# Supplementary material for: Geometric and energetic data from ab initio calculations of haloethene, haloimine, halomethylenephosphine, haloiminophosphine, halodiazene, halodiphosphene and halocyclopropane
Source: Data Brief. 2019 Nov 2;27:104738. doi: 10.1016/j.dib.2019.104738 (PMC6861602; doi:10.1016/j.dib.2019.104738)
Supplement: Multimedia component 2 [file mmc2.zip › CC/B3LYP/ClClCCBrCl.out]

Q-Chem Developer Version!
                  Welcome to Q-Chem
     A Quantum Leap Into The Future Of Chemistry


 Q-Chem 5.1, Q-Chem, Inc., Pleasanton, CA (2018)

 Yihan Shao,  Zhengting Gan,  E. Epifanovsky,  A. T. B. Gilbert,  M. Wormit,  
 J. Kussmann,  A. W. Lange,  A. Behn,  Jia Deng,  Xintian Feng,  D. Ghosh,  
 M. Goldey,  P. R. Horn,  L. D. Jacobson,  I. Kaliman,  T. Kus,  A. Landau,  
 Jie Liu,  E. I. Proynov,  R. M. Richard,  R. P. Steele,  E. J. Sundstrom,  
 H. L. Woodcock III,  P. M. Zimmerman,  D. Zuev,  B. Albrecht,  E. Alguire,  
 S. A. Baeppler,  D. Barton,  Z. Benda,  Y. A. Bernard,  E. J. Berquist,  
 K. B. Bravaya,  H. Burton,  D. Casanova,  Chun-Min Chang,  Yunqing Chen,  
 A. Chien,  K. D. Closser,  M. P. Coons,  S. Coriani,  S. Dasgupta,  
 A. L. Dempwolff,  M. Diedenhofen,  Hainam Do,  R. G. Edgar,  Po-Tung Fang,  
 S. Faraji,  S. Fatehi,  Qingguo Feng,  K. D. Fenk,  J. Fosso-Tande,  
 Qinghui Ge,  A. Ghysels,  G. Gidofalvi,  J. Gomes,  J. Gonthier,  A. Gunina,  
 D. Hait,  M. W. D. Hanson-Heine,  P. H. P. Harbach,  A. W. Hauser,  
 J. E. Herr,  E. G. Hohenstein,  Z. C. Holden,  Kerwin Hui,  B. C. Huynh,  
 T.-C. Jagau,  Hyunjun Ji,  B. Kaduk,  K. Khistyaev,  Jaehoon Kim,  
 P. Klunzinger,  K. Koh,  D. Kosenkov,  L. Koulias,  T. Kowalczyk,  
 C. M. Krauter,  A. Kunitsa,  Ka Un Lao,  A. Laurent,  K. V. Lawler,  
 Joonho Lee,  D. Lefrancois,  S. Lehtola,  D. S. Levine,  Yi-Pei Li,  
 You-Sheng Lin,  Fenglai Liu,  E. Livshits,  A. Luenser,  P. Manohar,  
 E. Mansoor,  S. F. Manzer,  Shan-Ping Mao,  Yuezhi Mao,  N. Mardirossian,  
 A. V. Marenich,  T. Markovich,  L. A. Martinez-Martinez,  S. A. Maurer,  
 N. J. Mayhall,  S. C. McKenzie,  J.-M. Mewes,  A. F. Morrison,  
 J. W. Mullinax,  K. Nanda,  T. S. Nguyen-Beck,  R. Olivares-Amaya,  
 J. A. Parkhill,  T. M. Perrine,  F. Plasser,  P. Pokhilko,  S. Prager,  
 A. Prociuk,  E. Ramos,  D. R. Rehn,  F. Rob,  M. Schneider,  N. Sergueev,  
 S. M. Sharada,  S. Sharma,  D. W. Small,  T. Stauch,  T. Stein,  
 Yu-Chuan Su,  A. J. W. Thom,  A. Tkatchenko,  T. Tsuchimochi,  N. M. Tubman,  
 L. Vogt,  M. L. Vidal,  O. Vydrov,  M. A. Watson,  J. Wenzel,  
 M. de Wergifosse,  T. A. Wesolowski,  A. White,  J. Witte,  A. Yamada,  
 Jun Yang,  K. Yao,  S. Yeganeh,  S. R. Yost,  Zhi-Qiang You,  A. Zech,  
 Igor Ying Zhang,  Xing Zhang,  Yan Zhao,  Ying Zhu,  B. R. Brooks,  
 G. K. L. Chan,  C. J. Cramer,  M. S. Gordon,  W. J. Hehre,  A. Klamt,  
 M. W. Schmidt,  C. D. Sherrill,  D. G. Truhlar,  A. Aspuru-Guzik,  R. Baer,  
 A. T. Bell,  N. A. Besley,  Jeng-Da Chai,  A. E. DePrince, III,  
 R. A. DiStasio Jr.,  A. Dreuw,  B. D. Dunietz,  T. R. Furlani,  
 Chao-Ping Hsu,  Yousung Jung,  Jing Kong,  D. S. Lambrecht,  WanZhen Liang,  
 C. Ochsenfeld,  V. A. Rassolov,  L. V. Slipchenko,  J. E. Subotnik,  
 T. Van Voorhis,  J. M. Herbert,  A. I. Krylov,  P. M. W. Gill,  M. Head-Gordon

 Contributors to earlier versions of Q-Chem not listed above: 
 R. D. Adamson,  B. Austin,  J. Baker,  G. J. O. Beran,  K. Brandhorst,  
 S. T. Brown,  E. F. C. Byrd,  A. K. Chakraborty,  C.-L. Cheng,  
 Siu Hung Chien,  D. M. Chipman,  D. L. Crittenden,  H. Dachsel,  
 R. J. Doerksen,  A. D. Dutoi,  L. Fusti-Molnar,  W. A. Goddard III,  
 A. Golubeva-Zadorozhnaya,  S. R. Gwaltney,  G. Hawkins,  A. Heyden,  
 S. Hirata,  G. Kedziora,  F. J. Keil,  C. Kelley,  Jihan Kim,  R. A. King,  
 R. Z. Khaliullin,  P. P. Korambath,  W. Kurlancheek,  A. M. Lee,  M. S. Lee,  
 S. V. Levchenko,  Ching Yeh Lin,  D. Liotard,  R. C. Lochan,  I. Lotan,  
 P. E. Maslen,  N. Nair,  D. P. O'Neill,  D. Neuhauser,  E. Neuscamman,  
 C. M. Oana,  R. Olson,  B. Peters,  R. Peverati,  P. A. Pieniazek,  
 Y. M. Rhee,  J. Ritchie,  M. A. Rohrdanz,  E. Rosta,  N. J. Russ,  
 H. F. Schaefer III,  N. E. Schultz,  N. Shenvi,  A. C. Simmonett,  A. Sodt,  
 D. Stuck,  K. S. Thanthiriwatte,  V. Vanovschi,  Tao Wang,  A. Warshel,  
 C. F. Williams,  Q. Wu,  X. Xu,  W. Zhang

 Please cite Q-Chem as follows:
 Y. Shao et al., Mol. Phys. 113, 184-215 (2015)
 DOI: 10.1080/00268976.2014.952696

 Q-Chem 5.1.1 for Intel X86 EM64T Linux

 Parts of Q-Chem use Armadillo 8.300.2 (Tropical Shenanigans).
 http://arma.sourceforge.net/

 Q-Chem begins on Mon Aug 27 04:09:09 2018  

Host: 
0

     Scratch files written to /scratch/taweetham/qchem7111//
Input Ideriv = 2
Curr. Ideriv = -1
Max.  Ideriv = 2

Checking the input file for inconsistencies... 	...done.

--------------------------------------------------------------
User input:
--------------------------------------------------------------
inp/ClBrClCl.inp
$molecule
0	1
Cl	-2.0	1.0	0.0
Br	2.0	1.0	0.0
Cl	-2.0	-1.0	0.0
Cl	2.0	-1.0	0.0
C	-1.0	0.0	0.0
C	1.0	0.0	0.0
$end
$rem
   JOB_TYPE		OPTIMIZATION
   BASIS		6-311++G**
   EXCHANGE		B3LYP
$end

--------------------------------------------------------------
 ----------------------------------------------------------------
             Standard Nuclear Orientation (Angstroms)
    I     Atom           X                Y                Z
 ----------------------------------------------------------------
    1      Cl      2.2622145218     1.0738277284    -0.0000000000
    2      Br     -1.7131121758     0.6302314623    -0.0000000000
    3      Cl      2.4840126549    -0.9138356204     0.0000000000
    4      Cl     -1.4913140427    -1.3574318865     0.0000000000
    5      C       1.3792819140    -0.0309030125     0.0000000000
    6      C      -0.6083814348    -0.2527011456     0.0000000000
 ----------------------------------------------------------------
 Molecular Point Group                 Cs    NOp =  2
 Largest Abelian Subgroup              Cs    NOp =  2
 Nuclear Repulsion Energy =   744.3983638490 hartrees
 There are       49 alpha and       49 beta electrons
 Requested basis set is 6-311++G(d,p)
 There are 70 shells and 182 basis functions

 Total QAlloc Memory Limit   2000 MB
 Mega-Array Size       188 MB
 MEM_STATIC part       192 MB
 A cutoff of  1.0D-11 yielded   1961 shell pairs
 There are     14552 function pairs (     15870 Cartesian)

 -------------------------------------------------------
 OpenMP Integral Computing Module                       
 Release: version 1.0, May 2013, Q-Chem Inc. Pittsburgh 
 -------------------------------------------------------
 Integral Job Info:
 Integral job number is                      11
 Integral operator is                         1
 short-range coefficients                     0
 long-range coefficients              100000000
 Omega coefficients                           0
 if combine SR and LR in K                    0
 Integral screening is                        0
 Integral computing path is                   2
 max size of driver memory is            800000
 size of driver memory is                593474
 size of scratch memory is             29634545
 max col of scratch BK array               1296
 max len of scratch array in speh3          155
 max len of scratch index in speh4           18
 max int batch size is                      520
 min int batch size is                       52
 fixed nKL is                                45
 max L of basis functions is                  2
 order of int derivative is                   0
 number of shells is                         70
 number of basis is                         190
 number of cartesian basis is               190
 number of contracted shell pairs          1961
 number of primitive shell pairs           5274
 maxK2 (contraction) of shell pair           36
 max number of K2 of shell pair               1
 max number of CS2 of shell pair            214
 max number of PS2 of shell pair            384
 mem total for path MDJ                  522620
 -------------------------------------------------------
 Smallest overlap matrix eigenvalue = 5.25E-05

 Scale SEOQF with 1.000000e-01/1.000000e-01/1.000000e-01

 Standard Electronic Orientation quadrupole field applied
 Nucleus-field energy     =     0.0000000180 hartrees
 Guess from superposition of atomic densities
 Warning:  Energy on first SCF cycle will be non-variational
 SAD guess density has 98.000000 electrons

 -----------------------------------------------------------------------
  General SCF calculation program by
  Eric Jon Sundstrom, Paul Horn, Yuezhi Mao, Dmitri Zuev, Alec White,
  David Stuck, Shaama M.S., Shane Yost, Joonho Lee, David Small,
  Daniel Levine, Susi Lehtola, Hugh Burton, Evgeny Epifanovsky
 -----------------------------------------------------------------------
 Exchange:     0.2000 Hartree-Fock + 0.0800 Slater + 0.7200 B88
 Correlation:  0.1900 VWN1RPA + 0.8100 LYP
 Using SG-1 standard quadrature grid
 using 8 threads for integral computing
 -------------------------------------------------------
 OpenMP Integral computing Module                
 Release: version 2.0, May 2017, Q-Chem Inc. Pleasanton 
 -------------------------------------------------------
 -------------------------------------------------------
 OpenMP BLAS3 based DFT computing Module                
 Release: version 1.0, May 2013, Q-Chem Inc. Pittsburgh 
 -------------------------------------------------------
 A restricted SCF calculation will be
 performed using DIIS
 SCF converges when DIIS error is below 1.0e-08
 ---------------------------------------
  Cycle       Energy         DIIS error
 ---------------------------------------
    1   -4034.2962047179      7.85e-02  
    2   -4030.0607137506      3.44e-03  
    3   -4029.9161137308      6.19e-03  
    4   -4029.9865386531      4.50e-03  
    5   -4030.0960267643      7.40e-04  
    6   -4030.0984640284      2.48e-04  
    7   -4030.0987507251      3.42e-05  
    8   -4030.0987529422      1.55e-05  
    9   -4030.0987543608      2.49e-06  
   10   -4030.0987543794      1.51e-06  
   11   -4030.0987543916      4.99e-07  
   12   -4030.0987543929      1.34e-07  
   13   -4030.0987543930      1.94e-08  
   14   -4030.0987543930      7.34e-09  Convergence criterion met
 ---------------------------------------
 SCF time:   CPU 89.01s  wall 11.00s 
 SCF   energy in the final basis set =    -4030.0987543930
 Total energy in the final basis set =    -4030.0987543930

 --------------------------------------------------------------
             Orbital Energies (a.u.) and Symmetries
 --------------------------------------------------------------

 Alpha MOs, Restricted
 -- Occupied --                  
-482.86 -101.59 -101.58 -101.58  -62.52  -56.34  -56.34  -56.34
  1 A'    2 A'    3 A'    4 A'    5 A'    6 A'    1 A"    7 A'                 
-10.295 -10.284  -9.515  -9.512  -9.511  -8.741  -7.279  -7.275
  8 A'    9 A'   10 A'   11 A'   12 A'   13 A'   14 A'   15 A'                 
 -7.274  -7.268  -7.268  -7.265  -7.265  -7.264  -7.264  -6.573
 16 A'   17 A'    2 A"    3 A"   18 A'    4 A"   19 A'   20 A'                 
 -6.559  -6.559  -2.688  -2.681  -2.680  -2.669  -2.669  -1.158
 21 A'    5 A"   22 A'   23 A'    6 A"   24 A'    7 A"   25 A'                 
 -1.150  -0.875  -0.851  -0.646  -0.615  -0.560  -0.541  -0.526
 26 A'   27 A'   28 A'   29 A'   30 A'   31 A'    8 A"    9 A"                 
 -0.509  -0.502  -0.487  -0.370  -0.339  -0.320  -0.239  -0.207
 32 A'   33 A'   34 A'   35 A'   10 A"   11 A"   36 A'   37 A'                 
 -0.183
 12 A"                                                                         
 -- Virtual --                   
 -0.101  -0.091  -0.003   0.018   0.025   0.029   0.032   0.047
 13 A"   38 A'   39 A'   40 A'   41 A'   42 A'   14 A"   43 A'                 
  0.056   0.057   0.070   0.081   0.083   0.087   0.095   0.109
 44 A'   45 A'   15 A"   16 A"   46 A'   47 A'   48 A'   17 A"                 
  0.116   0.124   0.140   0.144   0.154   0.161   0.169   0.175
 18 A"   49 A'   50 A'   51 A'   52 A'   53 A'   54 A'   19 A"                 
  0.178   0.195   0.218   0.222   0.231   0.238   0.340   0.356
 55 A'   56 A'   57 A'   58 A'   59 A'   60 A'   61 A'   62 A'                 
  0.379   0.381   0.417   0.422   0.423   0.432   0.444   0.449
 20 A"   63 A'   21 A"   22 A"   64 A'   65 A'   23 A"   66 A'                 
  0.454   0.459   0.509   0.520   0.525   0.566   0.570   0.582
 67 A'   24 A"   68 A'   69 A'   25 A"   70 A'   71 A'   26 A"                 
  0.597   0.606   0.649   0.678   0.688   0.690   0.703   0.789
 72 A'   27 A"   73 A'   28 A"   29 A"   74 A'   75 A'   30 A"                 
  0.791   0.813   0.849   0.866   0.893   0.909   0.920   0.929
 76 A'   77 A'   78 A'   79 A'   31 A"   80 A'   32 A"   33 A"                 
  0.981   1.049   1.096   1.123   1.140   1.208   1.253   1.315
 81 A'   82 A'   83 A'   84 A'   85 A'   86 A'   87 A'   88 A'                 
  1.331   1.379   1.529   1.541   1.569   1.627   1.742   1.787
 89 A'   90 A'   34 A"   91 A'   35 A"   36 A"   37 A"   92 A'                 
  1.858   1.956   1.957   2.008   2.084   2.161   2.188   2.227
 93 A'   94 A'   38 A"   95 A'   96 A'   97 A'   39 A"   40 A"                 
  2.258   2.264   2.273   2.287   2.376   2.391   2.464   2.580
 98 A'   99 A'   41 A"  100 A'  101 A'  102 A'  103 A'  104 A'                 
  2.699   2.745   2.998   3.196   3.348   3.395   3.984   4.061
 42 A"   43 A"  105 A'  106 A'  107 A'  108 A'   44 A"   45 A"                 
  4.073   4.270   4.435   6.872   7.515   7.610   7.765   9.855
109 A'  110 A'  111 A'  112 A'   46 A"  113 A'  114 A'  115 A'                 
  9.906   9.963  23.590  23.665  25.711  25.796  25.888  25.890
116 A'  117 A'  118 A'  119 A'   47 A"   48 A"  120 A'   49 A"                 
 26.008  26.153  26.487  26.668  26.797  48.129 215.904 215.945
121 A'  122 A'  123 A'  124 A'  125 A'  126 A'  127 A'  128 A'                 
216.010 289.738 289.836 290.0341021.005
129 A'   50 A"  130 A'  131 A'  132 A'                                         

 Beta MOs, Restricted
 -- Occupied --                  
-482.86 -101.59 -101.58 -101.58  -62.52  -56.34  -56.34  -56.34
  1 A'    2 A'    3 A'    4 A'    5 A'    6 A'    1 A"    7 A'                 
-10.295 -10.284  -9.515  -9.512  -9.511  -8.741  -7.279  -7.275
  8 A'    9 A'   10 A'   11 A'   12 A'   13 A'   14 A'   15 A'                 
 -7.274  -7.268  -7.268  -7.265  -7.265  -7.264  -7.264  -6.573
 16 A'   17 A'    2 A"    3 A"   18 A'    4 A"   19 A'   20 A'                 
 -6.559  -6.559  -2.688  -2.681  -2.680  -2.669  -2.669  -1.158
 21 A'    5 A"   22 A'   23 A'    6 A"   24 A'    7 A"   25 A'                 
 -1.150  -0.875  -0.851  -0.646  -0.615  -0.560  -0.541  -0.526
 26 A'   27 A'   28 A'   29 A'   30 A'   31 A'    8 A"    9 A"                 
 -0.509  -0.502  -0.487  -0.370  -0.339  -0.320  -0.239  -0.207
 32 A'   33 A'   34 A'   35 A'   10 A"   11 A"   36 A'   37 A'                 
 -0.183
 12 A"                                                                         
 -- Virtual --                   
 -0.101  -0.091  -0.003   0.018   0.025   0.029   0.032   0.047
 13 A"   38 A'   39 A'   40 A'   41 A'   42 A'   14 A"   43 A'                 
  0.056   0.057   0.070   0.081   0.083   0.087   0.095   0.109
 44 A'   45 A'   15 A"   16 A"   46 A'   47 A'   48 A'   17 A"                 
  0.116   0.124   0.140   0.144   0.154   0.161   0.169   0.175
 18 A"   49 A'   50 A'   51 A'   52 A'   53 A'   54 A'   19 A"                 
  0.178   0.195   0.218   0.222   0.231   0.238   0.340   0.356
 55 A'   56 A'   57 A'   58 A'   59 A'   60 A'   61 A'   62 A'                 
  0.379   0.381   0.417   0.422   0.423   0.432   0.444   0.449
 20 A"   63 A'   21 A"   22 A"   64 A'   65 A'   23 A"   66 A'                 
  0.454   0.459   0.509   0.520   0.525   0.566   0.570   0.582
 67 A'   24 A"   68 A'   69 A'   25 A"   70 A'   71 A'   26 A"                 
  0.597   0.606   0.649   0.678   0.688   0.690   0.703   0.789
 72 A'   27 A"   73 A'   28 A"   29 A"   74 A'   75 A'   30 A"                 
  0.791   0.813   0.849   0.866   0.893   0.909   0.920   0.929
 76 A'   77 A'   78 A'   79 A'   31 A"   80 A'   32 A"   33 A"                 
  0.981   1.049   1.096   1.123   1.140   1.208   1.253   1.315
 81 A'   82 A'   83 A'   84 A'   85 A'   86 A'   87 A'   88 A'                 
  1.331   1.379   1.529   1.541   1.569   1.627   1.742   1.787
 89 A'   90 A'   34 A"   91 A'   35 A"   36 A"   37 A"   92 A'                 
  1.858   1.956   1.957   2.008   2.084   2.161   2.188   2.227
 93 A'   94 A'   38 A"   95 A'   96 A'   97 A'   39 A"   40 A"                 
  2.258   2.264   2.273   2.287   2.376   2.391   2.464   2.580
 98 A'   99 A'   41 A"  100 A'  101 A'  102 A'  103 A'  104 A'                 
  2.699   2.745   2.998   3.196   3.348   3.395   3.984   4.061
 42 A"   43 A"  105 A'  106 A'  107 A'  108 A'   44 A"   45 A"                 
  4.073   4.270   4.435   6.872   7.515   7.610   7.765   9.855
109 A'  110 A'  111 A'  112 A'   46 A"  113 A'  114 A'  115 A'                 
  9.906   9.963  23.590  23.665  25.711  25.796  25.888  25.890
116 A'  117 A'  118 A'  119 A'   47 A"   48 A"  120 A'   49 A"                 
 26.008  26.153  26.487  26.668  26.797  48.129 215.904 215.945
121 A'  122 A'  123 A'  124 A'  125 A'  126 A'  127 A'  128 A'                 
216.010 289.738 289.836 290.0341021.005
129 A'   50 A"  130 A'  131 A'  132 A'                                         
 --------------------------------------------------------------

          Ground-State Mulliken Net Atomic Charges

     Atom                 Charge (a.u.)
  ----------------------------------------
      1 Cl                    0.419828
      2 Br                   -0.025914
      3 Cl                    0.459243
      4 Cl                    0.239909
      5 C                    -0.768735
      6 C                    -0.324331
  ----------------------------------------
  Sum of atomic charges =     0.000000

 -----------------------------------------------------------------
                    Cartesian Multipole Moments
 -----------------------------------------------------------------
    Charge (ESU x 10^10)
                 0.0000
    Dipole Moment (Debye)
         X       0.1117      Y      -0.2983      Z      -0.0000
       Tot       0.3185
    Quadrupole Moments (Debye-Ang)
        XX     -59.3423     XY       1.8330     YY     -71.8205
        XZ       0.0000     YZ       0.0000     ZZ     -66.1939
    Octopole Moments (Debye-Ang^2)
       XXX     -33.8688    XXY       4.7794    XYY     -15.0717
       YYY      15.3516    XXZ       0.0000    XYZ       0.0000
       YYZ      -0.0000    XZZ     -13.3026    YZZ       4.6106
       ZZZ      -0.0000
    Hexadecapole Moments (Debye-Ang^3)
      XXXX   -1363.6509   XXXY     -14.2836   XXYY    -306.3658
      XYYY     -14.6950   YYYY    -450.6565   XXXZ       0.0000
      XXYZ       0.0000   XYYZ       0.0000   YYYZ       0.0000
      XXZZ    -258.2095   XYZZ      -6.5334   YYZZ     -87.1435
      XZZZ      -0.0000   YZZZ       0.0000   ZZZZ     -78.3835
 -----------------------------------------------------------------
 Calculating analytic gradient of the SCF energy
 Gradient of SCF Energy
            1           2           3           4           5           6
    1  -0.1057569   0.4393623  -0.2219362   0.0952994   0.4552824  -0.6622510
    2  -0.5256600  -0.7226261   0.4897693   0.5911730   0.0544226   0.1129212
    3   0.0000000  -0.0000000   0.0000000  -0.0000000  -0.0000000   0.0000000
 Max gradient component =       7.226E-01
 RMS gradient           =       3.584E-01
 Gradient time:  CPU 27.88 s  wall 3.61 s
 Geometry Optimization Parameters
   NAtoms,    NIC,     NZ,  NCons,   NDum,   NFix, NCnnct, MaxDiis
        6      37       0       0       0       0       0       0


** GEOMETRY OPTIMIZATION IN DELOCALIZED INTERNAL COORDINATES **
   Searching for a Minimum

   Optimization Cycle:   1

                       Coordinates (Angstroms)
     ATOM                X               Y               Z
      1  Cl        2.2622145218    1.0738277284    0.0000000000
      2  Br       -1.7131121758    0.6302314623    0.0000000000
      3  Cl        2.4840126549   -0.9138356204    0.0000000000
      4  Cl       -1.4913140427   -1.3574318865    0.0000000000
      5  C         1.3792819140   -0.0309030125    0.0000000000
      6  C        -0.6083814348   -0.2527011456    0.0000000000
   Point Group: cs    Number of degrees of freedom:     9


   Energy is  -4030.098754393


 Attempting to Generate Delocalized Internal Coordinates

 ** Taking Steepest Descent Step **
 Calculated Step too Large.  Step scaled by  0.355259
 Step Taken.  Stepsize is  0.300000

                             Maximum     Tolerance    Cnvgd?
         Gradient           0.582127      0.000300      NO
         Displacement       0.206806      0.001200      NO
         Energy change     *********      0.000001      NO


 New Cartesian Coordinates Obtained by Inverse Iteration

 Displacement from previous Coordinates is:  0.189645
 ----------------------------------------------------------------
             Standard Nuclear Orientation (Angstroms)
    I     Atom           X                Y                Z
 ----------------------------------------------------------------
    1      Cl      2.2825299447     1.1055194818     0.0000000000
    2      Br     -1.7691147292     0.6731790767     0.0000000000
    3      Cl      2.5145340792    -0.9456753784     0.0000000000
    4      Cl     -1.5005643445    -1.3922547837     0.0000000000
    5      C       1.3743839241    -0.0356231039     0.0000000000
    6      C      -0.5890674370    -0.2559577667     0.0000000000
 ----------------------------------------------------------------
 Molecular Point Group                 Cs    NOp =  2
 Largest Abelian Subgroup              Cs    NOp =  2
 Nuclear Repulsion Energy =   722.9982311062 hartrees
 There are       49 alpha and       49 beta electrons
 Applying Cartesian multipole field
    Component          Value
    ---------          -----
     (2,0,0)        1.00000E-11
     (0,2,0)        2.00000E-11
     (0,0,2)       -3.00000E-11
 Nucleus-field energy     =     0.0000000188 hartrees
 Requested basis set is 6-311++G(d,p)
 There are 70 shells and 182 basis functions
 A cutoff of  1.0D-11 yielded   1941 shell pairs
 There are     14463 function pairs (     15774 Cartesian)
 Smallest overlap matrix eigenvalue = 5.43E-05
 Guess MOs from SCF MO coefficient file

 -----------------------------------------------------------------------
  General SCF calculation program by
  Eric Jon Sundstrom, Paul Horn, Yuezhi Mao, Dmitri Zuev, Alec White,
  David Stuck, Shaama M.S., Shane Yost, Joonho Lee, David Small,
  Daniel Levine, Susi Lehtola, Hugh Burton, Evgeny Epifanovsky
 -----------------------------------------------------------------------
 Exchange:     0.2000 Hartree-Fock + 0.0800 Slater + 0.7200 B88
 Correlation:  0.1900 VWN1RPA + 0.8100 LYP
 Using SG-1 standard quadrature grid
 using 8 threads for integral computing
 -------------------------------------------------------
 OpenMP Integral computing Module                
 Release: version 2.0, May 2017, Q-Chem Inc. Pleasanton 
 -------------------------------------------------------
 -------------------------------------------------------
 OpenMP BLAS3 based DFT computing Module                
 Release: version 1.0, May 2013, Q-Chem Inc. Pittsburgh 
 -------------------------------------------------------
 A restricted SCF calculation will be
 performed using DIIS
 SCF converges when DIIS error is below 1.0e-08
 ---------------------------------------
  Cycle       Energy         DIIS error
 ---------------------------------------
    1   -4030.3055449669      1.64e-03  
    2   -4030.3082150154      1.40e-03  
    3   -4030.3046020306      1.48e-03  
    4   -4030.3064903388      1.31e-03  
    5   -4030.3155169253      8.48e-05  
    6   -4030.3155442066      2.06e-05  
    7   -4030.3155454992      5.24e-06  
    8   -4030.3155456300      1.78e-06  
    9   -4030.3155456473      4.86e-07  
   10   -4030.3155456482      1.98e-07  
   11   -4030.3155456484      4.57e-08  
   12   -4030.3155456485      1.77e-08  
   13   -4030.3155456484      4.85e-09  Convergence criterion met
 ---------------------------------------
 SCF time:   CPU 81.81s  wall 11.00s 
 SCF   energy in the final basis set =    -4030.3155456484
 Total energy in the final basis set =    -4030.3155456484

 --------------------------------------------------------------
             Orbital Energies (a.u.) and Symmetries
 --------------------------------------------------------------

 Alpha MOs, Restricted
 -- Occupied --                  
-482.86 -101.59 -101.58 -101.58  -62.52  -56.33  -56.33  -56.33
  1 A'    2 A'    3 A'    4 A'    5 A'    6 A'    1 A"    7 A'                 
-10.304 -10.292  -9.513  -9.510  -9.509  -8.733  -7.276  -7.273
  8 A'    9 A'   10 A'   11 A'   12 A'   13 A'   14 A'   15 A'                 
 -7.273  -7.266  -7.266  -7.264  -7.263  -7.263  -7.262  -6.565
 16 A'   17 A'    2 A"    3 A"    4 A"   18 A'   19 A'   20 A'                 
 -6.552  -6.551  -2.678  -2.672  -2.672  -2.662  -2.662  -1.117
  5 A"   21 A'   22 A'   23 A'    6 A"   24 A'    7 A"   25 A'                 
 -1.111  -0.869  -0.840  -0.644  -0.611  -0.548  -0.517  -0.504
 26 A'   27 A'   28 A'   29 A'   30 A'   31 A'    8 A"   32 A'                 
 -0.502  -0.485  -0.480  -0.372  -0.340  -0.319  -0.250  -0.220
  9 A"   33 A'   34 A'   35 A'   10 A"   11 A"   36 A'   37 A'                 
 -0.190
 12 A"                                                                         
 -- Virtual --                   
 -0.102  -0.088  -0.002   0.017   0.025   0.026   0.035   0.045
 13 A"   38 A'   39 A'   40 A'   41 A'   42 A'   14 A"   43 A'                 
  0.055   0.057   0.070   0.081   0.081   0.083   0.091   0.109
 44 A'   45 A'   15 A"   46 A'   16 A"   47 A'   48 A'   17 A"                 
  0.114   0.117   0.137   0.139   0.148   0.159   0.166   0.175
 49 A'   18 A"   50 A'   51 A'   52 A'   53 A'   54 A'   55 A'                 
  0.176   0.195   0.213   0.219   0.232   0.239   0.348   0.363
 19 A"   56 A'   57 A'   58 A'   59 A'   60 A'   61 A'   62 A'                 
  0.385   0.389   0.416   0.419   0.424   0.438   0.440   0.447
 63 A'   20 A"   64 A'   21 A"   22 A"   65 A'   66 A'   23 A"                 
  0.473   0.475   0.499   0.512   0.532   0.556   0.567   0.568
 67 A'   24 A"   68 A'   69 A'   25 A"   70 A'   26 A"   71 A'                 
  0.588   0.607   0.630   0.678   0.688   0.691   0.692   0.784
 72 A'   27 A"   73 A'   74 A'   28 A"   75 A'   29 A"   30 A"                 
  0.790   0.803   0.847   0.864   0.877   0.902   0.905   0.924
 76 A'   77 A'   78 A'   79 A'   31 A"   80 A'   32 A"   33 A"                 
  0.971   1.036   1.043   1.088   1.145   1.181   1.213   1.282
 81 A'   82 A'   83 A'   84 A'   85 A'   86 A'   87 A'   88 A'                 
  1.315   1.333   1.492   1.519   1.537   1.596   1.722   1.769
 89 A'   90 A'   34 A"   91 A'   35 A"   36 A"   37 A"   92 A'                 
  1.810   1.940   1.968   2.016   2.058   2.144   2.195   2.223
 93 A'   94 A'   38 A"   95 A'   96 A'   97 A'   39 A"   98 A'                 
  2.230   2.254   2.272   2.278   2.379   2.388   2.469   2.595
 40 A"   99 A'   41 A"  100 A'  101 A'  102 A'  103 A'  104 A'                 
  2.688   2.738   2.961   3.133   3.280   3.401   3.986   4.069
 42 A"   43 A"  105 A'  106 A'  107 A'  108 A'   44 A"   45 A"                 
  4.070   4.241   4.372   6.850   7.522   7.603   7.730   9.829
109 A'  110 A'  111 A'  112 A'   46 A"  113 A'  114 A'  115 A'                 
  9.864   9.917  23.524  23.558  25.714  25.798  25.867  25.891
116 A'  117 A'  118 A'  119 A'   47 A"   48 A"  120 A'   49 A"                 
 25.986  26.165  26.411  26.449  26.710  48.102 215.860 215.890
121 A'  122 A'  123 A'  124 A'  125 A'  126 A'  127 A'  128 A'                 
215.952 289.739 289.822 289.9811020.961
129 A'   50 A"  130 A'  131 A'  132 A'                                         

 Beta MOs, Restricted
 -- Occupied --                  
-482.86 -101.59 -101.58 -101.58  -62.52  -56.33  -56.33  -56.33
  1 A'    2 A'    3 A'    4 A'    5 A'    6 A'    1 A"    7 A'                 
-10.304 -10.292  -9.513  -9.510  -9.509  -8.733  -7.276  -7.273
  8 A'    9 A'   10 A'   11 A'   12 A'   13 A'   14 A'   15 A'                 
 -7.273  -7.266  -7.266  -7.264  -7.263  -7.263  -7.262  -6.565
 16 A'   17 A'    2 A"    3 A"    4 A"   18 A'   19 A'   20 A'                 
 -6.552  -6.551  -2.678  -2.672  -2.672  -2.662  -2.662  -1.117
  5 A"   21 A'   22 A'   23 A'    6 A"   24 A'    7 A"   25 A'                 
 -1.111  -0.869  -0.840  -0.644  -0.611  -0.548  -0.517  -0.504
 26 A'   27 A'   28 A'   29 A'   30 A'   31 A'    8 A"   32 A'                 
 -0.502  -0.485  -0.480  -0.372  -0.340  -0.319  -0.250  -0.220
  9 A"   33 A'   34 A'   35 A'   10 A"   11 A"   36 A'   37 A'                 
 -0.190
 12 A"                                                                         
 -- Virtual --                   
 -0.102  -0.088  -0.002   0.017   0.025   0.026   0.035   0.045
 13 A"   38 A'   39 A'   40 A'   41 A'   42 A'   14 A"   43 A'                 
  0.055   0.057   0.070   0.081   0.081   0.083   0.091   0.109
 44 A'   45 A'   15 A"   46 A'   16 A"   47 A'   48 A'   17 A"                 
  0.114   0.117   0.137   0.139   0.148   0.159   0.166   0.175
 49 A'   18 A"   50 A'   51 A'   52 A'   53 A'   54 A'   55 A'                 
  0.176   0.195   0.213   0.219   0.232   0.239   0.348   0.363
 19 A"   56 A'   57 A'   58 A'   59 A'   60 A'   61 A'   62 A'                 
  0.385   0.389   0.416   0.419   0.424   0.438   0.440   0.447
 63 A'   20 A"   64 A'   21 A"   22 A"   65 A'   66 A'   23 A"                 
  0.473   0.475   0.499   0.512   0.532   0.556   0.567   0.568
 67 A'   24 A"   68 A'   69 A'   25 A"   70 A'   26 A"   71 A'                 
  0.588   0.607   0.630   0.678   0.688   0.691   0.692   0.784
 72 A'   27 A"   73 A'   74 A'   28 A"   75 A'   29 A"   30 A"                 
  0.790   0.803   0.847   0.864   0.877   0.902   0.905   0.924
 76 A'   77 A'   78 A'   79 A'   31 A"   80 A'   32 A"   33 A"                 
  0.971   1.036   1.043   1.088   1.145   1.181   1.213   1.282
 81 A'   82 A'   83 A'   84 A'   85 A'   86 A'   87 A'   88 A'                 
  1.315   1.333   1.492   1.519   1.537   1.596   1.722   1.769
 89 A'   90 A'   34 A"   91 A'   35 A"   36 A"   37 A"   92 A'                 
  1.810   1.940   1.968   2.016   2.058   2.144   2.195   2.223
 93 A'   94 A'   38 A"   95 A'   96 A'   97 A'   39 A"   98 A'                 
  2.230   2.254   2.272   2.278   2.379   2.388   2.469   2.595
 40 A"   99 A'   41 A"  100 A'  101 A'  102 A'  103 A'  104 A'                 
  2.688   2.738   2.961   3.133   3.280   3.401   3.986   4.069
 42 A"   43 A"  105 A'  106 A'  107 A'  108 A'   44 A"   45 A"                 
  4.070   4.241   4.372   6.850   7.522   7.603   7.730   9.829
109 A'  110 A'  111 A'  112 A'   46 A"  113 A'  114 A'  115 A'                 
  9.864   9.917  23.524  23.558  25.714  25.798  25.867  25.891
116 A'  117 A'  118 A'  119 A'   47 A"   48 A"  120 A'   49 A"                 
 25.986  26.165  26.411  26.449  26.710  48.102 215.860 215.890
121 A'  122 A'  123 A'  124 A'  125 A'  126 A'  127 A'  128 A'                 
215.952 289.739 289.822 289.9811020.961
129 A'   50 A"  130 A'  131 A'  132 A'                                         
 --------------------------------------------------------------

          Ground-State Mulliken Net Atomic Charges

     Atom                 Charge (a.u.)
  ----------------------------------------
      1 Cl                    0.421362
      2 Br                   -0.079693
      3 Cl                    0.469471
      4 Cl                    0.286378
      5 C                    -0.747500
      6 C                    -0.350017
  ----------------------------------------
  Sum of atomic charges =     0.000000

 -----------------------------------------------------------------
                    Cartesian Multipole Moments
 -----------------------------------------------------------------
    Charge (ESU x 10^10)
                -0.0000
    Dipole Moment (Debye)
         X       0.0955      Y      -0.3055      Z       0.0000
       Tot       0.3201
    Quadrupole Moments (Debye-Ang)
        XX     -59.3848     XY       1.6943     YY     -71.1901
        XZ      -0.0000     YZ      -0.0000     ZZ     -66.6690
    Octopole Moments (Debye-Ang^2)
       XXX     -33.3826    XXY       4.6449    XYY     -14.6548
       YYY      14.2687    XXZ      -0.0000    XYZ       0.0000
       YYZ       0.0000    XZZ     -13.0172    YZZ       4.3593
       ZZZ       0.0000
    Hexadecapole Moments (Debye-Ang^3)
      XXXX   -1399.9718   XXXY     -12.4331   XXYY    -313.3623
      XYYY      -9.8679   YYYY    -467.5746   XXXZ      -0.0000
      XXYZ      -0.0000   XYYZ      -0.0000   YYYZ      -0.0000
      XXZZ    -265.3281   XYZZ      -5.2064   YYZZ     -90.3875
      XZZZ      -0.0000   YZZZ      -0.0000   ZZZZ     -78.9090
 -----------------------------------------------------------------
 Calculating analytic gradient of the SCF energy
 Gradient of SCF Energy
            1           2           3           4           5           6
    1  -0.0659219   0.2747722  -0.1596073   0.0577772   0.3601423  -0.4671624
    2  -0.4211785  -0.5149551   0.3953049   0.4659779   0.0440025   0.0308484
    3   0.0000000  -0.0000000  -0.0000000  -0.0000000  -0.0000000   0.0000000
 Max gradient component =       5.150E-01
 RMS gradient           =       2.662E-01
 Gradient time:  CPU 27.37 s  wall 3.54 s
 Geometry Optimization Parameters
   NAtoms,    NIC,     NZ,  NCons,   NDum,   NFix, NCnnct, MaxDiis
        6      37       0       0       0       0       0       0


** GEOMETRY OPTIMIZATION IN DELOCALIZED INTERNAL COORDINATES **
   Searching for a Minimum

   Optimization Cycle:   2

                       Coordinates (Angstroms)
     ATOM                X               Y               Z
      1  Cl        2.2825299447    1.1055194818    0.0000000000
      2  Br       -1.7691147292    0.6731790767    0.0000000000
      3  Cl        2.5145340792   -0.9456753784    0.0000000000
      4  Cl       -1.5005643445   -1.3922547837    0.0000000000
      5  C         1.3743839241   -0.0356231039    0.0000000000
      6  C        -0.5890674370   -0.2559577667    0.0000000000
   Point Group: cs    Number of degrees of freedom:     9


   Energy is  -4030.315545648

 Hessian Updated using BFGS Update

 ** Taking Steepest Descent Step **
 Calculated Step too Large.  Step scaled by  0.484275
 Step Taken.  Stepsize is  0.300000

                             Maximum     Tolerance    Cnvgd?
         Gradient           0.430955      0.000300      NO
         Displacement       0.208701      0.001200      NO
         Energy change     -0.216791      0.000001      NO


 New Cartesian Coordinates Obtained by Inverse Iteration

 Displacement from previous Coordinates is:  0.173310
 ----------------------------------------------------------------
             Standard Nuclear Orientation (Angstroms)
    I     Atom           X                Y                Z
 ----------------------------------------------------------------
    1      Cl      2.2923519210     1.1404995381     0.0000000000
    2      Br     -1.8066234423     0.7166400269     0.0000000000
    3      Cl      2.5335367086    -0.9817575244     0.0000000000
    4      Cl     -1.5019092496    -1.4305464036     0.0000000000
    5      C       1.3621096584    -0.0396221896     0.0000000000
    6      C      -0.5667641588    -0.2560259216     0.0000000000
 ----------------------------------------------------------------
 Molecular Point Group                 Cs    NOp =  2
 Largest Abelian Subgroup              Cs    NOp =  2
 Nuclear Repulsion Energy =   704.8712557392 hartrees
 There are       49 alpha and       49 beta electrons
 Applying Cartesian multipole field
    Component          Value
    ---------          -----
     (2,0,0)        1.00000E-11
     (0,2,0)        2.00000E-11
     (0,0,2)       -3.00000E-11
 Nucleus-field energy     =     0.0000000195 hartrees
 Requested basis set is 6-311++G(d,p)
 There are 70 shells and 182 basis functions
 A cutoff of  1.0D-11 yielded   1931 shell pairs
 There are     14411 function pairs (     15722 Cartesian)
 Smallest overlap matrix eigenvalue = 5.33E-05
 Guess MOs from SCF MO coefficient file

 -----------------------------------------------------------------------
  General SCF calculation program by
  Eric Jon Sundstrom, Paul Horn, Yuezhi Mao, Dmitri Zuev, Alec White,
  David Stuck, Shaama M.S., Shane Yost, Joonho Lee, David Small,
  Daniel Levine, Susi Lehtola, Hugh Burton, Evgeny Epifanovsky
 -----------------------------------------------------------------------
 Exchange:     0.2000 Hartree-Fock + 0.0800 Slater + 0.7200 B88
 Correlation:  0.1900 VWN1RPA + 0.8100 LYP
 Using SG-1 standard quadrature grid
 using 8 threads for integral computing
 -------------------------------------------------------
 OpenMP Integral computing Module                
 Release: version 2.0, May 2017, Q-Chem Inc. Pleasanton 
 -------------------------------------------------------
 -------------------------------------------------------
 OpenMP BLAS3 based DFT computing Module                
 Release: version 1.0, May 2013, Q-Chem Inc. Pittsburgh 
 -------------------------------------------------------
 A restricted SCF calculation will be
 performed using DIIS
 SCF converges when DIIS error is below 1.0e-08
 ---------------------------------------
  Cycle       Energy         DIIS error
 ---------------------------------------
    1   -4030.4692879491      1.35e-03  
    2   -4030.4729264097      1.03e-03  
    3   -4030.4721853508      1.00e-03  
    4   -4030.4719928016      9.68e-04  
    5   -4030.4768685311      8.09e-05  
    6   -4030.4768946072      1.47e-05  
    7   -4030.4768953275      3.73e-06  
    8   -4030.4768953904      1.34e-06  
    9   -4030.4768953997      3.83e-07  
   10   -4030.4768954000      1.04e-07  
   11   -4030.4768954001      1.56e-08  
   12   -4030.4768954001      8.15e-09  Convergence criterion met
 ---------------------------------------
 SCF time:   CPU 74.50s  wall 10.00s 
 SCF   energy in the final basis set =    -4030.4768954001
 Total energy in the final basis set =    -4030.4768954001

 --------------------------------------------------------------
             Orbital Energies (a.u.) and Symmetries
 --------------------------------------------------------------

 Alpha MOs, Restricted
 -- Occupied --                  
-482.86 -101.59 -101.58 -101.58  -62.51  -56.33  -56.33  -56.33
  1 A'    2 A'    3 A'    4 A'    5 A'    6 A'    1 A"    7 A'                 
-10.313 -10.301  -9.510  -9.508  -9.508  -8.729  -7.274  -7.272
  8 A'    9 A'   10 A'   11 A'   12 A'   13 A'   14 A'   15 A'                 
 -7.272  -7.264  -7.264  -7.262  -7.262  -7.261  -7.261  -6.561
 16 A'    2 A"   17 A'    3 A"    4 A"   18 A'   19 A'   20 A'                 
 -6.548  -6.547  -2.673  -2.668  -2.668  -2.658  -2.657  -1.084
  5 A"   21 A'   22 A'    6 A"   23 A'   24 A'    7 A"   25 A'                 
 -1.070  -0.864  -0.832  -0.644  -0.607  -0.538  -0.499  -0.498
 26 A'   27 A'   28 A'   29 A'   30 A'   31 A'   32 A'    8 A"                 
 -0.480  -0.476  -0.466  -0.374  -0.341  -0.319  -0.261  -0.233
  9 A"   33 A'   34 A'   35 A'   10 A"   11 A"   36 A'   37 A'                 
 -0.197
 12 A"                                                                         
 -- Virtual --                   
 -0.102  -0.083  -0.002   0.015   0.023   0.026   0.038   0.044
 13 A"   38 A'   39 A'   40 A'   41 A'   42 A'   14 A"   43 A'                 
  0.052   0.058   0.070   0.076   0.080   0.081   0.088   0.102
 44 A'   45 A'   15 A"   46 A'   47 A'   16 A"   48 A'   49 A'                 
  0.108   0.117   0.132   0.136   0.144   0.159   0.161   0.171
 17 A"   18 A"   50 A'   51 A'   52 A'   53 A'   54 A'   55 A'                 
  0.177   0.196   0.206   0.218   0.233   0.241   0.356   0.371
 19 A"   56 A'   57 A'   58 A'   59 A'   60 A'   61 A'   62 A'                 
  0.390   0.396   0.409   0.421   0.426   0.430   0.445   0.450
 63 A'   20 A"   64 A'   21 A"   22 A"   65 A'   66 A'   23 A"                 
  0.488   0.490   0.490   0.513   0.538   0.546   0.554   0.564
 67 A'   24 A"   68 A'   69 A'   25 A"   70 A'   26 A"   71 A'                 
  0.587   0.605   0.607   0.667   0.685   0.694   0.700   0.785
 72 A'   27 A"   73 A'   74 A'   75 A'   28 A"   29 A"   30 A"                 
  0.788   0.799   0.849   0.864   0.865   0.890   0.897   0.923
 76 A'   77 A'   78 A'   79 A'   31 A"   32 A"   80 A'   33 A"                 
  0.962   0.999   1.022   1.051   1.148   1.158   1.180   1.253
 81 A'   82 A'   83 A'   84 A'   85 A'   86 A'   87 A'   88 A'                 
  1.290   1.300   1.453   1.501   1.505   1.569   1.703   1.742
 89 A'   90 A'   34 A"   91 A'   35 A"   36 A"   37 A"   92 A'                 
  1.774   1.913   1.977   2.015   2.060   2.125   2.191   2.201
 93 A'   94 A'   38 A"   95 A'   96 A'   97 A'   98 A'   39 A"                 
  2.230   2.233   2.270   2.285   2.377   2.393   2.476   2.605
 99 A'   40 A"   41 A"  100 A'  101 A'  102 A'  103 A'  104 A'                 
  2.676   2.734   2.919   3.083   3.219   3.415   3.985   4.064
 42 A"   43 A"  105 A'  106 A'  107 A'  108 A'   44 A"  109 A'                 
  4.072   4.218   4.333   6.825   7.527   7.597   7.702   9.800
 45 A"  110 A'  111 A'  112 A'   46 A"  113 A'  114 A'  115 A'                 
  9.830   9.881  23.457  23.485  25.720  25.799  25.830  25.889
116 A'  117 A'  118 A'  119 A'   47 A"   48 A"  120 A'   49 A"                 
 25.961  26.164  26.252  26.394  26.676  48.073 215.815 215.844
121 A'  122 A'  123 A'  124 A'  125 A'  126 A'  127 A'  128 A'                 
215.906 289.739 289.810 289.9411020.919
129 A'   50 A"  130 A'  131 A'  132 A'                                         

 Beta MOs, Restricted
 -- Occupied --                  
-482.86 -101.59 -101.58 -101.58  -62.51  -56.33  -56.33  -56.33
  1 A'    2 A'    3 A'    4 A'    5 A'    6 A'    1 A"    7 A'                 
-10.313 -10.301  -9.510  -9.508  -9.508  -8.729  -7.274  -7.272
  8 A'    9 A'   10 A'   11 A'   12 A'   13 A'   14 A'   15 A'                 
 -7.272  -7.264  -7.264  -7.262  -7.262  -7.261  -7.261  -6.561
 16 A'    2 A"   17 A'    3 A"    4 A"   18 A'   19 A'   20 A'                 
 -6.548  -6.547  -2.673  -2.668  -2.668  -2.658  -2.657  -1.084
  5 A"   21 A'   22 A'    6 A"   23 A'   24 A'    7 A"   25 A'                 
 -1.070  -0.864  -0.832  -0.644  -0.607  -0.538  -0.499  -0.498
 26 A'   27 A'   28 A'   29 A'   30 A'   31 A'   32 A'    8 A"                 
 -0.480  -0.476  -0.466  -0.374  -0.341  -0.319  -0.261  -0.233
  9 A"   33 A'   34 A'   35 A'   10 A"   11 A"   36 A'   37 A'                 
 -0.197
 12 A"                                                                         
 -- Virtual --                   
 -0.102  -0.083  -0.002   0.015   0.023   0.026   0.038   0.044
 13 A"   38 A'   39 A'   40 A'   41 A'   42 A'   14 A"   43 A'                 
  0.052   0.058   0.070   0.076   0.080   0.081   0.088   0.102
 44 A'   45 A'   15 A"   46 A'   47 A'   16 A"   48 A'   49 A'                 
  0.108   0.117   0.132   0.136   0.144   0.159   0.161   0.171
 17 A"   18 A"   50 A'   51 A'   52 A'   53 A'   54 A'   55 A'                 
  0.177   0.196   0.206   0.218   0.233   0.241   0.356   0.371
 19 A"   56 A'   57 A'   58 A'   59 A'   60 A'   61 A'   62 A'                 
  0.390   0.396   0.409   0.421   0.426   0.430   0.445   0.450
 63 A'   20 A"   64 A'   21 A"   22 A"   65 A'   66 A'   23 A"                 
  0.488   0.490   0.490   0.513   0.538   0.546   0.554   0.564
 67 A'   24 A"   68 A'   69 A'   25 A"   70 A'   26 A"   71 A'                 
  0.587   0.605   0.607   0.667   0.685   0.694   0.700   0.785
 72 A'   27 A"   73 A'   74 A'   75 A'   28 A"   29 A"   30 A"                 
  0.788   0.799   0.849   0.864   0.865   0.890   0.897   0.923
 76 A'   77 A'   78 A'   79 A'   31 A"   32 A"   80 A'   33 A"                 
  0.962   0.999   1.022   1.051   1.148   1.158   1.180   1.253
 81 A'   82 A'   83 A'   84 A'   85 A'   86 A'   87 A'   88 A'                 
  1.290   1.300   1.453   1.501   1.505   1.569   1.703   1.742
 89 A'   90 A'   34 A"   91 A'   35 A"   36 A"   37 A"   92 A'                 
  1.774   1.913   1.977   2.015   2.060   2.125   2.191   2.201
 93 A'   94 A'   38 A"   95 A'   96 A'   97 A'   98 A'   39 A"                 
  2.230   2.233   2.270   2.285   2.377   2.393   2.476   2.605
 99 A'   40 A"   41 A"  100 A'  101 A'  102 A'  103 A'  104 A'                 
  2.676   2.734   2.919   3.083   3.219   3.415   3.985   4.064
 42 A"   43 A"  105 A'  106 A'  107 A'  108 A'   44 A"  109 A'                 
  4.072   4.218   4.333   6.825   7.527   7.597   7.702   9.800
 45 A"  110 A'  111 A'  112 A'   46 A"  113 A'  114 A'  115 A'                 
  9.830   9.881  23.457  23.485  25.720  25.799  25.830  25.889
116 A'  117 A'  118 A'  119 A'   47 A"   48 A"  120 A'   49 A"                 
 25.961  26.164  26.252  26.394  26.676  48.073 215.815 215.844
121 A'  122 A'  123 A'  124 A'  125 A'  126 A'  127 A'  128 A'                 
215.906 289.739 289.810 289.9411020.919
129 A'   50 A"  130 A'  131 A'  132 A'                                         
 --------------------------------------------------------------

          Ground-State Mulliken Net Atomic Charges

     Atom                 Charge (a.u.)
  ----------------------------------------
      1 Cl                    0.423223
      2 Br                   -0.111993
      3 Cl                    0.478599
      4 Cl                    0.316419
      5 C                    -0.721638
      6 C                    -0.384609
  ----------------------------------------
  Sum of atomic charges =    -0.000000

 -----------------------------------------------------------------
                    Cartesian Multipole Moments
 -----------------------------------------------------------------
    Charge (ESU x 10^10)
                -0.0000
    Dipole Moment (Debye)
         X       0.0533      Y      -0.2570      Z      -0.0000
       Tot       0.2625
    Quadrupole Moments (Debye-Ang)
        XX     -59.6303     XY       1.4553     YY     -70.5667
        XZ       0.0000     YZ       0.0000     ZZ     -67.1044
    Octopole Moments (Debye-Ang^2)
       XXX     -33.5989    XXY       4.6913    XYY     -14.3657
       YYY      13.4552    XXZ       0.0000    XYZ       0.0000
       YYZ       0.0000    XZZ     -12.8871    YZZ       4.1558
       ZZZ       0.0000
    Hexadecapole Moments (Debye-Ang^3)
      XXXX   -1423.7324   XXXY     -11.1853   XXYY    -317.6533
      XYYY      -5.3925   YYYY    -487.3368   XXXZ       0.0000
      XXYZ       0.0000   XYYZ       0.0000   YYYZ       0.0000
      XXZZ    -270.0051   XYZZ      -3.9408   YYZZ     -94.2550
      XZZZ      -0.0000   YZZZ       0.0000   ZZZZ     -79.4590
 -----------------------------------------------------------------
 Calculating analytic gradient of the SCF energy
 Gradient of SCF Energy
            1           2           3           4           5           6
    1  -0.0353793   0.1758799  -0.1092822   0.0281433   0.2856608  -0.3450224
    2  -0.3299116  -0.3780586   0.3129221   0.3598758   0.0352135  -0.0000413
    3   0.0000000  -0.0000000   0.0000000   0.0000000  -0.0000000   0.0000000
 Max gradient component =       3.781E-01
 RMS gradient           =       2.008E-01
 Gradient time:  CPU 26.92 s  wall 3.48 s
 Geometry Optimization Parameters
   NAtoms,    NIC,     NZ,  NCons,   NDum,   NFix, NCnnct, MaxDiis
        6      37       0       0       0       0       0       0


** GEOMETRY OPTIMIZATION IN DELOCALIZED INTERNAL COORDINATES **
   Searching for a Minimum

   Optimization Cycle:   3

                       Coordinates (Angstroms)
     ATOM                X               Y               Z
      1  Cl        2.2923519210    1.1404995381    0.0000000000
      2  Br       -1.8066234423    0.7166400269    0.0000000000
      3  Cl        2.5335367086   -0.9817575244    0.0000000000
      4  Cl       -1.5019092496   -1.4305464036    0.0000000000
      5  C         1.3621096584   -0.0396221896    0.0000000000
      6  C        -0.5667641588   -0.2560259216    0.0000000000
   Point Group: cs    Number of degrees of freedom:     9


   Energy is  -4030.476895400

 Hessian Updated using BFGS Update

 ** Taking Steepest Descent Step **
 Calculated Step too Large.  Step scaled by  0.642701
 Step Taken.  Stepsize is  0.300000

                             Maximum     Tolerance    Cnvgd?
         Gradient           0.330547      0.000300      NO
         Displacement       0.212443      0.001200      NO
         Energy change     -0.161350      0.000001      NO


 New Cartesian Coordinates Obtained by Inverse Iteration

 Displacement from previous Coordinates is:  0.170575
 ----------------------------------------------------------------
             Standard Nuclear Orientation (Angstroms)
    I     Atom           X                Y                Z
 ----------------------------------------------------------------
    1      Cl      2.2874537157     1.1767594681     0.0000000000
    2      Br     -1.8246934468     0.7614244733     0.0000000000
    3      Cl      2.5375717377    -1.0213741777     0.0000000000
    4      Cl     -1.4901824172    -1.4699993306     0.0000000000
    5      C       1.3417275447    -0.0436398784     0.0000000000
    6      C      -0.5391756968    -0.2539830289     0.0000000000
 ----------------------------------------------------------------
 Molecular Point Group                 Cs    NOp =  2
 Largest Abelian Subgroup              Cs    NOp =  2
 Nuclear Repulsion Energy =   690.4222534152 hartrees
 There are       49 alpha and       49 beta electrons
 Applying Cartesian multipole field
    Component          Value
    ---------          -----
     (2,0,0)        1.00000E-11
     (0,2,0)        2.00000E-11
     (0,0,2)       -3.00000E-11
 Nucleus-field energy     =     0.0000000201 hartrees
 Requested basis set is 6-311++G(d,p)
 There are 70 shells and 182 basis functions
 A cutoff of  1.0D-11 yielded   1927 shell pairs
 There are     14373 function pairs (     15677 Cartesian)
 Smallest overlap matrix eigenvalue = 4.90E-05
 Guess MOs from SCF MO coefficient file

 -----------------------------------------------------------------------
  General SCF calculation program by
  Eric Jon Sundstrom, Paul Horn, Yuezhi Mao, Dmitri Zuev, Alec White,
  David Stuck, Shaama M.S., Shane Yost, Joonho Lee, David Small,
  Daniel Levine, Susi Lehtola, Hugh Burton, Evgeny Epifanovsky
 -----------------------------------------------------------------------
 Exchange:     0.2000 Hartree-Fock + 0.0800 Slater + 0.7200 B88
 Correlation:  0.1900 VWN1RPA + 0.8100 LYP
 Using SG-1 standard quadrature grid
 using 8 threads for integral computing
 -------------------------------------------------------
 OpenMP Integral computing Module                
 Release: version 2.0, May 2017, Q-Chem Inc. Pleasanton 
 -------------------------------------------------------
 -------------------------------------------------------
 OpenMP BLAS3 based DFT computing Module                
 Release: version 1.0, May 2013, Q-Chem Inc. Pittsburgh 
 -------------------------------------------------------
 A restricted SCF calculation will be
 performed using DIIS
 SCF converges when DIIS error is below 1.0e-08
 ---------------------------------------
  Cycle       Energy         DIIS error
 ---------------------------------------
    1   -4030.5937149633      1.15e-03  
    2   -4030.5976160046      7.47e-04  
    3   -4030.5972472864      7.51e-04  
    4   -4030.5978353180      6.08e-04  
    5   -4030.5997105869      8.37e-05  
    6   -4030.5997408811      1.17e-05  
    7   -4030.5997413591      2.86e-06  
    8   -4030.5997413969      1.02e-06  
    9   -4030.5997414024      3.59e-07  
   10   -4030.5997414028      8.63e-08  
   11   -4030.5997414028      1.30e-08  
   12   -4030.5997414027      6.16e-09  Convergence criterion met
 ---------------------------------------
 SCF time:   CPU 73.88s  wall 10.00s 
 SCF   energy in the final basis set =    -4030.5997414027
 Total energy in the final basis set =    -4030.5997414027

 --------------------------------------------------------------
             Orbital Energies (a.u.) and Symmetries
 --------------------------------------------------------------

 Alpha MOs, Restricted
 -- Occupied --                  
-482.86 -101.59 -101.59 -101.59  -62.51  -56.33  -56.33  -56.33
  1 A'    2 A'    3 A'    4 A'    5 A'    6 A'    1 A"    7 A'                 
-10.320 -10.309  -9.508  -9.507  -9.507  -8.727  -7.272  -7.271
  8 A'    9 A'   10 A'   11 A'   12 A'   13 A'   14 A'   15 A'                 
 -7.271  -7.262  -7.262  -7.262  -7.262  -7.261  -7.261  -6.559
 16 A'    2 A"    3 A"    4 A"   17 A'   18 A'   19 A'   20 A'                 
 -6.546  -6.545  -2.671  -2.666  -2.666  -2.655  -2.655  -1.054
  5 A"   21 A'   22 A'    6 A"   23 A'   24 A'    7 A"   25 A'                 
 -1.035  -0.861  -0.827  -0.647  -0.603  -0.530  -0.496  -0.483
 26 A'   27 A'   28 A'   29 A'   30 A'   31 A'   32 A'    8 A"                 
 -0.470  -0.461  -0.451  -0.374  -0.343  -0.321  -0.273  -0.246
 33 A'    9 A"   34 A'   35 A'   10 A"   11 A"   36 A'   37 A'                 
 -0.204
 12 A"                                                                         
 -- Virtual --                   
 -0.102  -0.076  -0.001   0.010   0.020   0.028   0.040   0.042
 13 A"   38 A'   39 A'   40 A'   41 A'   42 A'   14 A"   43 A'                 
  0.050   0.058   0.068   0.070   0.078   0.081   0.087   0.096
 44 A'   45 A'   46 A'   15 A"   47 A'   16 A"   48 A'   49 A'                 
  0.108   0.118   0.126   0.133   0.142   0.156   0.159   0.168
 17 A"   18 A"   50 A'   51 A'   52 A'   53 A'   54 A'   55 A'                 
  0.177   0.196   0.202   0.216   0.235   0.243   0.361   0.379
 19 A"   56 A'   57 A'   58 A'   59 A'   60 A'   61 A'   62 A'                 
  0.397   0.400   0.405   0.423   0.423   0.429   0.447   0.453
 63 A'   20 A"   64 A'   65 A'   21 A"   22 A"   66 A'   23 A"                 
  0.483   0.497   0.505   0.515   0.543   0.545   0.545   0.559
 67 A'   68 A'   24 A"   69 A'   25 A"   70 A'   26 A"   71 A'                 
  0.582   0.593   0.601   0.663   0.683   0.698   0.707   0.787
 72 A'   73 A'   27 A"   74 A'   75 A'   28 A"   29 A"   76 A'                 
  0.792   0.799   0.854   0.855   0.865   0.876   0.896   0.927
 30 A"   77 A'   78 A'   31 A"   79 A'   32 A"   80 A'   33 A"                 
  0.954   0.966   1.005   1.019   1.124   1.140   1.182   1.227
 81 A'   82 A'   83 A'   84 A'   85 A'   86 A'   87 A'   88 A'                 
  1.252   1.285   1.413   1.474   1.494   1.548   1.692   1.718
 89 A'   90 A'   34 A"   35 A"   91 A'   36 A"   37 A"   92 A'                 
  1.748   1.871   1.983   2.010   2.078   2.100   2.182   2.206
 93 A'   94 A'   38 A"   95 A'   96 A'   97 A'   98 A'   39 A"                 
  2.213   2.234   2.268   2.290   2.373   2.397   2.479   2.609
 99 A'   40 A"   41 A"  100 A'  101 A'  102 A'  103 A'  104 A'                 
  2.663   2.733   2.878   3.044   3.170   3.443   3.984   4.056
 42 A"   43 A"  105 A'  106 A'  107 A'  108 A'   44 A"  109 A'                 
  4.072   4.199   4.315   6.799   7.530   7.592   7.679   9.770
 45 A"  110 A'  111 A'  112 A'   46 A"  113 A'  114 A'  115 A'                 
  9.803   9.854  23.403  23.429  25.730  25.773  25.798  25.883
116 A'  117 A'  118 A'  119 A'   47 A"  120 A'   48 A"   49 A"                 
 25.939  26.151  26.162  26.368  26.676  48.047 215.773 215.809
121 A'  122 A'  123 A'  124 A'  125 A'  126 A'  127 A'  128 A'                 
215.873 289.738 289.799 289.9141020.883
129 A'   50 A"  130 A'  131 A'  132 A'                                         

 Beta MOs, Restricted
 -- Occupied --                  
-482.86 -101.59 -101.59 -101.59  -62.51  -56.33  -56.33  -56.33
  1 A'    2 A'    3 A'    4 A'    5 A'    6 A'    1 A"    7 A'                 
-10.320 -10.309  -9.508  -9.507  -9.507  -8.727  -7.272  -7.271
  8 A'    9 A'   10 A'   11 A'   12 A'   13 A'   14 A'   15 A'                 
 -7.271  -7.262  -7.262  -7.262  -7.262  -7.261  -7.261  -6.559
 16 A'    2 A"    3 A"    4 A"   17 A'   18 A'   19 A'   20 A'                 
 -6.546  -6.545  -2.671  -2.666  -2.666  -2.655  -2.655  -1.054
  5 A"   21 A'   22 A'    6 A"   23 A'   24 A'    7 A"   25 A'                 
 -1.035  -0.861  -0.827  -0.647  -0.603  -0.530  -0.496  -0.483
 26 A'   27 A'   28 A'   29 A'   30 A'   31 A'   32 A'    8 A"                 
 -0.470  -0.461  -0.451  -0.374  -0.343  -0.321  -0.273  -0.246
 33 A'    9 A"   34 A'   35 A'   10 A"   11 A"   36 A'   37 A'                 
 -0.204
 12 A"                                                                         
 -- Virtual --                   
 -0.102  -0.076  -0.001   0.010   0.020   0.028   0.040   0.042
 13 A"   38 A'   39 A'   40 A'   41 A'   42 A'   14 A"   43 A'                 
  0.050   0.058   0.068   0.070   0.078   0.081   0.087   0.096
 44 A'   45 A'   46 A'   15 A"   47 A'   16 A"   48 A'   49 A'                 
  0.108   0.118   0.126   0.133   0.142   0.156   0.159   0.168
 17 A"   18 A"   50 A'   51 A'   52 A'   53 A'   54 A'   55 A'                 
  0.177   0.196   0.202   0.216   0.235   0.243   0.361   0.379
 19 A"   56 A'   57 A'   58 A'   59 A'   60 A'   61 A'   62 A'                 
  0.397   0.400   0.405   0.423   0.423   0.429   0.447   0.453
 63 A'   20 A"   64 A'   65 A'   21 A"   22 A"   66 A'   23 A"                 
  0.483   0.497   0.505   0.515   0.543   0.545   0.545   0.559
 67 A'   68 A'   24 A"   69 A'   25 A"   70 A'   26 A"   71 A'                 
  0.582   0.593   0.601   0.663   0.683   0.698   0.707   0.787
 72 A'   73 A'   27 A"   74 A'   75 A'   28 A"   29 A"   76 A'                 
  0.792   0.799   0.854   0.855   0.865   0.876   0.896   0.927
 30 A"   77 A'   78 A'   31 A"   79 A'   32 A"   80 A'   33 A"                 
  0.954   0.966   1.005   1.019   1.124   1.140   1.182   1.227
 81 A'   82 A'   83 A'   84 A'   85 A'   86 A'   87 A'   88 A'                 
  1.252   1.285   1.413   1.474   1.494   1.548   1.692   1.718
 89 A'   90 A'   34 A"   35 A"   91 A'   36 A"   37 A"   92 A'                 
  1.748   1.871   1.983   2.010   2.078   2.100   2.182   2.206
 93 A'   94 A'   38 A"   95 A'   96 A'   97 A'   98 A'   39 A"                 
  2.213   2.234   2.268   2.290   2.373   2.397   2.479   2.609
 99 A'   40 A"   41 A"  100 A'  101 A'  102 A'  103 A'  104 A'                 
  2.663   2.733   2.878   3.044   3.170   3.443   3.984   4.056
 42 A"   43 A"  105 A'  106 A'  107 A'  108 A'   44 A"  109 A'                 
  4.072   4.199   4.315   6.799   7.530   7.592   7.679   9.770
 45 A"  110 A'  111 A'  112 A'   46 A"  113 A'  114 A'  115 A'                 
  9.803   9.854  23.403  23.429  25.730  25.773  25.798  25.883
116 A'  117 A'  118 A'  119 A'   47 A"  120 A'   48 A"   49 A"                 
 25.939  26.151  26.162  26.368  26.676  48.047 215.773 215.809
121 A'  122 A'  123 A'  124 A'  125 A'  126 A'  127 A'  128 A'                 
215.873 289.738 289.799 289.9141020.883
129 A'   50 A"  130 A'  131 A'  132 A'                                         
 --------------------------------------------------------------

          Ground-State Mulliken Net Atomic Charges

     Atom                 Charge (a.u.)
  ----------------------------------------
      1 Cl                    0.426949
      2 Br                   -0.132340
      3 Cl                    0.486923
      4 Cl                    0.332649
      5 C                    -0.689413
      6 C                    -0.424769
  ----------------------------------------
  Sum of atomic charges =    -0.000000

 -----------------------------------------------------------------
                    Cartesian Multipole Moments
 -----------------------------------------------------------------
    Charge (ESU x 10^10)
                -0.0000
    Dipole Moment (Debye)
         X       0.0087      Y      -0.1901      Z      -0.0000
       Tot       0.1903
    Quadrupole Moments (Debye-Ang)
        XX     -60.0683     XY       1.1673     YY     -69.9503
        XZ       0.0000     YZ      -0.0000     ZZ     -67.4737
    Octopole Moments (Debye-Ang^2)
       XXX     -34.2986    XXY       4.8029    XYY     -14.1869
       YYY      12.7268    XXZ      -0.0000    XYZ      -0.0000
       YYZ      -0.0000    XZZ     -12.8767    YZZ       3.9633
       ZZZ      -0.0000
    Hexadecapole Moments (Debye-Ang^3)
      XXXX   -1430.1725   XXXY      -9.8909   XXYY    -318.4352
      XYYY      -0.5586   YYYY    -509.2770   XXXZ       0.0000
      XXYZ      -0.0000   XYYZ       0.0000   YYYZ       0.0000
      XXZZ    -271.2386   XYZZ      -2.5359   YYZZ     -98.6154
      XZZZ       0.0000   YZZZ      -0.0000   ZZZZ     -79.9407
 -----------------------------------------------------------------
 Calculating analytic gradient of the SCF energy
 Gradient of SCF Energy
            1           2           3           4           5           6
    1  -0.0137986   0.1107462  -0.0710303   0.0072566   0.2321572  -0.2653312
    2  -0.2542504  -0.2799504   0.2442790   0.2739595   0.0284462  -0.0124838
    3  -0.0000000  -0.0000000  -0.0000000  -0.0000000  -0.0000000   0.0000000
 Max gradient component =       2.800E-01
 RMS gradient           =       1.529E-01
 Gradient time:  CPU 27.02 s  wall 3.50 s
 Geometry Optimization Parameters
   NAtoms,    NIC,     NZ,  NCons,   NDum,   NFix, NCnnct, MaxDiis
        6      37       0       0       0       0       0       0

 Cartesian Hessian Update
 Hessian Updated using BFGS Update


** GEOMETRY OPTIMIZATION IN DELOCALIZED INTERNAL COORDINATES **
   Searching for a Minimum

   Optimization Cycle:   4

                       Coordinates (Angstroms)
     ATOM                X               Y               Z
      1  Cl        2.2874537157    1.1767594681    0.0000000000
      2  Br       -1.8246934468    0.7614244733    0.0000000000
      3  Cl        2.5375717377   -1.0213741777    0.0000000000
      4  Cl       -1.4901824172   -1.4699993306    0.0000000000
      5  C         1.3417275447   -0.0436398784    0.0000000000
      6  C        -0.5391756968   -0.2539830289    0.0000000000
   Point Group: cs    Number of degrees of freedom:     9


   Energy is  -4030.599741403

 Hessian Updated using BFGS Update

  9 Hessian modes will be used to form the next step
  Hessian Eigenvalues:
     0.082993    0.250003    0.250021    0.306788    0.313644    0.576569
     0.921422    1.029567    1.057516

 Minimum Search - Taking Simple RFO Step
 Searching for Lamda that Minimizes Along All modes
 Value Taken    Lamda =  -0.25581049
 Calculated Step too Large.  Step scaled by  0.400675
 Step Taken.  Stepsize is  0.300000

                             Maximum     Tolerance    Cnvgd?
         Gradient           0.251226      0.000300      NO
         Displacement       0.211589      0.001200      NO
         Energy change     -0.122846      0.000001      NO


 New Cartesian Coordinates Obtained by Inverse Iteration

 Displacement from previous Coordinates is:  0.272800
 ----------------------------------------------------------------
             Standard Nuclear Orientation (Angstroms)
    I     Atom           X                Y                Z
 ----------------------------------------------------------------
    1      Cl      2.2327565134     1.2042566243     0.0000000000
    2      Br     -1.7849465320     0.8037216956     0.0000000000
    3      Cl      2.4906062223    -1.0614625469     0.0000000000
    4      Cl     -1.4315197561    -1.4993445020     0.0000000000
    5      C       1.2907815802    -0.0499278444     0.0000000000
    6      C      -0.4849765905    -0.2480559008     0.0000000000
 ----------------------------------------------------------------
 Molecular Point Group                 Cs    NOp =  2
 Largest Abelian Subgroup              Cs    NOp =  2
 Nuclear Repulsion Energy =   687.6701049741 hartrees
 There are       49 alpha and       49 beta electrons
 Applying Cartesian multipole field
    Component          Value
    ---------          -----
     (2,0,0)        1.00000E-11
     (0,2,0)        2.00000E-11
     (0,0,2)       -3.00000E-11
 Nucleus-field energy     =     0.0000000199 hartrees
 Requested basis set is 6-311++G(d,p)
 There are 70 shells and 182 basis functions
 A cutoff of  1.0D-11 yielded   1927 shell pairs
 There are     14389 function pairs (     15694 Cartesian)
 Smallest overlap matrix eigenvalue = 3.52E-05
 Guess MOs from SCF MO coefficient file

 -----------------------------------------------------------------------
  General SCF calculation program by
  Eric Jon Sundstrom, Paul Horn, Yuezhi Mao, Dmitri Zuev, Alec White,
  David Stuck, Shaama M.S., Shane Yost, Joonho Lee, David Small,
  Daniel Levine, Susi Lehtola, Hugh Burton, Evgeny Epifanovsky
 -----------------------------------------------------------------------
 Exchange:     0.2000 Hartree-Fock + 0.0800 Slater + 0.7200 B88
 Correlation:  0.1900 VWN1RPA + 0.8100 LYP
 Using SG-1 standard quadrature grid
 using 8 threads for integral computing
 -------------------------------------------------------
 OpenMP Integral computing Module                
 Release: version 2.0, May 2017, Q-Chem Inc. Pleasanton 
 -------------------------------------------------------
 -------------------------------------------------------
 OpenMP BLAS3 based DFT computing Module                
 Release: version 1.0, May 2013, Q-Chem Inc. Pittsburgh 
 -------------------------------------------------------
 A restricted SCF calculation will be
 performed using DIIS
 SCF converges when DIIS error is below 1.0e-08
 ---------------------------------------
  Cycle       Energy         DIIS error
 ---------------------------------------
    1   -4030.6905871230      1.05e-03  
    2   -4030.6954237672      2.72e-04  
    3   -4030.6952495432      3.29e-04  
    4   -4030.6953992151      2.47e-04  
    5   -4030.6956885521      4.93e-05  
    6   -4030.6956993550      1.37e-05  
    7   -4030.6957000777      2.16e-06  
    8   -4030.6957000972      6.87e-07  
    9   -4030.6957000994      3.00e-07  
   10   -4030.6957000996      7.92e-08  
   11   -4030.6957000998      1.22e-08  
   12   -4030.6957000998      3.97e-09  Convergence criterion met
 ---------------------------------------
 SCF time:   CPU 74.40s  wall 9.00s 
 SCF   energy in the final basis set =    -4030.6957000998
 Total energy in the final basis set =    -4030.6957000998

 --------------------------------------------------------------
             Orbital Energies (a.u.) and Symmetries
 --------------------------------------------------------------

 Alpha MOs, Restricted
 -- Occupied --                  
-482.86 -101.59 -101.59 -101.59  -62.51  -56.33  -56.33  -56.33
  1 A'    2 A'    3 A'    4 A'    5 A'    6 A'    1 A"    7 A'                 
-10.323 -10.312  -9.506  -9.506  -9.506  -8.726  -7.270  -7.270
  8 A'    9 A'   10 A'   11 A'   12 A'   13 A'   14 A'   15 A'                 
 -7.270  -7.261  -7.261  -7.261  -7.260  -7.260  -7.259  -6.558
 16 A'    2 A"    3 A"    4 A"   17 A'   18 A'   19 A'   20 A'                 
 -6.545  -6.544  -2.670  -2.665  -2.665  -2.654  -2.654  -1.035
  5 A"   21 A'   22 A'    6 A"   23 A'    7 A"   24 A'   25 A'                 
 -1.014  -0.861  -0.826  -0.657  -0.599  -0.532  -0.496  -0.475
 26 A'   27 A'   28 A'   29 A'   30 A'   31 A'   32 A'    8 A"                 
 -0.465  -0.449  -0.438  -0.375  -0.344  -0.322  -0.283  -0.256
 33 A'    9 A"   34 A'   35 A'   10 A"   11 A"   36 A'   37 A'                 
 -0.213
 12 A"                                                                         
 -- Virtual --                   
 -0.096  -0.052  -0.002   0.006   0.018   0.033   0.041   0.042
 13 A"   38 A'   39 A'   40 A'   41 A'   42 A'   14 A"   43 A'                 
  0.051   0.056   0.063   0.071   0.076   0.081   0.088   0.096
 44 A'   45 A'   46 A'   15 A"   47 A'   16 A"   48 A'   49 A'                 
  0.108   0.119   0.125   0.132   0.143   0.154   0.163   0.166
 17 A"   18 A"   50 A'   51 A'   52 A'   53 A'   54 A'   55 A'                 
  0.178   0.198   0.202   0.215   0.234   0.245   0.363   0.384
 19 A"   56 A'   57 A'   58 A'   59 A'   60 A'   61 A'   62 A'                 
  0.401   0.402   0.403   0.421   0.425   0.430   0.451   0.457
 63 A'   20 A"   64 A'   65 A'   21 A"   22 A"   66 A'   23 A"                 
  0.484   0.501   0.509   0.516   0.539   0.549   0.551   0.561
 67 A'   68 A'   69 A'   24 A"   25 A"   70 A'   26 A"   71 A'                 
  0.573   0.598   0.606   0.669   0.693   0.699   0.710   0.779
 72 A'   27 A"   73 A'   74 A'   75 A'   28 A"   29 A"   76 A'                 
  0.802   0.811   0.849   0.864   0.867   0.868   0.908   0.941
 30 A"   77 A'   31 A"   78 A'   32 A"   79 A'   80 A'   33 A"                 
  0.949   0.960   0.993   1.002   1.099   1.140   1.197   1.207
 81 A'   82 A'   83 A'   84 A'   85 A'   86 A'   87 A'   88 A'                 
  1.240   1.279   1.369   1.447   1.531   1.550   1.703   1.719
 89 A'   90 A'   34 A"   35 A"   91 A'   36 A"   92 A'   37 A"                 
  1.753   1.821   1.987   2.007   2.083   2.106   2.199   2.210
 93 A'   94 A'   38 A"   95 A'   96 A'   97 A'   98 A'   39 A"                 
  2.236   2.246   2.269   2.295   2.377   2.401   2.477   2.616
 40 A"   99 A'   41 A"  100 A'  101 A'  102 A'  103 A'  104 A'                 
  2.652   2.746   2.863   3.031   3.153   3.553   3.983   4.049
 42 A"   43 A"  105 A'  106 A'  107 A'  108 A'   44 A"  109 A'                 
  4.073   4.190   4.314   6.786   7.532   7.591   7.672   9.750
 45 A"  110 A'  111 A'  112 A'   46 A"  113 A'  114 A'  115 A'                 
  9.796   9.846  23.385  23.403  25.740  25.741  25.795  25.879
116 A'  117 A'  118 A'  119 A'   47 A"  120 A'   48 A"   49 A"                 
 25.936  26.129  26.153  26.363  26.714  48.034 215.745 215.798
121 A'  122 A'  123 A'  124 A'  125 A'  126 A'  127 A'  128 A'                 
215.862 289.738 289.796 289.9051020.865
129 A'   50 A"  130 A'  131 A'  132 A'                                         

 Beta MOs, Restricted
 -- Occupied --                  
-482.86 -101.59 -101.59 -101.59  -62.51  -56.33  -56.33  -56.33
  1 A'    2 A'    3 A'    4 A'    5 A'    6 A'    1 A"    7 A'                 
-10.323 -10.312  -9.506  -9.506  -9.506  -8.726  -7.270  -7.270
  8 A'    9 A'   10 A'   11 A'   12 A'   13 A'   14 A'   15 A'                 
 -7.270  -7.261  -7.261  -7.261  -7.260  -7.260  -7.259  -6.558
 16 A'    2 A"    3 A"    4 A"   17 A'   18 A'   19 A'   20 A'                 
 -6.545  -6.544  -2.670  -2.665  -2.665  -2.654  -2.654  -1.035
  5 A"   21 A'   22 A'    6 A"   23 A'    7 A"   24 A'   25 A'                 
 -1.014  -0.861  -0.826  -0.657  -0.599  -0.532  -0.496  -0.475
 26 A'   27 A'   28 A'   29 A'   30 A'   31 A'   32 A'    8 A"                 
 -0.465  -0.449  -0.438  -0.375  -0.344  -0.322  -0.283  -0.256
 33 A'    9 A"   34 A'   35 A'   10 A"   11 A"   36 A'   37 A'                 
 -0.213
 12 A"                                                                         
 -- Virtual --                   
 -0.096  -0.052  -0.002   0.006   0.018   0.033   0.041   0.042
 13 A"   38 A'   39 A'   40 A'   41 A'   42 A'   14 A"   43 A'                 
  0.051   0.056   0.063   0.071   0.076   0.081   0.088   0.096
 44 A'   45 A'   46 A'   15 A"   47 A'   16 A"   48 A'   49 A'                 
  0.108   0.119   0.125   0.132   0.143   0.154   0.163   0.166
 17 A"   18 A"   50 A'   51 A'   52 A'   53 A'   54 A'   55 A'                 
  0.178   0.198   0.202   0.215   0.234   0.245   0.363   0.384
 19 A"   56 A'   57 A'   58 A'   59 A'   60 A'   61 A'   62 A'                 
  0.401   0.402   0.403   0.421   0.425   0.430   0.451   0.457
 63 A'   20 A"   64 A'   65 A'   21 A"   22 A"   66 A'   23 A"                 
  0.484   0.501   0.509   0.516   0.539   0.549   0.551   0.561
 67 A'   68 A'   69 A'   24 A"   25 A"   70 A'   26 A"   71 A'                 
  0.573   0.598   0.606   0.669   0.693   0.699   0.710   0.779
 72 A'   27 A"   73 A'   74 A'   75 A'   28 A"   29 A"   76 A'                 
  0.802   0.811   0.849   0.864   0.867   0.868   0.908   0.941
 30 A"   77 A'   31 A"   78 A'   32 A"   79 A'   80 A'   33 A"                 
  0.949   0.960   0.993   1.002   1.099   1.140   1.197   1.207
 81 A'   82 A'   83 A'   84 A'   85 A'   86 A'   87 A'   88 A'                 
  1.240   1.279   1.369   1.447   1.531   1.550   1.703   1.719
 89 A'   90 A'   34 A"   35 A"   91 A'   36 A"   92 A'   37 A"                 
  1.753   1.821   1.987   2.007   2.083   2.106   2.199   2.210
 93 A'   94 A'   38 A"   95 A'   96 A'   97 A'   98 A'   39 A"                 
  2.236   2.246   2.269   2.295   2.377   2.401   2.477   2.616
 40 A"   99 A'   41 A"  100 A'  101 A'  102 A'  103 A'  104 A'                 
  2.652   2.746   2.863   3.031   3.153   3.553   3.983   4.049
 42 A"   43 A"  105 A'  106 A'  107 A'  108 A'   44 A"  109 A'                 
  4.073   4.190   4.314   6.786   7.532   7.591   7.672   9.750
 45 A"  110 A'  111 A'  112 A'   46 A"  113 A'  114 A'  115 A'                 
  9.796   9.846  23.385  23.403  25.740  25.741  25.795  25.879
116 A'  117 A'  118 A'  119 A'   47 A"  120 A'   48 A"   49 A"                 
 25.936  26.129  26.153  26.363  26.714  48.034 215.745 215.798
121 A'  122 A'  123 A'  124 A'  125 A'  126 A'  127 A'  128 A'                 
215.862 289.738 289.796 289.9051020.865
129 A'   50 A"  130 A'  131 A'  132 A'                                         
 --------------------------------------------------------------

          Ground-State Mulliken Net Atomic Charges

     Atom                 Charge (a.u.)
  ----------------------------------------
      1 Cl                    0.436001
      2 Br                   -0.138441
      3 Cl                    0.504621
      4 Cl                    0.332705
      5 C                    -0.654278
      6 C                    -0.480607
  ----------------------------------------
  Sum of atomic charges =    -0.000000

 -----------------------------------------------------------------
                    Cartesian Multipole Moments
 -----------------------------------------------------------------
    Charge (ESU x 10^10)
                -0.0000
    Dipole Moment (Debye)
         X      -0.0266      Y      -0.1265      Z      -0.0000
       Tot       0.1293
    Quadrupole Moments (Debye-Ang)
        XX     -60.8937     XY       0.8566     YY     -69.3599
        XZ       0.0000     YZ       0.0000     ZZ     -67.5794
    Octopole Moments (Debye-Ang^2)
       XXX     -36.0874    XXY       4.8851    XYY     -14.3297
       YYY      12.0779    XXZ      -0.0000    XYZ       0.0000
       YYZ       0.0000    XZZ     -13.1496    YZZ       3.7577
       ZZZ      -0.0000
    Hexadecapole Moments (Debye-Ang^3)
      XXXX   -1373.9151   XXXY      -7.0342   XXYY    -307.3147
      XYYY       5.6848   YYYY    -528.1836   XXXZ      -0.0000
      XXYZ      -0.0000   XYYZ      -0.0000   YYYZ       0.0000
      XXZZ    -260.2681   XYZZ      -0.5640   YYZZ    -102.5027
      XZZZ       0.0000   YZZZ       0.0000   ZZZZ     -79.8425
 -----------------------------------------------------------------
 Calculating analytic gradient of the SCF energy
 Gradient of SCF Energy
            1           2           3           4           5           6
    1  -0.0062178   0.0824693  -0.0526690   0.0005273   0.2128838  -0.2369937
    2  -0.2062852  -0.2242706   0.1994357   0.2211986   0.0258161  -0.0158947
    3  -0.0000000  -0.0000000  -0.0000000   0.0000000   0.0000000   0.0000000
 Max gradient component =       2.370E-01
 RMS gradient           =       1.277E-01
 Gradient time:  CPU 26.97 s  wall 3.49 s
 Geometry Optimization Parameters
   NAtoms,    NIC,     NZ,  NCons,   NDum,   NFix, NCnnct, MaxDiis
        6      37       0       0       0       0       0       0

 Cartesian Hessian Update
 Hessian Updated using BFGS Update


** GEOMETRY OPTIMIZATION IN DELOCALIZED INTERNAL COORDINATES **
   Searching for a Minimum

   Optimization Cycle:   5

                       Coordinates (Angstroms)
     ATOM                X               Y               Z
      1  Cl        2.2327565134    1.2042566243    0.0000000000
      2  Br       -1.7849465320    0.8037216956    0.0000000000
      3  Cl        2.4906062223   -1.0614625469    0.0000000000
      4  Cl       -1.4315197561   -1.4993445020    0.0000000000
      5  C         1.2907815802   -0.0499278444    0.0000000000
      6  C        -0.4849765905   -0.2480559008    0.0000000000
   Point Group: cs    Number of degrees of freedom:     9


   Energy is  -4030.695700100

 Hessian Updated using BFGS Update

  9 Hessian modes will be used to form the next step
  Hessian Eigenvalues:
     0.052949    0.249968    0.250013    0.308710    0.318407    0.628235
     0.921646    1.029568    1.058675

 Minimum Search - Taking Simple RFO Step
 Searching for Lamda that Minimizes Along All modes
 Value Taken    Lamda =  -0.24111809
 Calculated Step too Large.  Step scaled by  0.356578
 Step Taken.  Stepsize is  0.300000

                             Maximum     Tolerance    Cnvgd?
         Gradient           0.214059      0.000300      NO
         Displacement       0.214104      0.001200      NO
         Energy change     -0.095959      0.000001      NO


 New Cartesian Coordinates Obtained by Inverse Iteration

 Displacement from previous Coordinates is:  0.307192
 ----------------------------------------------------------------
             Standard Nuclear Orientation (Angstroms)
    I     Atom           X                Y                Z
 ----------------------------------------------------------------
    1      Cl      2.1684172420     1.2263476246     0.0000000000
    2      Br     -1.7332367166     0.8417336509     0.0000000000
    3      Cl      2.4313995557    -1.0987462192     0.0000000000
    4      Cl     -1.3621898664    -1.5231430533     0.0000000000
    5      C       1.2315839721    -0.0564517059     0.0000000000
    6      C      -0.4232727495    -0.2405527713     0.0000000000
 ----------------------------------------------------------------
 Molecular Point Group                 Cs    NOp =  2
 Largest Abelian Subgroup              Cs    NOp =  2
 Nuclear Repulsion Energy =   688.9250389811 hartrees
 There are       49 alpha and       49 beta electrons
 Applying Cartesian multipole field
    Component          Value
    ---------          -----
     (2,0,0)        1.00000E-11
     (0,2,0)        2.00000E-11
     (0,0,2)       -3.00000E-11
 Nucleus-field energy     =     0.0000000196 hartrees
 Requested basis set is 6-311++G(d,p)
 There are 70 shells and 182 basis functions
 A cutoff of  1.0D-11 yielded   1939 shell pairs
 There are     14457 function pairs (     15766 Cartesian)
 Smallest overlap matrix eigenvalue = 2.33E-05
 Guess MOs from SCF MO coefficient file

 -----------------------------------------------------------------------
  General SCF calculation program by
  Eric Jon Sundstrom, Paul Horn, Yuezhi Mao, Dmitri Zuev, Alec White,
  David Stuck, Shaama M.S., Shane Yost, Joonho Lee, David Small,
  Daniel Levine, Susi Lehtola, Hugh Burton, Evgeny Epifanovsky
 -----------------------------------------------------------------------
 Exchange:     0.2000 Hartree-Fock + 0.0800 Slater + 0.7200 B88
 Correlation:  0.1900 VWN1RPA + 0.8100 LYP
 Using SG-1 standard quadrature grid
 using 8 threads for integral computing
 -------------------------------------------------------
 OpenMP Integral computing Module                
 Release: version 2.0, May 2017, Q-Chem Inc. Pleasanton 
 -------------------------------------------------------
 -------------------------------------------------------
 OpenMP BLAS3 based DFT computing Module                
 Release: version 1.0, May 2013, Q-Chem Inc. Pittsburgh 
 -------------------------------------------------------
 A restricted SCF calculation will be
 performed using DIIS
 SCF converges when DIIS error is below 1.0e-08
 ---------------------------------------
  Cycle       Energy         DIIS error
 ---------------------------------------
    1   -4030.7711418260      1.22e-03  
    2   -4030.7770966177      2.37e-04  
    3   -4030.7769707528      2.91e-04  
    4   -4030.7771928088      1.65e-04  
    5   -4030.7773099448      4.77e-05  
    6   -4030.7773193702      1.29e-05  
    7   -4030.7773200358      1.92e-06  
    8   -4030.7773200514      5.89e-07  
    9   -4030.7773200531      2.16e-07  
   10   -4030.7773200532      5.16e-08  
   11   -4030.7773200531      9.81e-09  Convergence criterion met
 ---------------------------------------
 SCF time:   CPU 68.90s  wall 9.00s 
 SCF   energy in the final basis set =    -4030.7773200531
 Total energy in the final basis set =    -4030.7773200531

 --------------------------------------------------------------
             Orbital Energies (a.u.) and Symmetries
 --------------------------------------------------------------

 Alpha MOs, Restricted
 -- Occupied --                  
-482.86 -101.59 -101.59 -101.58  -62.51  -56.33  -56.33  -56.33
  1 A'    2 A'    3 A'    4 A'    5 A'    6 A'    1 A"    7 A'                 
-10.322 -10.312  -9.505  -9.505  -9.505  -8.725  -7.269  -7.269
  8 A'    9 A'   10 A'   11 A'   12 A'   13 A'   14 A'   15 A'                 
 -7.269  -7.260  -7.260  -7.259  -7.258  -7.258  -7.258  -6.557
 16 A'    2 A"    3 A"    4 A"   17 A'   18 A'   19 A'   20 A'                 
 -6.544  -6.543  -2.669  -2.664  -2.664  -2.653  -2.653  -1.022
  5 A"   21 A'   22 A'    6 A"   23 A'    7 A"   24 A'   25 A'                 
 -0.997  -0.861  -0.826  -0.675  -0.595  -0.535  -0.498  -0.471
 26 A'   27 A'   28 A'   29 A'   30 A'   31 A'   32 A'    8 A"                 
 -0.461  -0.439  -0.426  -0.377  -0.345  -0.323  -0.291  -0.264
 33 A'    9 A"   34 A'   35 A'   10 A"   11 A"   36 A'   37 A'                 
 -0.223
 12 A"                                                                         
 -- Virtual --                   
 -0.087  -0.030  -0.003   0.001   0.016   0.038   0.042   0.043
 13 A"   38 A'   39 A'   40 A'   41 A'   42 A'   14 A"   43 A'                 
  0.052   0.056   0.064   0.072   0.076   0.081   0.091   0.099
 44 A'   45 A'   46 A'   15 A"   47 A'   16 A"   48 A'   49 A'                 
  0.109   0.120   0.126   0.131   0.147   0.153   0.162   0.173
 17 A"   18 A"   50 A'   51 A'   52 A'   53 A'   54 A'   55 A'                 
  0.179   0.199   0.202   0.214   0.233   0.247   0.364   0.388
 19 A"   56 A'   57 A'   58 A'   59 A'   60 A'   61 A'   62 A'                 
  0.402   0.403   0.406   0.421   0.425   0.432   0.448   0.460
 63 A'   20 A"   64 A'   65 A'   21 A"   22 A"   66 A'   23 A"                 
  0.484   0.499   0.508   0.526   0.533   0.543   0.556   0.559
 67 A'   68 A'   69 A'   24 A"   25 A"   70 A'   26 A"   71 A'                 
  0.585   0.596   0.624   0.675   0.698   0.710   0.713   0.771
 72 A'   27 A"   73 A'   74 A'   28 A"   75 A'   29 A"   76 A'                 
  0.811   0.822   0.846   0.860   0.868   0.872   0.907   0.957
 30 A"   77 A'   31 A"   32 A"   78 A'   79 A'   80 A'   33 A"                 
  0.958   0.965   0.987   0.996   1.078   1.142   1.185   1.200
 81 A'   82 A'   83 A'   84 A'   85 A'   86 A'   87 A'   88 A'                 
  1.253   1.277   1.332   1.417   1.561   1.575   1.702   1.763
 89 A'   90 A'   34 A"   35 A"   36 A"   91 A'   92 A'   37 A"                 
  1.764   1.792   1.991   2.012   2.082   2.125   2.212   2.229
 93 A'   94 A'   38 A"   95 A'   96 A'   97 A'   39 A"   98 A'                 
  2.238   2.272   2.293   2.303   2.387   2.404   2.474   2.624
 40 A"   41 A"   99 A'  100 A'  101 A'  102 A'  103 A'  104 A'                 
  2.643   2.767   2.890   3.024   3.141   3.665   3.983   4.042
 42 A"   43 A"  105 A'  106 A'  107 A'  108 A'   44 A"  109 A'                 
  4.074   4.186   4.319   6.777   7.534   7.591   7.671   9.734
 45 A"  110 A'  111 A'  112 A'   46 A"  113 A'  114 A'  115 A'                 
  9.795   9.842  23.381  23.411  25.744  25.749  25.791  25.877
116 A'  117 A'  118 A'  119 A'  120 A'   47 A"   48 A"   49 A"                 
 25.949  26.122  26.154  26.362  26.748  48.024 215.724 215.794
121 A'  122 A'  123 A'  124 A'  125 A'  126 A'  127 A'  128 A'                 
215.856 289.739 289.795 289.9041020.852
129 A'   50 A"  130 A'  131 A'  132 A'                                         

 Beta MOs, Restricted
 -- Occupied --                  
-482.86 -101.59 -101.59 -101.58  -62.51  -56.33  -56.33  -56.33
  1 A'    2 A'    3 A'    4 A'    5 A'    6 A'    1 A"    7 A'                 
-10.322 -10.312  -9.505  -9.505  -9.505  -8.725  -7.269  -7.269
  8 A'    9 A'   10 A'   11 A'   12 A'   13 A'   14 A'   15 A'                 
 -7.269  -7.260  -7.260  -7.259  -7.258  -7.258  -7.258  -6.557
 16 A'    2 A"    3 A"    4 A"   17 A'   18 A'   19 A'   20 A'                 
 -6.544  -6.543  -2.669  -2.664  -2.664  -2.653  -2.653  -1.022
  5 A"   21 A'   22 A'    6 A"   23 A'    7 A"   24 A'   25 A'                 
 -0.997  -0.861  -0.826  -0.675  -0.595  -0.535  -0.498  -0.471
 26 A'   27 A'   28 A'   29 A'   30 A'   31 A'   32 A'    8 A"                 
 -0.461  -0.439  -0.426  -0.377  -0.345  -0.323  -0.291  -0.264
 33 A'    9 A"   34 A'   35 A'   10 A"   11 A"   36 A'   37 A'                 
 -0.223
 12 A"                                                                         
 -- Virtual --                   
 -0.087  -0.030  -0.003   0.001   0.016   0.038   0.042   0.043
 13 A"   38 A'   39 A'   40 A'   41 A'   42 A'   14 A"   43 A'                 
  0.052   0.056   0.064   0.072   0.076   0.081   0.091   0.099
 44 A'   45 A'   46 A'   15 A"   47 A'   16 A"   48 A'   49 A'                 
  0.109   0.120   0.126   0.131   0.147   0.153   0.162   0.173
 17 A"   18 A"   50 A'   51 A'   52 A'   53 A'   54 A'   55 A'                 
  0.179   0.199   0.202   0.214   0.233   0.247   0.364   0.388
 19 A"   56 A'   57 A'   58 A'   59 A'   60 A'   61 A'   62 A'                 
  0.402   0.403   0.406   0.421   0.425   0.432   0.448   0.460
 63 A'   20 A"   64 A'   65 A'   21 A"   22 A"   66 A'   23 A"                 
  0.484   0.499   0.508   0.526   0.533   0.543   0.556   0.559
 67 A'   68 A'   69 A'   24 A"   25 A"   70 A'   26 A"   71 A'                 
  0.585   0.596   0.624   0.675   0.698   0.710   0.713   0.771
 72 A'   27 A"   73 A'   74 A'   28 A"   75 A'   29 A"   76 A'                 
  0.811   0.822   0.846   0.860   0.868   0.872   0.907   0.957
 30 A"   77 A'   31 A"   32 A"   78 A'   79 A'   80 A'   33 A"                 
  0.958   0.965   0.987   0.996   1.078   1.142   1.185   1.200
 81 A'   82 A'   83 A'   84 A'   85 A'   86 A'   87 A'   88 A'                 
  1.253   1.277   1.332   1.417   1.561   1.575   1.702   1.763
 89 A'   90 A'   34 A"   35 A"   36 A"   91 A'   92 A'   37 A"                 
  1.764   1.792   1.991   2.012   2.082   2.125   2.212   2.229
 93 A'   94 A'   38 A"   95 A'   96 A'   97 A'   39 A"   98 A'                 
  2.238   2.272   2.293   2.303   2.387   2.404   2.474   2.624
 40 A"   41 A"   99 A'  100 A'  101 A'  102 A'  103 A'  104 A'                 
  2.643   2.767   2.890   3.024   3.141   3.665   3.983   4.042
 42 A"   43 A"  105 A'  106 A'  107 A'  108 A'   44 A"  109 A'                 
  4.074   4.186   4.319   6.777   7.534   7.591   7.671   9.734
 45 A"  110 A'  111 A'  112 A'   46 A"  113 A'  114 A'  115 A'                 
  9.795   9.842  23.381  23.411  25.744  25.749  25.791  25.877
116 A'  117 A'  118 A'  119 A'  120 A'   47 A"   48 A"   49 A"                 
 25.949  26.122  26.154  26.362  26.748  48.024 215.724 215.794
121 A'  122 A'  123 A'  124 A'  125 A'  126 A'  127 A'  128 A'                 
215.856 289.739 289.795 289.9041020.852
129 A'   50 A"  130 A'  131 A'  132 A'                                         
 --------------------------------------------------------------

          Ground-State Mulliken Net Atomic Charges

     Atom                 Charge (a.u.)
  ----------------------------------------
      1 Cl                    0.446415
      2 Br                   -0.141574
      3 Cl                    0.522782
      4 Cl                    0.333621
      5 C                    -0.605711
      6 C                    -0.555533
  ----------------------------------------
  Sum of atomic charges =    -0.000000

 -----------------------------------------------------------------
                    Cartesian Multipole Moments
 -----------------------------------------------------------------
    Charge (ESU x 10^10)
                -0.0000
    Dipole Moment (Debye)
         X      -0.0531      Y      -0.0783      Z      -0.0000
       Tot       0.0946
    Quadrupole Moments (Debye-Ang)
        XX     -61.7306     XY       0.5944     YY     -68.8972
        XZ      -0.0000     YZ       0.0000     ZZ     -67.5782
    Octopole Moments (Debye-Ang^2)
       XXX     -37.9607    XXY       4.9142    XYY     -14.5609
       YYY      11.4968    XXZ      -0.0000    XYZ      -0.0000
       YYZ       0.0000    XZZ     -13.4422    YZZ       3.5615
       ZZZ      -0.0000
    Hexadecapole Moments (Debye-Ang^3)
      XXXX   -1304.4532   XXXY      -3.4829   XXYY    -294.5816
      XYYY      11.8172   YYYY    -545.3601   XXXZ      -0.0000
      XXYZ      -0.0000   XYYZ      -0.0000   YYYZ      -0.0000
      XXZZ    -246.9358   XYZZ       1.4404   YYZZ    -106.0475
      XZZZ       0.0000   YZZZ      -0.0000   ZZZZ     -79.5248
 -----------------------------------------------------------------
 Calculating analytic gradient of the SCF energy
 Gradient of SCF Energy
            1           2           3           4           5           6
    1  -0.0025490   0.0648325  -0.0407131  -0.0028903   0.1959949  -0.2146749
    2  -0.1711868  -0.1847498   0.1661991   0.1830448   0.0234556  -0.0167630
    3  -0.0000000  -0.0000000  -0.0000000   0.0000000   0.0000000   0.0000000
 Max gradient component =       2.147E-01
 RMS gradient           =       1.095E-01
 Gradient time:  CPU 27.42 s  wall 3.55 s
 Geometry Optimization Parameters
   NAtoms,    NIC,     NZ,  NCons,   NDum,   NFix, NCnnct, MaxDiis
        6      37       0       0       0       0       0       0

 Cartesian Hessian Update
 Hessian Updated using BFGS Update


** GEOMETRY OPTIMIZATION IN DELOCALIZED INTERNAL COORDINATES **
   Searching for a Minimum

   Optimization Cycle:   6

                       Coordinates (Angstroms)
     ATOM                X               Y               Z
      1  Cl        2.1684172420    1.2263476246    0.0000000000
      2  Br       -1.7332367166    0.8417336509    0.0000000000
      3  Cl        2.4313995557   -1.0987462192    0.0000000000
      4  Cl       -1.3621898664   -1.5231430533    0.0000000000
      5  C         1.2315839721   -0.0564517059    0.0000000000
      6  C        -0.4232727495   -0.2405527713    0.0000000000
   Point Group: cs    Number of degrees of freedom:     9


   Energy is  -4030.777320053

 Hessian Updated using BFGS Update

  9 Hessian modes will be used to form the next step
  Hessian Eigenvalues:
     0.055841    0.249806    0.250015    0.303377    0.312968    0.618761
     0.921682    1.029568    1.059012

 Minimum Search - Taking Simple RFO Step
 Searching for Lamda that Minimizes Along All modes
 Value Taken    Lamda =  -0.21231830
 Calculated Step too Large.  Step scaled by  0.356412
 Step Taken.  Stepsize is  0.300000

                             Maximum     Tolerance    Cnvgd?
         Gradient           0.189185      0.000300      NO
         Displacement       0.214456      0.001200      NO
         Energy change     -0.081620      0.000001      NO


 New Cartesian Coordinates Obtained by Inverse Iteration

 Displacement from previous Coordinates is:  0.320147
 ----------------------------------------------------------------
             Standard Nuclear Orientation (Angstroms)
    I     Atom           X                Y                Z
 ----------------------------------------------------------------
    1      Cl      2.1013362988     1.2460619809     0.0000000000
    2      Br     -1.6775902872     0.8776030187     0.0000000000
    3      Cl      2.3670779617    -1.1348108650     0.0000000000
    4      Cl     -1.2885587728    -1.5446983101     0.0000000000
    5      C       1.1694122336    -0.0626472782     0.0000000000
    6      C      -0.3589759967    -0.2323210204     0.0000000000
 ----------------------------------------------------------------
 Molecular Point Group                 Cs    NOp =  2
 Largest Abelian Subgroup              Cs    NOp =  2
 Nuclear Repulsion Energy =   692.2743059824 hartrees
 There are       49 alpha and       49 beta electrons
 Applying Cartesian multipole field
    Component          Value
    ---------          -----
     (2,0,0)        1.00000E-11
     (0,2,0)        2.00000E-11
     (0,0,2)       -3.00000E-11
 Nucleus-field energy     =     0.0000000192 hartrees
 Requested basis set is 6-311++G(d,p)
 There are 70 shells and 182 basis functions
 A cutoff of  1.0D-11 yielded   1956 shell pairs
 There are     14538 function pairs (     15859 Cartesian)
 Smallest overlap matrix eigenvalue = 1.47E-05
 Guess MOs from SCF MO coefficient file

 -----------------------------------------------------------------------
  General SCF calculation program by
  Eric Jon Sundstrom, Paul Horn, Yuezhi Mao, Dmitri Zuev, Alec White,
  David Stuck, Shaama M.S., Shane Yost, Joonho Lee, David Small,
  Daniel Levine, Susi Lehtola, Hugh Burton, Evgeny Epifanovsky
 -----------------------------------------------------------------------
 Exchange:     0.2000 Hartree-Fock + 0.0800 Slater + 0.7200 B88
 Correlation:  0.1900 VWN1RPA + 0.8100 LYP
 Using SG-1 standard quadrature grid
 using 8 threads for integral computing
 -------------------------------------------------------
 OpenMP Integral computing Module                
 Release: version 2.0, May 2017, Q-Chem Inc. Pleasanton 
 -------------------------------------------------------
 -------------------------------------------------------
 OpenMP BLAS3 based DFT computing Module                
 Release: version 1.0, May 2013, Q-Chem Inc. Pittsburgh 
 -------------------------------------------------------
 A restricted SCF calculation will be
 performed using DIIS
 SCF converges when DIIS error is below 1.0e-08
 ---------------------------------------
  Cycle       Energy         DIIS error
 ---------------------------------------
    1   -4030.8391670460      1.48e-03  
    2   -4030.8472188287      3.36e-04  
    3   -4030.8467106575      4.83e-04  
    4   -4030.8476227259      1.08e-04  
    5   -4030.8476567209      6.00e-05  
    6   -4030.8476720672      1.17e-05  
    7   -4030.8476726116      1.65e-06  
    8   -4030.8476726219      4.49e-07  
    9   -4030.8476726227      1.65e-07  
   10   -4030.8476726227      3.65e-08  
   11   -4030.8476726228      6.87e-09  Convergence criterion met
 ---------------------------------------
 SCF time:   CPU 69.75s  wall 9.00s 
 SCF   energy in the final basis set =    -4030.8476726228
 Total energy in the final basis set =    -4030.8476726228

 --------------------------------------------------------------
             Orbital Energies (a.u.) and Symmetries
 --------------------------------------------------------------

 Alpha MOs, Restricted
 -- Occupied --                  
-482.86 -101.59 -101.58 -101.58  -62.51  -56.33  -56.33  -56.33
  1 A'    2 A'    3 A'    4 A'    5 A'    6 A'    1 A"    7 A'                 
-10.319 -10.310  -9.504  -9.504  -9.503  -8.724  -7.269  -7.268
  8 A'    9 A'   10 A'   11 A'   12 A'   13 A'   14 A'   15 A'                 
 -7.268  -7.258  -7.258  -7.258  -7.257  -7.257  -7.257  -6.556
 16 A'    2 A"    3 A"    4 A"   17 A'   18 A'   19 A'   20 A'                 
 -6.543  -6.542  -2.668  -2.663  -2.663  -2.652  -2.652  -1.012
  5 A"   21 A'   22 A'    6 A"   23 A'    7 A"   24 A'   25 A'                 
 -0.983  -0.862  -0.825  -0.700  -0.591  -0.539  -0.502  -0.471
 26 A'   27 A'   28 A'   29 A'   30 A'   31 A'   32 A'    8 A"                 
 -0.455  -0.429  -0.414  -0.379  -0.346  -0.325  -0.298  -0.271
 33 A'    9 A"   34 A'   35 A'   10 A"   11 A"   36 A'   37 A'                 
 -0.236
 12 A"                                                                         
 -- Virtual --                   
 -0.075  -0.020  -0.005  -0.003   0.014   0.038   0.043   0.044
 13 A"   38 A'   39 A'   40 A'   41 A'   42 A'   14 A"   43 A'                 
  0.048   0.057   0.072   0.074   0.081   0.081   0.094   0.104
 44 A'   45 A'   15 A"   46 A'   47 A'   16 A"   48 A'   49 A'                 
  0.109   0.121   0.127   0.131   0.151   0.154   0.160   0.179
 17 A"   18 A"   50 A'   51 A'   52 A'   53 A'   54 A'   19 A"                 
  0.190   0.202   0.204   0.213   0.234   0.249   0.364   0.388
 55 A'   56 A'   57 A'   58 A'   59 A'   60 A'   61 A'   62 A'                 
  0.401   0.404   0.412   0.423   0.425   0.432   0.441   0.464
 63 A'   20 A"   64 A'   65 A'   21 A"   22 A"   66 A'   23 A"                 
  0.483   0.494   0.515   0.527   0.533   0.538   0.558   0.565
 67 A'   68 A'   69 A'   24 A"   25 A"   70 A'   26 A"   71 A'                 
  0.597   0.603   0.646   0.682   0.699   0.719   0.724   0.770
 27 A"   72 A'   73 A'   74 A'   28 A"   29 A"   75 A'   76 A'                 
  0.820   0.828   0.844   0.854   0.866   0.877   0.900   0.960
 30 A"   77 A'   31 A"   32 A"   78 A'   79 A'   80 A'   81 A'                 
  0.970   0.974   0.986   1.014   1.060   1.141   1.167   1.193
 82 A'   33 A"   83 A'   84 A'   85 A'   86 A'   87 A'   88 A'                 
  1.275   1.282   1.311   1.383   1.577   1.580   1.740   1.760
 89 A'   90 A'   34 A"   35 A"   91 A'   36 A"   92 A'   93 A'                 
  1.816   1.817   1.995   2.024   2.088   2.147   2.213   2.241
 94 A'   37 A"   38 A"   95 A'   96 A'   97 A'   39 A"   40 A"                 
  2.265   2.277   2.310   2.329   2.407   2.419   2.473   2.626
 98 A'   41 A"   99 A'  100 A'  101 A'  102 A'  103 A'  104 A'                 
  2.640   2.795   2.964   3.029   3.135   3.724   3.983   4.036
 42 A"   43 A"  105 A'  106 A'  107 A'  108 A'   44 A"  109 A'                 
  4.074   4.185   4.326   6.768   7.536   7.592   7.674   9.720
 45 A"  110 A'  111 A'  112 A'   46 A"  113 A'  114 A'  115 A'                 
  9.798   9.838  23.353  23.529  25.756  25.773  25.787  25.877
116 A'  117 A'  118 A'  119 A'   47 A"  120 A'   48 A"   49 A"                 
 25.975  26.126  26.159  26.358  26.773  48.016 215.708 215.792
121 A'  122 A'  123 A'  124 A'  125 A'  126 A'  127 A'  128 A'                 
215.850 289.740 289.795 289.9071020.840
129 A'   50 A"  130 A'  131 A'  132 A'                                         

 Beta MOs, Restricted
 -- Occupied --                  
-482.86 -101.59 -101.58 -101.58  -62.51  -56.33  -56.33  -56.33
  1 A'    2 A'    3 A'    4 A'    5 A'    6 A'    1 A"    7 A'                 
-10.319 -10.310  -9.504  -9.504  -9.503  -8.724  -7.269  -7.268
  8 A'    9 A'   10 A'   11 A'   12 A'   13 A'   14 A'   15 A'                 
 -7.268  -7.258  -7.258  -7.258  -7.257  -7.257  -7.257  -6.556
 16 A'    2 A"    3 A"    4 A"   17 A'   18 A'   19 A'   20 A'                 
 -6.543  -6.542  -2.668  -2.663  -2.663  -2.652  -2.652  -1.012
  5 A"   21 A'   22 A'    6 A"   23 A'    7 A"   24 A'   25 A'                 
 -0.983  -0.862  -0.825  -0.700  -0.591  -0.539  -0.502  -0.471
 26 A'   27 A'   28 A'   29 A'   30 A'   31 A'   32 A'    8 A"                 
 -0.455  -0.429  -0.414  -0.379  -0.346  -0.325  -0.298  -0.271
 33 A'    9 A"   34 A'   35 A'   10 A"   11 A"   36 A'   37 A'                 
 -0.236
 12 A"                                                                         
 -- Virtual --                   
 -0.075  -0.020  -0.005  -0.003   0.014   0.038   0.043   0.044
 13 A"   38 A'   39 A'   40 A'   41 A'   42 A'   14 A"   43 A'                 
  0.048   0.057   0.072   0.074   0.081   0.081   0.094   0.104
 44 A'   45 A'   15 A"   46 A'   47 A'   16 A"   48 A'   49 A'                 
  0.109   0.121   0.127   0.131   0.151   0.154   0.160   0.179
 17 A"   18 A"   50 A'   51 A'   52 A'   53 A'   54 A'   19 A"                 
  0.190   0.202   0.204   0.213   0.234   0.249   0.364   0.388
 55 A'   56 A'   57 A'   58 A'   59 A'   60 A'   61 A'   62 A'                 
  0.401   0.404   0.412   0.423   0.425   0.432   0.441   0.464
 63 A'   20 A"   64 A'   65 A'   21 A"   22 A"   66 A'   23 A"                 
  0.483   0.494   0.515   0.527   0.533   0.538   0.558   0.565
 67 A'   68 A'   69 A'   24 A"   25 A"   70 A'   26 A"   71 A'                 
  0.597   0.603   0.646   0.682   0.699   0.719   0.724   0.770
 27 A"   72 A'   73 A'   74 A'   28 A"   29 A"   75 A'   76 A'                 
  0.820   0.828   0.844   0.854   0.866   0.877   0.900   0.960
 30 A"   77 A'   31 A"   32 A"   78 A'   79 A'   80 A'   81 A'                 
  0.970   0.974   0.986   1.014   1.060   1.141   1.167   1.193
 82 A'   33 A"   83 A'   84 A'   85 A'   86 A'   87 A'   88 A'                 
  1.275   1.282   1.311   1.383   1.577   1.580   1.740   1.760
 89 A'   90 A'   34 A"   35 A"   91 A'   36 A"   92 A'   93 A'                 
  1.816   1.817   1.995   2.024   2.088   2.147   2.213   2.241
 94 A'   37 A"   38 A"   95 A'   96 A'   97 A'   39 A"   40 A"                 
  2.265   2.277   2.310   2.329   2.407   2.419   2.473   2.626
 98 A'   41 A"   99 A'  100 A'  101 A'  102 A'  103 A'  104 A'                 
  2.640   2.795   2.964   3.029   3.135   3.724   3.983   4.036
 42 A"   43 A"  105 A'  106 A'  107 A'  108 A'   44 A"  109 A'                 
  4.074   4.185   4.326   6.768   7.536   7.592   7.674   9.720
 45 A"  110 A'  111 A'  112 A'   46 A"  113 A'  114 A'  115 A'                 
  9.798   9.838  23.353  23.529  25.756  25.773  25.787  25.877
116 A'  117 A'  118 A'  119 A'   47 A"  120 A'   48 A"   49 A"                 
 25.975  26.126  26.159  26.358  26.773  48.016 215.708 215.792
121 A'  122 A'  123 A'  124 A'  125 A'  126 A'  127 A'  128 A'                 
215.850 289.740 289.795 289.9071020.840
129 A'   50 A"  130 A'  131 A'  132 A'                                         
 --------------------------------------------------------------

          Ground-State Mulliken Net Atomic Charges

     Atom                 Charge (a.u.)
  ----------------------------------------
      1 Cl                    0.456451
      2 Br                   -0.142539
      3 Cl                    0.538754
      4 Cl                    0.337922
      5 C                    -0.535141
      6 C                    -0.655447
  ----------------------------------------
  Sum of atomic charges =    -0.000000

 -----------------------------------------------------------------
                    Cartesian Multipole Moments
 -----------------------------------------------------------------
    Charge (ESU x 10^10)
                -0.0000
    Dipole Moment (Debye)
         X      -0.0782      Y      -0.0383      Z       0.0000
       Tot       0.0871
    Quadrupole Moments (Debye-Ang)
        XX     -62.5230     XY       0.3665     YY     -68.4933
        XZ      -0.0000     YZ       0.0000     ZZ     -67.5101
    Octopole Moments (Debye-Ang^2)
       XXX     -39.8112    XXY       4.9137    XYY     -14.8289
       YYY      10.9406    XXZ       0.0000    XYZ      -0.0000
       YYZ       0.0000    XZZ     -13.7230    YZZ       3.3718
       ZZZ       0.0000
    Hexadecapole Moments (Debye-Ang^3)
      XXXX   -1231.6688   XXXY       0.4347   XXYY    -282.0176
      XYYY      17.6173   YYYY    -561.9868   XXXZ       0.0000
      XXYZ       0.0000   XYYZ       0.0000   YYYZ       0.0000
      XXZZ    -233.1270   XYZZ       3.3989   YYZZ    -109.5162
      XZZZ      -0.0000   YZZZ       0.0000   ZZZZ     -79.1098
 -----------------------------------------------------------------
 Calculating analytic gradient of the SCF energy
 Gradient of SCF Energy
            1           2           3           4           5           6
    1  -0.0010053   0.0525240  -0.0322727  -0.0044682   0.1646258  -0.1794036
    2  -0.1430036  -0.1536475   0.1392021   0.1525909   0.0194310  -0.0145729
    3   0.0000000   0.0000000   0.0000000   0.0000000   0.0000000  -0.0000000
 Max gradient component =       1.794E-01
 RMS gradient           =       9.141E-02
 Gradient time:  CPU 27.98 s  wall 3.62 s
 Geometry Optimization Parameters
   NAtoms,    NIC,     NZ,  NCons,   NDum,   NFix, NCnnct, MaxDiis
        6      37       0       0       0       0       0       0

 Cartesian Hessian Update
 Hessian Updated using BFGS Update


** GEOMETRY OPTIMIZATION IN DELOCALIZED INTERNAL COORDINATES **
   Searching for a Minimum

   Optimization Cycle:   7

                       Coordinates (Angstroms)
     ATOM                X               Y               Z
      1  Cl        2.1013362988    1.2460619809    0.0000000000
      2  Br       -1.6775902872    0.8776030187    0.0000000000
      3  Cl        2.3670779617   -1.1348108650    0.0000000000
      4  Cl       -1.2885587728   -1.5446983101    0.0000000000
      5  C         1.1694122336   -0.0626472782    0.0000000000
      6  C        -0.3589759967   -0.2323210204    0.0000000000
   Point Group: cs    Number of degrees of freedom:     9


   Energy is  -4030.847672623

 Hessian Updated using BFGS Update

  9 Hessian modes will be used to form the next step
  Hessian Eigenvalues:
     0.110897    0.241210    0.250026    0.252159    0.311157    0.576657
     0.921631    1.029569    1.058873

 Minimum Search - Taking Simple RFO Step
 Searching for Lamda that Minimizes Along All modes
 Value Taken    Lamda =  -0.15967106
 Calculated Step too Large.  Step scaled by  0.410021
 Step Taken.  Stepsize is  0.300000

                             Maximum     Tolerance    Cnvgd?
         Gradient           0.158346      0.000300      NO
         Displacement       0.208415      0.001200      NO
         Energy change     -0.070353      0.000001      NO


 New Cartesian Coordinates Obtained by Inverse Iteration

 Displacement from previous Coordinates is:  0.311782
 ----------------------------------------------------------------
             Standard Nuclear Orientation (Angstroms)
    I     Atom           X                Y                Z
 ----------------------------------------------------------------
    1      Cl      2.0376286800     1.2693407563     0.0000000000
    2      Br     -1.6257081024     0.9161821378     0.0000000000
    3      Cl      2.3043125083    -1.1743038959     0.0000000000
    4      Cl     -1.2159241599    -1.5702062595     0.0000000000
    5      C       1.1115558581    -0.0675888195     0.0000000000
    6      C      -0.2991633468    -0.2242363933     0.0000000000
 ----------------------------------------------------------------
 Molecular Point Group                 Cs    NOp =  2
 Largest Abelian Subgroup              Cs    NOp =  2
 Nuclear Repulsion Energy =   695.1117344126 hartrees
 There are       49 alpha and       49 beta electrons
 Applying Cartesian multipole field
    Component          Value
    ---------          -----
     (2,0,0)        1.00000E-11
     (0,2,0)        2.00000E-11
     (0,0,2)       -3.00000E-11
 Nucleus-field energy     =     0.0000000190 hartrees
 Requested basis set is 6-311++G(d,p)
 There are 70 shells and 182 basis functions
 A cutoff of  1.0D-11 yielded   1975 shell pairs
 There are     14666 function pairs (     16009 Cartesian)
 Smallest overlap matrix eigenvalue = 9.55E-06
 Guess MOs from SCF MO coefficient file

 -----------------------------------------------------------------------
  General SCF calculation program by
  Eric Jon Sundstrom, Paul Horn, Yuezhi Mao, Dmitri Zuev, Alec White,
  David Stuck, Shaama M.S., Shane Yost, Joonho Lee, David Small,
  Daniel Levine, Susi Lehtola, Hugh Burton, Evgeny Epifanovsky
 -----------------------------------------------------------------------
 Exchange:     0.2000 Hartree-Fock + 0.0800 Slater + 0.7200 B88
 Correlation:  0.1900 VWN1RPA + 0.8100 LYP
 Using SG-1 standard quadrature grid
 using 8 threads for integral computing
 -------------------------------------------------------
 OpenMP Integral computing Module                
 Release: version 2.0, May 2017, Q-Chem Inc. Pleasanton 
 -------------------------------------------------------
 -------------------------------------------------------
 OpenMP BLAS3 based DFT computing Module                
 Release: version 1.0, May 2013, Q-Chem Inc. Pittsburgh 
 -------------------------------------------------------
 A restricted SCF calculation will be
 performed using DIIS
 SCF converges when DIIS error is below 1.0e-08
 ---------------------------------------
  Cycle       Energy         DIIS error
 ---------------------------------------
    1   -4030.8933081387      1.71e-03  
    2   -4030.9037009626      4.09e-04  
    3   -4030.9029483914      5.86e-04  
    4   -4030.9043332409      9.33e-05  
    5   -4030.9043604924      3.90e-05  
    6   -4030.9043661069      1.29e-05  
    7   -4030.9043667799      1.62e-06  
    8   -4030.9043667900      4.11e-07  
    9   -4030.9043667907      9.86e-08  
   10   -4030.9043667907      3.64e-08  
   11   -4030.9043667908      6.06e-09  Convergence criterion met
 ---------------------------------------
 SCF time:   CPU 70.53s  wall 10.00s 
 SCF   energy in the final basis set =    -4030.9043667908
 Total energy in the final basis set =    -4030.9043667908

 --------------------------------------------------------------
             Orbital Energies (a.u.) and Symmetries
 --------------------------------------------------------------

 Alpha MOs, Restricted
 -- Occupied --                  
-482.86 -101.58 -101.58 -101.58  -62.51  -56.33  -56.33  -56.33
  1 A'    2 A'    3 A'    4 A'    5 A'    6 A'    1 A"    7 A'                 
-10.314 -10.305  -9.503  -9.503  -9.502  -8.724  -7.268  -7.268
  8 A'    9 A'   10 A'   11 A'   12 A'   13 A'   14 A'   15 A'                 
 -7.267  -7.258  -7.258  -7.257  -7.256  -7.256  -7.256  -6.556
 16 A'    2 A"    3 A"    4 A"   17 A'   18 A'   19 A'   20 A'                 
 -6.542  -6.541  -2.668  -2.663  -2.662  -2.652  -2.651  -1.004
  5 A"   21 A'   22 A'    6 A"   23 A'    7 A"   24 A'   25 A'                 
 -0.969  -0.863  -0.825  -0.728  -0.587  -0.540  -0.508  -0.473
 26 A'   27 A'   28 A'   29 A'   30 A'   31 A'   32 A'    8 A"                 
 -0.449  -0.419  -0.403  -0.380  -0.347  -0.326  -0.305  -0.277
 33 A'    9 A"   34 A'   35 A'   10 A"   11 A"   36 A'   37 A'                 
 -0.249
 12 A"                                                                         
 -- Virtual --                   
 -0.060  -0.025  -0.006  -0.004   0.011   0.037   0.044   0.044
 13 A"   38 A'   39 A'   40 A'   41 A'   42 A'   43 A'   14 A"                 
  0.045   0.057   0.073   0.074   0.081   0.089   0.098   0.109
 44 A'   45 A'   15 A"   46 A'   16 A"   47 A'   48 A'   17 A"                 
  0.110   0.121   0.127   0.135   0.152   0.156   0.160   0.179
 49 A'   18 A"   50 A'   51 A'   52 A'   53 A'   54 A'   19 A"                 
  0.198   0.203   0.211   0.223   0.242   0.250   0.364   0.385
 55 A'   56 A'   57 A'   58 A'   59 A'   60 A'   61 A'   62 A'                 
  0.401   0.404   0.419   0.426   0.427   0.433   0.435   0.467
 63 A'   20 A"   64 A'   21 A"   65 A'   22 A"   66 A'   23 A"                 
  0.477   0.492   0.518   0.519   0.533   0.537   0.557   0.580
 67 A'   68 A'   24 A"   69 A'   70 A'   25 A"   26 A"   71 A'                 
  0.601   0.627   0.664   0.696   0.701   0.730   0.731   0.782
 27 A"   72 A'   73 A'   74 A'   28 A"   29 A"   75 A'   76 A'                 
  0.824   0.826   0.844   0.850   0.863   0.877   0.904   0.954
 77 A'   30 A"   31 A"   32 A"   78 A'   79 A'   80 A'   81 A'                 
  0.971   0.987   0.990   1.041   1.047   1.135   1.151   1.185
 82 A'   83 A'   33 A"   84 A'   85 A'   86 A'   87 A'   88 A'                 
  1.275   1.303   1.307   1.351   1.551   1.602   1.762   1.785
 89 A'   34 A"   90 A'   35 A"   91 A'   36 A"   92 A'   93 A'                 
  1.856   1.868   2.000   2.042   2.104   2.174   2.216   2.244
 94 A'   37 A"   38 A"   95 A'   96 A'   97 A'   39 A"   40 A"                 
  2.280   2.290   2.313   2.349   2.417   2.459   2.480   2.615
 41 A"   98 A'   99 A'  100 A'  101 A'  102 A'  103 A'  104 A'                 
  2.642   2.823   2.992   3.118   3.139   3.687   3.983   4.029
 42 A"   43 A"  105 A'  106 A'  107 A'  108 A'   44 A"  109 A'                 
  4.074   4.186   4.334   6.758   7.537   7.593   7.676   9.706
 45 A"  110 A'  111 A'  112 A'   46 A"  113 A'  114 A'  115 A'                 
  9.799   9.833  23.311  23.776  25.761  25.785  25.821  25.876
116 A'  117 A'  118 A'  119 A'   47 A"   48 A"  120 A'   49 A"                 
 26.000  26.125  26.178  26.352  26.774  48.007 215.691 215.791
121 A'  122 A'  123 A'  124 A'  125 A'  126 A'  127 A'  128 A'                 
215.843 289.739 289.796 289.9101020.827
129 A'   50 A"  130 A'  131 A'  132 A'                                         

 Beta MOs, Restricted
 -- Occupied --                  
-482.86 -101.58 -101.58 -101.58  -62.51  -56.33  -56.33  -56.33
  1 A'    2 A'    3 A'    4 A'    5 A'    6 A'    1 A"    7 A'                 
-10.314 -10.305  -9.503  -9.503  -9.502  -8.724  -7.268  -7.268
  8 A'    9 A'   10 A'   11 A'   12 A'   13 A'   14 A'   15 A'                 
 -7.267  -7.258  -7.258  -7.257  -7.256  -7.256  -7.256  -6.556
 16 A'    2 A"    3 A"    4 A"   17 A'   18 A'   19 A'   20 A'                 
 -6.542  -6.541  -2.668  -2.663  -2.662  -2.652  -2.651  -1.004
  5 A"   21 A'   22 A'    6 A"   23 A'    7 A"   24 A'   25 A'                 
 -0.969  -0.863  -0.825  -0.728  -0.587  -0.540  -0.508  -0.473
 26 A'   27 A'   28 A'   29 A'   30 A'   31 A'   32 A'    8 A"                 
 -0.449  -0.419  -0.403  -0.380  -0.347  -0.326  -0.305  -0.277
 33 A'    9 A"   34 A'   35 A'   10 A"   11 A"   36 A'   37 A'                 
 -0.249
 12 A"                                                                         
 -- Virtual --                   
 -0.060  -0.025  -0.006  -0.004   0.011   0.037   0.044   0.044
 13 A"   38 A'   39 A'   40 A'   41 A'   42 A'   43 A'   14 A"                 
  0.045   0.057   0.073   0.074   0.081   0.089   0.098   0.109
 44 A'   45 A'   15 A"   46 A'   16 A"   47 A'   48 A'   17 A"                 
  0.110   0.121   0.127   0.135   0.152   0.156   0.160   0.179
 49 A'   18 A"   50 A'   51 A'   52 A'   53 A'   54 A'   19 A"                 
  0.198   0.203   0.211   0.223   0.242   0.250   0.364   0.385
 55 A'   56 A'   57 A'   58 A'   59 A'   60 A'   61 A'   62 A'                 
  0.401   0.404   0.419   0.426   0.427   0.433   0.435   0.467
 63 A'   20 A"   64 A'   21 A"   65 A'   22 A"   66 A'   23 A"                 
  0.477   0.492   0.518   0.519   0.533   0.537   0.557   0.580
 67 A'   68 A'   24 A"   69 A'   70 A'   25 A"   26 A"   71 A'                 
  0.601   0.627   0.664   0.696   0.701   0.730   0.731   0.782
 27 A"   72 A'   73 A'   74 A'   28 A"   29 A"   75 A'   76 A'                 
  0.824   0.826   0.844   0.850   0.863   0.877   0.904   0.954
 77 A'   30 A"   31 A"   32 A"   78 A'   79 A'   80 A'   81 A'                 
  0.971   0.987   0.990   1.041   1.047   1.135   1.151   1.185
 82 A'   83 A'   33 A"   84 A'   85 A'   86 A'   87 A'   88 A'                 
  1.275   1.303   1.307   1.351   1.551   1.602   1.762   1.785
 89 A'   34 A"   90 A'   35 A"   91 A'   36 A"   92 A'   93 A'                 
  1.856   1.868   2.000   2.042   2.104   2.174   2.216   2.244
 94 A'   37 A"   38 A"   95 A'   96 A'   97 A'   39 A"   40 A"                 
  2.280   2.290   2.313   2.349   2.417   2.459   2.480   2.615
 41 A"   98 A'   99 A'  100 A'  101 A'  102 A'  103 A'  104 A'                 
  2.642   2.823   2.992   3.118   3.139   3.687   3.983   4.029
 42 A"   43 A"  105 A'  106 A'  107 A'  108 A'   44 A"  109 A'                 
  4.074   4.186   4.334   6.758   7.537   7.593   7.676   9.706
 45 A"  110 A'  111 A'  112 A'   46 A"  113 A'  114 A'  115 A'                 
  9.799   9.833  23.311  23.776  25.761  25.785  25.821  25.876
116 A'  117 A'  118 A'  119 A'   47 A"   48 A"  120 A'   49 A"                 
 26.000  26.125  26.178  26.352  26.774  48.007 215.691 215.791
121 A'  122 A'  123 A'  124 A'  125 A'  126 A'  127 A'  128 A'                 
215.843 289.739 289.796 289.9101020.827
129 A'   50 A"  130 A'  131 A'  132 A'                                         
 --------------------------------------------------------------

          Ground-State Mulliken Net Atomic Charges

     Atom                 Charge (a.u.)
  ----------------------------------------
      1 Cl                    0.464813
      2 Br                   -0.142601
      3 Cl                    0.548725
      4 Cl                    0.346282
      5 C                    -0.432828
      6 C                    -0.784391
  ----------------------------------------
  Sum of atomic charges =    -0.000000

 -----------------------------------------------------------------
                    Cartesian Multipole Moments
 -----------------------------------------------------------------
    Charge (ESU x 10^10)
                -0.0000
    Dipole Moment (Debye)
         X      -0.1065      Y       0.0038      Z      -0.0000
       Tot       0.1065
    Quadrupole Moments (Debye-Ang)
        XX     -63.2651     XY       0.1437     YY     -68.0349
        XZ       0.0000     YZ      -0.0000     ZZ     -67.4382
    Octopole Moments (Debye-Ang^2)
       XXX     -41.5515    XXY       4.9102    XYY     -15.0662
       YYY      10.3272    XXZ      -0.0000    XYZ      -0.0000
       YYZ      -0.0000    XZZ     -13.9753    YZZ       3.1795
       ZZZ      -0.0000
    Hexadecapole Moments (Debye-Ang^3)
      XXXX   -1164.8328   XXXY       4.4910   XXYY    -271.2857
      XYYY      23.1163   YYYY    -581.2264   XXXZ      -0.0000
      XXYZ      -0.0000   XYYZ      -0.0000   YYYZ      -0.0000
      XXZZ    -220.4524   XYZZ       5.3282   YYZZ    -113.5927
      XZZZ       0.0000   YZZZ       0.0000   ZZZZ     -78.7785
 -----------------------------------------------------------------
 Calculating analytic gradient of the SCF energy
 Gradient of SCF Energy
            1           2           3           4           5           6
    1  -0.0002046   0.0418793  -0.0248585  -0.0052594   0.1023646  -0.1139214
    2  -0.1157290  -0.1245769   0.1128726   0.1233562   0.0119286  -0.0078515
    3   0.0000000   0.0000000  -0.0000000  -0.0000000   0.0000000   0.0000000
 Max gradient component =       1.246E-01
 RMS gradient           =       6.788E-02
 Gradient time:  CPU 27.76 s  wall 3.59 s
 Geometry Optimization Parameters
   NAtoms,    NIC,     NZ,  NCons,   NDum,   NFix, NCnnct, MaxDiis
        6      37       0       0       0       0       0       0

 Cartesian Hessian Update
 Hessian Updated using BFGS Update


** GEOMETRY OPTIMIZATION IN DELOCALIZED INTERNAL COORDINATES **
   Searching for a Minimum

   Optimization Cycle:   8

                       Coordinates (Angstroms)
     ATOM                X               Y               Z
      1  Cl        2.0376286800    1.2693407563    0.0000000000
      2  Br       -1.6257081024    0.9161821378    0.0000000000
      3  Cl        2.3043125083   -1.1743038959    0.0000000000
      4  Cl       -1.2159241599   -1.5702062595    0.0000000000
      5  C         1.1115558581   -0.0675888195    0.0000000000
      6  C        -0.2991633468   -0.2242363933    0.0000000000
   Point Group: cs    Number of degrees of freedom:     9


   Energy is  -4030.904366791

 Hessian Updated using BFGS Update

  9 Hessian modes will be used to form the next step
  Hessian Eigenvalues:
     0.170405    0.248015    0.250308    0.251845    0.311087    0.556516
     0.921596    1.029569    1.058781

 Minimum Search - Taking Simple RFO Step
 Searching for Lamda that Minimizes Along All modes
 Value Taken    Lamda =  -0.09564512
 Calculated Step too Large.  Step scaled by  0.513405
 Step Taken.  Stepsize is  0.300000

                             Maximum     Tolerance    Cnvgd?
         Gradient           0.114456      0.000300      NO
         Displacement       0.230446      0.001200      NO
         Energy change     -0.056694      0.000001      NO


 New Cartesian Coordinates Obtained by Inverse Iteration

 Displacement from previous Coordinates is:  0.251241
 ----------------------------------------------------------------
             Standard Nuclear Orientation (Angstroms)
    I     Atom           X                Y                Z
 ----------------------------------------------------------------
    1      Cl      1.9936768165     1.3066097847     0.0000000000
    2      Br     -1.5962379757     0.9645442056     0.0000000000
    3      Cl      2.2612705479    -1.2237535096     0.0000000000
    4      Cl     -1.1602937375    -1.6103015004     0.0000000000
    5      C       1.0799754557    -0.0689558250     0.0000000000
    6      C      -0.2656896695    -0.2189556294     0.0000000000
 ----------------------------------------------------------------
 Molecular Point Group                 Cs    NOp =  2
 Largest Abelian Subgroup              Cs    NOp =  2
 Nuclear Repulsion Energy =   691.6878870433 hartrees
 There are       49 alpha and       49 beta electrons
 Applying Cartesian multipole field
    Component          Value
    ---------          -----
     (2,0,0)        1.00000E-11
     (0,2,0)        2.00000E-11
     (0,0,2)       -3.00000E-11
 Nucleus-field energy     =     0.0000000192 hartrees
 Requested basis set is 6-311++G(d,p)
 There are 70 shells and 182 basis functions
 A cutoff of  1.0D-11 yielded   1977 shell pairs
 There are     14670 function pairs (     16014 Cartesian)
 Smallest overlap matrix eigenvalue = 8.01E-06
 Guess MOs from SCF MO coefficient file

 -----------------------------------------------------------------------
  General SCF calculation program by
  Eric Jon Sundstrom, Paul Horn, Yuezhi Mao, Dmitri Zuev, Alec White,
  David Stuck, Shaama M.S., Shane Yost, Joonho Lee, David Small,
  Daniel Levine, Susi Lehtola, Hugh Burton, Evgeny Epifanovsky
 -----------------------------------------------------------------------
 Exchange:     0.2000 Hartree-Fock + 0.0800 Slater + 0.7200 B88
 Correlation:  0.1900 VWN1RPA + 0.8100 LYP
 Using SG-1 standard quadrature grid
 using 8 threads for integral computing
 -------------------------------------------------------
 OpenMP Integral computing Module                
 Release: version 2.0, May 2017, Q-Chem Inc. Pleasanton 
 -------------------------------------------------------
 -------------------------------------------------------
 OpenMP BLAS3 based DFT computing Module                
 Release: version 1.0, May 2013, Q-Chem Inc. Pittsburgh 
 -------------------------------------------------------
 A restricted SCF calculation will be
 performed using DIIS
 SCF converges when DIIS error is below 1.0e-08
 ---------------------------------------
  Cycle       Energy         DIIS error
 ---------------------------------------
    1   -4030.9376614323      1.32e-03  
    2   -4030.9447175905      2.42e-04  
    3   -4030.9447091120      2.35e-04  
    4   -4030.9448895240      1.11e-04  
    5   -4030.9449382799      1.49e-05  
    6   -4030.9449389403      7.46e-06  
    7   -4030.9449391334      1.91e-06  
    8   -4030.9449391489      5.06e-07  
    9   -4030.9449391499      6.97e-08  
   10   -4030.9449391498      2.29e-08  
   11   -4030.9449391497      5.82e-09  Convergence criterion met
 ---------------------------------------
 SCF time:   CPU 70.56s  wall 10.00s 
 SCF   energy in the final basis set =    -4030.9449391497
 Total energy in the final basis set =    -4030.9449391497

 --------------------------------------------------------------
             Orbital Energies (a.u.) and Symmetries
 --------------------------------------------------------------

 Alpha MOs, Restricted
 -- Occupied --                  
-482.86 -101.59 -101.59 -101.58  -62.51  -56.33  -56.33  -56.33
  1 A'    2 A'    3 A'    4 A'    5 A'    6 A'    1 A"    7 A'                 
-10.312 -10.303  -9.503  -9.503  -9.502  -8.724  -7.268  -7.268
  8 A'    9 A'   10 A'   11 A'   12 A'   13 A'   14 A'   15 A'                 
 -7.267  -7.258  -7.258  -7.257  -7.257  -7.257  -7.255  -6.557
 16 A'    2 A"    3 A"   17 A'   18 A'    4 A"   19 A'   20 A'                 
 -6.543  -6.542  -2.668  -2.663  -2.663  -2.652  -2.652  -0.995
  5 A"   21 A'   22 A'    6 A"   23 A'    7 A"   24 A'   25 A'                 
 -0.952  -0.864  -0.825  -0.745  -0.583  -0.537  -0.512  -0.471
 26 A'   27 A'   28 A'   29 A'   30 A'   31 A'   32 A'    8 A"                 
 -0.443  -0.409  -0.393  -0.377  -0.349  -0.328  -0.314  -0.286
 33 A'    9 A"   34 A'   35 A'   10 A"   11 A"   36 A'   37 A'                 
 -0.258
 12 A"                                                                         
 -- Virtual --                   
 -0.050  -0.035  -0.010  -0.004   0.007   0.035   0.041   0.045
 13 A"   38 A'   39 A'   40 A'   41 A'   42 A'   43 A'   44 A'                 
  0.045   0.057   0.073   0.073   0.081   0.092   0.100   0.109
 14 A"   45 A'   15 A"   46 A'   16 A"   47 A'   48 A'   17 A"                 
  0.113   0.122   0.127   0.136   0.151   0.156   0.162   0.178
 49 A'   18 A"   50 A'   51 A'   52 A'   53 A'   54 A'   19 A"                 
  0.198   0.202   0.209   0.230   0.246   0.258   0.364   0.382
 55 A'   56 A'   57 A'   58 A'   59 A'   60 A'   61 A'   62 A'                 
  0.404   0.405   0.419   0.426   0.430   0.433   0.434   0.467
 63 A'   20 A"   64 A'   21 A"   65 A'   66 A'   22 A"   67 A'                 
  0.471   0.488   0.510   0.512   0.529   0.540   0.555   0.597
 23 A"   68 A'   24 A"   69 A'   70 A'   25 A"   26 A"   71 A'                 
  0.604   0.649   0.672   0.703   0.715   0.741   0.741   0.799
 27 A"   72 A'   73 A'   28 A"   74 A'   75 A'   29 A"   76 A'                 
  0.812   0.830   0.843   0.845   0.853   0.873   0.911   0.944
 77 A'   30 A"   31 A"   32 A"   78 A'   79 A'   80 A'   81 A'                 
  0.962   0.980   0.998   1.020   1.070   1.121   1.132   1.171
 82 A'   83 A'   33 A"   84 A'   85 A'   86 A'   87 A'   88 A'                 
  1.270   1.293   1.327   1.330   1.535   1.612   1.761   1.780
 89 A'   34 A"   90 A'   35 A"   91 A'   36 A"   92 A'   93 A'                 
  1.882   1.892   2.003   2.058   2.120   2.199   2.217   2.244
 94 A'   37 A"   38 A"   95 A'   96 A'   97 A'   39 A"   40 A"                 
  2.281   2.294   2.300   2.359   2.440   2.459   2.487   2.590
 41 A"   98 A'   99 A'  100 A'  101 A'  102 A'  103 A'  104 A'                 
  2.644   2.837   2.980   3.138   3.198   3.607   3.982   4.021
 42 A"   43 A"  105 A'  106 A'  107 A'  108 A'   44 A"  109 A'                 
  4.071   4.186   4.341   6.740   7.537   7.593   7.672   9.687
 45 A"  110 A'  111 A'  112 A'   46 A"  113 A'  114 A'  115 A'                 
  9.791   9.823  23.269  23.978  25.764  25.782  25.870  25.878
116 A'  117 A'  118 A'  119 A'   47 A"   48 A"   49 A"  120 A'                 
 26.004  26.093  26.226  26.341  26.719  47.992 215.670 215.781
121 A'  122 A'  123 A'  124 A'  125 A'  126 A'  127 A'  128 A'                 
215.829 289.738 289.795 289.9061020.809
129 A'   50 A"  130 A'  131 A'  132 A'                                         

 Beta MOs, Restricted
 -- Occupied --                  
-482.86 -101.59 -101.59 -101.58  -62.51  -56.33  -56.33  -56.33
  1 A'    2 A'    3 A'    4 A'    5 A'    6 A'    1 A"    7 A'                 
-10.312 -10.303  -9.503  -9.503  -9.502  -8.724  -7.268  -7.268
  8 A'    9 A'   10 A'   11 A'   12 A'   13 A'   14 A'   15 A'                 
 -7.267  -7.258  -7.258  -7.257  -7.257  -7.257  -7.255  -6.557
 16 A'    2 A"    3 A"   17 A'   18 A'    4 A"   19 A'   20 A'                 
 -6.543  -6.542  -2.668  -2.663  -2.663  -2.652  -2.652  -0.995
  5 A"   21 A'   22 A'    6 A"   23 A'    7 A"   24 A'   25 A'                 
 -0.952  -0.864  -0.825  -0.745  -0.583  -0.537  -0.512  -0.471
 26 A'   27 A'   28 A'   29 A'   30 A'   31 A'   32 A'    8 A"                 
 -0.443  -0.409  -0.393  -0.377  -0.349  -0.328  -0.314  -0.286
 33 A'    9 A"   34 A'   35 A'   10 A"   11 A"   36 A'   37 A'                 
 -0.258
 12 A"                                                                         
 -- Virtual --                   
 -0.050  -0.035  -0.010  -0.004   0.007   0.035   0.041   0.045
 13 A"   38 A'   39 A'   40 A'   41 A'   42 A'   43 A'   44 A'                 
  0.045   0.057   0.073   0.073   0.081   0.092   0.100   0.109
 14 A"   45 A'   15 A"   46 A'   16 A"   47 A'   48 A'   17 A"                 
  0.113   0.122   0.127   0.136   0.151   0.156   0.162   0.178
 49 A'   18 A"   50 A'   51 A'   52 A'   53 A'   54 A'   19 A"                 
  0.198   0.202   0.209   0.230   0.246   0.258   0.364   0.382
 55 A'   56 A'   57 A'   58 A'   59 A'   60 A'   61 A'   62 A'                 
  0.404   0.405   0.419   0.426   0.430   0.433   0.434   0.467
 63 A'   20 A"   64 A'   21 A"   65 A'   66 A'   22 A"   67 A'                 
  0.471   0.488   0.510   0.512   0.529   0.540   0.555   0.597
 23 A"   68 A'   24 A"   69 A'   70 A'   25 A"   26 A"   71 A'                 
  0.604   0.649   0.672   0.703   0.715   0.741   0.741   0.799
 27 A"   72 A'   73 A'   28 A"   74 A'   75 A'   29 A"   76 A'                 
  0.812   0.830   0.843   0.845   0.853   0.873   0.911   0.944
 77 A'   30 A"   31 A"   32 A"   78 A'   79 A'   80 A'   81 A'                 
  0.962   0.980   0.998   1.020   1.070   1.121   1.132   1.171
 82 A'   83 A'   33 A"   84 A'   85 A'   86 A'   87 A'   88 A'                 
  1.270   1.293   1.327   1.330   1.535   1.612   1.761   1.780
 89 A'   34 A"   90 A'   35 A"   91 A'   36 A"   92 A'   93 A'                 
  1.882   1.892   2.003   2.058   2.120   2.199   2.217   2.244
 94 A'   37 A"   38 A"   95 A'   96 A'   97 A'   39 A"   40 A"                 
  2.281   2.294   2.300   2.359   2.440   2.459   2.487   2.590
 41 A"   98 A'   99 A'  100 A'  101 A'  102 A'  103 A'  104 A'                 
  2.644   2.837   2.980   3.138   3.198   3.607   3.982   4.021
 42 A"   43 A"  105 A'  106 A'  107 A'  108 A'   44 A"  109 A'                 
  4.071   4.186   4.341   6.740   7.537   7.593   7.672   9.687
 45 A"  110 A'  111 A'  112 A'   46 A"  113 A'  114 A'  115 A'                 
  9.791   9.823  23.269  23.978  25.764  25.782  25.870  25.878
116 A'  117 A'  118 A'  119 A'   47 A"   48 A"   49 A"  120 A'                 
 26.004  26.093  26.226  26.341  26.719  47.992 215.670 215.781
121 A'  122 A'  123 A'  124 A'  125 A'  126 A'  127 A'  128 A'                 
215.829 289.738 289.795 289.9061020.809
129 A'   50 A"  130 A'  131 A'  132 A'                                         
 --------------------------------------------------------------

          Ground-State Mulliken Net Atomic Charges

     Atom                 Charge (a.u.)
  ----------------------------------------
      1 Cl                    0.469552
      2 Br                   -0.143172
      3 Cl                    0.545916
      4 Cl                    0.357667
      5 C                    -0.339928
      6 C                    -0.890034
  ----------------------------------------
  Sum of atomic charges =    -0.000000

 -----------------------------------------------------------------
                    Cartesian Multipole Moments
 -----------------------------------------------------------------
    Charge (ESU x 10^10)
                -0.0000
    Dipole Moment (Debye)
         X      -0.1321      Y       0.0595      Z      -0.0000
       Tot       0.1448
    Quadrupole Moments (Debye-Ang)
        XX     -63.9418     XY      -0.1066     YY     -67.3938
        XZ      -0.0000     YZ       0.0000     ZZ     -67.5124
    Octopole Moments (Debye-Ang^2)
       XXX     -42.8517    XXY       4.9304    XYY     -15.1246
       YYY       9.5512    XXZ      -0.0000    XYZ      -0.0000
       YYZ      -0.0000    XZZ     -14.1489    YZZ       2.9744
       ZZZ      -0.0000
    Hexadecapole Moments (Debye-Ang^3)
      XXXX   -1125.6392   XXXY       8.1836   XXYY    -266.4428
      XYYY      28.1183   YYYY    -608.9955   XXXZ      -0.0000
      XXYZ      -0.0000   XYYZ       0.0000   YYYZ       0.0000
      XXZZ    -212.6219   XYZZ       7.1935   YYZZ    -119.5099
      XZZZ      -0.0000   YZZZ       0.0000   ZZZZ     -78.8882
 -----------------------------------------------------------------
 Calculating analytic gradient of the SCF energy
 Gradient of SCF Energy
            1           2           3           4           5           6
    1   0.0020397   0.0292637  -0.0154574  -0.0068904   0.0376344  -0.0465900
    2  -0.0836100  -0.0924811   0.0819287   0.0894763   0.0043248   0.0003613
    3  -0.0000000   0.0000000  -0.0000000  -0.0000000   0.0000000  -0.0000000
 Max gradient component =       9.248E-02
 RMS gradient           =       4.410E-02
 Gradient time:  CPU 27.79 s  wall 3.60 s
 Geometry Optimization Parameters
   NAtoms,    NIC,     NZ,  NCons,   NDum,   NFix, NCnnct, MaxDiis
        6      37       0       0       0       0       0       0

 Cartesian Hessian Update
 Hessian Updated using BFGS Update


** GEOMETRY OPTIMIZATION IN DELOCALIZED INTERNAL COORDINATES **
   Searching for a Minimum

   Optimization Cycle:   9

                       Coordinates (Angstroms)
     ATOM                X               Y               Z
      1  Cl        1.9936768165    1.3066097847    0.0000000000
      2  Br       -1.5962379757    0.9645442056    0.0000000000
      3  Cl        2.2612705479   -1.2237535096    0.0000000000
      4  Cl       -1.1602937375   -1.6103015004    0.0000000000
      5  C         1.0799754557   -0.0689558250    0.0000000000
      6  C        -0.2656896695   -0.2189556294    0.0000000000
   Point Group: cs    Number of degrees of freedom:     9


   Energy is  -4030.944939150

 Hessian Updated using BFGS Update

  9 Hessian modes will be used to form the next step
  Hessian Eigenvalues:
     0.119289    0.249894    0.250147    0.310769    0.374835    0.548741
     0.921607    1.029569    1.058947

 Minimum Search - Taking Simple RFO Step
 Searching for Lamda that Minimizes Along All modes
 Value Taken    Lamda =  -0.05989126
 Calculated Step too Large.  Step scaled by  0.530628
 Step Taken.  Stepsize is  0.300000

                             Maximum     Tolerance    Cnvgd?
         Gradient           0.092590      0.000300      NO
         Displacement       0.285211      0.001200      NO
         Energy change     -0.040572      0.000001      NO


 New Cartesian Coordinates Obtained by Inverse Iteration

 Displacement from previous Coordinates is:  0.202845
 ----------------------------------------------------------------
             Standard Nuclear Orientation (Angstroms)
    I     Atom           X                Y                Z
 ----------------------------------------------------------------
    1      Cl      1.9687592183     1.3510306422     0.0000000000
    2      Br     -1.5864972589     1.0165380959     0.0000000000
    3      Cl      2.2425082144    -1.2739317503     0.0000000000
    4      Cl     -1.1280239729    -1.6571977189     0.0000000000
    5      C       1.0778476923    -0.0683563682     0.0000000000
    6      C      -0.2618924560    -0.2188953748     0.0000000000
 ----------------------------------------------------------------
 Molecular Point Group                 Cs    NOp =  2
 Largest Abelian Subgroup              Cs    NOp =  2
 Nuclear Repulsion Energy =   683.4332727951 hartrees
 There are       49 alpha and       49 beta electrons
 Applying Cartesian multipole field
    Component          Value
    ---------          -----
     (2,0,0)        1.00000E-11
     (0,2,0)        2.00000E-11
     (0,0,2)       -3.00000E-11
 Nucleus-field energy     =     0.0000000197 hartrees
 Requested basis set is 6-311++G(d,p)
 There are 70 shells and 182 basis functions
 A cutoff of  1.0D-11 yielded   1977 shell pairs
 There are     14694 function pairs (     16044 Cartesian)
 Smallest overlap matrix eigenvalue = 9.06E-06
 Guess MOs from SCF MO coefficient file

 -----------------------------------------------------------------------
  General SCF calculation program by
  Eric Jon Sundstrom, Paul Horn, Yuezhi Mao, Dmitri Zuev, Alec White,
  David Stuck, Shaama M.S., Shane Yost, Joonho Lee, David Small,
  Daniel Levine, Susi Lehtola, Hugh Burton, Evgeny Epifanovsky
 -----------------------------------------------------------------------
 Exchange:     0.2000 Hartree-Fock + 0.0800 Slater + 0.7200 B88
 Correlation:  0.1900 VWN1RPA + 0.8100 LYP
 Using SG-1 standard quadrature grid
 using 8 threads for integral computing
 -------------------------------------------------------
 OpenMP Integral computing Module                
 Release: version 2.0, May 2017, Q-Chem Inc. Pleasanton 
 -------------------------------------------------------
 -------------------------------------------------------
 OpenMP BLAS3 based DFT computing Module                
 Release: version 1.0, May 2013, Q-Chem Inc. Pittsburgh 
 -------------------------------------------------------
 A restricted SCF calculation will be
 performed using DIIS
 SCF converges when DIIS error is below 1.0e-08
 ---------------------------------------
  Cycle       Energy         DIIS error
 ---------------------------------------
    1   -4030.9684503682      7.27e-04  
    2   -4030.9711286469      3.14e-04  
    3   -4030.9709837502      3.60e-04  
    4   -4030.9715062373      6.34e-05  
    5   -4030.9715224660      1.33e-05  
    6   -4030.9715229006      8.41e-06  
    7   -4030.9715231884      1.01e-06  
    8   -4030.9715231917      3.70e-07  
    9   -4030.9715231919      3.27e-08  
   10   -4030.9715231920      1.59e-08  
   11   -4030.9715231920      2.78e-09  Convergence criterion met
 ---------------------------------------
 SCF time:   CPU 70.13s  wall 9.00s 
 SCF   energy in the final basis set =    -4030.9715231920
 Total energy in the final basis set =    -4030.9715231920

 --------------------------------------------------------------
             Orbital Energies (a.u.) and Symmetries
 --------------------------------------------------------------

 Alpha MOs, Restricted
 -- Occupied --                  
-482.86 -101.59 -101.59 -101.59  -62.52  -56.34  -56.33  -56.33
  1 A'    2 A'    3 A'    4 A'    5 A'    6 A'    1 A"    7 A'                 
-10.315 -10.306  -9.504  -9.504  -9.502  -8.725  -7.269  -7.269
  8 A'    9 A'   10 A'   11 A'   12 A'   13 A'   14 A'   15 A'                 
 -7.267  -7.259  -7.259  -7.258  -7.258  -7.257  -7.256  -6.558
 16 A'    2 A"    3 A"   17 A'   18 A'    4 A"   19 A'   20 A'                 
 -6.544  -6.543  -2.669  -2.664  -2.664  -2.653  -2.653  -0.983
  5 A"   21 A'   22 A'    6 A"   23 A'    7 A"   24 A'   25 A'                 
 -0.937  -0.864  -0.825  -0.745  -0.580  -0.532  -0.512  -0.465
 26 A'   27 A'   28 A'   29 A'   30 A'   31 A'   32 A'    8 A"                 
 -0.441  -0.402  -0.385  -0.372  -0.351  -0.329  -0.324  -0.294
 33 A'    9 A"   34 A'   35 A'   10 A"   11 A"   36 A'   37 A'                 
 -0.261
 12 A"                                                                         
 -- Virtual --                   
 -0.050  -0.042  -0.017  -0.005   0.001   0.033   0.039   0.043
 13 A"   38 A'   39 A'   40 A'   41 A'   42 A'   43 A'   44 A'                 
  0.045   0.058   0.073   0.073   0.081   0.094   0.101   0.109
 14 A"   45 A'   15 A"   46 A'   16 A"   47 A'   48 A'   17 A"                 
  0.112   0.123   0.126   0.135   0.148   0.155   0.163   0.177
 49 A'   18 A"   50 A'   51 A'   52 A'   53 A'   54 A'   19 A"                 
  0.197   0.200   0.205   0.232   0.245   0.260   0.363   0.383
 55 A'   56 A'   57 A'   58 A'   59 A'   60 A'   61 A'   62 A'                 
  0.406   0.406   0.414   0.426   0.427   0.435   0.436   0.458
 20 A"   63 A'   64 A'   65 A'   21 A"   66 A'   22 A"   67 A'                 
  0.474   0.482   0.498   0.507   0.527   0.541   0.553   0.602
 23 A"   68 A'   69 A'   24 A"   70 A'   25 A"   26 A"   71 A'                 
  0.604   0.653   0.676   0.705   0.729   0.749   0.750   0.803
 27 A"   72 A'   73 A'   28 A"   74 A'   29 A"   75 A'   76 A'                 
  0.812   0.831   0.839   0.843   0.843   0.869   0.908   0.934
 77 A'   30 A"   31 A"   32 A"   78 A'   79 A'   80 A'   81 A'                 
  0.947   0.967   0.999   1.001   1.074   1.106   1.115   1.155
 82 A'   83 A'   33 A"   84 A'   85 A'   86 A'   87 A'   88 A'                 
  1.264   1.278   1.319   1.331   1.537   1.603   1.739   1.751
 89 A'   34 A"   35 A"   90 A'   91 A'   36 A"   92 A'   93 A'                 
  1.886   1.887   2.001   2.062   2.119   2.205   2.216   2.241
 94 A'   37 A"   38 A"   95 A'   96 A'   97 A'   39 A"   40 A"                 
  2.269   2.278   2.304   2.353   2.425   2.450   2.495   2.564
 98 A'   41 A"   99 A'  100 A'  101 A'  102 A'  103 A'  104 A'                 
  2.640   2.835   2.969   3.135   3.193   3.570   3.980   4.014
 42 A"   43 A"  105 A'  106 A'  107 A'  108 A'   44 A"  109 A'                 
  4.066   4.182   4.346   6.720   7.536   7.591   7.665   9.669
 45 A"  110 A'  111 A'  112 A'   46 A"  113 A'  114 A'  115 A'                 
  9.779   9.808  23.248  23.990  25.761  25.780  25.863  25.920
116 A'  117 A'  118 A'  119 A'   47 A"   48 A"   49 A"  120 A'                 
 25.987  26.045  26.279  26.336  26.640  47.977 215.651 215.768
121 A'  122 A'  123 A'  124 A'  125 A'  126 A'  127 A'  128 A'                 
215.810 289.735 289.792 289.8991020.789
129 A'   50 A"  130 A'  131 A'  132 A'                                         

 Beta MOs, Restricted
 -- Occupied --                  
-482.86 -101.59 -101.59 -101.59  -62.52  -56.34  -56.33  -56.33
  1 A'    2 A'    3 A'    4 A'    5 A'    6 A'    1 A"    7 A'                 
-10.315 -10.306  -9.504  -9.504  -9.502  -8.725  -7.269  -7.269
  8 A'    9 A'   10 A'   11 A'   12 A'   13 A'   14 A'   15 A'                 
 -7.267  -7.259  -7.259  -7.258  -7.258  -7.257  -7.256  -6.558
 16 A'    2 A"    3 A"   17 A'   18 A'    4 A"   19 A'   20 A'                 
 -6.544  -6.543  -2.669  -2.664  -2.664  -2.653  -2.653  -0.983
  5 A"   21 A'   22 A'    6 A"   23 A'    7 A"   24 A'   25 A'                 
 -0.937  -0.864  -0.825  -0.745  -0.580  -0.532  -0.512  -0.465
 26 A'   27 A'   28 A'   29 A'   30 A'   31 A'   32 A'    8 A"                 
 -0.441  -0.402  -0.385  -0.372  -0.351  -0.329  -0.324  -0.294
 33 A'    9 A"   34 A'   35 A'   10 A"   11 A"   36 A'   37 A'                 
 -0.261
 12 A"                                                                         
 -- Virtual --                   
 -0.050  -0.042  -0.017  -0.005   0.001   0.033   0.039   0.043
 13 A"   38 A'   39 A'   40 A'   41 A'   42 A'   43 A'   44 A'                 
  0.045   0.058   0.073   0.073   0.081   0.094   0.101   0.109
 14 A"   45 A'   15 A"   46 A'   16 A"   47 A'   48 A'   17 A"                 
  0.112   0.123   0.126   0.135   0.148   0.155   0.163   0.177
 49 A'   18 A"   50 A'   51 A'   52 A'   53 A'   54 A'   19 A"                 
  0.197   0.200   0.205   0.232   0.245   0.260   0.363   0.383
 55 A'   56 A'   57 A'   58 A'   59 A'   60 A'   61 A'   62 A'                 
  0.406   0.406   0.414   0.426   0.427   0.435   0.436   0.458
 20 A"   63 A'   64 A'   65 A'   21 A"   66 A'   22 A"   67 A'                 
  0.474   0.482   0.498   0.507   0.527   0.541   0.553   0.602
 23 A"   68 A'   69 A'   24 A"   70 A'   25 A"   26 A"   71 A'                 
  0.604   0.653   0.676   0.705   0.729   0.749   0.750   0.803
 27 A"   72 A'   73 A'   28 A"   74 A'   29 A"   75 A'   76 A'                 
  0.812   0.831   0.839   0.843   0.843   0.869   0.908   0.934
 77 A'   30 A"   31 A"   32 A"   78 A'   79 A'   80 A'   81 A'                 
  0.947   0.967   0.999   1.001   1.074   1.106   1.115   1.155
 82 A'   83 A'   33 A"   84 A'   85 A'   86 A'   87 A'   88 A'                 
  1.264   1.278   1.319   1.331   1.537   1.603   1.739   1.751
 89 A'   34 A"   35 A"   90 A'   91 A'   36 A"   92 A'   93 A'                 
  1.886   1.887   2.001   2.062   2.119   2.205   2.216   2.241
 94 A'   37 A"   38 A"   95 A'   96 A'   97 A'   39 A"   40 A"                 
  2.269   2.278   2.304   2.353   2.425   2.450   2.495   2.564
 98 A'   41 A"   99 A'  100 A'  101 A'  102 A'  103 A'  104 A'                 
  2.640   2.835   2.969   3.135   3.193   3.570   3.980   4.014
 42 A"   43 A"  105 A'  106 A'  107 A'  108 A'   44 A"  109 A'                 
  4.066   4.182   4.346   6.720   7.536   7.591   7.665   9.669
 45 A"  110 A'  111 A'  112 A'   46 A"  113 A'  114 A'  115 A'                 
  9.779   9.808  23.248  23.990  25.761  25.780  25.863  25.920
116 A'  117 A'  118 A'  119 A'   47 A"   48 A"   49 A"  120 A'                 
 25.987  26.045  26.279  26.336  26.640  47.977 215.651 215.768
121 A'  122 A'  123 A'  124 A'  125 A'  126 A'  127 A'  128 A'                 
215.810 289.735 289.792 289.8991020.789
129 A'   50 A"  130 A'  131 A'  132 A'                                         
 --------------------------------------------------------------

          Ground-State Mulliken Net Atomic Charges

     Atom                 Charge (a.u.)
  ----------------------------------------
      1 Cl                    0.469229
      2 Br                   -0.143764
      3 Cl                    0.534329
      4 Cl                    0.370577
      5 C                    -0.328777
      6 C                    -0.901595
  ----------------------------------------
  Sum of atomic charges =    -0.000000

 -----------------------------------------------------------------
                    Cartesian Multipole Moments
 -----------------------------------------------------------------
    Charge (ESU x 10^10)
                -0.0000
    Dipole Moment (Debye)
         X      -0.1436      Y       0.1112      Z      -0.0000
       Tot       0.1816
    Quadrupole Moments (Debye-Ang)
        XX     -64.4948     XY      -0.3402     YY     -66.7129
        XZ       0.0000     YZ       0.0000     ZZ     -67.7138
    Octopole Moments (Debye-Ang^2)
       XXX     -43.5933    XXY       4.8972    XYY     -15.0724
       YYY       8.6997    XXZ       0.0000    XYZ      -0.0000
       YYZ       0.0000    XZZ     -14.2537    YZZ       2.7424
       ZZZ      -0.0000
    Hexadecapole Moments (Debye-Ang^3)
      XXXX   -1112.8673   XXXY      11.3359   XXYY    -267.0912
      XYYY      32.1956   YYYY    -641.1891   XXXZ       0.0000
      XXYZ       0.0000   XYYZ       0.0000   YYYZ       0.0000
      XXZZ    -209.4366   XYZZ       8.8467   YYZZ    -126.3692
      XZZZ       0.0000   YZZZ       0.0000   ZZZZ     -79.3384
 -----------------------------------------------------------------
 Calculating analytic gradient of the SCF energy
 Gradient of SCF Energy
            1           2           3           4           5           6
    1   0.0047970   0.0172945  -0.0069141  -0.0084801   0.0200310  -0.0267284
    2  -0.0546018  -0.0645206   0.0540989   0.0591826   0.0021297   0.0037112
    3   0.0000000   0.0000000  -0.0000000   0.0000000   0.0000000  -0.0000000
 Max gradient component =       6.452E-02
 RMS gradient           =       2.901E-02
 Gradient time:  CPU 28.05 s  wall 3.63 s
 Geometry Optimization Parameters
   NAtoms,    NIC,     NZ,  NCons,   NDum,   NFix, NCnnct, MaxDiis
        6      37       0       0       0       0       0       0

 Cartesian Hessian Update
 Hessian Updated using BFGS Update


** GEOMETRY OPTIMIZATION IN DELOCALIZED INTERNAL COORDINATES **
   Searching for a Minimum

   Optimization Cycle:  10

                       Coordinates (Angstroms)
     ATOM                X               Y               Z
      1  Cl        1.9687592183    1.3510306422    0.0000000000
      2  Br       -1.5864972589    1.0165380959    0.0000000000
      3  Cl        2.2425082144   -1.2739317503    0.0000000000
      4  Cl       -1.1280239729   -1.6571977189    0.0000000000
      5  C         1.0778476923   -0.0683563682    0.0000000000
      6  C        -0.2618924560   -0.2188953748    0.0000000000
   Point Group: cs    Number of degrees of freedom:     9


   Energy is  -4030.971523192

 Hessian Updated using BFGS Update

  9 Hessian modes will be used to form the next step
  Hessian Eigenvalues:
     0.105546    0.250000    0.250295    0.310530    0.362956    0.561107
     0.921611    1.029570    1.059041

 Minimum Search - Taking Simple RFO Step
 Searching for Lamda that Minimizes Along All modes
 Value Taken    Lamda =  -0.03623765
 Calculated Step too Large.  Step scaled by  0.601033
 Step Taken.  Stepsize is  0.300000

                             Maximum     Tolerance    Cnvgd?
         Gradient           0.063981      0.000300      NO
         Displacement       0.284241      0.001200      NO
         Energy change     -0.026584      0.000001      NO


 New Cartesian Coordinates Obtained by Inverse Iteration

 Displacement from previous Coordinates is:  0.222759
 ----------------------------------------------------------------
             Standard Nuclear Orientation (Angstroms)
    I     Atom           X                Y                Z
 ----------------------------------------------------------------
    1      Cl      1.9262079938     1.3947751834     0.0000000000
    2      Br     -1.5589411624     1.0737777285     0.0000000000
    3      Cl      2.2207612926    -1.3212381776     0.0000000000
    4      Cl     -1.0926082954    -1.7027464700     0.0000000000
    5      C       1.0730279307    -0.0715034519     0.0000000000
    6      C      -0.2557463220    -0.2238772865     0.0000000000
 ----------------------------------------------------------------
 Molecular Point Group                 Cs    NOp =  2
 Largest Abelian Subgroup              Cs    NOp =  2
 Nuclear Repulsion Energy =   677.8329104978 hartrees
 There are       49 alpha and       49 beta electrons
 Applying Cartesian multipole field
    Component          Value
    ---------          -----
     (2,0,0)        1.00000E-11
     (0,2,0)        2.00000E-11
     (0,0,2)       -3.00000E-11
 Nucleus-field energy     =     0.0000000202 hartrees
 Requested basis set is 6-311++G(d,p)
 There are 70 shells and 182 basis functions
 A cutoff of  1.0D-11 yielded   1974 shell pairs
 There are     14689 function pairs (     16041 Cartesian)
 Smallest overlap matrix eigenvalue = 1.01E-05
 Guess MOs from SCF MO coefficient file

 -----------------------------------------------------------------------
  General SCF calculation program by
  Eric Jon Sundstrom, Paul Horn, Yuezhi Mao, Dmitri Zuev, Alec White,
  David Stuck, Shaama M.S., Shane Yost, Joonho Lee, David Small,
  Daniel Levine, Susi Lehtola, Hugh Burton, Evgeny Epifanovsky
 -----------------------------------------------------------------------
 Exchange:     0.2000 Hartree-Fock + 0.0800 Slater + 0.7200 B88
 Correlation:  0.1900 VWN1RPA + 0.8100 LYP
 Using SG-1 standard quadrature grid
 using 8 threads for integral computing
 -------------------------------------------------------
 OpenMP Integral computing Module                
 Release: version 2.0, May 2017, Q-Chem Inc. Pleasanton 
 -------------------------------------------------------
 -------------------------------------------------------
 OpenMP BLAS3 based DFT computing Module                
 Release: version 1.0, May 2013, Q-Chem Inc. Pittsburgh 
 -------------------------------------------------------
 A restricted SCF calculation will be
 performed using DIIS
 SCF converges when DIIS error is below 1.0e-08
 ---------------------------------------
  Cycle       Energy         DIIS error
 ---------------------------------------
    1   -4030.9860899186      7.14e-04  
    2   -4030.9888800534      2.52e-04  
    3   -4030.9887504750      3.05e-04  
    4   -4030.9891205869      6.77e-05  
    5   -4030.9891394505      1.20e-05  
    6   -4030.9891397791      7.94e-06  
    7   -4030.9891400326      1.09e-06  
    8   -4030.9891400369      3.96e-07  
    9   -4030.9891400372      3.81e-08  
   10   -4030.9891400372      1.54e-08  
   11   -4030.9891400372      3.03e-09  Convergence criterion met
 ---------------------------------------
 SCF time:   CPU 69.61s  wall 9.00s 
 SCF   energy in the final basis set =    -4030.9891400372
 Total energy in the final basis set =    -4030.9891400372

 --------------------------------------------------------------
             Orbital Energies (a.u.) and Symmetries
 --------------------------------------------------------------

 Alpha MOs, Restricted
 -- Occupied --                  
-482.86 -101.59 -101.59 -101.59  -62.52  -56.34  -56.33  -56.33
  1 A'    2 A'    3 A'    4 A'    5 A'    6 A'    1 A"    7 A'                 
-10.317 -10.308  -9.505  -9.505  -9.503  -8.726  -7.270  -7.270
  8 A'    9 A'   10 A'   11 A'   12 A'   13 A'   14 A'   15 A'                 
 -7.268  -7.260  -7.260  -7.259  -7.259  -7.258  -7.257  -6.558
 16 A'    2 A"    3 A"   17 A'   18 A'    4 A"   19 A'   20 A'                 
 -6.544  -6.543  -2.669  -2.665  -2.664  -2.653  -2.653  -0.975
  5 A"   21 A'   22 A'    6 A"   23 A'    7 A"   24 A'   25 A'                 
 -0.925  -0.865  -0.825  -0.747  -0.578  -0.527  -0.512  -0.462
 26 A'   27 A'   28 A'   29 A'   30 A'   31 A'   32 A'    8 A"                 
 -0.439  -0.396  -0.379  -0.367  -0.353  -0.332  -0.331  -0.300
 33 A'    9 A"   34 A'   35 A'   10 A"   36 A'   11 A"   37 A'                 
 -0.264
 12 A"                                                                         
 -- Virtual --                   
 -0.049  -0.047  -0.023  -0.010  -0.001   0.032   0.038   0.043
 13 A"   38 A'   39 A'   40 A'   41 A'   42 A'   43 A'   44 A'                 
  0.046   0.059   0.072   0.073   0.080   0.096   0.102   0.108
 14 A"   45 A'   46 A'   15 A"   16 A"   47 A'   48 A'   17 A"                 
  0.112   0.124   0.126   0.135   0.145   0.153   0.166   0.175
 49 A'   18 A"   50 A'   51 A'   52 A'   53 A'   54 A'   19 A"                 
  0.195   0.197   0.204   0.234   0.242   0.263   0.362   0.383
 55 A'   56 A'   57 A'   58 A'   59 A'   60 A'   61 A'   62 A'                 
  0.406   0.409   0.411   0.423   0.428   0.437   0.438   0.453
 20 A"   63 A'   64 A'   65 A'   21 A"   22 A"   66 A'   67 A'                 
  0.477   0.477   0.487   0.505   0.526   0.541   0.552   0.603
 23 A"   68 A'   69 A'   24 A"   70 A'   25 A"   26 A"   27 A"                 
  0.603   0.659   0.679   0.706   0.736   0.753   0.759   0.800
 71 A'   72 A'   73 A'   28 A"   74 A'   75 A'   29 A"   76 A'                 
  0.819   0.832   0.837   0.838   0.843   0.866   0.907   0.927
 77 A'   30 A"   31 A"   78 A'   32 A"   79 A'   80 A'   81 A'                 
  0.932   0.956   0.985   1.000   1.066   1.091   1.114   1.144
 82 A'   83 A'   84 A'   33 A"   85 A'   86 A'   87 A'   88 A'                 
  1.259   1.265   1.310   1.326   1.543   1.599   1.720   1.731
 89 A'   34 A"   35 A"   90 A'   91 A'   36 A"   92 A'   93 A'                 
  1.888   1.895   1.999   2.058   2.125   2.199   2.216   2.237
 37 A"   94 A'   38 A"   95 A'   96 A'   97 A'   39 A"   40 A"                 
  2.244   2.277   2.319   2.345   2.399   2.453   2.502   2.547
 98 A'   41 A"   99 A'  100 A'  101 A'  102 A'  103 A'  104 A'                 
  2.638   2.834   2.960   3.137   3.197   3.534   3.979   4.011
 42 A"   43 A"  105 A'  106 A'  107 A'  108 A'   44 A"  109 A'                 
  4.062   4.181   4.350   6.704   7.535   7.591   7.662   9.658
 45 A"  110 A'  111 A'  112 A'   46 A"  113 A'  114 A'  115 A'                 
  9.774   9.794  23.230  24.026  25.758  25.778  25.858  25.940
116 A'  117 A'  118 A'  119 A'   47 A"   48 A"   49 A"  120 A'                 
 25.957  26.013  26.316  26.353  26.581  47.964 215.639 215.763
121 A'  122 A'  123 A'  124 A'  125 A'  126 A'  127 A'  128 A'                 
215.791 289.733 289.789 289.8931020.773
129 A'   50 A"  130 A'  131 A'  132 A'                                         

 Beta MOs, Restricted
 -- Occupied --                  
-482.86 -101.59 -101.59 -101.59  -62.52  -56.34  -56.33  -56.33
  1 A'    2 A'    3 A'    4 A'    5 A'    6 A'    1 A"    7 A'                 
-10.317 -10.308  -9.505  -9.505  -9.503  -8.726  -7.270  -7.270
  8 A'    9 A'   10 A'   11 A'   12 A'   13 A'   14 A'   15 A'                 
 -7.268  -7.260  -7.260  -7.259  -7.259  -7.258  -7.257  -6.558
 16 A'    2 A"    3 A"   17 A'   18 A'    4 A"   19 A'   20 A'                 
 -6.544  -6.543  -2.669  -2.665  -2.664  -2.653  -2.653  -0.975
  5 A"   21 A'   22 A'    6 A"   23 A'    7 A"   24 A'   25 A'                 
 -0.925  -0.865  -0.825  -0.747  -0.578  -0.527  -0.512  -0.462
 26 A'   27 A'   28 A'   29 A'   30 A'   31 A'   32 A'    8 A"                 
 -0.439  -0.396  -0.379  -0.367  -0.353  -0.332  -0.331  -0.300
 33 A'    9 A"   34 A'   35 A'   10 A"   36 A'   11 A"   37 A'                 
 -0.264
 12 A"                                                                         
 -- Virtual --                   
 -0.049  -0.047  -0.023  -0.010  -0.001   0.032   0.038   0.043
 13 A"   38 A'   39 A'   40 A'   41 A'   42 A'   43 A'   44 A'                 
  0.046   0.059   0.072   0.073   0.080   0.096   0.102   0.108
 14 A"   45 A'   46 A'   15 A"   16 A"   47 A'   48 A'   17 A"                 
  0.112   0.124   0.126   0.135   0.145   0.153   0.166   0.175
 49 A'   18 A"   50 A'   51 A'   52 A'   53 A'   54 A'   19 A"                 
  0.195   0.197   0.204   0.234   0.242   0.263   0.362   0.383
 55 A'   56 A'   57 A'   58 A'   59 A'   60 A'   61 A'   62 A'                 
  0.406   0.409   0.411   0.423   0.428   0.437   0.438   0.453
 20 A"   63 A'   64 A'   65 A'   21 A"   22 A"   66 A'   67 A'                 
  0.477   0.477   0.487   0.505   0.526   0.541   0.552   0.603
 23 A"   68 A'   69 A'   24 A"   70 A'   25 A"   26 A"   27 A"                 
  0.603   0.659   0.679   0.706   0.736   0.753   0.759   0.800
 71 A'   72 A'   73 A'   28 A"   74 A'   75 A'   29 A"   76 A'                 
  0.819   0.832   0.837   0.838   0.843   0.866   0.907   0.927
 77 A'   30 A"   31 A"   78 A'   32 A"   79 A'   80 A'   81 A'                 
  0.932   0.956   0.985   1.000   1.066   1.091   1.114   1.144
 82 A'   83 A'   84 A'   33 A"   85 A'   86 A'   87 A'   88 A'                 
  1.259   1.265   1.310   1.326   1.543   1.599   1.720   1.731
 89 A'   34 A"   35 A"   90 A'   91 A'   36 A"   92 A'   93 A'                 
  1.888   1.895   1.999   2.058   2.125   2.199   2.216   2.237
 37 A"   94 A'   38 A"   95 A'   96 A'   97 A'   39 A"   40 A"                 
  2.244   2.277   2.319   2.345   2.399   2.453   2.502   2.547
 98 A'   41 A"   99 A'  100 A'  101 A'  102 A'  103 A'  104 A'                 
  2.638   2.834   2.960   3.137   3.197   3.534   3.979   4.011
 42 A"   43 A"  105 A'  106 A'  107 A'  108 A'   44 A"  109 A'                 
  4.062   4.181   4.350   6.704   7.535   7.591   7.662   9.658
 45 A"  110 A'  111 A'  112 A'   46 A"  113 A'  114 A'  115 A'                 
  9.774   9.794  23.230  24.026  25.758  25.778  25.858  25.940
116 A'  117 A'  118 A'  119 A'   47 A"   48 A"   49 A"  120 A'                 
 25.957  26.013  26.316  26.353  26.581  47.964 215.639 215.763
121 A'  122 A'  123 A'  124 A'  125 A'  126 A'  127 A'  128 A'                 
215.791 289.733 289.789 289.8931020.773
129 A'   50 A"  130 A'  131 A'  132 A'                                         
 --------------------------------------------------------------

          Ground-State Mulliken Net Atomic Charges

     Atom                 Charge (a.u.)
  ----------------------------------------
      1 Cl                    0.463778
      2 Br                   -0.144154
      3 Cl                    0.523164
      4 Cl                    0.389793
      5 C                    -0.354158
      6 C                    -0.878424
  ----------------------------------------
  Sum of atomic charges =    -0.000000

 -----------------------------------------------------------------
                    Cartesian Multipole Moments
 -----------------------------------------------------------------
    Charge (ESU x 10^10)
                -0.0000
    Dipole Moment (Debye)
         X      -0.1440      Y       0.1418      Z       0.0000
       Tot       0.2021
    Quadrupole Moments (Debye-Ang)
        XX     -65.0934     XY      -0.5452     YY     -66.0333
        XZ      -0.0000     YZ       0.0000     ZZ     -67.8620
    Octopole Moments (Debye-Ang^2)
       XXX     -44.4320    XXY       4.5885    XYY     -15.2177
       YYY       7.7031    XXZ       0.0000    XYZ       0.0000
       YYZ      -0.0000    XZZ     -14.4357    YZZ       2.3878
       ZZZ       0.0000
    Hexadecapole Moments (Debye-Ang^3)
      XXXX   -1088.1662   XXXY      15.3721   XXYY    -266.8124
      XYYY      36.3498   YYYY    -674.6474   XXXZ      -0.0000
      XXYZ      -0.0000   XYYZ      -0.0000   YYYZ      -0.0000
      XXZZ    -204.0149   XYZZ      10.6644   YYZZ    -133.5627
      XZZZ      -0.0000   YZZZ       0.0000   ZZZZ     -79.6783
 -----------------------------------------------------------------
 Calculating analytic gradient of the SCF energy
 Gradient of SCF Energy
            1           2           3           4           5           6
    1   0.0048019   0.0087695  -0.0025711  -0.0074910   0.0025827  -0.0060920
    2  -0.0323523  -0.0418961   0.0326556   0.0358365  -0.0002878   0.0060441
    3   0.0000000  -0.0000000   0.0000000   0.0000000   0.0000000  -0.0000000
 Max gradient component =       4.190E-02
 RMS gradient           =       1.731E-02
 Gradient time:  CPU 27.32 s  wall 3.53 s
 Geometry Optimization Parameters
   NAtoms,    NIC,     NZ,  NCons,   NDum,   NFix, NCnnct, MaxDiis
        6      37       0       0       0       0       0       0

 Cartesian Hessian Update
 Hessian Updated using BFGS Update


** GEOMETRY OPTIMIZATION IN DELOCALIZED INTERNAL COORDINATES **
   Searching for a Minimum

   Optimization Cycle:  11

                       Coordinates (Angstroms)
     ATOM                X               Y               Z
      1  Cl        1.9262079938    1.3947751834    0.0000000000
      2  Br       -1.5589411624    1.0737777285    0.0000000000
      3  Cl        2.2207612926   -1.3212381776    0.0000000000
      4  Cl       -1.0926082954   -1.7027464700    0.0000000000
      5  C         1.0730279307   -0.0715034519    0.0000000000
      6  C        -0.2557463220   -0.2238772865    0.0000000000
   Point Group: cs    Number of degrees of freedom:     9


   Energy is  -4030.989140037

 Hessian Updated using BFGS Update

  9 Hessian modes will be used to form the next step
  Hessian Eigenvalues:
     0.083232    0.250032    0.250341    0.310334    0.377701    0.564534
     0.921564    1.029570    1.058766

 Minimum Search - Taking Simple RFO Step
 Searching for Lamda that Minimizes Along All modes
 Value Taken    Lamda =  -0.01972325
 Calculated Step too Large.  Step scaled by  0.688047
 Step Taken.  Stepsize is  0.300000

                             Maximum     Tolerance    Cnvgd?
         Gradient           0.042393      0.000300      NO
         Displacement       0.291280      0.001200      NO
         Energy change     -0.017617      0.000001      NO


 New Cartesian Coordinates Obtained by Inverse Iteration

 Displacement from previous Coordinates is:  0.225675
 ----------------------------------------------------------------
             Standard Nuclear Orientation (Angstroms)
    I     Atom           X                Y                Z
 ----------------------------------------------------------------
    1      Cl      1.8783910611     1.4385449955     0.0000000000
    2      Br     -1.5242760432     1.1338493798     0.0000000000
    3      Cl      2.2050726217    -1.3649872469     0.0000000000
    4      Cl     -1.0633981273    -1.7487605622     0.0000000000
    5      C       1.0741191628    -0.0757167533     0.0000000000
    6      C      -0.2572072379    -0.2337422870     0.0000000000
 ----------------------------------------------------------------
 Molecular Point Group                 Cs    NOp =  2
 Largest Abelian Subgroup              Cs    NOp =  2
 Nuclear Repulsion Energy =   672.7712293266 hartrees
 There are       49 alpha and       49 beta electrons
 Applying Cartesian multipole field
    Component          Value
    ---------          -----
     (2,0,0)        1.00000E-11
     (0,2,0)        2.00000E-11
     (0,0,2)       -3.00000E-11
 Nucleus-field energy     =     0.0000000207 hartrees
 Requested basis set is 6-311++G(d,p)
 There are 70 shells and 182 basis functions
 A cutoff of  1.0D-11 yielded   1970 shell pairs
 There are     14709 function pairs (     16074 Cartesian)
 Smallest overlap matrix eigenvalue = 1.22E-05
 Guess MOs from SCF MO coefficient file

 -----------------------------------------------------------------------
  General SCF calculation program by
  Eric Jon Sundstrom, Paul Horn, Yuezhi Mao, Dmitri Zuev, Alec White,
  David Stuck, Shaama M.S., Shane Yost, Joonho Lee, David Small,
  Daniel Levine, Susi Lehtola, Hugh Burton, Evgeny Epifanovsky
 -----------------------------------------------------------------------
 Exchange:     0.2000 Hartree-Fock + 0.0800 Slater + 0.7200 B88
 Correlation:  0.1900 VWN1RPA + 0.8100 LYP
 Using SG-1 standard quadrature grid
 using 8 threads for integral computing
 -------------------------------------------------------
 OpenMP Integral computing Module                
 Release: version 2.0, May 2017, Q-Chem Inc. Pleasanton 
 -------------------------------------------------------
 -------------------------------------------------------
 OpenMP BLAS3 based DFT computing Module                
 Release: version 1.0, May 2013, Q-Chem Inc. Pittsburgh 
 -------------------------------------------------------
 A restricted SCF calculation will be
 performed using DIIS
 SCF converges when DIIS error is below 1.0e-08
 ---------------------------------------
  Cycle       Energy         DIIS error
 ---------------------------------------
    1   -4030.9965605616      6.49e-04  
    2   -4030.9990303930      2.79e-04  
    3   -4030.9988739461      3.39e-04  
    4   -4030.9993453084      5.65e-05  
    5   -4030.9993584678      1.26e-05  
    6   -4030.9993588296      8.50e-06  
    7   -4030.9993591227      9.73e-07  
    8   -4030.9993591260      3.60e-07  
    9   -4030.9993591263      4.17e-08  
   10   -4030.9993591263      1.81e-08  
   11   -4030.9993591263      3.60e-09  Convergence criterion met
 ---------------------------------------
 SCF time:   CPU 69.04s  wall 9.00s 
 SCF   energy in the final basis set =    -4030.9993591263
 Total energy in the final basis set =    -4030.9993591263

 --------------------------------------------------------------
             Orbital Energies (a.u.) and Symmetries
 --------------------------------------------------------------

 Alpha MOs, Restricted
 -- Occupied --                  
-482.86 -101.59 -101.59 -101.59  -62.52  -56.34  -56.33  -56.33
  1 A'    2 A'    3 A'    4 A'    5 A'    6 A'    1 A"    7 A'                 
-10.319 -10.311  -9.506  -9.506  -9.505  -8.726  -7.271  -7.271
  8 A'    9 A'   10 A'   11 A'   12 A'   13 A'   14 A'   15 A'                 
 -7.270  -7.261  -7.261  -7.260  -7.260  -7.259  -7.259  -6.559
 16 A'    2 A"    3 A"   17 A'   18 A'    4 A"   19 A'   20 A'                 
 -6.544  -6.544  -2.670  -2.665  -2.665  -2.653  -2.653  -0.968
  5 A"   21 A'   22 A'    6 A"   23 A'    7 A"   24 A'   25 A'                 
 -0.915  -0.866  -0.825  -0.745  -0.576  -0.522  -0.512  -0.457
 26 A'   27 A'   28 A'   29 A'   30 A'   31 A'   32 A'    8 A"                 
 -0.438  -0.391  -0.375  -0.362  -0.354  -0.339  -0.332  -0.305
 33 A'    9 A"   34 A'   35 A'   10 A"   36 A'   11 A"   37 A'                 
 -0.265
 12 A"                                                                         
 -- Virtual --                   
 -0.052  -0.050  -0.029  -0.018  -0.001   0.031   0.037   0.042
 38 A'   13 A"   39 A'   40 A'   41 A'   42 A'   43 A'   44 A'                 
  0.046   0.060   0.072   0.072   0.080   0.098   0.104   0.108
 14 A"   45 A'   46 A'   15 A"   16 A"   47 A'   48 A'   17 A"                 
  0.111   0.125   0.125   0.133   0.144   0.151   0.168   0.173
 49 A'   18 A"   50 A'   51 A'   52 A'   53 A'   54 A'   19 A"                 
  0.192   0.193   0.204   0.236   0.237   0.263   0.362   0.385
 55 A'   56 A'   57 A'   58 A'   59 A'   60 A'   61 A'   62 A'                 
  0.406   0.407   0.412   0.421   0.429   0.437   0.440   0.452
 20 A"   63 A'   64 A'   65 A'   21 A"   22 A"   66 A'   67 A'                 
  0.472   0.477   0.479   0.505   0.526   0.540   0.552   0.599
 68 A'   69 A'   23 A"   24 A"   70 A'   25 A"   26 A"   71 A'                 
  0.601   0.659   0.680   0.707   0.740   0.751   0.766   0.801
 27 A"   72 A'   73 A'   28 A"   74 A'   75 A'   29 A"   76 A'                 
  0.823   0.831   0.835   0.837   0.843   0.862   0.904   0.915
 77 A'   30 A"   31 A"   78 A'   32 A"   79 A'   80 A'   81 A'                 
  0.923   0.946   0.971   0.998   1.052   1.076   1.119   1.135
 82 A'   83 A'   84 A'   33 A"   85 A'   86 A'   87 A'   88 A'                 
  1.249   1.255   1.306   1.313   1.555   1.591   1.696   1.712
 34 A"   89 A'   35 A"   90 A'   91 A'   36 A"   92 A'   93 A'                 
  1.884   1.900   1.995   2.046   2.123   2.184   2.214   2.218
 37 A"   94 A'   38 A"   95 A'   96 A'   97 A'   39 A"   98 A'                 
  2.232   2.276   2.327   2.336   2.373   2.454   2.494   2.540
 40 A"   41 A"   99 A'  100 A'  101 A'  102 A'  103 A'  104 A'                 
  2.636   2.831   2.952   3.136   3.184   3.514   3.978   4.011
 42 A"   43 A"  105 A'  106 A'  107 A'  108 A'   44 A"  109 A'                 
  4.057   4.176   4.352   6.690   7.535   7.589   7.658   9.651
 45 A"  110 A'  111 A'  112 A'   46 A"  113 A'  114 A'  115 A'                 
  9.770   9.780  23.220  24.012  25.755  25.774  25.854  25.912
116 A'  117 A'  118 A'  119 A'   47 A"   48 A"   49 A"  120 A'                 
 25.937  26.008  26.327  26.373  26.537  47.954 215.633 215.760
121 A'  122 A'  123 A'  124 A'  125 A'  126 A'  127 A'  128 A'                 
215.773 289.731 289.785 289.8871020.760
129 A'   50 A"  130 A'  131 A'  132 A'                                         

 Beta MOs, Restricted
 -- Occupied --                  
-482.86 -101.59 -101.59 -101.59  -62.52  -56.34  -56.33  -56.33
  1 A'    2 A'    3 A'    4 A'    5 A'    6 A'    1 A"    7 A'                 
-10.319 -10.311  -9.506  -9.506  -9.505  -8.726  -7.271  -7.271
  8 A'    9 A'   10 A'   11 A'   12 A'   13 A'   14 A'   15 A'                 
 -7.270  -7.261  -7.261  -7.260  -7.260  -7.259  -7.259  -6.559
 16 A'    2 A"    3 A"   17 A'   18 A'    4 A"   19 A'   20 A'                 
 -6.544  -6.544  -2.670  -2.665  -2.665  -2.653  -2.653  -0.968
  5 A"   21 A'   22 A'    6 A"   23 A'    7 A"   24 A'   25 A'                 
 -0.915  -0.866  -0.825  -0.745  -0.576  -0.522  -0.512  -0.457
 26 A'   27 A'   28 A'   29 A'   30 A'   31 A'   32 A'    8 A"                 
 -0.438  -0.391  -0.375  -0.362  -0.354  -0.339  -0.332  -0.305
 33 A'    9 A"   34 A'   35 A'   10 A"   36 A'   11 A"   37 A'                 
 -0.265
 12 A"                                                                         
 -- Virtual --                   
 -0.052  -0.050  -0.029  -0.018  -0.001   0.031   0.037   0.042
 38 A'   13 A"   39 A'   40 A'   41 A'   42 A'   43 A'   44 A'                 
  0.046   0.060   0.072   0.072   0.080   0.098   0.104   0.108
 14 A"   45 A'   46 A'   15 A"   16 A"   47 A'   48 A'   17 A"                 
  0.111   0.125   0.125   0.133   0.144   0.151   0.168   0.173
 49 A'   18 A"   50 A'   51 A'   52 A'   53 A'   54 A'   19 A"                 
  0.192   0.193   0.204   0.236   0.237   0.263   0.362   0.385
 55 A'   56 A'   57 A'   58 A'   59 A'   60 A'   61 A'   62 A'                 
  0.406   0.407   0.412   0.421   0.429   0.437   0.440   0.452
 20 A"   63 A'   64 A'   65 A'   21 A"   22 A"   66 A'   67 A'                 
  0.472   0.477   0.479   0.505   0.526   0.540   0.552   0.599
 68 A'   69 A'   23 A"   24 A"   70 A'   25 A"   26 A"   71 A'                 
  0.601   0.659   0.680   0.707   0.740   0.751   0.766   0.801
 27 A"   72 A'   73 A'   28 A"   74 A'   75 A'   29 A"   76 A'                 
  0.823   0.831   0.835   0.837   0.843   0.862   0.904   0.915
 77 A'   30 A"   31 A"   78 A'   32 A"   79 A'   80 A'   81 A'                 
  0.923   0.946   0.971   0.998   1.052   1.076   1.119   1.135
 82 A'   83 A'   84 A'   33 A"   85 A'   86 A'   87 A'   88 A'                 
  1.249   1.255   1.306   1.313   1.555   1.591   1.696   1.712
 34 A"   89 A'   35 A"   90 A'   91 A'   36 A"   92 A'   93 A'                 
  1.884   1.900   1.995   2.046   2.123   2.184   2.214   2.218
 37 A"   94 A'   38 A"   95 A'   96 A'   97 A'   39 A"   98 A'                 
  2.232   2.276   2.327   2.336   2.373   2.454   2.494   2.540
 40 A"   41 A"   99 A'  100 A'  101 A'  102 A'  103 A'  104 A'                 
  2.636   2.831   2.952   3.136   3.184   3.514   3.978   4.011
 42 A"   43 A"  105 A'  106 A'  107 A'  108 A'   44 A"  109 A'                 
  4.057   4.176   4.352   6.690   7.535   7.589   7.658   9.651
 45 A"  110 A'  111 A'  112 A'   46 A"  113 A'  114 A'  115 A'                 
  9.770   9.780  23.220  24.012  25.755  25.774  25.854  25.912
116 A'  117 A'  118 A'  119 A'   47 A"   48 A"   49 A"  120 A'                 
 25.937  26.008  26.327  26.373  26.537  47.954 215.633 215.760
121 A'  122 A'  123 A'  124 A'  125 A'  126 A'  127 A'  128 A'                 
215.773 289.731 289.785 289.8871020.760
129 A'   50 A"  130 A'  131 A'  132 A'                                         
 --------------------------------------------------------------

          Ground-State Mulliken Net Atomic Charges

     Atom                 Charge (a.u.)
  ----------------------------------------
      1 Cl                    0.455753
      2 Br                   -0.145150
      3 Cl                    0.509655
      4 Cl                    0.411985
      5 C                    -0.427114
      6 C                    -0.805128
  ----------------------------------------
  Sum of atomic charges =    -0.000000

 -----------------------------------------------------------------
                    Cartesian Multipole Moments
 -----------------------------------------------------------------
    Charge (ESU x 10^10)
                -0.0000
    Dipole Moment (Debye)
         X      -0.1349      Y       0.1553      Z       0.0000
       Tot       0.2057
    Quadrupole Moments (Debye-Ang)
        XX     -65.6863     XY      -0.7057     YY     -65.3610
        XZ      -0.0000     YZ      -0.0000     ZZ     -68.0167
    Octopole Moments (Debye-Ang^2)
       XXX     -45.1840    XXY       4.0050    XYY     -15.4980
       YYY       6.6643    XXZ      -0.0000    XYZ      -0.0000
       YYZ       0.0000    XZZ     -14.6740    YZZ       1.9583
       ZZZ       0.0000
    Hexadecapole Moments (Debye-Ang^3)
      XXXX   -1063.3997   XXXY      19.6394   XXYY    -267.6431
      XYYY      39.9815   YYYY    -709.3450   XXXZ      -0.0000
      XXYZ       0.0000   XYYZ      -0.0000   YYYZ      -0.0000
      XXZZ    -198.5665   XYZZ      12.4135   YYZZ    -141.0770
      XZZZ      -0.0000   YZZZ      -0.0000   ZZZZ     -80.0423
 -----------------------------------------------------------------
 Calculating analytic gradient of the SCF energy
 Gradient of SCF Energy
            1           2           3           4           5           6
    1   0.0032314   0.0029348   0.0000842  -0.0058103   0.0017214  -0.0021615
    2  -0.0145493  -0.0222097   0.0154730   0.0172635  -0.0005322   0.0045548
    3   0.0000000   0.0000000  -0.0000000   0.0000000   0.0000000  -0.0000000
 Max gradient component =       2.221E-02
 RMS gradient           =       8.576E-03
 Gradient time:  CPU 26.99 s  wall 3.50 s
 Geometry Optimization Parameters
   NAtoms,    NIC,     NZ,  NCons,   NDum,   NFix, NCnnct, MaxDiis
        6      37       0       0       0       0       0       0

 Cartesian Hessian Update
 Hessian Updated using BFGS Update


** GEOMETRY OPTIMIZATION IN DELOCALIZED INTERNAL COORDINATES **
   Searching for a Minimum

   Optimization Cycle:  12

                       Coordinates (Angstroms)
     ATOM                X               Y               Z
      1  Cl        1.8783910611    1.4385449955    0.0000000000
      2  Br       -1.5242760432    1.1338493798    0.0000000000
      3  Cl        2.2050726217   -1.3649872469    0.0000000000
      4  Cl       -1.0633981273   -1.7487605622    0.0000000000
      5  C         1.0741191628   -0.0757167533    0.0000000000
      6  C        -0.2572072379   -0.2337422870    0.0000000000
   Point Group: cs    Number of degrees of freedom:     9


   Energy is  -4030.999359126

 Hessian Updated using BFGS Update

  9 Hessian modes will be used to form the next step
  Hessian Eigenvalues:
     0.072406    0.250040    0.250543    0.310392    0.374982    0.568270
     0.921593    1.029570    1.058098

 Minimum Search - Taking Simple RFO Step
 Searching for Lamda that Minimizes Along All modes
 Value Taken    Lamda =  -0.00698583
 Step Taken.  Stepsize is  0.294881

                             Maximum     Tolerance    Cnvgd?
         Gradient           0.021351      0.000300      NO
         Displacement       0.282757      0.001200      NO
         Energy change     -0.010219      0.000001      NO


 New Cartesian Coordinates Obtained by Inverse Iteration

 Displacement from previous Coordinates is:  0.240338
 ----------------------------------------------------------------
             Standard Nuclear Orientation (Angstroms)
    I     Atom           X                Y                Z
 ----------------------------------------------------------------
    1      Cl      1.8270095437     1.4782482111     0.0000000000
    2      Br     -1.4832316009     1.1930590328     0.0000000000
    3      Cl      2.1762539034    -1.4086457796     0.0000000000
    4      Cl     -1.0198778918    -1.7940173913     0.0000000000
    5      C       1.0695552585    -0.0776575329     0.0000000000
    6      C      -0.2570077757    -0.2417990142     0.0000000000
 ----------------------------------------------------------------
 Molecular Point Group                 Cs    NOp =  2
 Largest Abelian Subgroup              Cs    NOp =  2
 Nuclear Repulsion Energy =   670.0271765415 hartrees
 There are       49 alpha and       49 beta electrons
 Applying Cartesian multipole field
    Component          Value
    ---------          -----
     (2,0,0)        1.00000E-11
     (0,2,0)        2.00000E-11
     (0,0,2)       -3.00000E-11
 Nucleus-field energy     =     0.0000000211 hartrees
 Requested basis set is 6-311++G(d,p)
 There are 70 shells and 182 basis functions
 A cutoff of  1.0D-11 yielded   1976 shell pairs
 There are     14743 function pairs (     16116 Cartesian)
 Smallest overlap matrix eigenvalue = 1.41E-05
 Guess MOs from SCF MO coefficient file

 -----------------------------------------------------------------------
  General SCF calculation program by
  Eric Jon Sundstrom, Paul Horn, Yuezhi Mao, Dmitri Zuev, Alec White,
  David Stuck, Shaama M.S., Shane Yost, Joonho Lee, David Small,
  Daniel Levine, Susi Lehtola, Hugh Burton, Evgeny Epifanovsky
 -----------------------------------------------------------------------
 Exchange:     0.2000 Hartree-Fock + 0.0800 Slater + 0.7200 B88
 Correlation:  0.1900 VWN1RPA + 0.8100 LYP
 Using SG-1 standard quadrature grid
 using 8 threads for integral computing
 -------------------------------------------------------
 OpenMP Integral computing Module                
 Release: version 2.0, May 2017, Q-Chem Inc. Pleasanton 
 -------------------------------------------------------
 -------------------------------------------------------
 OpenMP BLAS3 based DFT computing Module                
 Release: version 1.0, May 2013, Q-Chem Inc. Pittsburgh 
 -------------------------------------------------------
 A restricted SCF calculation will be
 performed using DIIS
 SCF converges when DIIS error is below 1.0e-08
 ---------------------------------------
  Cycle       Energy         DIIS error
 ---------------------------------------
    1   -4031.0005994374      6.41e-04  
    2   -4031.0031756347      2.21e-04  
    3   -4031.0030588960      2.77e-04  
    4   -4031.0033696115      6.29e-05  
    5   -4031.0033860802      1.14e-05  
    6   -4031.0033863488      8.02e-06  
    7   -4031.0033866053      1.16e-06  
    8   -4031.0033866101      4.56e-07  
    9   -4031.0033866106      3.27e-08  
   10   -4031.0033866106      1.60e-08  
   11   -4031.0033866106      4.19e-09  Convergence criterion met
 ---------------------------------------
 SCF time:   CPU 69.06s  wall 9.00s 
 SCF   energy in the final basis set =    -4031.0033866106
 Total energy in the final basis set =    -4031.0033866106

 --------------------------------------------------------------
             Orbital Energies (a.u.) and Symmetries
 --------------------------------------------------------------

 Alpha MOs, Restricted
 -- Occupied --                  
-482.86 -101.59 -101.59 -101.59  -62.52  -56.34  -56.33  -56.33
  1 A'    2 A'    3 A'    4 A'    5 A'    6 A'    1 A"    7 A'                 
-10.320 -10.312  -9.507  -9.507  -9.506  -8.726  -7.272  -7.272
  8 A'    9 A'   10 A'   11 A'   12 A'   13 A'   14 A'   15 A'                 
 -7.271  -7.261  -7.261  -7.261  -7.261  -7.261  -7.260  -6.559
 16 A'    2 A"    3 A"   17 A'   18 A'    4 A"   19 A'   20 A'                 
 -6.544  -6.544  -2.670  -2.665  -2.665  -2.654  -2.654  -0.963
  5 A"   21 A'   22 A'    6 A"   23 A'    7 A"   24 A'   25 A'                 
 -0.908  -0.867  -0.825  -0.744  -0.573  -0.518  -0.511  -0.455
 26 A'   27 A'   28 A'   29 A'   30 A'   31 A'   32 A'    8 A"                 
 -0.437  -0.387  -0.373  -0.357  -0.356  -0.345  -0.332  -0.307
 33 A'    9 A"   34 A'   35 A'   10 A"   36 A'   11 A"   37 A'                 
 -0.267
 12 A"                                                                         
 -- Virtual --                   
 -0.056  -0.049  -0.033  -0.026  -0.000   0.031   0.036   0.041
 38 A'   13 A"   39 A'   40 A'   41 A'   42 A'   43 A'   44 A'                 
  0.046   0.061   0.070   0.072   0.080   0.098   0.105   0.108
 14 A"   45 A'   46 A'   15 A"   16 A"   47 A'   48 A'   17 A"                 
  0.110   0.125   0.125   0.131   0.144   0.147   0.170   0.171
 49 A'   50 A'   18 A"   51 A'   52 A'   53 A'   54 A'   19 A"                 
  0.189   0.192   0.205   0.232   0.238   0.266   0.363   0.385
 55 A'   56 A'   57 A'   58 A'   59 A'   60 A'   61 A'   62 A'                 
  0.405   0.407   0.412   0.424   0.430   0.437   0.439   0.455
 63 A'   20 A"   64 A'   65 A'   21 A"   22 A"   66 A'   67 A'                 
  0.466   0.472   0.480   0.504   0.525   0.539   0.552   0.596
 68 A'   69 A'   23 A"   24 A"   70 A'   25 A"   26 A"   71 A'                 
  0.600   0.659   0.678   0.707   0.739   0.752   0.775   0.801
 27 A"   72 A'   73 A'   28 A"   74 A'   75 A'   29 A"   76 A'                 
  0.827   0.831   0.834   0.839   0.844   0.859   0.898   0.908
 77 A'   30 A"   31 A"   78 A'   32 A"   79 A'   80 A'   81 A'                 
  0.920   0.937   0.960   0.995   1.038   1.064   1.123   1.128
 82 A'   83 A'   84 A'   33 A"   85 A'   86 A'   87 A'   88 A'                 
  1.236   1.251   1.298   1.302   1.565   1.588   1.679   1.698
 34 A"   89 A'   90 A'   35 A"   91 A'   36 A"   92 A'   93 A'                 
  1.885   1.909   1.993   2.032   2.127   2.173   2.196   2.214
 37 A"   94 A'   38 A"   95 A'   96 A'   97 A'   98 A'   39 A"                 
  2.229   2.275   2.321   2.336   2.358   2.454   2.485   2.534
 40 A"   41 A"   99 A'  100 A'  101 A'  102 A'  103 A'  104 A'                 
  2.634   2.829   2.945   3.139   3.182   3.490   3.978   4.012
 42 A"   43 A"  105 A'  106 A'  107 A'  108 A'   44 A"  109 A'                 
  4.053   4.169   4.353   6.681   7.534   7.586   7.655   9.648
 45 A"  110 A'  111 A'  112 A'   46 A"  113 A'  114 A'  115 A'                 
  9.764   9.772  23.211  24.026  25.754  25.770  25.852  25.882
116 A'  117 A'  118 A'  119 A'   47 A"   48 A"   49 A"  120 A'                 
 25.918  26.008  26.335  26.380  26.510  47.947 215.630 215.754
121 A'  122 A'  123 A'  124 A'  125 A'  126 A'  127 A'  128 A'                 
215.762 289.729 289.780 289.8831020.751
129 A'   50 A"  130 A'  131 A'  132 A'                                         

 Beta MOs, Restricted
 -- Occupied --                  
-482.86 -101.59 -101.59 -101.59  -62.52  -56.34  -56.33  -56.33
  1 A'    2 A'    3 A'    4 A'    5 A'    6 A'    1 A"    7 A'                 
-10.320 -10.312  -9.507  -9.507  -9.506  -8.726  -7.272  -7.272
  8 A'    9 A'   10 A'   11 A'   12 A'   13 A'   14 A'   15 A'                 
 -7.271  -7.261  -7.261  -7.261  -7.261  -7.261  -7.260  -6.559
 16 A'    2 A"    3 A"   17 A'   18 A'    4 A"   19 A'   20 A'                 
 -6.544  -6.544  -2.670  -2.665  -2.665  -2.654  -2.654  -0.963
  5 A"   21 A'   22 A'    6 A"   23 A'    7 A"   24 A'   25 A'                 
 -0.908  -0.867  -0.825  -0.744  -0.573  -0.518  -0.511  -0.455
 26 A'   27 A'   28 A'   29 A'   30 A'   31 A'   32 A'    8 A"                 
 -0.437  -0.387  -0.373  -0.357  -0.356  -0.345  -0.332  -0.307
 33 A'    9 A"   34 A'   35 A'   10 A"   36 A'   11 A"   37 A'                 
 -0.267
 12 A"                                                                         
 -- Virtual --                   
 -0.056  -0.049  -0.033  -0.026  -0.000   0.031   0.036   0.041
 38 A'   13 A"   39 A'   40 A'   41 A'   42 A'   43 A'   44 A'                 
  0.046   0.061   0.070   0.072   0.080   0.098   0.105   0.108
 14 A"   45 A'   46 A'   15 A"   16 A"   47 A'   48 A'   17 A"                 
  0.110   0.125   0.125   0.131   0.144   0.147   0.170   0.171
 49 A'   50 A'   18 A"   51 A'   52 A'   53 A'   54 A'   19 A"                 
  0.189   0.192   0.205   0.232   0.238   0.266   0.363   0.385
 55 A'   56 A'   57 A'   58 A'   59 A'   60 A'   61 A'   62 A'                 
  0.405   0.407   0.412   0.424   0.430   0.437   0.439   0.455
 63 A'   20 A"   64 A'   65 A'   21 A"   22 A"   66 A'   67 A'                 
  0.466   0.472   0.480   0.504   0.525   0.539   0.552   0.596
 68 A'   69 A'   23 A"   24 A"   70 A'   25 A"   26 A"   71 A'                 
  0.600   0.659   0.678   0.707   0.739   0.752   0.775   0.801
 27 A"   72 A'   73 A'   28 A"   74 A'   75 A'   29 A"   76 A'                 
  0.827   0.831   0.834   0.839   0.844   0.859   0.898   0.908
 77 A'   30 A"   31 A"   78 A'   32 A"   79 A'   80 A'   81 A'                 
  0.920   0.937   0.960   0.995   1.038   1.064   1.123   1.128
 82 A'   83 A'   84 A'   33 A"   85 A'   86 A'   87 A'   88 A'                 
  1.236   1.251   1.298   1.302   1.565   1.588   1.679   1.698
 34 A"   89 A'   90 A'   35 A"   91 A'   36 A"   92 A'   93 A'                 
  1.885   1.909   1.993   2.032   2.127   2.173   2.196   2.214
 37 A"   94 A'   38 A"   95 A'   96 A'   97 A'   98 A'   39 A"                 
  2.229   2.275   2.321   2.336   2.358   2.454   2.485   2.534
 40 A"   41 A"   99 A'  100 A'  101 A'  102 A'  103 A'  104 A'                 
  2.634   2.829   2.945   3.139   3.182   3.490   3.978   4.012
 42 A"   43 A"  105 A'  106 A'  107 A'  108 A'   44 A"  109 A'                 
  4.053   4.169   4.353   6.681   7.534   7.586   7.655   9.648
 45 A"  110 A'  111 A'  112 A'   46 A"  113 A'  114 A'  115 A'                 
  9.764   9.772  23.211  24.026  25.754  25.770  25.852  25.882
116 A'  117 A'  118 A'  119 A'   47 A"   48 A"   49 A"  120 A'                 
 25.918  26.008  26.335  26.380  26.510  47.947 215.630 215.754
121 A'  122 A'  123 A'  124 A'  125 A'  126 A'  127 A'  128 A'                 
215.762 289.729 289.780 289.8831020.751
129 A'   50 A"  130 A'  131 A'  132 A'                                         
 --------------------------------------------------------------

          Ground-State Mulliken Net Atomic Charges

     Atom                 Charge (a.u.)
  ----------------------------------------
      1 Cl                    0.449699
      2 Br                   -0.147905
      3 Cl                    0.490563
      4 Cl                    0.432080
      5 C                    -0.497362
      6 C                    -0.727075
  ----------------------------------------
  Sum of atomic charges =     0.000000

 -----------------------------------------------------------------
                    Cartesian Multipole Moments
 -----------------------------------------------------------------
    Charge (ESU x 10^10)
                 0.0000
    Dipole Moment (Debye)
         X      -0.1257      Y       0.1655      Z      -0.0000
       Tot       0.2078
    Quadrupole Moments (Debye-Ang)
        XX     -66.3273     XY      -0.8220     YY     -64.7143
        XZ       0.0000     YZ       0.0000     ZZ     -68.1266
    Octopole Moments (Debye-Ang^2)
       XXX     -46.1065    XXY       3.4544    XYY     -15.8303
       YYY       5.6615    XXZ      -0.0000    XYZ       0.0000
       YYZ      -0.0000    XZZ     -14.9655    YZZ       1.5508
       ZZZ      -0.0000
    Hexadecapole Moments (Debye-Ang^3)
      XXXX   -1029.3862   XXXY      24.9768   XXYY    -268.1637
      XYYY      43.5360   YYYY    -743.8174   XXXZ       0.0000
      XXYZ       0.0000   XYYZ       0.0000   YYYZ       0.0000
      XXZZ    -191.5059   XYZZ      14.2789   YYZZ    -148.6621
      XZZZ       0.0000   YZZZ       0.0000   ZZZZ     -80.3076
 -----------------------------------------------------------------
 Calculating analytic gradient of the SCF energy
 Gradient of SCF Energy
            1           2           3           4           5           6
    1  -0.0001991   0.0008497  -0.0000230  -0.0019573  -0.0042093   0.0055391
    2  -0.0008769  -0.0052039   0.0018045   0.0031864  -0.0010379   0.0021279
    3   0.0000000   0.0000000  -0.0000000  -0.0000000   0.0000000   0.0000000
 Max gradient component =       5.539E-03
 RMS gradient           =       2.355E-03
 Gradient time:  CPU 26.81 s  wall 3.48 s
 Geometry Optimization Parameters
   NAtoms,    NIC,     NZ,  NCons,   NDum,   NFix, NCnnct, MaxDiis
        6      37       0       0       0       0       0       0

 Cartesian Hessian Update
 Hessian Updated using BFGS Update


** GEOMETRY OPTIMIZATION IN DELOCALIZED INTERNAL COORDINATES **
   Searching for a Minimum

   Optimization Cycle:  13

                       Coordinates (Angstroms)
     ATOM                X               Y               Z
      1  Cl        1.8270095437    1.4782482111    0.0000000000
      2  Br       -1.4832316009    1.1930590328    0.0000000000
      3  Cl        2.1762539034   -1.4086457796    0.0000000000
      4  Cl       -1.0198778918   -1.7940173913    0.0000000000
      5  C         1.0695552585   -0.0776575329    0.0000000000
      6  C        -0.2570077757   -0.2417990142    0.0000000000
   Point Group: cs    Number of degrees of freedom:     9


   Energy is  -4031.003386611

 Hessian Updated using BFGS Update

  9 Hessian modes will be used to form the next step
  Hessian Eigenvalues:
     0.064161    0.250087    0.251664    0.309878    0.387258    0.568636
     0.921610    1.029580    1.057104

 Minimum Search - Taking Simple RFO Step
 Searching for Lamda that Minimizes Along All modes
 Value Taken    Lamda =  -0.00036085
 Step Taken.  Stepsize is  0.068533

                             Maximum     Tolerance    Cnvgd?
         Gradient           0.004712      0.000300      NO
         Displacement       0.066872      0.001200      NO
         Energy change     -0.004027      0.000001      NO


 New Cartesian Coordinates Obtained by Inverse Iteration

 Displacement from previous Coordinates is:  0.051591
 ----------------------------------------------------------------
             Standard Nuclear Orientation (Angstroms)
    I     Atom           X                Y                Z
 ----------------------------------------------------------------
    1      Cl      1.8272538273     1.4855710892     0.0000000000
    2      Br     -1.4849118846     1.2043654833     0.0000000000
    3      Cl      2.1676216408    -1.4195952039     0.0000000000
    4      Cl     -1.0059863386    -1.8053085364     0.0000000000
    5      C       1.0715777593    -0.0750324671     0.0000000000
    6      C      -0.2628535669    -0.2408128392     0.0000000000
 ----------------------------------------------------------------
 Molecular Point Group                 Cs    NOp =  2
 Largest Abelian Subgroup              Cs    NOp =  2
 Nuclear Repulsion Energy =   668.4066779415 hartrees
 There are       49 alpha and       49 beta electrons
 Applying Cartesian multipole field
    Component          Value
    ---------          -----
     (2,0,0)        1.00000E-11
     (0,2,0)        2.00000E-11
     (0,0,2)       -3.00000E-11
 Nucleus-field energy     =     0.0000000212 hartrees
 Requested basis set is 6-311++G(d,p)
 There are 70 shells and 182 basis functions
 A cutoff of  1.0D-11 yielded   1974 shell pairs
 There are     14749 function pairs (     16122 Cartesian)
 Smallest overlap matrix eigenvalue = 1.51E-05
 Guess MOs from SCF MO coefficient file

 -----------------------------------------------------------------------
  General SCF calculation program by
  Eric Jon Sundstrom, Paul Horn, Yuezhi Mao, Dmitri Zuev, Alec White,
  David Stuck, Shaama M.S., Shane Yost, Joonho Lee, David Small,
  Daniel Levine, Susi Lehtola, Hugh Burton, Evgeny Epifanovsky
 -----------------------------------------------------------------------
 Exchange:     0.2000 Hartree-Fock + 0.0800 Slater + 0.7200 B88
 Correlation:  0.1900 VWN1RPA + 0.8100 LYP
 Using SG-1 standard quadrature grid
 using 8 threads for integral computing
 -------------------------------------------------------
 OpenMP Integral computing Module                
 Release: version 2.0, May 2017, Q-Chem Inc. Pleasanton 
 -------------------------------------------------------
 -------------------------------------------------------
 OpenMP BLAS3 based DFT computing Module                
 Release: version 1.0, May 2013, Q-Chem Inc. Pittsburgh 
 -------------------------------------------------------
 A restricted SCF calculation will be
 performed using DIIS
 SCF converges when DIIS error is below 1.0e-08
 ---------------------------------------
  Cycle       Energy         DIIS error
 ---------------------------------------
    1   -4031.0033577287      1.82e-04  
    2   -4031.0035174319      8.83e-05  
    3   -4031.0035001211      1.09e-04  
    4   -4031.0035499223      9.95e-06  
    5   -4031.0035503068      3.66e-06  
    6   -4031.0035503435      2.09e-06  
    7   -4031.0035503614      2.45e-07  
    8   -4031.0035503616      7.36e-08  
    9   -4031.0035503615      2.05e-08  
   10   -4031.0035503616      2.75e-09  Convergence criterion met
 ---------------------------------------
 SCF time:   CPU 62.82s  wall 8.00s 
 SCF   energy in the final basis set =    -4031.0035503616
 Total energy in the final basis set =    -4031.0035503616

 --------------------------------------------------------------
             Orbital Energies (a.u.) and Symmetries
 --------------------------------------------------------------

 Alpha MOs, Restricted
 -- Occupied --                  
-482.87 -101.59 -101.59 -101.59  -62.52  -56.34  -56.33  -56.33
  1 A'    2 A'    3 A'    4 A'    5 A'    6 A'    1 A"    7 A'                 
-10.321 -10.313  -9.507  -9.507  -9.506  -8.727  -7.272  -7.272
  8 A'    9 A'   10 A'   11 A'   12 A'   13 A'   14 A'   15 A'                 
 -7.271  -7.262  -7.261  -7.261  -7.261  -7.261  -7.260  -6.559
 16 A'    2 A"    3 A"   17 A'    4 A"   18 A'   19 A'   20 A'                 
 -6.545  -6.544  -2.670  -2.666  -2.665  -2.654  -2.654  -0.961
  5 A"   21 A'   22 A'    6 A"   23 A'    7 A"   24 A'   25 A'                 
 -0.906  -0.867  -0.825  -0.742  -0.573  -0.517  -0.510  -0.453
 26 A'   27 A'   28 A'   29 A'   30 A'   31 A'   32 A'    8 A"                 
 -0.438  -0.386  -0.372  -0.357  -0.356  -0.345  -0.333  -0.308
 33 A'    9 A"   34 A'   35 A'   10 A"   36 A'   11 A"   37 A'                 
 -0.267
 12 A"                                                                         
 -- Virtual --                   
 -0.057  -0.051  -0.034  -0.028  -0.000   0.031   0.036   0.041
 38 A'   13 A"   39 A'   40 A'   41 A'   42 A'   43 A'   44 A'                 
  0.046   0.062   0.070   0.072   0.080   0.098   0.105   0.108
 14 A"   45 A'   46 A'   15 A"   16 A"   47 A'   48 A'   17 A"                 
  0.110   0.125   0.125   0.130   0.144   0.146   0.170   0.171
 49 A'   50 A'   18 A"   51 A'   52 A'   53 A'   54 A'   19 A"                 
  0.188   0.192   0.205   0.231   0.239   0.264   0.364   0.386
 55 A'   56 A'   57 A'   58 A'   59 A'   60 A'   61 A'   62 A'                 
  0.405   0.406   0.412   0.425   0.430   0.437   0.439   0.455
 63 A'   20 A"   64 A'   65 A'   21 A"   22 A"   66 A'   67 A'                 
  0.465   0.472   0.481   0.504   0.524   0.538   0.552   0.593
 68 A'   69 A'   23 A"   24 A"   70 A'   25 A"   26 A"   71 A'                 
  0.599   0.655   0.676   0.708   0.738   0.753   0.776   0.801
 27 A"   72 A'   73 A'   28 A"   74 A'   75 A'   29 A"   76 A'                 
  0.828   0.831   0.834   0.840   0.843   0.859   0.895   0.906
 77 A'   30 A"   31 A"   78 A'   32 A"   79 A'   80 A'   81 A'                 
  0.918   0.936   0.958   0.993   1.035   1.061   1.122   1.125
 82 A'   83 A'   84 A'   33 A"   85 A'   86 A'   87 A'   88 A'                 
  1.231   1.250   1.294   1.303   1.569   1.584   1.674   1.690
 34 A"   89 A'   90 A'   35 A"   91 A'   36 A"   92 A'   93 A'                 
  1.880   1.908   1.992   2.029   2.119   2.170   2.189   2.214
 37 A"   94 A'   38 A"   95 A'   96 A'   97 A'   98 A'   39 A"                 
  2.228   2.275   2.317   2.336   2.352   2.452   2.482   2.532
 40 A"   41 A"   99 A'  100 A'  101 A'  102 A'  103 A'  104 A'                 
  2.633   2.826   2.945   3.134   3.173   3.494   3.977   4.012
 42 A"   43 A"  105 A'  106 A'  107 A'  108 A'   44 A"  109 A'                 
  4.052   4.165   4.353   6.678   7.533   7.584   7.654   9.646
 45 A"  110 A'  111 A'  112 A'   46 A"  113 A'  114 A'  115 A'                 
  9.760   9.772  23.211  23.995  25.754  25.769  25.851  25.876
116 A'  117 A'  118 A'  119 A'   47 A"   48 A"   49 A"  120 A'                 
 25.912  26.008  26.334  26.379  26.503  47.945 215.628 215.750
121 A'  122 A'  123 A'  124 A'  125 A'  126 A'  127 A'  128 A'                 
215.762 289.728 289.778 289.8821020.749
129 A'   50 A"  130 A'  131 A'  132 A'                                         

 Beta MOs, Restricted
 -- Occupied --                  
-482.87 -101.59 -101.59 -101.59  -62.52  -56.34  -56.33  -56.33
  1 A'    2 A'    3 A'    4 A'    5 A'    6 A'    1 A"    7 A'                 
-10.321 -10.313  -9.507  -9.507  -9.506  -8.727  -7.272  -7.272
  8 A'    9 A'   10 A'   11 A'   12 A'   13 A'   14 A'   15 A'                 
 -7.271  -7.262  -7.261  -7.261  -7.261  -7.261  -7.260  -6.559
 16 A'    2 A"    3 A"   17 A'    4 A"   18 A'   19 A'   20 A'                 
 -6.545  -6.544  -2.670  -2.666  -2.665  -2.654  -2.654  -0.961
  5 A"   21 A'   22 A'    6 A"   23 A'    7 A"   24 A'   25 A'                 
 -0.906  -0.867  -0.825  -0.742  -0.573  -0.517  -0.510  -0.453
 26 A'   27 A'   28 A'   29 A'   30 A'   31 A'   32 A'    8 A"                 
 -0.438  -0.386  -0.372  -0.357  -0.356  -0.345  -0.333  -0.308
 33 A'    9 A"   34 A'   35 A'   10 A"   36 A'   11 A"   37 A'                 
 -0.267
 12 A"                                                                         
 -- Virtual --                   
 -0.057  -0.051  -0.034  -0.028  -0.000   0.031   0.036   0.041
 38 A'   13 A"   39 A'   40 A'   41 A'   42 A'   43 A'   44 A'                 
  0.046   0.062   0.070   0.072   0.080   0.098   0.105   0.108
 14 A"   45 A'   46 A'   15 A"   16 A"   47 A'   48 A'   17 A"                 
  0.110   0.125   0.125   0.130   0.144   0.146   0.170   0.171
 49 A'   50 A'   18 A"   51 A'   52 A'   53 A'   54 A'   19 A"                 
  0.188   0.192   0.205   0.231   0.239   0.264   0.364   0.386
 55 A'   56 A'   57 A'   58 A'   59 A'   60 A'   61 A'   62 A'                 
  0.405   0.406   0.412   0.425   0.430   0.437   0.439   0.455
 63 A'   20 A"   64 A'   65 A'   21 A"   22 A"   66 A'   67 A'                 
  0.465   0.472   0.481   0.504   0.524   0.538   0.552   0.593
 68 A'   69 A'   23 A"   24 A"   70 A'   25 A"   26 A"   71 A'                 
  0.599   0.655   0.676   0.708   0.738   0.753   0.776   0.801
 27 A"   72 A'   73 A'   28 A"   74 A'   75 A'   29 A"   76 A'                 
  0.828   0.831   0.834   0.840   0.843   0.859   0.895   0.906
 77 A'   30 A"   31 A"   78 A'   32 A"   79 A'   80 A'   81 A'                 
  0.918   0.936   0.958   0.993   1.035   1.061   1.122   1.125
 82 A'   83 A'   84 A'   33 A"   85 A'   86 A'   87 A'   88 A'                 
  1.231   1.250   1.294   1.303   1.569   1.584   1.674   1.690
 34 A"   89 A'   90 A'   35 A"   91 A'   36 A"   92 A'   93 A'                 
  1.880   1.908   1.992   2.029   2.119   2.170   2.189   2.214
 37 A"   94 A'   38 A"   95 A'   96 A'   97 A'   98 A'   39 A"                 
  2.228   2.275   2.317   2.336   2.352   2.452   2.482   2.532
 40 A"   41 A"   99 A'  100 A'  101 A'  102 A'  103 A'  104 A'                 
  2.633   2.826   2.945   3.134   3.173   3.494   3.977   4.012
 42 A"   43 A"  105 A'  106 A'  107 A'  108 A'   44 A"  109 A'                 
  4.052   4.165   4.353   6.678   7.533   7.584   7.654   9.646
 45 A"  110 A'  111 A'  112 A'   46 A"  113 A'  114 A'  115 A'                 
  9.760   9.772  23.211  23.995  25.754  25.769  25.851  25.876
116 A'  117 A'  118 A'  119 A'   47 A"   48 A"   49 A"  120 A'                 
 25.912  26.008  26.334  26.379  26.503  47.945 215.628 215.750
121 A'  122 A'  123 A'  124 A'  125 A'  126 A'  127 A'  128 A'                 
215.762 289.728 289.778 289.8821020.749
129 A'   50 A"  130 A'  131 A'  132 A'                                         
 --------------------------------------------------------------

          Ground-State Mulliken Net Atomic Charges

     Atom                 Charge (a.u.)
  ----------------------------------------
      1 Cl                    0.450860
      2 Br                   -0.147781
      3 Cl                    0.482974
      4 Cl                    0.434098
      5 C                    -0.513308
      6 C                    -0.706843
  ----------------------------------------
  Sum of atomic charges =     0.000000

 -----------------------------------------------------------------
                    Cartesian Multipole Moments
 -----------------------------------------------------------------
    Charge (ESU x 10^10)
                 0.0000
    Dipole Moment (Debye)
         X      -0.1296      Y       0.1767      Z       0.0000
       Tot       0.2192
    Quadrupole Moments (Debye-Ang)
        XX     -66.4327     XY      -0.8460     YY     -64.5839
        XZ      -0.0000     YZ      -0.0000     ZZ     -68.1731
    Octopole Moments (Debye-Ang^2)
       XXX     -46.2409    XXY       3.5821    XYY     -15.8231
       YYY       5.4650    XXZ       0.0000    XYZ       0.0000
       YYZ       0.0000    XZZ     -15.0023    YZZ       1.5235
       ZZZ       0.0000
    Hexadecapole Moments (Debye-Ang^3)
      XXXX   -1027.0842   XXXY      26.4480   XXYY    -269.1923
      XYYY      44.4136   YYYY    -751.3993   XXXZ      -0.0000
      XXYZ      -0.0000   XYYZ      -0.0000   YYYZ      -0.0000
      XXZZ    -190.9007   XYZZ      14.7547   YYZZ    -150.3404
      XZZZ      -0.0000   YZZZ      -0.0000   ZZZZ     -80.4166
 -----------------------------------------------------------------
 Calculating analytic gradient of the SCF energy
 Gradient of SCF Energy
            1           2           3           4           5           6
    1   0.0000448  -0.0001640  -0.0001067  -0.0005638   0.0030897  -0.0023000
    2   0.0019340  -0.0016499  -0.0010785   0.0003400  -0.0000751   0.0005294
    3   0.0000000   0.0000000   0.0000000  -0.0000000  -0.0000000   0.0000000
 Max gradient component =       3.090E-03
 RMS gradient           =       1.136E-03
 Gradient time:  CPU 26.89 s  wall 3.48 s
 Geometry Optimization Parameters
   NAtoms,    NIC,     NZ,  NCons,   NDum,   NFix, NCnnct, MaxDiis
        6      37       0       0       0       0       0       0

 Cartesian Hessian Update
 Hessian Updated using BFGS Update


** GEOMETRY OPTIMIZATION IN DELOCALIZED INTERNAL COORDINATES **
   Searching for a Minimum

   Optimization Cycle:  14

                       Coordinates (Angstroms)
     ATOM                X               Y               Z
      1  Cl        1.8272538273    1.4855710892    0.0000000000
      2  Br       -1.4849118846    1.2043654833    0.0000000000
      3  Cl        2.1676216408   -1.4195952039    0.0000000000
      4  Cl       -1.0059863386   -1.8053085364    0.0000000000
      5  C         1.0715777593   -0.0750324671    0.0000000000
      6  C        -0.2628535669   -0.2408128392    0.0000000000
   Point Group: cs    Number of degrees of freedom:     9


   Energy is  -4031.003550362

 Hessian Updated using BFGS Update

  9 Hessian modes will be used to form the next step
  Hessian Eigenvalues:
     0.057026    0.250031    0.258227    0.303707    0.468099    0.577757
     0.921803    1.029729    1.052352

 Minimum Search - Taking Simple RFO Step
 Searching for Lamda that Minimizes Along All modes
 Value Taken    Lamda =  -0.00003504
 Step Taken.  Stepsize is  0.010840

                             Maximum     Tolerance    Cnvgd?
         Gradient           0.002699      0.000300      NO
         Displacement       0.006007      0.001200      NO
         Energy change     -0.000164      0.000001      NO


 New Cartesian Coordinates Obtained by Inverse Iteration

 Displacement from previous Coordinates is:  0.015438
 ----------------------------------------------------------------
             Standard Nuclear Orientation (Angstroms)
    I     Atom           X                Y                Z
 ----------------------------------------------------------------
    1      Cl      1.8225914614     1.4851971693     0.0000000000
    2      Br     -1.4801844147     1.2074605473     0.0000000000
    3      Cl      2.1678641225    -1.4190392127     0.0000000000
    4      Cl     -1.0045579386    -1.8063367533     0.0000000000
    5      C       1.0690687617    -0.0763101729     0.0000000000
    6      C      -0.2620805548    -0.2417840518     0.0000000000
 ----------------------------------------------------------------
 Molecular Point Group                 Cs    NOp =  2
 Largest Abelian Subgroup              Cs    NOp =  2
 Nuclear Repulsion Energy =   668.7842117351 hartrees
 There are       49 alpha and       49 beta electrons
 Applying Cartesian multipole field
    Component          Value
    ---------          -----
     (2,0,0)        1.00000E-11
     (0,2,0)        2.00000E-11
     (0,0,2)       -3.00000E-11
 Nucleus-field energy     =     0.0000000212 hartrees
 Requested basis set is 6-311++G(d,p)
 There are 70 shells and 182 basis functions
 A cutoff of  1.0D-11 yielded   1975 shell pairs
 There are     14754 function pairs (     16128 Cartesian)
 Smallest overlap matrix eigenvalue = 1.49E-05
 Guess MOs from SCF MO coefficient file

 -----------------------------------------------------------------------
  General SCF calculation program by
  Eric Jon Sundstrom, Paul Horn, Yuezhi Mao, Dmitri Zuev, Alec White,
  David Stuck, Shaama M.S., Shane Yost, Joonho Lee, David Small,
  Daniel Levine, Susi Lehtola, Hugh Burton, Evgeny Epifanovsky
 -----------------------------------------------------------------------
 Exchange:     0.2000 Hartree-Fock + 0.0800 Slater + 0.7200 B88
 Correlation:  0.1900 VWN1RPA + 0.8100 LYP
 Using SG-1 standard quadrature grid
 using 8 threads for integral computing
 -------------------------------------------------------
 OpenMP Integral computing Module                
 Release: version 2.0, May 2017, Q-Chem Inc. Pleasanton 
 -------------------------------------------------------
 -------------------------------------------------------
 OpenMP BLAS3 based DFT computing Module                
 Release: version 1.0, May 2013, Q-Chem Inc. Pittsburgh 
 -------------------------------------------------------
 A restricted SCF calculation will be
 performed using DIIS
 SCF converges when DIIS error is below 1.0e-08
 ---------------------------------------
  Cycle       Energy         DIIS error
 ---------------------------------------
    1   -4031.0035558224      5.58e-05  
    2   -4031.0035681481      1.87e-05  
    3   -4031.0035666719      2.64e-05  
    4   -4031.0035695839      3.01e-06  
    5   -4031.0035696200      4.94e-07  
    6   -4031.0035696210      2.07e-07  
    7   -4031.0035696211      1.13e-07  
    8   -4031.0035696212      3.82e-08  
    9   -4031.0035696211      5.49e-09  Convergence criterion met
 ---------------------------------------
 SCF time:   CPU 56.49s  wall 7.00s 
 SCF   energy in the final basis set =    -4031.0035696211
 Total energy in the final basis set =    -4031.0035696211

 --------------------------------------------------------------
             Orbital Energies (a.u.) and Symmetries
 --------------------------------------------------------------

 Alpha MOs, Restricted
 -- Occupied --                  
-482.87 -101.59 -101.59 -101.59  -62.52  -56.34  -56.33  -56.33
  1 A'    2 A'    3 A'    4 A'    5 A'    6 A'    1 A"    7 A'                 
-10.321 -10.313  -9.507  -9.507  -9.506  -8.727  -7.272  -7.272
  8 A'    9 A'   10 A'   11 A'   12 A'   13 A'   14 A'   15 A'                 
 -7.271  -7.262  -7.261  -7.261  -7.261  -7.261  -7.260  -6.559
 16 A'    2 A"    3 A"   17 A'    4 A"   18 A'   19 A'   20 A'                 
 -6.545  -6.544  -2.670  -2.666  -2.665  -2.654  -2.654  -0.962
  5 A"   21 A'   22 A'    6 A"   23 A'    7 A"   24 A'   25 A'                 
 -0.906  -0.867  -0.825  -0.743  -0.573  -0.517  -0.510  -0.453
 26 A'   27 A'   28 A'   29 A'   30 A'   31 A'   32 A'    8 A"                 
 -0.437  -0.386  -0.372  -0.357  -0.356  -0.345  -0.333  -0.308
 33 A'    9 A"   34 A'   35 A'   10 A"   36 A'   11 A"   37 A'                 
 -0.267
 12 A"                                                                         
 -- Virtual --                   
 -0.058  -0.050  -0.034  -0.028  -0.000   0.031   0.036   0.041
 38 A'   13 A"   39 A'   40 A'   41 A'   42 A'   43 A'   44 A'                 
  0.046   0.062   0.070   0.072   0.080   0.098   0.105   0.108
 14 A"   45 A'   46 A'   15 A"   16 A"   47 A'   48 A'   17 A"                 
  0.110   0.125   0.125   0.130   0.144   0.146   0.170   0.171
 49 A'   50 A'   18 A"   51 A'   52 A'   53 A'   54 A'   19 A"                 
  0.188   0.192   0.206   0.230   0.239   0.265   0.364   0.386
 55 A'   56 A'   57 A'   58 A'   59 A'   60 A'   61 A'   62 A'                 
  0.405   0.406   0.412   0.425   0.430   0.437   0.439   0.455
 63 A'   20 A"   64 A'   65 A'   21 A"   22 A"   66 A'   67 A'                 
  0.465   0.472   0.481   0.504   0.524   0.538   0.552   0.594
 68 A'   69 A'   23 A"   24 A"   70 A'   25 A"   26 A"   71 A'                 
  0.599   0.656   0.676   0.708   0.738   0.753   0.776   0.801
 27 A"   72 A'   73 A'   28 A"   74 A'   75 A'   29 A"   76 A'                 
  0.828   0.831   0.834   0.840   0.844   0.859   0.895   0.907
 77 A'   30 A"   31 A"   78 A'   32 A"   79 A'   80 A'   81 A'                 
  0.918   0.936   0.958   0.993   1.035   1.061   1.123   1.126
 82 A'   83 A'   84 A'   33 A"   85 A'   86 A'   87 A'   88 A'                 
  1.232   1.250   1.294   1.303   1.568   1.585   1.674   1.692
 34 A"   89 A'   90 A'   35 A"   91 A'   36 A"   92 A'   93 A'                 
  1.883   1.910   1.992   2.029   2.122   2.170   2.190   2.214
 37 A"   94 A'   38 A"   95 A'   96 A'   97 A'   98 A'   39 A"                 
  2.228   2.275   2.318   2.336   2.353   2.452   2.482   2.532
 40 A"   41 A"   99 A'  100 A'  101 A'  102 A'  103 A'  104 A'                 
  2.633   2.827   2.945   3.136   3.177   3.490   3.978   4.012
 42 A"   43 A"  105 A'  106 A'  107 A'  108 A'   44 A"  109 A'                 
  4.052   4.165   4.353   6.678   7.533   7.584   7.654   9.646
 45 A"  110 A'  111 A'  112 A'   46 A"  113 A'  114 A'  115 A'                 
  9.761   9.772  23.210  24.008  25.754  25.769  25.851  25.876
116 A'  117 A'  118 A'  119 A'   47 A"   48 A"   49 A"  120 A'                 
 25.913  26.007  26.335  26.380  26.503  47.945 215.628 215.750
121 A'  122 A'  123 A'  124 A'  125 A'  126 A'  127 A'  128 A'                 
215.763 289.728 289.778 289.8821020.749
129 A'   50 A"  130 A'  131 A'  132 A'                                         

 Beta MOs, Restricted
 -- Occupied --                  
-482.87 -101.59 -101.59 -101.59  -62.52  -56.34  -56.33  -56.33
  1 A'    2 A'    3 A'    4 A'    5 A'    6 A'    1 A"    7 A'                 
-10.321 -10.313  -9.507  -9.507  -9.506  -8.727  -7.272  -7.272
  8 A'    9 A'   10 A'   11 A'   12 A'   13 A'   14 A'   15 A'                 
 -7.271  -7.262  -7.261  -7.261  -7.261  -7.261  -7.260  -6.559
 16 A'    2 A"    3 A"   17 A'    4 A"   18 A'   19 A'   20 A'                 
 -6.545  -6.544  -2.670  -2.666  -2.665  -2.654  -2.654  -0.962
  5 A"   21 A'   22 A'    6 A"   23 A'    7 A"   24 A'   25 A'                 
 -0.906  -0.867  -0.825  -0.743  -0.573  -0.517  -0.510  -0.453
 26 A'   27 A'   28 A'   29 A'   30 A'   31 A'   32 A'    8 A"                 
 -0.437  -0.386  -0.372  -0.357  -0.356  -0.345  -0.333  -0.308
 33 A'    9 A"   34 A'   35 A'   10 A"   36 A'   11 A"   37 A'                 
 -0.267
 12 A"                                                                         
 -- Virtual --                   
 -0.058  -0.050  -0.034  -0.028  -0.000   0.031   0.036   0.041
 38 A'   13 A"   39 A'   40 A'   41 A'   42 A'   43 A'   44 A'                 
  0.046   0.062   0.070   0.072   0.080   0.098   0.105   0.108
 14 A"   45 A'   46 A'   15 A"   16 A"   47 A'   48 A'   17 A"                 
  0.110   0.125   0.125   0.130   0.144   0.146   0.170   0.171
 49 A'   50 A'   18 A"   51 A'   52 A'   53 A'   54 A'   19 A"                 
  0.188   0.192   0.206   0.230   0.239   0.265   0.364   0.386
 55 A'   56 A'   57 A'   58 A'   59 A'   60 A'   61 A'   62 A'                 
  0.405   0.406   0.412   0.425   0.430   0.437   0.439   0.455
 63 A'   20 A"   64 A'   65 A'   21 A"   22 A"   66 A'   67 A'                 
  0.465   0.472   0.481   0.504   0.524   0.538   0.552   0.594
 68 A'   69 A'   23 A"   24 A"   70 A'   25 A"   26 A"   71 A'                 
  0.599   0.656   0.676   0.708   0.738   0.753   0.776   0.801
 27 A"   72 A'   73 A'   28 A"   74 A'   75 A'   29 A"   76 A'                 
  0.828   0.831   0.834   0.840   0.844   0.859   0.895   0.907
 77 A'   30 A"   31 A"   78 A'   32 A"   79 A'   80 A'   81 A'                 
  0.918   0.936   0.958   0.993   1.035   1.061   1.123   1.126
 82 A'   83 A'   84 A'   33 A"   85 A'   86 A'   87 A'   88 A'                 
  1.232   1.250   1.294   1.303   1.568   1.585   1.674   1.692
 34 A"   89 A'   90 A'   35 A"   91 A'   36 A"   92 A'   93 A'                 
  1.883   1.910   1.992   2.029   2.122   2.170   2.190   2.214
 37 A"   94 A'   38 A"   95 A'   96 A'   97 A'   98 A'   39 A"                 
  2.228   2.275   2.318   2.336   2.353   2.452   2.482   2.532
 40 A"   41 A"   99 A'  100 A'  101 A'  102 A'  103 A'  104 A'                 
  2.633   2.827   2.945   3.136   3.177   3.490   3.978   4.012
 42 A"   43 A"  105 A'  106 A'  107 A'  108 A'   44 A"  109 A'                 
  4.052   4.165   4.353   6.678   7.533   7.584   7.654   9.646
 45 A"  110 A'  111 A'  112 A'   46 A"  113 A'  114 A'  115 A'                 
  9.761   9.772  23.210  24.008  25.754  25.769  25.851  25.876
116 A'  117 A'  118 A'  119 A'   47 A"   48 A"   49 A"  120 A'                 
 25.913  26.007  26.335  26.380  26.503  47.945 215.628 215.750
121 A'  122 A'  123 A'  124 A'  125 A'  126 A'  127 A'  128 A'                 
215.763 289.728 289.778 289.8821020.749
129 A'   50 A"  130 A'  131 A'  132 A'                                         
 --------------------------------------------------------------

          Ground-State Mulliken Net Atomic Charges

     Atom                 Charge (a.u.)
  ----------------------------------------
      1 Cl                    0.449901
      2 Br                   -0.148049
      3 Cl                    0.483446
      4 Cl                    0.435240
      5 C                    -0.515711
      6 C                    -0.704826
  ----------------------------------------
  Sum of atomic charges =     0.000000

 -----------------------------------------------------------------
                    Cartesian Multipole Moments
 -----------------------------------------------------------------
    Charge (ESU x 10^10)
                 0.0000
    Dipole Moment (Debye)
         X      -0.1299      Y       0.1741      Z      -0.0000
       Tot       0.2173
    Quadrupole Moments (Debye-Ang)
        XX     -66.4627     XY      -0.8493     YY     -64.5663
        XZ       0.0000     YZ       0.0000     ZZ     -68.1653
    Octopole Moments (Debye-Ang^2)
       XXX     -46.3012    XXY       3.4922    XYY     -15.8972
       YYY       5.4105    XXZ      -0.0000    XYZ      -0.0000
       YYZ      -0.0000    XZZ     -15.0382    YZZ       1.4854
       ZZZ      -0.0000
    Hexadecapole Moments (Debye-Ang^3)
      XXXX   -1024.2581   XXXY      26.6987   XXYY    -268.9330
      XYYY      44.6163   YYYY    -752.0576   XXXZ       0.0000
      XXYZ       0.0000   XYYZ       0.0000   YYYZ       0.0000
      XXZZ    -190.3828   XYZZ      14.8473   YYZZ    -150.4924
      XZZZ       0.0000   YZZZ       0.0000   ZZZZ     -80.3998
 -----------------------------------------------------------------
 Calculating analytic gradient of the SCF energy
 Gradient of SCF Energy
            1           2           3           4           5           6
    1  -0.0003683   0.0001787  -0.0000337  -0.0002240  -0.0002833   0.0007305
    2   0.0017800  -0.0011925  -0.0010842   0.0002316  -0.0004924   0.0007576
    3   0.0000000  -0.0000000  -0.0000000  -0.0000000  -0.0000000   0.0000000
 Max gradient component =       1.780E-03
 RMS gradient           =       6.442E-04
 Gradient time:  CPU 26.85 s  wall 3.47 s
 Geometry Optimization Parameters
   NAtoms,    NIC,     NZ,  NCons,   NDum,   NFix, NCnnct, MaxDiis
        6      37       0       0       0       0       0       0

 Cartesian Hessian Update
 Hessian Updated using BFGS Update


** GEOMETRY OPTIMIZATION IN DELOCALIZED INTERNAL COORDINATES **
   Searching for a Minimum

   Optimization Cycle:  15

                       Coordinates (Angstroms)
     ATOM                X               Y               Z
      1  Cl        1.8225914614    1.4851971693    0.0000000000
      2  Br       -1.4801844147    1.2074605473    0.0000000000
      3  Cl        2.1678641225   -1.4190392127    0.0000000000
      4  Cl       -1.0045579386   -1.8063367533    0.0000000000
      5  C         1.0690687617   -0.0763101729    0.0000000000
      6  C        -0.2620805548   -0.2417840518    0.0000000000
   Point Group: cs    Number of degrees of freedom:     9


   Energy is  -4031.003569621

 Hessian Updated using BFGS Update

  9 Hessian modes will be used to form the next step
  Hessian Eigenvalues:
     0.060135    0.183788    0.250136    0.261107    0.538777    0.706003
     0.925034    1.019335    1.053983

 Minimum Search - Taking Simple RFO Step
 Searching for Lamda that Minimizes Along All modes
 Value Taken    Lamda =  -0.00001124
 Step Taken.  Stepsize is  0.007362

                             Maximum     Tolerance    Cnvgd?
         Gradient           0.001037      0.000300      NO
         Displacement       0.005492      0.001200      NO
         Energy change     -0.000019      0.000001      NO


 New Cartesian Coordinates Obtained by Inverse Iteration

 Displacement from previous Coordinates is:  0.005662
 ----------------------------------------------------------------
             Standard Nuclear Orientation (Angstroms)
    I     Atom           X                Y                Z
 ----------------------------------------------------------------
    1      Cl      1.8228650467     1.4837494663     0.0000000000
    2      Br     -1.4797123848     1.2083459761     0.0000000000
    3      Cl      2.1689534202    -1.4174910382     0.0000000000
    4      Cl     -1.0044638844    -1.8066721515     0.0000000000
    5      C       1.0680073386    -0.0765829325     0.0000000000
    6      C      -0.2629480989    -0.2421617943     0.0000000000
 ----------------------------------------------------------------
 Molecular Point Group                 Cs    NOp =  2
 Largest Abelian Subgroup              Cs    NOp =  2
 Nuclear Repulsion Energy =   668.8197784250 hartrees
 There are       49 alpha and       49 beta electrons
 Applying Cartesian multipole field
    Component          Value
    ---------          -----
     (2,0,0)        1.00000E-11
     (0,2,0)        2.00000E-11
     (0,0,2)       -3.00000E-11
 Nucleus-field energy     =     0.0000000212 hartrees
 Requested basis set is 6-311++G(d,p)
 There are 70 shells and 182 basis functions
 A cutoff of  1.0D-11 yielded   1975 shell pairs
 There are     14754 function pairs (     16128 Cartesian)
 Smallest overlap matrix eigenvalue = 1.49E-05
 Guess MOs from SCF MO coefficient file

 -----------------------------------------------------------------------
  General SCF calculation program by
  Eric Jon Sundstrom, Paul Horn, Yuezhi Mao, Dmitri Zuev, Alec White,
  David Stuck, Shaama M.S., Shane Yost, Joonho Lee, David Small,
  Daniel Levine, Susi Lehtola, Hugh Burton, Evgeny Epifanovsky
 -----------------------------------------------------------------------
 Exchange:     0.2000 Hartree-Fock + 0.0800 Slater + 0.7200 B88
 Correlation:  0.1900 VWN1RPA + 0.8100 LYP
 Using SG-1 standard quadrature grid
 using 8 threads for integral computing
 -------------------------------------------------------
 OpenMP Integral computing Module                
 Release: version 2.0, May 2017, Q-Chem Inc. Pleasanton 
 -------------------------------------------------------
 -------------------------------------------------------
 OpenMP BLAS3 based DFT computing Module                
 Release: version 1.0, May 2013, Q-Chem Inc. Pittsburgh 
 -------------------------------------------------------
 A restricted SCF calculation will be
 performed using DIIS
 SCF converges when DIIS error is below 1.0e-08
 ---------------------------------------
  Cycle       Energy         DIIS error
 ---------------------------------------
    1   -4031.0035764175      2.15e-05  
    2   -4031.0035790335      4.59e-06  
    3   -4031.0035789282      7.03e-06  
    4   -4031.0035791322      1.12e-06  
    5   -4031.0035791371      2.90e-07  
    6   -4031.0035791374      2.07e-07  
    7   -4031.0035791375      3.04e-08  
    8   -4031.0035791375      1.07e-08  
    9   -4031.0035791375      1.48e-09  Convergence criterion met
 ---------------------------------------
 SCF time:   CPU 56.63s  wall 7.00s 
 SCF   energy in the final basis set =    -4031.0035791375
 Total energy in the final basis set =    -4031.0035791375

 --------------------------------------------------------------
             Orbital Energies (a.u.) and Symmetries
 --------------------------------------------------------------

 Alpha MOs, Restricted
 -- Occupied --                  
-482.87 -101.59 -101.59 -101.59  -62.52  -56.34  -56.33  -56.33
  1 A'    2 A'    3 A'    4 A'    5 A'    6 A'    1 A"    7 A'                 
-10.320 -10.313  -9.507  -9.507  -9.506  -8.727  -7.272  -7.272
  8 A'    9 A'   10 A'   11 A'   12 A'   13 A'   14 A'   15 A'                 
 -7.271  -7.262  -7.261  -7.261  -7.261  -7.261  -7.260  -6.559
 16 A'    2 A"    3 A"   17 A'    4 A"   18 A'   19 A'   20 A'                 
 -6.545  -6.544  -2.670  -2.666  -2.665  -2.654  -2.654  -0.962
  5 A"   21 A'   22 A'    6 A"   23 A'    7 A"   24 A'   25 A'                 
 -0.906  -0.867  -0.825  -0.743  -0.573  -0.517  -0.510  -0.454
 26 A'   27 A'   28 A'   29 A'   30 A'   31 A'   32 A'    8 A"                 
 -0.438  -0.386  -0.372  -0.357  -0.356  -0.345  -0.333  -0.308
 33 A'    9 A"   34 A'   35 A'   10 A"   36 A'   11 A"   37 A'                 
 -0.267
 12 A"                                                                         
 -- Virtual --                   
 -0.058  -0.050  -0.034  -0.027  -0.000   0.031   0.036   0.041
 38 A'   13 A"   39 A'   40 A'   41 A'   42 A'   43 A'   44 A'                 
  0.046   0.062   0.070   0.072   0.080   0.098   0.105   0.108
 14 A"   45 A'   46 A'   15 A"   16 A"   47 A'   48 A'   17 A"                 
  0.110   0.125   0.125   0.130   0.144   0.146   0.170   0.171
 49 A'   50 A'   18 A"   51 A'   52 A'   53 A'   54 A'   19 A"                 
  0.188   0.192   0.206   0.231   0.239   0.265   0.364   0.386
 55 A'   56 A'   57 A'   58 A'   59 A'   60 A'   61 A'   62 A'                 
  0.405   0.406   0.412   0.425   0.430   0.437   0.439   0.455
 63 A'   20 A"   64 A'   65 A'   21 A"   22 A"   66 A'   67 A'                 
  0.465   0.472   0.481   0.504   0.524   0.538   0.552   0.594
 68 A'   69 A'   23 A"   24 A"   70 A'   25 A"   26 A"   71 A'                 
  0.599   0.657   0.676   0.708   0.738   0.753   0.776   0.801
 27 A"   72 A'   73 A'   28 A"   74 A'   75 A'   29 A"   76 A'                 
  0.828   0.831   0.834   0.840   0.844   0.859   0.895   0.907
 77 A'   30 A"   31 A"   78 A'   32 A"   79 A'   80 A'   81 A'                 
  0.919   0.936   0.958   0.993   1.035   1.061   1.123   1.126
 82 A'   83 A'   84 A'   33 A"   85 A'   86 A'   87 A'   88 A'                 
  1.232   1.250   1.294   1.303   1.568   1.585   1.674   1.692
 34 A"   89 A'   90 A'   35 A"   91 A'   36 A"   92 A'   93 A'                 
  1.883   1.910   1.992   2.029   2.122   2.170   2.191   2.214
 37 A"   94 A'   38 A"   95 A'   96 A'   97 A'   98 A'   39 A"                 
  2.228   2.275   2.318   2.336   2.353   2.453   2.483   2.532
 40 A"   41 A"   99 A'  100 A'  101 A'  102 A'  103 A'  104 A'                 
  2.633   2.827   2.945   3.136   3.177   3.490   3.978   4.012
 42 A"   43 A"  105 A'  106 A'  107 A'  108 A'   44 A"  109 A'                 
  4.052   4.165   4.353   6.678   7.533   7.584   7.654   9.646
 45 A"  110 A'  111 A'  112 A'   46 A"  113 A'  114 A'  115 A'                 
  9.761   9.772  23.211  24.008  25.754  25.769  25.851  25.877
116 A'  117 A'  118 A'  119 A'   47 A"   48 A"   49 A"  120 A'                 
 25.913  26.007  26.335  26.380  26.504  47.945 215.628 215.751
121 A'  122 A'  123 A'  124 A'  125 A'  126 A'  127 A'  128 A'                 
215.763 289.728 289.778 289.8821020.749
129 A'   50 A"  130 A'  131 A'  132 A'                                         

 Beta MOs, Restricted
 -- Occupied --                  
-482.87 -101.59 -101.59 -101.59  -62.52  -56.34  -56.33  -56.33
  1 A'    2 A'    3 A'    4 A'    5 A'    6 A'    1 A"    7 A'                 
-10.320 -10.313  -9.507  -9.507  -9.506  -8.727  -7.272  -7.272
  8 A'    9 A'   10 A'   11 A'   12 A'   13 A'   14 A'   15 A'                 
 -7.271  -7.262  -7.261  -7.261  -7.261  -7.261  -7.260  -6.559
 16 A'    2 A"    3 A"   17 A'    4 A"   18 A'   19 A'   20 A'                 
 -6.545  -6.544  -2.670  -2.666  -2.665  -2.654  -2.654  -0.962
  5 A"   21 A'   22 A'    6 A"   23 A'    7 A"   24 A'   25 A'                 
 -0.906  -0.867  -0.825  -0.743  -0.573  -0.517  -0.510  -0.454
 26 A'   27 A'   28 A'   29 A'   30 A'   31 A'   32 A'    8 A"                 
 -0.438  -0.386  -0.372  -0.357  -0.356  -0.345  -0.333  -0.308
 33 A'    9 A"   34 A'   35 A'   10 A"   36 A'   11 A"   37 A'                 
 -0.267
 12 A"                                                                         
 -- Virtual --                   
 -0.058  -0.050  -0.034  -0.027  -0.000   0.031   0.036   0.041
 38 A'   13 A"   39 A'   40 A'   41 A'   42 A'   43 A'   44 A'                 
  0.046   0.062   0.070   0.072   0.080   0.098   0.105   0.108
 14 A"   45 A'   46 A'   15 A"   16 A"   47 A'   48 A'   17 A"                 
  0.110   0.125   0.125   0.130   0.144   0.146   0.170   0.171
 49 A'   50 A'   18 A"   51 A'   52 A'   53 A'   54 A'   19 A"                 
  0.188   0.192   0.206   0.231   0.239   0.265   0.364   0.386
 55 A'   56 A'   57 A'   58 A'   59 A'   60 A'   61 A'   62 A'                 
  0.405   0.406   0.412   0.425   0.430   0.437   0.439   0.455
 63 A'   20 A"   64 A'   65 A'   21 A"   22 A"   66 A'   67 A'                 
  0.465   0.472   0.481   0.504   0.524   0.538   0.552   0.594
 68 A'   69 A'   23 A"   24 A"   70 A'   25 A"   26 A"   71 A'                 
  0.599   0.657   0.676   0.708   0.738   0.753   0.776   0.801
 27 A"   72 A'   73 A'   28 A"   74 A'   75 A'   29 A"   76 A'                 
  0.828   0.831   0.834   0.840   0.844   0.859   0.895   0.907
 77 A'   30 A"   31 A"   78 A'   32 A"   79 A'   80 A'   81 A'                 
  0.919   0.936   0.958   0.993   1.035   1.061   1.123   1.126
 82 A'   83 A'   84 A'   33 A"   85 A'   86 A'   87 A'   88 A'                 
  1.232   1.250   1.294   1.303   1.568   1.585   1.674   1.692
 34 A"   89 A'   90 A'   35 A"   91 A'   36 A"   92 A'   93 A'                 
  1.883   1.910   1.992   2.029   2.122   2.170   2.191   2.214
 37 A"   94 A'   38 A"   95 A'   96 A'   97 A'   98 A'   39 A"                 
  2.228   2.275   2.318   2.336   2.353   2.453   2.483   2.532
 40 A"   41 A"   99 A'  100 A'  101 A'  102 A'  103 A'  104 A'                 
  2.633   2.827   2.945   3.136   3.177   3.490   3.978   4.012
 42 A"   43 A"  105 A'  106 A'  107 A'  108 A'   44 A"  109 A'                 
  4.052   4.165   4.353   6.678   7.533   7.584   7.654   9.646
 45 A"  110 A'  111 A'  112 A'   46 A"  113 A'  114 A'  115 A'                 
  9.761   9.772  23.211  24.008  25.754  25.769  25.851  25.877
116 A'  117 A'  118 A'  119 A'   47 A"   48 A"   49 A"  120 A'                 
 25.913  26.007  26.335  26.380  26.504  47.945 215.628 215.751
121 A'  122 A'  123 A'  124 A'  125 A'  126 A'  127 A'  128 A'                 
215.763 289.728 289.778 289.8821020.749
129 A'   50 A"  130 A'  131 A'  132 A'                                         
 --------------------------------------------------------------

          Ground-State Mulliken Net Atomic Charges

     Atom                 Charge (a.u.)
  ----------------------------------------
      1 Cl                    0.449956
      2 Br                   -0.147935
      3 Cl                    0.483444
      4 Cl                    0.435644
      5 C                    -0.517368
      6 C                    -0.703740
  ----------------------------------------
  Sum of atomic charges =     0.000000

 -----------------------------------------------------------------
                    Cartesian Multipole Moments
 -----------------------------------------------------------------
    Charge (ESU x 10^10)
                 0.0000
    Dipole Moment (Debye)
         X      -0.1311      Y       0.1735      Z       0.0000
       Tot       0.2175
    Quadrupole Moments (Debye-Ang)
        XX     -66.4619     XY      -0.8452     YY     -64.5678
        XZ      -0.0000     YZ       0.0000     ZZ     -68.1636
    Octopole Moments (Debye-Ang^2)
       XXX     -46.2987    XXY       3.4819    XYY     -15.9382
       YYY       5.3903    XXZ       0.0000    XYZ      -0.0000
       YYZ       0.0000    XZZ     -15.0536    YZZ       1.4746
       ZZZ       0.0000
    Hexadecapole Moments (Debye-Ang^3)
      XXXX   -1024.3564   XXXY      26.7647   XXYY    -268.9250
      XYYY      44.6808   YYYY    -751.7915   XXXZ      -0.0000
      XXYZ       0.0000   XYYZ       0.0000   YYYZ       0.0000
      XXZZ    -190.4156   XYZZ      14.8682   YYZZ    -150.4360
      XZZZ      -0.0000   YZZZ       0.0000   ZZZZ     -80.3962
 -----------------------------------------------------------------
 Calculating analytic gradient of the SCF energy
 Gradient of SCF Energy
            1           2           3           4           5           6
    1  -0.0002933   0.0002364   0.0001317  -0.0000800  -0.0006714   0.0006766
    2   0.0013981  -0.0010699  -0.0007957   0.0003105  -0.0004640   0.0006210
    3  -0.0000000  -0.0000000  -0.0000000  -0.0000000   0.0000000  -0.0000000
 Max gradient component =       1.398E-03
 RMS gradient           =       5.530E-04
 Gradient time:  CPU 27.25 s  wall 3.53 s
 Geometry Optimization Parameters
   NAtoms,    NIC,     NZ,  NCons,   NDum,   NFix, NCnnct, MaxDiis
        6      37       0       0       0       0       0       0

 Cartesian Hessian Update
 Hessian Updated using BFGS Update


** GEOMETRY OPTIMIZATION IN DELOCALIZED INTERNAL COORDINATES **
   Searching for a Minimum

   Optimization Cycle:  16

                       Coordinates (Angstroms)
     ATOM                X               Y               Z
      1  Cl        1.8228650467    1.4837494663    0.0000000000
      2  Br       -1.4797123848    1.2083459761    0.0000000000
      3  Cl        2.1689534202   -1.4174910382    0.0000000000
      4  Cl       -1.0044638844   -1.8066721515    0.0000000000
      5  C         1.0680073386   -0.0765829325    0.0000000000
      6  C        -0.2629480989   -0.2421617943    0.0000000000
   Point Group: cs    Number of degrees of freedom:     9


   Energy is  -4031.003579138

 Hessian Updated using BFGS Update

  9 Hessian modes will be used to form the next step
  Hessian Eigenvalues:
     0.058410    0.062707    0.251014    0.267243    0.532349    0.664559
     0.921780    1.002567    1.042659

 Minimum Search - Taking Simple RFO Step
 Searching for Lamda that Minimizes Along All modes
 Value Taken    Lamda =  -0.00002253
 Step Taken.  Stepsize is  0.018868

                             Maximum     Tolerance    Cnvgd?
         Gradient           0.000948      0.000300      NO
         Displacement       0.014296      0.001200      NO
         Energy change     -0.000010      0.000001      NO


 New Cartesian Coordinates Obtained by Inverse Iteration

 Displacement from previous Coordinates is:  0.013857
 ----------------------------------------------------------------
             Standard Nuclear Orientation (Angstroms)
    I     Atom           X                Y                Z
 ----------------------------------------------------------------
    1      Cl      1.8253169900     1.4803180342     0.0000000000
    2      Br     -1.4800130755     1.2106788669     0.0000000000
    3      Cl      2.1701123752    -1.4142624781     0.0000000000
    4      Cl     -1.0027956924    -1.8084050702     0.0000000000
    5      C       1.0656970517    -0.0763571594     0.0000000000
    6      C      -0.2656162117    -0.2427846675     0.0000000000
 ----------------------------------------------------------------
 Molecular Point Group                 Cs    NOp =  2
 Largest Abelian Subgroup              Cs    NOp =  2
 Nuclear Repulsion Energy =   668.7316759980 hartrees
 There are       49 alpha and       49 beta electrons
 Applying Cartesian multipole field
    Component          Value
    ---------          -----
     (2,0,0)        1.00000E-11
     (0,2,0)        2.00000E-11
     (0,0,2)       -3.00000E-11
 Nucleus-field energy     =     0.0000000212 hartrees
 Requested basis set is 6-311++G(d,p)
 There are 70 shells and 182 basis functions
 A cutoff of  1.0D-11 yielded   1975 shell pairs
 There are     14754 function pairs (     16128 Cartesian)
 Smallest overlap matrix eigenvalue = 1.49E-05
 Guess MOs from SCF MO coefficient file

 -----------------------------------------------------------------------
  General SCF calculation program by
  Eric Jon Sundstrom, Paul Horn, Yuezhi Mao, Dmitri Zuev, Alec White,
  David Stuck, Shaama M.S., Shane Yost, Joonho Lee, David Small,
  Daniel Levine, Susi Lehtola, Hugh Burton, Evgeny Epifanovsky
 -----------------------------------------------------------------------
 Exchange:     0.2000 Hartree-Fock + 0.0800 Slater + 0.7200 B88
 Correlation:  0.1900 VWN1RPA + 0.8100 LYP
 Using SG-1 standard quadrature grid
 using 8 threads for integral computing
 -------------------------------------------------------
 OpenMP Integral computing Module                
 Release: version 2.0, May 2017, Q-Chem Inc. Pleasanton 
 -------------------------------------------------------
 -------------------------------------------------------
 OpenMP BLAS3 based DFT computing Module                
 Release: version 1.0, May 2013, Q-Chem Inc. Pittsburgh 
 -------------------------------------------------------
 A restricted SCF calculation will be
 performed using DIIS
 SCF converges when DIIS error is below 1.0e-08
 ---------------------------------------
  Cycle       Energy         DIIS error
 ---------------------------------------
    1   -4031.0035738537      5.41e-05  
    2   -4031.0035904807      9.65e-06  
    3   -4031.0035900519      1.48e-05  
    4   -4031.0035909324      3.24e-06  
    5   -4031.0035909740      5.74e-07  
    6   -4031.0035909747      4.04e-07  
    7   -4031.0035909755      6.36e-08  
    8   -4031.0035909753      2.17e-08  
    9   -4031.0035909754      3.10e-09  Convergence criterion met
 ---------------------------------------
 SCF time:   CPU 56.54s  wall 7.00s 
 SCF   energy in the final basis set =    -4031.0035909754
 Total energy in the final basis set =    -4031.0035909754

 --------------------------------------------------------------
             Orbital Energies (a.u.) and Symmetries
 --------------------------------------------------------------

 Alpha MOs, Restricted
 -- Occupied --                  
-482.87 -101.59 -101.59 -101.59  -62.52  -56.34  -56.33  -56.33
  1 A'    2 A'    3 A'    4 A'    5 A'    6 A'    1 A"    7 A'                 
-10.320 -10.313  -9.507  -9.506  -9.506  -8.727  -7.272  -7.272
  8 A'    9 A'   10 A'   11 A'   12 A'   13 A'   14 A'   15 A'                 
 -7.272  -7.262  -7.261  -7.261  -7.261  -7.260  -7.260  -6.559
 16 A'    2 A"    3 A"   17 A'    4 A"   18 A'   19 A'   20 A'                 
 -6.545  -6.544  -2.670  -2.666  -2.666  -2.654  -2.654  -0.962
  5 A"   21 A'   22 A'    6 A"   23 A'    7 A"   24 A'   25 A'                 
 -0.906  -0.867  -0.825  -0.743  -0.573  -0.517  -0.510  -0.454
 26 A'   27 A'   28 A'   29 A'   30 A'   31 A'   32 A'    8 A"                 
 -0.438  -0.386  -0.372  -0.357  -0.355  -0.345  -0.333  -0.308
 33 A'    9 A"   34 A'   35 A'   10 A"   36 A'   11 A"   37 A'                 
 -0.267
 12 A"                                                                         
 -- Virtual --                   
 -0.058  -0.050  -0.034  -0.027  -0.000   0.031   0.036   0.041
 38 A'   13 A"   39 A'   40 A'   41 A'   42 A'   43 A'   44 A'                 
  0.046   0.062   0.070   0.072   0.080   0.098   0.105   0.108
 14 A"   45 A'   46 A'   15 A"   16 A"   47 A'   48 A'   17 A"                 
  0.110   0.125   0.125   0.131   0.144   0.147   0.170   0.171
 49 A'   50 A'   18 A"   51 A'   52 A'   53 A'   54 A'   19 A"                 
  0.188   0.192   0.206   0.231   0.239   0.265   0.364   0.386
 55 A'   56 A'   57 A'   58 A'   59 A'   60 A'   61 A'   62 A'                 
  0.405   0.406   0.412   0.425   0.430   0.437   0.439   0.454
 63 A'   20 A"   64 A'   65 A'   21 A"   22 A"   66 A'   67 A'                 
  0.465   0.471   0.481   0.504   0.524   0.539   0.552   0.593
 68 A'   69 A'   23 A"   24 A"   70 A'   25 A"   26 A"   71 A'                 
  0.599   0.657   0.676   0.708   0.739   0.753   0.776   0.801
 27 A"   72 A'   73 A'   28 A"   74 A'   75 A'   29 A"   76 A'                 
  0.828   0.831   0.834   0.840   0.843   0.859   0.894   0.907
 77 A'   30 A"   31 A"   78 A'   32 A"   79 A'   80 A'   81 A'                 
  0.919   0.936   0.957   0.993   1.036   1.062   1.122   1.126
 82 A'   83 A'   84 A'   33 A"   85 A'   86 A'   87 A'   88 A'                 
  1.232   1.250   1.294   1.303   1.568   1.585   1.675   1.692
 34 A"   89 A'   90 A'   35 A"   91 A'   36 A"   92 A'   93 A'                 
  1.883   1.910   1.992   2.028   2.122   2.170   2.192   2.214
 37 A"   94 A'   38 A"   95 A'   96 A'   97 A'   98 A'   39 A"                 
  2.228   2.275   2.318   2.335   2.353   2.453   2.483   2.532
 40 A"   41 A"   99 A'  100 A'  101 A'  102 A'  103 A'  104 A'                 
  2.634   2.827   2.946   3.135   3.177   3.492   3.978   4.012
 42 A"   43 A"  105 A'  106 A'  107 A'  108 A'   44 A"  109 A'                 
  4.052   4.164   4.353   6.678   7.533   7.583   7.654   9.646
 45 A"  110 A'  111 A'  112 A'   46 A"  113 A'  114 A'  115 A'                 
  9.762   9.772  23.211  24.007  25.754  25.769  25.851  25.879
116 A'  117 A'  118 A'  119 A'   47 A"   48 A"   49 A"  120 A'                 
 25.914  26.006  26.335  26.380  26.504  47.944 215.627 215.752
121 A'  122 A'  123 A'  124 A'  125 A'  126 A'  127 A'  128 A'                 
215.763 289.728 289.778 289.8821020.749
129 A'   50 A"  130 A'  131 A'  132 A'                                         

 Beta MOs, Restricted
 -- Occupied --                  
-482.87 -101.59 -101.59 -101.59  -62.52  -56.34  -56.33  -56.33
  1 A'    2 A'    3 A'    4 A'    5 A'    6 A'    1 A"    7 A'                 
-10.320 -10.313  -9.507  -9.506  -9.506  -8.727  -7.272  -7.272
  8 A'    9 A'   10 A'   11 A'   12 A'   13 A'   14 A'   15 A'                 
 -7.272  -7.262  -7.261  -7.261  -7.261  -7.260  -7.260  -6.559
 16 A'    2 A"    3 A"   17 A'    4 A"   18 A'   19 A'   20 A'                 
 -6.545  -6.544  -2.670  -2.666  -2.666  -2.654  -2.654  -0.962
  5 A"   21 A'   22 A'    6 A"   23 A'    7 A"   24 A'   25 A'                 
 -0.906  -0.867  -0.825  -0.743  -0.573  -0.517  -0.510  -0.454
 26 A'   27 A'   28 A'   29 A'   30 A'   31 A'   32 A'    8 A"                 
 -0.438  -0.386  -0.372  -0.357  -0.355  -0.345  -0.333  -0.308
 33 A'    9 A"   34 A'   35 A'   10 A"   36 A'   11 A"   37 A'                 
 -0.267
 12 A"                                                                         
 -- Virtual --                   
 -0.058  -0.050  -0.034  -0.027  -0.000   0.031   0.036   0.041
 38 A'   13 A"   39 A'   40 A'   41 A'   42 A'   43 A'   44 A'                 
  0.046   0.062   0.070   0.072   0.080   0.098   0.105   0.108
 14 A"   45 A'   46 A'   15 A"   16 A"   47 A'   48 A'   17 A"                 
  0.110   0.125   0.125   0.131   0.144   0.147   0.170   0.171
 49 A'   50 A'   18 A"   51 A'   52 A'   53 A'   54 A'   19 A"                 
  0.188   0.192   0.206   0.231   0.239   0.265   0.364   0.386
 55 A'   56 A'   57 A'   58 A'   59 A'   60 A'   61 A'   62 A'                 
  0.405   0.406   0.412   0.425   0.430   0.437   0.439   0.454
 63 A'   20 A"   64 A'   65 A'   21 A"   22 A"   66 A'   67 A'                 
  0.465   0.471   0.481   0.504   0.524   0.539   0.552   0.593
 68 A'   69 A'   23 A"   24 A"   70 A'   25 A"   26 A"   71 A'                 
  0.599   0.657   0.676   0.708   0.739   0.753   0.776   0.801
 27 A"   72 A'   73 A'   28 A"   74 A'   75 A'   29 A"   76 A'                 
  0.828   0.831   0.834   0.840   0.843   0.859   0.894   0.907
 77 A'   30 A"   31 A"   78 A'   32 A"   79 A'   80 A'   81 A'                 
  0.919   0.936   0.957   0.993   1.036   1.062   1.122   1.126
 82 A'   83 A'   84 A'   33 A"   85 A'   86 A'   87 A'   88 A'                 
  1.232   1.250   1.294   1.303   1.568   1.585   1.675   1.692
 34 A"   89 A'   90 A'   35 A"   91 A'   36 A"   92 A'   93 A'                 
  1.883   1.910   1.992   2.028   2.122   2.170   2.192   2.214
 37 A"   94 A'   38 A"   95 A'   96 A'   97 A'   98 A'   39 A"                 
  2.228   2.275   2.318   2.335   2.353   2.453   2.483   2.532
 40 A"   41 A"   99 A'  100 A'  101 A'  102 A'  103 A'  104 A'                 
  2.634   2.827   2.946   3.135   3.177   3.492   3.978   4.012
 42 A"   43 A"  105 A'  106 A'  107 A'  108 A'   44 A"  109 A'                 
  4.052   4.164   4.353   6.678   7.533   7.583   7.654   9.646
 45 A"  110 A'  111 A'  112 A'   46 A"  113 A'  114 A'  115 A'                 
  9.762   9.772  23.211  24.007  25.754  25.769  25.851  25.879
116 A'  117 A'  118 A'  119 A'   47 A"   48 A"   49 A"  120 A'                 
 25.914  26.006  26.335  26.380  26.504  47.944 215.627 215.752
121 A'  122 A'  123 A'  124 A'  125 A'  126 A'  127 A'  128 A'                 
215.763 289.728 289.778 289.8821020.749
129 A'   50 A"  130 A'  131 A'  132 A'                                         
 --------------------------------------------------------------

          Ground-State Mulliken Net Atomic Charges

     Atom                 Charge (a.u.)
  ----------------------------------------
      1 Cl                    0.450972
      2 Br                   -0.147610
      3 Cl                    0.482174
      4 Cl                    0.436713
      5 C                    -0.521983
      6 C                    -0.700266
  ----------------------------------------
  Sum of atomic charges =     0.000000

 -----------------------------------------------------------------
                    Cartesian Multipole Moments
 -----------------------------------------------------------------
    Charge (ESU x 10^10)
                -0.0000
    Dipole Moment (Debye)
         X      -0.1334      Y       0.1742      Z      -0.0000
       Tot       0.2194
    Quadrupole Moments (Debye-Ang)
        XX     -66.4610     XY      -0.8299     YY     -64.5666
        XZ       0.0000     YZ       0.0000     ZZ     -68.1628
    Octopole Moments (Debye-Ang^2)
       XXX     -46.2822    XXY       3.5118    XYY     -16.0215
       YYY       5.3360    XXZ      -0.0000    XYZ       0.0000
       YYZ      -0.0000    XZZ     -15.0834    YZZ       1.4577
       ZZZ      -0.0000
    Hexadecapole Moments (Debye-Ang^3)
      XXXX   -1024.9286   XXXY      27.0188   XXYY    -269.0118
      XYYY      44.8480   YYYY    -751.4633   XXXZ       0.0000
      XXYZ       0.0000   XYYZ       0.0000   YYYZ       0.0000
      XXZZ    -190.5452   XYZZ      14.9293   YYZZ    -150.3707
      XZZZ       0.0000   YZZZ       0.0000   ZZZZ     -80.3961
 -----------------------------------------------------------------
 Calculating analytic gradient of the SCF energy
 Gradient of SCF Energy
            1           2           3           4           5           6
    1   0.0000555   0.0001912   0.0003730   0.0003528  -0.0007122  -0.0002604
    2   0.0005176  -0.0005472  -0.0001360   0.0002867  -0.0001537   0.0000326
    3  -0.0000000   0.0000000  -0.0000000  -0.0000000   0.0000000   0.0000000
 Max gradient component =       7.122E-04
 RMS gradient           =       2.954E-04
 Gradient time:  CPU 26.85 s  wall 3.48 s
 Geometry Optimization Parameters
   NAtoms,    NIC,     NZ,  NCons,   NDum,   NFix, NCnnct, MaxDiis
        6      37       0       0       0       0       0       0

 Cartesian Hessian Update
 Hessian Updated using BFGS Update


** GEOMETRY OPTIMIZATION IN DELOCALIZED INTERNAL COORDINATES **
   Searching for a Minimum

   Optimization Cycle:  17

                       Coordinates (Angstroms)
     ATOM                X               Y               Z
      1  Cl        1.8253169900    1.4803180342    0.0000000000
      2  Br       -1.4800130755    1.2106788669    0.0000000000
      3  Cl        2.1701123752   -1.4142624781    0.0000000000
      4  Cl       -1.0027956924   -1.8084050702    0.0000000000
      5  C         1.0656970517   -0.0763571594    0.0000000000
      6  C        -0.2656162117   -0.2427846675    0.0000000000
   Point Group: cs    Number of degrees of freedom:     9


   Energy is  -4031.003590975

 Hessian Updated using BFGS Update

  9 Hessian modes will be used to form the next step
  Hessian Eigenvalues:
     0.055500    0.063990    0.251402    0.267950    0.531213    0.651998
     0.914583    1.007058    1.042056

 Minimum Search - Taking Simple RFO Step
 Searching for Lamda that Minimizes Along All modes
 Value Taken    Lamda =   0.00000000
 Step Taken.  Stepsize is  0.001680

                             Maximum     Tolerance    Cnvgd?
         Gradient           0.000600      0.000300      NO
         Displacement       0.001408      0.001200      NO
         Energy change     -0.000012      0.000001      NO


 New Cartesian Coordinates Obtained by Inverse Iteration

 Displacement from previous Coordinates is:  0.001279
 ----------------------------------------------------------------
             Standard Nuclear Orientation (Angstroms)
    I     Atom           X                Y                Z
 ----------------------------------------------------------------
    1      Cl      1.8252810675     1.4801982931     0.0000000000
    2      Br     -1.4799161409     1.2110135699     0.0000000000
    3      Cl      2.1702866422    -1.4140077213     0.0000000000
    4      Cl     -1.0030363187    -1.8087229636     0.0000000000
    5      C       1.0658037595    -0.0763036024     0.0000000000
    6      C      -0.2657175723    -0.2429900499     0.0000000000
 ----------------------------------------------------------------
 Molecular Point Group                 Cs    NOp =  2
 Largest Abelian Subgroup              Cs    NOp =  2
 Nuclear Repulsion Energy =   668.6964805529 hartrees
 There are       49 alpha and       49 beta electrons
 Applying Cartesian multipole field
    Component          Value
    ---------          -----
     (2,0,0)        1.00000E-11
     (0,2,0)        2.00000E-11
     (0,0,2)       -3.00000E-11
 Nucleus-field energy     =     0.0000000212 hartrees
 Requested basis set is 6-311++G(d,p)
 There are 70 shells and 182 basis functions
 A cutoff of  1.0D-11 yielded   1975 shell pairs
 There are     14754 function pairs (     16128 Cartesian)
 Smallest overlap matrix eigenvalue = 1.49E-05
 Guess MOs from SCF MO coefficient file

 -----------------------------------------------------------------------
  General SCF calculation program by
  Eric Jon Sundstrom, Paul Horn, Yuezhi Mao, Dmitri Zuev, Alec White,
  David Stuck, Shaama M.S., Shane Yost, Joonho Lee, David Small,
  Daniel Levine, Susi Lehtola, Hugh Burton, Evgeny Epifanovsky
 -----------------------------------------------------------------------
 Exchange:     0.2000 Hartree-Fock + 0.0800 Slater + 0.7200 B88
 Correlation:  0.1900 VWN1RPA + 0.8100 LYP
 Using SG-1 standard quadrature grid
 using 8 threads for integral computing
 -------------------------------------------------------
 OpenMP Integral computing Module                
 Release: version 2.0, May 2017, Q-Chem Inc. Pleasanton 
 -------------------------------------------------------
 -------------------------------------------------------
 OpenMP BLAS3 based DFT computing Module                
 Release: version 1.0, May 2013, Q-Chem Inc. Pittsburgh 
 -------------------------------------------------------
 A restricted SCF calculation will be
 performed using DIIS
 SCF converges when DIIS error is below 1.0e-08
 ---------------------------------------
  Cycle       Energy         DIIS error
 ---------------------------------------
    1   -4031.0035914905      5.73e-06  
    2   -4031.0035915959      3.22e-06  
    3   -4031.0035915762      3.90e-06  
    4   -4031.0035916379      3.03e-07  
    5   -4031.0035916383      1.29e-07  
    6   -4031.0035916383      5.19e-08  
    7   -4031.0035916383      1.19e-08  
    8   -4031.0035916383      2.29e-09  Convergence criterion met
 ---------------------------------------
 SCF time:   CPU 50.24s  wall 7.00s 
 SCF   energy in the final basis set =    -4031.0035916383
 Total energy in the final basis set =    -4031.0035916383

 --------------------------------------------------------------
             Orbital Energies (a.u.) and Symmetries
 --------------------------------------------------------------

 Alpha MOs, Restricted
 -- Occupied --                  
-482.87 -101.59 -101.59 -101.59  -62.52  -56.34  -56.33  -56.33
  1 A'    2 A'    3 A'    4 A'    5 A'    6 A'    1 A"    7 A'                 
-10.320 -10.313  -9.507  -9.506  -9.506  -8.727  -7.272  -7.272
  8 A'    9 A'   10 A'   11 A'   12 A'   13 A'   14 A'   15 A'                 
 -7.272  -7.262  -7.261  -7.261  -7.261  -7.260  -7.260  -6.559
 16 A'    2 A"   17 A'    3 A"    4 A"   18 A'   19 A'   20 A'                 
 -6.545  -6.544  -2.670  -2.666  -2.665  -2.654  -2.654  -0.962
  5 A"   21 A'   22 A'    6 A"   23 A'    7 A"   24 A'   25 A'                 
 -0.906  -0.867  -0.825  -0.743  -0.573  -0.517  -0.510  -0.454
 26 A'   27 A'   28 A'   29 A'   30 A'   31 A'   32 A'    8 A"                 
 -0.438  -0.386  -0.372  -0.357  -0.355  -0.345  -0.333  -0.308
 33 A'    9 A"   34 A'   35 A'   10 A"   36 A'   11 A"   37 A'                 
 -0.267
 12 A"                                                                         
 -- Virtual --                   
 -0.058  -0.050  -0.034  -0.027  -0.000   0.031   0.036   0.041
 38 A'   13 A"   39 A'   40 A'   41 A'   42 A'   43 A'   44 A'                 
  0.046   0.062   0.070   0.072   0.080   0.098   0.105   0.108
 14 A"   45 A'   46 A'   15 A"   16 A"   47 A'   48 A'   17 A"                 
  0.110   0.125   0.125   0.130   0.144   0.147   0.170   0.171
 49 A'   50 A'   18 A"   51 A'   52 A'   53 A'   54 A'   19 A"                 
  0.188   0.192   0.206   0.231   0.239   0.265   0.364   0.386
 55 A'   56 A'   57 A'   58 A'   59 A'   60 A'   61 A'   62 A'                 
  0.405   0.406   0.412   0.425   0.430   0.437   0.439   0.454
 63 A'   20 A"   64 A'   65 A'   21 A"   22 A"   66 A'   67 A'                 
  0.465   0.471   0.481   0.504   0.524   0.539   0.552   0.593
 68 A'   69 A'   23 A"   24 A"   70 A'   25 A"   26 A"   71 A'                 
  0.599   0.657   0.676   0.708   0.739   0.753   0.776   0.801
 27 A"   72 A'   73 A'   28 A"   74 A'   75 A'   29 A"   76 A'                 
  0.828   0.831   0.834   0.840   0.843   0.859   0.894   0.907
 77 A'   30 A"   31 A"   78 A'   32 A"   79 A'   80 A'   81 A'                 
  0.919   0.936   0.957   0.993   1.036   1.062   1.122   1.126
 82 A'   83 A'   84 A'   33 A"   85 A'   86 A'   87 A'   88 A'                 
  1.232   1.250   1.294   1.303   1.568   1.585   1.674   1.692
 34 A"   89 A'   90 A'   35 A"   91 A'   36 A"   92 A'   93 A'                 
  1.882   1.909   1.992   2.028   2.122   2.170   2.192   2.214
 37 A"   94 A'   38 A"   95 A'   96 A'   97 A'   98 A'   39 A"                 
  2.228   2.275   2.318   2.335   2.353   2.453   2.483   2.532
 40 A"   41 A"   99 A'  100 A'  101 A'  102 A'  103 A'  104 A'                 
  2.634   2.827   2.946   3.135   3.177   3.492   3.978   4.012
 42 A"   43 A"  105 A'  106 A'  107 A'  108 A'   44 A"  109 A'                 
  4.052   4.164   4.353   6.678   7.533   7.583   7.654   9.646
 45 A"  110 A'  111 A'  112 A'   46 A"  113 A'  114 A'  115 A'                 
  9.762   9.772  23.211  24.006  25.754  25.769  25.851  25.879
116 A'  117 A'  118 A'  119 A'   47 A"   48 A"   49 A"  120 A'                 
 25.914  26.006  26.335  26.380  26.504  47.944 215.627 215.752
121 A'  122 A'  123 A'  124 A'  125 A'  126 A'  127 A'  128 A'                 
215.763 289.728 289.778 289.8821020.749
129 A'   50 A"  130 A'  131 A'  132 A'                                         

 Beta MOs, Restricted
 -- Occupied --                  
-482.87 -101.59 -101.59 -101.59  -62.52  -56.34  -56.33  -56.33
  1 A'    2 A'    3 A'    4 A'    5 A'    6 A'    1 A"    7 A'                 
-10.320 -10.313  -9.507  -9.506  -9.506  -8.727  -7.272  -7.272
  8 A'    9 A'   10 A'   11 A'   12 A'   13 A'   14 A'   15 A'                 
 -7.272  -7.262  -7.261  -7.261  -7.261  -7.260  -7.260  -6.559
 16 A'    2 A"   17 A'    3 A"    4 A"   18 A'   19 A'   20 A'                 
 -6.545  -6.544  -2.670  -2.666  -2.665  -2.654  -2.654  -0.962
  5 A"   21 A'   22 A'    6 A"   23 A'    7 A"   24 A'   25 A'                 
 -0.906  -0.867  -0.825  -0.743  -0.573  -0.517  -0.510  -0.454
 26 A'   27 A'   28 A'   29 A'   30 A'   31 A'   32 A'    8 A"                 
 -0.438  -0.386  -0.372  -0.357  -0.355  -0.345  -0.333  -0.308
 33 A'    9 A"   34 A'   35 A'   10 A"   36 A'   11 A"   37 A'                 
 -0.267
 12 A"                                                                         
 -- Virtual --                   
 -0.058  -0.050  -0.034  -0.027  -0.000   0.031   0.036   0.041
 38 A'   13 A"   39 A'   40 A'   41 A'   42 A'   43 A'   44 A'                 
  0.046   0.062   0.070   0.072   0.080   0.098   0.105   0.108
 14 A"   45 A'   46 A'   15 A"   16 A"   47 A'   48 A'   17 A"                 
  0.110   0.125   0.125   0.130   0.144   0.147   0.170   0.171
 49 A'   50 A'   18 A"   51 A'   52 A'   53 A'   54 A'   19 A"                 
  0.188   0.192   0.206   0.231   0.239   0.265   0.364   0.386
 55 A'   56 A'   57 A'   58 A'   59 A'   60 A'   61 A'   62 A'                 
  0.405   0.406   0.412   0.425   0.430   0.437   0.439   0.454
 63 A'   20 A"   64 A'   65 A'   21 A"   22 A"   66 A'   67 A'                 
  0.465   0.471   0.481   0.504   0.524   0.539   0.552   0.593
 68 A'   69 A'   23 A"   24 A"   70 A'   25 A"   26 A"   71 A'                 
  0.599   0.657   0.676   0.708   0.739   0.753   0.776   0.801
 27 A"   72 A'   73 A'   28 A"   74 A'   75 A'   29 A"   76 A'                 
  0.828   0.831   0.834   0.840   0.843   0.859   0.894   0.907
 77 A'   30 A"   31 A"   78 A'   32 A"   79 A'   80 A'   81 A'                 
  0.919   0.936   0.957   0.993   1.036   1.062   1.122   1.126
 82 A'   83 A'   84 A'   33 A"   85 A'   86 A'   87 A'   88 A'                 
  1.232   1.250   1.294   1.303   1.568   1.585   1.674   1.692
 34 A"   89 A'   90 A'   35 A"   91 A'   36 A"   92 A'   93 A'                 
  1.882   1.909   1.992   2.028   2.122   2.170   2.192   2.214
 37 A"   94 A'   38 A"   95 A'   96 A'   97 A'   98 A'   39 A"                 
  2.228   2.275   2.318   2.335   2.353   2.453   2.483   2.532
 40 A"   41 A"   99 A'  100 A'  101 A'  102 A'  103 A'  104 A'                 
  2.634   2.827   2.946   3.135   3.177   3.492   3.978   4.012
 42 A"   43 A"  105 A'  106 A'  107 A'  108 A'   44 A"  109 A'                 
  4.052   4.164   4.353   6.678   7.533   7.583   7.654   9.646
 45 A"  110 A'  111 A'  112 A'   46 A"  113 A'  114 A'  115 A'                 
  9.762   9.772  23.211  24.006  25.754  25.769  25.851  25.879
116 A'  117 A'  118 A'  119 A'   47 A"   48 A"   49 A"  120 A'                 
 25.914  26.006  26.335  26.380  26.504  47.944 215.627 215.752
121 A'  122 A'  123 A'  124 A'  125 A'  126 A'  127 A'  128 A'                 
215.763 289.728 289.778 289.8821020.749
129 A'   50 A"  130 A'  131 A'  132 A'                                         
 --------------------------------------------------------------

          Ground-State Mulliken Net Atomic Charges

     Atom                 Charge (a.u.)
  ----------------------------------------
      1 Cl                    0.451164
      2 Br                   -0.147689
      3 Cl                    0.482120
      4 Cl                    0.436865
      5 C                    -0.523042
      6 C                    -0.699418
  ----------------------------------------
  Sum of atomic charges =     0.000000

 -----------------------------------------------------------------
                    Cartesian Multipole Moments
 -----------------------------------------------------------------
    Charge (ESU x 10^10)
                 0.0000
    Dipole Moment (Debye)
         X      -0.1318      Y       0.1743      Z       0.0000
       Tot       0.2185
    Quadrupole Moments (Debye-Ang)
        XX     -66.4608     XY      -0.8272     YY     -64.5649
        XZ      -0.0000     YZ       0.0000     ZZ     -68.1637
    Octopole Moments (Debye-Ang^2)
       XXX     -46.2686    XXY       3.5079    XYY     -16.0233
       YYY       5.3314    XXZ       0.0000    XYZ       0.0000
       YYZ       0.0000    XZZ     -15.0813    YZZ       1.4549
       ZZZ       0.0000
    Hexadecapole Moments (Debye-Ang^3)
      XXXX   -1024.9887   XXXY      27.0251   XXYY    -269.0328
      XYYY      44.8468   YYYY    -751.5409   XXXZ      -0.0000
      XXYZ       0.0000   XYYZ      -0.0000   YYYZ      -0.0000
      XXZZ    -190.5547   XYZZ      14.9279   YYZZ    -150.3869
      XZZZ      -0.0000   YZZZ      -0.0000   ZZZZ     -80.3986
 -----------------------------------------------------------------
 Calculating analytic gradient of the SCF energy
 Gradient of SCF Energy
            1           2           3           4           5           6
    1   0.0000352   0.0001439   0.0003520   0.0002990  -0.0004205  -0.0004096
    2   0.0004331  -0.0004292  -0.0000751   0.0001775  -0.0000476  -0.0000586
    3   0.0000000   0.0000000  -0.0000000  -0.0000000  -0.0000000  -0.0000000
 Max gradient component =       4.331E-04
 RMS gradient           =       2.350E-04
 Gradient time:  CPU 27.14 s  wall 3.52 s
 Geometry Optimization Parameters
   NAtoms,    NIC,     NZ,  NCons,   NDum,   NFix, NCnnct, MaxDiis
        6      37       0       0       0       0       0       0

 Cartesian Hessian Update
 Hessian Updated using BFGS Update


** GEOMETRY OPTIMIZATION IN DELOCALIZED INTERNAL COORDINATES **
   Searching for a Minimum

   Optimization Cycle:  18

                       Coordinates (Angstroms)
     ATOM                X               Y               Z
      1  Cl        1.8252810675    1.4801982931    0.0000000000
      2  Br       -1.4799161409    1.2110135699    0.0000000000
      3  Cl        2.1702866422   -1.4140077213    0.0000000000
      4  Cl       -1.0030363187   -1.8087229636    0.0000000000
      5  C         1.0658037595   -0.0763036024    0.0000000000
      6  C        -0.2657175723   -0.2429900499    0.0000000000
   Point Group: cs    Number of degrees of freedom:     9


   Energy is  -4031.003591638

 Hessian Updated using BFGS Update

  9 Hessian modes will be used to form the next step
  Hessian Eigenvalues:
     0.052839    0.063980    0.221489    0.297894    0.315336    0.544959
     0.796834    1.001903    1.042001

 Minimum Search - Taking Simple RFO Step
 Searching for Lamda that Minimizes Along All modes
 Value Taken    Lamda =  -0.00000150
 Step Taken.  Stepsize is  0.003056

                             Maximum     Tolerance    Cnvgd?
         Gradient           0.000473      0.000300      NO
         Displacement       0.002865      0.001200      NO
         Energy change     -0.000001      0.000001     YES


 New Cartesian Coordinates Obtained by Inverse Iteration

 Displacement from previous Coordinates is:  0.002012
 ----------------------------------------------------------------
             Standard Nuclear Orientation (Angstroms)
    I     Atom           X                Y                Z
 ----------------------------------------------------------------
    1      Cl      1.8255155506     1.4799029887     0.0000000000
    2      Br     -1.4803198434     1.2113618039     0.0000000000
    3      Cl      2.1699010619    -1.4137835558     0.0000000000
    4      Cl     -1.0030115894    -1.8092353276     0.0000000000
    5      C       1.0661374113    -0.0760017268     0.0000000000
    6      C      -0.2655211537    -0.2430566565     0.0000000000
 ----------------------------------------------------------------
 Molecular Point Group                 Cs    NOp =  2
 Largest Abelian Subgroup              Cs    NOp =  2
 Nuclear Repulsion Energy =   668.6364858665 hartrees
 There are       49 alpha and       49 beta electrons
 Applying Cartesian multipole field
    Component          Value
    ---------          -----
     (2,0,0)        1.00000E-11
     (0,2,0)        2.00000E-11
     (0,0,2)       -3.00000E-11
 Nucleus-field energy     =     0.0000000212 hartrees
 Requested basis set is 6-311++G(d,p)
 There are 70 shells and 182 basis functions
 A cutoff of  1.0D-11 yielded   1975 shell pairs
 There are     14754 function pairs (     16128 Cartesian)
 Smallest overlap matrix eigenvalue = 1.49E-05
 Guess MOs from SCF MO coefficient file

 -----------------------------------------------------------------------
  General SCF calculation program by
  Eric Jon Sundstrom, Paul Horn, Yuezhi Mao, Dmitri Zuev, Alec White,
  David Stuck, Shaama M.S., Shane Yost, Joonho Lee, David Small,
  Daniel Levine, Susi Lehtola, Hugh Burton, Evgeny Epifanovsky
 -----------------------------------------------------------------------
 Exchange:     0.2000 Hartree-Fock + 0.0800 Slater + 0.7200 B88
 Correlation:  0.1900 VWN1RPA + 0.8100 LYP
 Using SG-1 standard quadrature grid
 using 8 threads for integral computing
 -------------------------------------------------------
 OpenMP Integral computing Module                
 Release: version 2.0, May 2017, Q-Chem Inc. Pleasanton 
 -------------------------------------------------------
 -------------------------------------------------------
 OpenMP BLAS3 based DFT computing Module                
 Release: version 1.0, May 2013, Q-Chem Inc. Pittsburgh 
 -------------------------------------------------------
 A restricted SCF calculation will be
 performed using DIIS
 SCF converges when DIIS error is below 1.0e-08
 ---------------------------------------
  Cycle       Energy         DIIS error
 ---------------------------------------
    1   -4031.0035920853      9.81e-06  
    2   -4031.0035923466      6.97e-06  
    3   -4031.0035923596      6.66e-06  
    4   -4031.0035925371      6.09e-07  
    5   -4031.0035925390      1.17e-07  
    6   -4031.0035925390      5.14e-08  
    7   -4031.0035925390      2.69e-08  
    8   -4031.0035925390      3.98e-09  Convergence criterion met
 ---------------------------------------
 SCF time:   CPU 50.30s  wall 7.00s 
 SCF   energy in the final basis set =    -4031.0035925390
 Total energy in the final basis set =    -4031.0035925390

 --------------------------------------------------------------
             Orbital Energies (a.u.) and Symmetries
 --------------------------------------------------------------

 Alpha MOs, Restricted
 -- Occupied --                  
-482.87 -101.59 -101.59 -101.59  -62.52  -56.34  -56.33  -56.33
  1 A'    2 A'    3 A'    4 A'    5 A'    6 A'    1 A"    7 A'                 
-10.320 -10.313  -9.507  -9.506  -9.506  -8.727  -7.272  -7.272
  8 A'    9 A'   10 A'   11 A'   12 A'   13 A'   14 A'   15 A'                 
 -7.272  -7.262  -7.261  -7.261  -7.261  -7.260  -7.260  -6.559
 16 A'    2 A"   17 A'    3 A"    4 A"   18 A'   19 A'   20 A'                 
 -6.545  -6.544  -2.670  -2.666  -2.665  -2.654  -2.654  -0.962
  5 A"   21 A'   22 A'    6 A"   23 A'    7 A"   24 A'   25 A'                 
 -0.906  -0.867  -0.825  -0.743  -0.573  -0.517  -0.510  -0.454
 26 A'   27 A'   28 A'   29 A'   30 A'   31 A'   32 A'    8 A"                 
 -0.438  -0.386  -0.372  -0.357  -0.355  -0.345  -0.333  -0.308
 33 A'    9 A"   34 A'   35 A'   10 A"   36 A'   11 A"   37 A'                 
 -0.267
 12 A"                                                                         
 -- Virtual --                   
 -0.058  -0.050  -0.034  -0.027  -0.000   0.031   0.036   0.041
 38 A'   13 A"   39 A'   40 A'   41 A'   42 A'   43 A'   44 A'                 
  0.046   0.062   0.070   0.072   0.080   0.098   0.105   0.108
 14 A"   45 A'   46 A'   15 A"   16 A"   47 A'   48 A'   17 A"                 
  0.110   0.125   0.125   0.130   0.144   0.147   0.170   0.171
 49 A'   50 A'   18 A"   51 A'   52 A'   53 A'   54 A'   19 A"                 
  0.188   0.192   0.206   0.231   0.239   0.265   0.364   0.386
 55 A'   56 A'   57 A'   58 A'   59 A'   60 A'   61 A'   62 A'                 
  0.405   0.406   0.412   0.425   0.430   0.437   0.439   0.454
 63 A'   20 A"   64 A'   65 A'   21 A"   22 A"   66 A'   67 A'                 
  0.465   0.471   0.481   0.504   0.524   0.539   0.552   0.593
 68 A'   69 A'   23 A"   24 A"   70 A'   25 A"   26 A"   71 A'                 
  0.599   0.657   0.676   0.708   0.738   0.753   0.776   0.801
 27 A"   72 A'   73 A'   28 A"   74 A'   75 A'   29 A"   76 A'                 
  0.828   0.831   0.834   0.840   0.843   0.859   0.894   0.906
 77 A'   30 A"   31 A"   78 A'   32 A"   79 A'   80 A'   81 A'                 
  0.919   0.936   0.957   0.993   1.036   1.062   1.122   1.126
 82 A'   83 A'   84 A'   33 A"   85 A'   86 A'   87 A'   88 A'                 
  1.232   1.250   1.294   1.303   1.568   1.585   1.674   1.692
 34 A"   89 A'   90 A'   35 A"   91 A'   36 A"   92 A'   93 A'                 
  1.882   1.909   1.992   2.028   2.122   2.170   2.192   2.214
 37 A"   94 A'   38 A"   95 A'   96 A'   97 A'   98 A'   39 A"                 
  2.228   2.275   2.318   2.335   2.353   2.453   2.483   2.532
 40 A"   41 A"   99 A'  100 A'  101 A'  102 A'  103 A'  104 A'                 
  2.633   2.827   2.946   3.135   3.176   3.492   3.978   4.012
 42 A"   43 A"  105 A'  106 A'  107 A'  108 A'   44 A"  109 A'                 
  4.052   4.164   4.353   6.678   7.533   7.583   7.654   9.646
 45 A"  110 A'  111 A'  112 A'   46 A"  113 A'  114 A'  115 A'                 
  9.762   9.772  23.211  24.005  25.754  25.769  25.851  25.879
116 A'  117 A'  118 A'  119 A'   47 A"   48 A"   49 A"  120 A'                 
 25.914  26.006  26.334  26.380  26.504  47.944 215.627 215.752
121 A'  122 A'  123 A'  124 A'  125 A'  126 A'  127 A'  128 A'                 
215.763 289.728 289.778 289.8821020.748
129 A'   50 A"  130 A'  131 A'  132 A'                                         

 Beta MOs, Restricted
 -- Occupied --                  
-482.87 -101.59 -101.59 -101.59  -62.52  -56.34  -56.33  -56.33
  1 A'    2 A'    3 A'    4 A'    5 A'    6 A'    1 A"    7 A'                 
-10.320 -10.313  -9.507  -9.506  -9.506  -8.727  -7.272  -7.272
  8 A'    9 A'   10 A'   11 A'   12 A'   13 A'   14 A'   15 A'                 
 -7.272  -7.262  -7.261  -7.261  -7.261  -7.260  -7.260  -6.559
 16 A'    2 A"   17 A'    3 A"    4 A"   18 A'   19 A'   20 A'                 
 -6.545  -6.544  -2.670  -2.666  -2.665  -2.654  -2.654  -0.962
  5 A"   21 A'   22 A'    6 A"   23 A'    7 A"   24 A'   25 A'                 
 -0.906  -0.867  -0.825  -0.743  -0.573  -0.517  -0.510  -0.454
 26 A'   27 A'   28 A'   29 A'   30 A'   31 A'   32 A'    8 A"                 
 -0.438  -0.386  -0.372  -0.357  -0.355  -0.345  -0.333  -0.308
 33 A'    9 A"   34 A'   35 A'   10 A"   36 A'   11 A"   37 A'                 
 -0.267
 12 A"                                                                         
 -- Virtual --                   
 -0.058  -0.050  -0.034  -0.027  -0.000   0.031   0.036   0.041
 38 A'   13 A"   39 A'   40 A'   41 A'   42 A'   43 A'   44 A'                 
  0.046   0.062   0.070   0.072   0.080   0.098   0.105   0.108
 14 A"   45 A'   46 A'   15 A"   16 A"   47 A'   48 A'   17 A"                 
  0.110   0.125   0.125   0.130   0.144   0.147   0.170   0.171
 49 A'   50 A'   18 A"   51 A'   52 A'   53 A'   54 A'   19 A"                 
  0.188   0.192   0.206   0.231   0.239   0.265   0.364   0.386
 55 A'   56 A'   57 A'   58 A'   59 A'   60 A'   61 A'   62 A'                 
  0.405   0.406   0.412   0.425   0.430   0.437   0.439   0.454
 63 A'   20 A"   64 A'   65 A'   21 A"   22 A"   66 A'   67 A'                 
  0.465   0.471   0.481   0.504   0.524   0.539   0.552   0.593
 68 A'   69 A'   23 A"   24 A"   70 A'   25 A"   26 A"   71 A'                 
  0.599   0.657   0.676   0.708   0.738   0.753   0.776   0.801
 27 A"   72 A'   73 A'   28 A"   74 A'   75 A'   29 A"   76 A'                 
  0.828   0.831   0.834   0.840   0.843   0.859   0.894   0.906
 77 A'   30 A"   31 A"   78 A'   32 A"   79 A'   80 A'   81 A'                 
  0.919   0.936   0.957   0.993   1.036   1.062   1.122   1.126
 82 A'   83 A'   84 A'   33 A"   85 A'   86 A'   87 A'   88 A'                 
  1.232   1.250   1.294   1.303   1.568   1.585   1.674   1.692
 34 A"   89 A'   90 A'   35 A"   91 A'   36 A"   92 A'   93 A'                 
  1.882   1.909   1.992   2.028   2.122   2.170   2.192   2.214
 37 A"   94 A'   38 A"   95 A'   96 A'   97 A'   98 A'   39 A"                 
  2.228   2.275   2.318   2.335   2.353   2.453   2.483   2.532
 40 A"   41 A"   99 A'  100 A'  101 A'  102 A'  103 A'  104 A'                 
  2.633   2.827   2.946   3.135   3.176   3.492   3.978   4.012
 42 A"   43 A"  105 A'  106 A'  107 A'  108 A'   44 A"  109 A'                 
  4.052   4.164   4.353   6.678   7.533   7.583   7.654   9.646
 45 A"  110 A'  111 A'  112 A'   46 A"  113 A'  114 A'  115 A'                 
  9.762   9.772  23.211  24.005  25.754  25.769  25.851  25.879
116 A'  117 A'  118 A'  119 A'   47 A"   48 A"   49 A"  120 A'                 
 25.914  26.006  26.334  26.380  26.504  47.944 215.627 215.752
121 A'  122 A'  123 A'  124 A'  125 A'  126 A'  127 A'  128 A'                 
215.763 289.728 289.778 289.8821020.748
129 A'   50 A"  130 A'  131 A'  132 A'                                         
 --------------------------------------------------------------

          Ground-State Mulliken Net Atomic Charges

     Atom                 Charge (a.u.)
  ----------------------------------------
      1 Cl                    0.451791
      2 Br                   -0.147889
      3 Cl                    0.481980
      4 Cl                    0.436899
      5 C                    -0.524174
      6 C                    -0.698608
  ----------------------------------------
  Sum of atomic charges =     0.000000

 -----------------------------------------------------------------
                    Cartesian Multipole Moments
 -----------------------------------------------------------------
    Charge (ESU x 10^10)
                 0.0000
    Dipole Moment (Debye)
         X      -0.1274      Y       0.1753      Z       0.0000
       Tot       0.2167
    Quadrupole Moments (Debye-Ang)
        XX     -66.4580     XY      -0.8231     YY     -64.5637
        XZ      -0.0000     YZ       0.0000     ZZ     -68.1647
    Octopole Moments (Debye-Ang^2)
       XXX     -46.2315    XXY       3.5187    XYY     -16.0094
       YYY       5.3291    XXZ      -0.0000    XYZ       0.0000
       YYZ      -0.0000    XZZ     -15.0673    YZZ       1.4557
       ZZZ       0.0000
    Hexadecapole Moments (Debye-Ang^3)
      XXXX   -1025.0606   XXXY      27.0603   XXYY    -269.0540
      XYYY      44.8594   YYYY    -751.6402   XXXZ      -0.0000
      XXYZ       0.0000   XYYZ      -0.0000   YYYZ       0.0000
      XXZZ    -190.5651   XYZZ      14.9320   YYZZ    -150.4075
      XZZZ      -0.0000   YZZZ      -0.0000   ZZZZ     -80.4017
 -----------------------------------------------------------------
 Calculating analytic gradient of the SCF energy
 Gradient of SCF Energy
            1           2           3           4           5           6
    1  -0.0000347  -0.0000357   0.0001860   0.0001944  -0.0000021  -0.0003079
    2   0.0002171  -0.0001974   0.0000744  -0.0000600   0.0001252  -0.0001593
    3   0.0000000   0.0000000  -0.0000000  -0.0000000  -0.0000000   0.0000000
 Max gradient component =       3.079E-04
 RMS gradient           =       1.304E-04
 Gradient time:  CPU 26.81 s  wall 3.47 s
 Geometry Optimization Parameters
   NAtoms,    NIC,     NZ,  NCons,   NDum,   NFix, NCnnct, MaxDiis
        6      37       0       0       0       0       0       0

 Cartesian Hessian Update
 Hessian Updated using BFGS Update


** GEOMETRY OPTIMIZATION IN DELOCALIZED INTERNAL COORDINATES **
   Searching for a Minimum

   Optimization Cycle:  19

                       Coordinates (Angstroms)
     ATOM                X               Y               Z
      1  Cl        1.8255155506    1.4799029887    0.0000000000
      2  Br       -1.4803198434    1.2113618039    0.0000000000
      3  Cl        2.1699010619   -1.4137835558    0.0000000000
      4  Cl       -1.0030115894   -1.8092353276    0.0000000000
      5  C         1.0661374113   -0.0760017268    0.0000000000
      6  C        -0.2655211537   -0.2430566565    0.0000000000
   Point Group: cs    Number of degrees of freedom:     9


   Energy is  -4031.003592539

 Hessian Updated using BFGS Update

  9 Hessian modes will be used to form the next step
  Hessian Eigenvalues:
     0.057274    0.063972    0.188897    0.265656    0.303989    0.546667
     0.799368    1.001966    1.042449

 Minimum Search - Taking Simple RFO Step
 Searching for Lamda that Minimizes Along All modes
 Value Taken    Lamda =   0.00000000
 Step Taken.  Stepsize is  0.001018

                             Maximum     Tolerance    Cnvgd?
         Gradient           0.000167      0.000300     YES
         Displacement       0.000784      0.001200     YES
         Energy change     -0.000001      0.000001     YES


                       Distance Matrix (Angstroms)
             Cl(  1)   Br(  2)   Cl(  3)   Cl(  4)   C (  5)
   Br(  2)  3.316725
   Cl(  3)  2.914108  4.496165
   Cl(  4)  4.338087  3.058076  3.197461
   C (  5)  1.731327  2.853375  1.734346  2.699162
   C (  6)  2.709432  1.895012  2.702200  1.731129  1.342096

 Final energy is   -4031.0035925390434     


 ******************************
 **  OPTIMIZATION CONVERGED  **
 ******************************

                       Coordinates (Angstroms)
     ATOM                X               Y               Z
      1  Cl        1.8255155506    1.4799029887    0.0000000000
      2  Br       -1.4803198434    1.2113618039    0.0000000000
      3  Cl        2.1699010619   -1.4137835558    0.0000000000
      4  Cl       -1.0030115894   -1.8092353276    0.0000000000
      5  C         1.0661374113   -0.0760017268    0.0000000000
      6  C        -0.2655211537   -0.2430566565    0.0000000000

Z-matrix Print:
$molecule
0 1
Br
C  1 1.895012
C  2 1.342096 1 122.719888
Cl 2 1.731129 1 114.914726 3 -180.000000 0
Cl 3 1.731327 2 123.165582 1 -0.000000 0
Cl 3 1.734346 2 122.374686 1 -180.000000 0
$end


 --------------------------------------------------------------
             Orbital Energies (a.u.) and Symmetries
 --------------------------------------------------------------

 Alpha MOs, Restricted
 -- Occupied --                  
-482.87 -101.59 -101.59 -101.59  -62.52  -56.34  -56.33  -56.33
  1 A'    2 A'    3 A'    4 A'    5 A'    6 A'    1 A"    7 A'                 
-10.320 -10.313  -9.507  -9.506  -9.506  -8.727  -7.272  -7.272
  8 A'    9 A'   10 A'   11 A'   12 A'   13 A'   14 A'   15 A'                 
 -7.272  -7.262  -7.261  -7.261  -7.261  -7.260  -7.260  -6.559
 16 A'    2 A"   17 A'    3 A"    4 A"   18 A'   19 A'   20 A'                 
 -6.545  -6.544  -2.670  -2.666  -2.665  -2.654  -2.654  -0.962
  5 A"   21 A'   22 A'    6 A"   23 A'    7 A"   24 A'   25 A'                 
 -0.906  -0.867  -0.825  -0.743  -0.573  -0.517  -0.510  -0.454
 26 A'   27 A'   28 A'   29 A'   30 A'   31 A'   32 A'    8 A"                 
 -0.438  -0.386  -0.372  -0.357  -0.355  -0.345  -0.333  -0.308
 33 A'    9 A"   34 A'   35 A'   10 A"   36 A'   11 A"   37 A'                 
 -0.267
 12 A"                                                                         
 -- Virtual --                   
 -0.058  -0.050  -0.034  -0.027  -0.000   0.031   0.036   0.041
 38 A'   13 A"   39 A'   40 A'   41 A'   42 A'   43 A'   44 A'                 
  0.046   0.062   0.070   0.072   0.080   0.098   0.105   0.108
 14 A"   45 A'   46 A'   15 A"   16 A"   47 A'   48 A'   17 A"                 
  0.110   0.125   0.125   0.130   0.144   0.147   0.170   0.171
 49 A'   50 A'   18 A"   51 A'   52 A'   53 A'   54 A'   19 A"                 
  0.188   0.192   0.206   0.231   0.239   0.265   0.364   0.386
 55 A'   56 A'   57 A'   58 A'   59 A'   60 A'   61 A'   62 A'                 
  0.405   0.406   0.412   0.425   0.430   0.437   0.439   0.454
 63 A'   20 A"   64 A'   65 A'   21 A"   22 A"   66 A'   67 A'                 
  0.465   0.471   0.481   0.504   0.524   0.539   0.552   0.593
 68 A'   69 A'   23 A"   24 A"   70 A'   25 A"   26 A"   71 A'                 
  0.599   0.657   0.676   0.708   0.738   0.753   0.776   0.801
 27 A"   72 A'   73 A'   28 A"   74 A'   75 A'   29 A"   76 A'                 
  0.828   0.831   0.834   0.840   0.843   0.859   0.894   0.906
 77 A'   30 A"   31 A"   78 A'   32 A"   79 A'   80 A'   81 A'                 
  0.919   0.936   0.957   0.993   1.036   1.062   1.122   1.126
 82 A'   83 A'   84 A'   33 A"   85 A'   86 A'   87 A'   88 A'                 
  1.232   1.250   1.294   1.303   1.568   1.585   1.674   1.692
 34 A"   89 A'   90 A'   35 A"   91 A'   36 A"   92 A'   93 A'                 
  1.882   1.909   1.992   2.028   2.122   2.170   2.192   2.214
 37 A"   94 A'   38 A"   95 A'   96 A'   97 A'   98 A'   39 A"                 
  2.228   2.275   2.318   2.335   2.353   2.453   2.483   2.532
 40 A"   41 A"   99 A'  100 A'  101 A'  102 A'  103 A'  104 A'                 
  2.633   2.827   2.946   3.135   3.176   3.492   3.978   4.012
 42 A"   43 A"  105 A'  106 A'  107 A'  108 A'   44 A"  109 A'                 
  4.052   4.164   4.353   6.678   7.533   7.583   7.654   9.646
 45 A"  110 A'  111 A'  112 A'   46 A"  113 A'  114 A'  115 A'                 
  9.762   9.772  23.211  24.005  25.754  25.769  25.851  25.879
116 A'  117 A'  118 A'  119 A'   47 A"   48 A"   49 A"  120 A'                 
 25.914  26.006  26.334  26.380  26.504  47.944 215.627 215.752
121 A'  122 A'  123 A'  124 A'  125 A'  126 A'  127 A'  128 A'                 
215.763 289.728 289.778 289.8821020.748
129 A'   50 A"  130 A'  131 A'  132 A'                                         

 Beta MOs, Restricted
 -- Occupied --                  
-482.87 -101.59 -101.59 -101.59  -62.52  -56.34  -56.33  -56.33
  1 A'    2 A'    3 A'    4 A'    5 A'    6 A'    1 A"    7 A'                 
-10.320 -10.313  -9.507  -9.506  -9.506  -8.727  -7.272  -7.272
  8 A'    9 A'   10 A'   11 A'   12 A'   13 A'   14 A'   15 A'                 
 -7.272  -7.262  -7.261  -7.261  -7.261  -7.260  -7.260  -6.559
 16 A'    2 A"   17 A'    3 A"    4 A"   18 A'   19 A'   20 A'                 
 -6.545  -6.544  -2.670  -2.666  -2.665  -2.654  -2.654  -0.962
  5 A"   21 A'   22 A'    6 A"   23 A'    7 A"   24 A'   25 A'                 
 -0.906  -0.867  -0.825  -0.743  -0.573  -0.517  -0.510  -0.454
 26 A'   27 A'   28 A'   29 A'   30 A'   31 A'   32 A'    8 A"                 
 -0.438  -0.386  -0.372  -0.357  -0.355  -0.345  -0.333  -0.308
 33 A'    9 A"   34 A'   35 A'   10 A"   36 A'   11 A"   37 A'                 
 -0.267
 12 A"                                                                         
 -- Virtual --                   
 -0.058  -0.050  -0.034  -0.027  -0.000   0.031   0.036   0.041
 38 A'   13 A"   39 A'   40 A'   41 A'   42 A'   43 A'   44 A'                 
  0.046   0.062   0.070   0.072   0.080   0.098   0.105   0.108
 14 A"   45 A'   46 A'   15 A"   16 A"   47 A'   48 A'   17 A"                 
  0.110   0.125   0.125   0.130   0.144   0.147   0.170   0.171
 49 A'   50 A'   18 A"   51 A'   52 A'   53 A'   54 A'   19 A"                 
  0.188   0.192   0.206   0.231   0.239   0.265   0.364   0.386
 55 A'   56 A'   57 A'   58 A'   59 A'   60 A'   61 A'   62 A'                 
  0.405   0.406   0.412   0.425   0.430   0.437   0.439   0.454
 63 A'   20 A"   64 A'   65 A'   21 A"   22 A"   66 A'   67 A'                 
  0.465   0.471   0.481   0.504   0.524   0.539   0.552   0.593
 68 A'   69 A'   23 A"   24 A"   70 A'   25 A"   26 A"   71 A'                 
  0.599   0.657   0.676   0.708   0.738   0.753   0.776   0.801
 27 A"   72 A'   73 A'   28 A"   74 A'   75 A'   29 A"   76 A'                 
  0.828   0.831   0.834   0.840   0.843   0.859   0.894   0.906
 77 A'   30 A"   31 A"   78 A'   32 A"   79 A'   80 A'   81 A'                 
  0.919   0.936   0.957   0.993   1.036   1.062   1.122   1.126
 82 A'   83 A'   84 A'   33 A"   85 A'   86 A'   87 A'   88 A'                 
  1.232   1.250   1.294   1.303   1.568   1.585   1.674   1.692
 34 A"   89 A'   90 A'   35 A"   91 A'   36 A"   92 A'   93 A'                 
  1.882   1.909   1.992   2.028   2.122   2.170   2.192   2.214
 37 A"   94 A'   38 A"   95 A'   96 A'   97 A'   98 A'   39 A"                 
  2.228   2.275   2.318   2.335   2.353   2.453   2.483   2.532
 40 A"   41 A"   99 A'  100 A'  101 A'  102 A'  103 A'  104 A'                 
  2.633   2.827   2.946   3.135   3.176   3.492   3.978   4.012
 42 A"   43 A"  105 A'  106 A'  107 A'  108 A'   44 A"  109 A'                 
  4.052   4.164   4.353   6.678   7.533   7.583   7.654   9.646
 45 A"  110 A'  111 A'  112 A'   46 A"  113 A'  114 A'  115 A'                 
  9.762   9.772  23.211  24.005  25.754  25.769  25.851  25.879
116 A'  117 A'  118 A'  119 A'   47 A"   48 A"   49 A"  120 A'                 
 25.914  26.006  26.334  26.380  26.504  47.944 215.627 215.752
121 A'  122 A'  123 A'  124 A'  125 A'  126 A'  127 A'  128 A'                 
215.763 289.728 289.778 289.8821020.748
129 A'   50 A"  130 A'  131 A'  132 A'                                         
 --------------------------------------------------------------

          Ground-State Mulliken Net Atomic Charges

     Atom                 Charge (a.u.)
  ----------------------------------------
      1 Cl                    0.451791
      2 Br                   -0.147889
      3 Cl                    0.481980
      4 Cl                    0.436899
      5 C                    -0.524174
      6 C                    -0.698608
  ----------------------------------------
  Sum of atomic charges =     0.000000

 -----------------------------------------------------------------
                    Cartesian Multipole Moments
 -----------------------------------------------------------------
    Charge (ESU x 10^10)
                 0.0000
    Dipole Moment (Debye)
         X      -0.1274      Y       0.1753      Z       0.0000
       Tot       0.2167
    Quadrupole Moments (Debye-Ang)
        XX     -66.4580     XY      -0.8231     YY     -64.5637
        XZ      -0.0000     YZ       0.0000     ZZ     -68.1647
    Octopole Moments (Debye-Ang^2)
       XXX     -46.2315    XXY       3.5187    XYY     -16.0094
       YYY       5.3291    XXZ      -0.0000    XYZ       0.0000
       YYZ      -0.0000    XZZ     -15.0673    YZZ       1.4557
       ZZZ       0.0000
    Hexadecapole Moments (Debye-Ang^3)
      XXXX   -1025.0606   XXXY      27.0603   XXYY    -269.0540
      XYYY      44.8594   YYYY    -751.6402   XXXZ      -0.0000
      XXYZ       0.0000   XYYZ      -0.0000   YYYZ       0.0000
      XXZZ    -190.5651   XYZZ      14.9320   YYZZ    -150.4075
      XZZZ      -0.0000   YZZZ      -0.0000   ZZZZ     -80.4017
 -----------------------------------------------------------------
Archival summary:
1\1\K55V\OPT\ProcedureUnspecified\BasisUnspecified\r1l32\taweetha\MonAug2704:13:062018MonAug2704:13:062018\0\\#,OPT,ProcedureUnspecified,BasisUnspecified,\\0,1\Br\C,1,1.89501\C,2,1.3421,1,122.72\Cl,2,1.73113,1,114.915,3,-180,0\Cl,3,1.73133,2,123.166,1,-0,0\Cl,3,1.73435,2,122.375,1,-180,0\\\@

 Total job time:  236.86s(wall), 1805.74s(cpu) 
 Mon Aug 27 04:13:06 2018

        *************************************************************
        *                                                           *
        *  Thank you very much for using Q-Chem.  Have a nice day.  *
        *                                                           *
        *************************************************************


 
User input: 2 of 2 
 
Q-Chem Developer Version!
                  Welcome to Q-Chem
     A Quantum Leap Into The Future Of Chemistry


 Q-Chem 5.1, Q-Chem, Inc., Pleasanton, CA (2018)

 Yihan Shao,  Zhengting Gan,  E. Epifanovsky,  A. T. B. Gilbert,  M. Wormit,  
 J. Kussmann,  A. W. Lange,  A. Behn,  Jia Deng,  Xintian Feng,  D. Ghosh,  
 M. Goldey,  P. R. Horn,  L. D. Jacobson,  I. Kaliman,  T. Kus,  A. Landau,  
 Jie Liu,  E. I. Proynov,  R. M. Richard,  R. P. Steele,  E. J. Sundstrom,  
 H. L. Woodcock III,  P. M. Zimmerman,  D. Zuev,  B. Albrecht,  E. Alguire,  
 S. A. Baeppler,  D. Barton,  Z. Benda,  Y. A. Bernard,  E. J. Berquist,  
 K. B. Bravaya,  H. Burton,  D. Casanova,  Chun-Min Chang,  Yunqing Chen,  
 A. Chien,  K. D. Closser,  M. P. Coons,  S. Coriani,  S. Dasgupta,  
 A. L. Dempwolff,  M. Diedenhofen,  Hainam Do,  R. G. Edgar,  Po-Tung Fang,  
 S. Faraji,  S. Fatehi,  Qingguo Feng,  K. D. Fenk,  J. Fosso-Tande,  
 Qinghui Ge,  A. Ghysels,  G. Gidofalvi,  J. Gomes,  J. Gonthier,  A. Gunina,  
 D. Hait,  M. W. D. Hanson-Heine,  P. H. P. Harbach,  A. W. Hauser,  
 J. E. Herr,  E. G. Hohenstein,  Z. C. Holden,  Kerwin Hui,  B. C. Huynh,  
 T.-C. Jagau,  Hyunjun Ji,  B. Kaduk,  K. Khistyaev,  Jaehoon Kim,  
 P. Klunzinger,  K. Koh,  D. Kosenkov,  L. Koulias,  T. Kowalczyk,  
 C. M. Krauter,  A. Kunitsa,  Ka Un Lao,  A. Laurent,  K. V. Lawler,  
 Joonho Lee,  D. Lefrancois,  S. Lehtola,  D. S. Levine,  Yi-Pei Li,  
 You-Sheng Lin,  Fenglai Liu,  E. Livshits,  A. Luenser,  P. Manohar,  
 E. Mansoor,  S. F. Manzer,  Shan-Ping Mao,  Yuezhi Mao,  N. Mardirossian,  
 A. V. Marenich,  T. Markovich,  L. A. Martinez-Martinez,  S. A. Maurer,  
 N. J. Mayhall,  S. C. McKenzie,  J.-M. Mewes,  A. F. Morrison,  
 J. W. Mullinax,  K. Nanda,  T. S. Nguyen-Beck,  R. Olivares-Amaya,  
 J. A. Parkhill,  T. M. Perrine,  F. Plasser,  P. Pokhilko,  S. Prager,  
 A. Prociuk,  E. Ramos,  D. R. Rehn,  F. Rob,  M. Schneider,  N. Sergueev,  
 S. M. Sharada,  S. Sharma,  D. W. Small,  T. Stauch,  T. Stein,  
 Yu-Chuan Su,  A. J. W. Thom,  A. Tkatchenko,  T. Tsuchimochi,  N. M. Tubman,  
 L. Vogt,  M. L. Vidal,  O. Vydrov,  M. A. Watson,  J. Wenzel,  
 M. de Wergifosse,  T. A. Wesolowski,  A. White,  J. Witte,  A. Yamada,  
 Jun Yang,  K. Yao,  S. Yeganeh,  S. R. Yost,  Zhi-Qiang You,  A. Zech,  
 Igor Ying Zhang,  Xing Zhang,  Yan Zhao,  Ying Zhu,  B. R. Brooks,  
 G. K. L. Chan,  C. J. Cramer,  M. S. Gordon,  W. J. Hehre,  A. Klamt,  
 M. W. Schmidt,  C. D. Sherrill,  D. G. Truhlar,  A. Aspuru-Guzik,  R. Baer,  
 A. T. Bell,  N. A. Besley,  Jeng-Da Chai,  A. E. DePrince, III,  
 R. A. DiStasio Jr.,  A. Dreuw,  B. D. Dunietz,  T. R. Furlani,  
 Chao-Ping Hsu,  Yousung Jung,  Jing Kong,  D. S. Lambrecht,  WanZhen Liang,  
 C. Ochsenfeld,  V. A. Rassolov,  L. V. Slipchenko,  J. E. Subotnik,  
 T. Van Voorhis,  J. M. Herbert,  A. I. Krylov,  P. M. W. Gill,  M. Head-Gordon

 Contributors to earlier versions of Q-Chem not listed above: 
 R. D. Adamson,  B. Austin,  J. Baker,  G. J. O. Beran,  K. Brandhorst,  
 S. T. Brown,  E. F. C. Byrd,  A. K. Chakraborty,  C.-L. Cheng,  
 Siu Hung Chien,  D. M. Chipman,  D. L. Crittenden,  H. Dachsel,  
 R. J. Doerksen,  A. D. Dutoi,  L. Fusti-Molnar,  W. A. Goddard III,  
 A. Golubeva-Zadorozhnaya,  S. R. Gwaltney,  G. Hawkins,  A. Heyden,  
 S. Hirata,  G. Kedziora,  F. J. Keil,  C. Kelley,  Jihan Kim,  R. A. King,  
 R. Z. Khaliullin,  P. P. Korambath,  W. Kurlancheek,  A. M. Lee,  M. S. Lee,  
 S. V. Levchenko,  Ching Yeh Lin,  D. Liotard,  R. C. Lochan,  I. Lotan,  
 P. E. Maslen,  N. Nair,  D. P. O'Neill,  D. Neuhauser,  E. Neuscamman,  
 C. M. Oana,  R. Olson,  B. Peters,  R. Peverati,  P. A. Pieniazek,  
 Y. M. Rhee,  J. Ritchie,  M. A. Rohrdanz,  E. Rosta,  N. J. Russ,  
 H. F. Schaefer III,  N. E. Schultz,  N. Shenvi,  A. C. Simmonett,  A. Sodt,  
 D. Stuck,  K. S. Thanthiriwatte,  V. Vanovschi,  Tao Wang,  A. Warshel,  
 C. F. Williams,  Q. Wu,  X. Xu,  W. Zhang

 Please cite Q-Chem as follows:
 Y. Shao et al., Mol. Phys. 113, 184-215 (2015)
 DOI: 10.1080/00268976.2014.952696

 Q-Chem 5.1.1 for Intel X86 EM64T Linux

 Parts of Q-Chem use Armadillo 8.300.2 (Tropical Shenanigans).
 http://arma.sourceforge.net/

 Q-Chem begins on Mon Aug 27 04:13:06 2018  

Host: 
0

     Scratch files written to /scratch/taweetham/qchem7111//
The previous job contains 0 fragments, simply inherited here
Input Ideriv = 2
Curr. Ideriv = -1
Max.  Ideriv = 2

Checking the input file for inconsistencies... 	...done.

--------------------------------------------------------------
User input:
--------------------------------------------------------------

$molecule
read
$end

$rem
   SCF_GUESS 	READ
   JOB_TYPE 	FREQUENCY
   BASIS 	6-311++G**
   EXCHANGE 	B3LYP
   MEM_TOTAL	7500	
$end


--------------------------------------------------------------
 ----------------------------------------------------------------
             Standard Nuclear Orientation (Angstroms)
    I     Atom           X                Y                Z
 ----------------------------------------------------------------
    1      Cl      1.0032282797    -2.0145297563    -0.0000000000
    2      Br     -1.8487281904    -0.3213061112    -0.0000000000
    3      Cl      2.5835673436     0.4338475923     0.0000000000
    4      Cl     -0.0932327237     2.1827038461     0.0000000000
    5      C       1.0043924769    -0.2832027257     0.0000000000
    6      C      -0.1185729150     0.4517602747     0.0000000000
 ----------------------------------------------------------------
 Molecular Point Group                 Cs    NOp =  2
 Largest Abelian Subgroup              Cs    NOp =  2
 Nuclear Repulsion Energy =   668.6364858665 hartrees
 There are       49 alpha and       49 beta electrons
 Requested basis set is 6-311++G(d,p)
 There are 70 shells and 182 basis functions

 Total QAlloc Memory Limit   7500 MB
 Mega-Array Size       188 MB
 MEM_STATIC part       192 MB

                       Distance Matrix (Angstroms)
             Cl(  1)   Br(  2)   Cl(  3)   Cl(  4)   C (  5)
   Br(  2)  3.316725
   Cl(  3)  2.914108  4.496165
   Cl(  4)  4.338087  3.058076  3.197461
   C (  5)  1.731327  2.853375  1.734346  2.699162
   C (  6)  2.709432  1.895012  2.702200  1.731129  1.342096

 A cutoff of  1.0D-11 yielded   1975 shell pairs
 There are     14754 function pairs (     16128 Cartesian)

 -------------------------------------------------------
 OpenMP Integral Computing Module                       
 Release: version 1.0, May 2013, Q-Chem Inc. Pittsburgh 
 -------------------------------------------------------
 Integral Job Info:
 Integral job number is                      11
 Integral operator is                         1
 short-range coefficients                     0
 long-range coefficients              100000000
 Omega coefficients                           0
 if combine SR and LR in K                    0
 Integral screening is                        0
 Integral computing path is                   2
 max size of driver memory is            800000
 size of driver memory is                593474
 size of scratch memory is             29634545
 max col of scratch BK array               1296
 max len of scratch array in speh3          155
 max len of scratch index in speh4           18
 max int batch size is                      520
 min int batch size is                       52
 fixed nKL is                                45
 max L of basis functions is                  2
 order of int derivative is                   0
 number of shells is                         70
 number of basis is                         190
 number of cartesian basis is               190
 number of contracted shell pairs          1975
 number of primitive shell pairs           5267
 maxK2 (contraction) of shell pair           36
 max number of K2 of shell pair               1
 max number of CS2 of shell pair            202
 max number of PS2 of shell pair            384
 mem total for path MDJ                  522828
 -------------------------------------------------------
 Smallest overlap matrix eigenvalue = 1.49E-05
 Guess MOs from SCF MO coefficient file

 -----------------------------------------------------------------------
  General SCF calculation program by
  Eric Jon Sundstrom, Paul Horn, Yuezhi Mao, Dmitri Zuev, Alec White,
  David Stuck, Shaama M.S., Shane Yost, Joonho Lee, David Small,
  Daniel Levine, Susi Lehtola, Hugh Burton, Evgeny Epifanovsky
 -----------------------------------------------------------------------
 Exchange:     0.2000 Hartree-Fock + 0.0800 Slater + 0.7200 B88
 Correlation:  0.1900 VWN1RPA + 0.8100 LYP
 Using SG-1 standard quadrature grid
 using 8 threads for integral computing
 -------------------------------------------------------
 OpenMP Integral computing Module                
 Release: version 2.0, May 2017, Q-Chem Inc. Pleasanton 
 -------------------------------------------------------
 -------------------------------------------------------
 OpenMP BLAS3 based DFT computing Module                
 Release: version 1.0, May 2013, Q-Chem Inc. Pittsburgh 
 -------------------------------------------------------
 A restricted SCF calculation will be
 performed using DIIS
 SCF converges when DIIS error is below 1.0e-08
 ---------------------------------------
  Cycle       Energy         DIIS error
 ---------------------------------------
    1   -4028.0229597307      2.19e-02  
    2   -4030.7660057764      6.98e-03  
    3   -4030.6124493232      9.23e-03  
    4   -4030.9918279795      1.71e-03  
    5   -4031.0024634043      5.11e-04  
    6   -4031.0033544465      1.97e-04  
    7   -4031.0034837742      7.46e-05  
    8   -4031.0035055928      1.66e-05  
    9   -4031.0035066384      2.95e-06  
   10   -4031.0035066788      1.60e-06  
   11   -4031.0035066860      2.52e-07  
   12   -4031.0035066862      3.35e-08  
   13   -4031.0035066862      8.81e-09  Convergence criterion met
 ---------------------------------------
 SCF time:   CPU 84.70s  wall 12.00s 
 SCF   energy in the final basis set =    -4031.0035066862
 Total energy in the final basis set =    -4031.0035066862

 --------------------------------------------------------------
             Orbital Energies (a.u.) and Symmetries
 --------------------------------------------------------------

 Alpha MOs, Restricted
 -- Occupied --                  
-482.87 -101.59 -101.59 -101.59  -62.52  -56.34  -56.33  -56.33
  1 A'    2 A'    3 A'    4 A'    5 A'    6 A'    1 A"    7 A'                 
-10.320 -10.313  -9.507  -9.506  -9.506  -8.727  -7.272  -7.272
  8 A'    9 A'   10 A'   11 A'   12 A'   13 A'   14 A'   15 A'                 
 -7.271  -7.262  -7.261  -7.261  -7.261  -7.261  -7.260  -6.559
 16 A'    2 A"   17 A'    3 A"    4 A"   18 A'   19 A'   20 A'                 
 -6.545  -6.544  -2.670  -2.666  -2.665  -2.654  -2.654  -0.962
  5 A"   21 A'   22 A'    6 A"   23 A'    7 A"   24 A'   25 A'                 
 -0.906  -0.867  -0.825  -0.743  -0.573  -0.517  -0.510  -0.454
 26 A'   27 A'   28 A'   29 A'   30 A'   31 A'   32 A'    8 A"                 
 -0.438  -0.386  -0.372  -0.357  -0.355  -0.345  -0.333  -0.308
 33 A'    9 A"   34 A'   35 A'   10 A"   36 A'   11 A"   37 A'                 
 -0.267
 12 A"                                                                         
 -- Virtual --                   
 -0.058  -0.050  -0.034  -0.027  -0.000   0.031   0.036   0.041
 38 A'   13 A"   39 A'   40 A'   41 A'   42 A'   43 A'   44 A'                 
  0.046   0.062   0.070   0.072   0.080   0.098   0.105   0.108
 14 A"   45 A'   46 A'   15 A"   16 A"   47 A'   48 A'   17 A"                 
  0.110   0.125   0.125   0.130   0.144   0.146   0.170   0.171
 49 A'   50 A'   18 A"   51 A'   52 A'   53 A'   54 A'   19 A"                 
  0.188   0.192   0.206   0.231   0.239   0.265   0.364   0.386
 55 A'   56 A'   57 A'   58 A'   59 A'   60 A'   61 A'   62 A'                 
  0.405   0.407   0.412   0.425   0.430   0.437   0.439   0.454
 63 A'   20 A"   64 A'   65 A'   21 A"   22 A"   66 A'   67 A'                 
  0.464   0.471   0.481   0.504   0.524   0.539   0.552   0.593
 68 A'   69 A'   23 A"   24 A"   70 A'   25 A"   26 A"   71 A'                 
  0.599   0.657   0.676   0.708   0.738   0.753   0.776   0.801
 27 A"   72 A'   73 A'   28 A"   74 A'   75 A'   29 A"   76 A'                 
  0.828   0.831   0.834   0.840   0.843   0.859   0.894   0.906
 77 A'   30 A"   31 A"   78 A'   32 A"   79 A'   80 A'   81 A'                 
  0.919   0.936   0.957   0.993   1.036   1.062   1.122   1.126
 82 A'   83 A'   84 A'   33 A"   85 A'   86 A'   87 A'   88 A'                 
  1.232   1.250   1.294   1.303   1.568   1.585   1.674   1.692
 34 A"   89 A'   90 A'   35 A"   91 A'   36 A"   92 A'   93 A'                 
  1.882   1.909   1.992   2.028   2.122   2.170   2.192   2.214
 37 A"   94 A'   38 A"   95 A'   96 A'   97 A'   98 A'   39 A"                 
  2.228   2.275   2.318   2.335   2.353   2.453   2.483   2.532
 40 A"   41 A"   99 A'  100 A'  101 A'  102 A'  103 A'  104 A'                 
  2.634   2.827   2.946   3.135   3.176   3.492   3.978   4.013
 42 A"   43 A"  105 A'  106 A'  107 A'  108 A'   44 A"  109 A'                 
  4.052   4.164   4.353   6.678   7.533   7.583   7.654   9.646
 45 A"  110 A'  111 A'  112 A'   46 A"  113 A'  114 A'  115 A'                 
  9.762   9.772  23.211  24.005  25.754  25.769  25.851  25.879
116 A'  117 A'  118 A'  119 A'   47 A"   48 A"   49 A"  120 A'                 
 25.914  26.006  26.335  26.380  26.504  47.944 215.627 215.752
121 A'  122 A'  123 A'  124 A'  125 A'  126 A'  127 A'  128 A'                 
215.763 289.728 289.778 289.8821020.748
129 A'   50 A"  130 A'  131 A'  132 A'                                         

 Beta MOs, Restricted
 -- Occupied --                  
-482.87 -101.59 -101.59 -101.59  -62.52  -56.34  -56.33  -56.33
  1 A'    2 A'    3 A'    4 A'    5 A'    6 A'    1 A"    7 A'                 
-10.320 -10.313  -9.507  -9.506  -9.506  -8.727  -7.272  -7.272
  8 A'    9 A'   10 A'   11 A'   12 A'   13 A'   14 A'   15 A'                 
 -7.271  -7.262  -7.261  -7.261  -7.261  -7.261  -7.260  -6.559
 16 A'    2 A"   17 A'    3 A"    4 A"   18 A'   19 A'   20 A'                 
 -6.545  -6.544  -2.670  -2.666  -2.665  -2.654  -2.654  -0.962
  5 A"   21 A'   22 A'    6 A"   23 A'    7 A"   24 A'   25 A'                 
 -0.906  -0.867  -0.825  -0.743  -0.573  -0.517  -0.510  -0.454
 26 A'   27 A'   28 A'   29 A'   30 A'   31 A'   32 A'    8 A"                 
 -0.438  -0.386  -0.372  -0.357  -0.355  -0.345  -0.333  -0.308
 33 A'    9 A"   34 A'   35 A'   10 A"   36 A'   11 A"   37 A'                 
 -0.267
 12 A"                                                                         
 -- Virtual --                   
 -0.058  -0.050  -0.034  -0.027  -0.000   0.031   0.036   0.041
 38 A'   13 A"   39 A'   40 A'   41 A'   42 A'   43 A'   44 A'                 
  0.046   0.062   0.070   0.072   0.080   0.098   0.105   0.108
 14 A"   45 A'   46 A'   15 A"   16 A"   47 A'   48 A'   17 A"                 
  0.110   0.125   0.125   0.130   0.144   0.146   0.170   0.171
 49 A'   50 A'   18 A"   51 A'   52 A'   53 A'   54 A'   19 A"                 
  0.188   0.192   0.206   0.231   0.239   0.265   0.364   0.386
 55 A'   56 A'   57 A'   58 A'   59 A'   60 A'   61 A'   62 A'                 
  0.405   0.407   0.412   0.425   0.430   0.437   0.439   0.454
 63 A'   20 A"   64 A'   65 A'   21 A"   22 A"   66 A'   67 A'                 
  0.464   0.471   0.481   0.504   0.524   0.539   0.552   0.593
 68 A'   69 A'   23 A"   24 A"   70 A'   25 A"   26 A"   71 A'                 
  0.599   0.657   0.676   0.708   0.738   0.753   0.776   0.801
 27 A"   72 A'   73 A'   28 A"   74 A'   75 A'   29 A"   76 A'                 
  0.828   0.831   0.834   0.840   0.843   0.859   0.894   0.906
 77 A'   30 A"   31 A"   78 A'   32 A"   79 A'   80 A'   81 A'                 
  0.919   0.936   0.957   0.993   1.036   1.062   1.122   1.126
 82 A'   83 A'   84 A'   33 A"   85 A'   86 A'   87 A'   88 A'                 
  1.232   1.250   1.294   1.303   1.568   1.585   1.674   1.692
 34 A"   89 A'   90 A'   35 A"   91 A'   36 A"   92 A'   93 A'                 
  1.882   1.909   1.992   2.028   2.122   2.170   2.192   2.214
 37 A"   94 A'   38 A"   95 A'   96 A'   97 A'   98 A'   39 A"                 
  2.228   2.275   2.318   2.335   2.353   2.453   2.483   2.532
 40 A"   41 A"   99 A'  100 A'  101 A'  102 A'  103 A'  104 A'                 
  2.634   2.827   2.946   3.135   3.176   3.492   3.978   4.013
 42 A"   43 A"  105 A'  106 A'  107 A'  108 A'   44 A"  109 A'                 
  4.052   4.164   4.353   6.678   7.533   7.583   7.654   9.646
 45 A"  110 A'  111 A'  112 A'   46 A"  113 A'  114 A'  115 A'                 
  9.762   9.772  23.211  24.005  25.754  25.769  25.851  25.879
116 A'  117 A'  118 A'  119 A'   47 A"   48 A"   49 A"  120 A'                 
 25.914  26.006  26.335  26.380  26.504  47.944 215.627 215.752
121 A'  122 A'  123 A'  124 A'  125 A'  126 A'  127 A'  128 A'                 
215.763 289.728 289.778 289.8821020.748
129 A'   50 A"  130 A'  131 A'  132 A'                                         
 --------------------------------------------------------------

          Ground-State Mulliken Net Atomic Charges

     Atom                 Charge (a.u.)
  ----------------------------------------
      1 Cl                    0.451312
      2 Br                   -0.147905
      3 Cl                    0.482337
      4 Cl                    0.436890
      5 C                    -0.523836
      6 C                    -0.698797
  ----------------------------------------
  Sum of atomic charges =     0.000000

 -----------------------------------------------------------------
                    Cartesian Multipole Moments
 -----------------------------------------------------------------
    Charge (ESU x 10^10)
                 0.0000
    Dipole Moment (Debye)
         X      -0.1910      Y      -0.1021      Z      -0.0000
       Tot       0.2166
    Quadrupole Moments (Debye-Ang)
        XX     -65.4482     XY       1.2326     YY     -65.6032
        XZ      -0.0000     YZ      -0.0000     ZZ     -68.1651
    Octopole Moments (Debye-Ang^2)
       XXX     -48.6278    XXY      -3.4698    XYY     -14.3414
       YYY      -7.7313    XXZ       0.0000    XYZ       0.0000
       YYZ      -0.0000    XZZ     -15.0758    YZZ      -2.6494
       ZZZ      -0.0000
    Hexadecapole Moments (Debye-Ang^3)
      XXXX    -997.6752   XXXY      43.8516   XXYY    -303.2552
      XYYY       9.5055   YYYY    -711.9886   XXXZ      -0.0000
      XXYZ      -0.0000   XYYZ       0.0000   YYYZ      -0.0000
      XXZZ    -194.9926   XYZZ       4.9845   YYZZ    -146.0603
      XZZZ      -0.0000   YZZZ      -0.0000   ZZZZ     -80.4027
 -----------------------------------------------------------------
 Calculating MO derivatives via CPSCF
 D1JvT checksum  = 333648 22401.9284309795
 D1KAT checksum  = 769248 1137.6410709654
   1         3          18      0.139476    0.035658
   2         3          18      0.019650    0.004900
   3         3          18      0.002767    0.000833
   4         3          18      0.000267    0.000070
   5        18           3      0.000013    0.000006
   6        21           0      0.000000    0.000000    Roots Converged
 Time for AOints: 30.2 s (CPU) 3.9 s (wall)
 ------------------------------------------------------------------------------
                     AOints        : Timing summary (seconds)
 ------------------------------------------------------------------------------
     job step          cpu (% of tot)      sys (% of tot)     wall (% of tot)
 ------------------------------------------------------------------------------
  cpscf_lag         0.1189E+03 (35.9)   0.1000E-04 (22.7)   0.1527E+02 (35.4)
  iterzp            0.1821E+03 (55.0)   0.3100E-04 (70.5)   0.2390E+02 (55.4)
  make_fx           0.0000E+00 ( 0.0)   0.0000E+00 ( 0.0)   0.0000E+00 ( 0.0)
  AOints            0.3016E+02 ( 9.1)   0.2000E-05 ( 4.5)   0.3853E+01 ( 8.9)
 ------------------------------------------------------------------------------
   Grand Totals     0.3312E+03          0.4400E-04          0.4312E+02
 ------------------------------------------------------------------------------
 Calculating analytic Hessian of the SCF energy
 Polarizability Matrix (a.u.)
            1           2           3
    1-102.1250393   0.4296428  -0.0000000
    2   0.4296428 -92.1114921  -0.0000000
    3  -0.0000000  -0.0000000 -46.5792936

 Direct stationary perturbation theory relativistic correction:

 rels  =      19.140397594544
 relv  =     -65.678089482107
 rel2e =      11.239657661769
 E_rel =     -35.298034225795

 Hessian of the SCF Energy
            1           2           3           4           5           6
    1   0.0467387  -0.0016916   0.0000000  -0.0055420   0.0074287  -0.0000000
    2  -0.0016916   0.2325644   0.0000000   0.0024383  -0.0000065  -0.0000000
    3   0.0000000   0.0000000   0.0095875   0.0000000  -0.0000000  -0.0013473
    4  -0.0055420   0.0024383   0.0000000   0.1831773   0.0667718   0.0000000
    5   0.0074287  -0.0000065  -0.0000000   0.0667718   0.0677486   0.0000000
    6  -0.0000000  -0.0000000  -0.0013473   0.0000000   0.0000000   0.0071006
    7  -0.0077922  -0.0197604  -0.0000000  -0.0026573   0.0012306   0.0000000
    8  -0.0287243  -0.0296431  -0.0000000   0.0011199   0.0002011   0.0000000
    9  -0.0000000  -0.0000000   0.0042997  -0.0000000   0.0000000   0.0036378
   10  -0.0012247   0.0021905  -0.0000000  -0.0079952  -0.0244691   0.0000000
   11   0.0023014  -0.0023987   0.0000000  -0.0174498  -0.0245509  -0.0000000
   12   0.0000000  -0.0000000   0.0043293   0.0000000   0.0000000   0.0034382
   13  -0.0333028   0.0162986  -0.0000000  -0.0303375   0.0013002   0.0000000
   14   0.0007513  -0.1666041  -0.0000000  -0.0138028   0.0018148  -0.0000000
   15   0.0000000   0.0000000  -0.0220281  -0.0000000  -0.0000000   0.0044439
   16   0.0011231   0.0005246   0.0000000  -0.1366453  -0.0522622  -0.0000000
   17   0.0199345  -0.0339119   0.0000000  -0.0390776  -0.0452070  -0.0000000
   18  -0.0000000  -0.0000000   0.0051589   0.0000000   0.0000000  -0.0172731
            7           8           9          10          11          12
    1  -0.0077922  -0.0287243  -0.0000000  -0.0012247   0.0023014   0.0000000
    2  -0.0197604  -0.0296431  -0.0000000   0.0021905  -0.0023987  -0.0000000
    3  -0.0000000  -0.0000000   0.0042997  -0.0000000   0.0000000   0.0043293
    4  -0.0026573   0.0011199  -0.0000000  -0.0079952  -0.0174498   0.0000000
    5   0.0012306   0.0002011   0.0000000  -0.0244691  -0.0245509   0.0000000
    6   0.0000000   0.0000000   0.0036378   0.0000000  -0.0000000   0.0034382
    7   0.2001377   0.0670170   0.0000000  -0.0048662   0.0030383  -0.0000000
    8   0.0670170   0.0766565  -0.0000000   0.0082381   0.0001076  -0.0000000
    9   0.0000000  -0.0000000   0.0094342   0.0000000  -0.0000000  -0.0018447
   10  -0.0048662   0.0082381   0.0000000   0.0454260  -0.0013774  -0.0000000
   11   0.0030383   0.0001076  -0.0000000  -0.0013774   0.2314754   0.0000000
   12  -0.0000000  -0.0000000  -0.0018447  -0.0000000   0.0000000   0.0094301
   13  -0.1471055  -0.0501583   0.0000000   0.0009825  -0.0014696  -0.0000000
   14  -0.0346486  -0.0494018   0.0000000   0.0196077  -0.0350119  -0.0000000
   15   0.0000000   0.0000000  -0.0222396  -0.0000000  -0.0000000   0.0052073
   16  -0.0377165   0.0025075  -0.0000000  -0.0323224   0.0149571   0.0000000
   17  -0.0168769   0.0020797   0.0000000  -0.0041897  -0.1696215  -0.0000000
   18  -0.0000000   0.0000000   0.0067126   0.0000000  -0.0000000  -0.0205601
           13          14          15          16          17          18
    1  -0.0333028   0.0007513   0.0000000   0.0011231   0.0199345  -0.0000000
    2   0.0162986  -0.1666041   0.0000000   0.0005246  -0.0339119  -0.0000000
    3  -0.0000000  -0.0000000  -0.0220281   0.0000000   0.0000000   0.0051589
    4  -0.0303375  -0.0138028  -0.0000000  -0.1366453  -0.0390776   0.0000000
    5   0.0013002   0.0018148  -0.0000000  -0.0522622  -0.0452070   0.0000000
    6   0.0000000  -0.0000000   0.0044439  -0.0000000  -0.0000000  -0.0172731
    7  -0.1471055  -0.0346486   0.0000000  -0.0377165  -0.0168769  -0.0000000
    8  -0.0501583  -0.0494018   0.0000000   0.0025075   0.0020797   0.0000000
    9   0.0000000   0.0000000  -0.0222396  -0.0000000   0.0000000   0.0067126
   10   0.0009825   0.0196077  -0.0000000  -0.0323224  -0.0041897   0.0000000
   11  -0.0014696  -0.0350119  -0.0000000   0.0149571  -0.1696215  -0.0000000
   12  -0.0000000  -0.0000000   0.0052073   0.0000000  -0.0000000  -0.0205601
   13   0.5681352  -0.1658505   0.0000000  -0.3583720   0.1998796  -0.0000000
   14  -0.1658505   0.4356014   0.0000000   0.1939429  -0.1863983  -0.0000000
   15   0.0000000   0.0000000   0.0822741  -0.0000000  -0.0000000  -0.0476576
   16  -0.3583720   0.1939429  -0.0000000   0.5639331  -0.1596699   0.0000000
   17   0.1998796  -0.1863983  -0.0000000  -0.1596699   0.4330591   0.0000000
   18  -0.0000000  -0.0000000  -0.0476576   0.0000000   0.0000000   0.0736192
 Gradient time:  CPU 531.19 s  wall 68.87 s
 **********************************************************************
 **                                                                  **
 **                       VIBRATIONAL ANALYSIS                       **
 **                       --------------------                       **
 **                                                                  **
 **        VIBRATIONAL FREQUENCIES (CM**-1) AND NORMAL MODES         **
 **     FORCE CONSTANTS (mDYN/ANGSTROM) AND REDUCED MASSES (AMU)     **
 **                  INFRARED INTENSITIES (KM/MOL)                   **
 **                                                                  **
 **********************************************************************


 Mode:                 1                      2                      3
 Frequency:        82.74                 154.84                 220.66
 Force Cnst:      0.1493                 0.5373                 1.0366
 Red. Mass:      37.0114                38.0352                36.1333
 IR Active:          YES                    YES                    YES
 IR Intens:        0.004                  0.481                  0.297
 Raman Active:       YES                    YES                    YES
               X      Y      Z        X      Y      Z        X      Y      Z
 Cl         0.000 -0.000 -0.541    0.641 -0.229  0.000   -0.279  0.040  0.000
 Br        -0.000  0.000  0.243   -0.319  0.223 -0.000    0.012 -0.216  0.000
 Cl        -0.000 -0.000  0.588   -0.151  0.227 -0.000   -0.383  0.400  0.000
 Cl         0.000  0.000 -0.527    0.238 -0.312  0.000    0.726  0.035  0.000
 C         -0.000 -0.000 -0.052    0.022 -0.236 -0.000   -0.165  0.001 -0.000
 C          0.000  0.000 -0.146   -0.042 -0.315  0.000   -0.102  0.040 -0.000
 TransDip  -0.000 -0.000  0.002   -0.017 -0.015 -0.000   -0.005 -0.017  0.000

 Mode:                 4                      5                      6
 Frequency:       271.64                 276.35                 314.24
 Force Cnst:      1.7094                 0.5931                 1.7714
 Red. Mass:      39.3185                13.1815                30.4472
 IR Active:          YES                    YES                    YES
 IR Intens:        0.068                  0.928                  0.160
 Raman Active:       YES                    YES                    YES
               X      Y      Z        X      Y      Z        X      Y      Z
 Cl        -0.227 -0.436  0.000   -0.000 -0.000 -0.125   -0.379  0.131 -0.000
 Br         0.364  0.230  0.000    0.000  0.000 -0.048   -0.137  0.014  0.000
 Cl        -0.372  0.350  0.000   -0.000  0.000 -0.108    0.506  0.356  0.000
 Cl        -0.286 -0.256  0.000   -0.000 -0.000 -0.133   -0.004 -0.451 -0.000
 C          0.027 -0.320 -0.000    0.000 -0.000  0.645    0.370  0.053 -0.000
 C          0.156 -0.194 -0.000    0.000 -0.000  0.733    0.172 -0.253  0.000
 TransDip  -0.004  0.007  0.000   -0.000 -0.000 -0.031   -0.007  0.011  0.000

 Mode:                 7                      8                      9
 Frequency:       411.04                 533.38                 729.08
 Force Cnst:      3.4132                 2.0478                 4.4813
 Red. Mass:      34.2887                12.2170                14.3088
 IR Active:          YES                    YES                    YES
 IR Intens:        0.012                  0.012                 67.985
 Raman Active:       YES                    YES                    YES
               X      Y      Z        X      Y      Z        X      Y      Z
 Cl         0.062  0.639  0.000   -0.000  0.000 -0.054   -0.032  0.145  0.000
 Br         0.142  0.080 -0.000   -0.000  0.000  0.018   -0.068 -0.019 -0.000
 Cl        -0.308 -0.272  0.000    0.000  0.000 -0.058   -0.208 -0.054  0.000
 Cl         0.034 -0.558 -0.000    0.000 -0.000  0.048   -0.034  0.129 -0.000
 C         -0.158  0.136 -0.000   -0.000 -0.000  0.738    0.602 -0.269 -0.000
 C         -0.161 -0.107  0.000    0.000  0.000 -0.668    0.643 -0.248  0.000
 TransDip   0.003 -0.002  0.000    0.000 -0.000 -0.003    0.251 -0.082  0.000

 Mode:                10                     11                     12
 Frequency:       848.06                 940.73                1603.07
 Force Cnst:      5.8151                 6.4960                18.2145
 Red. Mass:      13.7231                12.4586                12.0299
 IR Active:          YES                    YES                    YES
 IR Intens:      199.456                  0.481                  2.862
 Raman Active:       YES                    YES                    YES
               X      Y      Z        X      Y      Z        X      Y      Z
 Cl         0.007 -0.156 -0.000   -0.020 -0.077 -0.000   -0.004  0.020  0.000
 Br        -0.042 -0.020 -0.000    0.022  0.017  0.000    0.007  0.002 -0.000
 Cl        -0.109 -0.050  0.000   -0.059 -0.048 -0.000   -0.018 -0.004  0.000
 Cl         0.001 -0.173 -0.000    0.023  0.071  0.000    0.003 -0.020 -0.000
 C          0.261  0.592 -0.000    0.401  0.603  0.000    0.593 -0.391 -0.000
 C          0.309  0.644  0.000   -0.378 -0.561 -0.000   -0.583  0.391  0.000
 TransDip   0.196  0.408 -0.000    0.013  0.018 -0.000    0.053 -0.010  0.000

 STANDARD THERMODYNAMIC QUANTITIES AT   298.15 K  AND     1.00 ATM

   This Molecule has  0 Imaginary Frequencies
   Zero point vibrational energy:        9.129 kcal/mol

   Atom    1 Element Cl Has Mass   34.96885
   Atom    2 Element Br Has Mass   78.91830
   Atom    3 Element Cl Has Mass   34.96885
   Atom    4 Element Cl Has Mass   34.96885
   Atom    5 Element C  Has Mass   12.00000
   Atom    6 Element C  Has Mass   12.00000
   Molecular Mass:   207.824850 amu
   Principal axes and moments of inertia in amu*Bohr^2:
                             1           2           3
    Eigenvalues --     1166.14801  1964.65448  3130.80249
          X               0.99983    -0.01827     0.00000
          Y               0.01827     0.99983     0.00000
          Z               0.00000    -0.00000     1.00000
   Rotational Symmetry Number is   1
   The Molecule is an Asymmetric Top
   Translational Enthalpy:        0.889 kcal/mol
   Rotational Enthalpy:           0.889 kcal/mol
   Vibrational Enthalpy:         11.613 kcal/mol
   gas constant (RT):             0.592 kcal/mol
   Translational Entropy:        41.898  cal/mol.K
   Rotational Entropy:           30.351  cal/mol.K
   Vibrational Entropy:          14.946  cal/mol.K

   Total Enthalpy:               13.983 kcal/mol
   Total Entropy:                87.195  cal/mol.K

 ======================================================================

 STANDARD THERMODYNAMIC QUANTITIES FOR ANHARMONIC VIBRATION -- TOSH

   Zero point vibrational energy: ************ kcal/mol

   Vibrational Enthalpy:       Infinity kcal/mol
   Vibrational Entropy:             NaN  cal/mol.K

   Total Enthalpy:             Infinity kcal/mol
   Total Entropy:                   NaN  cal/mol.K

 ======================================================================

 STANDARD THERMODYNAMIC QUANTITIES FOR ANHARMONIC VIBRATION -- VPT2

   Zero point vibrational energy: ************ kcal/mol

   Vibrational Enthalpy:       Infinity kcal/mol
   Vibrational Entropy:             NaN  cal/mol.K

   Total Enthalpy:             Infinity kcal/mol
   Total Entropy:                   NaN  cal/mol.K

 ======================================================================

Archival summary:
1\1\K55V\FREQ\ProcedureUnspecified\BasisUnspecified\r1l32\taweetha\MonAug2704:14:262018MonAug2704:14:262018\0\\#,FREQ,ProcedureUnspecified,BasisUnspecified,\\0,1\Br\C,1,1.89501\C,2,1.3421,1,122.72\Cl,2,1.73113,1,114.915,3,-180,0\Cl,3,1.73133,2,123.166,1,-0,0\Cl,3,1.73435,2,122.375,1,-180,0\\\@

 Total job time:  80.06s(wall), 616.13s(cpu) 
 Mon Aug 27 04:14:26 2018

        *************************************************************
        *                                                           *
        *  Thank you very much for using Q-Chem.  Have a nice day.  *
        *                                                           *
        *************************************************************
