# Supplementary material for: Geometric and energetic data from ab initio calculations of haloethene, haloimine, halomethylenephosphine, haloiminophosphine, halodiazene, halodiphosphene and halocyclopropane
Source: Data Brief. 2019 Nov 2;27:104738. doi: 10.1016/j.dib.2019.104738 (PMC6861602; doi:10.1016/j.dib.2019.104738)
Supplement: Multimedia component 2 [file mmc2.zip › CC/B3LYP/ClClCCBrI.out]

Q-Chem Developer Version!
                  Welcome to Q-Chem
     A Quantum Leap Into The Future Of Chemistry


 Q-Chem 5.1, Q-Chem, Inc., Pleasanton, CA (2018)

 Yihan Shao,  Zhengting Gan,  E. Epifanovsky,  A. T. B. Gilbert,  M. Wormit,  
 J. Kussmann,  A. W. Lange,  A. Behn,  Jia Deng,  Xintian Feng,  D. Ghosh,  
 M. Goldey,  P. R. Horn,  L. D. Jacobson,  I. Kaliman,  T. Kus,  A. Landau,  
 Jie Liu,  E. I. Proynov,  R. M. Richard,  R. P. Steele,  E. J. Sundstrom,  
 H. L. Woodcock III,  P. M. Zimmerman,  D. Zuev,  B. Albrecht,  E. Alguire,  
 S. A. Baeppler,  D. Barton,  Z. Benda,  Y. A. Bernard,  E. J. Berquist,  
 K. B. Bravaya,  H. Burton,  D. Casanova,  Chun-Min Chang,  Yunqing Chen,  
 A. Chien,  K. D. Closser,  M. P. Coons,  S. Coriani,  S. Dasgupta,  
 A. L. Dempwolff,  M. Diedenhofen,  Hainam Do,  R. G. Edgar,  Po-Tung Fang,  
 S. Faraji,  S. Fatehi,  Qingguo Feng,  K. D. Fenk,  J. Fosso-Tande,  
 Qinghui Ge,  A. Ghysels,  G. Gidofalvi,  J. Gomes,  J. Gonthier,  A. Gunina,  
 D. Hait,  M. W. D. Hanson-Heine,  P. H. P. Harbach,  A. W. Hauser,  
 J. E. Herr,  E. G. Hohenstein,  Z. C. Holden,  Kerwin Hui,  B. C. Huynh,  
 T.-C. Jagau,  Hyunjun Ji,  B. Kaduk,  K. Khistyaev,  Jaehoon Kim,  
 P. Klunzinger,  K. Koh,  D. Kosenkov,  L. Koulias,  T. Kowalczyk,  
 C. M. Krauter,  A. Kunitsa,  Ka Un Lao,  A. Laurent,  K. V. Lawler,  
 Joonho Lee,  D. Lefrancois,  S. Lehtola,  D. S. Levine,  Yi-Pei Li,  
 You-Sheng Lin,  Fenglai Liu,  E. Livshits,  A. Luenser,  P. Manohar,  
 E. Mansoor,  S. F. Manzer,  Shan-Ping Mao,  Yuezhi Mao,  N. Mardirossian,  
 A. V. Marenich,  T. Markovich,  L. A. Martinez-Martinez,  S. A. Maurer,  
 N. J. Mayhall,  S. C. McKenzie,  J.-M. Mewes,  A. F. Morrison,  
 J. W. Mullinax,  K. Nanda,  T. S. Nguyen-Beck,  R. Olivares-Amaya,  
 J. A. Parkhill,  T. M. Perrine,  F. Plasser,  P. Pokhilko,  S. Prager,  
 A. Prociuk,  E. Ramos,  D. R. Rehn,  F. Rob,  M. Schneider,  N. Sergueev,  
 S. M. Sharada,  S. Sharma,  D. W. Small,  T. Stauch,  T. Stein,  
 Yu-Chuan Su,  A. J. W. Thom,  A. Tkatchenko,  T. Tsuchimochi,  N. M. Tubman,  
 L. Vogt,  M. L. Vidal,  O. Vydrov,  M. A. Watson,  J. Wenzel,  
 M. de Wergifosse,  T. A. Wesolowski,  A. White,  J. Witte,  A. Yamada,  
 Jun Yang,  K. Yao,  S. Yeganeh,  S. R. Yost,  Zhi-Qiang You,  A. Zech,  
 Igor Ying Zhang,  Xing Zhang,  Yan Zhao,  Ying Zhu,  B. R. Brooks,  
 G. K. L. Chan,  C. J. Cramer,  M. S. Gordon,  W. J. Hehre,  A. Klamt,  
 M. W. Schmidt,  C. D. Sherrill,  D. G. Truhlar,  A. Aspuru-Guzik,  R. Baer,  
 A. T. Bell,  N. A. Besley,  Jeng-Da Chai,  A. E. DePrince, III,  
 R. A. DiStasio Jr.,  A. Dreuw,  B. D. Dunietz,  T. R. Furlani,  
 Chao-Ping Hsu,  Yousung Jung,  Jing Kong,  D. S. Lambrecht,  WanZhen Liang,  
 C. Ochsenfeld,  V. A. Rassolov,  L. V. Slipchenko,  J. E. Subotnik,  
 T. Van Voorhis,  J. M. Herbert,  A. I. Krylov,  P. M. W. Gill,  M. Head-Gordon

 Contributors to earlier versions of Q-Chem not listed above: 
 R. D. Adamson,  B. Austin,  J. Baker,  G. J. O. Beran,  K. Brandhorst,  
 S. T. Brown,  E. F. C. Byrd,  A. K. Chakraborty,  C.-L. Cheng,  
 Siu Hung Chien,  D. M. Chipman,  D. L. Crittenden,  H. Dachsel,  
 R. J. Doerksen,  A. D. Dutoi,  L. Fusti-Molnar,  W. A. Goddard III,  
 A. Golubeva-Zadorozhnaya,  S. R. Gwaltney,  G. Hawkins,  A. Heyden,  
 S. Hirata,  G. Kedziora,  F. J. Keil,  C. Kelley,  Jihan Kim,  R. A. King,  
 R. Z. Khaliullin,  P. P. Korambath,  W. Kurlancheek,  A. M. Lee,  M. S. Lee,  
 S. V. Levchenko,  Ching Yeh Lin,  D. Liotard,  R. C. Lochan,  I. Lotan,  
 P. E. Maslen,  N. Nair,  D. P. O'Neill,  D. Neuhauser,  E. Neuscamman,  
 C. M. Oana,  R. Olson,  B. Peters,  R. Peverati,  P. A. Pieniazek,  
 Y. M. Rhee,  J. Ritchie,  M. A. Rohrdanz,  E. Rosta,  N. J. Russ,  
 H. F. Schaefer III,  N. E. Schultz,  N. Shenvi,  A. C. Simmonett,  A. Sodt,  
 D. Stuck,  K. S. Thanthiriwatte,  V. Vanovschi,  Tao Wang,  A. Warshel,  
 C. F. Williams,  Q. Wu,  X. Xu,  W. Zhang

 Please cite Q-Chem as follows:
 Y. Shao et al., Mol. Phys. 113, 184-215 (2015)
 DOI: 10.1080/00268976.2014.952696

 Q-Chem 5.1.1 for Intel X86 EM64T Linux

 Parts of Q-Chem use Armadillo 8.300.2 (Tropical Shenanigans).
 http://arma.sourceforge.net/

 Q-Chem begins on Mon Aug 27 04:14:27 2018  

Host: 
0

     Scratch files written to /scratch/taweetham/qchem7179//
Input Ideriv = 2
Curr. Ideriv = -1
Max.  Ideriv = 2

Checking the input file for inconsistencies... 	...done.

--------------------------------------------------------------
User input:
--------------------------------------------------------------
inp/ClBrClI.inp
$molecule
0	1
Cl	-2.0	1.0	0.0
Br	2.0	1.0	0.0
Cl	-2.0	-1.0	0.0
I	2.0	-1.0	0.0
C	-1.0	0.0	0.0
C	1.0	0.0	0.0
$end
$rem
   JOB_TYPE		OPTIMIZATION
   BASIS		6-311++G**
   EXCHANGE		B3LYP
$end

--------------------------------------------------------------
 ----------------------------------------------------------------
             Standard Nuclear Orientation (Angstroms)
    I     Atom           X                Y                Z
 ----------------------------------------------------------------
    1      Cl      2.8809906704     0.9273953094     0.0000000000
    2      Br     -1.1084310611     1.2181086534     0.0000000000
    3      Cl      2.7356339984    -1.0673155563    -0.0000000000
    4      I      -1.2537877331    -0.7766022123    -0.0000000000
    5      C       1.8109569015     0.0027182125    -0.0000000000
    6      C      -0.1837539642     0.1480748845     0.0000000000
 ----------------------------------------------------------------
 Molecular Point Group                 Cs    NOp =  2
 Largest Abelian Subgroup              Cs    NOp =  2
 Nuclear Repulsion Energy =  1348.1300937169 hartrees
 There are       67 alpha and       67 beta electrons
 Requested basis set is 6-311++G(d,p)
 There are 81 shells and 214 basis functions

 Total QAlloc Memory Limit   2000 MB
 Mega-Array Size       188 MB
 MEM_STATIC part       192 MB
 A cutoff of  1.0D-11 yielded   2521 shell pairs
 There are     19227 function pairs (     21448 Cartesian)

 -------------------------------------------------------
 OpenMP Integral Computing Module                       
 Release: version 1.0, May 2013, Q-Chem Inc. Pittsburgh 
 -------------------------------------------------------
 Integral Job Info:
 Integral job number is                      11
 Integral operator is                         1
 short-range coefficients                     0
 long-range coefficients              100000000
 Omega coefficients                           0
 if combine SR and LR in K                    0
 Integral screening is                        0
 Integral computing path is                   2
 max size of driver memory is            800000
 size of driver memory is                593474
 size of scratch memory is             29634545
 max col of scratch BK array               1296
 max len of scratch array in speh3          155
 max len of scratch index in speh4           18
 max int batch size is                      520
 min int batch size is                       52
 fixed nKL is                                45
 max L of basis functions is                  2
 order of int derivative is                   0
 number of shells is                         81
 number of basis is                         226
 number of cartesian basis is               226
 number of contracted shell pairs          2521
 number of primitive shell pairs           5931
 maxK2 (contraction) of shell pair           36
 max number of K2 of shell pair               1
 max number of CS2 of shell pair            332
 max number of PS2 of shell pair            342
 mem total for path MDJ                  538428
 -------------------------------------------------------
 Smallest overlap matrix eigenvalue = 6.11E-05

 Scale SEOQF with 1.000000e-01/1.000000e-01/1.000000e-01

 Standard Electronic Orientation quadrupole field applied
 Nucleus-field energy     =     0.0000000232 hartrees
 Guess from superposition of atomic densities
 Warning:  Energy on first SCF cycle will be non-variational
 SAD guess density has 134.000000 electrons

 -----------------------------------------------------------------------
  General SCF calculation program by
  Eric Jon Sundstrom, Paul Horn, Yuezhi Mao, Dmitri Zuev, Alec White,
  David Stuck, Shaama M.S., Shane Yost, Joonho Lee, David Small,
  Daniel Levine, Susi Lehtola, Hugh Burton, Evgeny Epifanovsky
 -----------------------------------------------------------------------
 Exchange:     0.2000 Hartree-Fock + 0.0800 Slater + 0.7200 B88
 Correlation:  0.1900 VWN1RPA + 0.8100 LYP
 Using SG-1 standard quadrature grid
 using 8 threads for integral computing
 -------------------------------------------------------
 OpenMP Integral computing Module                
 Release: version 2.0, May 2017, Q-Chem Inc. Pleasanton 
 -------------------------------------------------------
 -------------------------------------------------------
 OpenMP BLAS3 based DFT computing Module                
 Release: version 1.0, May 2013, Q-Chem Inc. Pittsburgh 
 -------------------------------------------------------
 A restricted SCF calculation will be
 performed using DIIS
 SCF converges when DIIS error is below 1.0e-08
 ---------------------------------------
  Cycle       Energy         DIIS error
 ---------------------------------------
    1  -10494.6744301678      9.83e-02  
    2  -10488.3272713407      9.91e-03  
    3  -10485.5364246638      2.12e-02  
    4  -10488.8162465636      3.39e-03  
    5  -10488.8366056879      2.66e-03  
    6  -10488.8201620569      2.56e-03  
    7  -10488.8628705703      1.41e-03  
    8  -10488.8744055072      4.91e-04  
    9  -10488.8756118027      1.81e-04  
   10  -10488.8757956549      4.56e-05  
   11  -10488.8758039387      2.60e-05  
   12  -10488.8758111197      7.85e-06  
   13  -10488.8758122046      4.33e-06  
   14  -10488.8758125662      2.66e-06  
   15  -10488.8758126674      9.70e-07  
   16  -10488.8758126760      2.17e-07  
   17  -10488.8758126764      4.68e-08  
   18  -10488.8758126764      1.43e-08  
   19  -10488.8758126762      4.96e-09  Convergence criterion met
 ---------------------------------------
 SCF time:   CPU 191.00s  wall 24.00s 
 SCF   energy in the final basis set =   -10488.8758126762
 Total energy in the final basis set =   -10488.8758126762

 --------------------------------------------------------------
             Orbital Energies (a.u.) and Symmetries
 --------------------------------------------------------------

 Alpha MOs, Restricted
 -- Occupied --                  
******* -482.89 -176.32 -165.72 -165.72 -165.72 -101.59 -101.59
  1 A'    2 A'    3 A'    1 A"    4 A'    5 A'    6 A'    7 A'                 
-62.547 -56.365 -56.363 -56.362 -35.821 -31.311 -31.309 -31.308
  8 A'    9 A'   10 A'    2 A"   11 A'   12 A'    3 A"   13 A'                 
-22.961 -22.961 -22.960 -22.959 -22.959 -10.306 -10.262  -9.522
 14 A'    4 A"   15 A'   16 A'    5 A"   17 A'   18 A'   19 A'                 
 -9.522  -8.771  -7.285  -7.285  -7.276  -7.275  -7.275  -7.274
 20 A'   21 A'   22 A'   23 A'    6 A"    7 A"   24 A'   25 A'                 
 -6.604  -6.592  -6.587  -6.393  -4.813  -4.789  -4.788  -2.720
 26 A'   27 A'    8 A"   28 A'   29 A'   30 A'    9 A"   31 A'                 
 -2.715  -2.709  -2.699  -2.699  -2.104  -2.081  -2.074  -2.053
 32 A'   10 A"   11 A"   33 A'   34 A'   35 A'   12 A"   36 A'                 
 -2.053  -1.162  -1.151  -0.885  -0.759  -0.651  -0.608  -0.557
 13 A"   37 A'   38 A'   39 A'   40 A'   41 A'   42 A'   14 A"                 
 -0.555  -0.538  -0.518  -0.495  -0.423  -0.363  -0.350  -0.280
 43 A'   15 A"   44 A'   45 A'   46 A'   47 A'   16 A"   17 A"                 
 -0.248  -0.190  -0.149
 48 A'   18 A"   49 A'                                                         
 -- Virtual --                   
 -0.116  -0.097  -0.009   0.009   0.020   0.026   0.030   0.044
 19 A"   50 A'   51 A'   52 A'   53 A'   20 A"   54 A'   55 A'                 
  0.048   0.064   0.069   0.086   0.089   0.089   0.096   0.104
 56 A'   21 A"   57 A'   58 A'   22 A"   59 A'   60 A'   23 A"                 
  0.129   0.135   0.150   0.150   0.159   0.168   0.172   0.190
 61 A'   62 A'   24 A"   63 A'   64 A'   65 A'   66 A'   67 A'                 
  0.204   0.226   0.269   0.269   0.294   0.323   0.348   0.361
 68 A'   69 A'   70 A'   25 A"   26 A"   71 A'   72 A'   73 A'                 
  0.361   0.364   0.407   0.431   0.433   0.435   0.450   0.457
 27 A"   74 A'   28 A"   29 A"   75 A'   76 A'   30 A"   77 A'                 
  0.483   0.489   0.503   0.524   0.542   0.555   0.593   0.601
 31 A"   78 A'   79 A'   80 A'   81 A'   32 A"   82 A'   83 A'                 
  0.635   0.643   0.676   0.680   0.698   0.717   0.726   0.786
 84 A'   33 A"   34 A"   85 A'   35 A"   36 A"   86 A'   87 A'                 
  0.795   0.828   0.858   0.898   0.909   0.929   1.036   1.038
 88 A'   89 A'   90 A'   37 A"   38 A"   91 A'   92 A'   93 A'                 
  1.085   1.127   1.139   1.179   1.304   1.314   1.348   1.358
 94 A'   95 A'   96 A'   97 A'   39 A"   98 A'   99 A'  100 A'                 
  1.418   1.423   1.490   1.501   1.604   1.695   1.716   1.824
 40 A"  101 A'   41 A"  102 A'   42 A"   43 A"  103 A'  104 A'                 
  1.841   1.919   1.988   2.027   2.076   2.178   2.216   2.234
105 A'   44 A"  106 A'  107 A'  108 A'   45 A"  109 A'  110 A'                 
  2.254   2.355   2.383   2.561   2.630   2.726   2.920   3.030
 46 A"  111 A'  112 A'  113 A'   47 A"   48 A"  114 A'  115 A'                 
  3.337   3.344   3.930   3.966   4.023   4.044   4.053   4.085
116 A'  117 A'   49 A"   50 A"  118 A'  119 A'   51 A"   52 A"                 
  4.090   4.221   4.537   4.651   4.691   6.021   6.073   6.224
120 A'  121 A'  122 A'  123 A'  124 A'   53 A"  125 A'  126 A'                 
  6.851   7.476   7.592   7.752   9.838   9.944  23.578  23.709
127 A'   54 A"  128 A'  129 A'  130 A'  131 A'  132 A'  133 A'                 
 25.700  25.863  25.959  26.070  26.646  26.657  28.089  28.357
 55 A"   56 A"  134 A'  135 A'  136 A'  137 A'  138 A'   57 A"                 
 28.412  28.461  28.533  28.568  28.579  28.709  28.949  48.076
139 A'  140 A'   58 A"  141 A'   59 A"  142 A'  143 A'  144 A'                 
127.908 127.963 128.046 151.870 215.887 215.989 289.701 289.818
 60 A"  145 A'  146 A'  147 A'  148 A'  149 A'   61 A"  150 A'                 
290.0211020.9481902.055
151 A'  152 A'  153 A'                                                         

 Beta MOs, Restricted
 -- Occupied --                  
******* -482.89 -176.32 -165.72 -165.72 -165.72 -101.59 -101.59
  1 A'    2 A'    3 A'    1 A"    4 A'    5 A'    6 A'    7 A'                 
-62.547 -56.365 -56.363 -56.362 -35.821 -31.311 -31.309 -31.308
  8 A'    9 A'   10 A'    2 A"   11 A'   12 A'    3 A"   13 A'                 
-22.961 -22.961 -22.960 -22.959 -22.959 -10.306 -10.262  -9.522
 14 A'    4 A"   15 A'   16 A'    5 A"   17 A'   18 A'   19 A'                 
 -9.522  -8.771  -7.285  -7.285  -7.276  -7.275  -7.275  -7.274
 20 A'   21 A'   22 A'   23 A'    6 A"    7 A"   24 A'   25 A'                 
 -6.604  -6.592  -6.587  -6.393  -4.813  -4.789  -4.788  -2.720
 26 A'   27 A'    8 A"   28 A'   29 A'   30 A'    9 A"   31 A'                 
 -2.715  -2.709  -2.699  -2.699  -2.104  -2.081  -2.074  -2.053
 32 A'   10 A"   11 A"   33 A'   34 A'   35 A'   12 A"   36 A'                 
 -2.053  -1.162  -1.151  -0.885  -0.759  -0.651  -0.608  -0.557
 13 A"   37 A'   38 A'   39 A'   40 A'   41 A'   42 A'   14 A"                 
 -0.555  -0.538  -0.518  -0.495  -0.423  -0.363  -0.350  -0.280
 43 A'   15 A"   44 A'   45 A'   46 A'   47 A'   16 A"   17 A"                 
 -0.248  -0.190  -0.149
 48 A'   18 A"   49 A'                                                         
 -- Virtual --                   
 -0.116  -0.097  -0.009   0.009   0.020   0.026   0.030   0.044
 19 A"   50 A'   51 A'   52 A'   53 A'   20 A"   54 A'   55 A'                 
  0.048   0.064   0.069   0.086   0.089   0.089   0.096   0.104
 56 A'   21 A"   57 A'   58 A'   22 A"   59 A'   60 A'   23 A"                 
  0.129   0.135   0.150   0.150   0.159   0.168   0.172   0.190
 61 A'   62 A'   24 A"   63 A'   64 A'   65 A'   66 A'   67 A'                 
  0.204   0.226   0.269   0.269   0.294   0.323   0.348   0.361
 68 A'   69 A'   70 A'   25 A"   26 A"   71 A'   72 A'   73 A'                 
  0.361   0.364   0.407   0.431   0.433   0.435   0.450   0.457
 27 A"   74 A'   28 A"   29 A"   75 A'   76 A'   30 A"   77 A'                 
  0.483   0.489   0.503   0.524   0.542   0.555   0.593   0.601
 31 A"   78 A'   79 A'   80 A'   81 A'   32 A"   82 A'   83 A'                 
  0.635   0.643   0.676   0.680   0.698   0.717   0.726   0.786
 84 A'   33 A"   34 A"   85 A'   35 A"   36 A"   86 A'   87 A'                 
  0.795   0.828   0.858   0.898   0.909   0.929   1.036   1.038
 88 A'   89 A'   90 A'   37 A"   38 A"   91 A'   92 A'   93 A'                 
  1.085   1.127   1.139   1.179   1.304   1.314   1.348   1.358
 94 A'   95 A'   96 A'   97 A'   39 A"   98 A'   99 A'  100 A'                 
  1.418   1.423   1.490   1.501   1.604   1.695   1.716   1.824
 40 A"  101 A'   41 A"  102 A'   42 A"   43 A"  103 A'  104 A'                 
  1.841   1.919   1.988   2.027   2.076   2.178   2.216   2.234
105 A'   44 A"  106 A'  107 A'  108 A'   45 A"  109 A'  110 A'                 
  2.254   2.355   2.383   2.561   2.630   2.726   2.920   3.030
 46 A"  111 A'  112 A'  113 A'   47 A"   48 A"  114 A'  115 A'                 
  3.337   3.344   3.930   3.966   4.023   4.044   4.053   4.085
116 A'  117 A'   49 A"   50 A"  118 A'  119 A'   51 A"   52 A"                 
  4.090   4.221   4.537   4.651   4.691   6.021   6.073   6.224
120 A'  121 A'  122 A'  123 A'  124 A'   53 A"  125 A'  126 A'                 
  6.851   7.476   7.592   7.752   9.838   9.944  23.578  23.709
127 A'   54 A"  128 A'  129 A'  130 A'  131 A'  132 A'  133 A'                 
 25.700  25.863  25.959  26.070  26.646  26.657  28.089  28.357
 55 A"   56 A"  134 A'  135 A'  136 A'  137 A'  138 A'   57 A"                 
 28.412  28.461  28.533  28.568  28.579  28.709  28.949  48.076
139 A'  140 A'   58 A"  141 A'   59 A"  142 A'  143 A'  144 A'                 
127.908 127.963 128.046 151.870 215.887 215.989 289.701 289.818
 60 A"  145 A'  146 A'  147 A'  148 A'  149 A'   61 A"  150 A'                 
290.0211020.9481902.055
151 A'  152 A'  153 A'                                                         
 --------------------------------------------------------------

          Ground-State Mulliken Net Atomic Charges

     Atom                 Charge (a.u.)
  ----------------------------------------
      1 Cl                    0.405047
      2 Br                   -0.021012
      3 Cl                    0.432978
      4 I                     0.277109
      5 C                    -0.665053
      6 C                    -0.429070
  ----------------------------------------
  Sum of atomic charges =     0.000000

 -----------------------------------------------------------------
                    Cartesian Multipole Moments
 -----------------------------------------------------------------
    Charge (ESU x 10^10)
                 0.0000
    Dipole Moment (Debye)
         X       1.1824      Y       1.3384      Z       0.0000
       Tot       1.7859
    Quadrupole Moments (Debye-Ang)
        XX     -73.1555     XY      -2.9652     YY     -89.4791
        XZ      -0.0000     YZ       0.0000     ZZ     -81.4702
    Octopole Moments (Debye-Ang^2)
       XXX     -45.2188    XXY       2.7795    XYY     -25.8071
       YYY       6.4838    XXZ       0.0000    XYZ      -0.0000
       YYZ       0.0000    XZZ     -20.9726    YZZ       1.4227
       ZZZ       0.0000
    Hexadecapole Moments (Debye-Ang^3)
      XXXX   -1632.2609   XXXY     -13.8837   XXYY    -371.4704
      XYYY     -12.0768   YYYY    -582.0262   XXXZ      -0.0000
      XXYZ       0.0000   XYYZ       0.0000   YYYZ       0.0000
      XXZZ    -311.4077   XYZZ      -1.6393   YYZZ    -113.1653
      XZZZ      -0.0000   YZZZ       0.0000   ZZZZ    -102.5739
 -----------------------------------------------------------------
 Calculating analytic gradient of the SCF energy
 Gradient of SCF Energy
            1           2           3           4           5           6
    1  -0.1998963   0.2514872  -0.1247893   0.8561889   0.4383710  -1.2213615
    2  -0.4971104  -1.0078066   0.5201470   1.3546576  -0.0369079  -0.3329797
    3   0.0000000   0.0000000  -0.0000000   0.0000000   0.0000000  -0.0000000
 Max gradient component =       1.355E+00
 RMS gradient           =       5.781E-01
 Gradient time:  CPU 46.76 s  wall 5.98 s
 Geometry Optimization Parameters
   NAtoms,    NIC,     NZ,  NCons,   NDum,   NFix, NCnnct, MaxDiis
        6      37       0       0       0       0       0       0


** GEOMETRY OPTIMIZATION IN DELOCALIZED INTERNAL COORDINATES **
   Searching for a Minimum

   Optimization Cycle:   1

                       Coordinates (Angstroms)
     ATOM                X               Y               Z
      1  Cl        2.8809906704    0.9273953094    0.0000000000
      2  Br       -1.1084310611    1.2181086534    0.0000000000
      3  Cl        2.7356339984   -1.0673155563    0.0000000000
      4  I        -1.2537877331   -0.7766022123    0.0000000000
      5  C         1.8109569015    0.0027182125    0.0000000000
      6  C        -0.1837539642    0.1480748845    0.0000000000
   Point Group: cs    Number of degrees of freedom:     9


   Energy is -10488.875812676


 Attempting to Generate Delocalized Internal Coordinates

 ** Taking Steepest Descent Step **
 Calculated Step too Large.  Step scaled by  0.214518
 Step Taken.  Stepsize is  0.300000

                             Maximum     Tolerance    Cnvgd?
         Gradient           0.868088      0.000300      NO
         Displacement       0.186221      0.001200      NO
         Energy change     *********      0.000001      NO


 New Cartesian Coordinates Obtained by Inverse Iteration

 Displacement from previous Coordinates is:  0.207773
 ----------------------------------------------------------------
             Standard Nuclear Orientation (Angstroms)
    I     Atom           X                Y                Z
 ----------------------------------------------------------------
    1      Cl      2.9122837611     0.9481330082     0.0000000000
    2      Br     -1.1255568407     1.2525395320     0.0000000000
    3      Cl      2.7604794794    -1.0849812252     0.0000000000
    4      I      -1.3260252017    -0.8251048778     0.0000000000
    5      C       1.8209940734     0.0073372791     0.0000000000
    6      C      -0.1605664596     0.1544555750     0.0000000000
 ----------------------------------------------------------------
 Molecular Point Group                 Cs    NOp =  2
 Largest Abelian Subgroup              Cs    NOp =  2
 Nuclear Repulsion Energy =  1304.2161883516 hartrees
 There are       67 alpha and       67 beta electrons
 Applying Cartesian multipole field
    Component          Value
    ---------          -----
     (2,0,0)        1.00000E-11
     (0,2,0)        2.00000E-11
     (0,0,2)       -3.00000E-11
 Nucleus-field energy     =     0.0000000244 hartrees
 Requested basis set is 6-311++G(d,p)
 There are 81 shells and 214 basis functions
 A cutoff of  1.0D-11 yielded   2501 shell pairs
 There are     19110 function pairs (     21312 Cartesian)
 Smallest overlap matrix eigenvalue = 6.16E-05
 Guess MOs from SCF MO coefficient file

 -----------------------------------------------------------------------
  General SCF calculation program by
  Eric Jon Sundstrom, Paul Horn, Yuezhi Mao, Dmitri Zuev, Alec White,
  David Stuck, Shaama M.S., Shane Yost, Joonho Lee, David Small,
  Daniel Levine, Susi Lehtola, Hugh Burton, Evgeny Epifanovsky
 -----------------------------------------------------------------------
 Exchange:     0.2000 Hartree-Fock + 0.0800 Slater + 0.7200 B88
 Correlation:  0.1900 VWN1RPA + 0.8100 LYP
 Using SG-1 standard quadrature grid
 using 8 threads for integral computing
 -------------------------------------------------------
 OpenMP Integral computing Module                
 Release: version 2.0, May 2017, Q-Chem Inc. Pleasanton 
 -------------------------------------------------------
 -------------------------------------------------------
 OpenMP BLAS3 based DFT computing Module                
 Release: version 1.0, May 2013, Q-Chem Inc. Pittsburgh 
 -------------------------------------------------------
 A restricted SCF calculation will be
 performed using DIIS
 SCF converges when DIIS error is below 1.0e-08
 ---------------------------------------
  Cycle       Energy         DIIS error
 ---------------------------------------
    1  -10489.2143790264      1.95e-03  
    2  -10489.1922976564      2.51e-03  
    3  -10489.1779126529      2.58e-03  
    4  -10489.2174595061      1.25e-03  
    5  -10489.2287132880      1.42e-04  
    6  -10489.2288017035      5.14e-05  
    7  -10489.2288134847      1.78e-05  
    8  -10489.2288157517      2.73e-06  
    9  -10489.2288157940      1.54e-06  
   10  -10489.2288158123      4.86e-07  
   11  -10489.2288158167      2.50e-07  
   12  -10489.2288158175      7.13e-08  
   13  -10489.2288158177      3.68e-08  
   14  -10489.2288158176      1.16e-08  
   15  -10489.2288158179      4.06e-09  Convergence criterion met
 ---------------------------------------
 SCF time:   CPU 145.58s  wall 18.00s 
 SCF   energy in the final basis set =   -10489.2288158179
 Total energy in the final basis set =   -10489.2288158179

 --------------------------------------------------------------
             Orbital Energies (a.u.) and Symmetries
 --------------------------------------------------------------

 Alpha MOs, Restricted
 -- Occupied --                  
******* -482.88 -176.31 -165.71 -165.71 -165.71 -101.59 -101.59
  1 A'    2 A'    3 A'    4 A'    1 A"    5 A'    6 A'    7 A'                 
-62.540 -56.358 -56.356 -56.355 -35.815 -31.306 -31.304 -31.303
  8 A'    9 A'   10 A'    2 A"   11 A'   12 A'    3 A"   13 A'                 
-22.956 -22.956 -22.955 -22.954 -22.954 -10.309 -10.258  -9.519
 14 A'    4 A"   15 A'   16 A'    5 A"   17 A'   18 A'   19 A'                 
 -9.518  -8.761  -7.282  -7.282  -7.273  -7.272  -7.272  -7.271
 20 A'   21 A'   22 A'   23 A'    6 A"    7 A"   24 A'   25 A'                 
 -6.593  -6.581  -6.577  -6.380  -4.797  -4.778  -4.777  -2.707
 26 A'   27 A'    8 A"   28 A'   29 A'   30 A'    9 A"   31 A'                 
 -2.703  -2.698  -2.690  -2.689  -2.079  -2.063  -2.059  -2.042
 32 A'   10 A"   11 A"   33 A'   34 A'   35 A'   12 A"   36 A'                 
 -2.042  -1.139  -1.108  -0.880  -0.747  -0.646  -0.600  -0.543
 13 A"   37 A'   38 A'   39 A'   40 A'   41 A'   42 A'   43 A'                 
 -0.532  -0.514  -0.512  -0.479  -0.427  -0.364  -0.348  -0.277
 14 A"   15 A"   44 A'   45 A'   46 A'   47 A'   16 A"   17 A"                 
 -0.253  -0.193  -0.161
 48 A'   18 A"   49 A'                                                         
 -- Virtual --                   
 -0.114  -0.091  -0.008   0.008   0.022   0.030   0.030   0.044
 19 A"   50 A'   51 A'   52 A'   53 A'   54 A'   20 A"   55 A'                 
  0.047   0.065   0.066   0.082   0.088   0.090   0.095   0.106
 56 A'   21 A"   57 A'   58 A'   59 A'   22 A"   60 A'   23 A"                 
  0.124   0.134   0.150   0.152   0.155   0.165   0.169   0.192
 61 A'   62 A'   63 A'   24 A"   64 A'   65 A'   66 A'   67 A'                 
  0.204   0.227   0.261   0.261   0.304   0.324   0.350   0.357
 68 A'   69 A'   25 A"   70 A'   26 A"   71 A'   72 A'   73 A'                 
  0.366   0.371   0.410   0.424   0.433   0.443   0.444   0.457
 27 A"   74 A'   28 A"   75 A'   29 A"   30 A"   76 A'   77 A'                 
  0.480   0.496   0.500   0.522   0.530   0.556   0.582   0.585
 78 A'   31 A"   79 A'   80 A'   81 A'   32 A"   82 A'   83 A'                 
  0.629   0.638   0.674   0.679   0.700   0.706   0.731   0.783
 84 A'   33 A"   85 A'   34 A"   35 A"   36 A"   86 A'   87 A'                 
  0.794   0.830   0.859   0.894   0.898   0.902   1.011   1.029
 88 A'   89 A'   90 A'   37 A"   91 A'   38 A"   92 A'   93 A'                 
  1.072   1.119   1.123   1.155   1.305   1.317   1.330   1.361
 94 A'   95 A'   96 A'   97 A'   98 A'   39 A"   99 A'  100 A'                 
  1.401   1.421   1.485   1.489   1.588   1.687   1.697   1.813
 40 A"  101 A'  102 A'   41 A"   42 A"   43 A"  103 A'  104 A'                 
  1.834   1.931   1.995   2.020   2.074   2.184   2.202   2.218
105 A'   44 A"  106 A'  107 A'  108 A'   45 A"  109 A'  110 A'                 
  2.256   2.364   2.373   2.571   2.639   2.723   2.882   2.968
 46 A"  111 A'  112 A'  113 A'   47 A"   48 A"  114 A'  115 A'                 
  3.299   3.344   3.920   3.974   4.036   4.048   4.069   4.077
116 A'  117 A'   49 A"   50 A"  118 A'  119 A'   51 A"   52 A"                 
  4.108   4.200   4.440   4.541   4.641   6.017   6.090   6.218
120 A'  121 A'  122 A'  123 A'  124 A'   53 A"  125 A'  126 A'                 
  6.821   7.485   7.586   7.723   9.826   9.917  23.539  23.584
127 A'   54 A"  128 A'  129 A'  130 A'  131 A'  132 A'  133 A'                 
 25.704  25.868  25.940  26.085  26.508  26.613  28.048  28.357
 55 A"   56 A"  134 A'  135 A'  136 A'  137 A'  138 A'   57 A"                 
 28.410  28.449  28.538  28.570  28.572  28.684  28.868  48.055
139 A'  140 A'   58 A"  141 A'   59 A"  142 A'  143 A'  144 A'                 
127.904 127.957 128.040 151.830 215.864 215.953 289.707 289.812
 60 A"  145 A'  146 A'  147 A'  148 A'  149 A'   61 A"  150 A'                 
289.9861020.9151902.010
151 A'  152 A'  153 A'                                                         

 Beta MOs, Restricted
 -- Occupied --                  
******* -482.88 -176.31 -165.71 -165.71 -165.71 -101.59 -101.59
  1 A'    2 A'    3 A'    4 A'    1 A"    5 A'    6 A'    7 A'                 
-62.540 -56.358 -56.356 -56.355 -35.815 -31.306 -31.304 -31.303
  8 A'    9 A'   10 A'    2 A"   11 A'   12 A'    3 A"   13 A'                 
-22.956 -22.956 -22.955 -22.954 -22.954 -10.309 -10.258  -9.519
 14 A'    4 A"   15 A'   16 A'    5 A"   17 A'   18 A'   19 A'                 
 -9.518  -8.761  -7.282  -7.282  -7.273  -7.272  -7.272  -7.271
 20 A'   21 A'   22 A'   23 A'    6 A"    7 A"   24 A'   25 A'                 
 -6.593  -6.581  -6.577  -6.380  -4.797  -4.778  -4.777  -2.707
 26 A'   27 A'    8 A"   28 A'   29 A'   30 A'    9 A"   31 A'                 
 -2.703  -2.698  -2.690  -2.689  -2.079  -2.063  -2.059  -2.042
 32 A'   10 A"   11 A"   33 A'   34 A'   35 A'   12 A"   36 A'                 
 -2.042  -1.139  -1.108  -0.880  -0.747  -0.646  -0.600  -0.543
 13 A"   37 A'   38 A'   39 A'   40 A'   41 A'   42 A'   43 A'                 
 -0.532  -0.514  -0.512  -0.479  -0.427  -0.364  -0.348  -0.277
 14 A"   15 A"   44 A'   45 A'   46 A'   47 A'   16 A"   17 A"                 
 -0.253  -0.193  -0.161
 48 A'   18 A"   49 A'                                                         
 -- Virtual --                   
 -0.114  -0.091  -0.008   0.008   0.022   0.030   0.030   0.044
 19 A"   50 A'   51 A'   52 A'   53 A'   54 A'   20 A"   55 A'                 
  0.047   0.065   0.066   0.082   0.088   0.090   0.095   0.106
 56 A'   21 A"   57 A'   58 A'   59 A'   22 A"   60 A'   23 A"                 
  0.124   0.134   0.150   0.152   0.155   0.165   0.169   0.192
 61 A'   62 A'   63 A'   24 A"   64 A'   65 A'   66 A'   67 A'                 
  0.204   0.227   0.261   0.261   0.304   0.324   0.350   0.357
 68 A'   69 A'   25 A"   70 A'   26 A"   71 A'   72 A'   73 A'                 
  0.366   0.371   0.410   0.424   0.433   0.443   0.444   0.457
 27 A"   74 A'   28 A"   75 A'   29 A"   30 A"   76 A'   77 A'                 
  0.480   0.496   0.500   0.522   0.530   0.556   0.582   0.585
 78 A'   31 A"   79 A'   80 A'   81 A'   32 A"   82 A'   83 A'                 
  0.629   0.638   0.674   0.679   0.700   0.706   0.731   0.783
 84 A'   33 A"   85 A'   34 A"   35 A"   36 A"   86 A'   87 A'                 
  0.794   0.830   0.859   0.894   0.898   0.902   1.011   1.029
 88 A'   89 A'   90 A'   37 A"   91 A'   38 A"   92 A'   93 A'                 
  1.072   1.119   1.123   1.155   1.305   1.317   1.330   1.361
 94 A'   95 A'   96 A'   97 A'   98 A'   39 A"   99 A'  100 A'                 
  1.401   1.421   1.485   1.489   1.588   1.687   1.697   1.813
 40 A"  101 A'  102 A'   41 A"   42 A"   43 A"  103 A'  104 A'                 
  1.834   1.931   1.995   2.020   2.074   2.184   2.202   2.218
105 A'   44 A"  106 A'  107 A'  108 A'   45 A"  109 A'  110 A'                 
  2.256   2.364   2.373   2.571   2.639   2.723   2.882   2.968
 46 A"  111 A'  112 A'  113 A'   47 A"   48 A"  114 A'  115 A'                 
  3.299   3.344   3.920   3.974   4.036   4.048   4.069   4.077
116 A'  117 A'   49 A"   50 A"  118 A'  119 A'   51 A"   52 A"                 
  4.108   4.200   4.440   4.541   4.641   6.017   6.090   6.218
120 A'  121 A'  122 A'  123 A'  124 A'   53 A"  125 A'  126 A'                 
  6.821   7.485   7.586   7.723   9.826   9.917  23.539  23.584
127 A'   54 A"  128 A'  129 A'  130 A'  131 A'  132 A'  133 A'                 
 25.704  25.868  25.940  26.085  26.508  26.613  28.048  28.357
 55 A"   56 A"  134 A'  135 A'  136 A'  137 A'  138 A'   57 A"                 
 28.410  28.449  28.538  28.570  28.572  28.684  28.868  48.055
139 A'  140 A'   58 A"  141 A'   59 A"  142 A'  143 A'  144 A'                 
127.904 127.957 128.040 151.830 215.864 215.953 289.707 289.812
 60 A"  145 A'  146 A'  147 A'  148 A'  149 A'   61 A"  150 A'                 
289.9861020.9151902.010
151 A'  152 A'  153 A'                                                         
 --------------------------------------------------------------

          Ground-State Mulliken Net Atomic Charges

     Atom                 Charge (a.u.)
  ----------------------------------------
      1 Cl                    0.403533
      2 Br                   -0.023716
      3 Cl                    0.420575
      4 I                     0.192800
      5 C                    -0.649457
      6 C                    -0.343736
  ----------------------------------------
  Sum of atomic charges =    -0.000000

 -----------------------------------------------------------------
                    Cartesian Multipole Moments
 -----------------------------------------------------------------
    Charge (ESU x 10^10)
                 0.0000
    Dipole Moment (Debye)
         X       0.9436      Y       1.1659      Z      -0.0000
       Tot       1.4999
    Quadrupole Moments (Debye-Ang)
        XX     -73.2257     XY      -2.6082     YY     -88.7650
        XZ       0.0000     YZ       0.0000     ZZ     -81.8900
    Octopole Moments (Debye-Ang^2)
       XXX     -43.3436    XXY       2.8102    XYY     -24.5095
       YYY       7.7071    XXZ      -0.0000    XYZ      -0.0000
       YYZ      -0.0000    XZZ     -20.0112    YZZ       2.0969
       ZZZ      -0.0000
    Hexadecapole Moments (Debye-Ang^3)
      XXXX   -1689.8231   XXXY     -18.7389   XXYY    -383.3789
      XYYY     -18.7822   YYYY    -603.3332   XXXZ       0.0000
      XXYZ       0.0000   XYYZ       0.0000   YYYZ       0.0000
      XXZZ    -321.9591   XYZZ      -4.1099   YYZZ    -116.7833
      XZZZ       0.0000   YZZZ       0.0000   ZZZZ    -102.7760
 -----------------------------------------------------------------
 Calculating analytic gradient of the SCF energy
 Gradient of SCF Energy
            1           2           3           4           5           6
    1  -0.1644591   0.1839527  -0.0970666   0.5307181   0.3832304  -0.8363756
    2  -0.4362705  -0.7953879   0.4556719   0.9314929  -0.0328112  -0.1226951
    3   0.0000000   0.0000000   0.0000000   0.0000000  -0.0000000   0.0000000
 Max gradient component =       9.315E-01
 RMS gradient           =       4.159E-01
 Gradient time:  CPU 44.55 s  wall 5.69 s
 Geometry Optimization Parameters
   NAtoms,    NIC,     NZ,  NCons,   NDum,   NFix, NCnnct, MaxDiis
        6      37       0       0       0       0       0       0


** GEOMETRY OPTIMIZATION IN DELOCALIZED INTERNAL COORDINATES **
   Searching for a Minimum

   Optimization Cycle:   2

                       Coordinates (Angstroms)
     ATOM                X               Y               Z
      1  Cl        2.9122837611    0.9481330082    0.0000000000
      2  Br       -1.1255568407    1.2525395320    0.0000000000
      3  Cl        2.7604794794   -1.0849812252    0.0000000000
      4  I        -1.3260252017   -0.8251048778    0.0000000000
      5  C         1.8209940734    0.0073372791    0.0000000000
      6  C        -0.1605664596    0.1544555750    0.0000000000
   Point Group: cs    Number of degrees of freedom:     9


   Energy is -10489.228815818

 Hessian Updated using BFGS Update

 ** Taking Steepest Descent Step **
 Calculated Step too Large.  Step scaled by  0.304031
 Step Taken.  Stepsize is  0.300000

                             Maximum     Tolerance    Cnvgd?
         Gradient           0.642688      0.000300      NO
         Displacement       0.195397      0.001200      NO
         Energy change     -0.353003      0.000001      NO


 New Cartesian Coordinates Obtained by Inverse Iteration

 Displacement from previous Coordinates is:  0.191796
 ----------------------------------------------------------------
             Standard Nuclear Orientation (Angstroms)
    I     Atom           X                Y                Z
 ----------------------------------------------------------------
    1      Cl      2.9393151175     0.9727167102     0.0000000000
    2      Br     -1.1439167729     1.2927891288     0.0000000000
    3      Cl      2.7807150255    -1.1086494077     0.0000000000
    4      I      -1.3820648151    -0.8731894911     0.0000000000
    5      C       1.8246948177     0.0108577270     0.0000000000
    6      C      -0.1371345607     0.1578546241     0.0000000000
 ----------------------------------------------------------------
 Molecular Point Group                 Cs    NOp =  2
 Largest Abelian Subgroup              Cs    NOp =  2
 Nuclear Repulsion Energy =  1264.1212322100 hartrees
 There are       67 alpha and       67 beta electrons
 Applying Cartesian multipole field
    Component          Value
    ---------          -----
     (2,0,0)        1.00000E-11
     (0,2,0)        2.00000E-11
     (0,0,2)       -3.00000E-11
 Nucleus-field energy     =     0.0000000256 hartrees
 Requested basis set is 6-311++G(d,p)
 There are 81 shells and 214 basis functions
 A cutoff of  1.0D-11 yielded   2477 shell pairs
 There are     18952 function pairs (     21137 Cartesian)
 Smallest overlap matrix eigenvalue = 6.19E-05
 Guess MOs from SCF MO coefficient file

 -----------------------------------------------------------------------
  General SCF calculation program by
  Eric Jon Sundstrom, Paul Horn, Yuezhi Mao, Dmitri Zuev, Alec White,
  David Stuck, Shaama M.S., Shane Yost, Joonho Lee, David Small,
  Daniel Levine, Susi Lehtola, Hugh Burton, Evgeny Epifanovsky
 -----------------------------------------------------------------------
 Exchange:     0.2000 Hartree-Fock + 0.0800 Slater + 0.7200 B88
 Correlation:  0.1900 VWN1RPA + 0.8100 LYP
 Using SG-1 standard quadrature grid
 using 8 threads for integral computing
 -------------------------------------------------------
 OpenMP Integral computing Module                
 Release: version 2.0, May 2017, Q-Chem Inc. Pleasanton 
 -------------------------------------------------------
 -------------------------------------------------------
 OpenMP BLAS3 based DFT computing Module                
 Release: version 1.0, May 2013, Q-Chem Inc. Pittsburgh 
 -------------------------------------------------------
 A restricted SCF calculation will be
 performed using DIIS
 SCF converges when DIIS error is below 1.0e-08
 ---------------------------------------
  Cycle       Energy         DIIS error
 ---------------------------------------
    1  -10489.4718412355      1.53e-03  
    2  -10489.4612626498      1.91e-03  
    3  -10489.4544408614      1.93e-03  
    4  -10489.4751794766      9.87e-04  
    5  -10489.4821456398      1.06e-04  
    6  -10489.4822020185      2.79e-05  
    7  -10489.4822054192      1.02e-05  
    8  -10489.4822061727      1.73e-06  
    9  -10489.4822062013      9.24e-07  
   10  -10489.4822062066      4.24e-07  
   11  -10489.4822062093      1.40e-07  
   12  -10489.4822062094      3.37e-08  
   13  -10489.4822062093      1.13e-08  
   14  -10489.4822062095      2.80e-09  Convergence criterion met
 ---------------------------------------
 SCF time:   CPU 132.50s  wall 17.00s 
 SCF   energy in the final basis set =   -10489.4822062095
 Total energy in the final basis set =   -10489.4822062095

 --------------------------------------------------------------
             Orbital Energies (a.u.) and Symmetries
 --------------------------------------------------------------

 Alpha MOs, Restricted
 -- Occupied --                  
******* -482.87 -176.31 -165.71 -165.71 -165.71 -101.59 -101.59
  1 A'    2 A'    3 A'    4 A'    1 A"    5 A'    6 A'    7 A'                 
-62.533 -56.352 -56.349 -56.349 -35.813 -31.305 -31.302 -31.301
  8 A'    9 A'   10 A'    2 A"   11 A'   12 A'    3 A"   13 A'                 
-22.955 -22.954 -22.954 -22.952 -22.952 -10.313 -10.264  -9.516
 14 A'    4 A"   15 A'    5 A"   16 A'   17 A'   18 A'   19 A'                 
 -9.515  -8.751  -7.279  -7.279  -7.270  -7.269  -7.269  -7.268
 20 A'   21 A'   22 A'   23 A'    6 A"    7 A"   24 A'   25 A'                 
 -6.583  -6.572  -6.569  -6.374  -4.788  -4.771  -4.771  -2.697
 26 A'   27 A'    8 A"   28 A'   29 A'   30 A'    9 A"   31 A'                 
 -2.692  -2.689  -2.681  -2.680  -2.065  -2.054  -2.051  -2.036
 32 A'   10 A"   11 A"   33 A'   34 A'   35 A'   12 A"   36 A'                 
 -2.036  -1.113  -1.063  -0.874  -0.737  -0.642  -0.593  -0.533
 13 A"   37 A'   38 A'   39 A'   40 A'   41 A'   42 A'   43 A'                 
 -0.514  -0.507  -0.486  -0.464  -0.427  -0.365  -0.347  -0.277
 14 A"   44 A'   15 A"   45 A'   46 A'   47 A'   16 A"   17 A"                 
 -0.259  -0.196  -0.174
 48 A'   18 A"   49 A'                                                         
 -- Virtual --                   
 -0.112  -0.087  -0.008   0.006   0.023   0.029   0.034   0.043
 19 A"   50 A'   51 A'   52 A'   53 A'   54 A'   20 A"   55 A'                 
  0.047   0.062   0.066   0.080   0.086   0.091   0.094   0.107
 56 A'   57 A'   21 A"   58 A'   59 A'   22 A"   60 A'   23 A"                 
  0.116   0.131   0.149   0.153   0.155   0.161   0.168   0.195
 61 A'   62 A'   63 A'   64 A'   24 A"   65 A'   66 A'   67 A'                 
  0.205   0.228   0.254   0.254   0.314   0.323   0.349   0.359
 68 A'   69 A'   70 A'   25 A"   26 A"   71 A'   72 A'   73 A'                 
  0.373   0.378   0.414   0.414   0.433   0.439   0.440   0.465
 27 A"   74 A'   28 A"   75 A'   29 A"   76 A'   30 A"   77 A'                 
  0.479   0.496   0.506   0.516   0.525   0.554   0.561   0.580
 78 A'   79 A'   31 A"   80 A'   81 A'   32 A"   82 A'   83 A'                 
  0.624   0.631   0.667   0.677   0.688   0.719   0.738   0.775
 84 A'   33 A"   85 A'   34 A"   35 A"   36 A"   86 A'   87 A'                 
  0.794   0.832   0.858   0.865   0.891   0.894   0.980   1.021
 88 A'   89 A'   90 A'   91 A'   37 A"   38 A"   92 A'   93 A'                 
  1.049   1.094   1.123   1.136   1.293   1.304   1.322   1.368
 94 A'   95 A'   96 A'   97 A'   98 A'   99 A'   39 A"  100 A'                 
  1.388   1.423   1.474   1.475   1.571   1.676   1.678   1.787
 40 A"  101 A'  102 A'   41 A"   42 A"   43 A"  103 A'  104 A'                 
  1.837   1.944   2.005   2.020   2.070   2.186   2.192   2.200
105 A'   44 A"  106 A'  107 A'  108 A'  109 A'   45 A"  110 A'                 
  2.257   2.366   2.373   2.580   2.643   2.721   2.842   2.937
 46 A"  111 A'  112 A'  113 A'   47 A"   48 A"  114 A'  115 A'                 
  3.255   3.347   3.910   3.980   4.036   4.047   4.062   4.095
116 A'  117 A'   49 A"   50 A"  118 A'  119 A'   51 A"   52 A"                 
  4.140   4.190   4.353   4.425   4.621   6.012   6.094   6.212
120 A'  121 A'  122 A'  123 A'  124 A'   53 A"  125 A'  126 A'                 
  6.791   7.495   7.583   7.697   9.810   9.888  23.477  23.513
127 A'   54 A"  128 A'  129 A'  130 A'  131 A'  132 A'  133 A'                 
 25.709  25.870  25.913  26.096  26.354  26.598  28.015  28.354
 55 A"   56 A"  134 A'  135 A'  136 A'  137 A'  138 A'   57 A"                 
 28.407  28.448  28.539  28.568  28.569  28.666  28.804  48.035
139 A'  140 A'   58 A"  141 A'   59 A"  142 A'  143 A'  144 A'                 
127.899 127.949 128.029 151.798 215.834 215.916 289.713 289.805
 60 A"  145 A'  146 A'  147 A'  148 A'  149 A'   61 A"  150 A'                 
289.9521020.8831901.974
151 A'  152 A'  153 A'                                                         

 Beta MOs, Restricted
 -- Occupied --                  
******* -482.87 -176.31 -165.71 -165.71 -165.71 -101.59 -101.59
  1 A'    2 A'    3 A'    4 A'    1 A"    5 A'    6 A'    7 A'                 
-62.533 -56.352 -56.349 -56.349 -35.813 -31.305 -31.302 -31.301
  8 A'    9 A'   10 A'    2 A"   11 A'   12 A'    3 A"   13 A'                 
-22.955 -22.954 -22.954 -22.952 -22.952 -10.313 -10.264  -9.516
 14 A'    4 A"   15 A'    5 A"   16 A'   17 A'   18 A'   19 A'                 
 -9.515  -8.751  -7.279  -7.279  -7.270  -7.269  -7.269  -7.268
 20 A'   21 A'   22 A'   23 A'    6 A"    7 A"   24 A'   25 A'                 
 -6.583  -6.572  -6.569  -6.374  -4.788  -4.771  -4.771  -2.697
 26 A'   27 A'    8 A"   28 A'   29 A'   30 A'    9 A"   31 A'                 
 -2.692  -2.689  -2.681  -2.680  -2.065  -2.054  -2.051  -2.036
 32 A'   10 A"   11 A"   33 A'   34 A'   35 A'   12 A"   36 A'                 
 -2.036  -1.113  -1.063  -0.874  -0.737  -0.642  -0.593  -0.533
 13 A"   37 A'   38 A'   39 A'   40 A'   41 A'   42 A'   43 A'                 
 -0.514  -0.507  -0.486  -0.464  -0.427  -0.365  -0.347  -0.277
 14 A"   44 A'   15 A"   45 A'   46 A'   47 A'   16 A"   17 A"                 
 -0.259  -0.196  -0.174
 48 A'   18 A"   49 A'                                                         
 -- Virtual --                   
 -0.112  -0.087  -0.008   0.006   0.023   0.029   0.034   0.043
 19 A"   50 A'   51 A'   52 A'   53 A'   54 A'   20 A"   55 A'                 
  0.047   0.062   0.066   0.080   0.086   0.091   0.094   0.107
 56 A'   57 A'   21 A"   58 A'   59 A'   22 A"   60 A'   23 A"                 
  0.116   0.131   0.149   0.153   0.155   0.161   0.168   0.195
 61 A'   62 A'   63 A'   64 A'   24 A"   65 A'   66 A'   67 A'                 
  0.205   0.228   0.254   0.254   0.314   0.323   0.349   0.359
 68 A'   69 A'   70 A'   25 A"   26 A"   71 A'   72 A'   73 A'                 
  0.373   0.378   0.414   0.414   0.433   0.439   0.440   0.465
 27 A"   74 A'   28 A"   75 A'   29 A"   76 A'   30 A"   77 A'                 
  0.479   0.496   0.506   0.516   0.525   0.554   0.561   0.580
 78 A'   79 A'   31 A"   80 A'   81 A'   32 A"   82 A'   83 A'                 
  0.624   0.631   0.667   0.677   0.688   0.719   0.738   0.775
 84 A'   33 A"   85 A'   34 A"   35 A"   36 A"   86 A'   87 A'                 
  0.794   0.832   0.858   0.865   0.891   0.894   0.980   1.021
 88 A'   89 A'   90 A'   91 A'   37 A"   38 A"   92 A'   93 A'                 
  1.049   1.094   1.123   1.136   1.293   1.304   1.322   1.368
 94 A'   95 A'   96 A'   97 A'   98 A'   99 A'   39 A"  100 A'                 
  1.388   1.423   1.474   1.475   1.571   1.676   1.678   1.787
 40 A"  101 A'  102 A'   41 A"   42 A"   43 A"  103 A'  104 A'                 
  1.837   1.944   2.005   2.020   2.070   2.186   2.192   2.200
105 A'   44 A"  106 A'  107 A'  108 A'  109 A'   45 A"  110 A'                 
  2.257   2.366   2.373   2.580   2.643   2.721   2.842   2.937
 46 A"  111 A'  112 A'  113 A'   47 A"   48 A"  114 A'  115 A'                 
  3.255   3.347   3.910   3.980   4.036   4.047   4.062   4.095
116 A'  117 A'   49 A"   50 A"  118 A'  119 A'   51 A"   52 A"                 
  4.140   4.190   4.353   4.425   4.621   6.012   6.094   6.212
120 A'  121 A'  122 A'  123 A'  124 A'   53 A"  125 A'  126 A'                 
  6.791   7.495   7.583   7.697   9.810   9.888  23.477  23.513
127 A'   54 A"  128 A'  129 A'  130 A'  131 A'  132 A'  133 A'                 
 25.709  25.870  25.913  26.096  26.354  26.598  28.015  28.354
 55 A"   56 A"  134 A'  135 A'  136 A'  137 A'  138 A'   57 A"                 
 28.407  28.448  28.539  28.568  28.569  28.666  28.804  48.035
139 A'  140 A'   58 A"  141 A'   59 A"  142 A'  143 A'  144 A'                 
127.899 127.949 128.029 151.798 215.834 215.916 289.713 289.805
 60 A"  145 A'  146 A'  147 A'  148 A'  149 A'   61 A"  150 A'                 
289.9521020.8831901.974
151 A'  152 A'  153 A'                                                         
 --------------------------------------------------------------

          Ground-State Mulliken Net Atomic Charges

     Atom                 Charge (a.u.)
  ----------------------------------------
      1 Cl                    0.409599
      2 Br                   -0.032536
      3 Cl                    0.405240
      4 I                     0.148385
      5 C                    -0.628974
      6 C                    -0.301713
  ----------------------------------------
  Sum of atomic charges =     0.000000

 -----------------------------------------------------------------
                    Cartesian Multipole Moments
 -----------------------------------------------------------------
    Charge (ESU x 10^10)
                 0.0000
    Dipole Moment (Debye)
         X       0.6761      Y       0.9655      Z      -0.0000
       Tot       1.1786
    Quadrupole Moments (Debye-Ang)
        XX     -73.3435     XY      -2.2423     YY     -88.0726
        XZ      -0.0000     YZ       0.0000     ZZ     -82.3203
    Octopole Moments (Debye-Ang^2)
       XXX     -42.9725    XXY       2.7352    XYY     -23.6009
       YYY       8.7323    XXZ      -0.0000    XYZ       0.0000
       YYZ      -0.0000    XZZ     -19.3998    YZZ       2.6435
       ZZZ      -0.0000
    Hexadecapole Moments (Debye-Ang^3)
      XXXX   -1739.1448   XXXY     -22.2039   XXYY    -393.7681
      XYYY     -24.3090   YYYY    -629.0502   XXXZ      -0.0000
      XXYZ       0.0000   XYYZ      -0.0000   YYYZ       0.0000
      XXZZ    -331.1483   XYZZ      -6.1187   YYZZ    -121.2861
      XZZZ      -0.0000   YZZZ       0.0000   ZZZZ    -103.1467
 -----------------------------------------------------------------
 Calculating analytic gradient of the SCF energy
 Gradient of SCF Energy
            1           2           3           4           5           6
    1  -0.1282080   0.1248600  -0.0691710   0.3426704   0.3264675  -0.5966189
    2  -0.3715407  -0.6164823   0.3867196   0.6632357  -0.0289360  -0.0329964
    3   0.0000000  -0.0000000  -0.0000000  -0.0000000   0.0000000   0.0000000
 Max gradient component =       6.632E-01
 RMS gradient           =       3.097E-01
 Gradient time:  CPU 43.40 s  wall 5.57 s
 Geometry Optimization Parameters
   NAtoms,    NIC,     NZ,  NCons,   NDum,   NFix, NCnnct, MaxDiis
        6      37       0       0       0       0       0       0


** GEOMETRY OPTIMIZATION IN DELOCALIZED INTERNAL COORDINATES **
   Searching for a Minimum

   Optimization Cycle:   3

                       Coordinates (Angstroms)
     ATOM                X               Y               Z
      1  Cl        2.9393151175    0.9727167102    0.0000000000
      2  Br       -1.1439167729    1.2927891288    0.0000000000
      3  Cl        2.7807150255   -1.1086494077    0.0000000000
      4  I        -1.3820648151   -0.8731894911    0.0000000000
      5  C         1.8246948177    0.0108577270    0.0000000000
      6  C        -0.1371345607    0.1578546241    0.0000000000
   Point Group: cs    Number of degrees of freedom:     9


   Energy is -10489.482206210

 Hessian Updated using BFGS Update

 ** Taking Steepest Descent Step **
 Calculated Step too Large.  Step scaled by  0.413576
 Step Taken.  Stepsize is  0.300000

                             Maximum     Tolerance    Cnvgd?
         Gradient           0.485388      0.000300      NO
         Displacement       0.200745      0.001200      NO
         Energy change     -0.253390      0.000001      NO


 New Cartesian Coordinates Obtained by Inverse Iteration

 Displacement from previous Coordinates is:  0.177665
 ----------------------------------------------------------------
             Standard Nuclear Orientation (Angstroms)
    I     Atom           X                Y                Z
 ----------------------------------------------------------------
    1      Cl      2.9579435155     1.0017565924     0.0000000000
    2      Br     -1.1557504140     1.3365137283     0.0000000000
    3      Cl      2.7941938423    -1.1363272755     0.0000000000
    4      I      -1.4240066832    -0.9206151350     0.0000000000
    5      C       1.8213867121     0.0133141013     0.0000000000
    6      C      -0.1121581608     0.1577372798     0.0000000000
 ----------------------------------------------------------------
 Molecular Point Group                 Cs    NOp =  2
 Largest Abelian Subgroup              Cs    NOp =  2
 Nuclear Repulsion Energy =  1228.5925549643 hartrees
 There are       67 alpha and       67 beta electrons
 Applying Cartesian multipole field
    Component          Value
    ---------          -----
     (2,0,0)        1.00000E-11
     (0,2,0)        2.00000E-11
     (0,0,2)       -3.00000E-11
 Nucleus-field energy     =     0.0000000267 hartrees
 Requested basis set is 6-311++G(d,p)
 There are 81 shells and 214 basis functions
 A cutoff of  1.0D-11 yielded   2463 shell pairs
 There are     18862 function pairs (     21039 Cartesian)
 Smallest overlap matrix eigenvalue = 6.08E-05
 Guess MOs from SCF MO coefficient file

 -----------------------------------------------------------------------
  General SCF calculation program by
  Eric Jon Sundstrom, Paul Horn, Yuezhi Mao, Dmitri Zuev, Alec White,
  David Stuck, Shaama M.S., Shane Yost, Joonho Lee, David Small,
  Daniel Levine, Susi Lehtola, Hugh Burton, Evgeny Epifanovsky
 -----------------------------------------------------------------------
 Exchange:     0.2000 Hartree-Fock + 0.0800 Slater + 0.7200 B88
 Correlation:  0.1900 VWN1RPA + 0.8100 LYP
 Using SG-1 standard quadrature grid
 using 8 threads for integral computing
 -------------------------------------------------------
 OpenMP Integral computing Module                
 Release: version 2.0, May 2017, Q-Chem Inc. Pleasanton 
 -------------------------------------------------------
 -------------------------------------------------------
 OpenMP BLAS3 based DFT computing Module                
 Release: version 1.0, May 2013, Q-Chem Inc. Pittsburgh 
 -------------------------------------------------------
 A restricted SCF calculation will be
 performed using DIIS
 SCF converges when DIIS error is below 1.0e-08
 ---------------------------------------
  Cycle       Energy         DIIS error
 ---------------------------------------
    1  -10489.6636481464      1.25e-03  
    2  -10489.6598084953      1.43e-03  
    3  -10489.6555989191      1.49e-03  
    4  -10489.6667387669      8.23e-04  
    5  -10489.6715309891      8.57e-05  
    6  -10489.6715698910      1.75e-05  
    7  -10489.6715712285      6.30e-06  
    8  -10489.6715715269      1.26e-06  
    9  -10489.6715715418      6.73e-07  
   10  -10489.6715715446      2.55e-07  
   11  -10489.6715715454      4.87e-08  
   12  -10489.6715715453      2.65e-08  
   13  -10489.6715715452      6.03e-09  Convergence criterion met
 ---------------------------------------
 SCF time:   CPU 120.97s  wall 16.00s 
 SCF   energy in the final basis set =   -10489.6715715452
 Total energy in the final basis set =   -10489.6715715452

 --------------------------------------------------------------
             Orbital Energies (a.u.) and Symmetries
 --------------------------------------------------------------

 Alpha MOs, Restricted
 -- Occupied --                  
******* -482.87 -176.31 -165.72 -165.72 -165.71 -101.59 -101.59
  1 A'    2 A'    3 A'    4 A'    1 A"    5 A'    6 A'    7 A'                 
-62.528 -56.347 -56.344 -56.344 -35.813 -31.305 -31.301 -31.301
  8 A'    9 A'   10 A'    2 A"   11 A'   12 A'    3 A"   13 A'                 
-22.955 -22.955 -22.954 -22.952 -22.952 -10.318 -10.272  -9.513
 14 A'    4 A"   15 A'   16 A'    5 A"   17 A'   18 A'   19 A'                 
 -9.513  -8.744  -7.277  -7.277  -7.267  -7.267  -7.266  -7.266
 20 A'   21 A'   22 A'   23 A'    6 A"    7 A"   24 A'   25 A'                 
 -6.575  -6.564  -6.561  -6.371  -4.784  -4.768  -4.768  -2.688
 26 A'   27 A'    8 A"   28 A'   29 A'    9 A"   30 A'   31 A'                 
 -2.684  -2.682  -2.673  -2.673  -2.057  -2.048  -2.047  -2.033
 32 A'   10 A"   11 A"   33 A'   34 A'   35 A'   12 A"   36 A'                 
 -2.033  -1.086  -1.022  -0.869  -0.729  -0.640  -0.586  -0.523
 13 A"   37 A'   38 A'   39 A'   40 A'   41 A'   42 A'   43 A'                 
 -0.501  -0.499  -0.462  -0.450  -0.426  -0.364  -0.346  -0.279
 44 A'   14 A"   15 A"   45 A'   46 A'   47 A'   16 A"   17 A"                 
 -0.267  -0.200  -0.187
 48 A'   18 A"   49 A'                                                         
 -- Virtual --                   
 -0.110  -0.083  -0.009   0.005   0.021   0.030   0.037   0.042
 19 A"   50 A'   51 A'   52 A'   53 A'   54 A'   20 A"   55 A'                 
  0.046   0.059   0.067   0.079   0.083   0.092   0.092   0.108
 56 A'   57 A'   21 A"   58 A'   59 A'   60 A'   22 A"   23 A"                 
  0.109   0.127   0.148   0.151   0.156   0.159   0.167   0.196
 61 A'   62 A'   63 A'   64 A'   24 A"   65 A'   66 A'   67 A'                 
  0.205   0.228   0.248   0.249   0.318   0.322   0.348   0.363
 68 A'   69 A'   70 A'   25 A"   71 A'   26 A"   72 A'   73 A'                 
  0.380   0.386   0.406   0.417   0.428   0.433   0.442   0.461
 27 A"   74 A'   75 A'   28 A"   29 A"   76 A'   30 A"   77 A'                 
  0.490   0.492   0.507   0.514   0.525   0.541   0.549   0.576
 78 A'   79 A'   80 A'   31 A"   81 A'   82 A'   32 A"   83 A'                 
  0.623   0.625   0.659   0.662   0.691   0.736   0.748   0.766
 84 A'   33 A"   34 A"   85 A'   35 A"   36 A"   86 A'   87 A'                 
  0.795   0.830   0.839   0.861   0.883   0.892   0.948   1.010
 88 A'   89 A'   90 A'   91 A'   37 A"   38 A"   92 A'   93 A'                 
  1.024   1.066   1.113   1.134   1.274   1.282   1.318   1.378
 94 A'   95 A'   96 A'   97 A'   98 A'   99 A'   39 A"  100 A'                 
  1.380   1.425   1.454   1.470   1.553   1.662   1.666   1.763
 40 A"  101 A'   41 A"  102 A'   42 A"  103 A'   43 A"  104 A'                 
  1.826   1.955   2.010   2.040   2.064   2.169   2.186   2.199
105 A'   44 A"  106 A'  107 A'  108 A'  109 A'  110 A'   45 A"                 
  2.256   2.360   2.381   2.584   2.643   2.719   2.812   2.912
 46 A"  111 A'  112 A'  113 A'   47 A"   48 A"  114 A'  115 A'                 
  3.211   3.358   3.903   3.984   4.028   4.041   4.059   4.104
116 A'  117 A'   49 A"   50 A"  118 A'  119 A'   51 A"   52 A"                 
  4.134   4.220   4.294   4.355   4.593   6.008   6.087   6.201
120 A'  121 A'  122 A'  123 A'  124 A'   53 A"  125 A'  126 A'                 
  6.765   7.503   7.581   7.677   9.790   9.862  23.416  23.465
127 A'   54 A"  128 A'  129 A'  130 A'  131 A'  132 A'  133 A'                 
 25.716  25.869  25.870  26.098  26.229  26.603  27.984  28.350
 55 A"   56 A"  134 A'  135 A'  136 A'  137 A'  138 A'   57 A"                 
 28.403  28.446  28.537  28.566  28.566  28.652  28.759  48.016
139 A'  140 A'   58 A"  141 A'   59 A"  142 A'  143 A'  144 A'                 
127.895 127.942 128.015 151.769 215.802 215.883 289.718 289.798
 60 A"  145 A'  146 A'  147 A'  148 A'  149 A'   61 A"  150 A'                 
289.9251020.8541901.942
151 A'  152 A'  153 A'                                                         

 Beta MOs, Restricted
 -- Occupied --                  
******* -482.87 -176.31 -165.72 -165.72 -165.71 -101.59 -101.59
  1 A'    2 A'    3 A'    4 A'    1 A"    5 A'    6 A'    7 A'                 
-62.528 -56.347 -56.344 -56.344 -35.813 -31.305 -31.301 -31.301
  8 A'    9 A'   10 A'    2 A"   11 A'   12 A'    3 A"   13 A'                 
-22.955 -22.955 -22.954 -22.952 -22.952 -10.318 -10.272  -9.513
 14 A'    4 A"   15 A'   16 A'    5 A"   17 A'   18 A'   19 A'                 
 -9.513  -8.744  -7.277  -7.277  -7.267  -7.267  -7.266  -7.266
 20 A'   21 A'   22 A'   23 A'    6 A"    7 A"   24 A'   25 A'                 
 -6.575  -6.564  -6.561  -6.371  -4.784  -4.768  -4.768  -2.688
 26 A'   27 A'    8 A"   28 A'   29 A'    9 A"   30 A'   31 A'                 
 -2.684  -2.682  -2.673  -2.673  -2.057  -2.048  -2.047  -2.033
 32 A'   10 A"   11 A"   33 A'   34 A'   35 A'   12 A"   36 A'                 
 -2.033  -1.086  -1.022  -0.869  -0.729  -0.640  -0.586  -0.523
 13 A"   37 A'   38 A'   39 A'   40 A'   41 A'   42 A'   43 A'                 
 -0.501  -0.499  -0.462  -0.450  -0.426  -0.364  -0.346  -0.279
 44 A'   14 A"   15 A"   45 A'   46 A'   47 A'   16 A"   17 A"                 
 -0.267  -0.200  -0.187
 48 A'   18 A"   49 A'                                                         
 -- Virtual --                   
 -0.110  -0.083  -0.009   0.005   0.021   0.030   0.037   0.042
 19 A"   50 A'   51 A'   52 A'   53 A'   54 A'   20 A"   55 A'                 
  0.046   0.059   0.067   0.079   0.083   0.092   0.092   0.108
 56 A'   57 A'   21 A"   58 A'   59 A'   60 A'   22 A"   23 A"                 
  0.109   0.127   0.148   0.151   0.156   0.159   0.167   0.196
 61 A'   62 A'   63 A'   64 A'   24 A"   65 A'   66 A'   67 A'                 
  0.205   0.228   0.248   0.249   0.318   0.322   0.348   0.363
 68 A'   69 A'   70 A'   25 A"   71 A'   26 A"   72 A'   73 A'                 
  0.380   0.386   0.406   0.417   0.428   0.433   0.442   0.461
 27 A"   74 A'   75 A'   28 A"   29 A"   76 A'   30 A"   77 A'                 
  0.490   0.492   0.507   0.514   0.525   0.541   0.549   0.576
 78 A'   79 A'   80 A'   31 A"   81 A'   82 A'   32 A"   83 A'                 
  0.623   0.625   0.659   0.662   0.691   0.736   0.748   0.766
 84 A'   33 A"   34 A"   85 A'   35 A"   36 A"   86 A'   87 A'                 
  0.795   0.830   0.839   0.861   0.883   0.892   0.948   1.010
 88 A'   89 A'   90 A'   91 A'   37 A"   38 A"   92 A'   93 A'                 
  1.024   1.066   1.113   1.134   1.274   1.282   1.318   1.378
 94 A'   95 A'   96 A'   97 A'   98 A'   99 A'   39 A"  100 A'                 
  1.380   1.425   1.454   1.470   1.553   1.662   1.666   1.763
 40 A"  101 A'   41 A"  102 A'   42 A"  103 A'   43 A"  104 A'                 
  1.826   1.955   2.010   2.040   2.064   2.169   2.186   2.199
105 A'   44 A"  106 A'  107 A'  108 A'  109 A'  110 A'   45 A"                 
  2.256   2.360   2.381   2.584   2.643   2.719   2.812   2.912
 46 A"  111 A'  112 A'  113 A'   47 A"   48 A"  114 A'  115 A'                 
  3.211   3.358   3.903   3.984   4.028   4.041   4.059   4.104
116 A'  117 A'   49 A"   50 A"  118 A'  119 A'   51 A"   52 A"                 
  4.134   4.220   4.294   4.355   4.593   6.008   6.087   6.201
120 A'  121 A'  122 A'  123 A'  124 A'   53 A"  125 A'  126 A'                 
  6.765   7.503   7.581   7.677   9.790   9.862  23.416  23.465
127 A'   54 A"  128 A'  129 A'  130 A'  131 A'  132 A'  133 A'                 
 25.716  25.869  25.870  26.098  26.229  26.603  27.984  28.350
 55 A"   56 A"  134 A'  135 A'  136 A'  137 A'  138 A'   57 A"                 
 28.403  28.446  28.537  28.566  28.566  28.652  28.759  48.016
139 A'  140 A'   58 A"  141 A'   59 A"  142 A'  143 A'  144 A'                 
127.895 127.942 128.015 151.769 215.802 215.883 289.718 289.798
 60 A"  145 A'  146 A'  147 A'  148 A'  149 A'   61 A"  150 A'                 
289.9251020.8541901.942
151 A'  152 A'  153 A'                                                         
 --------------------------------------------------------------

          Ground-State Mulliken Net Atomic Charges

     Atom                 Charge (a.u.)
  ----------------------------------------
      1 Cl                    0.420090
      2 Br                   -0.044630
      3 Cl                    0.391120
      4 I                     0.129282
      5 C                    -0.602857
      6 C                    -0.293006
  ----------------------------------------
  Sum of atomic charges =     0.000000

 -----------------------------------------------------------------
                    Cartesian Multipole Moments
 -----------------------------------------------------------------
    Charge (ESU x 10^10)
                 0.0000
    Dipole Moment (Debye)
         X       0.4227      Y       0.7655      Z       0.0000
       Tot       0.8745
    Quadrupole Moments (Debye-Ang)
        XX     -73.5698     XY      -1.8667     YY     -87.3651
        XZ       0.0000     YZ       0.0000     ZZ     -82.7448
    Octopole Moments (Debye-Ang^2)
       XXX     -43.6796    XXY       2.6162    XYY     -23.0424
       YYY       9.6770    XXZ       0.0000    XYZ      -0.0000
       YYZ      -0.0000    XZZ     -19.0567    YZZ       3.0844
       ZZZ       0.0000
    Hexadecapole Moments (Debye-Ang^3)
      XXXX   -1776.8180   XXXY     -24.8160   XXYY    -401.7323
      XYYY     -29.4899   YYYY    -658.0231   XXXZ       0.0000
      XXYZ      -0.0000   XYYZ       0.0000   YYYZ       0.0000
      XXZZ    -338.1714   XYZZ      -7.9150   YYZZ    -126.5476
      XZZZ       0.0000   YZZZ       0.0000   ZZZZ    -103.6570
 -----------------------------------------------------------------
 Calculating analytic gradient of the SCF energy
 Gradient of SCF Energy
            1           2           3           4           5           6
    1  -0.0942886   0.0788022  -0.0447906   0.2262598   0.2750239  -0.4410068
    2  -0.3085657  -0.4735060   0.3194378   0.4853339  -0.0249312   0.0022313
    3  -0.0000000  -0.0000000  -0.0000000  -0.0000000   0.0000000   0.0000000
 Max gradient component =       4.853E-01
 RMS gradient           =       2.352E-01
 Gradient time:  CPU 42.47 s  wall 5.43 s
 Geometry Optimization Parameters
   NAtoms,    NIC,     NZ,  NCons,   NDum,   NFix, NCnnct, MaxDiis
        6      37       0       0       0       0       0       0


** GEOMETRY OPTIMIZATION IN DELOCALIZED INTERNAL COORDINATES **
   Searching for a Minimum

   Optimization Cycle:   4

                       Coordinates (Angstroms)
     ATOM                X               Y               Z
      1  Cl        2.9579435155    1.0017565924    0.0000000000
      2  Br       -1.1557504140    1.3365137283    0.0000000000
      3  Cl        2.7941938423   -1.1363272755    0.0000000000
      4  I        -1.4240066832   -0.9206151350    0.0000000000
      5  C         1.8213867121    0.0133141013    0.0000000000
      6  C        -0.1121581608    0.1577372798    0.0000000000
   Point Group: cs    Number of degrees of freedom:     9


   Energy is -10489.671571545

 Hessian Updated using BFGS Update

 ** Taking Steepest Descent Step **
 Calculated Step too Large.  Step scaled by  0.548170
 Step Taken.  Stepsize is  0.300000

                             Maximum     Tolerance    Cnvgd?
         Gradient           0.379623      0.000300      NO
         Displacement       0.208098      0.001200      NO
         Energy change     -0.189365      0.000001      NO


 New Cartesian Coordinates Obtained by Inverse Iteration

 Displacement from previous Coordinates is:  0.169257
 ----------------------------------------------------------------
             Standard Nuclear Orientation (Angstroms)
    I     Atom           X                Y                Z
 ----------------------------------------------------------------
    1      Cl      2.9651955351     1.0347139742     0.0000000000
    2      Br     -1.1565388531     1.3818673404     0.0000000000
    3      Cl      2.7971943825    -1.1667301608     0.0000000000
    4      I      -1.4506512489    -0.9680305869     0.0000000000
    5      C       1.8102777064     0.0153622915     0.0000000000
    6      C      -0.0838687101     0.1551964330     0.0000000000
 ----------------------------------------------------------------
 Molecular Point Group                 Cs    NOp =  2
 Largest Abelian Subgroup              Cs    NOp =  2
 Nuclear Repulsion Energy =  1198.1743054709 hartrees
 There are       67 alpha and       67 beta electrons
 Applying Cartesian multipole field
    Component          Value
    ---------          -----
     (2,0,0)        1.00000E-11
     (0,2,0)        2.00000E-11
     (0,0,2)       -3.00000E-11
 Nucleus-field energy     =     0.0000000277 hartrees
 Requested basis set is 6-311++G(d,p)
 There are 81 shells and 214 basis functions
 A cutoff of  1.0D-11 yielded   2447 shell pairs
 There are     18770 function pairs (     20934 Cartesian)
 Smallest overlap matrix eigenvalue = 5.74E-05
 Guess MOs from SCF MO coefficient file

 -----------------------------------------------------------------------
  General SCF calculation program by
  Eric Jon Sundstrom, Paul Horn, Yuezhi Mao, Dmitri Zuev, Alec White,
  David Stuck, Shaama M.S., Shane Yost, Joonho Lee, David Small,
  Daniel Levine, Susi Lehtola, Hugh Burton, Evgeny Epifanovsky
 -----------------------------------------------------------------------
 Exchange:     0.2000 Hartree-Fock + 0.0800 Slater + 0.7200 B88
 Correlation:  0.1900 VWN1RPA + 0.8100 LYP
 Using SG-1 standard quadrature grid
 using 8 threads for integral computing
 -------------------------------------------------------
 OpenMP Integral computing Module                
 Release: version 2.0, May 2017, Q-Chem Inc. Pleasanton 
 -------------------------------------------------------
 -------------------------------------------------------
 OpenMP BLAS3 based DFT computing Module                
 Release: version 1.0, May 2013, Q-Chem Inc. Pittsburgh 
 -------------------------------------------------------
 A restricted SCF calculation will be
 performed using DIIS
 SCF converges when DIIS error is below 1.0e-08
 ---------------------------------------
  Cycle       Energy         DIIS error
 ---------------------------------------
    1  -10489.8086038754      1.06e-03  
    2  -10489.8083914502      1.07e-03  
    3  -10489.8052657057      1.18e-03  
    4  -10489.8117414887      6.68e-04  
    5  -10489.8148528048      7.48e-05  
    6  -10489.8148842189      1.26e-05  
    7  -10489.8148849465      4.31e-06  
    8  -10489.8148850805      9.65e-07  
    9  -10489.8148850878      5.48e-07  
   10  -10489.8148850896      1.68e-07  
   11  -10489.8148850898      2.37e-08  
   12  -10489.8148850898      9.75e-09  Convergence criterion met
 ---------------------------------------
 SCF time:   CPU 109.97s  wall 15.00s 
 SCF   energy in the final basis set =   -10489.8148850898
 Total energy in the final basis set =   -10489.8148850898

 --------------------------------------------------------------
             Orbital Energies (a.u.) and Symmetries
 --------------------------------------------------------------

 Alpha MOs, Restricted
 -- Occupied --                  
******* -482.87 -176.32 -165.72 -165.72 -165.72 -101.59 -101.59
  1 A'    2 A'    3 A'    4 A'    1 A"    5 A'    6 A'    7 A'                 
-62.523 -56.343 -56.340 -56.340 -35.814 -31.306 -31.302 -31.301
  8 A'    9 A'    2 A"   10 A'   11 A'   12 A'    3 A"   13 A'                 
-22.957 -22.956 -22.955 -22.952 -22.952 -10.323 -10.281  -9.511
 14 A'    4 A"   15 A'    5 A"   16 A'   17 A'   18 A'   19 A'                 
 -9.511  -8.738  -7.275  -7.275  -7.265  -7.265  -7.264  -7.264
 20 A'   21 A'   22 A'   23 A'    6 A"    7 A"   24 A'   25 A'                 
 -6.569  -6.557  -6.556  -6.369  -4.782  -4.767  -4.767  -2.681
 26 A'   27 A'    8 A"   28 A'   29 A'    9 A"   30 A'   31 A'                 
 -2.677  -2.676  -2.667  -2.667  -2.053  -2.045  -2.045  -2.031
 32 A'   10 A"   33 A'   11 A"   34 A'   35 A'   12 A"   36 A'                 
 -2.031  -1.060  -0.985  -0.865  -0.724  -0.639  -0.581  -0.515
 13 A"   37 A'   38 A'   39 A'   40 A'   41 A'   42 A'   43 A'                 
 -0.497  -0.484  -0.441  -0.438  -0.423  -0.363  -0.346  -0.281
 44 A'   14 A"   15 A"   45 A'   46 A'   47 A'   16 A"   17 A"                 
 -0.275  -0.205  -0.199
 48 A'   18 A"   49 A'                                                         
 -- Virtual --                   
 -0.109  -0.079  -0.011   0.004   0.017   0.031   0.040   0.040
 19 A"   50 A'   51 A'   52 A'   53 A'   54 A'   55 A'   20 A"                 
  0.046   0.056   0.068   0.076   0.081   0.090   0.093   0.105
 56 A'   57 A'   21 A"   58 A'   59 A'   60 A'   22 A"   61 A'                 
  0.110   0.122   0.145   0.150   0.157   0.159   0.165   0.197
 23 A"   62 A'   63 A'   64 A'   24 A"   65 A'   66 A'   67 A'                 
  0.205   0.228   0.244   0.245   0.313   0.330   0.350   0.367
 68 A'   69 A'   70 A'   25 A"   71 A'   26 A"   72 A'   73 A'                 
  0.388   0.391   0.402   0.419   0.425   0.428   0.446   0.456
 27 A"   74 A'   75 A'   28 A"   29 A"   76 A'   30 A"   77 A'                 
  0.482   0.498   0.500   0.521   0.524   0.531   0.545   0.574
 78 A'   79 A'   80 A'   31 A"   81 A'   82 A'   32 A"   83 A'                 
  0.619   0.624   0.641   0.661   0.696   0.750   0.754   0.764
 33 A"   84 A'   34 A"   85 A'   35 A"   86 A'   36 A"   87 A'                 
  0.792   0.808   0.846   0.863   0.873   0.893   0.916   0.997
 88 A'   89 A'   90 A'   91 A'   37 A"   38 A"   92 A'   93 A'                 
  0.999   1.040   1.101   1.141   1.244   1.268   1.308   1.369
 94 A'   95 A'   96 A'   97 A'   98 A'   99 A'   39 A"   40 A"                 
  1.389   1.426   1.432   1.472   1.537   1.649   1.661   1.743
100 A'  101 A'   41 A"  102 A'   42 A"  103 A'   43 A"  104 A'                 
  1.802   1.965   2.014   2.049   2.076   2.156   2.181   2.206
105 A'   44 A"  106 A'  107 A'  108 A'  109 A'  110 A'   45 A"                 
  2.255   2.354   2.387   2.582   2.639   2.720   2.789   2.889
 46 A"  111 A'  112 A'  113 A'   47 A"   48 A"  114 A'  115 A'                 
  3.172   3.380   3.900   3.984   4.014   4.032   4.059   4.104
116 A'  117 A'   49 A"   50 A"  118 A'  119 A'   51 A"   52 A"                 
  4.114   4.231   4.283   4.330   4.561   6.004   6.079   6.185
120 A'  121 A'  122 A'  123 A'  124 A'   53 A"  125 A'  126 A'                 
  6.744   7.511   7.579   7.663   9.767   9.842  23.372  23.423
127 A'   54 A"  128 A'  129 A'  130 A'  131 A'  132 A'  133 A'                 
 25.726  25.813  25.864  26.093  26.155  26.617  27.957  28.346
 55 A"  134 A'   56 A"  135 A'  136 A'  137 A'  138 A'   57 A"                 
 28.398  28.443  28.535  28.562  28.563  28.640  28.732  47.998
139 A'  140 A'   58 A"  141 A'   59 A"  142 A'  143 A'  144 A'                 
127.891 127.936 128.000 151.744 215.768 215.857 289.722 289.791
 60 A"  145 A'  146 A'  147 A'  148 A'  149 A'   61 A"  150 A'                 
289.9051020.8271901.914
151 A'  152 A'  153 A'                                                         

 Beta MOs, Restricted
 -- Occupied --                  
******* -482.87 -176.32 -165.72 -165.72 -165.72 -101.59 -101.59
  1 A'    2 A'    3 A'    4 A'    1 A"    5 A'    6 A'    7 A'                 
-62.523 -56.343 -56.340 -56.340 -35.814 -31.306 -31.302 -31.301
  8 A'    9 A'    2 A"   10 A'   11 A'   12 A'    3 A"   13 A'                 
-22.957 -22.956 -22.955 -22.952 -22.952 -10.323 -10.281  -9.511
 14 A'    4 A"   15 A'    5 A"   16 A'   17 A'   18 A'   19 A'                 
 -9.511  -8.738  -7.275  -7.275  -7.265  -7.265  -7.264  -7.264
 20 A'   21 A'   22 A'   23 A'    6 A"    7 A"   24 A'   25 A'                 
 -6.569  -6.557  -6.556  -6.369  -4.782  -4.767  -4.767  -2.681
 26 A'   27 A'    8 A"   28 A'   29 A'    9 A"   30 A'   31 A'                 
 -2.677  -2.676  -2.667  -2.667  -2.053  -2.045  -2.045  -2.031
 32 A'   10 A"   33 A'   11 A"   34 A'   35 A'   12 A"   36 A'                 
 -2.031  -1.060  -0.985  -0.865  -0.724  -0.639  -0.581  -0.515
 13 A"   37 A'   38 A'   39 A'   40 A'   41 A'   42 A'   43 A'                 
 -0.497  -0.484  -0.441  -0.438  -0.423  -0.363  -0.346  -0.281
 44 A'   14 A"   15 A"   45 A'   46 A'   47 A'   16 A"   17 A"                 
 -0.275  -0.205  -0.199
 48 A'   18 A"   49 A'                                                         
 -- Virtual --                   
 -0.109  -0.079  -0.011   0.004   0.017   0.031   0.040   0.040
 19 A"   50 A'   51 A'   52 A'   53 A'   54 A'   55 A'   20 A"                 
  0.046   0.056   0.068   0.076   0.081   0.090   0.093   0.105
 56 A'   57 A'   21 A"   58 A'   59 A'   60 A'   22 A"   61 A'                 
  0.110   0.122   0.145   0.150   0.157   0.159   0.165   0.197
 23 A"   62 A'   63 A'   64 A'   24 A"   65 A'   66 A'   67 A'                 
  0.205   0.228   0.244   0.245   0.313   0.330   0.350   0.367
 68 A'   69 A'   70 A'   25 A"   71 A'   26 A"   72 A'   73 A'                 
  0.388   0.391   0.402   0.419   0.425   0.428   0.446   0.456
 27 A"   74 A'   75 A'   28 A"   29 A"   76 A'   30 A"   77 A'                 
  0.482   0.498   0.500   0.521   0.524   0.531   0.545   0.574
 78 A'   79 A'   80 A'   31 A"   81 A'   82 A'   32 A"   83 A'                 
  0.619   0.624   0.641   0.661   0.696   0.750   0.754   0.764
 33 A"   84 A'   34 A"   85 A'   35 A"   86 A'   36 A"   87 A'                 
  0.792   0.808   0.846   0.863   0.873   0.893   0.916   0.997
 88 A'   89 A'   90 A'   91 A'   37 A"   38 A"   92 A'   93 A'                 
  0.999   1.040   1.101   1.141   1.244   1.268   1.308   1.369
 94 A'   95 A'   96 A'   97 A'   98 A'   99 A'   39 A"   40 A"                 
  1.389   1.426   1.432   1.472   1.537   1.649   1.661   1.743
100 A'  101 A'   41 A"  102 A'   42 A"  103 A'   43 A"  104 A'                 
  1.802   1.965   2.014   2.049   2.076   2.156   2.181   2.206
105 A'   44 A"  106 A'  107 A'  108 A'  109 A'  110 A'   45 A"                 
  2.255   2.354   2.387   2.582   2.639   2.720   2.789   2.889
 46 A"  111 A'  112 A'  113 A'   47 A"   48 A"  114 A'  115 A'                 
  3.172   3.380   3.900   3.984   4.014   4.032   4.059   4.104
116 A'  117 A'   49 A"   50 A"  118 A'  119 A'   51 A"   52 A"                 
  4.114   4.231   4.283   4.330   4.561   6.004   6.079   6.185
120 A'  121 A'  122 A'  123 A'  124 A'   53 A"  125 A'  126 A'                 
  6.744   7.511   7.579   7.663   9.767   9.842  23.372  23.423
127 A'   54 A"  128 A'  129 A'  130 A'  131 A'  132 A'  133 A'                 
 25.726  25.813  25.864  26.093  26.155  26.617  27.957  28.346
 55 A"  134 A'   56 A"  135 A'  136 A'  137 A'  138 A'   57 A"                 
 28.398  28.443  28.535  28.562  28.563  28.640  28.732  47.998
139 A'  140 A'   58 A"  141 A'   59 A"  142 A'  143 A'  144 A'                 
127.891 127.936 128.000 151.744 215.768 215.857 289.722 289.791
 60 A"  145 A'  146 A'  147 A'  148 A'  149 A'   61 A"  150 A'                 
289.9051020.8271901.914
151 A'  152 A'  153 A'                                                         
 --------------------------------------------------------------

          Ground-State Mulliken Net Atomic Charges

     Atom                 Charge (a.u.)
  ----------------------------------------
      1 Cl                    0.432753
      2 Br                   -0.058605
      3 Cl                    0.379993
      4 I                     0.124487
      5 C                    -0.569094
      6 C                    -0.309532
  ----------------------------------------
  Sum of atomic charges =    -0.000000

 -----------------------------------------------------------------
                    Cartesian Multipole Moments
 -----------------------------------------------------------------
    Charge (ESU x 10^10)
                -0.0000
    Dipole Moment (Debye)
         X       0.2014      Y       0.5767      Z       0.0000
       Tot       0.6109
    Quadrupole Moments (Debye-Ang)
        XX     -73.9434     XY      -1.4838     YY     -86.6363
        XZ      -0.0000     YZ      -0.0000     ZZ     -83.1399
    Octopole Moments (Debye-Ang^2)
       XXX     -45.3494    XXY       2.4861    XYY     -22.8442
       YYY      10.6270    XXZ       0.0000    XYZ       0.0000
       YYZ       0.0000    XZZ     -18.9764    YZZ       3.4703
       ZZZ       0.0000
    Hexadecapole Moments (Debye-Ang^3)
      XXXX   -1798.3666   XXXY     -27.0148   XXYY    -406.4138
      XYYY     -34.6741   YYYY    -689.6677   XXXZ      -0.0000
      XXYZ      -0.0000   XYYZ      -0.0000   YYYZ       0.0000
      XXZZ    -342.0446   XYZZ      -9.6436   YYZZ    -132.4745
      XZZZ      -0.0000   YZZZ      -0.0000   ZZZZ    -104.2279
 -----------------------------------------------------------------
 Calculating analytic gradient of the SCF energy
 Gradient of SCF Energy
            1           2           3           4           5           6
    1  -0.0650677   0.0430927  -0.0250839   0.1441377   0.2326087  -0.3296875
    2  -0.2508958  -0.3573924   0.2578653   0.3569733  -0.0211458   0.0145955
    3  -0.0000000  -0.0000000   0.0000000  -0.0000000  -0.0000000   0.0000000
 Max gradient component =       3.574E-01
 RMS gradient           =       1.788E-01
 Gradient time:  CPU 41.52 s  wall 5.32 s
 Geometry Optimization Parameters
   NAtoms,    NIC,     NZ,  NCons,   NDum,   NFix, NCnnct, MaxDiis
        6      37       0       0       0       0       0       0


** GEOMETRY OPTIMIZATION IN DELOCALIZED INTERNAL COORDINATES **
   Searching for a Minimum

   Optimization Cycle:   5

                       Coordinates (Angstroms)
     ATOM                X               Y               Z
      1  Cl        2.9651955351    1.0347139742    0.0000000000
      2  Br       -1.1565388531    1.3818673404    0.0000000000
      3  Cl        2.7971943825   -1.1667301608    0.0000000000
      4  I        -1.4506512489   -0.9680305869    0.0000000000
      5  C         1.8102777064    0.0153622915    0.0000000000
      6  C        -0.0838687101    0.1551964330    0.0000000000
   Point Group: cs    Number of degrees of freedom:     9


   Energy is -10489.814885090

 Hessian Updated using BFGS Update

 ** Taking Steepest Descent Step **
 Calculated Step too Large.  Step scaled by  0.718235
 Step Taken.  Stepsize is  0.300000

                             Maximum     Tolerance    Cnvgd?
         Gradient           0.292947      0.000300      NO
         Displacement       0.210405      0.001200      NO
         Energy change     -0.143314      0.000001      NO


 New Cartesian Coordinates Obtained by Inverse Iteration

 Displacement from previous Coordinates is:  0.176709
 ----------------------------------------------------------------
             Standard Nuclear Orientation (Angstroms)
    I     Atom           X                Y                Z
 ----------------------------------------------------------------
    1      Cl      2.9581545111     1.0705205537     0.0000000000
    2      Br     -1.1429159140     1.4273773261     0.0000000000
    3      Cl      2.7842148710    -1.1993334543     0.0000000000
    4      I      -1.4566634000    -1.0163040353     0.0000000000
    5      C       1.7894203835     0.0179718405     0.0000000000
    6      C      -0.0506016398     0.1521470605     0.0000000000
 ----------------------------------------------------------------
 Molecular Point Group                 Cs    NOp =  2
 Largest Abelian Subgroup              Cs    NOp =  2
 Nuclear Repulsion Energy =  1173.7992309406 hartrees
 There are       67 alpha and       67 beta electrons
 Applying Cartesian multipole field
    Component          Value
    ---------          -----
     (2,0,0)        1.00000E-11
     (0,2,0)        2.00000E-11
     (0,0,2)       -3.00000E-11
 Nucleus-field energy     =     0.0000000285 hartrees
 Requested basis set is 6-311++G(d,p)
 There are 81 shells and 214 basis functions
 A cutoff of  1.0D-11 yielded   2436 shell pairs
 There are     18661 function pairs (     20811 Cartesian)
 Smallest overlap matrix eigenvalue = 5.13E-05
 Guess MOs from SCF MO coefficient file

 -----------------------------------------------------------------------
  General SCF calculation program by
  Eric Jon Sundstrom, Paul Horn, Yuezhi Mao, Dmitri Zuev, Alec White,
  David Stuck, Shaama M.S., Shane Yost, Joonho Lee, David Small,
  Daniel Levine, Susi Lehtola, Hugh Burton, Evgeny Epifanovsky
 -----------------------------------------------------------------------
 Exchange:     0.2000 Hartree-Fock + 0.0800 Slater + 0.7200 B88
 Correlation:  0.1900 VWN1RPA + 0.8100 LYP
 Using SG-1 standard quadrature grid
 using 8 threads for integral computing
 -------------------------------------------------------
 OpenMP Integral computing Module                
 Release: version 2.0, May 2017, Q-Chem Inc. Pleasanton 
 -------------------------------------------------------
 -------------------------------------------------------
 OpenMP BLAS3 based DFT computing Module                
 Release: version 1.0, May 2013, Q-Chem Inc. Pittsburgh 
 -------------------------------------------------------
 A restricted SCF calculation will be
 performed using DIIS
 SCF converges when DIIS error is below 1.0e-08
 ---------------------------------------
  Cycle       Energy         DIIS error
 ---------------------------------------
    1  -10489.9209384037      9.13e-04  
    2  -10489.9228272526      7.54e-04  
    3  -10489.9200004336      9.57e-04  
    4  -10489.9244086823      4.88e-04  
    5  -10489.9260303288      7.04e-05  
    6  -10489.9260596457      1.01e-05  
    7  -10489.9260601525      3.16e-06  
    8  -10489.9260602165      7.29e-07  
    9  -10489.9260602195      4.18e-07  
   10  -10489.9260602206      1.22e-07  
   11  -10489.9260602208      2.20e-08  
   12  -10489.9260602206      7.31e-09  Convergence criterion met
 ---------------------------------------
 SCF time:   CPU 108.71s  wall 14.00s 
 SCF   energy in the final basis set =   -10489.9260602206
 Total energy in the final basis set =   -10489.9260602206

 --------------------------------------------------------------
             Orbital Energies (a.u.) and Symmetries
 --------------------------------------------------------------

 Alpha MOs, Restricted
 -- Occupied --                  
******* -482.86 -176.32 -165.72 -165.72 -165.72 -101.59 -101.59
  1 A'    2 A'    3 A'    4 A'    1 A"    5 A'    6 A'    7 A'                 
-62.520 -56.340 -56.337 -56.336 -35.815 -31.308 -31.303 -31.302
  8 A'    9 A'    2 A"   10 A'   11 A'   12 A'    3 A"   13 A'                 
-22.958 -22.957 -22.957 -22.953 -22.953 -10.327 -10.289  -9.509
 14 A'    4 A"   15 A'    5 A"   16 A'   17 A'   18 A'   19 A'                 
 -9.509  -8.733  -7.274  -7.274  -7.264  -7.264  -7.263  -7.263
 20 A'   21 A'   22 A'   23 A'    6 A"    7 A"   24 A'   25 A'                 
 -6.565  -6.552  -6.551  -6.369  -4.782  -4.767  -4.766  -2.677
 26 A'   27 A'    8 A"   28 A'   29 A'    9 A"   30 A'   31 A'                 
 -2.672  -2.672  -2.662  -2.662  -2.051  -2.044  -2.044  -2.030
 32 A'   10 A"   33 A'   11 A"   34 A'   35 A'   12 A"   36 A'                 
 -2.030  -1.037  -0.954  -0.862  -0.721  -0.641  -0.578  -0.509
 13 A"   37 A'   38 A'   39 A'   40 A'   41 A'   42 A'   43 A'                 
 -0.493  -0.472  -0.426  -0.424  -0.421  -0.361  -0.346  -0.284
 44 A'   14 A"   45 A'   15 A"   46 A'   47 A'   16 A"   48 A'                 
 -0.283  -0.212  -0.211
 17 A"   49 A'   18 A"                                                         
 -- Virtual --                   
 -0.106  -0.072  -0.013   0.003   0.010   0.032   0.040   0.043
 19 A"   50 A'   51 A'   52 A'   53 A'   54 A'   55 A'   20 A"                 
  0.044   0.055   0.068   0.071   0.081   0.088   0.093   0.104
 56 A'   57 A'   21 A"   58 A'   59 A'   60 A'   22 A"   61 A'                 
  0.111   0.118   0.142   0.149   0.158   0.160   0.165   0.197
 23 A"   62 A'   63 A'   64 A'   24 A"   65 A'   66 A'   67 A'                 
  0.203   0.229   0.243   0.243   0.307   0.338   0.354   0.371
 68 A'   69 A'   25 A"   70 A'   71 A'   26 A"   72 A'   73 A'                 
  0.392   0.396   0.403   0.417   0.424   0.426   0.449   0.450
 74 A'   27 A"   75 A'   28 A"   76 A'   29 A"   30 A"   77 A'                 
  0.470   0.490   0.499   0.517   0.525   0.539   0.543   0.573
 78 A'   79 A'   80 A'   81 A'   31 A"   82 A'   32 A"   83 A'                 
  0.615   0.624   0.627   0.671   0.700   0.736   0.772   0.772
 33 A"   34 A"   84 A'   85 A'   35 A"   86 A'   36 A"   87 A'                 
  0.783   0.803   0.856   0.863   0.864   0.892   0.895   0.975
 88 A'   89 A'   90 A'   91 A'   37 A"   92 A'   38 A"   93 A'                 
  0.984   1.017   1.095   1.152   1.216   1.255   1.296   1.354
 94 A'   95 A'   96 A'   97 A'   98 A'   99 A'   39 A"   40 A"                 
  1.402   1.411   1.427   1.475   1.525   1.639   1.664   1.730
100 A'   41 A"  101 A'  102 A'   42 A"  103 A'   43 A"  104 A'                 
  1.771   1.972   2.018   2.040   2.101   2.153   2.191   2.213
105 A'   44 A"  106 A'  107 A'  108 A'  109 A'  110 A'   45 A"                 
  2.253   2.349   2.392   2.575   2.633   2.725   2.773   2.872
 46 A"  111 A'  112 A'  113 A'   47 A"   48 A"  114 A'  115 A'                 
  3.141   3.419   3.901   3.983   3.993   4.023   4.058   4.098
116 A'  117 A'   49 A"   50 A"  118 A'  119 A'   51 A"   52 A"                 
  4.102   4.221   4.289   4.344   4.526   6.001   6.072   6.170
120 A'  121 A'  122 A'  123 A'  124 A'   53 A"  125 A'  126 A'                 
  6.727   7.517   7.577   7.654   9.743   9.827  23.345  23.387
127 A'   54 A"  128 A'  129 A'  130 A'  131 A'  132 A'  133 A'                 
 25.737  25.767  25.855  26.085  26.124  26.626  27.936  28.344
 55 A"  134 A'   56 A"  135 A'  136 A'  137 A'  138 A'   57 A"                 
 28.394  28.437  28.532  28.559  28.560  28.630  28.715  47.984
139 A'  140 A'   58 A"  141 A'   59 A"  142 A'  143 A'  144 A'                 
127.887 127.930 127.988 151.724 215.734 215.839 289.725 289.785
 60 A"  145 A'  146 A'  147 A'  148 A'  149 A'   61 A"  150 A'                 
289.8931020.8051901.893
151 A'  152 A'  153 A'                                                         

 Beta MOs, Restricted
 -- Occupied --                  
******* -482.86 -176.32 -165.72 -165.72 -165.72 -101.59 -101.59
  1 A'    2 A'    3 A'    4 A'    1 A"    5 A'    6 A'    7 A'                 
-62.520 -56.340 -56.337 -56.336 -35.815 -31.308 -31.303 -31.302
  8 A'    9 A'    2 A"   10 A'   11 A'   12 A'    3 A"   13 A'                 
-22.958 -22.957 -22.957 -22.953 -22.953 -10.327 -10.289  -9.509
 14 A'    4 A"   15 A'    5 A"   16 A'   17 A'   18 A'   19 A'                 
 -9.509  -8.733  -7.274  -7.274  -7.264  -7.264  -7.263  -7.263
 20 A'   21 A'   22 A'   23 A'    6 A"    7 A"   24 A'   25 A'                 
 -6.565  -6.552  -6.551  -6.369  -4.782  -4.767  -4.766  -2.677
 26 A'   27 A'    8 A"   28 A'   29 A'    9 A"   30 A'   31 A'                 
 -2.672  -2.672  -2.662  -2.662  -2.051  -2.044  -2.044  -2.030
 32 A'   10 A"   33 A'   11 A"   34 A'   35 A'   12 A"   36 A'                 
 -2.030  -1.037  -0.954  -0.862  -0.721  -0.641  -0.578  -0.509
 13 A"   37 A'   38 A'   39 A'   40 A'   41 A'   42 A'   43 A'                 
 -0.493  -0.472  -0.426  -0.424  -0.421  -0.361  -0.346  -0.284
 44 A'   14 A"   45 A'   15 A"   46 A'   47 A'   16 A"   48 A'                 
 -0.283  -0.212  -0.211
 17 A"   49 A'   18 A"                                                         
 -- Virtual --                   
 -0.106  -0.072  -0.013   0.003   0.010   0.032   0.040   0.043
 19 A"   50 A'   51 A'   52 A'   53 A'   54 A'   55 A'   20 A"                 
  0.044   0.055   0.068   0.071   0.081   0.088   0.093   0.104
 56 A'   57 A'   21 A"   58 A'   59 A'   60 A'   22 A"   61 A'                 
  0.111   0.118   0.142   0.149   0.158   0.160   0.165   0.197
 23 A"   62 A'   63 A'   64 A'   24 A"   65 A'   66 A'   67 A'                 
  0.203   0.229   0.243   0.243   0.307   0.338   0.354   0.371
 68 A'   69 A'   25 A"   70 A'   71 A'   26 A"   72 A'   73 A'                 
  0.392   0.396   0.403   0.417   0.424   0.426   0.449   0.450
 74 A'   27 A"   75 A'   28 A"   76 A'   29 A"   30 A"   77 A'                 
  0.470   0.490   0.499   0.517   0.525   0.539   0.543   0.573
 78 A'   79 A'   80 A'   81 A'   31 A"   82 A'   32 A"   83 A'                 
  0.615   0.624   0.627   0.671   0.700   0.736   0.772   0.772
 33 A"   34 A"   84 A'   85 A'   35 A"   86 A'   36 A"   87 A'                 
  0.783   0.803   0.856   0.863   0.864   0.892   0.895   0.975
 88 A'   89 A'   90 A'   91 A'   37 A"   92 A'   38 A"   93 A'                 
  0.984   1.017   1.095   1.152   1.216   1.255   1.296   1.354
 94 A'   95 A'   96 A'   97 A'   98 A'   99 A'   39 A"   40 A"                 
  1.402   1.411   1.427   1.475   1.525   1.639   1.664   1.730
100 A'   41 A"  101 A'  102 A'   42 A"  103 A'   43 A"  104 A'                 
  1.771   1.972   2.018   2.040   2.101   2.153   2.191   2.213
105 A'   44 A"  106 A'  107 A'  108 A'  109 A'  110 A'   45 A"                 
  2.253   2.349   2.392   2.575   2.633   2.725   2.773   2.872
 46 A"  111 A'  112 A'  113 A'   47 A"   48 A"  114 A'  115 A'                 
  3.141   3.419   3.901   3.983   3.993   4.023   4.058   4.098
116 A'  117 A'   49 A"   50 A"  118 A'  119 A'   51 A"   52 A"                 
  4.102   4.221   4.289   4.344   4.526   6.001   6.072   6.170
120 A'  121 A'  122 A'  123 A'  124 A'   53 A"  125 A'  126 A'                 
  6.727   7.517   7.577   7.654   9.743   9.827  23.345  23.387
127 A'   54 A"  128 A'  129 A'  130 A'  131 A'  132 A'  133 A'                 
 25.737  25.767  25.855  26.085  26.124  26.626  27.936  28.344
 55 A"  134 A'   56 A"  135 A'  136 A'  137 A'  138 A'   57 A"                 
 28.394  28.437  28.532  28.559  28.560  28.630  28.715  47.984
139 A'  140 A'   58 A"  141 A'   59 A"  142 A'  143 A'  144 A'                 
127.887 127.930 127.988 151.724 215.734 215.839 289.725 289.785
 60 A"  145 A'  146 A'  147 A'  148 A'  149 A'   61 A"  150 A'                 
289.8931020.8051901.893
151 A'  152 A'  153 A'                                                         
 --------------------------------------------------------------

          Ground-State Mulliken Net Atomic Charges

     Atom                 Charge (a.u.)
  ----------------------------------------
      1 Cl                    0.446431
      2 Br                   -0.073228
      3 Cl                    0.372405
      4 I                     0.127651
      5 C                    -0.524133
      6 C                    -0.349126
  ----------------------------------------
  Sum of atomic charges =    -0.000000

 -----------------------------------------------------------------
                    Cartesian Multipole Moments
 -----------------------------------------------------------------
    Charge (ESU x 10^10)
                -0.0000
    Dipole Moment (Debye)
         X       0.0145      Y       0.4042      Z      -0.0000
       Tot       0.4045
    Quadrupole Moments (Debye-Ang)
        XX     -74.5131     XY      -1.0985     YY     -85.8829
        XZ      -0.0000     YZ      -0.0000     ZZ     -83.4736
    Octopole Moments (Debye-Ang^2)
       XXX     -48.1862    XXY       2.3915    XYY     -23.1116
       YYY      11.6712    XXZ       0.0000    XYZ      -0.0000
       YYZ       0.0000    XZZ     -19.2525    YZZ       3.8592
       ZZZ      -0.0000
    Hexadecapole Moments (Debye-Ang^3)
      XXXX   -1797.1313   XXXY     -28.9756   XXYY    -406.7292
      XYYY     -39.7211   YYYY    -723.5732   XXXZ      -0.0000
      XXYZ       0.0000   XYYZ      -0.0000   YYYZ       0.0000
      XXZZ    -341.3874   XYZZ     -11.3089   YYZZ    -138.9917
      XZZZ      -0.0000   YZZZ      -0.0000   ZZZZ    -104.7516
 -----------------------------------------------------------------
 Calculating analytic gradient of the SCF energy
 Gradient of SCF Energy
            1           2           3           4           5           6
    1  -0.0418044   0.0187880  -0.0101036   0.0969353   0.2004933  -0.2643087
    2  -0.2001485  -0.2690691   0.2041038   0.2679702  -0.0181710   0.0153145
    3   0.0000000  -0.0000000  -0.0000000  -0.0000000   0.0000000   0.0000000
 Max gradient component =       2.691E-01
 RMS gradient           =       1.391E-01
 Gradient time:  CPU 41.30 s  wall 5.29 s
 Geometry Optimization Parameters
   NAtoms,    NIC,     NZ,  NCons,   NDum,   NFix, NCnnct, MaxDiis
        6      37       0       0       0       0       0       0

 Cartesian Hessian Update
 Hessian Updated using BFGS Update


** GEOMETRY OPTIMIZATION IN DELOCALIZED INTERNAL COORDINATES **
   Searching for a Minimum

   Optimization Cycle:   6

                       Coordinates (Angstroms)
     ATOM                X               Y               Z
      1  Cl        2.9581545111    1.0705205537    0.0000000000
      2  Br       -1.1429159140    1.4273773261    0.0000000000
      3  Cl        2.7842148710   -1.1993334543    0.0000000000
      4  I        -1.4566634000   -1.0163040353    0.0000000000
      5  C         1.7894203835    0.0179718405    0.0000000000
      6  C        -0.0506016398    0.1521470605    0.0000000000
   Point Group: cs    Number of degrees of freedom:     9


   Energy is -10489.926060221

 Hessian Updated using BFGS Update

  9 Hessian modes will be used to form the next step
  Hessian Eigenvalues:
     0.080861    0.249136    0.250015    0.294898    0.317302    0.524000
     0.936870    1.029571    1.122548

 Minimum Search - Taking Simple RFO Step
 Searching for Lamda that Minimizes Along All modes
 Value Taken    Lamda =  -0.24272269
 Calculated Step too Large.  Step scaled by  0.390508
 Step Taken.  Stepsize is  0.300000

                             Maximum     Tolerance    Cnvgd?
         Gradient           0.224526      0.000300      NO
         Displacement       0.213500      0.001200      NO
         Energy change     -0.111175      0.000001      NO


 New Cartesian Coordinates Obtained by Inverse Iteration

 Displacement from previous Coordinates is:  0.279308
 ----------------------------------------------------------------
             Standard Nuclear Orientation (Angstroms)
    I     Atom           X                Y                Z
 ----------------------------------------------------------------
    1      Cl      2.9038099193     1.1068449458     0.0000000000
    2      Br     -1.0803684190     1.4609945706     0.0000000000
    3      Cl      2.7307727394    -1.2239890738     0.0000000000
    4      I      -1.4186849301    -1.0565016373     0.0000000000
    5      C       1.7386894669     0.0208581240     0.0000000000
    6      C       0.0073900353     0.1441723619     0.0000000000
 ----------------------------------------------------------------
 Molecular Point Group                 Cs    NOp =  2
 Largest Abelian Subgroup              Cs    NOp =  2
 Nuclear Repulsion Energy =  1166.6284771042 hartrees
 There are       67 alpha and       67 beta electrons
 Applying Cartesian multipole field
    Component          Value
    ---------          -----
     (2,0,0)        1.00000E-11
     (0,2,0)        2.00000E-11
     (0,0,2)       -3.00000E-11
 Nucleus-field energy     =     0.0000000284 hartrees
 Requested basis set is 6-311++G(d,p)
 There are 81 shells and 214 basis functions
 A cutoff of  1.0D-11 yielded   2436 shell pairs
 There are     18644 function pairs (     20783 Cartesian)
 Smallest overlap matrix eigenvalue = 3.72E-05
 Guess MOs from SCF MO coefficient file

 -----------------------------------------------------------------------
  General SCF calculation program by
  Eric Jon Sundstrom, Paul Horn, Yuezhi Mao, Dmitri Zuev, Alec White,
  David Stuck, Shaama M.S., Shane Yost, Joonho Lee, David Small,
  Daniel Levine, Susi Lehtola, Hugh Burton, Evgeny Epifanovsky
 -----------------------------------------------------------------------
 Exchange:     0.2000 Hartree-Fock + 0.0800 Slater + 0.7200 B88
 Correlation:  0.1900 VWN1RPA + 0.8100 LYP
 Using SG-1 standard quadrature grid
 using 8 threads for integral computing
 -------------------------------------------------------
 OpenMP Integral computing Module                
 Release: version 2.0, May 2017, Q-Chem Inc. Pleasanton 
 -------------------------------------------------------
 -------------------------------------------------------
 OpenMP BLAS3 based DFT computing Module                
 Release: version 1.0, May 2013, Q-Chem Inc. Pittsburgh 
 -------------------------------------------------------
 A restricted SCF calculation will be
 performed using DIIS
 SCF converges when DIIS error is below 1.0e-08
 ---------------------------------------
  Cycle       Energy         DIIS error
 ---------------------------------------
    1  -10490.0105005364      9.15e-04  
    2  -10490.0147595341      3.43e-04  
    3  -10490.0119801196      7.31e-04  
    4  -10490.0151899760      1.88e-04  
    5  -10490.0154205421      3.41e-05  
    6  -10490.0154267065      1.44e-05  
    7  -10490.0154278932      2.62e-06  
    8  -10490.0154279316      6.20e-07  
    9  -10490.0154279334      3.06e-07  
   10  -10490.0154279340      8.99e-08  
   11  -10490.0154279339      1.85e-08  
   12  -10490.0154279340      5.47e-09  Convergence criterion met
 ---------------------------------------
 SCF time:   CPU 109.45s  wall 14.00s 
 SCF   energy in the final basis set =   -10490.0154279340
 Total energy in the final basis set =   -10490.0154279340

 --------------------------------------------------------------
             Orbital Energies (a.u.) and Symmetries
 --------------------------------------------------------------

 Alpha MOs, Restricted
 -- Occupied --                  
******* -482.86 -176.32 -165.72 -165.72 -165.72 -101.59 -101.59
  1 A'    2 A'    3 A'    4 A'    1 A"    5 A'    6 A'    7 A'                 
-62.518 -56.338 -56.334 -56.334 -35.816 -31.308 -31.303 -31.303
  8 A'    9 A'    2 A"   10 A'   11 A'   12 A'    3 A"   13 A'                 
-22.959 -22.958 -22.957 -22.954 -22.954 -10.328 -10.292  -9.508
 14 A'    4 A"   15 A'    5 A"   16 A'   17 A'   18 A'   19 A'                 
 -9.508  -8.730  -7.272  -7.272  -7.262  -7.262  -7.261  -7.261
 20 A'   21 A'   22 A'   23 A'    6 A"    7 A"   24 A'   25 A'                 
 -6.561  -6.548  -6.548  -6.368  -4.781  -4.766  -4.766  -2.673
 26 A'    8 A"   27 A'   28 A'   29 A'    9 A"   30 A'   31 A'                 
 -2.669  -2.669  -2.658  -2.658  -2.050  -2.043  -2.043  -2.030
 32 A'   10 A"   33 A'   11 A"   34 A'   35 A'   12 A"   13 A"                 
 -2.030  -1.021  -0.936  -0.862  -0.721  -0.650  -0.577  -0.509
 36 A'   37 A'   38 A'   39 A'   40 A'   41 A'   42 A'   43 A'                 
 -0.492  -0.466  -0.419  -0.416  -0.413  -0.360  -0.347  -0.291
 44 A'   14 A"   45 A'   46 A'   15 A"   47 A'   16 A"   48 A'                 
 -0.285  -0.221  -0.219
 17 A"   49 A'   18 A"                                                         
 -- Virtual --                   
 -0.099  -0.056  -0.012   0.002   0.005   0.034   0.044   0.044
 19 A"   50 A'   51 A'   52 A'   53 A'   54 A'   55 A'   20 A"                 
  0.045   0.060   0.068   0.069   0.082   0.089   0.093   0.107
 56 A'   57 A'   58 A'   21 A"   59 A'   60 A'   22 A"   61 A'                 
  0.112   0.119   0.140   0.149   0.158   0.161   0.169   0.197
 23 A"   62 A'   63 A'   64 A'   24 A"   65 A'   66 A'   67 A'                 
  0.200   0.232   0.242   0.245   0.304   0.344   0.359   0.374
 68 A'   69 A'   25 A"   70 A'   71 A'   26 A"   72 A'   73 A'                 
  0.393   0.401   0.405   0.416   0.421   0.427   0.444   0.452
 74 A'   27 A"   75 A'   28 A"   76 A'   29 A"   77 A'   30 A"                 
  0.462   0.486   0.494   0.517   0.525   0.545   0.549   0.581
 78 A'   79 A'   80 A'   81 A'   31 A"   82 A'   32 A"   83 A'                 
  0.608   0.614   0.634   0.689   0.702   0.724   0.770   0.781
 33 A"   34 A"   84 A'   85 A'   35 A"   86 A'   87 A'   88 A'                 
  0.789   0.814   0.857   0.857   0.870   0.899   0.903   0.957
 36 A"   89 A'   90 A'   37 A"   91 A'   92 A'   38 A"   93 A'                 
  0.975   1.006   1.100   1.170   1.206   1.247   1.281   1.335
 94 A'   95 A'   96 A'   97 A'   98 A'   99 A'   39 A"   40 A"                 
  1.390   1.411   1.444   1.497   1.531   1.639   1.702   1.727
 41 A"  100 A'  101 A'  102 A'   42 A"  103 A'   43 A"  104 A'                 
  1.747   1.978   2.022   2.047   2.125   2.189   2.219   2.219
105 A'   44 A"  106 A'  107 A'  108 A'  109 A'  110 A'   45 A"                 
  2.252   2.347   2.397   2.571   2.625   2.743   2.783   2.877
 46 A"  111 A'  112 A'  113 A'   47 A"   48 A"  114 A'  115 A'                 
  3.130   3.520   3.905   3.978   3.983   4.017   4.058   4.091
116 A'  117 A'   49 A"  118 A'   50 A"  119 A'   51 A"   52 A"                 
  4.101   4.223   4.294   4.359   4.505   6.002   6.072   6.167
120 A'  121 A'  122 A'  123 A'  124 A'   53 A"  125 A'  126 A'                 
  6.721   7.522   7.577   7.657   9.728   9.826  23.349  23.373
127 A'   54 A"  128 A'  129 A'  130 A'  131 A'  132 A'  133 A'                 
 25.747  25.770  25.848  26.089  26.115  26.643  27.928  28.343
 55 A"  134 A'   56 A"  135 A'  136 A'  137 A'  138 A'   57 A"                 
 28.392  28.435  28.530  28.556  28.559  28.624  28.711  47.978
139 A'  140 A'   58 A"  141 A'   59 A"  142 A'  143 A'  144 A'                 
127.886 127.928 127.983 151.716 215.714 215.836 289.728 289.784
 60 A"  145 A'  146 A'  147 A'  148 A'  149 A'   61 A"  150 A'                 
289.8941020.7971901.883
151 A'  152 A'  153 A'                                                         

 Beta MOs, Restricted
 -- Occupied --                  
******* -482.86 -176.32 -165.72 -165.72 -165.72 -101.59 -101.59
  1 A'    2 A'    3 A'    4 A'    1 A"    5 A'    6 A'    7 A'                 
-62.518 -56.338 -56.334 -56.334 -35.816 -31.308 -31.303 -31.303
  8 A'    9 A'    2 A"   10 A'   11 A'   12 A'    3 A"   13 A'                 
-22.959 -22.958 -22.957 -22.954 -22.954 -10.328 -10.292  -9.508
 14 A'    4 A"   15 A'    5 A"   16 A'   17 A'   18 A'   19 A'                 
 -9.508  -8.730  -7.272  -7.272  -7.262  -7.262  -7.261  -7.261
 20 A'   21 A'   22 A'   23 A'    6 A"    7 A"   24 A'   25 A'                 
 -6.561  -6.548  -6.548  -6.368  -4.781  -4.766  -4.766  -2.673
 26 A'    8 A"   27 A'   28 A'   29 A'    9 A"   30 A'   31 A'                 
 -2.669  -2.669  -2.658  -2.658  -2.050  -2.043  -2.043  -2.030
 32 A'   10 A"   33 A'   11 A"   34 A'   35 A'   12 A"   13 A"                 
 -2.030  -1.021  -0.936  -0.862  -0.721  -0.650  -0.577  -0.509
 36 A'   37 A'   38 A'   39 A'   40 A'   41 A'   42 A'   43 A'                 
 -0.492  -0.466  -0.419  -0.416  -0.413  -0.360  -0.347  -0.291
 44 A'   14 A"   45 A'   46 A'   15 A"   47 A'   16 A"   48 A'                 
 -0.285  -0.221  -0.219
 17 A"   49 A'   18 A"                                                         
 -- Virtual --                   
 -0.099  -0.056  -0.012   0.002   0.005   0.034   0.044   0.044
 19 A"   50 A'   51 A'   52 A'   53 A'   54 A'   55 A'   20 A"                 
  0.045   0.060   0.068   0.069   0.082   0.089   0.093   0.107
 56 A'   57 A'   58 A'   21 A"   59 A'   60 A'   22 A"   61 A'                 
  0.112   0.119   0.140   0.149   0.158   0.161   0.169   0.197
 23 A"   62 A'   63 A'   64 A'   24 A"   65 A'   66 A'   67 A'                 
  0.200   0.232   0.242   0.245   0.304   0.344   0.359   0.374
 68 A'   69 A'   25 A"   70 A'   71 A'   26 A"   72 A'   73 A'                 
  0.393   0.401   0.405   0.416   0.421   0.427   0.444   0.452
 74 A'   27 A"   75 A'   28 A"   76 A'   29 A"   77 A'   30 A"                 
  0.462   0.486   0.494   0.517   0.525   0.545   0.549   0.581
 78 A'   79 A'   80 A'   81 A'   31 A"   82 A'   32 A"   83 A'                 
  0.608   0.614   0.634   0.689   0.702   0.724   0.770   0.781
 33 A"   34 A"   84 A'   85 A'   35 A"   86 A'   87 A'   88 A'                 
  0.789   0.814   0.857   0.857   0.870   0.899   0.903   0.957
 36 A"   89 A'   90 A'   37 A"   91 A'   92 A'   38 A"   93 A'                 
  0.975   1.006   1.100   1.170   1.206   1.247   1.281   1.335
 94 A'   95 A'   96 A'   97 A'   98 A'   99 A'   39 A"   40 A"                 
  1.390   1.411   1.444   1.497   1.531   1.639   1.702   1.727
 41 A"  100 A'  101 A'  102 A'   42 A"  103 A'   43 A"  104 A'                 
  1.747   1.978   2.022   2.047   2.125   2.189   2.219   2.219
105 A'   44 A"  106 A'  107 A'  108 A'  109 A'  110 A'   45 A"                 
  2.252   2.347   2.397   2.571   2.625   2.743   2.783   2.877
 46 A"  111 A'  112 A'  113 A'   47 A"   48 A"  114 A'  115 A'                 
  3.130   3.520   3.905   3.978   3.983   4.017   4.058   4.091
116 A'  117 A'   49 A"  118 A'   50 A"  119 A'   51 A"   52 A"                 
  4.101   4.223   4.294   4.359   4.505   6.002   6.072   6.167
120 A'  121 A'  122 A'  123 A'  124 A'   53 A"  125 A'  126 A'                 
  6.721   7.522   7.577   7.657   9.728   9.826  23.349  23.373
127 A'   54 A"  128 A'  129 A'  130 A'  131 A'  132 A'  133 A'                 
 25.747  25.770  25.848  26.089  26.115  26.643  27.928  28.343
 55 A"  134 A'   56 A"  135 A'  136 A'  137 A'  138 A'   57 A"                 
 28.392  28.435  28.530  28.556  28.559  28.624  28.711  47.978
139 A'  140 A'   58 A"  141 A'   59 A"  142 A'  143 A'  144 A'                 
127.886 127.928 127.983 151.716 215.714 215.836 289.728 289.784
 60 A"  145 A'  146 A'  147 A'  148 A'  149 A'   61 A"  150 A'                 
289.8941020.7971901.883
151 A'  152 A'  153 A'                                                         
 --------------------------------------------------------------

          Ground-State Mulliken Net Atomic Charges

     Atom                 Charge (a.u.)
  ----------------------------------------
      1 Cl                    0.461172
      2 Br                   -0.085292
      3 Cl                    0.377856
      4 I                     0.130417
      5 C                    -0.456566
      6 C                    -0.427587
  ----------------------------------------
  Sum of atomic charges =    -0.000000

 -----------------------------------------------------------------
                    Cartesian Multipole Moments
 -----------------------------------------------------------------
    Charge (ESU x 10^10)
                -0.0000
    Dipole Moment (Debye)
         X      -0.1022      Y       0.2813      Z      -0.0000
       Tot       0.2993
    Quadrupole Moments (Debye-Ang)
        XX     -75.4324     XY      -0.7608     YY     -85.2273
        XZ       0.0000     YZ       0.0000     ZZ     -83.5719
    Octopole Moments (Debye-Ang^2)
       XXX     -53.6952    XXY       2.3712    XYY     -24.2627
       YYY      12.6981    XXZ      -0.0000    XYZ      -0.0000
       YYZ      -0.0000    XZZ     -20.3091    YZZ       4.2137
       ZZZ      -0.0000
    Hexadecapole Moments (Debye-Ang^3)
      XXXX   -1730.6184   XXXY     -31.7481   XXYY    -394.9032
      XYYY     -45.4391   YYYY    -751.4978   XXXZ       0.0000
      XXYZ       0.0000   XYYZ       0.0000   YYYZ       0.0000
      XXZZ    -328.1008   XYZZ     -13.2230   YYZZ    -144.5474
      XZZZ       0.0000   YZZZ       0.0000   ZZZZ    -104.7619
 -----------------------------------------------------------------
 Calculating analytic gradient of the SCF energy
 Gradient of SCF Energy
            1           2           3           4           5           6
    1  -0.0304586   0.0099972  -0.0052776   0.0768617   0.1890588  -0.2401815
    2  -0.1660361  -0.2195908   0.1687099   0.2167264  -0.0165731   0.0167637
    3   0.0000000  -0.0000000  -0.0000000  -0.0000000   0.0000000   0.0000000
 Max gradient component =       2.402E-01
 RMS gradient           =       1.184E-01
 Gradient time:  CPU 41.14 s  wall 5.27 s
 Geometry Optimization Parameters
   NAtoms,    NIC,     NZ,  NCons,   NDum,   NFix, NCnnct, MaxDiis
        6      37       0       0       0       0       0       0

 Cartesian Hessian Update
 Hessian Updated using BFGS Update


** GEOMETRY OPTIMIZATION IN DELOCALIZED INTERNAL COORDINATES **
   Searching for a Minimum

   Optimization Cycle:   7

                       Coordinates (Angstroms)
     ATOM                X               Y               Z
      1  Cl        2.9038099193    1.1068449458    0.0000000000
      2  Br       -1.0803684190    1.4609945706    0.0000000000
      3  Cl        2.7307727394   -1.2239890738    0.0000000000
      4  I        -1.4186849301   -1.0565016373    0.0000000000
      5  C         1.7386894669    0.0208581240    0.0000000000
      6  C         0.0073900353    0.1441723619    0.0000000000
   Point Group: cs    Number of degrees of freedom:     9


   Energy is -10490.015427934

 Hessian Updated using BFGS Update

  9 Hessian modes will be used to form the next step
  Hessian Eigenvalues:
     0.050833    0.246722    0.250027    0.304259    0.326059    0.561380
     0.936860    1.029571    1.122612

 Minimum Search - Taking Simple RFO Step
 Searching for Lamda that Minimizes Along All modes
 Value Taken    Lamda =  -0.23065258
 Calculated Step too Large.  Step scaled by  0.352379
 Step Taken.  Stepsize is  0.300000

                             Maximum     Tolerance    Cnvgd?
         Gradient           0.198882      0.000300      NO
         Displacement       0.216275      0.001200      NO
         Energy change     -0.089368      0.000001      NO


 New Cartesian Coordinates Obtained by Inverse Iteration

 Displacement from previous Coordinates is:  0.308396
 ----------------------------------------------------------------
             Standard Nuclear Orientation (Angstroms)
    I     Atom           X                Y                Z
 ----------------------------------------------------------------
    1      Cl      2.8367973174     1.1418736978     0.0000000000
    2      Br     -1.0055809534     1.4896357139     0.0000000000
    3      Cl      2.6725202784    -1.2437207856     0.0000000000
    4      I      -1.3746420357    -1.0907799709     0.0000000000
    5      C       1.6808376841     0.0222779094     0.0000000000
    6      C       0.0716765211     0.1330927267     0.0000000000
 ----------------------------------------------------------------
 Molecular Point Group                 Cs    NOp =  2
 Largest Abelian Subgroup              Cs    NOp =  2
 Nuclear Repulsion Energy =  1165.2214828298 hartrees
 There are       67 alpha and       67 beta electrons
 Applying Cartesian multipole field
    Component          Value
    ---------          -----
     (2,0,0)        1.00000E-11
     (0,2,0)        2.00000E-11
     (0,0,2)       -3.00000E-11
 Nucleus-field energy     =     0.0000000282 hartrees
 Requested basis set is 6-311++G(d,p)
 There are 81 shells and 214 basis functions
 A cutoff of  1.0D-11 yielded   2441 shell pairs
 There are     18710 function pairs (     20844 Cartesian)
 Smallest overlap matrix eigenvalue = 2.51E-05
 Guess MOs from SCF MO coefficient file

 -----------------------------------------------------------------------
  General SCF calculation program by
  Eric Jon Sundstrom, Paul Horn, Yuezhi Mao, Dmitri Zuev, Alec White,
  David Stuck, Shaama M.S., Shane Yost, Joonho Lee, David Small,
  Daniel Levine, Susi Lehtola, Hugh Burton, Evgeny Epifanovsky
 -----------------------------------------------------------------------
 Exchange:     0.2000 Hartree-Fock + 0.0800 Slater + 0.7200 B88
 Correlation:  0.1900 VWN1RPA + 0.8100 LYP
 Using SG-1 standard quadrature grid
 using 8 threads for integral computing
 -------------------------------------------------------
 OpenMP Integral computing Module                
 Release: version 2.0, May 2017, Q-Chem Inc. Pleasanton 
 -------------------------------------------------------
 -------------------------------------------------------
 OpenMP BLAS3 based DFT computing Module                
 Release: version 1.0, May 2013, Q-Chem Inc. Pittsburgh 
 -------------------------------------------------------
 A restricted SCF calculation will be
 performed using DIIS
 SCF converges when DIIS error is below 1.0e-08
 ---------------------------------------
  Cycle       Energy         DIIS error
 ---------------------------------------
    1  -10490.0863200371      1.07e-03  
    2  -10490.0919018200      2.98e-04  
    3  -10490.0905136215      5.51e-04  
    4  -10490.0922498203      1.56e-04  
    5  -10490.0923964194      3.91e-05  
    6  -10490.0924039447      1.25e-05  
    7  -10490.0924048200      2.15e-06  
    8  -10490.0924048480      5.68e-07  
    9  -10490.0924048499      1.90e-07  
   10  -10490.0924048500      5.65e-08  
   11  -10490.0924048500      1.32e-08  
   12  -10490.0924048501      4.04e-09  Convergence criterion met
 ---------------------------------------
 SCF time:   CPU 110.56s  wall 15.00s 
 SCF   energy in the final basis set =   -10490.0924048501
 Total energy in the final basis set =   -10490.0924048501

 --------------------------------------------------------------
             Orbital Energies (a.u.) and Symmetries
 --------------------------------------------------------------

 Alpha MOs, Restricted
 -- Occupied --                  
******* -482.86 -176.32 -165.72 -165.72 -165.72 -101.59 -101.59
  1 A'    2 A'    3 A'    4 A'    1 A"    5 A'    6 A'    7 A'                 
-62.516 -56.336 -56.332 -56.332 -35.816 -31.309 -31.304 -31.303
  8 A'    9 A'    2 A"   10 A'   11 A'   12 A'    3 A"   13 A'                 
-22.959 -22.958 -22.958 -22.954 -22.954 -10.326 -10.291  -9.506
 14 A'    4 A"   15 A'    5 A"   16 A'   17 A'   18 A'   19 A'                 
 -9.506  -8.727  -7.271  -7.270  -7.261  -7.261  -7.259  -7.259
 20 A'   21 A'   22 A'   23 A'    6 A"    7 A"   24 A'   25 A'                 
 -6.559  -6.546  -6.545  -6.368  -4.781  -4.766  -4.765  -2.670
 26 A'    8 A"   27 A'   28 A'   29 A'    9 A"   30 A'   31 A'                 
 -2.666  -2.666  -2.655  -2.655  -2.050  -2.043  -2.043  -2.029
 10 A"   32 A'   33 A'   11 A"   34 A'   12 A"   35 A'   13 A"                 
 -2.029  -1.010  -0.922  -0.862  -0.724  -0.666  -0.577  -0.510
 36 A'   37 A'   38 A'   39 A'   40 A'   41 A'   42 A'   43 A'                 
 -0.492  -0.463  -0.417  -0.408  -0.405  -0.360  -0.347  -0.297
 44 A'   14 A"   45 A'   46 A'   15 A"   47 A'   16 A"   48 A'                 
 -0.287  -0.229  -0.229
 17 A"   18 A"   49 A'                                                         
 -- Virtual --                   
 -0.088  -0.046  -0.013   0.000   0.003   0.034   0.043   0.046
 19 A"   50 A'   51 A'   52 A'   53 A'   54 A'   55 A'   20 A"                 
  0.049   0.064   0.070   0.074   0.084   0.091   0.093   0.112
 56 A'   57 A'   21 A"   58 A'   59 A'   60 A'   22 A"   61 A'                 
  0.113   0.123   0.138   0.150   0.157   0.161   0.176   0.196
 23 A"   62 A'   63 A'   64 A'   24 A"   65 A'   66 A'   67 A'                 
  0.199   0.237   0.243   0.250   0.302   0.350   0.364   0.375
 68 A'   69 A'   25 A"   70 A'   71 A'   26 A"   72 A'   73 A'                 
  0.393   0.405   0.407   0.414   0.418   0.429   0.441   0.454
 74 A'   27 A"   75 A'   28 A"   76 A'   29 A"   77 A'   30 A"                 
  0.455   0.484   0.491   0.518   0.522   0.552   0.556   0.591
 78 A'   79 A'   80 A'   81 A'   31 A"   82 A'   32 A"   83 A'                 
  0.599   0.614   0.643   0.703   0.707   0.713   0.763   0.781
 33 A"   34 A"   84 A'   35 A"   85 A'   86 A'   87 A'   88 A'                 
  0.803   0.824   0.853   0.856   0.870   0.912   0.926   0.941
 36 A"   89 A'   37 A"   90 A'   91 A'   38 A"   92 A'   93 A'                 
  0.968   0.999   1.106   1.169   1.221   1.244   1.265   1.325
 94 A'   95 A'   96 A'   97 A'   98 A'   99 A'   39 A"   40 A"                 
  1.367   1.410   1.454   1.523   1.545   1.656   1.711   1.754
 41 A"  100 A'  101 A'  102 A'   42 A"  103 A'  104 A'   43 A"                 
  1.768   1.983   2.028   2.061   2.151   2.224   2.237   2.252
105 A'   44 A"  106 A'  107 A'  108 A'   45 A"  109 A'   46 A"                 
  2.255   2.343   2.401   2.569   2.620   2.769   2.818   2.911
110 A'  111 A'  112 A'  113 A'   47 A"   48 A"  114 A'  115 A'                 
  3.124   3.599   3.911   3.967   3.982   4.011   4.057   4.086
116 A'  117 A'   49 A"  118 A'   50 A"  119 A'   51 A"   52 A"                 
  4.103   4.229   4.294   4.364   4.495   6.002   6.072   6.167
120 A'  121 A'  122 A'  123 A'  124 A'   53 A"  125 A'  126 A'                 
  6.719   7.526   7.579   7.663   9.718   9.826  23.345  23.427
127 A'   54 A"  128 A'  129 A'  130 A'  131 A'  132 A'  133 A'                 
 25.756  25.804  25.841  26.090  26.118  26.656  27.924  28.344
 55 A"  134 A'   56 A"  135 A'  136 A'  137 A'  138 A'   57 A"                 
 28.392  28.433  28.528  28.554  28.558  28.619  28.710  47.975
139 A'  140 A'   58 A"  141 A'   59 A"  142 A'  143 A'  144 A'                 
127.886 127.926 127.980 151.712 215.701 215.836 289.730 289.784
 60 A"  145 A'  146 A'  147 A'  148 A'  149 A'   61 A"  150 A'                 
289.8981020.7911901.879
151 A'  152 A'  153 A'                                                         

 Beta MOs, Restricted
 -- Occupied --                  
******* -482.86 -176.32 -165.72 -165.72 -165.72 -101.59 -101.59
  1 A'    2 A'    3 A'    4 A'    1 A"    5 A'    6 A'    7 A'                 
-62.516 -56.336 -56.332 -56.332 -35.816 -31.309 -31.304 -31.303
  8 A'    9 A'    2 A"   10 A'   11 A'   12 A'    3 A"   13 A'                 
-22.959 -22.958 -22.958 -22.954 -22.954 -10.326 -10.291  -9.506
 14 A'    4 A"   15 A'    5 A"   16 A'   17 A'   18 A'   19 A'                 
 -9.506  -8.727  -7.271  -7.270  -7.261  -7.261  -7.259  -7.259
 20 A'   21 A'   22 A'   23 A'    6 A"    7 A"   24 A'   25 A'                 
 -6.559  -6.546  -6.545  -6.368  -4.781  -4.766  -4.765  -2.670
 26 A'    8 A"   27 A'   28 A'   29 A'    9 A"   30 A'   31 A'                 
 -2.666  -2.666  -2.655  -2.655  -2.050  -2.043  -2.043  -2.029
 10 A"   32 A'   33 A'   11 A"   34 A'   12 A"   35 A'   13 A"                 
 -2.029  -1.010  -0.922  -0.862  -0.724  -0.666  -0.577  -0.510
 36 A'   37 A'   38 A'   39 A'   40 A'   41 A'   42 A'   43 A'                 
 -0.492  -0.463  -0.417  -0.408  -0.405  -0.360  -0.347  -0.297
 44 A'   14 A"   45 A'   46 A'   15 A"   47 A'   16 A"   48 A'                 
 -0.287  -0.229  -0.229
 17 A"   18 A"   49 A'                                                         
 -- Virtual --                   
 -0.088  -0.046  -0.013   0.000   0.003   0.034   0.043   0.046
 19 A"   50 A'   51 A'   52 A'   53 A'   54 A'   55 A'   20 A"                 
  0.049   0.064   0.070   0.074   0.084   0.091   0.093   0.112
 56 A'   57 A'   21 A"   58 A'   59 A'   60 A'   22 A"   61 A'                 
  0.113   0.123   0.138   0.150   0.157   0.161   0.176   0.196
 23 A"   62 A'   63 A'   64 A'   24 A"   65 A'   66 A'   67 A'                 
  0.199   0.237   0.243   0.250   0.302   0.350   0.364   0.375
 68 A'   69 A'   25 A"   70 A'   71 A'   26 A"   72 A'   73 A'                 
  0.393   0.405   0.407   0.414   0.418   0.429   0.441   0.454
 74 A'   27 A"   75 A'   28 A"   76 A'   29 A"   77 A'   30 A"                 
  0.455   0.484   0.491   0.518   0.522   0.552   0.556   0.591
 78 A'   79 A'   80 A'   81 A'   31 A"   82 A'   32 A"   83 A'                 
  0.599   0.614   0.643   0.703   0.707   0.713   0.763   0.781
 33 A"   34 A"   84 A'   35 A"   85 A'   86 A'   87 A'   88 A'                 
  0.803   0.824   0.853   0.856   0.870   0.912   0.926   0.941
 36 A"   89 A'   37 A"   90 A'   91 A'   38 A"   92 A'   93 A'                 
  0.968   0.999   1.106   1.169   1.221   1.244   1.265   1.325
 94 A'   95 A'   96 A'   97 A'   98 A'   99 A'   39 A"   40 A"                 
  1.367   1.410   1.454   1.523   1.545   1.656   1.711   1.754
 41 A"  100 A'  101 A'  102 A'   42 A"  103 A'  104 A'   43 A"                 
  1.768   1.983   2.028   2.061   2.151   2.224   2.237   2.252
105 A'   44 A"  106 A'  107 A'  108 A'   45 A"  109 A'   46 A"                 
  2.255   2.343   2.401   2.569   2.620   2.769   2.818   2.911
110 A'  111 A'  112 A'  113 A'   47 A"   48 A"  114 A'  115 A'                 
  3.124   3.599   3.911   3.967   3.982   4.011   4.057   4.086
116 A'  117 A'   49 A"  118 A'   50 A"  119 A'   51 A"   52 A"                 
  4.103   4.229   4.294   4.364   4.495   6.002   6.072   6.167
120 A'  121 A'  122 A'  123 A'  124 A'   53 A"  125 A'  126 A'                 
  6.719   7.526   7.579   7.663   9.718   9.826  23.345  23.427
127 A'   54 A"  128 A'  129 A'  130 A'  131 A'  132 A'  133 A'                 
 25.756  25.804  25.841  26.090  26.118  26.656  27.924  28.344
 55 A"  134 A'   56 A"  135 A'  136 A'  137 A'  138 A'   57 A"                 
 28.392  28.433  28.528  28.554  28.558  28.619  28.710  47.975
139 A'  140 A'   58 A"  141 A'   59 A"  142 A'  143 A'  144 A'                 
127.886 127.926 127.980 151.712 215.701 215.836 289.730 289.784
 60 A"  145 A'  146 A'  147 A'  148 A'  149 A'   61 A"  150 A'                 
289.8981020.7911901.879
151 A'  152 A'  153 A'                                                         
 --------------------------------------------------------------

          Ground-State Mulliken Net Atomic Charges

     Atom                 Charge (a.u.)
  ----------------------------------------
      1 Cl                    0.471123
      2 Br                   -0.094404
      3 Cl                    0.389652
      4 I                     0.130156
      5 C                    -0.365212
      6 C                    -0.531315
  ----------------------------------------
  Sum of atomic charges =     0.000000

 -----------------------------------------------------------------
                    Cartesian Multipole Moments
 -----------------------------------------------------------------
    Charge (ESU x 10^10)
                 0.0000
    Dipole Moment (Debye)
         X      -0.1930      Y       0.1925      Z      -0.0000
       Tot       0.2726
    Quadrupole Moments (Debye-Ang)
        XX     -76.3671     XY      -0.4882     YY     -84.6796
        XZ      -0.0000     YZ      -0.0000     ZZ     -83.5802
    Octopole Moments (Debye-Ang^2)
       XXX     -59.3687    XXY       2.3267    XYY     -25.5556
       YYY      13.6493    XXZ       0.0000    XYZ       0.0000
       YYZ       0.0000    XZZ     -21.4087    YZZ       4.4940
       ZZZ       0.0000
    Hexadecapole Moments (Debye-Ang^3)
      XXXX   -1652.8457   XXXY     -35.1286   XXYY    -381.7486
      XYYY     -51.0743   YYYY    -776.2250   XXXZ      -0.0000
      XXYZ      -0.0000   XYYZ      -0.0000   YYYZ      -0.0000
      XXZZ    -312.7709   XYZZ     -15.1535   YYZZ    -149.5769
      XZZZ      -0.0000   YZZZ      -0.0000   ZZZZ    -104.6124
 -----------------------------------------------------------------
 Calculating analytic gradient of the SCF energy
 Gradient of SCF Energy
            1           2           3           4           5           6
    1  -0.0232268   0.0050026  -0.0036950   0.0637615   0.1732866  -0.2151289
    2  -0.1400460  -0.1835177   0.1420830   0.1795088  -0.0144897   0.0164616
    3   0.0000000  -0.0000000   0.0000000  -0.0000000  -0.0000000   0.0000000
 Max gradient component =       2.151E-01
 RMS gradient           =       1.020E-01
 Gradient time:  CPU 41.49 s  wall 5.33 s
 Geometry Optimization Parameters
   NAtoms,    NIC,     NZ,  NCons,   NDum,   NFix, NCnnct, MaxDiis
        6      37       0       0       0       0       0       0

 Cartesian Hessian Update
 Hessian Updated using BFGS Update


** GEOMETRY OPTIMIZATION IN DELOCALIZED INTERNAL COORDINATES **
   Searching for a Minimum

   Optimization Cycle:   8

                       Coordinates (Angstroms)
     ATOM                X               Y               Z
      1  Cl        2.8367973174    1.1418736978    0.0000000000
      2  Br       -1.0055809534    1.4896357139    0.0000000000
      3  Cl        2.6725202784   -1.2437207856    0.0000000000
      4  I        -1.3746420357   -1.0907799709    0.0000000000
      5  C         1.6808376841    0.0222779094    0.0000000000
      6  C         0.0716765211    0.1330927267    0.0000000000
   Point Group: cs    Number of degrees of freedom:     9


   Energy is -10490.092404850

 Hessian Updated using BFGS Update

  9 Hessian modes will be used to form the next step
  Hessian Eigenvalues:
     0.067831    0.243570    0.250055    0.285889    0.317404    0.538270
     0.936863    1.029572    1.122722

 Minimum Search - Taking Simple RFO Step
 Searching for Lamda that Minimizes Along All modes
 Value Taken    Lamda =  -0.19533307
 Calculated Step too Large.  Step scaled by  0.367267
 Step Taken.  Stepsize is  0.300000

                             Maximum     Tolerance    Cnvgd?
         Gradient           0.175774      0.000300      NO
         Displacement       0.216375      0.001200      NO
         Energy change     -0.076977      0.000001      NO


 New Cartesian Coordinates Obtained by Inverse Iteration

 Displacement from previous Coordinates is:  0.314648
 ----------------------------------------------------------------
             Standard Nuclear Orientation (Angstroms)
    I     Atom           X                Y                Z
 ----------------------------------------------------------------
    1      Cl      2.7664510260     1.1766417841     0.0000000000
    2      Br     -0.9283176617     1.5174975381     0.0000000000
    3      Cl      2.6139423108    -1.2627607600     0.0000000000
    4      I      -1.3291383105    -1.1237417889     0.0000000000
    5      C       1.6217765765     0.0229348496     0.0000000000
    6      C       0.1368948708     0.1218076684     0.0000000000
 ----------------------------------------------------------------
 Molecular Point Group                 Cs    NOp =  2
 Largest Abelian Subgroup              Cs    NOp =  2
 Nuclear Repulsion Energy =  1165.9793774585 hartrees
 There are       67 alpha and       67 beta electrons
 Applying Cartesian multipole field
    Component          Value
    ---------          -----
     (2,0,0)        1.00000E-11
     (0,2,0)        2.00000E-11
     (0,0,2)       -3.00000E-11
 Nucleus-field energy     =     0.0000000279 hartrees
 Requested basis set is 6-311++G(d,p)
 There are 81 shells and 214 basis functions
 A cutoff of  1.0D-11 yielded   2455 shell pairs
 There are     18843 function pairs (     21010 Cartesian)
 Smallest overlap matrix eigenvalue = 1.64E-05
 Guess MOs from SCF MO coefficient file

 -----------------------------------------------------------------------
  General SCF calculation program by
  Eric Jon Sundstrom, Paul Horn, Yuezhi Mao, Dmitri Zuev, Alec White,
  David Stuck, Shaama M.S., Shane Yost, Joonho Lee, David Small,
  Daniel Levine, Susi Lehtola, Hugh Burton, Evgeny Epifanovsky
 -----------------------------------------------------------------------
 Exchange:     0.2000 Hartree-Fock + 0.0800 Slater + 0.7200 B88
 Correlation:  0.1900 VWN1RPA + 0.8100 LYP
 Using SG-1 standard quadrature grid
 using 8 threads for integral computing
 -------------------------------------------------------
 OpenMP Integral computing Module                
 Release: version 2.0, May 2017, Q-Chem Inc. Pleasanton 
 -------------------------------------------------------
 -------------------------------------------------------
 OpenMP BLAS3 based DFT computing Module                
 Release: version 1.0, May 2013, Q-Chem Inc. Pittsburgh 
 -------------------------------------------------------
 A restricted SCF calculation will be
 performed using DIIS
 SCF converges when DIIS error is below 1.0e-08
 ---------------------------------------
  Cycle       Energy         DIIS error
 ---------------------------------------
    1  -10490.1498623911      1.27e-03  
    2  -10490.1570989595      3.51e-04  
    3  -10490.1560370056      5.43e-04  
    4  -10490.1577042461      1.20e-04  
    5  -10490.1577747999      4.98e-05  
    6  -10490.1577883297      1.21e-05  
    7  -10490.1577891575      1.82e-06  
    8  -10490.1577891745      5.48e-07  
    9  -10490.1577891756      1.07e-07  
   10  -10490.1577891758      3.82e-08  
   11  -10490.1577891756      7.17e-09  Convergence criterion met
 ---------------------------------------
 SCF time:   CPU 102.73s  wall 14.00s 
 SCF   energy in the final basis set =   -10490.1577891756
 Total energy in the final basis set =   -10490.1577891756

 --------------------------------------------------------------
             Orbital Energies (a.u.) and Symmetries
 --------------------------------------------------------------

 Alpha MOs, Restricted
 -- Occupied --                  
******* -482.86 -176.32 -165.72 -165.72 -165.72 -101.59 -101.59
  1 A'    2 A'    3 A'    4 A'    1 A"    5 A'    6 A'    7 A'                 
-62.514 -56.334 -56.331 -56.330 -35.817 -31.310 -31.304 -31.304
  8 A'    9 A'    2 A"   10 A'   11 A'   12 A'    3 A"   13 A'                 
-22.960 -22.959 -22.959 -22.955 -22.955 -10.321 -10.288  -9.504
 14 A'    4 A"   15 A'    5 A"   16 A'   17 A'   18 A'   19 A'                 
 -9.504  -8.725  -7.269  -7.269  -7.259  -7.259  -7.258  -7.257
 20 A'   21 A'   22 A'   23 A'    6 A"    7 A"   24 A'   25 A'                 
 -6.557  -6.544  -6.543  -6.369  -4.782  -4.766  -4.766  -2.668
 26 A'    8 A"   27 A'   28 A'   29 A'    9 A"   30 A'   31 A'                 
 -2.664  -2.664  -2.653  -2.653  -2.050  -2.043  -2.043  -2.029
 10 A"   32 A'   33 A'   11 A"   34 A'   12 A"   35 A'   13 A"                 
 -2.029  -1.000  -0.911  -0.861  -0.732  -0.682  -0.575  -0.512
 36 A'   37 A'   38 A'   39 A'   40 A'   41 A'   42 A'   43 A'                 
 -0.494  -0.462  -0.414  -0.400  -0.397  -0.358  -0.347  -0.302
 44 A'   14 A"   45 A'   46 A'   15 A"   47 A'   16 A"   48 A'                 
 -0.289  -0.241  -0.235
 17 A"   18 A"   49 A'                                                         
 -- Virtual --                   
 -0.074  -0.045  -0.021   0.000   0.005   0.035   0.043   0.047
 19 A"   50 A'   51 A'   52 A'   53 A'   54 A'   55 A'   20 A"                 
  0.050   0.063   0.071   0.080   0.089   0.093   0.097   0.113
 56 A'   57 A'   21 A"   58 A'   59 A'   22 A"   60 A'   23 A"                 
  0.117   0.131   0.136   0.152   0.156   0.161   0.183   0.197
 61 A'   62 A'   63 A'   64 A'   24 A"   65 A'   66 A'   67 A'                 
  0.203   0.241   0.243   0.261   0.301   0.356   0.368   0.375
 68 A'   69 A'   25 A"   70 A'   71 A'   26 A"   72 A'   73 A'                 
  0.391   0.408   0.413   0.414   0.419   0.430   0.438   0.449
 74 A'   27 A"   28 A"   75 A'   76 A'   29 A"   77 A'   78 A'                 
  0.457   0.484   0.494   0.516   0.519   0.558   0.562   0.590
 30 A"   79 A'   80 A'   31 A"   81 A'   32 A"   82 A'   33 A"                 
  0.601   0.623   0.654   0.703   0.704   0.719   0.761   0.777
 83 A'   34 A"   84 A'   85 A'   35 A"   86 A'   87 A'   88 A'                 
  0.815   0.833   0.849   0.865   0.873   0.922   0.927   0.947
 36 A"   89 A'   37 A"   90 A'   91 A'   38 A"   92 A'   93 A'                 
  0.969   0.996   1.108   1.157   1.237   1.252   1.257   1.315
 94 A'   95 A'   96 A'   97 A'   98 A'   99 A'   39 A"   40 A"                 
  1.346   1.406   1.456   1.520   1.566   1.682   1.725   1.805
 41 A"  100 A'  101 A'  102 A'   42 A"  103 A'  104 A'  105 A'                 
  1.812   1.988   2.034   2.086   2.175   2.230   2.253   2.279
 43 A"   44 A"  106 A'  107 A'  108 A'   45 A"   46 A"  109 A'                 
  2.293   2.346   2.409   2.566   2.622   2.801   2.850   3.003
110 A'  111 A'  112 A'  113 A'   47 A"   48 A"  114 A'  115 A'                 
  3.123   3.606   3.917   3.961   3.981   4.006   4.054   4.082
116 A'  117 A'   49 A"  118 A'   50 A"  119 A'   51 A"   52 A"                 
  4.108   4.233   4.289   4.366   4.493   6.003   6.072   6.166
120 A'  121 A'  122 A'  123 A'  124 A'   53 A"  125 A'  126 A'                 
  6.716   7.529   7.580   7.671   9.713   9.826  23.318  23.608
127 A'   54 A"  128 A'  129 A'  130 A'  131 A'  132 A'  133 A'                 
 25.765  25.836  25.853  26.083  26.133  26.662  27.922  28.344
 55 A"   56 A"  134 A'  135 A'  136 A'  137 A'  138 A'   57 A"                 
 28.391  28.430  28.527  28.551  28.557  28.614  28.711  47.972
139 A'  140 A'   58 A"  141 A'   59 A"  142 A'  143 A'  144 A'                 
127.886 127.925 127.978 151.709 215.694 215.836 289.732 289.785
 60 A"  145 A'  146 A'  147 A'  148 A'  149 A'   61 A"  150 A'                 
289.9031020.7861901.875
151 A'  152 A'  153 A'                                                         

 Beta MOs, Restricted
 -- Occupied --                  
******* -482.86 -176.32 -165.72 -165.72 -165.72 -101.59 -101.59
  1 A'    2 A'    3 A'    4 A'    1 A"    5 A'    6 A'    7 A'                 
-62.514 -56.334 -56.331 -56.330 -35.817 -31.310 -31.304 -31.304
  8 A'    9 A'    2 A"   10 A'   11 A'   12 A'    3 A"   13 A'                 
-22.960 -22.959 -22.959 -22.955 -22.955 -10.321 -10.288  -9.504
 14 A'    4 A"   15 A'    5 A"   16 A'   17 A'   18 A'   19 A'                 
 -9.504  -8.725  -7.269  -7.269  -7.259  -7.259  -7.258  -7.257
 20 A'   21 A'   22 A'   23 A'    6 A"    7 A"   24 A'   25 A'                 
 -6.557  -6.544  -6.543  -6.369  -4.782  -4.766  -4.766  -2.668
 26 A'    8 A"   27 A'   28 A'   29 A'    9 A"   30 A'   31 A'                 
 -2.664  -2.664  -2.653  -2.653  -2.050  -2.043  -2.043  -2.029
 10 A"   32 A'   33 A'   11 A"   34 A'   12 A"   35 A'   13 A"                 
 -2.029  -1.000  -0.911  -0.861  -0.732  -0.682  -0.575  -0.512
 36 A'   37 A'   38 A'   39 A'   40 A'   41 A'   42 A'   43 A'                 
 -0.494  -0.462  -0.414  -0.400  -0.397  -0.358  -0.347  -0.302
 44 A'   14 A"   45 A'   46 A'   15 A"   47 A'   16 A"   48 A'                 
 -0.289  -0.241  -0.235
 17 A"   18 A"   49 A'                                                         
 -- Virtual --                   
 -0.074  -0.045  -0.021   0.000   0.005   0.035   0.043   0.047
 19 A"   50 A'   51 A'   52 A'   53 A'   54 A'   55 A'   20 A"                 
  0.050   0.063   0.071   0.080   0.089   0.093   0.097   0.113
 56 A'   57 A'   21 A"   58 A'   59 A'   22 A"   60 A'   23 A"                 
  0.117   0.131   0.136   0.152   0.156   0.161   0.183   0.197
 61 A'   62 A'   63 A'   64 A'   24 A"   65 A'   66 A'   67 A'                 
  0.203   0.241   0.243   0.261   0.301   0.356   0.368   0.375
 68 A'   69 A'   25 A"   70 A'   71 A'   26 A"   72 A'   73 A'                 
  0.391   0.408   0.413   0.414   0.419   0.430   0.438   0.449
 74 A'   27 A"   28 A"   75 A'   76 A'   29 A"   77 A'   78 A'                 
  0.457   0.484   0.494   0.516   0.519   0.558   0.562   0.590
 30 A"   79 A'   80 A'   31 A"   81 A'   32 A"   82 A'   33 A"                 
  0.601   0.623   0.654   0.703   0.704   0.719   0.761   0.777
 83 A'   34 A"   84 A'   85 A'   35 A"   86 A'   87 A'   88 A'                 
  0.815   0.833   0.849   0.865   0.873   0.922   0.927   0.947
 36 A"   89 A'   37 A"   90 A'   91 A'   38 A"   92 A'   93 A'                 
  0.969   0.996   1.108   1.157   1.237   1.252   1.257   1.315
 94 A'   95 A'   96 A'   97 A'   98 A'   99 A'   39 A"   40 A"                 
  1.346   1.406   1.456   1.520   1.566   1.682   1.725   1.805
 41 A"  100 A'  101 A'  102 A'   42 A"  103 A'  104 A'  105 A'                 
  1.812   1.988   2.034   2.086   2.175   2.230   2.253   2.279
 43 A"   44 A"  106 A'  107 A'  108 A'   45 A"   46 A"  109 A'                 
  2.293   2.346   2.409   2.566   2.622   2.801   2.850   3.003
110 A'  111 A'  112 A'  113 A'   47 A"   48 A"  114 A'  115 A'                 
  3.123   3.606   3.917   3.961   3.981   4.006   4.054   4.082
116 A'  117 A'   49 A"  118 A'   50 A"  119 A'   51 A"   52 A"                 
  4.108   4.233   4.289   4.366   4.493   6.003   6.072   6.166
120 A'  121 A'  122 A'  123 A'  124 A'   53 A"  125 A'  126 A'                 
  6.716   7.529   7.580   7.671   9.713   9.826  23.318  23.608
127 A'   54 A"  128 A'  129 A'  130 A'  131 A'  132 A'  133 A'                 
 25.765  25.836  25.853  26.083  26.133  26.662  27.922  28.344
 55 A"   56 A"  134 A'  135 A'  136 A'  137 A'  138 A'   57 A"                 
 28.391  28.430  28.527  28.551  28.557  28.614  28.711  47.972
139 A'  140 A'   58 A"  141 A'   59 A"  142 A'  143 A'  144 A'                 
127.886 127.925 127.978 151.709 215.694 215.836 289.732 289.785
 60 A"  145 A'  146 A'  147 A'  148 A'  149 A'   61 A"  150 A'                 
289.9031020.7861901.875
151 A'  152 A'  153 A'                                                         
 --------------------------------------------------------------

          Ground-State Mulliken Net Atomic Charges

     Atom                 Charge (a.u.)
  ----------------------------------------
      1 Cl                    0.476050
      2 Br                   -0.101732
      3 Cl                    0.403150
      4 I                     0.129378
      5 C                    -0.240074
      6 C                    -0.666773
  ----------------------------------------
  Sum of atomic charges =     0.000000

 -----------------------------------------------------------------
                    Cartesian Multipole Moments
 -----------------------------------------------------------------
    Charge (ESU x 10^10)
                 0.0000
    Dipole Moment (Debye)
         X      -0.2836      Y       0.1163      Z      -0.0000
       Tot       0.3066
    Quadrupole Moments (Debye-Ang)
        XX     -77.2813     XY      -0.2478     YY     -84.1515
        XZ      -0.0000     YZ       0.0000     ZZ     -83.5419
    Octopole Moments (Debye-Ang^2)
       XXX     -64.9934    XXY       2.2497    XYY     -26.8859
       YYY      14.6232    XXZ      -0.0000    XYZ      -0.0000
       YYZ       0.0000    XZZ     -22.4822    YZZ       4.7525
       ZZZ      -0.0000
    Hexadecapole Moments (Debye-Ang^3)
      XXXX   -1574.9194   XXXY     -38.8246   XXYY    -369.3867
      XYYY     -56.2425   YYYY    -800.7368   XXXZ       0.0000
      XXYZ       0.0000   XYYZ      -0.0000   YYYZ       0.0000
      XXZZ    -297.4759   XYZZ     -17.0045   YYZZ    -154.6697
      XZZZ      -0.0000   YZZZ       0.0000   ZZZZ    -104.4298
 -----------------------------------------------------------------
 Calculating analytic gradient of the SCF energy
 Gradient of SCF Energy
            1           2           3           4           5           6
    1  -0.0185086   0.0020250  -0.0034707   0.0522477   0.1358262  -0.1681195
    2  -0.1176467  -0.1527446   0.1194534   0.1485780  -0.0109974   0.0133573
    3   0.0000000   0.0000000  -0.0000000  -0.0000000   0.0000000  -0.0000000
 Max gradient component =       1.681E-01
 RMS gradient           =       8.287E-02
 Gradient time:  CPU 42.68 s  wall 5.46 s
 Geometry Optimization Parameters
   NAtoms,    NIC,     NZ,  NCons,   NDum,   NFix, NCnnct, MaxDiis
        6      37       0       0       0       0       0       0

 Cartesian Hessian Update
 Hessian Updated using BFGS Update


** GEOMETRY OPTIMIZATION IN DELOCALIZED INTERNAL COORDINATES **
   Searching for a Minimum

   Optimization Cycle:   9

                       Coordinates (Angstroms)
     ATOM                X               Y               Z
      1  Cl        2.7664510260    1.1766417841    0.0000000000
      2  Br       -0.9283176617    1.5174975381    0.0000000000
      3  Cl        2.6139423108   -1.2627607600    0.0000000000
      4  I        -1.3291383105   -1.1237417889    0.0000000000
      5  C         1.6217765765    0.0229348496    0.0000000000
      6  C         0.1368948708    0.1218076684    0.0000000000
   Point Group: cs    Number of degrees of freedom:     9


   Energy is -10490.157789176

 Hessian Updated using BFGS Update

  9 Hessian modes will be used to form the next step
  Hessian Eigenvalues:
     0.149259    0.207540    0.250085    0.255931    0.314527    0.513849
     0.936961    1.029572    1.122825

 Minimum Search - Taking Simple RFO Step
 Searching for Lamda that Minimizes Along All modes
 Value Taken    Lamda =  -0.13458763
 Calculated Step too Large.  Step scaled by  0.447224
 Step Taken.  Stepsize is  0.300000

                             Maximum     Tolerance    Cnvgd?
         Gradient           0.140454      0.000300      NO
         Displacement       0.202256      0.001200      NO
         Energy change     -0.065384      0.000001      NO


 New Cartesian Coordinates Obtained by Inverse Iteration

 Displacement from previous Coordinates is:  0.288120
 ----------------------------------------------------------------
             Standard Nuclear Orientation (Angstroms)
    I     Atom           X                Y                Z
 ----------------------------------------------------------------
    1      Cl      2.7054677027     1.2165112669     0.0000000000
    2      Br     -0.8598958480     1.5534874529     0.0000000000
    3      Cl      2.5617916644    -1.2896164998     0.0000000000
    4      I      -1.2906197014    -1.1643340469     0.0000000000
    5      C       1.5734423796     0.0233924403     0.0000000000
    6      C       0.1914226145     0.1129386779     0.0000000000
 ----------------------------------------------------------------
 Molecular Point Group                 Cs    NOp =  2
 Largest Abelian Subgroup              Cs    NOp =  2
 Nuclear Repulsion Energy =  1162.4758619887 hartrees
 There are       67 alpha and       67 beta electrons
 Applying Cartesian multipole field
    Component          Value
    ---------          -----
     (2,0,0)        1.00000E-11
     (0,2,0)        2.00000E-11
     (0,0,2)       -3.00000E-11
 Nucleus-field energy     =     0.0000000280 hartrees
 Requested basis set is 6-311++G(d,p)
 There are 81 shells and 214 basis functions
 A cutoff of  1.0D-11 yielded   2468 shell pairs
 There are     18890 function pairs (     21061 Cartesian)
 Smallest overlap matrix eigenvalue = 1.17E-05
 Guess MOs from SCF MO coefficient file

 -----------------------------------------------------------------------
  General SCF calculation program by
  Eric Jon Sundstrom, Paul Horn, Yuezhi Mao, Dmitri Zuev, Alec White,
  David Stuck, Shaama M.S., Shane Yost, Joonho Lee, David Small,
  Daniel Levine, Susi Lehtola, Hugh Burton, Evgeny Epifanovsky
 -----------------------------------------------------------------------
 Exchange:     0.2000 Hartree-Fock + 0.0800 Slater + 0.7200 B88
 Correlation:  0.1900 VWN1RPA + 0.8100 LYP
 Using SG-1 standard quadrature grid
 using 8 threads for integral computing
 -------------------------------------------------------
 OpenMP Integral computing Module                
 Release: version 2.0, May 2017, Q-Chem Inc. Pleasanton 
 -------------------------------------------------------
 -------------------------------------------------------
 OpenMP BLAS3 based DFT computing Module                
 Release: version 1.0, May 2013, Q-Chem Inc. Pittsburgh 
 -------------------------------------------------------
 A restricted SCF calculation will be
 performed using DIIS
 SCF converges when DIIS error is below 1.0e-08
 ---------------------------------------
  Cycle       Energy         DIIS error
 ---------------------------------------
    1  -10490.2001785959      1.32e-03  
    2  -10490.2078672506      3.43e-04  
    3  -10490.2071689906      4.79e-04  
    4  -10490.2084566328      1.03e-04  
    5  -10490.2085105758      2.63e-05  
    6  -10490.2085134705      1.32e-05  
    7  -10490.2085144366      1.82e-06  
    8  -10490.2085144539      6.43e-07  
    9  -10490.2085144550      9.22e-08  
   10  -10490.2085144549      3.08e-08  
   11  -10490.2085144551      5.04e-09  Convergence criterion met
 ---------------------------------------
 SCF time:   CPU 103.16s  wall 14.00s 
 SCF   energy in the final basis set =   -10490.2085144551
 Total energy in the final basis set =   -10490.2085144551

 --------------------------------------------------------------
             Orbital Energies (a.u.) and Symmetries
 --------------------------------------------------------------

 Alpha MOs, Restricted
 -- Occupied --                  
******* -482.86 -176.32 -165.72 -165.72 -165.72 -101.59 -101.58
  1 A'    2 A'    3 A'    4 A'    1 A"    5 A'    6 A'    7 A'                 
-62.513 -56.333 -56.329 -56.329 -35.818 -31.311 -31.305 -31.305
  8 A'    9 A'    2 A"   10 A'   11 A'   12 A'    3 A"   13 A'                 
-22.962 -22.960 -22.960 -22.956 -22.956 -10.315 -10.284  -9.503
 14 A'    4 A"   15 A'   16 A'    5 A"   17 A'   18 A'   19 A'                 
 -9.502  -8.723  -7.268  -7.267  -7.258  -7.257  -7.257  -7.256
 20 A'   21 A'   22 A'   23 A'    6 A"    7 A"   24 A'   25 A'                 
 -6.556  -6.542  -6.541  -6.369  -4.783  -4.767  -4.766  -2.667
 26 A'    8 A"   27 A'   28 A'   29 A'    9 A"   30 A'   31 A'                 
 -2.663  -2.662  -2.651  -2.651  -2.050  -2.044  -2.044  -2.030
 10 A"   32 A'   33 A'   11 A"   34 A'   12 A"   35 A'   13 A"                 
 -2.030  -0.991  -0.900  -0.861  -0.746  -0.691  -0.572  -0.512
 36 A'   37 A'   38 A'   39 A'   40 A'   41 A'   42 A'   43 A'                 
 -0.496  -0.463  -0.410  -0.393  -0.389  -0.355  -0.348  -0.308
 44 A'   14 A"   45 A'   46 A'   15 A"   47 A'   16 A"   48 A'                 
 -0.291  -0.251  -0.243
 17 A"   18 A"   49 A'                                                         
 -- Virtual --                   
 -0.060  -0.050  -0.031  -0.001   0.005   0.036   0.041   0.048
 19 A"   50 A'   51 A'   52 A'   53 A'   54 A'   55 A'   20 A"                 
  0.050   0.062   0.072   0.081   0.092   0.093   0.103   0.113
 56 A'   57 A'   21 A"   58 A'   59 A'   22 A"   60 A'   23 A"                 
  0.122   0.134   0.138   0.154   0.155   0.163   0.182   0.197
 61 A'   62 A'   63 A'   64 A'   24 A"   65 A'   66 A'   67 A'                 
  0.211   0.242   0.244   0.274   0.302   0.361   0.365   0.377
 68 A'   69 A'   25 A"   70 A'   71 A'   26 A"   72 A'   73 A'                 
  0.391   0.408   0.413   0.419   0.421   0.431   0.436   0.443
 74 A'   27 A"   28 A"   75 A'   76 A'   29 A"   77 A'   78 A'                 
  0.461   0.483   0.500   0.508   0.521   0.557   0.577   0.580
 30 A"   79 A'   80 A'   31 A"   81 A'   32 A"   82 A'   33 A"                 
  0.608   0.637   0.666   0.694   0.706   0.726   0.760   0.773
 83 A'   34 A"   84 A'   85 A'   35 A"   86 A'   87 A'   88 A'                 
  0.824   0.843   0.846   0.856   0.893   0.916   0.933   0.945
 36 A"   89 A'   37 A"   90 A'   91 A'   92 A'   38 A"   93 A'                 
  0.971   1.006   1.104   1.142   1.236   1.254   1.273   1.299
 94 A'   95 A'   96 A'   97 A'   98 A'   39 A"   99 A'   40 A"                 
  1.339   1.401   1.453   1.508   1.587   1.695   1.751   1.844
 41 A"  100 A'  101 A'  102 A'   42 A"  103 A'  104 A'  105 A'                 
  1.862   1.994   2.038   2.120   2.193   2.235   2.254   2.283
 43 A"   44 A"  106 A'  107 A'  108 A'   45 A"   46 A"  109 A'                 
  2.325   2.365   2.430   2.554   2.629   2.827   2.864   3.112
110 A'  111 A'  112 A'  113 A'   47 A"   48 A"  114 A'  115 A'                 
  3.132   3.534   3.924   3.957   3.980   4.002   4.045   4.080
116 A'  117 A'   49 A"  118 A'   50 A"  119 A'   51 A"   52 A"                 
  4.112   4.234   4.273   4.365   4.490   6.003   6.069   6.159
120 A'  121 A'  122 A'  123 A'  124 A'   53 A"  125 A'  126 A'                 
  6.712   7.532   7.581   7.674   9.706   9.823  23.277  23.883
127 A'   54 A"  128 A'  129 A'  130 A'  131 A'  132 A'  133 A'                 
 25.772  25.830  25.903  26.062  26.169  26.644  27.918  28.343
 55 A"   56 A"  134 A'  135 A'  136 A'  137 A'  138 A'   57 A"                 
 28.388  28.425  28.525  28.547  28.555  28.607  28.709  47.967
139 A'  140 A'   58 A"  141 A'   59 A"  142 A'  143 A'  144 A'                 
127.885 127.922 127.972 151.703 215.686 215.831 289.733 289.784
 60 A"  145 A'  146 A'  147 A'  148 A'  149 A'   61 A"  150 A'                 
289.9051020.7781901.870
151 A'  152 A'  153 A'                                                         

 Beta MOs, Restricted
 -- Occupied --                  
******* -482.86 -176.32 -165.72 -165.72 -165.72 -101.59 -101.58
  1 A'    2 A'    3 A'    4 A'    1 A"    5 A'    6 A'    7 A'                 
-62.513 -56.333 -56.329 -56.329 -35.818 -31.311 -31.305 -31.305
  8 A'    9 A'    2 A"   10 A'   11 A'   12 A'    3 A"   13 A'                 
-22.962 -22.960 -22.960 -22.956 -22.956 -10.315 -10.284  -9.503
 14 A'    4 A"   15 A'   16 A'    5 A"   17 A'   18 A'   19 A'                 
 -9.502  -8.723  -7.268  -7.267  -7.258  -7.257  -7.257  -7.256
 20 A'   21 A'   22 A'   23 A'    6 A"    7 A"   24 A'   25 A'                 
 -6.556  -6.542  -6.541  -6.369  -4.783  -4.767  -4.766  -2.667
 26 A'    8 A"   27 A'   28 A'   29 A'    9 A"   30 A'   31 A'                 
 -2.663  -2.662  -2.651  -2.651  -2.050  -2.044  -2.044  -2.030
 10 A"   32 A'   33 A'   11 A"   34 A'   12 A"   35 A'   13 A"                 
 -2.030  -0.991  -0.900  -0.861  -0.746  -0.691  -0.572  -0.512
 36 A'   37 A'   38 A'   39 A'   40 A'   41 A'   42 A'   43 A'                 
 -0.496  -0.463  -0.410  -0.393  -0.389  -0.355  -0.348  -0.308
 44 A'   14 A"   45 A'   46 A'   15 A"   47 A'   16 A"   48 A'                 
 -0.291  -0.251  -0.243
 17 A"   18 A"   49 A'                                                         
 -- Virtual --                   
 -0.060  -0.050  -0.031  -0.001   0.005   0.036   0.041   0.048
 19 A"   50 A'   51 A'   52 A'   53 A'   54 A'   55 A'   20 A"                 
  0.050   0.062   0.072   0.081   0.092   0.093   0.103   0.113
 56 A'   57 A'   21 A"   58 A'   59 A'   22 A"   60 A'   23 A"                 
  0.122   0.134   0.138   0.154   0.155   0.163   0.182   0.197
 61 A'   62 A'   63 A'   64 A'   24 A"   65 A'   66 A'   67 A'                 
  0.211   0.242   0.244   0.274   0.302   0.361   0.365   0.377
 68 A'   69 A'   25 A"   70 A'   71 A'   26 A"   72 A'   73 A'                 
  0.391   0.408   0.413   0.419   0.421   0.431   0.436   0.443
 74 A'   27 A"   28 A"   75 A'   76 A'   29 A"   77 A'   78 A'                 
  0.461   0.483   0.500   0.508   0.521   0.557   0.577   0.580
 30 A"   79 A'   80 A'   31 A"   81 A'   32 A"   82 A'   33 A"                 
  0.608   0.637   0.666   0.694   0.706   0.726   0.760   0.773
 83 A'   34 A"   84 A'   85 A'   35 A"   86 A'   87 A'   88 A'                 
  0.824   0.843   0.846   0.856   0.893   0.916   0.933   0.945
 36 A"   89 A'   37 A"   90 A'   91 A'   92 A'   38 A"   93 A'                 
  0.971   1.006   1.104   1.142   1.236   1.254   1.273   1.299
 94 A'   95 A'   96 A'   97 A'   98 A'   39 A"   99 A'   40 A"                 
  1.339   1.401   1.453   1.508   1.587   1.695   1.751   1.844
 41 A"  100 A'  101 A'  102 A'   42 A"  103 A'  104 A'  105 A'                 
  1.862   1.994   2.038   2.120   2.193   2.235   2.254   2.283
 43 A"   44 A"  106 A'  107 A'  108 A'   45 A"   46 A"  109 A'                 
  2.325   2.365   2.430   2.554   2.629   2.827   2.864   3.112
110 A'  111 A'  112 A'  113 A'   47 A"   48 A"  114 A'  115 A'                 
  3.132   3.534   3.924   3.957   3.980   4.002   4.045   4.080
116 A'  117 A'   49 A"  118 A'   50 A"  119 A'   51 A"   52 A"                 
  4.112   4.234   4.273   4.365   4.490   6.003   6.069   6.159
120 A'  121 A'  122 A'  123 A'  124 A'   53 A"  125 A'  126 A'                 
  6.712   7.532   7.581   7.674   9.706   9.823  23.277  23.883
127 A'   54 A"  128 A'  129 A'  130 A'  131 A'  132 A'  133 A'                 
 25.772  25.830  25.903  26.062  26.169  26.644  27.918  28.343
 55 A"   56 A"  134 A'  135 A'  136 A'  137 A'  138 A'   57 A"                 
 28.388  28.425  28.525  28.547  28.555  28.607  28.709  47.967
139 A'  140 A'   58 A"  141 A'   59 A"  142 A'  143 A'  144 A'                 
127.885 127.922 127.972 151.703 215.686 215.831 289.733 289.784
 60 A"  145 A'  146 A'  147 A'  148 A'  149 A'   61 A"  150 A'                 
289.9051020.7781901.870
151 A'  152 A'  153 A'                                                         
 --------------------------------------------------------------

          Ground-State Mulliken Net Atomic Charges

     Atom                 Charge (a.u.)
  ----------------------------------------
      1 Cl                    0.477166
      2 Br                   -0.108953
      3 Cl                    0.412676
      4 I                     0.132117
      5 C                    -0.092695
      6 C                    -0.820311
  ----------------------------------------
  Sum of atomic charges =     0.000000

 -----------------------------------------------------------------
                    Cartesian Multipole Moments
 -----------------------------------------------------------------
    Charge (ESU x 10^10)
                 0.0000
    Dipole Moment (Debye)
         X      -0.3787      Y       0.0306      Z      -0.0000
       Tot       0.3799
    Quadrupole Moments (Debye-Ang)
        XX     -78.1658     XY       0.0138     YY     -83.4796
        XZ      -0.0000     YZ      -0.0000     ZZ     -83.5495
    Octopole Moments (Debye-Ang^2)
       XXX     -70.0349    XXY       2.1946    XYY     -28.0407
       YYY      15.8159    XXZ      -0.0000    XYZ       0.0000
       YYZ      -0.0000    XZZ     -23.4217    YZZ       5.0724
       ZZZ      -0.0000
    Hexadecapole Moments (Debye-Ang^3)
      XXXX   -1511.9857   XXXY     -42.7911   XXYY    -360.8396
      XYYY     -61.1490   YYYY    -832.3284   XXXZ      -0.0000
      XXYZ      -0.0000   XYYZ      -0.0000   YYYZ      -0.0000
      XXZZ    -284.8819   XYZZ     -18.8749   YYZZ    -161.2928
      XZZZ       0.0000   YZZZ      -0.0000   ZZZZ    -104.4537
 -----------------------------------------------------------------
 Calculating analytic gradient of the SCF energy
 Gradient of SCF Energy
            1           2           3           4           5           6
    1  -0.0139274  -0.0005942  -0.0026055   0.0385435   0.0693260  -0.0907423
    2  -0.0929804  -0.1201692   0.0947016   0.1170783  -0.0058165   0.0071862
    3   0.0000000   0.0000000  -0.0000000  -0.0000000   0.0000000  -0.0000000
 Max gradient component =       1.202E-01
 RMS gradient           =       5.801E-02
 Gradient time:  CPU 42.31 s  wall 5.43 s
 Geometry Optimization Parameters
   NAtoms,    NIC,     NZ,  NCons,   NDum,   NFix, NCnnct, MaxDiis
        6      37       0       0       0       0       0       0

 Cartesian Hessian Update
 Hessian Updated using BFGS Update


** GEOMETRY OPTIMIZATION IN DELOCALIZED INTERNAL COORDINATES **
   Searching for a Minimum

   Optimization Cycle:  10

                       Coordinates (Angstroms)
     ATOM                X               Y               Z
      1  Cl        2.7054677027    1.2165112669    0.0000000000
      2  Br       -0.8598958480    1.5534874529    0.0000000000
      3  Cl        2.5617916644   -1.2896164998    0.0000000000
      4  I        -1.2906197014   -1.1643340469    0.0000000000
      5  C         1.5734423796    0.0233924403    0.0000000000
      6  C         0.1914226145    0.1129386779    0.0000000000
   Point Group: cs    Number of degrees of freedom:     9


   Energy is -10490.208514455

 Hessian Updated using BFGS Update

  9 Hessian modes will be used to form the next step
  Hessian Eigenvalues:
     0.142644    0.246938    0.250080    0.304224    0.320596    0.504997
     0.937052    1.029573    1.122863

 Minimum Search - Taking Simple RFO Step
 Searching for Lamda that Minimizes Along All modes
 Value Taken    Lamda =  -0.08068663
 Calculated Step too Large.  Step scaled by  0.515765
 Step Taken.  Stepsize is  0.300000

                             Maximum     Tolerance    Cnvgd?
         Gradient           0.106560      0.000300      NO
         Displacement       0.260349      0.001200      NO
         Energy change     -0.050725      0.000001      NO


 New Cartesian Coordinates Obtained by Inverse Iteration

 Displacement from previous Coordinates is:  0.216799
 ----------------------------------------------------------------
             Standard Nuclear Orientation (Angstroms)
    I     Atom           X                Y                Z
 ----------------------------------------------------------------
    1      Cl      2.6754568661     1.2627674939     0.0000000000
    2      Br     -0.8203807936     1.6028945696     0.0000000000
    3      Cl      2.5318220943    -1.3295923983     0.0000000000
    4      I      -1.2753708597    -1.2168011371     0.0000000000
    5      C       1.5585609645     0.0236491597     0.0000000000
    6      C       0.2115205402     0.1094616034     0.0000000000
 ----------------------------------------------------------------
 Molecular Point Group                 Cs    NOp =  2
 Largest Abelian Subgroup              Cs    NOp =  2
 Nuclear Repulsion Energy =  1147.7751153411 hartrees
 There are       67 alpha and       67 beta electrons
 Applying Cartesian multipole field
    Component          Value
    ---------          -----
     (2,0,0)        1.00000E-11
     (0,2,0)        2.00000E-11
     (0,0,2)       -3.00000E-11
 Nucleus-field energy     =     0.0000000288 hartrees
 Requested basis set is 6-311++G(d,p)
 There are 81 shells and 214 basis functions
 A cutoff of  1.0D-11 yielded   2464 shell pairs
 There are     18812 function pairs (     20962 Cartesian)
 Smallest overlap matrix eigenvalue = 1.14E-05
 Guess MOs from SCF MO coefficient file

 -----------------------------------------------------------------------
  General SCF calculation program by
  Eric Jon Sundstrom, Paul Horn, Yuezhi Mao, Dmitri Zuev, Alec White,
  David Stuck, Shaama M.S., Shane Yost, Joonho Lee, David Small,
  Daniel Levine, Susi Lehtola, Hugh Burton, Evgeny Epifanovsky
 -----------------------------------------------------------------------
 Exchange:     0.2000 Hartree-Fock + 0.0800 Slater + 0.7200 B88
 Correlation:  0.1900 VWN1RPA + 0.8100 LYP
 Using SG-1 standard quadrature grid
 using 8 threads for integral computing
 -------------------------------------------------------
 OpenMP Integral computing Module                
 Release: version 2.0, May 2017, Q-Chem Inc. Pleasanton 
 -------------------------------------------------------
 -------------------------------------------------------
 OpenMP BLAS3 based DFT computing Module                
 Release: version 1.0, May 2013, Q-Chem Inc. Pittsburgh 
 -------------------------------------------------------
 A restricted SCF calculation will be
 performed using DIIS
 SCF converges when DIIS error is below 1.0e-08
 ---------------------------------------
  Cycle       Energy         DIIS error
 ---------------------------------------
    1  -10490.2398074957      7.77e-04  
    2  -10490.2431494376      2.68e-04  
    3  -10490.2428317675      3.49e-04  
    4  -10490.2435052499      9.03e-05  
    5  -10490.2435510303      1.15e-05  
    6  -10490.2435515703      6.74e-06  
    7  -10490.2435518140      1.60e-06  
    8  -10490.2435518260      5.89e-07  
    9  -10490.2435518267      6.92e-08  
   10  -10490.2435518269      1.92e-08  
   11  -10490.2435518267      3.59e-09  Convergence criterion met
 ---------------------------------------
 SCF time:   CPU 102.40s  wall 13.00s 
 SCF   energy in the final basis set =   -10490.2435518267
 Total energy in the final basis set =   -10490.2435518267

 --------------------------------------------------------------
             Orbital Energies (a.u.) and Symmetries
 --------------------------------------------------------------

 Alpha MOs, Restricted
 -- Occupied --                  
******* -482.86 -176.32 -165.73 -165.72 -165.72 -101.59 -101.59
  1 A'    2 A'    3 A'    4 A'    1 A"    5 A'    6 A'    7 A'                 
-62.512 -56.333 -56.329 -56.328 -35.820 -31.313 -31.307 -31.306
  8 A'    9 A'    2 A"   10 A'   11 A'   12 A'    3 A"   13 A'                 
-22.963 -22.962 -22.962 -22.957 -22.957 -10.315 -10.285  -9.504
 14 A'    4 A"   15 A'   16 A'    5 A"   17 A'   18 A'   19 A'                 
 -9.503  -8.722  -7.268  -7.267  -7.258  -7.257  -7.257  -7.256
 20 A'   21 A'   22 A'   23 A'    6 A"    7 A"   24 A'   25 A'                 
 -6.554  -6.541  -6.540  -6.370  -4.784  -4.768  -4.767  -2.665
 26 A'    8 A"   27 A'   28 A'   29 A'    9 A"   30 A'   31 A'                 
 -2.662  -2.661  -2.650  -2.650  -2.051  -2.045  -2.044  -2.031
 10 A"   32 A'   33 A'   11 A"   34 A'   12 A"   35 A'   13 A"                 
 -2.030  -0.980  -0.887  -0.861  -0.752  -0.691  -0.569  -0.509
 36 A'   37 A'   38 A'   39 A'   40 A'   41 A'   42 A'   43 A'                 
 -0.496  -0.459  -0.407  -0.386  -0.380  -0.349  -0.348  -0.316
 44 A'   14 A"   45 A'   46 A'   15 A"   16 A"   47 A'   48 A'                 
 -0.294  -0.256  -0.253
 17 A"   18 A"   49 A'                                                         
 -- Virtual --                   
 -0.058  -0.054  -0.039  -0.002   0.002   0.035   0.040   0.049
 50 A'   19 A"   51 A'   52 A'   53 A'   54 A'   55 A'   20 A"                 
  0.050   0.062   0.072   0.081   0.093   0.093   0.105   0.114
 56 A'   57 A'   21 A"   58 A'   22 A"   59 A'   60 A'   23 A"                 
  0.122   0.130   0.141   0.155   0.155   0.165   0.180   0.195
 61 A'   62 A'   63 A'   64 A'   24 A"   65 A'   66 A'   67 A'                 
  0.212   0.241   0.243   0.274   0.302   0.365   0.367   0.377
 68 A'   69 A'   25 A"   70 A'   71 A'   72 A'   26 A"   73 A'                 
  0.393   0.406   0.415   0.416   0.421   0.432   0.438   0.438
 74 A'   27 A"   75 A'   28 A"   76 A'   29 A"   77 A'   78 A'                 
  0.465   0.481   0.497   0.503   0.521   0.553   0.571   0.582
 30 A"   79 A'   80 A'   31 A"   81 A'   32 A"   33 A"   82 A'                 
  0.615   0.647   0.668   0.687   0.707   0.732   0.745   0.783
 83 A'   34 A"   84 A'   85 A'   35 A"   86 A'   87 A'   88 A'                 
  0.830   0.841   0.842   0.850   0.900   0.907   0.935   0.937
 36 A"   89 A'   37 A"   90 A'   91 A'   92 A'   93 A'   38 A"                 
  0.960   1.013   1.091   1.121   1.230   1.246   1.282   1.287
 94 A'   95 A'   96 A'   97 A'   98 A'   39 A"   99 A'   40 A"                 
  1.337   1.395   1.445   1.507   1.589   1.689   1.741   1.860
 41 A"  100 A'  101 A'  102 A'   42 A"  103 A'  104 A'  105 A'                 
  1.877   1.996   2.039   2.135   2.196   2.235   2.253   2.261
 43 A"   44 A"  106 A'  107 A'  108 A'   45 A"   46 A"  109 A'                 
  2.335   2.361   2.459   2.532   2.630   2.833   2.860   3.119
110 A'  111 A'  112 A'  113 A'   47 A"   48 A"  114 A'  115 A'                 
  3.155   3.480   3.932   3.956   3.979   3.997   4.032   4.076
116 A'  117 A'   49 A"  118 A'   50 A"  119 A'   51 A"   52 A"                 
  4.112   4.223   4.250   4.363   4.483   6.001   6.062   6.141
120 A'  121 A'  122 A'  123 A'  124 A'   53 A"  125 A'  126 A'                 
  6.701   7.534   7.581   7.672   9.694   9.813  23.250  24.001
127 A'   54 A"  128 A'  129 A'  130 A'  131 A'  132 A'  133 A'                 
 25.776  25.821  25.933  26.018  26.228  26.583  27.906  28.341
 55 A"   56 A"  134 A'  135 A'  136 A'  137 A'  138 A'   57 A"                 
 28.384  28.415  28.523  28.542  28.552  28.599  28.703  47.956
139 A'  140 A'   58 A"  141 A'   59 A"  142 A'  143 A'  144 A'                 
127.883 127.917 127.962 151.693 215.675 215.817 289.733 289.783
 60 A"  145 A'  146 A'  147 A'  148 A'  149 A'   61 A"  150 A'                 
289.9001020.7631901.858
151 A'  152 A'  153 A'                                                         

 Beta MOs, Restricted
 -- Occupied --                  
******* -482.86 -176.32 -165.73 -165.72 -165.72 -101.59 -101.59
  1 A'    2 A'    3 A'    4 A'    1 A"    5 A'    6 A'    7 A'                 
-62.512 -56.333 -56.329 -56.328 -35.820 -31.313 -31.307 -31.306
  8 A'    9 A'    2 A"   10 A'   11 A'   12 A'    3 A"   13 A'                 
-22.963 -22.962 -22.962 -22.957 -22.957 -10.315 -10.285  -9.504
 14 A'    4 A"   15 A'   16 A'    5 A"   17 A'   18 A'   19 A'                 
 -9.503  -8.722  -7.268  -7.267  -7.258  -7.257  -7.257  -7.256
 20 A'   21 A'   22 A'   23 A'    6 A"    7 A"   24 A'   25 A'                 
 -6.554  -6.541  -6.540  -6.370  -4.784  -4.768  -4.767  -2.665
 26 A'    8 A"   27 A'   28 A'   29 A'    9 A"   30 A'   31 A'                 
 -2.662  -2.661  -2.650  -2.650  -2.051  -2.045  -2.044  -2.031
 10 A"   32 A'   33 A'   11 A"   34 A'   12 A"   35 A'   13 A"                 
 -2.030  -0.980  -0.887  -0.861  -0.752  -0.691  -0.569  -0.509
 36 A'   37 A'   38 A'   39 A'   40 A'   41 A'   42 A'   43 A'                 
 -0.496  -0.459  -0.407  -0.386  -0.380  -0.349  -0.348  -0.316
 44 A'   14 A"   45 A'   46 A'   15 A"   16 A"   47 A'   48 A'                 
 -0.294  -0.256  -0.253
 17 A"   18 A"   49 A'                                                         
 -- Virtual --                   
 -0.058  -0.054  -0.039  -0.002   0.002   0.035   0.040   0.049
 50 A'   19 A"   51 A'   52 A'   53 A'   54 A'   55 A'   20 A"                 
  0.050   0.062   0.072   0.081   0.093   0.093   0.105   0.114
 56 A'   57 A'   21 A"   58 A'   22 A"   59 A'   60 A'   23 A"                 
  0.122   0.130   0.141   0.155   0.155   0.165   0.180   0.195
 61 A'   62 A'   63 A'   64 A'   24 A"   65 A'   66 A'   67 A'                 
  0.212   0.241   0.243   0.274   0.302   0.365   0.367   0.377
 68 A'   69 A'   25 A"   70 A'   71 A'   72 A'   26 A"   73 A'                 
  0.393   0.406   0.415   0.416   0.421   0.432   0.438   0.438
 74 A'   27 A"   75 A'   28 A"   76 A'   29 A"   77 A'   78 A'                 
  0.465   0.481   0.497   0.503   0.521   0.553   0.571   0.582
 30 A"   79 A'   80 A'   31 A"   81 A'   32 A"   33 A"   82 A'                 
  0.615   0.647   0.668   0.687   0.707   0.732   0.745   0.783
 83 A'   34 A"   84 A'   85 A'   35 A"   86 A'   87 A'   88 A'                 
  0.830   0.841   0.842   0.850   0.900   0.907   0.935   0.937
 36 A"   89 A'   37 A"   90 A'   91 A'   92 A'   93 A'   38 A"                 
  0.960   1.013   1.091   1.121   1.230   1.246   1.282   1.287
 94 A'   95 A'   96 A'   97 A'   98 A'   39 A"   99 A'   40 A"                 
  1.337   1.395   1.445   1.507   1.589   1.689   1.741   1.860
 41 A"  100 A'  101 A'  102 A'   42 A"  103 A'  104 A'  105 A'                 
  1.877   1.996   2.039   2.135   2.196   2.235   2.253   2.261
 43 A"   44 A"  106 A'  107 A'  108 A'   45 A"   46 A"  109 A'                 
  2.335   2.361   2.459   2.532   2.630   2.833   2.860   3.119
110 A'  111 A'  112 A'  113 A'   47 A"   48 A"  114 A'  115 A'                 
  3.155   3.480   3.932   3.956   3.979   3.997   4.032   4.076
116 A'  117 A'   49 A"  118 A'   50 A"  119 A'   51 A"   52 A"                 
  4.112   4.223   4.250   4.363   4.483   6.001   6.062   6.141
120 A'  121 A'  122 A'  123 A'  124 A'   53 A"  125 A'  126 A'                 
  6.701   7.534   7.581   7.672   9.694   9.813  23.250  24.001
127 A'   54 A"  128 A'  129 A'  130 A'  131 A'  132 A'  133 A'                 
 25.776  25.821  25.933  26.018  26.228  26.583  27.906  28.341
 55 A"   56 A"  134 A'  135 A'  136 A'  137 A'  138 A'   57 A"                 
 28.384  28.415  28.523  28.542  28.552  28.599  28.703  47.956
139 A'  140 A'   58 A"  141 A'   59 A"  142 A'  143 A'  144 A'                 
127.883 127.917 127.962 151.693 215.675 215.817 289.733 289.783
 60 A"  145 A'  146 A'  147 A'  148 A'  149 A'   61 A"  150 A'                 
289.9001020.7631901.858
151 A'  152 A'  153 A'                                                         
 --------------------------------------------------------------

          Ground-State Mulliken Net Atomic Charges

     Atom                 Charge (a.u.)
  ----------------------------------------
      1 Cl                    0.475601
      2 Br                   -0.116226
      3 Cl                    0.413907
      4 I                     0.140487
      5 C                    -0.031248
      6 C                    -0.882520
  ----------------------------------------
  Sum of atomic charges =     0.000000

 -----------------------------------------------------------------
                    Cartesian Multipole Moments
 -----------------------------------------------------------------
    Charge (ESU x 10^10)
                 0.0000
    Dipole Moment (Debye)
         X      -0.4356      Y      -0.0699      Z       0.0000
       Tot       0.4412
    Quadrupole Moments (Debye-Ang)
        XX     -78.8783     XY       0.3103     YY     -82.6339
        XZ      -0.0000     YZ       0.0000     ZZ     -83.7260
    Octopole Moments (Debye-Ang^2)
       XXX     -72.9760    XXY       2.2574    XYY     -28.5745
       YYY      17.2453    XXZ      -0.0000    XYZ       0.0000
       YYZ       0.0000    XZZ     -23.9574    YZZ       5.4962
       ZZZ       0.0000
    Hexadecapole Moments (Debye-Ang^3)
      XXXX   -1487.7584   XXXY     -46.7612   XXYY    -360.5218
      XYYY     -65.8418   YYYY    -875.9123   XXXZ      -0.0000
      XXYZ       0.0000   XYYZ      -0.0000   YYYZ       0.0000
      XXZZ    -279.3211   XYZZ     -20.7834   YYZZ    -170.3632
      XZZZ      -0.0000   YZZZ      -0.0000   ZZZZ    -104.9279
 -----------------------------------------------------------------
 Calculating analytic gradient of the SCF energy
 Gradient of SCF Energy
            1           2           3           4           5           6
    1  -0.0074106  -0.0042725   0.0006555   0.0226166   0.0280149  -0.0396039
    2  -0.0653961  -0.0856444   0.0666918   0.0849538  -0.0023872   0.0017821
    3   0.0000000  -0.0000000   0.0000000   0.0000000  -0.0000000   0.0000000
 Max gradient component =       8.564E-02
 RMS gradient           =       3.817E-02
 Gradient time:  CPU 42.21 s  wall 5.41 s
 Geometry Optimization Parameters
   NAtoms,    NIC,     NZ,  NCons,   NDum,   NFix, NCnnct, MaxDiis
        6      37       0       0       0       0       0       0

 Cartesian Hessian Update
 Hessian Updated using BFGS Update


** GEOMETRY OPTIMIZATION IN DELOCALIZED INTERNAL COORDINATES **
   Searching for a Minimum

   Optimization Cycle:  11

                       Coordinates (Angstroms)
     ATOM                X               Y               Z
      1  Cl        2.6754568661    1.2627674939    0.0000000000
      2  Br       -0.8203807936    1.6028945696    0.0000000000
      3  Cl        2.5318220943   -1.3295923983    0.0000000000
      4  I        -1.2753708597   -1.2168011371    0.0000000000
      5  C         1.5585609645    0.0236491597    0.0000000000
      6  C         0.2115205402    0.1094616034    0.0000000000
   Point Group: cs    Number of degrees of freedom:     9


   Energy is -10490.243551827

 Hessian Updated using BFGS Update

  9 Hessian modes will be used to form the next step
  Hessian Eigenvalues:
     0.110046    0.244815    0.250060    0.309748    0.370150    0.509392
     0.937052    1.029574    1.122864

 Minimum Search - Taking Simple RFO Step
 Searching for Lamda that Minimizes Along All modes
 Value Taken    Lamda =  -0.05215031
 Calculated Step too Large.  Step scaled by  0.538839
 Step Taken.  Stepsize is  0.300000

                             Maximum     Tolerance    Cnvgd?
         Gradient           0.082180      0.000300      NO
         Displacement       0.284487      0.001200      NO
         Energy change     -0.035037      0.000001      NO


 New Cartesian Coordinates Obtained by Inverse Iteration

 Displacement from previous Coordinates is:  0.208928
 ----------------------------------------------------------------
             Standard Nuclear Orientation (Angstroms)
    I     Atom           X                Y                Z
 ----------------------------------------------------------------
    1      Cl      2.6627819296     1.3043770760     0.0000000000
    2      Br     -0.7975168905     1.6549217359     0.0000000000
    3      Cl      2.4981183543    -1.3737455998     0.0000000000
    4      I      -1.2535724838    -1.2758067810     0.0000000000
    5      C       1.5570707967     0.0274559706     0.0000000000
    6      C       0.2147271056     0.1151768896     0.0000000000
 ----------------------------------------------------------------
 Molecular Point Group                 Cs    NOp =  2
 Largest Abelian Subgroup              Cs    NOp =  2
 Nuclear Repulsion Energy =  1131.9135497695 hartrees
 There are       67 alpha and       67 beta electrons
 Applying Cartesian multipole field
    Component          Value
    ---------          -----
     (2,0,0)        1.00000E-11
     (0,2,0)        2.00000E-11
     (0,0,2)       -3.00000E-11
 Nucleus-field energy     =     0.0000000298 hartrees
 Requested basis set is 6-311++G(d,p)
 There are 81 shells and 214 basis functions
 A cutoff of  1.0D-11 yielded   2462 shell pairs
 There are     18840 function pairs (     21005 Cartesian)
 Smallest overlap matrix eigenvalue = 1.30E-05
 Guess MOs from SCF MO coefficient file

 -----------------------------------------------------------------------
  General SCF calculation program by
  Eric Jon Sundstrom, Paul Horn, Yuezhi Mao, Dmitri Zuev, Alec White,
  David Stuck, Shaama M.S., Shane Yost, Joonho Lee, David Small,
  Daniel Levine, Susi Lehtola, Hugh Burton, Evgeny Epifanovsky
 -----------------------------------------------------------------------
 Exchange:     0.2000 Hartree-Fock + 0.0800 Slater + 0.7200 B88
 Correlation:  0.1900 VWN1RPA + 0.8100 LYP
 Using SG-1 standard quadrature grid
 using 8 threads for integral computing
 -------------------------------------------------------
 OpenMP Integral computing Module                
 Release: version 2.0, May 2017, Q-Chem Inc. Pleasanton 
 -------------------------------------------------------
 -------------------------------------------------------
 OpenMP BLAS3 based DFT computing Module                
 Release: version 1.0, May 2013, Q-Chem Inc. Pittsburgh 
 -------------------------------------------------------
 A restricted SCF calculation will be
 performed using DIIS
 SCF converges when DIIS error is below 1.0e-08
 ---------------------------------------
  Cycle       Energy         DIIS error
 ---------------------------------------
    1  -10490.2645313138      5.74e-04  
    2  -10490.2666101442      3.03e-04  
    3  -10490.2664356668      3.43e-04  
    4  -10490.2671112038      6.91e-05  
    5  -10490.2671383510      1.60e-05  
    6  -10490.2671394549      7.79e-06  
    7  -10490.2671398054      9.84e-07  
    8  -10490.2671398090      5.15e-07  
    9  -10490.2671398098      5.78e-08  
   10  -10490.2671398099      1.77e-08  
   11  -10490.2671398100      3.62e-09  Convergence criterion met
 ---------------------------------------
 SCF time:   CPU 101.50s  wall 13.00s 
 SCF   energy in the final basis set =   -10490.2671398100
 Total energy in the final basis set =   -10490.2671398100

 --------------------------------------------------------------
             Orbital Energies (a.u.) and Symmetries
 --------------------------------------------------------------

 Alpha MOs, Restricted
 -- Occupied --                  
******* -482.86 -176.32 -165.73 -165.73 -165.73 -101.59 -101.59
  1 A'    2 A'    3 A'    4 A'    1 A"    5 A'    6 A'    7 A'                 
-62.512 -56.333 -56.329 -56.328 -35.821 -31.314 -31.308 -31.308
  8 A'    9 A'    2 A"   10 A'   11 A'   12 A'    3 A"   13 A'                 
-22.965 -22.963 -22.963 -22.959 -22.959 -10.317 -10.289  -9.504
 14 A'    4 A"   15 A'    5 A"   16 A'   17 A'   18 A'   19 A'                 
 -9.503  -8.722  -7.269  -7.268  -7.259  -7.258  -7.258  -7.257
 20 A'   21 A'   22 A'   23 A'    6 A"    7 A"   24 A'   25 A'                 
 -6.554  -6.540  -6.539  -6.371  -4.785  -4.769  -4.768  -2.665
 26 A'    8 A"   27 A'   28 A'   29 A'    9 A"   30 A'   31 A'                 
 -2.661  -2.660  -2.649  -2.649  -2.051  -2.045  -2.045  -2.031
 10 A"   32 A'   33 A'   11 A"   34 A'   12 A"   35 A'   13 A"                 
 -2.031  -0.970  -0.876  -0.862  -0.753  -0.688  -0.566  -0.507
 36 A'   37 A'   38 A'   39 A'   40 A'   41 A'   42 A'   43 A'                 
 -0.494  -0.453  -0.405  -0.380  -0.374  -0.350  -0.342  -0.323
 44 A'   14 A"   45 A'   46 A'   15 A"   16 A"   47 A'   48 A'                 
 -0.296  -0.261  -0.258
 17 A"   49 A'   18 A"                                                         
 -- Virtual --                   
 -0.064  -0.053  -0.045  -0.007   0.001   0.034   0.039   0.049
 50 A'   19 A"   51 A'   52 A'   53 A'   54 A'   55 A'   20 A"                 
  0.050   0.063   0.072   0.081   0.093   0.095   0.106   0.114
 56 A'   57 A'   21 A"   58 A'   22 A"   59 A'   60 A'   23 A"                 
  0.120   0.126   0.142   0.154   0.155   0.167   0.177   0.191
 61 A'   62 A'   63 A'   24 A"   64 A'   65 A'   66 A'   67 A'                 
  0.212   0.240   0.242   0.269   0.304   0.365   0.372   0.376
 68 A'   69 A'   25 A"   70 A'   71 A'   72 A'   26 A"   73 A'                 
  0.394   0.404   0.409   0.419   0.423   0.433   0.433   0.439
 74 A'   27 A"   75 A'   28 A"   76 A'   77 A'   29 A"   78 A'                 
  0.468   0.478   0.493   0.501   0.520   0.549   0.564   0.580
 30 A"   79 A'   80 A'   31 A"   81 A'   32 A"   33 A"   82 A'                 
  0.620   0.653   0.662   0.684   0.708   0.723   0.742   0.792
 83 A'   34 A"   84 A'   85 A'   35 A"   86 A'   87 A'   88 A'                 
  0.830   0.833   0.838   0.851   0.893   0.907   0.926   0.938
 89 A'   36 A"   37 A"   90 A'   91 A'   92 A'   93 A'   38 A"                 
  0.949   1.014   1.076   1.101   1.223   1.238   1.277   1.279
 94 A'   95 A'   96 A'   97 A'   98 A'   39 A"   40 A"   99 A'                 
  1.336   1.392   1.439   1.515   1.584   1.675   1.723   1.866
 41 A"  100 A'  101 A'  102 A'   42 A"  103 A'  104 A'  105 A'                 
  1.876   1.996   2.040   2.136   2.189   2.233   2.234   2.252
 43 A"   44 A"  106 A'  107 A'  108 A'   45 A"  109 A'   46 A"                 
  2.333   2.349   2.482   2.510   2.628   2.831   2.852   3.116
110 A'  111 A'  112 A'  113 A'   47 A"   48 A"  114 A'  115 A'                 
  3.150   3.455   3.938   3.961   3.979   3.994   4.019   4.074
116 A'  117 A'   49 A"  118 A'   50 A"  119 A'   51 A"   52 A"                 
  4.113   4.192   4.243   4.361   4.473   5.999   6.055   6.121
120 A'  121 A'  122 A'  123 A'  124 A'   53 A"  125 A'  126 A'                 
  6.690   7.534   7.582   7.669   9.686   9.801  23.236  24.013
127 A'   54 A"  128 A'  129 A'  130 A'  131 A'  132 A'  133 A'                 
 25.777  25.814  25.939  25.969  26.289  26.521  27.894  28.339
 55 A"   56 A"  134 A'  135 A'  136 A'  137 A'  138 A'   57 A"                 
 28.379  28.406  28.521  28.537  28.549  28.594  28.696  47.945
139 A'  140 A'   58 A"  141 A'   59 A"  142 A'  143 A'  144 A'                 
127.881 127.912 127.953 151.681 215.668 215.800 289.733 289.782
 60 A"  145 A'  146 A'  147 A'  148 A'  149 A'   61 A"  150 A'                 
289.8961020.7481901.846
151 A'  152 A'  153 A'                                                         

 Beta MOs, Restricted
 -- Occupied --                  
******* -482.86 -176.32 -165.73 -165.73 -165.73 -101.59 -101.59
  1 A'    2 A'    3 A'    4 A'    1 A"    5 A'    6 A'    7 A'                 
-62.512 -56.333 -56.329 -56.328 -35.821 -31.314 -31.308 -31.308
  8 A'    9 A'    2 A"   10 A'   11 A'   12 A'    3 A"   13 A'                 
-22.965 -22.963 -22.963 -22.959 -22.959 -10.317 -10.289  -9.504
 14 A'    4 A"   15 A'    5 A"   16 A'   17 A'   18 A'   19 A'                 
 -9.503  -8.722  -7.269  -7.268  -7.259  -7.258  -7.258  -7.257
 20 A'   21 A'   22 A'   23 A'    6 A"    7 A"   24 A'   25 A'                 
 -6.554  -6.540  -6.539  -6.371  -4.785  -4.769  -4.768  -2.665
 26 A'    8 A"   27 A'   28 A'   29 A'    9 A"   30 A'   31 A'                 
 -2.661  -2.660  -2.649  -2.649  -2.051  -2.045  -2.045  -2.031
 10 A"   32 A'   33 A'   11 A"   34 A'   12 A"   35 A'   13 A"                 
 -2.031  -0.970  -0.876  -0.862  -0.753  -0.688  -0.566  -0.507
 36 A'   37 A'   38 A'   39 A'   40 A'   41 A'   42 A'   43 A'                 
 -0.494  -0.453  -0.405  -0.380  -0.374  -0.350  -0.342  -0.323
 44 A'   14 A"   45 A'   46 A'   15 A"   16 A"   47 A'   48 A'                 
 -0.296  -0.261  -0.258
 17 A"   49 A'   18 A"                                                         
 -- Virtual --                   
 -0.064  -0.053  -0.045  -0.007   0.001   0.034   0.039   0.049
 50 A'   19 A"   51 A'   52 A'   53 A'   54 A'   55 A'   20 A"                 
  0.050   0.063   0.072   0.081   0.093   0.095   0.106   0.114
 56 A'   57 A'   21 A"   58 A'   22 A"   59 A'   60 A'   23 A"                 
  0.120   0.126   0.142   0.154   0.155   0.167   0.177   0.191
 61 A'   62 A'   63 A'   24 A"   64 A'   65 A'   66 A'   67 A'                 
  0.212   0.240   0.242   0.269   0.304   0.365   0.372   0.376
 68 A'   69 A'   25 A"   70 A'   71 A'   72 A'   26 A"   73 A'                 
  0.394   0.404   0.409   0.419   0.423   0.433   0.433   0.439
 74 A'   27 A"   75 A'   28 A"   76 A'   77 A'   29 A"   78 A'                 
  0.468   0.478   0.493   0.501   0.520   0.549   0.564   0.580
 30 A"   79 A'   80 A'   31 A"   81 A'   32 A"   33 A"   82 A'                 
  0.620   0.653   0.662   0.684   0.708   0.723   0.742   0.792
 83 A'   34 A"   84 A'   85 A'   35 A"   86 A'   87 A'   88 A'                 
  0.830   0.833   0.838   0.851   0.893   0.907   0.926   0.938
 89 A'   36 A"   37 A"   90 A'   91 A'   92 A'   93 A'   38 A"                 
  0.949   1.014   1.076   1.101   1.223   1.238   1.277   1.279
 94 A'   95 A'   96 A'   97 A'   98 A'   39 A"   40 A"   99 A'                 
  1.336   1.392   1.439   1.515   1.584   1.675   1.723   1.866
 41 A"  100 A'  101 A'  102 A'   42 A"  103 A'  104 A'  105 A'                 
  1.876   1.996   2.040   2.136   2.189   2.233   2.234   2.252
 43 A"   44 A"  106 A'  107 A'  108 A'   45 A"  109 A'   46 A"                 
  2.333   2.349   2.482   2.510   2.628   2.831   2.852   3.116
110 A'  111 A'  112 A'  113 A'   47 A"   48 A"  114 A'  115 A'                 
  3.150   3.455   3.938   3.961   3.979   3.994   4.019   4.074
116 A'  117 A'   49 A"  118 A'   50 A"  119 A'   51 A"   52 A"                 
  4.113   4.192   4.243   4.361   4.473   5.999   6.055   6.121
120 A'  121 A'  122 A'  123 A'  124 A'   53 A"  125 A'  126 A'                 
  6.690   7.534   7.582   7.669   9.686   9.801  23.236  24.013
127 A'   54 A"  128 A'  129 A'  130 A'  131 A'  132 A'  133 A'                 
 25.777  25.814  25.939  25.969  26.289  26.521  27.894  28.339
 55 A"   56 A"  134 A'  135 A'  136 A'  137 A'  138 A'   57 A"                 
 28.379  28.406  28.521  28.537  28.549  28.594  28.696  47.945
139 A'  140 A'   58 A"  141 A'   59 A"  142 A'  143 A'  144 A'                 
127.881 127.912 127.953 151.681 215.668 215.800 289.733 289.782
 60 A"  145 A'  146 A'  147 A'  148 A'  149 A'   61 A"  150 A'                 
289.8961020.7481901.846
151 A'  152 A'  153 A'                                                         
 --------------------------------------------------------------

          Ground-State Mulliken Net Atomic Charges

     Atom                 Charge (a.u.)
  ----------------------------------------
      1 Cl                    0.473844
      2 Br                   -0.121735
      3 Cl                    0.407738
      4 I                     0.148320
      5 C                    -0.037573
      6 C                    -0.870593
  ----------------------------------------
  Sum of atomic charges =     0.000000

 -----------------------------------------------------------------
                    Cartesian Multipole Moments
 -----------------------------------------------------------------
    Charge (ESU x 10^10)
                 0.0000
    Dipole Moment (Debye)
         X      -0.4530      Y      -0.1521      Z      -0.0000
       Tot       0.4778
    Quadrupole Moments (Debye-Ang)
        XX     -79.5229     XY       0.5827     YY     -81.7674
        XZ       0.0000     YZ      -0.0000     ZZ     -83.9311
    Octopole Moments (Debye-Ang^2)
       XXX     -75.3303    XXY       2.7498    XYY     -29.1962
       YYY      18.8818    XXZ      -0.0000    XYZ      -0.0000
       YYZ       0.0000    XZZ     -24.5476    YZZ       6.1138
       ZZZ      -0.0000
    Hexadecapole Moments (Debye-Ang^3)
      XXXX   -1469.8292   XXXY     -49.8045   XXYY    -362.6886
      XYYY     -69.0127   YYYY    -924.2202   XXXZ       0.0000
      XXYZ       0.0000   XYYZ       0.0000   YYYZ       0.0000
      XXZZ    -274.8756   XYZZ     -22.2834   YYZZ    -180.4236
      XZZZ       0.0000   YZZZ      -0.0000   ZZZZ    -105.4691
 -----------------------------------------------------------------
 Calculating analytic gradient of the SCF energy
 Gradient of SCF Energy
            1           2           3           4           5           6
    1  -0.0025136  -0.0066435   0.0030005   0.0106482   0.0153587  -0.0198504
    2  -0.0426934  -0.0575586   0.0433707   0.0588020  -0.0009950  -0.0009257
    3  -0.0000000  -0.0000000   0.0000000  -0.0000000   0.0000000   0.0000000
 Max gradient component =       5.880E-02
 RMS gradient           =       2.503E-02
 Gradient time:  CPU 41.58 s  wall 5.33 s
 Geometry Optimization Parameters
   NAtoms,    NIC,     NZ,  NCons,   NDum,   NFix, NCnnct, MaxDiis
        6      37       0       0       0       0       0       0

 Cartesian Hessian Update
 Hessian Updated using BFGS Update


** GEOMETRY OPTIMIZATION IN DELOCALIZED INTERNAL COORDINATES **
   Searching for a Minimum

   Optimization Cycle:  12

                       Coordinates (Angstroms)
     ATOM                X               Y               Z
      1  Cl        2.6627819296    1.3043770760    0.0000000000
      2  Br       -0.7975168905    1.6549217359    0.0000000000
      3  Cl        2.4981183543   -1.3737455998    0.0000000000
      4  I        -1.2535724838   -1.2758067810    0.0000000000
      5  C         1.5570707967    0.0274559706    0.0000000000
      6  C         0.2147271056    0.1151768896    0.0000000000
   Point Group: cs    Number of degrees of freedom:     9


   Energy is -10490.267139810

 Hessian Updated using BFGS Update

  9 Hessian modes will be used to form the next step
  Hessian Eigenvalues:
     0.092595    0.242839    0.250111    0.307789    0.364171    0.523918
     0.937053    1.029579    1.122934

 Minimum Search - Taking Simple RFO Step
 Searching for Lamda that Minimizes Along All modes
 Value Taken    Lamda =  -0.03293695
 Calculated Step too Large.  Step scaled by  0.591211
 Step Taken.  Stepsize is  0.300000

                             Maximum     Tolerance    Cnvgd?
         Gradient           0.057165      0.000300      NO
         Displacement       0.282164      0.001200      NO
         Energy change     -0.023588      0.000001      NO


 New Cartesian Coordinates Obtained by Inverse Iteration

 Displacement from previous Coordinates is:  0.238122
 ----------------------------------------------------------------
             Standard Nuclear Orientation (Angstroms)
    I     Atom           X                Y                Z
 ----------------------------------------------------------------
    1      Cl      2.6455296758     1.3416553148     0.0000000000
    2      Br     -0.7692347468     1.7076602483     0.0000000000
    3      Cl      2.4472361403    -1.4173693439     0.0000000000
    4      I      -1.2101071924    -1.3391169759     0.0000000000
    5      C       1.5499765075     0.0332017613     0.0000000000
    6      C       0.2182084274     0.1263482866     0.0000000000
 ----------------------------------------------------------------
 Molecular Point Group                 Cs    NOp =  2
 Largest Abelian Subgroup              Cs    NOp =  2
 Nuclear Repulsion Energy =  1120.5232730465 hartrees
 There are       67 alpha and       67 beta electrons
 Applying Cartesian multipole field
    Component          Value
    ---------          -----
     (2,0,0)        1.00000E-11
     (0,2,0)        2.00000E-11
     (0,0,2)       -3.00000E-11
 Nucleus-field energy     =     0.0000000306 hartrees
 Requested basis set is 6-311++G(d,p)
 There are 81 shells and 214 basis functions
 A cutoff of  1.0D-11 yielded   2463 shell pairs
 There are     18807 function pairs (     20958 Cartesian)
 Smallest overlap matrix eigenvalue = 1.45E-05
 Guess MOs from SCF MO coefficient file

 -----------------------------------------------------------------------
  General SCF calculation program by
  Eric Jon Sundstrom, Paul Horn, Yuezhi Mao, Dmitri Zuev, Alec White,
  David Stuck, Shaama M.S., Shane Yost, Joonho Lee, David Small,
  Daniel Levine, Susi Lehtola, Hugh Burton, Evgeny Epifanovsky
 -----------------------------------------------------------------------
 Exchange:     0.2000 Hartree-Fock + 0.0800 Slater + 0.7200 B88
 Correlation:  0.1900 VWN1RPA + 0.8100 LYP
 Using SG-1 standard quadrature grid
 using 8 threads for integral computing
 -------------------------------------------------------
 OpenMP Integral computing Module                
 Release: version 2.0, May 2017, Q-Chem Inc. Pleasanton 
 -------------------------------------------------------
 -------------------------------------------------------
 OpenMP BLAS3 based DFT computing Module                
 Release: version 1.0, May 2013, Q-Chem Inc. Pittsburgh 
 -------------------------------------------------------
 A restricted SCF calculation will be
 performed using DIIS
 SCF converges when DIIS error is below 1.0e-08
 ---------------------------------------
  Cycle       Energy         DIIS error
 ---------------------------------------
    1  -10490.2802149643      5.77e-04  
    2  -10490.2825731714      2.37e-04  
    3  -10490.2824030928      2.88e-04  
    4  -10490.2828672976      7.67e-05  
    5  -10490.2829020134      1.12e-05  
    6  -10490.2829024218      7.56e-06  
    7  -10490.2829027386      1.18e-06  
    8  -10490.2829027452      5.74e-07  
    9  -10490.2829027465      5.77e-08  
   10  -10490.2829027463      2.02e-08  
   11  -10490.2829027463      4.59e-09  Convergence criterion met
 ---------------------------------------
 SCF time:   CPU 101.01s  wall 13.00s 
 SCF   energy in the final basis set =   -10490.2829027463
 Total energy in the final basis set =   -10490.2829027463

 --------------------------------------------------------------
             Orbital Energies (a.u.) and Symmetries
 --------------------------------------------------------------

 Alpha MOs, Restricted
 -- Occupied --                  
******* -482.86 -176.32 -165.73 -165.73 -165.73 -101.59 -101.59
  1 A'    2 A'    3 A'    4 A'    1 A"    5 A'    6 A'    7 A'                 
-62.512 -56.333 -56.329 -56.329 -35.822 -31.315 -31.309 -31.308
  8 A'    9 A'    2 A"   10 A'   11 A'   12 A'    3 A"   13 A'                 
-22.966 -22.964 -22.964 -22.959 -22.959 -10.318 -10.290  -9.505
 14 A'    4 A"   15 A'    5 A"   16 A'   17 A'   18 A'   19 A'                 
 -9.504  -8.722  -7.270  -7.269  -7.260  -7.259  -7.259  -7.258
 20 A'   21 A'   22 A'   23 A'    6 A"    7 A"   24 A'   25 A'                 
 -6.554  -6.540  -6.539  -6.372  -4.785  -4.769  -4.768  -2.665
 26 A'    8 A"   27 A'   28 A'   29 A'    9 A"   30 A'   31 A'                 
 -2.661  -2.660  -2.649  -2.649  -2.051  -2.046  -2.045  -2.032
 10 A"   32 A'   33 A'   11 A"   34 A'   12 A"   35 A'   13 A"                 
 -2.032  -0.962  -0.868  -0.861  -0.755  -0.686  -0.563  -0.505
 36 A'   37 A'   38 A'   39 A'   40 A'   41 A'   42 A'   43 A'                 
 -0.492  -0.450  -0.405  -0.376  -0.368  -0.352  -0.336  -0.329
 44 A'   14 A"   45 A'   46 A'   15 A"   16 A"   47 A'   48 A'                 
 -0.298  -0.268  -0.260
 17 A"   49 A'   18 A"                                                         
 -- Virtual --                   
 -0.069  -0.051  -0.049  -0.014   0.001   0.034   0.038   0.049
 50 A'   19 A"   51 A'   52 A'   53 A'   54 A'   55 A'   56 A'                 
  0.050   0.064   0.071   0.082   0.093   0.096   0.106   0.115
 20 A"   57 A'   21 A"   58 A'   22 A"   59 A'   60 A'   23 A"                 
  0.120   0.123   0.142   0.152   0.157   0.171   0.173   0.186
 61 A'   62 A'   63 A'   24 A"   64 A'   65 A'   66 A'   67 A'                 
  0.215   0.237   0.241   0.262   0.310   0.363   0.374   0.377
 68 A'   69 A'   25 A"   70 A'   71 A'   72 A'   73 A'   26 A"                 
  0.393   0.402   0.407   0.419   0.426   0.430   0.434   0.441
 74 A'   27 A"   75 A'   28 A"   76 A'   77 A'   29 A"   78 A'                 
  0.470   0.479   0.494   0.498   0.519   0.545   0.560   0.578
 30 A"   79 A'   80 A'   31 A"   81 A'   32 A"   33 A"   82 A'                 
  0.628   0.655   0.661   0.686   0.708   0.710   0.743   0.798
 83 A'   84 A'   34 A"   85 A'   35 A"   86 A'   87 A'   88 A'                 
  0.821   0.835   0.837   0.853   0.883   0.911   0.920   0.940
 89 A'   36 A"   37 A"   90 A'   91 A'   92 A'   93 A'   38 A"                 
  0.947   1.016   1.061   1.084   1.219   1.231   1.270   1.270
 94 A'   95 A'   96 A'   97 A'   98 A'   39 A"   40 A"   99 A'                 
  1.335   1.391   1.436   1.524   1.582   1.664   1.712   1.878
 41 A"  100 A'  101 A'  102 A'   42 A"  103 A'  104 A'  105 A'                 
  1.881   1.995   2.041   2.142   2.181   2.211   2.229   2.252
 43 A"   44 A"  106 A'  107 A'  108 A'  109 A'   45 A"   46 A"                 
  2.329   2.344   2.489   2.498   2.629   2.830   2.846   3.117
110 A'  111 A'  112 A'  113 A'   47 A"   48 A"  114 A'  115 A'                 
  3.152   3.430   3.943   3.968   3.979   3.997   4.007   4.073
116 A'  117 A'   49 A"  118 A'   50 A"  119 A'   51 A"   52 A"                 
  4.115   4.163   4.243   4.361   4.462   5.998   6.051   6.107
120 A'  121 A'  122 A'  123 A'  124 A'   53 A"  125 A'  126 A'                 
  6.680   7.534   7.583   7.667   9.684   9.789  23.223  24.051
127 A'   54 A"  128 A'  129 A'  130 A'  131 A'  132 A'  133 A'                 
 25.775  25.810  25.923  25.941  26.336  26.479  27.882  28.338
 55 A"   56 A"  134 A'  135 A'  136 A'  137 A'  138 A'   57 A"                 
 28.377  28.400  28.520  28.534  28.547  28.593  28.692  47.936
139 A'  140 A'   58 A"  141 A'   59 A"  142 A'  143 A'  144 A'                 
127.879 127.911 127.945 151.671 215.667 215.784 289.731 289.782
 60 A"  145 A'  146 A'  147 A'  148 A'  149 A'   61 A"  150 A'                 
289.8951020.7361901.835
151 A'  152 A'  153 A'                                                         

 Beta MOs, Restricted
 -- Occupied --                  
******* -482.86 -176.32 -165.73 -165.73 -165.73 -101.59 -101.59
  1 A'    2 A'    3 A'    4 A'    1 A"    5 A'    6 A'    7 A'                 
-62.512 -56.333 -56.329 -56.329 -35.822 -31.315 -31.309 -31.308
  8 A'    9 A'    2 A"   10 A'   11 A'   12 A'    3 A"   13 A'                 
-22.966 -22.964 -22.964 -22.959 -22.959 -10.318 -10.290  -9.505
 14 A'    4 A"   15 A'    5 A"   16 A'   17 A'   18 A'   19 A'                 
 -9.504  -8.722  -7.270  -7.269  -7.260  -7.259  -7.259  -7.258
 20 A'   21 A'   22 A'   23 A'    6 A"    7 A"   24 A'   25 A'                 
 -6.554  -6.540  -6.539  -6.372  -4.785  -4.769  -4.768  -2.665
 26 A'    8 A"   27 A'   28 A'   29 A'    9 A"   30 A'   31 A'                 
 -2.661  -2.660  -2.649  -2.649  -2.051  -2.046  -2.045  -2.032
 10 A"   32 A'   33 A'   11 A"   34 A'   12 A"   35 A'   13 A"                 
 -2.032  -0.962  -0.868  -0.861  -0.755  -0.686  -0.563  -0.505
 36 A'   37 A'   38 A'   39 A'   40 A'   41 A'   42 A'   43 A'                 
 -0.492  -0.450  -0.405  -0.376  -0.368  -0.352  -0.336  -0.329
 44 A'   14 A"   45 A'   46 A'   15 A"   16 A"   47 A'   48 A'                 
 -0.298  -0.268  -0.260
 17 A"   49 A'   18 A"                                                         
 -- Virtual --                   
 -0.069  -0.051  -0.049  -0.014   0.001   0.034   0.038   0.049
 50 A'   19 A"   51 A'   52 A'   53 A'   54 A'   55 A'   56 A'                 
  0.050   0.064   0.071   0.082   0.093   0.096   0.106   0.115
 20 A"   57 A'   21 A"   58 A'   22 A"   59 A'   60 A'   23 A"                 
  0.120   0.123   0.142   0.152   0.157   0.171   0.173   0.186
 61 A'   62 A'   63 A'   24 A"   64 A'   65 A'   66 A'   67 A'                 
  0.215   0.237   0.241   0.262   0.310   0.363   0.374   0.377
 68 A'   69 A'   25 A"   70 A'   71 A'   72 A'   73 A'   26 A"                 
  0.393   0.402   0.407   0.419   0.426   0.430   0.434   0.441
 74 A'   27 A"   75 A'   28 A"   76 A'   77 A'   29 A"   78 A'                 
  0.470   0.479   0.494   0.498   0.519   0.545   0.560   0.578
 30 A"   79 A'   80 A'   31 A"   81 A'   32 A"   33 A"   82 A'                 
  0.628   0.655   0.661   0.686   0.708   0.710   0.743   0.798
 83 A'   84 A'   34 A"   85 A'   35 A"   86 A'   87 A'   88 A'                 
  0.821   0.835   0.837   0.853   0.883   0.911   0.920   0.940
 89 A'   36 A"   37 A"   90 A'   91 A'   92 A'   93 A'   38 A"                 
  0.947   1.016   1.061   1.084   1.219   1.231   1.270   1.270
 94 A'   95 A'   96 A'   97 A'   98 A'   39 A"   40 A"   99 A'                 
  1.335   1.391   1.436   1.524   1.582   1.664   1.712   1.878
 41 A"  100 A'  101 A'  102 A'   42 A"  103 A'  104 A'  105 A'                 
  1.881   1.995   2.041   2.142   2.181   2.211   2.229   2.252
 43 A"   44 A"  106 A'  107 A'  108 A'  109 A'   45 A"   46 A"                 
  2.329   2.344   2.489   2.498   2.629   2.830   2.846   3.117
110 A'  111 A'  112 A'  113 A'   47 A"   48 A"  114 A'  115 A'                 
  3.152   3.430   3.943   3.968   3.979   3.997   4.007   4.073
116 A'  117 A'   49 A"  118 A'   50 A"  119 A'   51 A"   52 A"                 
  4.115   4.163   4.243   4.361   4.462   5.998   6.051   6.107
120 A'  121 A'  122 A'  123 A'  124 A'   53 A"  125 A'  126 A'                 
  6.680   7.534   7.583   7.667   9.684   9.789  23.223  24.051
127 A'   54 A"  128 A'  129 A'  130 A'  131 A'  132 A'  133 A'                 
 25.775  25.810  25.923  25.941  26.336  26.479  27.882  28.338
 55 A"   56 A"  134 A'  135 A'  136 A'  137 A'  138 A'   57 A"                 
 28.377  28.400  28.520  28.534  28.547  28.593  28.692  47.936
139 A'  140 A'   58 A"  141 A'   59 A"  142 A'  143 A'  144 A'                 
127.879 127.911 127.945 151.671 215.667 215.784 289.731 289.782
 60 A"  145 A'  146 A'  147 A'  148 A'  149 A'   61 A"  150 A'                 
289.8951020.7361901.835
151 A'  152 A'  153 A'                                                         
 --------------------------------------------------------------

          Ground-State Mulliken Net Atomic Charges

     Atom                 Charge (a.u.)
  ----------------------------------------
      1 Cl                    0.469583
      2 Br                   -0.125815
      3 Cl                    0.399854
      4 I                     0.152918
      5 C                    -0.059675
      6 C                    -0.836866
  ----------------------------------------
  Sum of atomic charges =     0.000000

 -----------------------------------------------------------------
                    Cartesian Multipole Moments
 -----------------------------------------------------------------
    Charge (ESU x 10^10)
                 0.0000
    Dipole Moment (Debye)
         X      -0.4507      Y      -0.2101      Z      -0.0000
       Tot       0.4972
    Quadrupole Moments (Debye-Ang)
        XX     -80.2616     XY       0.8016     YY     -80.8785
        XZ      -0.0000     YZ      -0.0000     ZZ     -84.0747
    Octopole Moments (Debye-Ang^2)
       XXX     -78.5243    XXY       3.6566    XYY     -30.3006
       YYY      20.6745    XXZ      -0.0000    XYZ       0.0000
       YYZ      -0.0000    XZZ     -25.5077    YZZ       6.8829
       ZZZ       0.0000
    Hexadecapole Moments (Debye-Ang^3)
      XXXX   -1434.7599   XXXY     -52.3984   XXYY    -363.7785
      XYYY     -70.7834   YYYY    -974.7214   XXXZ      -0.0000
      XXYZ      -0.0000   XYYZ      -0.0000   YYYZ      -0.0000
      XXZZ    -267.2527   XYZZ     -23.4334   YYZZ    -191.0988
      XZZZ      -0.0000   YZZZ       0.0000   ZZZZ    -105.8678
 -----------------------------------------------------------------
 Calculating analytic gradient of the SCF energy
 Gradient of SCF Energy
            1           2           3           4           5           6
    1  -0.0004189  -0.0068207   0.0026575   0.0036256   0.0005079   0.0004487
    2  -0.0251784  -0.0359286   0.0253680   0.0371206   0.0002054  -0.0015870
    3   0.0000000   0.0000000   0.0000000   0.0000000  -0.0000000   0.0000000
 Max gradient component =       3.712E-02
 RMS gradient           =       1.494E-02
 Gradient time:  CPU 41.05 s  wall 5.26 s
 Geometry Optimization Parameters
   NAtoms,    NIC,     NZ,  NCons,   NDum,   NFix, NCnnct, MaxDiis
        6      37       0       0       0       0       0       0

 Cartesian Hessian Update
 Hessian Updated using BFGS Update


** GEOMETRY OPTIMIZATION IN DELOCALIZED INTERNAL COORDINATES **
   Searching for a Minimum

   Optimization Cycle:  13

                       Coordinates (Angstroms)
     ATOM                X               Y               Z
      1  Cl        2.6455296758    1.3416553148    0.0000000000
      2  Br       -0.7692347468    1.7076602483    0.0000000000
      3  Cl        2.4472361403   -1.4173693439    0.0000000000
      4  I        -1.2101071924   -1.3391169759    0.0000000000
      5  C         1.5499765075    0.0332017613    0.0000000000
      6  C         0.2182084274    0.1263482866    0.0000000000
   Point Group: cs    Number of degrees of freedom:     9


   Energy is -10490.282902746

 Hessian Updated using BFGS Update

  9 Hessian modes will be used to form the next step
  Hessian Eigenvalues:
     0.073964    0.246129    0.250310    0.306929    0.379499    0.528790
     0.937108    1.029582    1.122931

 Minimum Search - Taking Simple RFO Step
 Searching for Lamda that Minimizes Along All modes
 Value Taken    Lamda =  -0.01790383
 Calculated Step too Large.  Step scaled by  0.681177
 Step Taken.  Stepsize is  0.300000

                             Maximum     Tolerance    Cnvgd?
         Gradient           0.038174      0.000300      NO
         Displacement       0.289816      0.001200      NO
         Energy change     -0.015763      0.000001      NO


 New Cartesian Coordinates Obtained by Inverse Iteration

 Displacement from previous Coordinates is:  0.228562
 ----------------------------------------------------------------
             Standard Nuclear Orientation (Angstroms)
    I     Atom           X                Y                Z
 ----------------------------------------------------------------
    1      Cl      2.6221227935     1.3801774683     0.0000000000
    2      Br     -0.7325523071     1.7623666893     0.0000000000
    3      Cl      2.4079688075    -1.4576081323     0.0000000000
    4      I      -1.1743065412    -1.3999575023     0.0000000000
    5      C       1.5479892040     0.0341004883     0.0000000000
    6      C       0.2103868551     0.1333002799     0.0000000000
 ----------------------------------------------------------------
 Molecular Point Group                 Cs    NOp =  2
 Largest Abelian Subgroup              Cs    NOp =  2
 Nuclear Repulsion Energy =  1109.5132690500 hartrees
 There are       67 alpha and       67 beta electrons
 Applying Cartesian multipole field
    Component          Value
    ---------          -----
     (2,0,0)        1.00000E-11
     (0,2,0)        2.00000E-11
     (0,0,2)       -3.00000E-11
 Nucleus-field energy     =     0.0000000316 hartrees
 Requested basis set is 6-311++G(d,p)
 There are 81 shells and 214 basis functions
 A cutoff of  1.0D-11 yielded   2451 shell pairs
 There are     18773 function pairs (     20922 Cartesian)
 Smallest overlap matrix eigenvalue = 1.76E-05
 Guess MOs from SCF MO coefficient file

 -----------------------------------------------------------------------
  General SCF calculation program by
  Eric Jon Sundstrom, Paul Horn, Yuezhi Mao, Dmitri Zuev, Alec White,
  David Stuck, Shaama M.S., Shane Yost, Joonho Lee, David Small,
  Daniel Levine, Susi Lehtola, Hugh Burton, Evgeny Epifanovsky
 -----------------------------------------------------------------------
 Exchange:     0.2000 Hartree-Fock + 0.0800 Slater + 0.7200 B88
 Correlation:  0.1900 VWN1RPA + 0.8100 LYP
 Using SG-1 standard quadrature grid
 using 8 threads for integral computing
 -------------------------------------------------------
 OpenMP Integral computing Module                
 Release: version 2.0, May 2017, Q-Chem Inc. Pleasanton 
 -------------------------------------------------------
 -------------------------------------------------------
 OpenMP BLAS3 based DFT computing Module                
 Release: version 1.0, May 2013, Q-Chem Inc. Pittsburgh 
 -------------------------------------------------------
 A restricted SCF calculation will be
 performed using DIIS
 SCF converges when DIIS error is below 1.0e-08
 ---------------------------------------
  Cycle       Energy         DIIS error
 ---------------------------------------
    1  -10490.2897410802      5.19e-04  
    2  -10490.2917135898      2.59e-04  
    3  -10490.2915362176      3.10e-04  
    4  -10490.2920905754      6.33e-05  
    5  -10490.2921141776      1.55e-05  
    6  -10490.2921151468      8.01e-06  
    7  -10490.2921155168      9.74e-07  
    8  -10490.2921155215      4.60e-07  
    9  -10490.2921155224      6.59e-08  
   10  -10490.2921155226      2.11e-08  
   11  -10490.2921155226      5.37e-09  Convergence criterion met
 ---------------------------------------
 SCF time:   CPU 100.43s  wall 13.00s 
 SCF   energy in the final basis set =   -10490.2921155226
 Total energy in the final basis set =   -10490.2921155226

 --------------------------------------------------------------
             Orbital Energies (a.u.) and Symmetries
 --------------------------------------------------------------

 Alpha MOs, Restricted
 -- Occupied --                  
******* -482.86 -176.33 -165.73 -165.73 -165.73 -101.59 -101.59
  1 A'    2 A'    3 A'    4 A'    1 A"    5 A'    6 A'    7 A'                 
-62.513 -56.333 -56.329 -56.329 -35.822 -31.316 -31.310 -31.309
  8 A'    9 A'    2 A"   10 A'   11 A'   12 A'    3 A"   13 A'                 
-22.966 -22.965 -22.965 -22.960 -22.960 -10.320 -10.293  -9.506
 14 A'    4 A"   15 A'   16 A'    5 A"   17 A'   18 A'   19 A'                 
 -9.505  -8.722  -7.271  -7.270  -7.260  -7.260  -7.259  -7.259
 20 A'   21 A'   22 A'   23 A'    6 A"   24 A'    7 A"   25 A'                 
 -6.554  -6.540  -6.539  -6.372  -4.785  -4.770  -4.769  -2.665
 26 A'    8 A"   27 A'   28 A'   29 A'    9 A"   30 A'   31 A'                 
 -2.661  -2.660  -2.649  -2.649  -2.052  -2.046  -2.046  -2.032
 10 A"   32 A'   33 A'   11 A"   34 A'   12 A"   35 A'   13 A"                 
 -2.032  -0.956  -0.866  -0.857  -0.755  -0.683  -0.561  -0.504
 36 A'   37 A'   38 A'   39 A'   40 A'   41 A'   42 A'   43 A'                 
 -0.489  -0.446  -0.405  -0.372  -0.364  -0.353  -0.336  -0.329
 44 A'   14 A"   45 A'   46 A'   15 A"   16 A"   47 A'   48 A'                 
 -0.299  -0.274  -0.260
 17 A"   49 A'   18 A"                                                         
 -- Virtual --                   
 -0.072  -0.052  -0.052  -0.021   0.002   0.034   0.037   0.049
 50 A'   19 A"   51 A'   52 A'   53 A'   54 A'   55 A'   56 A'                 
  0.050   0.066   0.071   0.081   0.092   0.098   0.107   0.115
 20 A"   57 A'   21 A"   58 A'   22 A"   59 A'   60 A'   23 A"                 
  0.119   0.121   0.140   0.151   0.158   0.169   0.174   0.179
 61 A'   62 A'   63 A'   24 A"   64 A'   65 A'   66 A'   67 A'                 
  0.217   0.233   0.241   0.255   0.313   0.361   0.375   0.380
 68 A'   69 A'   25 A"   70 A'   71 A'   72 A'   73 A'   26 A"                 
  0.391   0.401   0.406   0.417   0.425   0.432   0.435   0.441
 74 A'   27 A"   75 A'   28 A"   76 A'   77 A'   29 A"   78 A'                 
  0.472   0.478   0.495   0.497   0.516   0.542   0.558   0.577
 30 A"   79 A'   80 A'   31 A"   81 A'   32 A"   33 A"   82 A'                 
  0.630   0.645   0.666   0.684   0.703   0.709   0.746   0.800
 83 A'   84 A'   34 A"   85 A'   86 A'   35 A"   87 A'   88 A'                 
  0.817   0.835   0.836   0.855   0.876   0.909   0.915   0.939
 89 A'   36 A"   37 A"   90 A'   91 A'   92 A'   93 A'   38 A"                 
  0.947   1.013   1.047   1.070   1.213   1.222   1.256   1.265
 94 A'   95 A'   96 A'   97 A'   98 A'   39 A"   99 A'   40 A"                 
  1.334   1.391   1.435   1.538   1.577   1.648   1.698   1.878
 41 A"  100 A'  101 A'  102 A'   42 A"  103 A'  104 A'   43 A"                 
  1.883   1.993   2.039   2.134   2.166   2.193   2.225   2.253
105 A'   44 A"  106 A'  107 A'  108 A'  109 A'   45 A"   46 A"                 
  2.324   2.337   2.476   2.497   2.627   2.825   2.841   3.113
110 A'  111 A'  112 A'  113 A'   47 A"   48 A"  114 A'  115 A'                 
  3.139   3.422   3.945   3.972   3.981   3.998   4.004   4.072
116 A'  117 A'   49 A"  118 A'   50 A"   51 A"  119 A'   52 A"                 
  4.104   4.153   4.248   4.362   4.448   5.997   6.050   6.096
120 A'  121 A'  122 A'  123 A'  124 A'   53 A"  125 A'  126 A'                 
  6.669   7.534   7.584   7.666   9.683   9.775  23.217  24.025
127 A'   54 A"  128 A'  129 A'  130 A'  131 A'  132 A'  133 A'                 
 25.771  25.809  25.895  25.933  26.360  26.448  27.871  28.336
 55 A"   56 A"  134 A'  135 A'  136 A'  137 A'  138 A'   57 A"                 
 28.377  28.394  28.519  28.533  28.545  28.592  28.688  47.927
139 A'  140 A'   58 A"  141 A'   59 A"  142 A'  143 A'  144 A'                 
127.878 127.910 127.940 151.661 215.667 215.768 289.730 289.781
 60 A"  145 A'  146 A'  147 A'  148 A'  149 A'   61 A"  150 A'                 
289.8931020.7251901.825
151 A'  152 A'  153 A'                                                         

 Beta MOs, Restricted
 -- Occupied --                  
******* -482.86 -176.33 -165.73 -165.73 -165.73 -101.59 -101.59
  1 A'    2 A'    3 A'    4 A'    1 A"    5 A'    6 A'    7 A'                 
-62.513 -56.333 -56.329 -56.329 -35.822 -31.316 -31.310 -31.309
  8 A'    9 A'    2 A"   10 A'   11 A'   12 A'    3 A"   13 A'                 
-22.966 -22.965 -22.965 -22.960 -22.960 -10.320 -10.293  -9.506
 14 A'    4 A"   15 A'   16 A'    5 A"   17 A'   18 A'   19 A'                 
 -9.505  -8.722  -7.271  -7.270  -7.260  -7.260  -7.259  -7.259
 20 A'   21 A'   22 A'   23 A'    6 A"   24 A'    7 A"   25 A'                 
 -6.554  -6.540  -6.539  -6.372  -4.785  -4.770  -4.769  -2.665
 26 A'    8 A"   27 A'   28 A'   29 A'    9 A"   30 A'   31 A'                 
 -2.661  -2.660  -2.649  -2.649  -2.052  -2.046  -2.046  -2.032
 10 A"   32 A'   33 A'   11 A"   34 A'   12 A"   35 A'   13 A"                 
 -2.032  -0.956  -0.866  -0.857  -0.755  -0.683  -0.561  -0.504
 36 A'   37 A'   38 A'   39 A'   40 A'   41 A'   42 A'   43 A'                 
 -0.489  -0.446  -0.405  -0.372  -0.364  -0.353  -0.336  -0.329
 44 A'   14 A"   45 A'   46 A'   15 A"   16 A"   47 A'   48 A'                 
 -0.299  -0.274  -0.260
 17 A"   49 A'   18 A"                                                         
 -- Virtual --                   
 -0.072  -0.052  -0.052  -0.021   0.002   0.034   0.037   0.049
 50 A'   19 A"   51 A'   52 A'   53 A'   54 A'   55 A'   56 A'                 
  0.050   0.066   0.071   0.081   0.092   0.098   0.107   0.115
 20 A"   57 A'   21 A"   58 A'   22 A"   59 A'   60 A'   23 A"                 
  0.119   0.121   0.140   0.151   0.158   0.169   0.174   0.179
 61 A'   62 A'   63 A'   24 A"   64 A'   65 A'   66 A'   67 A'                 
  0.217   0.233   0.241   0.255   0.313   0.361   0.375   0.380
 68 A'   69 A'   25 A"   70 A'   71 A'   72 A'   73 A'   26 A"                 
  0.391   0.401   0.406   0.417   0.425   0.432   0.435   0.441
 74 A'   27 A"   75 A'   28 A"   76 A'   77 A'   29 A"   78 A'                 
  0.472   0.478   0.495   0.497   0.516   0.542   0.558   0.577
 30 A"   79 A'   80 A'   31 A"   81 A'   32 A"   33 A"   82 A'                 
  0.630   0.645   0.666   0.684   0.703   0.709   0.746   0.800
 83 A'   84 A'   34 A"   85 A'   86 A'   35 A"   87 A'   88 A'                 
  0.817   0.835   0.836   0.855   0.876   0.909   0.915   0.939
 89 A'   36 A"   37 A"   90 A'   91 A'   92 A'   93 A'   38 A"                 
  0.947   1.013   1.047   1.070   1.213   1.222   1.256   1.265
 94 A'   95 A'   96 A'   97 A'   98 A'   39 A"   99 A'   40 A"                 
  1.334   1.391   1.435   1.538   1.577   1.648   1.698   1.878
 41 A"  100 A'  101 A'  102 A'   42 A"  103 A'  104 A'   43 A"                 
  1.883   1.993   2.039   2.134   2.166   2.193   2.225   2.253
105 A'   44 A"  106 A'  107 A'  108 A'  109 A'   45 A"   46 A"                 
  2.324   2.337   2.476   2.497   2.627   2.825   2.841   3.113
110 A'  111 A'  112 A'  113 A'   47 A"   48 A"  114 A'  115 A'                 
  3.139   3.422   3.945   3.972   3.981   3.998   4.004   4.072
116 A'  117 A'   49 A"  118 A'   50 A"   51 A"  119 A'   52 A"                 
  4.104   4.153   4.248   4.362   4.448   5.997   6.050   6.096
120 A'  121 A'  122 A'  123 A'  124 A'   53 A"  125 A'  126 A'                 
  6.669   7.534   7.584   7.666   9.683   9.775  23.217  24.025
127 A'   54 A"  128 A'  129 A'  130 A'  131 A'  132 A'  133 A'                 
 25.771  25.809  25.895  25.933  26.360  26.448  27.871  28.336
 55 A"   56 A"  134 A'  135 A'  136 A'  137 A'  138 A'   57 A"                 
 28.377  28.394  28.519  28.533  28.545  28.592  28.688  47.927
139 A'  140 A'   58 A"  141 A'   59 A"  142 A'  143 A'  144 A'                 
127.878 127.910 127.940 151.661 215.667 215.768 289.730 289.781
 60 A"  145 A'  146 A'  147 A'  148 A'  149 A'   61 A"  150 A'                 
289.8931020.7251901.825
151 A'  152 A'  153 A'                                                         
 --------------------------------------------------------------

          Ground-State Mulliken Net Atomic Charges

     Atom                 Charge (a.u.)
  ----------------------------------------
      1 Cl                    0.460187
      2 Br                   -0.129604
      3 Cl                    0.395989
      4 I                     0.156204
      5 C                    -0.139812
      6 C                    -0.742964
  ----------------------------------------
  Sum of atomic charges =     0.000000

 -----------------------------------------------------------------
                    Cartesian Multipole Moments
 -----------------------------------------------------------------
    Charge (ESU x 10^10)
                 0.0000
    Dipole Moment (Debye)
         X      -0.4340      Y      -0.2645      Z       0.0000
       Tot       0.5083
    Quadrupole Moments (Debye-Ang)
        XX     -80.9630     XY       0.9762     YY     -80.0032
        XZ       0.0000     YZ       0.0000     ZZ     -84.2254
    Octopole Moments (Debye-Ang^2)
       XXX     -81.4408    XXY       4.3473    XYY     -31.2485
       YYY      22.3158    XXZ       0.0000    XYZ      -0.0000
       YYZ       0.0000    XZZ     -26.4628    YZZ       7.5369
       ZZZ       0.0000
    Hexadecapole Moments (Debye-Ang^3)
      XXXX   -1403.2862   XXXY     -56.2504   XXYY    -366.9202
      XYYY     -72.8556   YYYY   -1025.6416   XXXZ       0.0000
      XXYZ       0.0000   XYYZ       0.0000   YYYZ       0.0000
      XXZZ    -260.3855   XYZZ     -24.8067   YYZZ    -202.0363
      XZZZ       0.0000   YZZZ      -0.0000   ZZZZ    -106.2612
 -----------------------------------------------------------------
 Calculating analytic gradient of the SCF energy
 Gradient of SCF Energy
            1           2           3           4           5           6
    1   0.0004960  -0.0056361   0.0018645   0.0004175   0.0033874  -0.0005293
    2  -0.0106135  -0.0187035   0.0104544   0.0203671  -0.0000897  -0.0014149
    3  -0.0000000   0.0000000   0.0000000  -0.0000000  -0.0000000   0.0000000
 Max gradient component =       2.037E-02
 RMS gradient           =       7.587E-03
 Gradient time:  CPU 40.68 s  wall 5.22 s
 Geometry Optimization Parameters
   NAtoms,    NIC,     NZ,  NCons,   NDum,   NFix, NCnnct, MaxDiis
        6      37       0       0       0       0       0       0

 Cartesian Hessian Update
 Hessian Updated using BFGS Update


** GEOMETRY OPTIMIZATION IN DELOCALIZED INTERNAL COORDINATES **
   Searching for a Minimum

   Optimization Cycle:  14

                       Coordinates (Angstroms)
     ATOM                X               Y               Z
      1  Cl        2.6221227935    1.3801774683    0.0000000000
      2  Br       -0.7325523071    1.7623666893    0.0000000000
      3  Cl        2.4079688075   -1.4576081323    0.0000000000
      4  I        -1.1743065412   -1.3999575023    0.0000000000
      5  C         1.5479892040    0.0341004883    0.0000000000
      6  C         0.2103868551    0.1333002799    0.0000000000
   Point Group: cs    Number of degrees of freedom:     9


   Energy is -10490.292115523

 Hessian Updated using BFGS Update

  9 Hessian modes will be used to form the next step
  Hessian Eigenvalues:
     0.063850    0.246022    0.250314    0.307723    0.378941    0.530377
     0.937103    1.029589    1.122997

 Minimum Search - Taking Simple RFO Step
 Searching for Lamda that Minimizes Along All modes
 Value Taken    Lamda =  -0.00678876
 Calculated Step too Large.  Step scaled by  0.976379
 Step Taken.  Stepsize is  0.300000

                             Maximum     Tolerance    Cnvgd?
         Gradient           0.018786      0.000300      NO
         Displacement       0.280248      0.001200      NO
         Energy change     -0.009213      0.000001      NO


 New Cartesian Coordinates Obtained by Inverse Iteration

 Displacement from previous Coordinates is:  0.259538
 ----------------------------------------------------------------
             Standard Nuclear Orientation (Angstroms)
    I     Atom           X                Y                Z
 ----------------------------------------------------------------
    1      Cl      2.5898824280     1.4152885304     0.0000000000
    2      Br     -0.6827248255     1.8174704827     0.0000000000
    3      Cl      2.3560912038    -1.4937766491     0.0000000000
    4      I      -1.1221144964    -1.4639435793     0.0000000000
    5      C       1.5352851727     0.0362572422     0.0000000000
    6      C       0.2051893293     0.1410832643     0.0000000000
 ----------------------------------------------------------------
 Molecular Point Group                 Cs    NOp =  2
 Largest Abelian Subgroup              Cs    NOp =  2
 Nuclear Repulsion Energy =  1103.0023334582 hartrees
 There are       67 alpha and       67 beta electrons
 Applying Cartesian multipole field
    Component          Value
    ---------          -----
     (2,0,0)        1.00000E-11
     (0,2,0)        2.00000E-11
     (0,0,2)       -3.00000E-11
 Nucleus-field energy     =     0.0000000324 hartrees
 Requested basis set is 6-311++G(d,p)
 There are 81 shells and 214 basis functions
 A cutoff of  1.0D-11 yielded   2448 shell pairs
 There are     18786 function pairs (     20957 Cartesian)
 Smallest overlap matrix eigenvalue = 2.00E-05
 Guess MOs from SCF MO coefficient file

 -----------------------------------------------------------------------
  General SCF calculation program by
  Eric Jon Sundstrom, Paul Horn, Yuezhi Mao, Dmitri Zuev, Alec White,
  David Stuck, Shaama M.S., Shane Yost, Joonho Lee, David Small,
  Daniel Levine, Susi Lehtola, Hugh Burton, Evgeny Epifanovsky
 -----------------------------------------------------------------------
 Exchange:     0.2000 Hartree-Fock + 0.0800 Slater + 0.7200 B88
 Correlation:  0.1900 VWN1RPA + 0.8100 LYP
 Using SG-1 standard quadrature grid
 using 8 threads for integral computing
 -------------------------------------------------------
 OpenMP Integral computing Module                
 Release: version 2.0, May 2017, Q-Chem Inc. Pleasanton 
 -------------------------------------------------------
 -------------------------------------------------------
 OpenMP BLAS3 based DFT computing Module                
 Release: version 1.0, May 2013, Q-Chem Inc. Pittsburgh 
 -------------------------------------------------------
 A restricted SCF calculation will be
 performed using DIIS
 SCF converges when DIIS error is below 1.0e-08
 ---------------------------------------
  Cycle       Energy         DIIS error
 ---------------------------------------
    1  -10490.2936802888      5.24e-04  
    2  -10490.2958761952      1.96e-04  
    3  -10490.2957793703      2.34e-04  
    4  -10490.2960783629      7.66e-05  
    5  -10490.2961134047      1.04e-05  
    6  -10490.2961137514      7.16e-06  
    7  -10490.2961140295      1.30e-06  
    8  -10490.2961140387      5.51e-07  
    9  -10490.2961140402      6.18e-08  
   10  -10490.2961140402      2.29e-08  
   11  -10490.2961140403      5.44e-09  Convergence criterion met
 ---------------------------------------
 SCF time:   CPU 100.43s  wall 13.00s 
 SCF   energy in the final basis set =   -10490.2961140403
 Total energy in the final basis set =   -10490.2961140403

 --------------------------------------------------------------
             Orbital Energies (a.u.) and Symmetries
 --------------------------------------------------------------

 Alpha MOs, Restricted
 -- Occupied --                  
******* -482.86 -176.33 -165.73 -165.73 -165.73 -101.59 -101.59
  1 A'    2 A'    3 A'    4 A'    1 A"    5 A'    6 A'    7 A'                 
-62.513 -56.334 -56.330 -56.329 -35.823 -31.317 -31.310 -31.310
  8 A'    9 A'    2 A"   10 A'   11 A'   12 A'    3 A"   13 A'                 
-22.967 -22.965 -22.965 -22.961 -22.961 -10.320 -10.293  -9.506
 14 A'    4 A"   15 A'   16 A'    5 A"   17 A'   18 A'   19 A'                 
 -9.505  -8.722  -7.271  -7.270  -7.261  -7.260  -7.260  -7.259
 20 A'   21 A'   22 A'   23 A'    6 A"   24 A'    7 A"   25 A'                 
 -6.554  -6.540  -6.539  -6.373  -4.786  -4.770  -4.769  -2.665
 26 A'    8 A"   27 A'   28 A'   29 A'    9 A"   30 A'   31 A'                 
 -2.661  -2.661  -2.649  -2.649  -2.052  -2.047  -2.046  -2.032
 10 A"   32 A'   33 A'   11 A"   34 A'   12 A"   35 A'   13 A"                 
 -2.032  -0.951  -0.866  -0.852  -0.756  -0.681  -0.559  -0.504
 36 A'   37 A'   38 A'   39 A'   40 A'   41 A'   42 A'   43 A'                 
 -0.486  -0.444  -0.404  -0.370  -0.360  -0.353  -0.341  -0.323
 44 A'   14 A"   45 A'   46 A'   15 A"   16 A"   47 A'   48 A'                 
 -0.300  -0.277  -0.261
 17 A"   49 A'   18 A"                                                         
 -- Virtual --                   
 -0.076  -0.055  -0.051  -0.028   0.002   0.034   0.036   0.049
 50 A'   51 A'   19 A"   52 A'   53 A'   54 A'   55 A'   56 A'                 
  0.051   0.067   0.071   0.081   0.092   0.100   0.106   0.115
 20 A"   57 A'   21 A"   58 A'   22 A"   59 A'   60 A'   23 A"                 
  0.117   0.121   0.137   0.150   0.159   0.165   0.170   0.180
 61 A'   62 A'   63 A'   24 A"   64 A'   65 A'   66 A'   67 A'                 
  0.220   0.229   0.241   0.251   0.318   0.360   0.376   0.381
 68 A'   69 A'   25 A"   70 A'   71 A'   72 A'   73 A'   26 A"                 
  0.390   0.402   0.406   0.415   0.422   0.435   0.436   0.444
 74 A'   27 A"   75 A'   28 A"   76 A'   77 A'   29 A"   78 A'                 
  0.473   0.476   0.495   0.497   0.512   0.540   0.558   0.580
 30 A"   79 A'   31 A"   80 A'   81 A'   32 A"   33 A"   82 A'                 
  0.632   0.638   0.672   0.682   0.704   0.710   0.748   0.798
 83 A'   84 A'   34 A"   85 A'   86 A'   35 A"   87 A'   88 A'                 
  0.818   0.834   0.837   0.860   0.870   0.907   0.913   0.939
 89 A'   36 A"   37 A"   90 A'   91 A'   92 A'   93 A'   38 A"                 
  0.950   1.009   1.033   1.059   1.207   1.215   1.243   1.260
 94 A'   95 A'   96 A'   97 A'   98 A'   39 A"   99 A'   40 A"                 
  1.333   1.392   1.435   1.549   1.576   1.635   1.694   1.884
 41 A"  100 A'  101 A'  102 A'   42 A"  103 A'  104 A'   43 A"                 
  1.893   1.992   2.033   2.136   2.154   2.186   2.222   2.254
105 A'   44 A"  106 A'  107 A'  108 A'  109 A'   45 A"   46 A"                 
  2.322   2.336   2.467   2.493   2.627   2.823   2.839   3.114
110 A'  111 A'  112 A'  113 A'   47 A"   48 A"  114 A'  115 A'                 
  3.140   3.403   3.946   3.977   3.982   3.992   4.012   4.071
116 A'  117 A'   49 A"  118 A'   50 A"   51 A"  119 A'   52 A"                 
  4.083   4.156   4.258   4.365   4.432   5.997   6.054   6.090
120 A'  121 A'  122 A'  123 A'  124 A'   53 A"  125 A'  126 A'                 
  6.659   7.534   7.584   7.665   9.685   9.763  23.209  24.052
127 A'   54 A"  128 A'  129 A'  130 A'  131 A'  132 A'  133 A'                 
 25.767  25.810  25.884  25.926  26.368  26.436  27.862  28.336
 55 A"   56 A"  134 A'  135 A'  136 A'  137 A'  138 A'   57 A"                 
 28.379  28.390  28.518  28.533  28.544  28.592  28.686  47.921
139 A'  140 A'   58 A"  141 A'   59 A"  142 A'  143 A'  144 A'                 
127.877 127.911 127.936 151.654 215.670 215.753 289.729 289.778
 60 A"  145 A'  146 A'  147 A'  148 A'  149 A'   61 A"  150 A'                 
289.8921020.7181901.817
151 A'  152 A'  153 A'                                                         

 Beta MOs, Restricted
 -- Occupied --                  
******* -482.86 -176.33 -165.73 -165.73 -165.73 -101.59 -101.59
  1 A'    2 A'    3 A'    4 A'    1 A"    5 A'    6 A'    7 A'                 
-62.513 -56.334 -56.330 -56.329 -35.823 -31.317 -31.310 -31.310
  8 A'    9 A'    2 A"   10 A'   11 A'   12 A'    3 A"   13 A'                 
-22.967 -22.965 -22.965 -22.961 -22.961 -10.320 -10.293  -9.506
 14 A'    4 A"   15 A'   16 A'    5 A"   17 A'   18 A'   19 A'                 
 -9.505  -8.722  -7.271  -7.270  -7.261  -7.260  -7.260  -7.259
 20 A'   21 A'   22 A'   23 A'    6 A"   24 A'    7 A"   25 A'                 
 -6.554  -6.540  -6.539  -6.373  -4.786  -4.770  -4.769  -2.665
 26 A'    8 A"   27 A'   28 A'   29 A'    9 A"   30 A'   31 A'                 
 -2.661  -2.661  -2.649  -2.649  -2.052  -2.047  -2.046  -2.032
 10 A"   32 A'   33 A'   11 A"   34 A'   12 A"   35 A'   13 A"                 
 -2.032  -0.951  -0.866  -0.852  -0.756  -0.681  -0.559  -0.504
 36 A'   37 A'   38 A'   39 A'   40 A'   41 A'   42 A'   43 A'                 
 -0.486  -0.444  -0.404  -0.370  -0.360  -0.353  -0.341  -0.323
 44 A'   14 A"   45 A'   46 A'   15 A"   16 A"   47 A'   48 A'                 
 -0.300  -0.277  -0.261
 17 A"   49 A'   18 A"                                                         
 -- Virtual --                   
 -0.076  -0.055  -0.051  -0.028   0.002   0.034   0.036   0.049
 50 A'   51 A'   19 A"   52 A'   53 A'   54 A'   55 A'   56 A'                 
  0.051   0.067   0.071   0.081   0.092   0.100   0.106   0.115
 20 A"   57 A'   21 A"   58 A'   22 A"   59 A'   60 A'   23 A"                 
  0.117   0.121   0.137   0.150   0.159   0.165   0.170   0.180
 61 A'   62 A'   63 A'   24 A"   64 A'   65 A'   66 A'   67 A'                 
  0.220   0.229   0.241   0.251   0.318   0.360   0.376   0.381
 68 A'   69 A'   25 A"   70 A'   71 A'   72 A'   73 A'   26 A"                 
  0.390   0.402   0.406   0.415   0.422   0.435   0.436   0.444
 74 A'   27 A"   75 A'   28 A"   76 A'   77 A'   29 A"   78 A'                 
  0.473   0.476   0.495   0.497   0.512   0.540   0.558   0.580
 30 A"   79 A'   31 A"   80 A'   81 A'   32 A"   33 A"   82 A'                 
  0.632   0.638   0.672   0.682   0.704   0.710   0.748   0.798
 83 A'   84 A'   34 A"   85 A'   86 A'   35 A"   87 A'   88 A'                 
  0.818   0.834   0.837   0.860   0.870   0.907   0.913   0.939
 89 A'   36 A"   37 A"   90 A'   91 A'   92 A'   93 A'   38 A"                 
  0.950   1.009   1.033   1.059   1.207   1.215   1.243   1.260
 94 A'   95 A'   96 A'   97 A'   98 A'   39 A"   99 A'   40 A"                 
  1.333   1.392   1.435   1.549   1.576   1.635   1.694   1.884
 41 A"  100 A'  101 A'  102 A'   42 A"  103 A'  104 A'   43 A"                 
  1.893   1.992   2.033   2.136   2.154   2.186   2.222   2.254
105 A'   44 A"  106 A'  107 A'  108 A'  109 A'   45 A"   46 A"                 
  2.322   2.336   2.467   2.493   2.627   2.823   2.839   3.114
110 A'  111 A'  112 A'  113 A'   47 A"   48 A"  114 A'  115 A'                 
  3.140   3.403   3.946   3.977   3.982   3.992   4.012   4.071
116 A'  117 A'   49 A"  118 A'   50 A"   51 A"  119 A'   52 A"                 
  4.083   4.156   4.258   4.365   4.432   5.997   6.054   6.090
120 A'  121 A'  122 A'  123 A'  124 A'   53 A"  125 A'  126 A'                 
  6.659   7.534   7.584   7.665   9.685   9.763  23.209  24.052
127 A'   54 A"  128 A'  129 A'  130 A'  131 A'  132 A'  133 A'                 
 25.767  25.810  25.884  25.926  26.368  26.436  27.862  28.336
 55 A"   56 A"  134 A'  135 A'  136 A'  137 A'  138 A'   57 A"                 
 28.379  28.390  28.518  28.533  28.544  28.592  28.686  47.921
139 A'  140 A'   58 A"  141 A'   59 A"  142 A'  143 A'  144 A'                 
127.877 127.911 127.936 151.654 215.670 215.753 289.729 289.778
 60 A"  145 A'  146 A'  147 A'  148 A'  149 A'   61 A"  150 A'                 
289.8921020.7181901.817
151 A'  152 A'  153 A'                                                         
 --------------------------------------------------------------

          Ground-State Mulliken Net Atomic Charges

     Atom                 Charge (a.u.)
  ----------------------------------------
      1 Cl                    0.449388
      2 Br                   -0.134861
      3 Cl                    0.390700
      4 I                     0.156317
      5 C                    -0.213409
      6 C                    -0.648134
  ----------------------------------------
  Sum of atomic charges =     0.000000

 -----------------------------------------------------------------
                    Cartesian Multipole Moments
 -----------------------------------------------------------------
    Charge (ESU x 10^10)
                 0.0000
    Dipole Moment (Debye)
         X      -0.4091      Y      -0.3071      Z      -0.0000
       Tot       0.5116
    Quadrupole Moments (Debye-Ang)
        XX     -81.7778     XY       1.1169     YY     -79.1221
        XZ      -0.0000     YZ      -0.0000     ZZ     -84.3157
    Octopole Moments (Debye-Ang^2)
       XXX     -85.4481    XXY       5.2767    XYY     -32.5029
       YYY      24.0500    XXZ      -0.0000    XYZ       0.0000
       YYZ       0.0000    XZZ     -27.7703    YZZ       8.2779
       ZZZ       0.0000
    Hexadecapole Moments (Debye-Ang^3)
      XXXX   -1355.9781   XXXY     -60.5277   XXYY    -369.4883
      XYYY     -74.3976   YYYY   -1077.6101   XXXZ      -0.0000
      XXYZ       0.0000   XYYZ      -0.0000   YYYZ       0.0000
      XXZZ    -250.7214   XYZZ     -26.1388   YYZZ    -213.4101
      XZZZ      -0.0000   YZZZ      -0.0000   ZZZZ    -106.5103
 -----------------------------------------------------------------
 Calculating analytic gradient of the SCF energy
 Gradient of SCF Energy
            1           2           3           4           5           6
    1  -0.0006805  -0.0019587  -0.0010976   0.0020213  -0.0057904   0.0075059
    2   0.0009125  -0.0053510  -0.0009855   0.0098622   0.0004135  -0.0048517
    3  -0.0000000  -0.0000000  -0.0000000  -0.0000000  -0.0000000   0.0000000
 Max gradient component =       9.862E-03
 RMS gradient           =       3.733E-03
 Gradient time:  CPU 40.78 s  wall 5.23 s
 Geometry Optimization Parameters
   NAtoms,    NIC,     NZ,  NCons,   NDum,   NFix, NCnnct, MaxDiis
        6      37       0       0       0       0       0       0

 Cartesian Hessian Update
 Hessian Updated using BFGS Update


** GEOMETRY OPTIMIZATION IN DELOCALIZED INTERNAL COORDINATES **
   Searching for a Minimum

   Optimization Cycle:  15

                       Coordinates (Angstroms)
     ATOM                X               Y               Z
      1  Cl        2.5898824280    1.4152885304    0.0000000000
      2  Br       -0.6827248255    1.8174704827    0.0000000000
      3  Cl        2.3560912038   -1.4937766491    0.0000000000
      4  I        -1.1221144964   -1.4639435793    0.0000000000
      5  C         1.5352851727    0.0362572422    0.0000000000
      6  C         0.2051893293    0.1410832643    0.0000000000
   Point Group: cs    Number of degrees of freedom:     9


   Energy is -10490.296114040

 Hessian Updated using BFGS Update

  9 Hessian modes will be used to form the next step
  Hessian Eigenvalues:
     0.051826    0.246809    0.250310    0.305624    0.410443    0.534353
     0.937098    1.029588    1.124201

 Minimum Search - Taking Simple RFO Step
 Searching for Lamda that Minimizes Along All modes
 Value Taken    Lamda =  -0.00085515
 Step Taken.  Stepsize is  0.113907

                             Maximum     Tolerance    Cnvgd?
         Gradient           0.005711      0.000300      NO
         Displacement       0.106777      0.001200      NO
         Energy change     -0.003999      0.000001      NO


 New Cartesian Coordinates Obtained by Inverse Iteration

 Displacement from previous Coordinates is:  0.079898
 ----------------------------------------------------------------
             Standard Nuclear Orientation (Angstroms)
    I     Atom           X                Y                Z
 ----------------------------------------------------------------
    1      Cl      2.5892839183     1.4248352557     0.0000000000
    2      Br     -0.6725069588     1.8392703388     0.0000000000
    3      Cl      2.3471607111    -1.5049409421     0.0000000000
    4      I      -1.1117273246    -1.4891907123     0.0000000000
    5      C       1.5363665676     0.0372132360     0.0000000000
    6      C       0.1930318983     0.1451921151     0.0000000000
 ----------------------------------------------------------------
 Molecular Point Group                 Cs    NOp =  2
 Largest Abelian Subgroup              Cs    NOp =  2
 Nuclear Repulsion Energy =  1097.8872367925 hartrees
 There are       67 alpha and       67 beta electrons
 Applying Cartesian multipole field
    Component          Value
    ---------          -----
     (2,0,0)        1.00000E-11
     (0,2,0)        2.00000E-11
     (0,0,2)       -3.00000E-11
 Nucleus-field energy     =     0.0000000329 hartrees
 Requested basis set is 6-311++G(d,p)
 There are 81 shells and 214 basis functions
 A cutoff of  1.0D-11 yielded   2446 shell pairs
 There are     18780 function pairs (     20956 Cartesian)
 Smallest overlap matrix eigenvalue = 2.24E-05
 Guess MOs from SCF MO coefficient file

 -----------------------------------------------------------------------
  General SCF calculation program by
  Eric Jon Sundstrom, Paul Horn, Yuezhi Mao, Dmitri Zuev, Alec White,
  David Stuck, Shaama M.S., Shane Yost, Joonho Lee, David Small,
  Daniel Levine, Susi Lehtola, Hugh Burton, Evgeny Epifanovsky
 -----------------------------------------------------------------------
 Exchange:     0.2000 Hartree-Fock + 0.0800 Slater + 0.7200 B88
 Correlation:  0.1900 VWN1RPA + 0.8100 LYP
 Using SG-1 standard quadrature grid
 using 8 threads for integral computing
 -------------------------------------------------------
 OpenMP Integral computing Module                
 Release: version 2.0, May 2017, Q-Chem Inc. Pleasanton 
 -------------------------------------------------------
 -------------------------------------------------------
 OpenMP BLAS3 based DFT computing Module                
 Release: version 1.0, May 2013, Q-Chem Inc. Pittsburgh 
 -------------------------------------------------------
 A restricted SCF calculation will be
 performed using DIIS
 SCF converges when DIIS error is below 1.0e-08
 ---------------------------------------
  Cycle       Energy         DIIS error
 ---------------------------------------
    1  -10490.2961593553      2.31e-04  
    2  -10490.2964145301      1.40e-04  
    3  -10490.2963824124      1.57e-04  
    4  -10490.2965301924      2.03e-05  
    5  -10490.2965322993      9.49e-06  
    6  -10490.2965327644      2.64e-06  
    7  -10490.2965328060      4.78e-07  
    8  -10490.2965328071      1.53e-07  
    9  -10490.2965328072      4.08e-08  
   10  -10490.2965328072      9.10e-09  Convergence criterion met
 ---------------------------------------
 SCF time:   CPU 91.11s  wall 12.00s 
 SCF   energy in the final basis set =   -10490.2965328072
 Total energy in the final basis set =   -10490.2965328072

 --------------------------------------------------------------
             Orbital Energies (a.u.) and Symmetries
 --------------------------------------------------------------

 Alpha MOs, Restricted
 -- Occupied --                  
******* -482.86 -176.33 -165.73 -165.73 -165.73 -101.59 -101.59
  1 A'    2 A'    3 A'    4 A'    1 A"    5 A'    6 A'    7 A'                 
-62.514 -56.334 -56.330 -56.330 -35.823 -31.317 -31.310 -31.310
  8 A'    9 A'    2 A"   10 A'   11 A'   12 A'    3 A"   13 A'                 
-22.967 -22.966 -22.966 -22.961 -22.961 -10.321 -10.295  -9.506
 14 A'    4 A"   15 A'   16 A'    5 A"   17 A'   18 A'   19 A'                 
 -9.505  -8.722  -7.271  -7.270  -7.261  -7.260  -7.260  -7.259
 20 A'   21 A'   22 A'   23 A'    6 A"   24 A'    7 A"   25 A'                 
 -6.555  -6.540  -6.540  -6.373  -4.786  -4.770  -4.770  -2.665
 26 A'    8 A"   27 A'   28 A'   29 A'    9 A"   30 A'   31 A'                 
 -2.661  -2.661  -2.649  -2.649  -2.052  -2.047  -2.047  -2.033
 10 A"   32 A'   11 A"   33 A'   34 A'   12 A"   35 A'   13 A"                 
 -2.033  -0.948  -0.865  -0.850  -0.755  -0.680  -0.558  -0.502
 36 A'   37 A'   38 A'   39 A'   40 A'   41 A'   42 A'   43 A'                 
 -0.485  -0.442  -0.405  -0.369  -0.359  -0.353  -0.342  -0.322
 44 A'   14 A"   45 A'   46 A'   15 A"   16 A"   47 A'   48 A'                 
 -0.301  -0.279  -0.261
 17 A"   49 A'   18 A"                                                         
 -- Virtual --                   
 -0.078  -0.055  -0.054  -0.031   0.002   0.034   0.036   0.048
 50 A'   51 A'   19 A"   52 A'   53 A'   54 A'   55 A'   56 A'                 
  0.051   0.067   0.071   0.080   0.092   0.100   0.106   0.115
 20 A"   57 A'   21 A"   58 A'   22 A"   59 A'   60 A'   23 A"                 
  0.116   0.120   0.136   0.149   0.159   0.164   0.168   0.182
 61 A'   62 A'   63 A'   24 A"   64 A'   65 A'   66 A'   67 A'                 
  0.220   0.228   0.240   0.249   0.317   0.360   0.377   0.381
 68 A'   69 A'   25 A"   70 A'   71 A'   72 A'   73 A'   26 A"                 
  0.390   0.402   0.406   0.413   0.421   0.434   0.436   0.445
 74 A'   27 A"   75 A'   28 A"   76 A'   77 A'   29 A"   78 A'                 
  0.474   0.474   0.495   0.496   0.509   0.540   0.557   0.577
 30 A"   79 A'   31 A"   80 A'   81 A'   32 A"   33 A"   82 A'                 
  0.627   0.636   0.673   0.679   0.703   0.710   0.750   0.799
 83 A'   84 A'   34 A"   85 A'   86 A'   35 A"   87 A'   88 A'                 
  0.819   0.834   0.836   0.860   0.869   0.905   0.911   0.937
 89 A'   36 A"   37 A"   90 A'   91 A'   92 A'   93 A'   38 A"                 
  0.949   1.002   1.028   1.055   1.203   1.210   1.238   1.260
 94 A'   95 A'   96 A'   97 A'   98 A'   39 A"   99 A'   40 A"                 
  1.332   1.391   1.433   1.555   1.570   1.626   1.687   1.877
 41 A"  100 A'  101 A'  102 A'   42 A"  103 A'  104 A'   43 A"                 
  1.888   1.991   2.029   2.123   2.143   2.184   2.221   2.254
105 A'   44 A"  106 A'  107 A'  108 A'  109 A'   45 A"   46 A"                 
  2.320   2.332   2.463   2.490   2.625   2.819   2.837   3.101
110 A'  111 A'  112 A'  113 A'   47 A"   48 A"  114 A'  115 A'                 
  3.130   3.411   3.946   3.978   3.982   3.990   4.014   4.070
116 A'  117 A'   49 A"  118 A'   50 A"   51 A"  119 A'   52 A"                 
  4.075   4.156   4.261   4.366   4.424   5.997   6.054   6.087
120 A'  121 A'  122 A'  123 A'  124 A'   53 A"  125 A'  126 A'                 
  6.655   7.533   7.583   7.664   9.684   9.759  23.211  23.999
127 A'   54 A"  128 A'  129 A'  130 A'  131 A'  132 A'  133 A'                 
 25.765  25.810  25.881  25.923  26.367  26.428  27.858  28.335
 55 A"   56 A"  134 A'  135 A'  136 A'  137 A'  138 A'   57 A"                 
 28.379  28.387  28.518  28.533  28.543  28.590  28.684  47.918
139 A'  140 A'   58 A"  141 A'   59 A"  142 A'  143 A'  144 A'                 
127.876 127.911 127.934 151.651 215.669 215.748 289.729 289.776
 60 A"  145 A'  146 A'  147 A'  148 A'  149 A'   61 A"  150 A'                 
289.8901020.7141901.814
151 A'  152 A'  153 A'                                                         

 Beta MOs, Restricted
 -- Occupied --                  
******* -482.86 -176.33 -165.73 -165.73 -165.73 -101.59 -101.59
  1 A'    2 A'    3 A'    4 A'    1 A"    5 A'    6 A'    7 A'                 
-62.514 -56.334 -56.330 -56.330 -35.823 -31.317 -31.310 -31.310
  8 A'    9 A'    2 A"   10 A'   11 A'   12 A'    3 A"   13 A'                 
-22.967 -22.966 -22.966 -22.961 -22.961 -10.321 -10.295  -9.506
 14 A'    4 A"   15 A'   16 A'    5 A"   17 A'   18 A'   19 A'                 
 -9.505  -8.722  -7.271  -7.270  -7.261  -7.260  -7.260  -7.259
 20 A'   21 A'   22 A'   23 A'    6 A"   24 A'    7 A"   25 A'                 
 -6.555  -6.540  -6.540  -6.373  -4.786  -4.770  -4.770  -2.665
 26 A'    8 A"   27 A'   28 A'   29 A'    9 A"   30 A'   31 A'                 
 -2.661  -2.661  -2.649  -2.649  -2.052  -2.047  -2.047  -2.033
 10 A"   32 A'   11 A"   33 A'   34 A'   12 A"   35 A'   13 A"                 
 -2.033  -0.948  -0.865  -0.850  -0.755  -0.680  -0.558  -0.502
 36 A'   37 A'   38 A'   39 A'   40 A'   41 A'   42 A'   43 A'                 
 -0.485  -0.442  -0.405  -0.369  -0.359  -0.353  -0.342  -0.322
 44 A'   14 A"   45 A'   46 A'   15 A"   16 A"   47 A'   48 A'                 
 -0.301  -0.279  -0.261
 17 A"   49 A'   18 A"                                                         
 -- Virtual --                   
 -0.078  -0.055  -0.054  -0.031   0.002   0.034   0.036   0.048
 50 A'   51 A'   19 A"   52 A'   53 A'   54 A'   55 A'   56 A'                 
  0.051   0.067   0.071   0.080   0.092   0.100   0.106   0.115
 20 A"   57 A'   21 A"   58 A'   22 A"   59 A'   60 A'   23 A"                 
  0.116   0.120   0.136   0.149   0.159   0.164   0.168   0.182
 61 A'   62 A'   63 A'   24 A"   64 A'   65 A'   66 A'   67 A'                 
  0.220   0.228   0.240   0.249   0.317   0.360   0.377   0.381
 68 A'   69 A'   25 A"   70 A'   71 A'   72 A'   73 A'   26 A"                 
  0.390   0.402   0.406   0.413   0.421   0.434   0.436   0.445
 74 A'   27 A"   75 A'   28 A"   76 A'   77 A'   29 A"   78 A'                 
  0.474   0.474   0.495   0.496   0.509   0.540   0.557   0.577
 30 A"   79 A'   31 A"   80 A'   81 A'   32 A"   33 A"   82 A'                 
  0.627   0.636   0.673   0.679   0.703   0.710   0.750   0.799
 83 A'   84 A'   34 A"   85 A'   86 A'   35 A"   87 A'   88 A'                 
  0.819   0.834   0.836   0.860   0.869   0.905   0.911   0.937
 89 A'   36 A"   37 A"   90 A'   91 A'   92 A'   93 A'   38 A"                 
  0.949   1.002   1.028   1.055   1.203   1.210   1.238   1.260
 94 A'   95 A'   96 A'   97 A'   98 A'   39 A"   99 A'   40 A"                 
  1.332   1.391   1.433   1.555   1.570   1.626   1.687   1.877
 41 A"  100 A'  101 A'  102 A'   42 A"  103 A'  104 A'   43 A"                 
  1.888   1.991   2.029   2.123   2.143   2.184   2.221   2.254
105 A'   44 A"  106 A'  107 A'  108 A'  109 A'   45 A"   46 A"                 
  2.320   2.332   2.463   2.490   2.625   2.819   2.837   3.101
110 A'  111 A'  112 A'  113 A'   47 A"   48 A"  114 A'  115 A'                 
  3.130   3.411   3.946   3.978   3.982   3.990   4.014   4.070
116 A'  117 A'   49 A"  118 A'   50 A"   51 A"  119 A'   52 A"                 
  4.075   4.156   4.261   4.366   4.424   5.997   6.054   6.087
120 A'  121 A'  122 A'  123 A'  124 A'   53 A"  125 A'  126 A'                 
  6.655   7.533   7.583   7.664   9.684   9.759  23.211  23.999
127 A'   54 A"  128 A'  129 A'  130 A'  131 A'  132 A'  133 A'                 
 25.765  25.810  25.881  25.923  26.367  26.428  27.858  28.335
 55 A"   56 A"  134 A'  135 A'  136 A'  137 A'  138 A'   57 A"                 
 28.379  28.387  28.518  28.533  28.543  28.590  28.684  47.918
139 A'  140 A'   58 A"  141 A'   59 A"  142 A'  143 A'  144 A'                 
127.876 127.911 127.934 151.651 215.669 215.748 289.729 289.776
 60 A"  145 A'  146 A'  147 A'  148 A'  149 A'   61 A"  150 A'                 
289.8901020.7141901.814
151 A'  152 A'  153 A'                                                         
 --------------------------------------------------------------

          Ground-State Mulliken Net Atomic Charges

     Atom                 Charge (a.u.)
  ----------------------------------------
      1 Cl                    0.446152
      2 Br                   -0.135578
      3 Cl                    0.387605
      4 I                     0.156482
      5 C                    -0.256243
      6 C                    -0.598419
  ----------------------------------------
  Sum of atomic charges =     0.000000

 -----------------------------------------------------------------
                    Cartesian Multipole Moments
 -----------------------------------------------------------------
    Charge (ESU x 10^10)
                 0.0000
    Dipole Moment (Debye)
         X      -0.4019      Y      -0.3193      Z       0.0000
       Tot       0.5133
    Quadrupole Moments (Debye-Ang)
        XX     -81.9974     XY       1.1651     YY     -78.8166
        XZ      -0.0000     YZ       0.0000     ZZ     -84.3934
    Octopole Moments (Debye-Ang^2)
       XXX     -86.2571    XXY       5.6618    XYY     -32.8542
       YYY      24.7352    XXZ       0.0000    XYZ       0.0000
       YYZ       0.0000    XZZ     -28.1368    YZZ       8.5796
       ZZZ       0.0000
    Hexadecapole Moments (Debye-Ang^3)
      XXXX   -1350.2246   XXXY     -62.2109   XXYY    -372.5803
      XYYY     -75.2148   YYYY   -1097.6482   XXXZ      -0.0000
      XXYZ      -0.0000   XYYZ      -0.0000   YYYZ      -0.0000
      XXZZ    -249.4315   XYZZ     -26.7127   YYZZ    -217.7488
      XZZZ      -0.0000   YZZZ       0.0000   ZZZZ    -106.6927
 -----------------------------------------------------------------
 Calculating analytic gradient of the SCF energy
 Gradient of SCF Energy
            1           2           3           4           5           6
    1   0.0004144  -0.0012035  -0.0008942   0.0020782   0.0057257  -0.0061206
    2   0.0047377  -0.0006470  -0.0050040   0.0063089  -0.0004738  -0.0049218
    3  -0.0000000   0.0000000   0.0000000   0.0000000  -0.0000000  -0.0000000
 Max gradient component =       6.309E-03
 RMS gradient           =       3.242E-03
 Gradient time:  CPU 40.47 s  wall 5.18 s
 Geometry Optimization Parameters
   NAtoms,    NIC,     NZ,  NCons,   NDum,   NFix, NCnnct, MaxDiis
        6      37       0       0       0       0       0       0

 Cartesian Hessian Update
 Hessian Updated using BFGS Update


** GEOMETRY OPTIMIZATION IN DELOCALIZED INTERNAL COORDINATES **
   Searching for a Minimum

   Optimization Cycle:  16

                       Coordinates (Angstroms)
     ATOM                X               Y               Z
      1  Cl        2.5892839183    1.4248352557    0.0000000000
      2  Br       -0.6725069588    1.8392703388    0.0000000000
      3  Cl        2.3471607111   -1.5049409421    0.0000000000
      4  I        -1.1117273246   -1.4891907123    0.0000000000
      5  C         1.5363665676    0.0372132360    0.0000000000
      6  C         0.1930318983    0.1451921151    0.0000000000
   Point Group: cs    Number of degrees of freedom:     9


   Energy is -10490.296532807

 Hessian Updated using BFGS Update

  9 Hessian modes will be used to form the next step
  Hessian Eigenvalues:
     0.043701    0.250264    0.252562    0.293642    0.512918    0.531781
     0.939021    1.029588    1.115537

 Minimum Search - Taking Simple RFO Step
 Searching for Lamda that Minimizes Along All modes
 Value Taken    Lamda =  -0.00018470
 Step Taken.  Stepsize is  0.033929

                             Maximum     Tolerance    Cnvgd?
         Gradient           0.004444      0.000300      NO
         Displacement       0.019024      0.001200      NO
         Energy change     -0.000419      0.000001      NO


 New Cartesian Coordinates Obtained by Inverse Iteration

 Displacement from previous Coordinates is:  0.035538
 ----------------------------------------------------------------
             Standard Nuclear Orientation (Angstroms)
    I     Atom           X                Y                Z
 ----------------------------------------------------------------
    1      Cl      2.5902216600     1.4226906506     0.0000000000
    2      Br     -0.6690873962     1.8452196001     0.0000000000
    3      Cl      2.3394197387    -1.5051445420     0.0000000000
    4      I      -1.1017020670    -1.4984803002     0.0000000000
    5      C       1.5303497793     0.0391760807     0.0000000000
    6      C       0.1924070971     0.1489178020     0.0000000000
 ----------------------------------------------------------------
 Molecular Point Group                 Cs    NOp =  2
 Largest Abelian Subgroup              Cs    NOp =  2
 Nuclear Repulsion Energy =  1097.6540246168 hartrees
 There are       67 alpha and       67 beta electrons
 Applying Cartesian multipole field
    Component          Value
    ---------          -----
     (2,0,0)        1.00000E-11
     (0,2,0)        2.00000E-11
     (0,0,2)       -3.00000E-11
 Nucleus-field energy     =     0.0000000330 hartrees
 Requested basis set is 6-311++G(d,p)
 There are 81 shells and 214 basis functions
 A cutoff of  1.0D-11 yielded   2447 shell pairs
 There are     18795 function pairs (     20974 Cartesian)
 Smallest overlap matrix eigenvalue = 2.20E-05
 Guess MOs from SCF MO coefficient file

 -----------------------------------------------------------------------
  General SCF calculation program by
  Eric Jon Sundstrom, Paul Horn, Yuezhi Mao, Dmitri Zuev, Alec White,
  David Stuck, Shaama M.S., Shane Yost, Joonho Lee, David Small,
  Daniel Levine, Susi Lehtola, Hugh Burton, Evgeny Epifanovsky
 -----------------------------------------------------------------------
 Exchange:     0.2000 Hartree-Fock + 0.0800 Slater + 0.7200 B88
 Correlation:  0.1900 VWN1RPA + 0.8100 LYP
 Using SG-1 standard quadrature grid
 using 8 threads for integral computing
 -------------------------------------------------------
 OpenMP Integral computing Module                
 Release: version 2.0, May 2017, Q-Chem Inc. Pleasanton 
 -------------------------------------------------------
 -------------------------------------------------------
 OpenMP BLAS3 based DFT computing Module                
 Release: version 1.0, May 2013, Q-Chem Inc. Pittsburgh 
 -------------------------------------------------------
 A restricted SCF calculation will be
 performed using DIIS
 SCF converges when DIIS error is below 1.0e-08
 ---------------------------------------
  Cycle       Energy         DIIS error
 ---------------------------------------
    1  -10490.2966075101      9.14e-05  
    2  -10490.2966593480      2.65e-05  
    3  -10490.2966564780      3.46e-05  
    4  -10490.2966633520      8.73e-06  
    5  -10490.2966637671      1.31e-06  
    6  -10490.2966637738      9.05e-07  
    7  -10490.2966637778      2.49e-07  
    8  -10490.2966637781      1.12e-07  
    9  -10490.2966637780      9.58e-09  Convergence criterion met
 ---------------------------------------
 SCF time:   CPU 82.06s  wall 11.00s 
 SCF   energy in the final basis set =   -10490.2966637780
 Total energy in the final basis set =   -10490.2966637780

 --------------------------------------------------------------
             Orbital Energies (a.u.) and Symmetries
 --------------------------------------------------------------

 Alpha MOs, Restricted
 -- Occupied --                  
******* -482.86 -176.33 -165.73 -165.73 -165.73 -101.59 -101.59
  1 A'    2 A'    3 A'    4 A'    1 A"    5 A'    6 A'    7 A'                 
-62.514 -56.335 -56.330 -56.330 -35.823 -31.317 -31.310 -31.310
  8 A'    9 A'    2 A"   10 A'   11 A'   12 A'    3 A"   13 A'                 
-22.967 -22.966 -22.966 -22.961 -22.961 -10.321 -10.295  -9.506
 14 A'    4 A"   15 A'   16 A'    5 A"   17 A'   18 A'   19 A'                 
 -9.505  -8.723  -7.271  -7.270  -7.261  -7.260  -7.260  -7.259
 20 A'   21 A'   22 A'   23 A'    6 A"   24 A'    7 A"   25 A'                 
 -6.555  -6.541  -6.540  -6.373  -4.786  -4.770  -4.769  -2.666
 26 A'    8 A"   27 A'   28 A'   29 A'    9 A"   30 A'   31 A'                 
 -2.662  -2.661  -2.650  -2.650  -2.052  -2.047  -2.046  -2.033
 10 A"   32 A'   11 A"   33 A'   34 A'   12 A"   35 A'   13 A"                 
 -2.033  -0.948  -0.865  -0.850  -0.756  -0.679  -0.558  -0.502
 36 A'   37 A'   38 A'   39 A'   40 A'   41 A'   42 A'   43 A'                 
 -0.485  -0.442  -0.405  -0.369  -0.359  -0.353  -0.342  -0.322
 44 A'   14 A"   45 A'   46 A'   15 A"   16 A"   47 A'   48 A'                 
 -0.301  -0.279  -0.261
 17 A"   49 A'   18 A"                                                         
 -- Virtual --                   
 -0.079  -0.055  -0.053  -0.031   0.002   0.034   0.036   0.048
 50 A'   51 A'   19 A"   52 A'   53 A'   54 A'   55 A'   56 A'                 
  0.051   0.067   0.071   0.080   0.092   0.100   0.105   0.115
 20 A"   57 A'   21 A"   58 A'   22 A"   59 A'   60 A'   23 A"                 
  0.116   0.120   0.136   0.149   0.159   0.163   0.168   0.182
 61 A'   62 A'   63 A'   24 A"   64 A'   65 A'   66 A'   67 A'                 
  0.221   0.228   0.240   0.249   0.317   0.360   0.376   0.380
 68 A'   69 A'   25 A"   70 A'   71 A'   72 A'   73 A'   26 A"                 
  0.390   0.402   0.406   0.413   0.421   0.434   0.436   0.445
 74 A'   27 A"   75 A'   28 A"   76 A'   77 A'   29 A"   78 A'                 
  0.474   0.474   0.495   0.496   0.509   0.540   0.557   0.578
 30 A"   79 A'   31 A"   80 A'   81 A'   32 A"   33 A"   82 A'                 
  0.626   0.637   0.673   0.679   0.704   0.711   0.750   0.799
 83 A'   84 A'   34 A"   85 A'   86 A'   35 A"   87 A'   88 A'                 
  0.819   0.835   0.836   0.860   0.868   0.905   0.911   0.937
 89 A'   36 A"   37 A"   90 A'   91 A'   92 A'   93 A'   38 A"                 
  0.950   1.002   1.028   1.055   1.203   1.210   1.237   1.259
 94 A'   95 A'   96 A'   97 A'   98 A'   39 A"   99 A'   40 A"                 
  1.332   1.391   1.433   1.554   1.571   1.626   1.690   1.880
 41 A"  100 A'  101 A'  102 A'   42 A"  103 A'  104 A'   43 A"                 
  1.889   1.991   2.028   2.126   2.145   2.184   2.221   2.254
105 A'   44 A"  106 A'  107 A'  108 A'  109 A'   45 A"   46 A"                 
  2.321   2.332   2.463   2.491   2.626   2.820   2.837   3.104
110 A'  111 A'  112 A'  113 A'   47 A"   48 A"  114 A'  115 A'                 
  3.132   3.406   3.946   3.979   3.981   3.990   4.014   4.070
116 A'  117 A'   49 A"  118 A'   50 A"   51 A"  119 A'   52 A"                 
  4.072   4.156   4.262   4.366   4.422   5.997   6.055   6.086
120 A'  121 A'  122 A'  123 A'  124 A'   53 A"  125 A'  126 A'                 
  6.654   7.533   7.582   7.664   9.684   9.759  23.209  24.019
127 A'   54 A"  128 A'  129 A'  130 A'  131 A'  132 A'  133 A'                 
 25.765  25.810  25.883  25.924  26.367  26.429  27.857  28.335
 55 A"   56 A"  134 A'  135 A'  136 A'  137 A'  138 A'   57 A"                 
 28.379  28.387  28.518  28.533  28.543  28.590  28.684  47.918
139 A'  140 A'   58 A"  141 A'   59 A"  142 A'  143 A'  144 A'                 
127.876 127.911 127.934 151.650 215.668 215.748 289.728 289.775
 60 A"  145 A'  146 A'  147 A'  148 A'  149 A'   61 A"  150 A'                 
289.8901020.7141901.813
151 A'  152 A'  153 A'                                                         

 Beta MOs, Restricted
 -- Occupied --                  
******* -482.86 -176.33 -165.73 -165.73 -165.73 -101.59 -101.59
  1 A'    2 A'    3 A'    4 A'    1 A"    5 A'    6 A'    7 A'                 
-62.514 -56.335 -56.330 -56.330 -35.823 -31.317 -31.310 -31.310
  8 A'    9 A'    2 A"   10 A'   11 A'   12 A'    3 A"   13 A'                 
-22.967 -22.966 -22.966 -22.961 -22.961 -10.321 -10.295  -9.506
 14 A'    4 A"   15 A'   16 A'    5 A"   17 A'   18 A'   19 A'                 
 -9.505  -8.723  -7.271  -7.270  -7.261  -7.260  -7.260  -7.259
 20 A'   21 A'   22 A'   23 A'    6 A"   24 A'    7 A"   25 A'                 
 -6.555  -6.541  -6.540  -6.373  -4.786  -4.770  -4.769  -2.666
 26 A'    8 A"   27 A'   28 A'   29 A'    9 A"   30 A'   31 A'                 
 -2.662  -2.661  -2.650  -2.650  -2.052  -2.047  -2.046  -2.033
 10 A"   32 A'   11 A"   33 A'   34 A'   12 A"   35 A'   13 A"                 
 -2.033  -0.948  -0.865  -0.850  -0.756  -0.679  -0.558  -0.502
 36 A'   37 A'   38 A'   39 A'   40 A'   41 A'   42 A'   43 A'                 
 -0.485  -0.442  -0.405  -0.369  -0.359  -0.353  -0.342  -0.322
 44 A'   14 A"   45 A'   46 A'   15 A"   16 A"   47 A'   48 A'                 
 -0.301  -0.279  -0.261
 17 A"   49 A'   18 A"                                                         
 -- Virtual --                   
 -0.079  -0.055  -0.053  -0.031   0.002   0.034   0.036   0.048
 50 A'   51 A'   19 A"   52 A'   53 A'   54 A'   55 A'   56 A'                 
  0.051   0.067   0.071   0.080   0.092   0.100   0.105   0.115
 20 A"   57 A'   21 A"   58 A'   22 A"   59 A'   60 A'   23 A"                 
  0.116   0.120   0.136   0.149   0.159   0.163   0.168   0.182
 61 A'   62 A'   63 A'   24 A"   64 A'   65 A'   66 A'   67 A'                 
  0.221   0.228   0.240   0.249   0.317   0.360   0.376   0.380
 68 A'   69 A'   25 A"   70 A'   71 A'   72 A'   73 A'   26 A"                 
  0.390   0.402   0.406   0.413   0.421   0.434   0.436   0.445
 74 A'   27 A"   75 A'   28 A"   76 A'   77 A'   29 A"   78 A'                 
  0.474   0.474   0.495   0.496   0.509   0.540   0.557   0.578
 30 A"   79 A'   31 A"   80 A'   81 A'   32 A"   33 A"   82 A'                 
  0.626   0.637   0.673   0.679   0.704   0.711   0.750   0.799
 83 A'   84 A'   34 A"   85 A'   86 A'   35 A"   87 A'   88 A'                 
  0.819   0.835   0.836   0.860   0.868   0.905   0.911   0.937
 89 A'   36 A"   37 A"   90 A'   91 A'   92 A'   93 A'   38 A"                 
  0.950   1.002   1.028   1.055   1.203   1.210   1.237   1.259
 94 A'   95 A'   96 A'   97 A'   98 A'   39 A"   99 A'   40 A"                 
  1.332   1.391   1.433   1.554   1.571   1.626   1.690   1.880
 41 A"  100 A'  101 A'  102 A'   42 A"  103 A'  104 A'   43 A"                 
  1.889   1.991   2.028   2.126   2.145   2.184   2.221   2.254
105 A'   44 A"  106 A'  107 A'  108 A'  109 A'   45 A"   46 A"                 
  2.321   2.332   2.463   2.491   2.626   2.820   2.837   3.104
110 A'  111 A'  112 A'  113 A'   47 A"   48 A"  114 A'  115 A'                 
  3.132   3.406   3.946   3.979   3.981   3.990   4.014   4.070
116 A'  117 A'   49 A"  118 A'   50 A"   51 A"  119 A'   52 A"                 
  4.072   4.156   4.262   4.366   4.422   5.997   6.055   6.086
120 A'  121 A'  122 A'  123 A'  124 A'   53 A"  125 A'  126 A'                 
  6.654   7.533   7.582   7.664   9.684   9.759  23.209  24.019
127 A'   54 A"  128 A'  129 A'  130 A'  131 A'  132 A'  133 A'                 
 25.765  25.810  25.883  25.924  26.367  26.429  27.857  28.335
 55 A"   56 A"  134 A'  135 A'  136 A'  137 A'  138 A'   57 A"                 
 28.379  28.387  28.518  28.533  28.543  28.590  28.684  47.918
139 A'  140 A'   58 A"  141 A'   59 A"  142 A'  143 A'  144 A'                 
127.876 127.911 127.934 151.650 215.668 215.748 289.728 289.775
 60 A"  145 A'  146 A'  147 A'  148 A'  149 A'   61 A"  150 A'                 
289.8901020.7141901.813
151 A'  152 A'  153 A'                                                         
 --------------------------------------------------------------

          Ground-State Mulliken Net Atomic Charges

     Atom                 Charge (a.u.)
  ----------------------------------------
      1 Cl                    0.445566
      2 Br                   -0.135240
      3 Cl                    0.385941
      4 I                     0.155194
      5 C                    -0.251617
      6 C                    -0.599845
  ----------------------------------------
  Sum of atomic charges =     0.000000

 -----------------------------------------------------------------
                    Cartesian Multipole Moments
 -----------------------------------------------------------------
    Charge (ESU x 10^10)
                 0.0000
    Dipole Moment (Debye)
         X      -0.4006      Y      -0.3124      Z      -0.0000
       Tot       0.5081
    Quadrupole Moments (Debye-Ang)
        XX     -82.0952     XY       1.1578     YY     -78.7340
        XZ       0.0000     YZ      -0.0000     ZZ     -84.3909
    Octopole Moments (Debye-Ang^2)
       XXX     -86.7977    XXY       5.9505    XYY     -33.1613
       YYY      25.0533    XXZ      -0.0000    XYZ       0.0000
       YYZ      -0.0000    XZZ     -28.3532    YZZ       8.7501
       ZZZ      -0.0000
    Hexadecapole Moments (Debye-Ang^3)
      XXXX   -1343.8262   XXXY     -62.3316   XXYY    -372.8514
      XYYY     -75.1414   YYYY   -1102.7688   XXXZ       0.0000
      XXYZ      -0.0000   XYYZ      -0.0000   YYYZ       0.0000
      XXZZ    -248.2638   XYZZ     -26.7427   YYZZ    -218.8765
      XZZZ       0.0000   YZZZ       0.0000   ZZZZ    -106.6957
 -----------------------------------------------------------------
 Calculating analytic gradient of the SCF energy
 Gradient of SCF Energy
            1           2           3           4           5           6
    1   0.0006626  -0.0006954  -0.0011937   0.0027316  -0.0000329  -0.0014721
    2   0.0047458   0.0001705  -0.0051843   0.0053602  -0.0000174  -0.0050748
    3   0.0000000  -0.0000000   0.0000000  -0.0000000  -0.0000000   0.0000000
 Max gradient component =       5.360E-03
 RMS gradient           =       2.537E-03
 Gradient time:  CPU 40.47 s  wall 5.19 s
 Geometry Optimization Parameters
   NAtoms,    NIC,     NZ,  NCons,   NDum,   NFix, NCnnct, MaxDiis
        6      37       0       0       0       0       0       0

 Cartesian Hessian Update
 Hessian Updated using BFGS Update


** GEOMETRY OPTIMIZATION IN DELOCALIZED INTERNAL COORDINATES **
   Searching for a Minimum

   Optimization Cycle:  17

                       Coordinates (Angstroms)
     ATOM                X               Y               Z
      1  Cl        2.5902216600    1.4226906506    0.0000000000
      2  Br       -0.6690873962    1.8452196001    0.0000000000
      3  Cl        2.3394197387   -1.5051445420    0.0000000000
      4  I        -1.1017020670   -1.4984803002    0.0000000000
      5  C         1.5303497793    0.0391760807    0.0000000000
      6  C         0.1924070971    0.1489178020    0.0000000000
   Point Group: cs    Number of degrees of freedom:     9


   Energy is -10490.296663778

 Hessian Updated using BFGS Update

  9 Hessian modes will be used to form the next step
  Hessian Eigenvalues:
     0.042253    0.134013    0.250693    0.271581    0.504859    0.710443
     0.938028    1.029859    1.043859

 Minimum Search - Taking Simple RFO Step
 Searching for Lamda that Minimizes Along All modes
 Value Taken    Lamda =  -0.00022872
 Step Taken.  Stepsize is  0.047174

                             Maximum     Tolerance    Cnvgd?
         Gradient           0.004297      0.000300      NO
         Displacement       0.033206      0.001200      NO
         Energy change     -0.000131      0.000001      NO


 New Cartesian Coordinates Obtained by Inverse Iteration

 Displacement from previous Coordinates is:  0.033889
 ----------------------------------------------------------------
             Standard Nuclear Orientation (Angstroms)
    I     Atom           X                Y                Z
 ----------------------------------------------------------------
    1      Cl      2.5913570512     1.4167496125     0.0000000000
    2      Br     -0.6632553039     1.8515410253     0.0000000000
    3      Cl      2.3430109884    -1.4995587943     0.0000000000
    4      I      -1.1009731886    -1.5078312210     0.0000000000
    5      C       1.5229049970     0.0396339759     0.0000000000
    6      C       0.1885642677     0.1518446928     0.0000000000
 ----------------------------------------------------------------
 Molecular Point Group                 Cs    NOp =  2
 Largest Abelian Subgroup              Cs    NOp =  2
 Nuclear Repulsion Energy =  1096.3005008426 hartrees
 There are       67 alpha and       67 beta electrons
 Applying Cartesian multipole field
    Component          Value
    ---------          -----
     (2,0,0)        1.00000E-11
     (0,2,0)        2.00000E-11
     (0,0,2)       -3.00000E-11
 Nucleus-field energy     =     0.0000000331 hartrees
 Requested basis set is 6-311++G(d,p)
 There are 81 shells and 214 basis functions
 A cutoff of  1.0D-11 yielded   2442 shell pairs
 There are     18752 function pairs (     20925 Cartesian)
 Smallest overlap matrix eigenvalue = 2.15E-05
 Guess MOs from SCF MO coefficient file

 -----------------------------------------------------------------------
  General SCF calculation program by
  Eric Jon Sundstrom, Paul Horn, Yuezhi Mao, Dmitri Zuev, Alec White,
  David Stuck, Shaama M.S., Shane Yost, Joonho Lee, David Small,
  Daniel Levine, Susi Lehtola, Hugh Burton, Evgeny Epifanovsky
 -----------------------------------------------------------------------
 Exchange:     0.2000 Hartree-Fock + 0.0800 Slater + 0.7200 B88
 Correlation:  0.1900 VWN1RPA + 0.8100 LYP
 Using SG-1 standard quadrature grid
 using 8 threads for integral computing
 -------------------------------------------------------
 OpenMP Integral computing Module                
 Release: version 2.0, May 2017, Q-Chem Inc. Pleasanton 
 -------------------------------------------------------
 -------------------------------------------------------
 OpenMP BLAS3 based DFT computing Module                
 Release: version 1.0, May 2013, Q-Chem Inc. Pittsburgh 
 -------------------------------------------------------
 A restricted SCF calculation will be
 performed using DIIS
 SCF converges when DIIS error is below 1.0e-08
 ---------------------------------------
  Cycle       Energy         DIIS error
 ---------------------------------------
    1  -10490.2967474690      1.03e-04  
    2  -10490.2968250067      2.77e-05  
    3  -10490.2968183169      4.49e-05  
    4  -10490.2968297967      7.50e-06  
    5  -10490.2968300838      2.28e-06  
    6  -10490.2968301045      1.43e-06  
    7  -10490.2968301161      1.75e-07  
    8  -10490.2968301160      8.29e-08  
    9  -10490.2968301161      1.30e-08  
   10  -10490.2968301160      2.75e-09  Convergence criterion met
 ---------------------------------------
 SCF time:   CPU 91.11s  wall 12.00s 
 SCF   energy in the final basis set =   -10490.2968301160
 Total energy in the final basis set =   -10490.2968301160

 --------------------------------------------------------------
             Orbital Energies (a.u.) and Symmetries
 --------------------------------------------------------------

 Alpha MOs, Restricted
 -- Occupied --                  
******* -482.86 -176.33 -165.73 -165.73 -165.73 -101.59 -101.59
  1 A'    2 A'    3 A'    4 A'    1 A"    5 A'    6 A'    7 A'                 
-62.514 -56.335 -56.331 -56.331 -35.823 -31.317 -31.310 -31.310
  8 A'    9 A'    2 A"   10 A'   11 A'   12 A'    3 A"   13 A'                 
-22.967 -22.966 -22.966 -22.961 -22.961 -10.321 -10.295  -9.506
 14 A'    4 A"   15 A'   16 A'    5 A"   17 A'   18 A'   19 A'                 
 -9.505  -8.723  -7.271  -7.270  -7.260  -7.260  -7.259  -7.259
 20 A'   21 A'   22 A'   23 A'    6 A"   24 A'    7 A"   25 A'                 
 -6.556  -6.541  -6.540  -6.373  -4.786  -4.770  -4.770  -2.666
 26 A'    8 A"   27 A'   28 A'   29 A'    9 A"   30 A'   31 A'                 
 -2.662  -2.662  -2.650  -2.650  -2.052  -2.047  -2.047  -2.033
 10 A"   32 A'   11 A"   33 A'   34 A'   12 A"   35 A'   13 A"                 
 -2.033  -0.949  -0.864  -0.850  -0.756  -0.679  -0.558  -0.502
 36 A'   37 A'   38 A'   39 A'   40 A'   41 A'   42 A'   43 A'                 
 -0.485  -0.442  -0.404  -0.370  -0.359  -0.353  -0.341  -0.321
 44 A'   14 A"   45 A'   46 A'   15 A"   16 A"   47 A'   48 A'                 
 -0.301  -0.279  -0.262
 17 A"   49 A'   18 A"                                                         
 -- Virtual --                   
 -0.081  -0.056  -0.052  -0.031   0.002   0.034   0.036   0.048
 50 A'   51 A'   19 A"   52 A'   53 A'   54 A'   55 A'   56 A'                 
  0.051   0.067   0.072   0.080   0.092   0.100   0.105   0.115
 20 A"   57 A'   21 A"   58 A'   22 A"   59 A'   60 A'   23 A"                 
  0.116   0.120   0.136   0.149   0.158   0.164   0.167   0.181
 61 A'   62 A'   63 A'   24 A"   64 A'   65 A'   66 A'   67 A'                 
  0.222   0.229   0.240   0.248   0.318   0.360   0.376   0.381
 68 A'   69 A'   25 A"   70 A'   71 A'   72 A'   73 A'   26 A"                 
  0.391   0.403   0.406   0.413   0.421   0.434   0.436   0.444
 74 A'   27 A"   75 A'   28 A"   76 A'   77 A'   29 A"   78 A'                 
  0.473   0.474   0.495   0.496   0.507   0.540   0.556   0.578
 79 A'   30 A"   31 A"   80 A'   81 A'   32 A"   33 A"   82 A'                 
  0.625   0.638   0.674   0.679   0.704   0.712   0.750   0.801
 83 A'   84 A'   34 A"   85 A'   86 A'   35 A"   87 A'   88 A'                 
  0.820   0.835   0.836   0.860   0.868   0.905   0.911   0.936
 89 A'   36 A"   37 A"   90 A'   91 A'   92 A'   93 A'   38 A"                 
  0.949   1.000   1.030   1.057   1.203   1.212   1.237   1.258
 94 A'   95 A'   96 A'   97 A'   98 A'   39 A"   99 A'   40 A"                 
  1.331   1.390   1.432   1.553   1.571   1.626   1.693   1.883
 41 A"  100 A'  101 A'  102 A'   42 A"  103 A'  104 A'   43 A"                 
  1.888   1.991   2.027   2.130   2.148   2.184   2.222   2.254
105 A'   44 A"  106 A'  107 A'  108 A'  109 A'   45 A"   46 A"                 
  2.322   2.332   2.464   2.493   2.626   2.820   2.839   3.105
110 A'  111 A'  112 A'  113 A'   47 A"   48 A"  114 A'  115 A'                 
  3.132   3.403   3.946   3.979   3.981   3.989   4.015   4.070
116 A'  117 A'   49 A"  118 A'   50 A"   51 A"  119 A'  120 A'                 
  4.070   4.156   4.263   4.366   4.419   5.996   6.054   6.085
 52 A"  121 A'  122 A'  123 A'  124 A'   53 A"  125 A'  126 A'                 
  6.654   7.533   7.581   7.663   9.682   9.760  23.208  24.032
127 A'   54 A"  128 A'  129 A'  130 A'  131 A'  132 A'  133 A'                 
 25.766  25.810  25.886  25.926  26.369  26.429  27.855  28.335
 55 A"   56 A"  134 A'  135 A'  136 A'  137 A'  138 A'   57 A"                 
 28.378  28.386  28.518  28.533  28.542  28.589  28.683  47.918
139 A'  140 A'   58 A"  141 A'   59 A"  142 A'  143 A'  144 A'                 
127.876 127.911 127.933 151.649 215.667 215.750 289.728 289.774
 60 A"  145 A'  146 A'  147 A'  148 A'  149 A'   61 A"  150 A'                 
289.8891020.7141901.811
151 A'  152 A'  153 A'                                                         

 Beta MOs, Restricted
 -- Occupied --                  
******* -482.86 -176.33 -165.73 -165.73 -165.73 -101.59 -101.59
  1 A'    2 A'    3 A'    4 A'    1 A"    5 A'    6 A'    7 A'                 
-62.514 -56.335 -56.331 -56.331 -35.823 -31.317 -31.310 -31.310
  8 A'    9 A'    2 A"   10 A'   11 A'   12 A'    3 A"   13 A'                 
-22.967 -22.966 -22.966 -22.961 -22.961 -10.321 -10.295  -9.506
 14 A'    4 A"   15 A'   16 A'    5 A"   17 A'   18 A'   19 A'                 
 -9.505  -8.723  -7.271  -7.270  -7.260  -7.260  -7.259  -7.259
 20 A'   21 A'   22 A'   23 A'    6 A"   24 A'    7 A"   25 A'                 
 -6.556  -6.541  -6.540  -6.373  -4.786  -4.770  -4.770  -2.666
 26 A'    8 A"   27 A'   28 A'   29 A'    9 A"   30 A'   31 A'                 
 -2.662  -2.662  -2.650  -2.650  -2.052  -2.047  -2.047  -2.033
 10 A"   32 A'   11 A"   33 A'   34 A'   12 A"   35 A'   13 A"                 
 -2.033  -0.949  -0.864  -0.850  -0.756  -0.679  -0.558  -0.502
 36 A'   37 A'   38 A'   39 A'   40 A'   41 A'   42 A'   43 A'                 
 -0.485  -0.442  -0.404  -0.370  -0.359  -0.353  -0.341  -0.321
 44 A'   14 A"   45 A'   46 A'   15 A"   16 A"   47 A'   48 A'                 
 -0.301  -0.279  -0.262
 17 A"   49 A'   18 A"                                                         
 -- Virtual --                   
 -0.081  -0.056  -0.052  -0.031   0.002   0.034   0.036   0.048
 50 A'   51 A'   19 A"   52 A'   53 A'   54 A'   55 A'   56 A'                 
  0.051   0.067   0.072   0.080   0.092   0.100   0.105   0.115
 20 A"   57 A'   21 A"   58 A'   22 A"   59 A'   60 A'   23 A"                 
  0.116   0.120   0.136   0.149   0.158   0.164   0.167   0.181
 61 A'   62 A'   63 A'   24 A"   64 A'   65 A'   66 A'   67 A'                 
  0.222   0.229   0.240   0.248   0.318   0.360   0.376   0.381
 68 A'   69 A'   25 A"   70 A'   71 A'   72 A'   73 A'   26 A"                 
  0.391   0.403   0.406   0.413   0.421   0.434   0.436   0.444
 74 A'   27 A"   75 A'   28 A"   76 A'   77 A'   29 A"   78 A'                 
  0.473   0.474   0.495   0.496   0.507   0.540   0.556   0.578
 79 A'   30 A"   31 A"   80 A'   81 A'   32 A"   33 A"   82 A'                 
  0.625   0.638   0.674   0.679   0.704   0.712   0.750   0.801
 83 A'   84 A'   34 A"   85 A'   86 A'   35 A"   87 A'   88 A'                 
  0.820   0.835   0.836   0.860   0.868   0.905   0.911   0.936
 89 A'   36 A"   37 A"   90 A'   91 A'   92 A'   93 A'   38 A"                 
  0.949   1.000   1.030   1.057   1.203   1.212   1.237   1.258
 94 A'   95 A'   96 A'   97 A'   98 A'   39 A"   99 A'   40 A"                 
  1.331   1.390   1.432   1.553   1.571   1.626   1.693   1.883
 41 A"  100 A'  101 A'  102 A'   42 A"  103 A'  104 A'   43 A"                 
  1.888   1.991   2.027   2.130   2.148   2.184   2.222   2.254
105 A'   44 A"  106 A'  107 A'  108 A'  109 A'   45 A"   46 A"                 
  2.322   2.332   2.464   2.493   2.626   2.820   2.839   3.105
110 A'  111 A'  112 A'  113 A'   47 A"   48 A"  114 A'  115 A'                 
  3.132   3.403   3.946   3.979   3.981   3.989   4.015   4.070
116 A'  117 A'   49 A"  118 A'   50 A"   51 A"  119 A'  120 A'                 
  4.070   4.156   4.263   4.366   4.419   5.996   6.054   6.085
 52 A"  121 A'  122 A'  123 A'  124 A'   53 A"  125 A'  126 A'                 
  6.654   7.533   7.581   7.663   9.682   9.760  23.208  24.032
127 A'   54 A"  128 A'  129 A'  130 A'  131 A'  132 A'  133 A'                 
 25.766  25.810  25.886  25.926  26.369  26.429  27.855  28.335
 55 A"   56 A"  134 A'  135 A'  136 A'  137 A'  138 A'   57 A"                 
 28.378  28.386  28.518  28.533  28.542  28.589  28.683  47.918
139 A'  140 A'   58 A"  141 A'   59 A"  142 A'  143 A'  144 A'                 
127.876 127.911 127.933 151.649 215.667 215.750 289.728 289.774
 60 A"  145 A'  146 A'  147 A'  148 A'  149 A'   61 A"  150 A'                 
289.8891020.7141901.811
151 A'  152 A'  153 A'                                                         
 --------------------------------------------------------------

          Ground-State Mulliken Net Atomic Charges

     Atom                 Charge (a.u.)
  ----------------------------------------
      1 Cl                    0.443336
      2 Br                   -0.134063
      3 Cl                    0.386511
      4 I                     0.153645
      5 C                    -0.246582
      6 C                    -0.602847
  ----------------------------------------
  Sum of atomic charges =     0.000000

 -----------------------------------------------------------------
                    Cartesian Multipole Moments
 -----------------------------------------------------------------
    Charge (ESU x 10^10)
                 0.0000
    Dipole Moment (Debye)
         X      -0.4073      Y      -0.3025      Z      -0.0000
       Tot       0.5074
    Quadrupole Moments (Debye-Ang)
        XX     -82.1435     XY       1.1448     YY     -78.6821
        XZ       0.0000     YZ       0.0000     ZZ     -84.3945
    Octopole Moments (Debye-Ang^2)
       XXX     -86.9329    XXY       6.0139    XYY     -33.4396
       YYY      25.4755    XXZ      -0.0000    XYZ       0.0000
       YYZ      -0.0000    XZZ     -28.4677    YZZ       8.9117
       ZZZ      -0.0000
    Hexadecapole Moments (Debye-Ang^3)
      XXXX   -1343.2290   XXXY     -63.5529   XXYY    -373.7818
      XYYY     -75.8818   YYYY   -1106.5072   XXXZ       0.0000
      XXYZ      -0.0000   XYYZ       0.0000   YYYZ      -0.0000
      XXZZ    -248.2668   XYZZ     -27.0787   YYZZ    -219.6868
      XZZZ       0.0000   YZZZ       0.0000   ZZZZ    -106.7133
 -----------------------------------------------------------------
 Calculating analytic gradient of the SCF energy
 Gradient of SCF Energy
            1           2           3           4           5           6
    1   0.0010685   0.0001810  -0.0000551   0.0022653  -0.0048073   0.0013475
    2   0.0036098   0.0006286  -0.0044540   0.0038098   0.0004216  -0.0040158
    3  -0.0000000   0.0000000  -0.0000000  -0.0000000   0.0000000  -0.0000000
 Max gradient component =       4.807E-03
 RMS gradient           =       2.301E-03
 Gradient time:  CPU 40.58 s  wall 5.20 s
 Geometry Optimization Parameters
   NAtoms,    NIC,     NZ,  NCons,   NDum,   NFix, NCnnct, MaxDiis
        6      37       0       0       0       0       0       0

 Cartesian Hessian Update
 Hessian Updated using BFGS Update


** GEOMETRY OPTIMIZATION IN DELOCALIZED INTERNAL COORDINATES **
   Searching for a Minimum

   Optimization Cycle:  18

                       Coordinates (Angstroms)
     ATOM                X               Y               Z
      1  Cl        2.5913570512    1.4167496125    0.0000000000
      2  Br       -0.6632553039    1.8515410253    0.0000000000
      3  Cl        2.3430109884   -1.4995587943    0.0000000000
      4  I        -1.1009731886   -1.5078312210    0.0000000000
      5  C         1.5229049970    0.0396339759    0.0000000000
      6  C         0.1885642677    0.1518446928    0.0000000000
   Point Group: cs    Number of degrees of freedom:     9


   Energy is -10490.296830116

 Hessian Updated using BFGS Update

  9 Hessian modes will be used to form the next step
  Hessian Eigenvalues:
     0.038683    0.075424    0.250947    0.282960    0.508618    0.753617
     0.943853    0.981531    1.030957

 Minimum Search - Taking Simple RFO Step
 Searching for Lamda that Minimizes Along All modes
 Value Taken    Lamda =  -0.00018641
 Step Taken.  Stepsize is  0.051787

                             Maximum     Tolerance    Cnvgd?
         Gradient           0.003678      0.000300      NO
         Displacement       0.034578      0.001200      NO
         Energy change     -0.000166      0.000001      NO


 New Cartesian Coordinates Obtained by Inverse Iteration

 Displacement from previous Coordinates is:  0.040351
 ----------------------------------------------------------------
             Standard Nuclear Orientation (Angstroms)
    I     Atom           X                Y                Z
 ----------------------------------------------------------------
    1      Cl      2.6005361256     1.4064479705     0.0000000000
    2      Br     -0.6653072104     1.8558531418     0.0000000000
    3      Cl      2.3460226467    -1.4917687360     0.0000000000
    4      I      -1.1008631232    -1.5171919863     0.0000000000
    5      C       1.5179062579     0.0419570850     0.0000000000
    6      C       0.1833141152     0.1570818162     0.0000000000
 ----------------------------------------------------------------
 Molecular Point Group                 Cs    NOp =  2
 Largest Abelian Subgroup              Cs    NOp =  2
 Nuclear Repulsion Energy =  1094.5271373151 hartrees
 There are       67 alpha and       67 beta electrons
 Applying Cartesian multipole field
    Component          Value
    ---------          -----
     (2,0,0)        1.00000E-11
     (0,2,0)        2.00000E-11
     (0,0,2)       -3.00000E-11
 Nucleus-field energy     =     0.0000000332 hartrees
 Requested basis set is 6-311++G(d,p)
 There are 81 shells and 214 basis functions
 A cutoff of  1.0D-11 yielded   2443 shell pairs
 There are     18757 function pairs (     20930 Cartesian)
 Smallest overlap matrix eigenvalue = 2.13E-05
 Guess MOs from SCF MO coefficient file

 -----------------------------------------------------------------------
  General SCF calculation program by
  Eric Jon Sundstrom, Paul Horn, Yuezhi Mao, Dmitri Zuev, Alec White,
  David Stuck, Shaama M.S., Shane Yost, Joonho Lee, David Small,
  Daniel Levine, Susi Lehtola, Hugh Burton, Evgeny Epifanovsky
 -----------------------------------------------------------------------
 Exchange:     0.2000 Hartree-Fock + 0.0800 Slater + 0.7200 B88
 Correlation:  0.1900 VWN1RPA + 0.8100 LYP
 Using SG-1 standard quadrature grid
 using 8 threads for integral computing
 -------------------------------------------------------
 OpenMP Integral computing Module                
 Release: version 2.0, May 2017, Q-Chem Inc. Pleasanton 
 -------------------------------------------------------
 -------------------------------------------------------
 OpenMP BLAS3 based DFT computing Module                
 Release: version 1.0, May 2013, Q-Chem Inc. Pittsburgh 
 -------------------------------------------------------
 A restricted SCF calculation will be
 performed using DIIS
 SCF converges when DIIS error is below 1.0e-08
 ---------------------------------------
  Cycle       Energy         DIIS error
 ---------------------------------------
    1  -10490.2968334098      1.16e-04  
    2  -10490.2969336249      3.58e-05  
    3  -10490.2969178379      6.43e-05  
    4  -10490.2969416641      6.00e-06  
    5  -10490.2969418570      2.05e-06  
    6  -10490.2969418750      1.17e-06  
    7  -10490.2969418819      2.90e-07  
    8  -10490.2969418822      7.78e-08  
    9  -10490.2969418824      1.57e-08  
   10  -10490.2969418824      2.90e-09  Convergence criterion met
 ---------------------------------------
 SCF time:   CPU 91.01s  wall 11.00s 
 SCF   energy in the final basis set =   -10490.2969418824
 Total energy in the final basis set =   -10490.2969418824

 --------------------------------------------------------------
             Orbital Energies (a.u.) and Symmetries
 --------------------------------------------------------------

 Alpha MOs, Restricted
 -- Occupied --                  
******* -482.86 -176.33 -165.73 -165.73 -165.73 -101.59 -101.59
  1 A'    2 A'    3 A'    4 A'    1 A"    5 A'    6 A'    7 A'                 
-62.515 -56.336 -56.331 -56.331 -35.823 -31.317 -31.310 -31.310
  8 A'    9 A'    2 A"   10 A'   11 A'   12 A'    3 A"   13 A'                 
-22.967 -22.966 -22.966 -22.961 -22.961 -10.321 -10.296  -9.505
 14 A'    4 A"   15 A'   16 A'    5 A"   17 A'   18 A'   19 A'                 
 -9.504  -8.724  -7.271  -7.270  -7.260  -7.259  -7.259  -7.258
 20 A'   21 A'   22 A'   23 A'    6 A"   24 A'    7 A"   25 A'                 
 -6.556  -6.542  -6.541  -6.373  -4.786  -4.770  -4.769  -2.667
 26 A'    8 A"   27 A'   28 A'   29 A'    9 A"   30 A'   31 A'                 
 -2.663  -2.662  -2.651  -2.651  -2.052  -2.047  -2.046  -2.032
 10 A"   32 A'   11 A"   33 A'   34 A'   12 A"   35 A'   36 A'                 
 -2.032  -0.949  -0.864  -0.850  -0.756  -0.678  -0.559  -0.502
 13 A"   37 A'   38 A'   39 A'   40 A'   41 A'   42 A'   43 A'                 
 -0.485  -0.442  -0.404  -0.370  -0.359  -0.353  -0.340  -0.321
 44 A'   14 A"   45 A'   46 A'   15 A"   16 A"   47 A'   48 A'                 
 -0.301  -0.280  -0.262
 17 A"   49 A'   18 A"                                                         
 -- Virtual --                   
 -0.082  -0.056  -0.052  -0.029   0.002   0.034   0.036   0.048
 50 A'   51 A'   19 A"   52 A'   53 A'   54 A'   55 A'   56 A'                 
  0.051   0.067   0.072   0.080   0.092   0.100   0.105   0.115
 20 A"   57 A'   21 A"   58 A'   22 A"   59 A'   60 A'   23 A"                 
  0.116   0.120   0.136   0.149   0.158   0.164   0.167   0.180
 61 A'   62 A'   63 A'   24 A"   64 A'   65 A'   66 A'   67 A'                 
  0.223   0.230   0.240   0.248   0.317   0.360   0.376   0.381
 68 A'   69 A'   25 A"   70 A'   71 A'   72 A'   73 A'   26 A"                 
  0.391   0.403   0.406   0.412   0.422   0.433   0.436   0.443
 74 A'   27 A"   75 A'   28 A"   76 A'   77 A'   29 A"   78 A'                 
  0.473   0.474   0.495   0.496   0.506   0.540   0.556   0.576
 79 A'   30 A"   31 A"   80 A'   81 A'   32 A"   33 A"   82 A'                 
  0.623   0.638   0.674   0.679   0.703   0.713   0.751   0.803
 83 A'   84 A'   34 A"   85 A'   86 A'   35 A"   87 A'   88 A'                 
  0.820   0.835   0.836   0.859   0.867   0.905   0.912   0.934
 89 A'   36 A"   37 A"   90 A'   91 A'   92 A'   93 A'   38 A"                 
  0.949   0.998   1.032   1.059   1.203   1.213   1.237   1.258
 94 A'   95 A'   96 A'   97 A'   98 A'   39 A"   99 A'   40 A"                 
  1.331   1.389   1.430   1.552   1.571   1.627   1.694   1.883
 41 A"  100 A'  101 A'  102 A'   42 A"  103 A'  104 A'   43 A"                 
  1.885   1.990   2.027   2.131   2.151   2.185   2.223   2.253
105 A'   44 A"  106 A'  107 A'  108 A'  109 A'   45 A"   46 A"                 
  2.322   2.331   2.465   2.495   2.627   2.820   2.840   3.103
110 A'  111 A'  112 A'  113 A'   47 A"   48 A"  114 A'  115 A'                 
  3.131   3.406   3.946   3.980   3.980   3.989   4.015   4.067
116 A'  117 A'   49 A"  118 A'   50 A"   51 A"  119 A'  120 A'                 
  4.069   4.155   4.264   4.366   4.415   5.996   6.054   6.082
 52 A"  121 A'  122 A'  123 A'  124 A'   53 A"  125 A'  126 A'                 
  6.653   7.532   7.581   7.663   9.681   9.763  23.209  24.030
127 A'   54 A"  128 A'  129 A'  130 A'  131 A'  132 A'  133 A'                 
 25.767  25.810  25.889  25.928  26.370  26.429  27.854  28.335
 55 A"   56 A"  134 A'  135 A'  136 A'  137 A'  138 A'   57 A"                 
 28.378  28.384  28.518  28.533  28.542  28.589  28.682  47.917
139 A'  140 A'   58 A"  141 A'   59 A"  142 A'  143 A'  144 A'                 
127.876 127.910 127.932 151.647 215.665 215.753 289.727 289.773
 60 A"  145 A'  146 A'  147 A'  148 A'  149 A'   61 A"  150 A'                 
289.8881020.7141901.810
151 A'  152 A'  153 A'                                                         

 Beta MOs, Restricted
 -- Occupied --                  
******* -482.86 -176.33 -165.73 -165.73 -165.73 -101.59 -101.59
  1 A'    2 A'    3 A'    4 A'    1 A"    5 A'    6 A'    7 A'                 
-62.515 -56.336 -56.331 -56.331 -35.823 -31.317 -31.310 -31.310
  8 A'    9 A'    2 A"   10 A'   11 A'   12 A'    3 A"   13 A'                 
-22.967 -22.966 -22.966 -22.961 -22.961 -10.321 -10.296  -9.505
 14 A'    4 A"   15 A'   16 A'    5 A"   17 A'   18 A'   19 A'                 
 -9.504  -8.724  -7.271  -7.270  -7.260  -7.259  -7.259  -7.258
 20 A'   21 A'   22 A'   23 A'    6 A"   24 A'    7 A"   25 A'                 
 -6.556  -6.542  -6.541  -6.373  -4.786  -4.770  -4.769  -2.667
 26 A'    8 A"   27 A'   28 A'   29 A'    9 A"   30 A'   31 A'                 
 -2.663  -2.662  -2.651  -2.651  -2.052  -2.047  -2.046  -2.032
 10 A"   32 A'   11 A"   33 A'   34 A'   12 A"   35 A'   36 A'                 
 -2.032  -0.949  -0.864  -0.850  -0.756  -0.678  -0.559  -0.502
 13 A"   37 A'   38 A'   39 A'   40 A'   41 A'   42 A'   43 A'                 
 -0.485  -0.442  -0.404  -0.370  -0.359  -0.353  -0.340  -0.321
 44 A'   14 A"   45 A'   46 A'   15 A"   16 A"   47 A'   48 A'                 
 -0.301  -0.280  -0.262
 17 A"   49 A'   18 A"                                                         
 -- Virtual --                   
 -0.082  -0.056  -0.052  -0.029   0.002   0.034   0.036   0.048
 50 A'   51 A'   19 A"   52 A'   53 A'   54 A'   55 A'   56 A'                 
  0.051   0.067   0.072   0.080   0.092   0.100   0.105   0.115
 20 A"   57 A'   21 A"   58 A'   22 A"   59 A'   60 A'   23 A"                 
  0.116   0.120   0.136   0.149   0.158   0.164   0.167   0.180
 61 A'   62 A'   63 A'   24 A"   64 A'   65 A'   66 A'   67 A'                 
  0.223   0.230   0.240   0.248   0.317   0.360   0.376   0.381
 68 A'   69 A'   25 A"   70 A'   71 A'   72 A'   73 A'   26 A"                 
  0.391   0.403   0.406   0.412   0.422   0.433   0.436   0.443
 74 A'   27 A"   75 A'   28 A"   76 A'   77 A'   29 A"   78 A'                 
  0.473   0.474   0.495   0.496   0.506   0.540   0.556   0.576
 79 A'   30 A"   31 A"   80 A'   81 A'   32 A"   33 A"   82 A'                 
  0.623   0.638   0.674   0.679   0.703   0.713   0.751   0.803
 83 A'   84 A'   34 A"   85 A'   86 A'   35 A"   87 A'   88 A'                 
  0.820   0.835   0.836   0.859   0.867   0.905   0.912   0.934
 89 A'   36 A"   37 A"   90 A'   91 A'   92 A'   93 A'   38 A"                 
  0.949   0.998   1.032   1.059   1.203   1.213   1.237   1.258
 94 A'   95 A'   96 A'   97 A'   98 A'   39 A"   99 A'   40 A"                 
  1.331   1.389   1.430   1.552   1.571   1.627   1.694   1.883
 41 A"  100 A'  101 A'  102 A'   42 A"  103 A'  104 A'   43 A"                 
  1.885   1.990   2.027   2.131   2.151   2.185   2.223   2.253
105 A'   44 A"  106 A'  107 A'  108 A'  109 A'   45 A"   46 A"                 
  2.322   2.331   2.465   2.495   2.627   2.820   2.840   3.103
110 A'  111 A'  112 A'  113 A'   47 A"   48 A"  114 A'  115 A'                 
  3.131   3.406   3.946   3.980   3.980   3.989   4.015   4.067
116 A'  117 A'   49 A"  118 A'   50 A"   51 A"  119 A'  120 A'                 
  4.069   4.155   4.264   4.366   4.415   5.996   6.054   6.082
 52 A"  121 A'  122 A'  123 A'  124 A'   53 A"  125 A'  126 A'                 
  6.653   7.532   7.581   7.663   9.681   9.763  23.209  24.030
127 A'   54 A"  128 A'  129 A'  130 A'  131 A'  132 A'  133 A'                 
 25.767  25.810  25.889  25.928  26.370  26.429  27.854  28.335
 55 A"   56 A"  134 A'  135 A'  136 A'  137 A'  138 A'   57 A"                 
 28.378  28.384  28.518  28.533  28.542  28.589  28.682  47.917
139 A'  140 A'   58 A"  141 A'   59 A"  142 A'  143 A'  144 A'                 
127.876 127.910 127.932 151.647 215.665 215.753 289.727 289.773
 60 A"  145 A'  146 A'  147 A'  148 A'  149 A'   61 A"  150 A'                 
289.8881020.7141901.810
151 A'  152 A'  153 A'                                                         
 --------------------------------------------------------------

          Ground-State Mulliken Net Atomic Charges

     Atom                 Charge (a.u.)
  ----------------------------------------
      1 Cl                    0.443367
      2 Br                   -0.131728
      3 Cl                    0.385646
      4 I                     0.151607
      5 C                    -0.241879
      6 C                    -0.607012
  ----------------------------------------
  Sum of atomic charges =     0.000000

 -----------------------------------------------------------------
                    Cartesian Multipole Moments
 -----------------------------------------------------------------
    Charge (ESU x 10^10)
                 0.0000
    Dipole Moment (Debye)
         X      -0.4073      Y      -0.2834      Z       0.0000
       Tot       0.4962
    Quadrupole Moments (Debye-Ang)
        XX     -82.1330     XY       1.1220     YY     -78.6634
        XZ       0.0000     YZ      -0.0000     ZZ     -84.4046
    Octopole Moments (Debye-Ang^2)
       XXX     -86.6925    XXY       6.2535    XYY     -33.7146
       YYY      25.9373    XXZ       0.0000    XYZ      -0.0000
       YYZ       0.0000    XZZ     -28.5107    YZZ       9.1253
       ZZZ       0.0000
    Hexadecapole Moments (Debye-Ang^3)
      XXXX   -1346.1590   XXXY     -64.1709   XXYY    -374.9821
      XYYY     -76.4762   YYYY   -1108.7770   XXXZ       0.0000
      XXYZ      -0.0000   XYYZ       0.0000   YYYZ      -0.0000
      XXZZ    -248.9996   XYZZ     -27.2981   YYZZ    -220.1369
      XZZZ       0.0000   YZZZ      -0.0000   ZZZZ    -106.7480
 -----------------------------------------------------------------
 Calculating analytic gradient of the SCF energy
 Gradient of SCF Energy
            1           2           3           4           5           6
    1   0.0020564   0.0003928   0.0009514   0.0015533  -0.0054421   0.0004882
    2   0.0015077   0.0007165  -0.0027583   0.0022072   0.0006519  -0.0023250
    3   0.0000000   0.0000000   0.0000000  -0.0000000   0.0000000  -0.0000000
 Max gradient component =       5.442E-03
 RMS gradient           =       1.805E-03
 Gradient time:  CPU 40.32 s  wall 5.17 s
 Geometry Optimization Parameters
   NAtoms,    NIC,     NZ,  NCons,   NDum,   NFix, NCnnct, MaxDiis
        6      37       0       0       0       0       0       0

 Cartesian Hessian Update
 Hessian Updated using BFGS Update


** GEOMETRY OPTIMIZATION IN DELOCALIZED INTERNAL COORDINATES **
   Searching for a Minimum

   Optimization Cycle:  19

                       Coordinates (Angstroms)
     ATOM                X               Y               Z
      1  Cl        2.6005361256    1.4064479705    0.0000000000
      2  Br       -0.6653072104    1.8558531418    0.0000000000
      3  Cl        2.3460226467   -1.4917687360    0.0000000000
      4  I        -1.1008631232   -1.5171919863    0.0000000000
      5  C         1.5179062579    0.0419570850    0.0000000000
      6  C         0.1833141152    0.1570818162    0.0000000000
   Point Group: cs    Number of degrees of freedom:     9


   Energy is -10490.296941882

 Hessian Updated using BFGS Update

  9 Hessian modes will be used to form the next step
  Hessian Eigenvalues:
     0.040143    0.067099    0.251268    0.289278    0.509068    0.709435
     0.853578    0.978656    1.030419

 Minimum Search - Taking Simple RFO Step
 Searching for Lamda that Minimizes Along All modes
 Value Taken    Lamda =  -0.00004152
 Step Taken.  Stepsize is  0.015041

                             Maximum     Tolerance    Cnvgd?
         Gradient           0.002582      0.000300      NO
         Displacement       0.010711      0.001200      NO
         Energy change     -0.000112      0.000001      NO


 New Cartesian Coordinates Obtained by Inverse Iteration

 Displacement from previous Coordinates is:  0.014578
 ----------------------------------------------------------------
             Standard Nuclear Orientation (Angstroms)
    I     Atom           X                Y                Z
 ----------------------------------------------------------------
    1      Cl      2.6002871943     1.4043461721     0.0000000000
    2      Br     -0.6641526583     1.8558452555     0.0000000000
    3      Cl      2.3502203039    -1.4883801484     0.0000000000
    4      I      -1.1055911461    -1.5180504980     0.0000000000
    5      C       1.5184499493     0.0413765357     0.0000000000
    6      C       0.1823951687     0.1572419744     0.0000000000
 ----------------------------------------------------------------
 Molecular Point Group                 Cs    NOp =  2
 Largest Abelian Subgroup              Cs    NOp =  2
 Nuclear Repulsion Energy =  1093.9842581277 hartrees
 There are       67 alpha and       67 beta electrons
 Applying Cartesian multipole field
    Component          Value
    ---------          -----
     (2,0,0)        1.00000E-11
     (0,2,0)        2.00000E-11
     (0,0,2)       -3.00000E-11
 Nucleus-field energy     =     0.0000000333 hartrees
 Requested basis set is 6-311++G(d,p)
 There are 81 shells and 214 basis functions
 A cutoff of  1.0D-11 yielded   2443 shell pairs
 There are     18757 function pairs (     20930 Cartesian)
 Smallest overlap matrix eigenvalue = 2.13E-05
 Guess MOs from SCF MO coefficient file

 -----------------------------------------------------------------------
  General SCF calculation program by
  Eric Jon Sundstrom, Paul Horn, Yuezhi Mao, Dmitri Zuev, Alec White,
  David Stuck, Shaama M.S., Shane Yost, Joonho Lee, David Small,
  Daniel Levine, Susi Lehtola, Hugh Burton, Evgeny Epifanovsky
 -----------------------------------------------------------------------
 Exchange:     0.2000 Hartree-Fock + 0.0800 Slater + 0.7200 B88
 Correlation:  0.1900 VWN1RPA + 0.8100 LYP
 Using SG-1 standard quadrature grid
 using 8 threads for integral computing
 -------------------------------------------------------
 OpenMP Integral computing Module                
 Release: version 2.0, May 2017, Q-Chem Inc. Pleasanton 
 -------------------------------------------------------
 -------------------------------------------------------
 OpenMP BLAS3 based DFT computing Module                
 Release: version 1.0, May 2013, Q-Chem Inc. Pittsburgh 
 -------------------------------------------------------
 A restricted SCF calculation will be
 performed using DIIS
 SCF converges when DIIS error is below 1.0e-08
 ---------------------------------------
  Cycle       Energy         DIIS error
 ---------------------------------------
    1  -10490.2969604917      3.91e-05  
    2  -10490.2969690527      1.83e-05  
    3  -10490.2969670929      2.60e-05  
    4  -10490.2969709206      3.17e-06  
    5  -10490.2969709806      6.64e-07  
    6  -10490.2969709825      3.30e-07  
    7  -10490.2969709830      1.26e-07  
    8  -10490.2969709831      2.58e-08  
    9  -10490.2969709831      4.17e-09  Convergence criterion met
 ---------------------------------------
 SCF time:   CPU 81.89s  wall 10.00s 
 SCF   energy in the final basis set =   -10490.2969709831
 Total energy in the final basis set =   -10490.2969709831

 --------------------------------------------------------------
             Orbital Energies (a.u.) and Symmetries
 --------------------------------------------------------------

 Alpha MOs, Restricted
 -- Occupied --                  
******* -482.86 -176.33 -165.73 -165.73 -165.73 -101.59 -101.59
  1 A'    2 A'    3 A'    4 A'    1 A"    5 A'    6 A'    7 A'                 
-62.515 -56.336 -56.331 -56.331 -35.823 -31.317 -31.310 -31.310
  8 A'    9 A'    2 A"   10 A'   11 A'   12 A'    3 A"   13 A'                 
-22.967 -22.966 -22.966 -22.961 -22.961 -10.321 -10.296  -9.505
 14 A'    4 A"   15 A'   16 A'    5 A"   17 A'   18 A'   19 A'                 
 -9.504  -8.724  -7.271  -7.270  -7.260  -7.259  -7.259  -7.258
 20 A'   21 A'   22 A'   23 A'    6 A"   24 A'    7 A"   25 A'                 
 -6.556  -6.542  -6.541  -6.373  -4.786  -4.770  -4.769  -2.667
 26 A'    8 A"   27 A'   28 A'   29 A'    9 A"   30 A'   31 A'                 
 -2.663  -2.662  -2.651  -2.651  -2.052  -2.047  -2.046  -2.032
 10 A"   32 A'   11 A"   33 A'   34 A'   12 A"   35 A'   36 A'                 
 -2.032  -0.949  -0.864  -0.851  -0.756  -0.678  -0.559  -0.502
 13 A"   37 A'   38 A'   39 A'   40 A'   41 A'   42 A'   43 A'                 
 -0.485  -0.442  -0.404  -0.370  -0.359  -0.352  -0.340  -0.321
 44 A'   14 A"   45 A'   46 A'   15 A"   16 A"   47 A'   48 A'                 
 -0.301  -0.280  -0.261
 17 A"   49 A'   18 A"                                                         
 -- Virtual --                   
 -0.083  -0.055  -0.052  -0.029   0.002   0.034   0.036   0.048
 50 A'   51 A'   19 A"   52 A'   53 A'   54 A'   55 A'   56 A'                 
  0.051   0.067   0.072   0.080   0.092   0.100   0.105   0.115
 20 A"   57 A'   21 A"   58 A'   22 A"   59 A'   60 A'   23 A"                 
  0.116   0.120   0.136   0.149   0.158   0.164   0.167   0.180
 61 A'   62 A'   63 A'   24 A"   64 A'   65 A'   66 A'   67 A'                 
  0.223   0.230   0.239   0.247   0.317   0.360   0.376   0.381
 68 A'   69 A'   25 A"   70 A'   71 A'   72 A'   73 A'   26 A"                 
  0.391   0.403   0.406   0.412   0.422   0.433   0.436   0.443
 74 A'   27 A"   75 A'   28 A"   76 A'   77 A'   29 A"   78 A'                 
  0.473   0.474   0.495   0.496   0.505   0.540   0.556   0.576
 79 A'   30 A"   31 A"   80 A'   81 A'   32 A"   33 A"   82 A'                 
  0.622   0.638   0.673   0.678   0.703   0.712   0.751   0.803
 83 A'   84 A'   34 A"   85 A'   86 A'   35 A"   87 A'   88 A'                 
  0.820   0.835   0.836   0.859   0.868   0.906   0.912   0.933
 89 A'   36 A"   37 A"   90 A'   91 A'   92 A'   93 A'   38 A"                 
  0.949   0.998   1.034   1.060   1.203   1.213   1.238   1.259
 94 A'   95 A'   96 A'   97 A'   98 A'   39 A"   99 A'   40 A"                 
  1.331   1.388   1.429   1.552   1.571   1.628   1.694   1.882
 41 A"  100 A'  101 A'  102 A'   42 A"  103 A'  104 A'   43 A"                 
  1.885   1.990   2.027   2.131   2.151   2.185   2.224   2.253
105 A'   44 A"  106 A'  107 A'  108 A'  109 A'   45 A"   46 A"                 
  2.322   2.330   2.466   2.495   2.627   2.820   2.841   3.103
110 A'  111 A'  112 A'  113 A'   47 A"   48 A"  114 A'  115 A'                 
  3.130   3.408   3.946   3.980   3.980   3.988   4.015   4.067
116 A'  117 A'   49 A"  118 A'   50 A"   51 A"  119 A'  120 A'                 
  4.069   4.155   4.264   4.365   4.414   5.996   6.053   6.082
 52 A"  121 A'  122 A'  123 A'  124 A'   53 A"  125 A'  126 A'                 
  6.654   7.532   7.581   7.662   9.680   9.764  23.210  24.024
127 A'   54 A"  128 A'  129 A'  130 A'  131 A'  132 A'  133 A'                 
 25.768  25.810  25.890  25.929  26.370  26.429  27.853  28.335
 55 A"   56 A"  134 A'  135 A'  136 A'  137 A'  138 A'   57 A"                 
 28.377  28.384  28.518  28.533  28.542  28.588  28.682  47.918
139 A'  140 A'   58 A"  141 A'   59 A"  142 A'  143 A'  144 A'                 
127.876 127.910 127.931 151.647 215.664 215.754 289.727 289.773
 60 A"  145 A'  146 A'  147 A'  148 A'  149 A'   61 A"  150 A'                 
289.8881020.7141901.809
151 A'  152 A'  153 A'                                                         

 Beta MOs, Restricted
 -- Occupied --                  
******* -482.86 -176.33 -165.73 -165.73 -165.73 -101.59 -101.59
  1 A'    2 A'    3 A'    4 A'    1 A"    5 A'    6 A'    7 A'                 
-62.515 -56.336 -56.331 -56.331 -35.823 -31.317 -31.310 -31.310
  8 A'    9 A'    2 A"   10 A'   11 A'   12 A'    3 A"   13 A'                 
-22.967 -22.966 -22.966 -22.961 -22.961 -10.321 -10.296  -9.505
 14 A'    4 A"   15 A'   16 A'    5 A"   17 A'   18 A'   19 A'                 
 -9.504  -8.724  -7.271  -7.270  -7.260  -7.259  -7.259  -7.258
 20 A'   21 A'   22 A'   23 A'    6 A"   24 A'    7 A"   25 A'                 
 -6.556  -6.542  -6.541  -6.373  -4.786  -4.770  -4.769  -2.667
 26 A'    8 A"   27 A'   28 A'   29 A'    9 A"   30 A'   31 A'                 
 -2.663  -2.662  -2.651  -2.651  -2.052  -2.047  -2.046  -2.032
 10 A"   32 A'   11 A"   33 A'   34 A'   12 A"   35 A'   36 A'                 
 -2.032  -0.949  -0.864  -0.851  -0.756  -0.678  -0.559  -0.502
 13 A"   37 A'   38 A'   39 A'   40 A'   41 A'   42 A'   43 A'                 
 -0.485  -0.442  -0.404  -0.370  -0.359  -0.352  -0.340  -0.321
 44 A'   14 A"   45 A'   46 A'   15 A"   16 A"   47 A'   48 A'                 
 -0.301  -0.280  -0.261
 17 A"   49 A'   18 A"                                                         
 -- Virtual --                   
 -0.083  -0.055  -0.052  -0.029   0.002   0.034   0.036   0.048
 50 A'   51 A'   19 A"   52 A'   53 A'   54 A'   55 A'   56 A'                 
  0.051   0.067   0.072   0.080   0.092   0.100   0.105   0.115
 20 A"   57 A'   21 A"   58 A'   22 A"   59 A'   60 A'   23 A"                 
  0.116   0.120   0.136   0.149   0.158   0.164   0.167   0.180
 61 A'   62 A'   63 A'   24 A"   64 A'   65 A'   66 A'   67 A'                 
  0.223   0.230   0.239   0.247   0.317   0.360   0.376   0.381
 68 A'   69 A'   25 A"   70 A'   71 A'   72 A'   73 A'   26 A"                 
  0.391   0.403   0.406   0.412   0.422   0.433   0.436   0.443
 74 A'   27 A"   75 A'   28 A"   76 A'   77 A'   29 A"   78 A'                 
  0.473   0.474   0.495   0.496   0.505   0.540   0.556   0.576
 79 A'   30 A"   31 A"   80 A'   81 A'   32 A"   33 A"   82 A'                 
  0.622   0.638   0.673   0.678   0.703   0.712   0.751   0.803
 83 A'   84 A'   34 A"   85 A'   86 A'   35 A"   87 A'   88 A'                 
  0.820   0.835   0.836   0.859   0.868   0.906   0.912   0.933
 89 A'   36 A"   37 A"   90 A'   91 A'   92 A'   93 A'   38 A"                 
  0.949   0.998   1.034   1.060   1.203   1.213   1.238   1.259
 94 A'   95 A'   96 A'   97 A'   98 A'   39 A"   99 A'   40 A"                 
  1.331   1.388   1.429   1.552   1.571   1.628   1.694   1.882
 41 A"  100 A'  101 A'  102 A'   42 A"  103 A'  104 A'   43 A"                 
  1.885   1.990   2.027   2.131   2.151   2.185   2.224   2.253
105 A'   44 A"  106 A'  107 A'  108 A'  109 A'   45 A"   46 A"                 
  2.322   2.330   2.466   2.495   2.627   2.820   2.841   3.103
110 A'  111 A'  112 A'  113 A'   47 A"   48 A"  114 A'  115 A'                 
  3.130   3.408   3.946   3.980   3.980   3.988   4.015   4.067
116 A'  117 A'   49 A"  118 A'   50 A"   51 A"  119 A'  120 A'                 
  4.069   4.155   4.264   4.365   4.414   5.996   6.053   6.082
 52 A"  121 A'  122 A'  123 A'  124 A'   53 A"  125 A'  126 A'                 
  6.654   7.532   7.581   7.662   9.680   9.764  23.210  24.024
127 A'   54 A"  128 A'  129 A'  130 A'  131 A'  132 A'  133 A'                 
 25.768  25.810  25.890  25.929  26.370  26.429  27.853  28.335
 55 A"   56 A"  134 A'  135 A'  136 A'  137 A'  138 A'   57 A"                 
 28.377  28.384  28.518  28.533  28.542  28.588  28.682  47.918
139 A'  140 A'   58 A"  141 A'   59 A"  142 A'  143 A'  144 A'                 
127.876 127.910 127.931 151.647 215.664 215.754 289.727 289.773
 60 A"  145 A'  146 A'  147 A'  148 A'  149 A'   61 A"  150 A'                 
289.8881020.7141901.809
151 A'  152 A'  153 A'                                                         
 --------------------------------------------------------------

          Ground-State Mulliken Net Atomic Charges

     Atom                 Charge (a.u.)
  ----------------------------------------
      1 Cl                    0.442957
      2 Br                   -0.131167
      3 Cl                    0.387592
      4 I                     0.150872
      5 C                    -0.246184
      6 C                    -0.604070
  ----------------------------------------
  Sum of atomic charges =     0.000000

 -----------------------------------------------------------------
                    Cartesian Multipole Moments
 -----------------------------------------------------------------
    Charge (ESU x 10^10)
                 0.0000
    Dipole Moment (Debye)
         X      -0.4014      Y      -0.2791      Z       0.0000
       Tot       0.4889
    Quadrupole Moments (Debye-Ang)
        XX     -82.0941     XY       1.1166     YY     -78.6755
        XZ      -0.0000     YZ       0.0000     ZZ     -84.4073
    Octopole Moments (Debye-Ang^2)
       XXX     -86.3878    XXY       6.1765    XYY     -33.6666
       YYY      26.0473    XXZ      -0.0000    XYZ       0.0000
       YYZ       0.0000    XZZ     -28.4269    YZZ       9.1454
       ZZZ       0.0000
    Hexadecapole Moments (Debye-Ang^3)
      XXXX   -1348.5161   XXXY     -64.9069   XXYY    -375.2541
      XYYY     -77.0651   YYYY   -1108.2648   XXXZ      -0.0000
      XXYZ       0.0000   XYYZ      -0.0000   YYYZ      -0.0000
      XXZZ    -249.4750   XYZZ     -27.5251   YYZZ    -220.0103
      XZZZ      -0.0000   YZZZ       0.0000   ZZZZ    -106.7596
 -----------------------------------------------------------------
 Calculating analytic gradient of the SCF energy
 Gradient of SCF Energy
            1           2           3           4           5           6
    1   0.0017218   0.0005782   0.0012231   0.0007963  -0.0035699  -0.0007495
    2   0.0005478   0.0004980  -0.0017846   0.0017025   0.0004886  -0.0014524
    3  -0.0000000   0.0000000  -0.0000000   0.0000000  -0.0000000   0.0000000
 Max gradient component =       3.570E-03
 RMS gradient           =       1.241E-03
 Gradient time:  CPU 40.57 s  wall 5.21 s
 Geometry Optimization Parameters
   NAtoms,    NIC,     NZ,  NCons,   NDum,   NFix, NCnnct, MaxDiis
        6      37       0       0       0       0       0       0

 Cartesian Hessian Update
 Hessian Updated using BFGS Update


** GEOMETRY OPTIMIZATION IN DELOCALIZED INTERNAL COORDINATES **
   Searching for a Minimum

   Optimization Cycle:  20

                       Coordinates (Angstroms)
     ATOM                X               Y               Z
      1  Cl        2.6002871943    1.4043461721    0.0000000000
      2  Br       -0.6641526583    1.8558452555    0.0000000000
      3  Cl        2.3502203039   -1.4883801484    0.0000000000
      4  I        -1.1055911461   -1.5180504980    0.0000000000
      5  C         1.5184499493    0.0413765357    0.0000000000
      6  C         0.1823951687    0.1572419744    0.0000000000
   Point Group: cs    Number of degrees of freedom:     9


   Energy is -10490.296970983

 Hessian Updated using BFGS Update

  9 Hessian modes will be used to form the next step
  Hessian Eigenvalues:
     0.040224    0.068078    0.250499    0.331377    0.369812    0.509126
     0.834106    0.985944    1.033398

 Minimum Search - Taking Simple RFO Step
 Searching for Lamda that Minimizes Along All modes
 Value Taken    Lamda =  -0.00003412
 Step Taken.  Stepsize is  0.012409

                             Maximum     Tolerance    Cnvgd?
         Gradient           0.002237      0.000300      NO
         Displacement       0.009342      0.001200      NO
         Energy change     -0.000029      0.000001      NO


 New Cartesian Coordinates Obtained by Inverse Iteration

 Displacement from previous Coordinates is:  0.008759
 ----------------------------------------------------------------
             Standard Nuclear Orientation (Angstroms)
    I     Atom           X                Y                Z
 ----------------------------------------------------------------
    1      Cl      2.6013195517     1.4025652731     0.0000000000
    2      Br     -0.6655337911     1.8554131607     0.0000000000
    3      Cl      2.3491783495    -1.4865605355     0.0000000000
    4      I      -1.1068287960    -1.5195477757     0.0000000000
    5      C       1.5205322918     0.0417922670     0.0000000000
    6      C       0.1829412059     0.1587169017     0.0000000000
 ----------------------------------------------------------------
 Molecular Point Group                 Cs    NOp =  2
 Largest Abelian Subgroup              Cs    NOp =  2
 Nuclear Repulsion Energy =  1093.7530487818 hartrees
 There are       67 alpha and       67 beta electrons
 Applying Cartesian multipole field
    Component          Value
    ---------          -----
     (2,0,0)        1.00000E-11
     (0,2,0)        2.00000E-11
     (0,0,2)       -3.00000E-11
 Nucleus-field energy     =     0.0000000333 hartrees
 Requested basis set is 6-311++G(d,p)
 There are 81 shells and 214 basis functions
 A cutoff of  1.0D-11 yielded   2443 shell pairs
 There are     18757 function pairs (     20930 Cartesian)
 Smallest overlap matrix eigenvalue = 2.14E-05
 Guess MOs from SCF MO coefficient file

 -----------------------------------------------------------------------
  General SCF calculation program by
  Eric Jon Sundstrom, Paul Horn, Yuezhi Mao, Dmitri Zuev, Alec White,
  David Stuck, Shaama M.S., Shane Yost, Joonho Lee, David Small,
  Daniel Levine, Susi Lehtola, Hugh Burton, Evgeny Epifanovsky
 -----------------------------------------------------------------------
 Exchange:     0.2000 Hartree-Fock + 0.0800 Slater + 0.7200 B88
 Correlation:  0.1900 VWN1RPA + 0.8100 LYP
 Using SG-1 standard quadrature grid
 using 8 threads for integral computing
 -------------------------------------------------------
 OpenMP Integral computing Module                
 Release: version 2.0, May 2017, Q-Chem Inc. Pleasanton 
 -------------------------------------------------------
 -------------------------------------------------------
 OpenMP BLAS3 based DFT computing Module                
 Release: version 1.0, May 2013, Q-Chem Inc. Pittsburgh 
 -------------------------------------------------------
 A restricted SCF calculation will be
 performed using DIIS
 SCF converges when DIIS error is below 1.0e-08
 ---------------------------------------
  Cycle       Energy         DIIS error
 ---------------------------------------
    1  -10490.2969854861      3.76e-05  
    2  -10490.2969916525      2.24e-05  
    3  -10490.2969902003      2.74e-05  
    4  -10490.2969944175      2.88e-06  
    5  -10490.2969944701      8.87e-07  
    6  -10490.2969944733      3.93e-07  
    7  -10490.2969944741      1.22e-07  
    8  -10490.2969944742      1.32e-08  
    9  -10490.2969944741      5.24e-09  Convergence criterion met
 ---------------------------------------
 SCF time:   CPU 81.83s  wall 10.00s 
 SCF   energy in the final basis set =   -10490.2969944741
 Total energy in the final basis set =   -10490.2969944741

 --------------------------------------------------------------
             Orbital Energies (a.u.) and Symmetries
 --------------------------------------------------------------

 Alpha MOs, Restricted
 -- Occupied --                  
******* -482.86 -176.33 -165.73 -165.73 -165.73 -101.59 -101.59
  1 A'    2 A'    3 A'    4 A'    1 A"    5 A'    6 A'    7 A'                 
-62.515 -56.336 -56.331 -56.331 -35.823 -31.317 -31.310 -31.310
  8 A'    9 A'    2 A"   10 A'   11 A'   12 A'    3 A"   13 A'                 
-22.967 -22.965 -22.965 -22.961 -22.961 -10.321 -10.296  -9.505
 14 A'    4 A"   15 A'   16 A'    5 A"   17 A'   18 A'   19 A'                 
 -9.505  -8.724  -7.271  -7.270  -7.260  -7.260  -7.259  -7.258
 20 A'   21 A'   22 A'   23 A'    6 A"   24 A'    7 A"   25 A'                 
 -6.556  -6.542  -6.541  -6.372  -4.786  -4.770  -4.769  -2.667
 26 A'    8 A"   27 A'   28 A'   29 A'    9 A"   30 A'   31 A'                 
 -2.663  -2.663  -2.651  -2.651  -2.051  -2.046  -2.046  -2.032
 10 A"   32 A'   11 A"   33 A'   34 A'   12 A"   35 A'   36 A'                 
 -2.032  -0.950  -0.864  -0.851  -0.755  -0.677  -0.559  -0.502
 13 A"   37 A'   38 A'   39 A'   40 A'   41 A'   42 A'   43 A'                 
 -0.485  -0.442  -0.404  -0.371  -0.359  -0.353  -0.340  -0.321
 44 A'   14 A"   45 A'   46 A'   15 A"   16 A"   47 A'   48 A'                 
 -0.301  -0.280  -0.261
 17 A"   49 A'   18 A"                                                         
 -- Virtual --                   
 -0.083  -0.055  -0.052  -0.028   0.002   0.034   0.036   0.048
 50 A'   51 A'   19 A"   52 A'   53 A'   54 A'   55 A'   56 A'                 
  0.051   0.067   0.072   0.080   0.092   0.100   0.105   0.115
 20 A"   57 A'   21 A"   58 A'   22 A"   59 A'   60 A'   23 A"                 
  0.116   0.120   0.136   0.149   0.158   0.164   0.167   0.180
 61 A'   62 A'   63 A'   24 A"   64 A'   65 A'   66 A'   67 A'                 
  0.223   0.230   0.239   0.247   0.316   0.360   0.376   0.381
 68 A'   69 A'   25 A"   70 A'   71 A'   72 A'   73 A'   26 A"                 
  0.391   0.403   0.406   0.412   0.423   0.433   0.436   0.442
 74 A'   27 A"   75 A'   28 A"   76 A'   77 A'   29 A"   78 A'                 
  0.473   0.474   0.495   0.497   0.505   0.540   0.556   0.575
 79 A'   30 A"   31 A"   80 A'   81 A'   32 A"   33 A"   82 A'                 
  0.622   0.638   0.673   0.678   0.702   0.712   0.751   0.803
 83 A'   84 A'   34 A"   85 A'   86 A'   35 A"   87 A'   88 A'                 
  0.820   0.835   0.836   0.859   0.868   0.906   0.912   0.933
 89 A'   36 A"   37 A"   90 A'   91 A'   92 A'   93 A'   38 A"                 
  0.949   0.998   1.034   1.060   1.203   1.214   1.238   1.260
 94 A'   95 A'   96 A'   97 A'   98 A'   39 A"   99 A'   40 A"                 
  1.331   1.388   1.428   1.553   1.571   1.629   1.694   1.881
 41 A"  100 A'  101 A'  102 A'   42 A"  103 A'  104 A'   43 A"                 
  1.886   1.990   2.027   2.130   2.151   2.185   2.223   2.253
105 A'   44 A"  106 A'  107 A'  108 A'  109 A'   45 A"   46 A"                 
  2.322   2.331   2.466   2.495   2.627   2.820   2.841   3.103
110 A'  111 A'  112 A'  113 A'   47 A"   48 A"  114 A'  115 A'                 
  3.130   3.411   3.946   3.980   3.980   3.988   4.015   4.067
116 A'  117 A'   49 A"  118 A'   50 A"   51 A"  119 A'  120 A'                 
  4.069   4.155   4.264   4.365   4.413   5.996   6.053   6.081
 52 A"  121 A'  122 A'  123 A'  124 A'   53 A"  125 A'  126 A'                 
  6.654   7.532   7.580   7.662   9.681   9.765  23.211  24.018
127 A'   54 A"  128 A'  129 A'  130 A'  131 A'  132 A'  133 A'                 
 25.768  25.810  25.891  25.929  26.369  26.430  27.853  28.335
 55 A"   56 A"  134 A'  135 A'  136 A'  137 A'  138 A'   57 A"                 
 28.377  28.384  28.518  28.534  28.542  28.588  28.682  47.918
139 A'  140 A'   58 A"  141 A'   59 A"  142 A'  143 A'  144 A'                 
127.876 127.910 127.931 151.646 215.665 215.755 289.727 289.773
 60 A"  145 A'  146 A'  147 A'  148 A'  149 A'   61 A"  150 A'                 
289.8881020.7141901.809
151 A'  152 A'  153 A'                                                         

 Beta MOs, Restricted
 -- Occupied --                  
******* -482.86 -176.33 -165.73 -165.73 -165.73 -101.59 -101.59
  1 A'    2 A'    3 A'    4 A'    1 A"    5 A'    6 A'    7 A'                 
-62.515 -56.336 -56.331 -56.331 -35.823 -31.317 -31.310 -31.310
  8 A'    9 A'    2 A"   10 A'   11 A'   12 A'    3 A"   13 A'                 
-22.967 -22.965 -22.965 -22.961 -22.961 -10.321 -10.296  -9.505
 14 A'    4 A"   15 A'   16 A'    5 A"   17 A'   18 A'   19 A'                 
 -9.505  -8.724  -7.271  -7.270  -7.260  -7.260  -7.259  -7.258
 20 A'   21 A'   22 A'   23 A'    6 A"   24 A'    7 A"   25 A'                 
 -6.556  -6.542  -6.541  -6.372  -4.786  -4.770  -4.769  -2.667
 26 A'    8 A"   27 A'   28 A'   29 A'    9 A"   30 A'   31 A'                 
 -2.663  -2.663  -2.651  -2.651  -2.051  -2.046  -2.046  -2.032
 10 A"   32 A'   11 A"   33 A'   34 A'   12 A"   35 A'   36 A'                 
 -2.032  -0.950  -0.864  -0.851  -0.755  -0.677  -0.559  -0.502
 13 A"   37 A'   38 A'   39 A'   40 A'   41 A'   42 A'   43 A'                 
 -0.485  -0.442  -0.404  -0.371  -0.359  -0.353  -0.340  -0.321
 44 A'   14 A"   45 A'   46 A'   15 A"   16 A"   47 A'   48 A'                 
 -0.301  -0.280  -0.261
 17 A"   49 A'   18 A"                                                         
 -- Virtual --                   
 -0.083  -0.055  -0.052  -0.028   0.002   0.034   0.036   0.048
 50 A'   51 A'   19 A"   52 A'   53 A'   54 A'   55 A'   56 A'                 
  0.051   0.067   0.072   0.080   0.092   0.100   0.105   0.115
 20 A"   57 A'   21 A"   58 A'   22 A"   59 A'   60 A'   23 A"                 
  0.116   0.120   0.136   0.149   0.158   0.164   0.167   0.180
 61 A'   62 A'   63 A'   24 A"   64 A'   65 A'   66 A'   67 A'                 
  0.223   0.230   0.239   0.247   0.316   0.360   0.376   0.381
 68 A'   69 A'   25 A"   70 A'   71 A'   72 A'   73 A'   26 A"                 
  0.391   0.403   0.406   0.412   0.423   0.433   0.436   0.442
 74 A'   27 A"   75 A'   28 A"   76 A'   77 A'   29 A"   78 A'                 
  0.473   0.474   0.495   0.497   0.505   0.540   0.556   0.575
 79 A'   30 A"   31 A"   80 A'   81 A'   32 A"   33 A"   82 A'                 
  0.622   0.638   0.673   0.678   0.702   0.712   0.751   0.803
 83 A'   84 A'   34 A"   85 A'   86 A'   35 A"   87 A'   88 A'                 
  0.820   0.835   0.836   0.859   0.868   0.906   0.912   0.933
 89 A'   36 A"   37 A"   90 A'   91 A'   92 A'   93 A'   38 A"                 
  0.949   0.998   1.034   1.060   1.203   1.214   1.238   1.260
 94 A'   95 A'   96 A'   97 A'   98 A'   39 A"   99 A'   40 A"                 
  1.331   1.388   1.428   1.553   1.571   1.629   1.694   1.881
 41 A"  100 A'  101 A'  102 A'   42 A"  103 A'  104 A'   43 A"                 
  1.886   1.990   2.027   2.130   2.151   2.185   2.223   2.253
105 A'   44 A"  106 A'  107 A'  108 A'  109 A'   45 A"   46 A"                 
  2.322   2.331   2.466   2.495   2.627   2.820   2.841   3.103
110 A'  111 A'  112 A'  113 A'   47 A"   48 A"  114 A'  115 A'                 
  3.130   3.411   3.946   3.980   3.980   3.988   4.015   4.067
116 A'  117 A'   49 A"  118 A'   50 A"   51 A"  119 A'  120 A'                 
  4.069   4.155   4.264   4.365   4.413   5.996   6.053   6.081
 52 A"  121 A'  122 A'  123 A'  124 A'   53 A"  125 A'  126 A'                 
  6.654   7.532   7.580   7.662   9.681   9.765  23.211  24.018
127 A'   54 A"  128 A'  129 A'  130 A'  131 A'  132 A'  133 A'                 
 25.768  25.810  25.891  25.929  26.369  26.430  27.853  28.335
 55 A"   56 A"  134 A'  135 A'  136 A'  137 A'  138 A'   57 A"                 
 28.377  28.384  28.518  28.534  28.542  28.588  28.682  47.918
139 A'  140 A'   58 A"  141 A'   59 A"  142 A'  143 A'  144 A'                 
127.876 127.910 127.931 151.646 215.665 215.755 289.727 289.773
 60 A"  145 A'  146 A'  147 A'  148 A'  149 A'   61 A"  150 A'                 
289.8881020.7141901.809
151 A'  152 A'  153 A'                                                         
 --------------------------------------------------------------

          Ground-State Mulliken Net Atomic Charges

     Atom                 Charge (a.u.)
  ----------------------------------------
      1 Cl                    0.444080
      2 Br                   -0.130563
      3 Cl                    0.389024
      4 I                     0.149586
      5 C                    -0.252341
      6 C                    -0.599785
  ----------------------------------------
  Sum of atomic charges =     0.000000

 -----------------------------------------------------------------
                    Cartesian Multipole Moments
 -----------------------------------------------------------------
    Charge (ESU x 10^10)
                 0.0000
    Dipole Moment (Debye)
         X      -0.3852      Y      -0.2717      Z      -0.0000
       Tot       0.4714
    Quadrupole Moments (Debye-Ang)
        XX     -82.0562     XY       1.1048     YY     -78.6785
        XZ       0.0000     YZ       0.0000     ZZ     -84.4091
    Octopole Moments (Debye-Ang^2)
       XXX     -86.1147    XXY       6.2423    XYY     -33.6066
       YYY      26.1678    XXZ       0.0000    XYZ      -0.0000
       YYZ      -0.0000    XZZ     -28.3503    YZZ       9.1981
       ZZZ      -0.0000
    Hexadecapole Moments (Debye-Ang^3)
      XXXX   -1349.0159   XXXY     -65.1903   XXYY    -375.3048
      XYYY     -77.4049   YYYY   -1108.2412   XXXZ       0.0000
      XXYZ       0.0000   XYYZ       0.0000   YYYZ       0.0000
      XXZZ    -249.5781   XYZZ     -27.6404   YYZZ    -219.9837
      XZZZ       0.0000   YZZZ       0.0000   ZZZZ    -106.7730
 -----------------------------------------------------------------
 Calculating analytic gradient of the SCF energy
 Gradient of SCF Energy
            1           2           3           4           5           6
    1   0.0011841   0.0004680   0.0006968   0.0002805  -0.0008854  -0.0017440
    2  -0.0003672   0.0003603  -0.0007303   0.0011942   0.0002102  -0.0006672
    3   0.0000000  -0.0000000   0.0000000   0.0000000  -0.0000000   0.0000000
 Max gradient component =       1.744E-03
 RMS gradient           =       6.962E-04
 Gradient time:  CPU 40.98 s  wall 5.25 s
 Geometry Optimization Parameters
   NAtoms,    NIC,     NZ,  NCons,   NDum,   NFix, NCnnct, MaxDiis
        6      37       0       0       0       0       0       0

 Cartesian Hessian Update
 Hessian Updated using BFGS Update


** GEOMETRY OPTIMIZATION IN DELOCALIZED INTERNAL COORDINATES **
   Searching for a Minimum

   Optimization Cycle:  21

                       Coordinates (Angstroms)
     ATOM                X               Y               Z
      1  Cl        2.6013195517    1.4025652731    0.0000000000
      2  Br       -0.6655337911    1.8554131607    0.0000000000
      3  Cl        2.3491783495   -1.4865605355    0.0000000000
      4  I        -1.1068287960   -1.5195477757    0.0000000000
      5  C         1.5205322918    0.0417922670    0.0000000000
      6  C         0.1829412059    0.1587169017    0.0000000000
   Point Group: cs    Number of degrees of freedom:     9


   Energy is -10490.296994474

 Hessian Updated using BFGS Update

  9 Hessian modes will be used to form the next step
  Hessian Eigenvalues:
     0.040351    0.077233    0.185114    0.259042    0.334669    0.514390
     0.868521    0.982683    1.031846

 Minimum Search - Taking Simple RFO Step
 Searching for Lamda that Minimizes Along All modes
 Value Taken    Lamda =  -0.00001956
 Step Taken.  Stepsize is  0.009715

                             Maximum     Tolerance    Cnvgd?
         Gradient           0.001524      0.000300      NO
         Displacement       0.006442      0.001200      NO
         Energy change     -0.000023      0.000001      NO


 New Cartesian Coordinates Obtained by Inverse Iteration

 Displacement from previous Coordinates is:  0.007784
 ----------------------------------------------------------------
             Standard Nuclear Orientation (Angstroms)
    I     Atom           X                Y                Z
 ----------------------------------------------------------------
    1      Cl      2.5995880814     1.4030363537     0.0000000000
    2      Br     -0.6649925846     1.8551090972     0.0000000000
    3      Cl      2.3471105182    -1.4863391541     0.0000000000
    4      I      -1.1074128329    -1.5204687681     0.0000000000
    5      C       1.5225744639     0.0416752272     0.0000000000
    6      C       0.1847411658     0.1593665355     0.0000000000
 ----------------------------------------------------------------
 Molecular Point Group                 Cs    NOp =  2
 Largest Abelian Subgroup              Cs    NOp =  2
 Nuclear Repulsion Energy =  1093.8052564713 hartrees
 There are       67 alpha and       67 beta electrons
 Applying Cartesian multipole field
    Component          Value
    ---------          -----
     (2,0,0)        1.00000E-11
     (0,2,0)        2.00000E-11
     (0,0,2)       -3.00000E-11
 Nucleus-field energy     =     0.0000000333 hartrees
 Requested basis set is 6-311++G(d,p)
 There are 81 shells and 214 basis functions
 A cutoff of  1.0D-11 yielded   2444 shell pairs
 There are     18758 function pairs (     20931 Cartesian)
 Smallest overlap matrix eigenvalue = 2.15E-05
 Guess MOs from SCF MO coefficient file

 -----------------------------------------------------------------------
  General SCF calculation program by
  Eric Jon Sundstrom, Paul Horn, Yuezhi Mao, Dmitri Zuev, Alec White,
  David Stuck, Shaama M.S., Shane Yost, Joonho Lee, David Small,
  Daniel Levine, Susi Lehtola, Hugh Burton, Evgeny Epifanovsky
 -----------------------------------------------------------------------
 Exchange:     0.2000 Hartree-Fock + 0.0800 Slater + 0.7200 B88
 Correlation:  0.1900 VWN1RPA + 0.8100 LYP
 Using SG-1 standard quadrature grid
 using 8 threads for integral computing
 -------------------------------------------------------
 OpenMP Integral computing Module                
 Release: version 2.0, May 2017, Q-Chem Inc. Pleasanton 
 -------------------------------------------------------
 -------------------------------------------------------
 OpenMP BLAS3 based DFT computing Module                
 Release: version 1.0, May 2013, Q-Chem Inc. Pittsburgh 
 -------------------------------------------------------
 A restricted SCF calculation will be
 performed using DIIS
 SCF converges when DIIS error is below 1.0e-08
 ---------------------------------------
  Cycle       Energy         DIIS error
 ---------------------------------------
    1  -10490.2969990965      3.18e-05  
    2  -10490.2970051860      1.80e-05  
    3  -10490.2970041545      2.25e-05  
    4  -10490.2970069381      2.73e-06  
    5  -10490.2970069846      9.76e-07  
    6  -10490.2970069886      4.20e-07  
    7  -10490.2970069896      1.09e-07  
    8  -10490.2970069897      1.27e-08  
    9  -10490.2970069898      3.64e-09  Convergence criterion met
 ---------------------------------------
 SCF time:   CPU 81.82s  wall 11.00s 
 SCF   energy in the final basis set =   -10490.2970069898
 Total energy in the final basis set =   -10490.2970069898

 --------------------------------------------------------------
             Orbital Energies (a.u.) and Symmetries
 --------------------------------------------------------------

 Alpha MOs, Restricted
 -- Occupied --                  
******* -482.86 -176.33 -165.73 -165.73 -165.73 -101.59 -101.59
  1 A'    2 A'    3 A'    4 A'    1 A"    5 A'    6 A'    7 A'                 
-62.515 -56.336 -56.331 -56.331 -35.823 -31.316 -31.310 -31.310
  8 A'    9 A'    2 A"   10 A'   11 A'   12 A'    3 A"   13 A'                 
-22.967 -22.965 -22.965 -22.960 -22.960 -10.320 -10.296  -9.506
 14 A'    4 A"   15 A'   16 A'    5 A"   17 A'   18 A'   19 A'                 
 -9.505  -8.724  -7.271  -7.270  -7.260  -7.260  -7.259  -7.259
 20 A'   21 A'   22 A'   23 A'    6 A"   24 A'    7 A"   25 A'                 
 -6.556  -6.542  -6.541  -6.372  -4.786  -4.769  -4.769  -2.667
 26 A'    8 A"   27 A'   28 A'   29 A'    9 A"   30 A'   31 A'                 
 -2.663  -2.662  -2.651  -2.651  -2.051  -2.046  -2.046  -2.032
 10 A"   32 A'   11 A"   33 A'   34 A'   12 A"   35 A'   36 A'                 
 -2.032  -0.951  -0.865  -0.850  -0.755  -0.677  -0.559  -0.502
 13 A"   37 A'   38 A'   39 A'   40 A'   41 A'   42 A'   43 A'                 
 -0.485  -0.443  -0.404  -0.370  -0.359  -0.353  -0.340  -0.321
 44 A'   14 A"   45 A'   46 A'   15 A"   16 A"   47 A'   48 A'                 
 -0.301  -0.280  -0.261
 17 A"   49 A'   18 A"                                                         
 -- Virtual --                   
 -0.083  -0.054  -0.052  -0.027   0.002   0.034   0.036   0.048
 50 A'   51 A'   19 A"   52 A'   53 A'   54 A'   55 A'   56 A'                 
  0.051   0.067   0.072   0.080   0.092   0.100   0.105   0.115
 20 A"   57 A'   21 A"   58 A'   22 A"   59 A'   60 A'   23 A"                 
  0.117   0.120   0.136   0.149   0.158   0.164   0.167   0.180
 61 A'   62 A'   63 A'   24 A"   64 A'   65 A'   66 A'   67 A'                 
  0.223   0.229   0.239   0.246   0.316   0.360   0.376   0.381
 68 A'   69 A'   25 A"   70 A'   71 A'   72 A'   73 A'   26 A"                 
  0.391   0.403   0.406   0.412   0.423   0.433   0.436   0.443
 74 A'   27 A"   75 A'   28 A"   76 A'   77 A'   29 A"   78 A'                 
  0.473   0.473   0.495   0.497   0.505   0.540   0.556   0.575
 79 A'   30 A"   31 A"   80 A'   81 A'   32 A"   33 A"   82 A'                 
  0.621   0.638   0.673   0.677   0.702   0.711   0.751   0.802
 83 A'   84 A'   34 A"   85 A'   86 A'   35 A"   87 A'   88 A'                 
  0.819   0.835   0.836   0.859   0.869   0.907   0.912   0.933
 89 A'   36 A"   37 A"   90 A'   91 A'   92 A'   93 A'   38 A"                 
  0.950   0.999   1.035   1.060   1.203   1.214   1.238   1.260
 94 A'   95 A'   96 A'   97 A'   98 A'   39 A"   99 A'   40 A"                 
  1.331   1.388   1.428   1.554   1.572   1.629   1.693   1.881
 41 A"  100 A'  101 A'  102 A'   42 A"  103 A'  104 A'   43 A"                 
  1.887   1.990   2.027   2.129   2.151   2.185   2.223   2.253
105 A'   44 A"  106 A'  107 A'  108 A'  109 A'   45 A"   46 A"                 
  2.322   2.331   2.466   2.495   2.627   2.820   2.841   3.104
110 A'  111 A'  112 A'  113 A'   47 A"   48 A"  114 A'  115 A'                 
  3.132   3.413   3.947   3.980   3.980   3.988   4.015   4.067
116 A'  117 A'   49 A"  118 A'   50 A"   51 A"  119 A'  120 A'                 
  4.069   4.156   4.264   4.365   4.413   5.996   6.053   6.080
 52 A"  121 A'  122 A'  123 A'  124 A'   53 A"  125 A'  126 A'                 
  6.654   7.532   7.580   7.662   9.682   9.765  23.211  24.016
127 A'   54 A"  128 A'  129 A'  130 A'  131 A'  132 A'  133 A'                 
 25.768  25.810  25.891  25.929  26.369  26.432  27.852  28.335
 55 A"   56 A"  134 A'  135 A'  136 A'  137 A'  138 A'   57 A"                 
 28.377  28.384  28.518  28.534  28.542  28.588  28.682  47.918
139 A'  140 A'   58 A"  141 A'   59 A"  142 A'  143 A'  144 A'                 
127.876 127.910 127.931 151.646 215.666 215.756 289.727 289.773
 60 A"  145 A'  146 A'  147 A'  148 A'  149 A'   61 A"  150 A'                 
289.8881020.7141901.809
151 A'  152 A'  153 A'                                                         

 Beta MOs, Restricted
 -- Occupied --                  
******* -482.86 -176.33 -165.73 -165.73 -165.73 -101.59 -101.59
  1 A'    2 A'    3 A'    4 A'    1 A"    5 A'    6 A'    7 A'                 
-62.515 -56.336 -56.331 -56.331 -35.823 -31.316 -31.310 -31.310
  8 A'    9 A'    2 A"   10 A'   11 A'   12 A'    3 A"   13 A'                 
-22.967 -22.965 -22.965 -22.960 -22.960 -10.320 -10.296  -9.506
 14 A'    4 A"   15 A'   16 A'    5 A"   17 A'   18 A'   19 A'                 
 -9.505  -8.724  -7.271  -7.270  -7.260  -7.260  -7.259  -7.259
 20 A'   21 A'   22 A'   23 A'    6 A"   24 A'    7 A"   25 A'                 
 -6.556  -6.542  -6.541  -6.372  -4.786  -4.769  -4.769  -2.667
 26 A'    8 A"   27 A'   28 A'   29 A'    9 A"   30 A'   31 A'                 
 -2.663  -2.662  -2.651  -2.651  -2.051  -2.046  -2.046  -2.032
 10 A"   32 A'   11 A"   33 A'   34 A'   12 A"   35 A'   36 A'                 
 -2.032  -0.951  -0.865  -0.850  -0.755  -0.677  -0.559  -0.502
 13 A"   37 A'   38 A'   39 A'   40 A'   41 A'   42 A'   43 A'                 
 -0.485  -0.443  -0.404  -0.370  -0.359  -0.353  -0.340  -0.321
 44 A'   14 A"   45 A'   46 A'   15 A"   16 A"   47 A'   48 A'                 
 -0.301  -0.280  -0.261
 17 A"   49 A'   18 A"                                                         
 -- Virtual --                   
 -0.083  -0.054  -0.052  -0.027   0.002   0.034   0.036   0.048
 50 A'   51 A'   19 A"   52 A'   53 A'   54 A'   55 A'   56 A'                 
  0.051   0.067   0.072   0.080   0.092   0.100   0.105   0.115
 20 A"   57 A'   21 A"   58 A'   22 A"   59 A'   60 A'   23 A"                 
  0.117   0.120   0.136   0.149   0.158   0.164   0.167   0.180
 61 A'   62 A'   63 A'   24 A"   64 A'   65 A'   66 A'   67 A'                 
  0.223   0.229   0.239   0.246   0.316   0.360   0.376   0.381
 68 A'   69 A'   25 A"   70 A'   71 A'   72 A'   73 A'   26 A"                 
  0.391   0.403   0.406   0.412   0.423   0.433   0.436   0.443
 74 A'   27 A"   75 A'   28 A"   76 A'   77 A'   29 A"   78 A'                 
  0.473   0.473   0.495   0.497   0.505   0.540   0.556   0.575
 79 A'   30 A"   31 A"   80 A'   81 A'   32 A"   33 A"   82 A'                 
  0.621   0.638   0.673   0.677   0.702   0.711   0.751   0.802
 83 A'   84 A'   34 A"   85 A'   86 A'   35 A"   87 A'   88 A'                 
  0.819   0.835   0.836   0.859   0.869   0.907   0.912   0.933
 89 A'   36 A"   37 A"   90 A'   91 A'   92 A'   93 A'   38 A"                 
  0.950   0.999   1.035   1.060   1.203   1.214   1.238   1.260
 94 A'   95 A'   96 A'   97 A'   98 A'   39 A"   99 A'   40 A"                 
  1.331   1.388   1.428   1.554   1.572   1.629   1.693   1.881
 41 A"  100 A'  101 A'  102 A'   42 A"  103 A'  104 A'   43 A"                 
  1.887   1.990   2.027   2.129   2.151   2.185   2.223   2.253
105 A'   44 A"  106 A'  107 A'  108 A'  109 A'   45 A"   46 A"                 
  2.322   2.331   2.466   2.495   2.627   2.820   2.841   3.104
110 A'  111 A'  112 A'  113 A'   47 A"   48 A"  114 A'  115 A'                 
  3.132   3.413   3.947   3.980   3.980   3.988   4.015   4.067
116 A'  117 A'   49 A"  118 A'   50 A"   51 A"  119 A'  120 A'                 
  4.069   4.156   4.264   4.365   4.413   5.996   6.053   6.080
 52 A"  121 A'  122 A'  123 A'  124 A'   53 A"  125 A'  126 A'                 
  6.654   7.532   7.580   7.662   9.682   9.765  23.211  24.016
127 A'   54 A"  128 A'  129 A'  130 A'  131 A'  132 A'  133 A'                 
 25.768  25.810  25.891  25.929  26.369  26.432  27.852  28.335
 55 A"   56 A"  134 A'  135 A'  136 A'  137 A'  138 A'   57 A"                 
 28.377  28.384  28.518  28.534  28.542  28.588  28.682  47.918
139 A'  140 A'   58 A"  141 A'   59 A"  142 A'  143 A'  144 A'                 
127.876 127.910 127.931 151.646 215.666 215.756 289.727 289.773
 60 A"  145 A'  146 A'  147 A'  148 A'  149 A'   61 A"  150 A'                 
289.8881020.7141901.809
151 A'  152 A'  153 A'                                                         
 --------------------------------------------------------------

          Ground-State Mulliken Net Atomic Charges

     Atom                 Charge (a.u.)
  ----------------------------------------
      1 Cl                    0.444734
      2 Br                   -0.130498
      3 Cl                    0.390867
      4 I                     0.148455
      5 C                    -0.258850
      6 C                    -0.594708
  ----------------------------------------
  Sum of atomic charges =     0.000000

 -----------------------------------------------------------------
                    Cartesian Multipole Moments
 -----------------------------------------------------------------
    Charge (ESU x 10^10)
                 0.0000
    Dipole Moment (Debye)
         X      -0.3695      Y      -0.2677      Z       0.0000
       Tot       0.4563
    Quadrupole Moments (Debye-Ang)
        XX     -82.0363     XY       1.0962     YY     -78.6724
        XZ       0.0000     YZ      -0.0000     ZZ     -84.4083
    Octopole Moments (Debye-Ang^2)
       XXX     -85.9711    XXY       6.2650    XYY     -33.5215
       YYY      26.2469    XXZ       0.0000    XYZ       0.0000
       YYZ      -0.0000    XZZ     -28.2891    YZZ       9.2264
       ZZZ       0.0000
    Hexadecapole Moments (Debye-Ang^3)
      XXXX   -1348.0175   XXXY     -65.5447   XXYY    -375.1603
      XYYY     -77.7245   YYYY   -1108.6203   XXXZ       0.0000
      XXYZ      -0.0000   XYYZ       0.0000   YYYZ      -0.0000
      XXZZ    -249.3615   XYZZ     -27.7627   YYZZ    -220.0556
      XZZZ      -0.0000   YZZZ      -0.0000   ZZZZ    -106.7801
 -----------------------------------------------------------------
 Calculating analytic gradient of the SCF energy
 Gradient of SCF Energy
            1           2           3           4           5           6
    1   0.0003905   0.0004536  -0.0000096  -0.0000987   0.0006308  -0.0013666
    2  -0.0007893   0.0003446  -0.0001024   0.0007964  -0.0000354  -0.0002140
    3  -0.0000000   0.0000000  -0.0000000   0.0000000   0.0000000  -0.0000000
 Max gradient component =       1.367E-03
 RMS gradient           =       4.753E-04
 Gradient time:  CPU 40.36 s  wall 5.17 s
 Geometry Optimization Parameters
   NAtoms,    NIC,     NZ,  NCons,   NDum,   NFix, NCnnct, MaxDiis
        6      37       0       0       0       0       0       0

 Cartesian Hessian Update
 Hessian Updated using BFGS Update


** GEOMETRY OPTIMIZATION IN DELOCALIZED INTERNAL COORDINATES **
   Searching for a Minimum

   Optimization Cycle:  22

                       Coordinates (Angstroms)
     ATOM                X               Y               Z
      1  Cl        2.5995880814    1.4030363537    0.0000000000
      2  Br       -0.6649925846    1.8551090972    0.0000000000
      3  Cl        2.3471105182   -1.4863391541    0.0000000000
      4  I        -1.1074128329   -1.5204687681    0.0000000000
      5  C         1.5225744639    0.0416752272    0.0000000000
      6  C         0.1847411658    0.1593665355    0.0000000000
   Point Group: cs    Number of degrees of freedom:     9


   Energy is -10490.297006990

 Hessian Updated using BFGS Update

  9 Hessian modes will be used to form the next step
  Hessian Eigenvalues:
     0.040098    0.076525    0.146646    0.259180    0.340095    0.523926
     0.774091    0.984875    1.030480

 Minimum Search - Taking Simple RFO Step
 Searching for Lamda that Minimizes Along All modes
 Value Taken    Lamda =  -0.00000505
 Step Taken.  Stepsize is  0.005593

                             Maximum     Tolerance    Cnvgd?
         Gradient           0.000884      0.000300      NO
         Displacement       0.003510      0.001200      NO
         Energy change     -0.000013      0.000001      NO


 New Cartesian Coordinates Obtained by Inverse Iteration

 Displacement from previous Coordinates is:  0.005887
 ----------------------------------------------------------------
             Standard Nuclear Orientation (Angstroms)
    I     Atom           X                Y                Z
 ----------------------------------------------------------------
    1      Cl      2.5990040692     1.4037001744     0.0000000000
    2      Br     -0.6649664771     1.8552345460     0.0000000000
    3      Cl      2.3449201124    -1.4870230413     0.0000000000
    4      I      -1.1064897598    -1.5212824125     0.0000000000
    5      C       1.5232197778     0.0418450520     0.0000000000
    6      C       0.1859210893     0.1599049727     0.0000000000
 ----------------------------------------------------------------
 Molecular Point Group                 Cs    NOp =  2
 Largest Abelian Subgroup              Cs    NOp =  2
 Nuclear Repulsion Energy =  1093.8592782332 hartrees
 There are       67 alpha and       67 beta electrons
 Applying Cartesian multipole field
    Component          Value
    ---------          -----
     (2,0,0)        1.00000E-11
     (0,2,0)        2.00000E-11
     (0,0,2)       -3.00000E-11
 Nucleus-field energy     =     0.0000000333 hartrees
 Requested basis set is 6-311++G(d,p)
 There are 81 shells and 214 basis functions
 A cutoff of  1.0D-11 yielded   2444 shell pairs
 There are     18758 function pairs (     20931 Cartesian)
 Smallest overlap matrix eigenvalue = 2.15E-05
 Guess MOs from SCF MO coefficient file

 -----------------------------------------------------------------------
  General SCF calculation program by
  Eric Jon Sundstrom, Paul Horn, Yuezhi Mao, Dmitri Zuev, Alec White,
  David Stuck, Shaama M.S., Shane Yost, Joonho Lee, David Small,
  Daniel Levine, Susi Lehtola, Hugh Burton, Evgeny Epifanovsky
 -----------------------------------------------------------------------
 Exchange:     0.2000 Hartree-Fock + 0.0800 Slater + 0.7200 B88
 Correlation:  0.1900 VWN1RPA + 0.8100 LYP
 Using SG-1 standard quadrature grid
 using 8 threads for integral computing
 -------------------------------------------------------
 OpenMP Integral computing Module                
 Release: version 2.0, May 2017, Q-Chem Inc. Pleasanton 
 -------------------------------------------------------
 -------------------------------------------------------
 OpenMP BLAS3 based DFT computing Module                
 Release: version 1.0, May 2013, Q-Chem Inc. Pittsburgh 
 -------------------------------------------------------
 A restricted SCF calculation will be
 performed using DIIS
 SCF converges when DIIS error is below 1.0e-08
 ---------------------------------------
  Cycle       Energy         DIIS error
 ---------------------------------------
    1  -10490.2970075793      1.79e-05  
    2  -10490.2970097968      7.03e-06  
    3  -10490.2970094394      1.07e-05  
    4  -10490.2970100622      1.44e-06  
    5  -10490.2970100741      5.39e-07  
    6  -10490.2970100753      2.12e-07  
    7  -10490.2970100757      5.99e-08  
    8  -10490.2970100754      8.55e-09  Convergence criterion met
 ---------------------------------------
 SCF time:   CPU 72.75s  wall 9.00s 
 SCF   energy in the final basis set =   -10490.2970100754
 Total energy in the final basis set =   -10490.2970100754

 --------------------------------------------------------------
             Orbital Energies (a.u.) and Symmetries
 --------------------------------------------------------------

 Alpha MOs, Restricted
 -- Occupied --                  
******* -482.86 -176.33 -165.73 -165.73 -165.73 -101.59 -101.59
  1 A'    2 A'    3 A'    4 A'    1 A"    5 A'    6 A'    7 A'                 
-62.515 -56.336 -56.331 -56.331 -35.823 -31.316 -31.310 -31.309
  8 A'    9 A'    2 A"   10 A'   11 A'   12 A'    3 A"   13 A'                 
-22.967 -22.965 -22.965 -22.960 -22.960 -10.320 -10.296  -9.506
 14 A'    4 A"   15 A'   16 A'    5 A"   17 A'   18 A'   19 A'                 
 -9.505  -8.724  -7.271  -7.270  -7.260  -7.260  -7.259  -7.259
 20 A'   21 A'   22 A'   23 A'    6 A"   24 A'    7 A"   25 A'                 
 -6.556  -6.542  -6.541  -6.372  -4.785  -4.769  -4.769  -2.667
 26 A'    8 A"   27 A'   28 A'   29 A'    9 A"   30 A'   31 A'                 
 -2.663  -2.662  -2.651  -2.651  -2.051  -2.046  -2.046  -2.032
 10 A"   32 A'   11 A"   33 A'   34 A'   12 A"   35 A'   36 A'                 
 -2.032  -0.951  -0.865  -0.850  -0.755  -0.677  -0.559  -0.503
 13 A"   37 A'   38 A'   39 A'   40 A'   41 A'   42 A'   43 A'                 
 -0.485  -0.443  -0.404  -0.370  -0.359  -0.353  -0.340  -0.321
 44 A'   14 A"   45 A'   46 A'   15 A"   16 A"   47 A'   48 A'                 
 -0.300  -0.279  -0.261
 17 A"   49 A'   18 A"                                                         
 -- Virtual --                   
 -0.083  -0.054  -0.052  -0.027   0.002   0.034   0.036   0.048
 50 A'   51 A'   19 A"   52 A'   53 A'   54 A'   55 A'   56 A'                 
  0.051   0.067   0.072   0.080   0.092   0.100   0.105   0.115
 20 A"   57 A'   21 A"   58 A'   22 A"   59 A'   60 A'   23 A"                 
  0.117   0.120   0.136   0.149   0.158   0.164   0.167   0.180
 61 A'   62 A'   63 A'   24 A"   64 A'   65 A'   66 A'   67 A'                 
  0.223   0.229   0.239   0.246   0.316   0.360   0.376   0.381
 68 A'   69 A'   25 A"   70 A'   71 A'   72 A'   73 A'   26 A"                 
  0.391   0.403   0.406   0.412   0.422   0.433   0.436   0.443
 74 A'   27 A"   75 A'   28 A"   76 A'   77 A'   29 A"   78 A'                 
  0.473   0.473   0.495   0.497   0.505   0.540   0.556   0.576
 79 A'   30 A"   31 A"   80 A'   81 A'   32 A"   33 A"   82 A'                 
  0.621   0.638   0.673   0.677   0.702   0.711   0.751   0.802
 83 A'   84 A'   34 A"   85 A'   86 A'   35 A"   87 A'   88 A'                 
  0.819   0.835   0.836   0.859   0.869   0.907   0.912   0.933
 89 A'   36 A"   37 A"   90 A'   91 A'   92 A'   93 A'   38 A"                 
  0.950   0.999   1.035   1.060   1.203   1.214   1.238   1.260
 94 A'   95 A'   96 A'   97 A'   98 A'   39 A"   99 A'   40 A"                 
  1.331   1.388   1.428   1.554   1.573   1.629   1.694   1.881
 41 A"  100 A'  101 A'  102 A'   42 A"  103 A'  104 A'   43 A"                 
  1.888   1.991   2.027   2.130   2.151   2.185   2.223   2.253
105 A'   44 A"  106 A'  107 A'  108 A'  109 A'   45 A"   46 A"                 
  2.322   2.332   2.466   2.495   2.627   2.820   2.841   3.105
110 A'  111 A'  112 A'  113 A'   47 A"   48 A"  114 A'  115 A'                 
  3.133   3.412   3.947   3.980   3.980   3.988   4.014   4.067
116 A'  117 A'   49 A"  118 A'   50 A"   51 A"  119 A'  120 A'                 
  4.069   4.156   4.264   4.365   4.413   5.996   6.053   6.080
 52 A"  121 A'  122 A'  123 A'  124 A'   53 A"  125 A'  126 A'                 
  6.654   7.532   7.580   7.662   9.682   9.765  23.211  24.018
127 A'   54 A"  128 A'  129 A'  130 A'  131 A'  132 A'  133 A'                 
 25.768  25.810  25.891  25.929  26.368  26.432  27.852  28.335
 55 A"   56 A"  134 A'  135 A'  136 A'  137 A'  138 A'   57 A"                 
 28.377  28.384  28.518  28.534  28.542  28.588  28.682  47.918
139 A'  140 A'   58 A"  141 A'   59 A"  142 A'  143 A'  144 A'                 
127.876 127.910 127.931 151.646 215.666 215.756 289.727 289.773
 60 A"  145 A'  146 A'  147 A'  148 A'  149 A'   61 A"  150 A'                 
289.8881020.7151901.809
151 A'  152 A'  153 A'                                                         

 Beta MOs, Restricted
 -- Occupied --                  
******* -482.86 -176.33 -165.73 -165.73 -165.73 -101.59 -101.59
  1 A'    2 A'    3 A'    4 A'    1 A"    5 A'    6 A'    7 A'                 
-62.515 -56.336 -56.331 -56.331 -35.823 -31.316 -31.310 -31.309
  8 A'    9 A'    2 A"   10 A'   11 A'   12 A'    3 A"   13 A'                 
-22.967 -22.965 -22.965 -22.960 -22.960 -10.320 -10.296  -9.506
 14 A'    4 A"   15 A'   16 A'    5 A"   17 A'   18 A'   19 A'                 
 -9.505  -8.724  -7.271  -7.270  -7.260  -7.260  -7.259  -7.259
 20 A'   21 A'   22 A'   23 A'    6 A"   24 A'    7 A"   25 A'                 
 -6.556  -6.542  -6.541  -6.372  -4.785  -4.769  -4.769  -2.667
 26 A'    8 A"   27 A'   28 A'   29 A'    9 A"   30 A'   31 A'                 
 -2.663  -2.662  -2.651  -2.651  -2.051  -2.046  -2.046  -2.032
 10 A"   32 A'   11 A"   33 A'   34 A'   12 A"   35 A'   36 A'                 
 -2.032  -0.951  -0.865  -0.850  -0.755  -0.677  -0.559  -0.503
 13 A"   37 A'   38 A'   39 A'   40 A'   41 A'   42 A'   43 A'                 
 -0.485  -0.443  -0.404  -0.370  -0.359  -0.353  -0.340  -0.321
 44 A'   14 A"   45 A'   46 A'   15 A"   16 A"   47 A'   48 A'                 
 -0.300  -0.279  -0.261
 17 A"   49 A'   18 A"                                                         
 -- Virtual --                   
 -0.083  -0.054  -0.052  -0.027   0.002   0.034   0.036   0.048
 50 A'   51 A'   19 A"   52 A'   53 A'   54 A'   55 A'   56 A'                 
  0.051   0.067   0.072   0.080   0.092   0.100   0.105   0.115
 20 A"   57 A'   21 A"   58 A'   22 A"   59 A'   60 A'   23 A"                 
  0.117   0.120   0.136   0.149   0.158   0.164   0.167   0.180
 61 A'   62 A'   63 A'   24 A"   64 A'   65 A'   66 A'   67 A'                 
  0.223   0.229   0.239   0.246   0.316   0.360   0.376   0.381
 68 A'   69 A'   25 A"   70 A'   71 A'   72 A'   73 A'   26 A"                 
  0.391   0.403   0.406   0.412   0.422   0.433   0.436   0.443
 74 A'   27 A"   75 A'   28 A"   76 A'   77 A'   29 A"   78 A'                 
  0.473   0.473   0.495   0.497   0.505   0.540   0.556   0.576
 79 A'   30 A"   31 A"   80 A'   81 A'   32 A"   33 A"   82 A'                 
  0.621   0.638   0.673   0.677   0.702   0.711   0.751   0.802
 83 A'   84 A'   34 A"   85 A'   86 A'   35 A"   87 A'   88 A'                 
  0.819   0.835   0.836   0.859   0.869   0.907   0.912   0.933
 89 A'   36 A"   37 A"   90 A'   91 A'   92 A'   93 A'   38 A"                 
  0.950   0.999   1.035   1.060   1.203   1.214   1.238   1.260
 94 A'   95 A'   96 A'   97 A'   98 A'   39 A"   99 A'   40 A"                 
  1.331   1.388   1.428   1.554   1.573   1.629   1.694   1.881
 41 A"  100 A'  101 A'  102 A'   42 A"  103 A'  104 A'   43 A"                 
  1.888   1.991   2.027   2.130   2.151   2.185   2.223   2.253
105 A'   44 A"  106 A'  107 A'  108 A'  109 A'   45 A"   46 A"                 
  2.322   2.332   2.466   2.495   2.627   2.820   2.841   3.105
110 A'  111 A'  112 A'  113 A'   47 A"   48 A"  114 A'  115 A'                 
  3.133   3.412   3.947   3.980   3.980   3.988   4.014   4.067
116 A'  117 A'   49 A"  118 A'   50 A"   51 A"  119 A'  120 A'                 
  4.069   4.156   4.264   4.365   4.413   5.996   6.053   6.080
 52 A"  121 A'  122 A'  123 A'  124 A'   53 A"  125 A'  126 A'                 
  6.654   7.532   7.580   7.662   9.682   9.765  23.211  24.018
127 A'   54 A"  128 A'  129 A'  130 A'  131 A'  132 A'  133 A'                 
 25.768  25.810  25.891  25.929  26.368  26.432  27.852  28.335
 55 A"   56 A"  134 A'  135 A'  136 A'  137 A'  138 A'   57 A"                 
 28.377  28.384  28.518  28.534  28.542  28.588  28.682  47.918
139 A'  140 A'   58 A"  141 A'   59 A"  142 A'  143 A'  144 A'                 
127.876 127.910 127.931 151.646 215.666 215.756 289.727 289.773
 60 A"  145 A'  146 A'  147 A'  148 A'  149 A'   61 A"  150 A'                 
289.8881020.7151901.809
151 A'  152 A'  153 A'                                                         
 --------------------------------------------------------------

          Ground-State Mulliken Net Atomic Charges

     Atom                 Charge (a.u.)
  ----------------------------------------
      1 Cl                    0.445064
      2 Br                   -0.130566
      3 Cl                    0.391282
      4 I                     0.147915
      5 C                    -0.260633
      6 C                    -0.593063
  ----------------------------------------
  Sum of atomic charges =     0.000000

 -----------------------------------------------------------------
                    Cartesian Multipole Moments
 -----------------------------------------------------------------
    Charge (ESU x 10^10)
                 0.0000
    Dipole Moment (Debye)
         X      -0.3635      Y      -0.2659      Z       0.0000
       Tot       0.4504
    Quadrupole Moments (Debye-Ang)
        XX     -82.0388     XY       1.0919     YY     -78.6636
        XZ       0.0000     YZ      -0.0000     ZZ     -84.4082
    Octopole Moments (Debye-Ang^2)
       XXX     -85.9776    XXY       6.3066    XYY     -33.5014
       YYY      26.2860    XXZ       0.0000    XYZ      -0.0000
       YYZ       0.0000    XZZ     -28.2813    YZZ       9.2472
       ZZZ       0.0000
    Hexadecapole Moments (Debye-Ang^3)
      XXXX   -1346.9400   XXXY     -65.6024   XXYY    -375.0816
      XYYY     -77.7939   YYYY   -1109.2557   XXXZ       0.0000
      XXYZ      -0.0000   XYYZ       0.0000   YYYZ       0.0000
      XXZZ    -249.1395   XYZZ     -27.7894   YYZZ    -220.1877
      XZZZ      -0.0000   YZZZ      -0.0000   ZZZZ    -106.7836
 -----------------------------------------------------------------
 Calculating analytic gradient of the SCF energy
 Gradient of SCF Energy
            1           2           3           4           5           6
    1   0.0001235   0.0003981  -0.0004011  -0.0001585   0.0006000  -0.0005621
    2  -0.0007444   0.0004417  -0.0000500   0.0006000  -0.0001013  -0.0001459
    3   0.0000000  -0.0000000   0.0000000  -0.0000000   0.0000000  -0.0000000
 Max gradient component =       7.444E-04
 RMS gradient           =       3.479E-04
 Gradient time:  CPU 40.26 s  wall 5.17 s
 Geometry Optimization Parameters
   NAtoms,    NIC,     NZ,  NCons,   NDum,   NFix, NCnnct, MaxDiis
        6      37       0       0       0       0       0       0

 Cartesian Hessian Update
 Hessian Updated using BFGS Update


** GEOMETRY OPTIMIZATION IN DELOCALIZED INTERNAL COORDINATES **
   Searching for a Minimum

   Optimization Cycle:  23

                       Coordinates (Angstroms)
     ATOM                X               Y               Z
      1  Cl        2.5990040692    1.4037001744    0.0000000000
      2  Br       -0.6649664771    1.8552345460    0.0000000000
      3  Cl        2.3449201124   -1.4870230413    0.0000000000
      4  I        -1.1064897598   -1.5212824125    0.0000000000
      5  C         1.5232197778    0.0418450520    0.0000000000
      6  C         0.1859210893    0.1599049727    0.0000000000
   Point Group: cs    Number of degrees of freedom:     9


   Energy is -10490.297010075

 Hessian Updated using BFGS Update

  9 Hessian modes will be used to form the next step
  Hessian Eigenvalues:
     0.040003    0.068585    0.148261    0.261029    0.338706    0.478098
     0.713362    1.006411    1.028734

 Minimum Search - Taking Simple RFO Step
 Searching for Lamda that Minimizes Along All modes
 Value Taken    Lamda =   0.00000000
 Step Taken.  Stepsize is  0.002281

                             Maximum     Tolerance    Cnvgd?
         Gradient           0.000479      0.000300      NO
         Displacement       0.001438      0.001200      NO
         Energy change     -0.000003      0.000001      NO


 New Cartesian Coordinates Obtained by Inverse Iteration

 Displacement from previous Coordinates is:  0.001706
 ----------------------------------------------------------------
             Standard Nuclear Orientation (Angstroms)
    I     Atom           X                Y                Z
 ----------------------------------------------------------------
    1      Cl      2.5988121313     1.4041561338     0.0000000000
    2      Br     -0.6648853813     1.8552874573     0.0000000000
    3      Cl      2.3444971803    -1.4874137845     0.0000000000
    4      I      -1.1064166797    -1.5214819787     0.0000000000
    5      C       1.5232613638     0.0418435316     0.0000000000
    6      C       0.1863401975     0.1599879317     0.0000000000
 ----------------------------------------------------------------
 Molecular Point Group                 Cs    NOp =  2
 Largest Abelian Subgroup              Cs    NOp =  2
 Nuclear Repulsion Energy =  1093.8294295284 hartrees
 There are       67 alpha and       67 beta electrons
 Applying Cartesian multipole field
    Component          Value
    ---------          -----
     (2,0,0)        1.00000E-11
     (0,2,0)        2.00000E-11
     (0,0,2)       -3.00000E-11
 Nucleus-field energy     =     0.0000000333 hartrees
 Requested basis set is 6-311++G(d,p)
 There are 81 shells and 214 basis functions
 A cutoff of  1.0D-11 yielded   2444 shell pairs
 There are     18758 function pairs (     20931 Cartesian)
 Smallest overlap matrix eigenvalue = 2.15E-05
 Guess MOs from SCF MO coefficient file

 -----------------------------------------------------------------------
  General SCF calculation program by
  Eric Jon Sundstrom, Paul Horn, Yuezhi Mao, Dmitri Zuev, Alec White,
  David Stuck, Shaama M.S., Shane Yost, Joonho Lee, David Small,
  Daniel Levine, Susi Lehtola, Hugh Burton, Evgeny Epifanovsky
 -----------------------------------------------------------------------
 Exchange:     0.2000 Hartree-Fock + 0.0800 Slater + 0.7200 B88
 Correlation:  0.1900 VWN1RPA + 0.8100 LYP
 Using SG-1 standard quadrature grid
 using 8 threads for integral computing
 -------------------------------------------------------
 OpenMP Integral computing Module                
 Release: version 2.0, May 2017, Q-Chem Inc. Pleasanton 
 -------------------------------------------------------
 -------------------------------------------------------
 OpenMP BLAS3 based DFT computing Module                
 Release: version 1.0, May 2013, Q-Chem Inc. Pittsburgh 
 -------------------------------------------------------
 A restricted SCF calculation will be
 performed using DIIS
 SCF converges when DIIS error is below 1.0e-08
 ---------------------------------------
  Cycle       Energy         DIIS error
 ---------------------------------------
    1  -10490.2970104206      6.34e-06  
    2  -10490.2970106674      1.25e-06  
    3  -10490.2970106639      1.47e-06  
    4  -10490.2970106739      6.63e-07  
    5  -10490.2970106766      8.22e-08  
    6  -10490.2970106766      2.48e-08  
    7  -10490.2970106765      1.21e-08  
    8  -10490.2970106767      5.33e-09  Convergence criterion met
 ---------------------------------------
 SCF time:   CPU 72.73s  wall 9.00s 
 SCF   energy in the final basis set =   -10490.2970106767
 Total energy in the final basis set =   -10490.2970106767

 --------------------------------------------------------------
             Orbital Energies (a.u.) and Symmetries
 --------------------------------------------------------------

 Alpha MOs, Restricted
 -- Occupied --                  
******* -482.86 -176.33 -165.73 -165.73 -165.73 -101.59 -101.59
  1 A'    2 A'    3 A'    4 A'    1 A"    5 A'    6 A'    7 A'                 
-62.515 -56.336 -56.331 -56.331 -35.823 -31.316 -31.310 -31.309
  8 A'    9 A'    2 A"   10 A'   11 A'   12 A'    3 A"   13 A'                 
-22.967 -22.965 -22.965 -22.960 -22.960 -10.320 -10.296  -9.506
 14 A'    4 A"   15 A'   16 A'    5 A"   17 A'   18 A'   19 A'                 
 -9.505  -8.724  -7.271  -7.270  -7.260  -7.260  -7.259  -7.259
 20 A'   21 A'   22 A'   23 A'    6 A"   24 A'    7 A"   25 A'                 
 -6.556  -6.542  -6.541  -6.372  -4.785  -4.769  -4.769  -2.667
 26 A'    8 A"   27 A'   28 A'   29 A'    9 A"   30 A'   31 A'                 
 -2.663  -2.662  -2.651  -2.651  -2.051  -2.046  -2.046  -2.032
 10 A"   32 A'   11 A"   33 A'   34 A'   12 A"   35 A'   36 A'                 
 -2.032  -0.951  -0.865  -0.850  -0.755  -0.677  -0.559  -0.503
 13 A"   37 A'   38 A'   39 A'   40 A'   41 A'   42 A'   43 A'                 
 -0.485  -0.443  -0.404  -0.370  -0.359  -0.353  -0.341  -0.321
 44 A'   14 A"   45 A'   46 A'   15 A"   16 A"   47 A'   48 A'                 
 -0.300  -0.279  -0.261
 17 A"   49 A'   18 A"                                                         
 -- Virtual --                   
 -0.084  -0.054  -0.052  -0.027   0.002   0.034   0.036   0.048
 50 A'   51 A'   19 A"   52 A'   53 A'   54 A'   55 A'   56 A'                 
  0.051   0.067   0.072   0.080   0.092   0.100   0.105   0.115
 20 A"   57 A'   21 A"   58 A'   22 A"   59 A'   60 A'   23 A"                 
  0.117   0.120   0.136   0.149   0.158   0.164   0.167   0.180
 61 A'   62 A'   63 A'   24 A"   64 A'   65 A'   66 A'   67 A'                 
  0.223   0.229   0.239   0.246   0.316   0.360   0.376   0.381
 68 A'   69 A'   25 A"   70 A'   71 A'   72 A'   73 A'   26 A"                 
  0.391   0.403   0.406   0.412   0.422   0.433   0.436   0.443
 74 A'   27 A"   75 A'   28 A"   76 A'   77 A'   29 A"   78 A'                 
  0.473   0.473   0.495   0.497   0.505   0.540   0.556   0.576
 79 A'   30 A"   31 A"   80 A'   81 A'   32 A"   33 A"   82 A'                 
  0.621   0.638   0.673   0.677   0.702   0.711   0.751   0.802
 83 A'   84 A'   34 A"   85 A'   86 A'   35 A"   87 A'   88 A'                 
  0.819   0.835   0.836   0.859   0.869   0.907   0.912   0.933
 89 A'   36 A"   37 A"   90 A'   91 A'   92 A'   93 A'   38 A"                 
  0.950   0.999   1.035   1.060   1.203   1.214   1.238   1.260
 94 A'   95 A'   96 A'   97 A'   98 A'   39 A"   99 A'   40 A"                 
  1.331   1.388   1.428   1.554   1.573   1.629   1.694   1.882
 41 A"  100 A'  101 A'  102 A'   42 A"  103 A'  104 A'   43 A"                 
  1.888   1.991   2.027   2.130   2.151   2.185   2.223   2.253
105 A'   44 A"  106 A'  107 A'  108 A'  109 A'   45 A"   46 A"                 
  2.322   2.332   2.466   2.495   2.627   2.820   2.841   3.105
110 A'  111 A'  112 A'  113 A'   47 A"   48 A"  114 A'  115 A'                 
  3.133   3.412   3.947   3.980   3.980   3.988   4.014   4.067
116 A'  117 A'   49 A"  118 A'   50 A"   51 A"  119 A'  120 A'                 
  4.069   4.156   4.264   4.365   4.412   5.996   6.053   6.080
 52 A"  121 A'  122 A'  123 A'  124 A'   53 A"  125 A'  126 A'                 
  6.654   7.532   7.580   7.662   9.682   9.765  23.211  24.019
127 A'   54 A"  128 A'  129 A'  130 A'  131 A'  132 A'  133 A'                 
 25.768  25.810  25.891  25.929  26.368  26.432  27.852  28.335
 55 A"   56 A"  134 A'  135 A'  136 A'  137 A'  138 A'   57 A"                 
 28.377  28.384  28.518  28.534  28.542  28.588  28.682  47.918
139 A'  140 A'   58 A"  141 A'   59 A"  142 A'  143 A'  144 A'                 
127.876 127.910 127.931 151.646 215.666 215.756 289.727 289.773
 60 A"  145 A'  146 A'  147 A'  148 A'  149 A'   61 A"  150 A'                 
289.8881020.7151901.809
151 A'  152 A'  153 A'                                                         

 Beta MOs, Restricted
 -- Occupied --                  
******* -482.86 -176.33 -165.73 -165.73 -165.73 -101.59 -101.59
  1 A'    2 A'    3 A'    4 A'    1 A"    5 A'    6 A'    7 A'                 
-62.515 -56.336 -56.331 -56.331 -35.823 -31.316 -31.310 -31.309
  8 A'    9 A'    2 A"   10 A'   11 A'   12 A'    3 A"   13 A'                 
-22.967 -22.965 -22.965 -22.960 -22.960 -10.320 -10.296  -9.506
 14 A'    4 A"   15 A'   16 A'    5 A"   17 A'   18 A'   19 A'                 
 -9.505  -8.724  -7.271  -7.270  -7.260  -7.260  -7.259  -7.259
 20 A'   21 A'   22 A'   23 A'    6 A"   24 A'    7 A"   25 A'                 
 -6.556  -6.542  -6.541  -6.372  -4.785  -4.769  -4.769  -2.667
 26 A'    8 A"   27 A'   28 A'   29 A'    9 A"   30 A'   31 A'                 
 -2.663  -2.662  -2.651  -2.651  -2.051  -2.046  -2.046  -2.032
 10 A"   32 A'   11 A"   33 A'   34 A'   12 A"   35 A'   36 A'                 
 -2.032  -0.951  -0.865  -0.850  -0.755  -0.677  -0.559  -0.503
 13 A"   37 A'   38 A'   39 A'   40 A'   41 A'   42 A'   43 A'                 
 -0.485  -0.443  -0.404  -0.370  -0.359  -0.353  -0.341  -0.321
 44 A'   14 A"   45 A'   46 A'   15 A"   16 A"   47 A'   48 A'                 
 -0.300  -0.279  -0.261
 17 A"   49 A'   18 A"                                                         
 -- Virtual --                   
 -0.084  -0.054  -0.052  -0.027   0.002   0.034   0.036   0.048
 50 A'   51 A'   19 A"   52 A'   53 A'   54 A'   55 A'   56 A'                 
  0.051   0.067   0.072   0.080   0.092   0.100   0.105   0.115
 20 A"   57 A'   21 A"   58 A'   22 A"   59 A'   60 A'   23 A"                 
  0.117   0.120   0.136   0.149   0.158   0.164   0.167   0.180
 61 A'   62 A'   63 A'   24 A"   64 A'   65 A'   66 A'   67 A'                 
  0.223   0.229   0.239   0.246   0.316   0.360   0.376   0.381
 68 A'   69 A'   25 A"   70 A'   71 A'   72 A'   73 A'   26 A"                 
  0.391   0.403   0.406   0.412   0.422   0.433   0.436   0.443
 74 A'   27 A"   75 A'   28 A"   76 A'   77 A'   29 A"   78 A'                 
  0.473   0.473   0.495   0.497   0.505   0.540   0.556   0.576
 79 A'   30 A"   31 A"   80 A'   81 A'   32 A"   33 A"   82 A'                 
  0.621   0.638   0.673   0.677   0.702   0.711   0.751   0.802
 83 A'   84 A'   34 A"   85 A'   86 A'   35 A"   87 A'   88 A'                 
  0.819   0.835   0.836   0.859   0.869   0.907   0.912   0.933
 89 A'   36 A"   37 A"   90 A'   91 A'   92 A'   93 A'   38 A"                 
  0.950   0.999   1.035   1.060   1.203   1.214   1.238   1.260
 94 A'   95 A'   96 A'   97 A'   98 A'   39 A"   99 A'   40 A"                 
  1.331   1.388   1.428   1.554   1.573   1.629   1.694   1.882
 41 A"  100 A'  101 A'  102 A'   42 A"  103 A'  104 A'   43 A"                 
  1.888   1.991   2.027   2.130   2.151   2.185   2.223   2.253
105 A'   44 A"  106 A'  107 A'  108 A'  109 A'   45 A"   46 A"                 
  2.322   2.332   2.466   2.495   2.627   2.820   2.841   3.105
110 A'  111 A'  112 A'  113 A'   47 A"   48 A"  114 A'  115 A'                 
  3.133   3.412   3.947   3.980   3.980   3.988   4.014   4.067
116 A'  117 A'   49 A"  118 A'   50 A"   51 A"  119 A'  120 A'                 
  4.069   4.156   4.264   4.365   4.412   5.996   6.053   6.080
 52 A"  121 A'  122 A'  123 A'  124 A'   53 A"  125 A'  126 A'                 
  6.654   7.532   7.580   7.662   9.682   9.765  23.211  24.019
127 A'   54 A"  128 A'  129 A'  130 A'  131 A'  132 A'  133 A'                 
 25.768  25.810  25.891  25.929  26.368  26.432  27.852  28.335
 55 A"   56 A"  134 A'  135 A'  136 A'  137 A'  138 A'   57 A"                 
 28.377  28.384  28.518  28.534  28.542  28.588  28.682  47.918
139 A'  140 A'   58 A"  141 A'   59 A"  142 A'  143 A'  144 A'                 
127.876 127.910 127.931 151.646 215.666 215.756 289.727 289.773
 60 A"  145 A'  146 A'  147 A'  148 A'  149 A'   61 A"  150 A'                 
289.8881020.7151901.809
151 A'  152 A'  153 A'                                                         
 --------------------------------------------------------------

          Ground-State Mulliken Net Atomic Charges

     Atom                 Charge (a.u.)
  ----------------------------------------
      1 Cl                    0.444985
      2 Br                   -0.130628
      3 Cl                    0.391331
      4 I                     0.147789
      5 C                    -0.260407
      6 C                    -0.593070
  ----------------------------------------
  Sum of atomic charges =     0.000000

 -----------------------------------------------------------------
                    Cartesian Multipole Moments
 -----------------------------------------------------------------
    Charge (ESU x 10^10)
                 0.0000
    Dipole Moment (Debye)
         X      -0.3635      Y      -0.2657      Z      -0.0000
       Tot       0.4503
    Quadrupole Moments (Debye-Ang)
        XX     -82.0422     XY       1.0908     YY     -78.6611
        XZ      -0.0000     YZ       0.0000     ZZ     -84.4087
    Octopole Moments (Debye-Ang^2)
       XXX     -85.9900    XXY       6.3108    XYY     -33.4971
       YYY      26.2961    XXZ       0.0000    XYZ      -0.0000
       YYZ       0.0000    XZZ     -28.2798    YZZ       9.2514
       ZZZ       0.0000
    Hexadecapole Moments (Debye-Ang^3)
      XXXX   -1346.7734   XXXY     -65.6450   XXYY    -375.0836
      XYYY     -77.8350   YYYY   -1109.5208   XXXZ      -0.0000
      XXYZ       0.0000   XYYZ      -0.0000   YYYZ       0.0000
      XXZZ    -249.1010   XYZZ     -27.8049   YYZZ    -220.2415
      XZZZ      -0.0000   YZZZ       0.0000   ZZZZ    -106.7856
 -----------------------------------------------------------------
 Calculating analytic gradient of the SCF energy
 Gradient of SCF Energy
            1           2           3           4           5           6
    1   0.0001168   0.0003766  -0.0004455  -0.0002001   0.0002593  -0.0001072
    2  -0.0006128   0.0004905  -0.0001568   0.0005351  -0.0001023  -0.0001537
    3  -0.0000000  -0.0000000  -0.0000000  -0.0000000  -0.0000000   0.0000000
 Max gradient component =       6.128E-04
 RMS gradient           =       2.822E-04
 Gradient time:  CPU 40.61 s  wall 5.21 s
 Geometry Optimization Parameters
   NAtoms,    NIC,     NZ,  NCons,   NDum,   NFix, NCnnct, MaxDiis
        6      37       0       0       0       0       0       0

 Cartesian Hessian Update
 Hessian Updated using BFGS Update


** GEOMETRY OPTIMIZATION IN DELOCALIZED INTERNAL COORDINATES **
   Searching for a Minimum

   Optimization Cycle:  24

                       Coordinates (Angstroms)
     ATOM                X               Y               Z
      1  Cl        2.5988121313    1.4041561338    0.0000000000
      2  Br       -0.6648853813    1.8552874573    0.0000000000
      3  Cl        2.3444971803   -1.4874137845    0.0000000000
      4  I        -1.1064166797   -1.5214819787    0.0000000000
      5  C         1.5232613638    0.0418435316    0.0000000000
      6  C         0.1863401975    0.1599879317    0.0000000000
   Point Group: cs    Number of degrees of freedom:     9


   Energy is -10490.297010677

 Hessian Updated using BFGS Update

  9 Hessian modes will be used to form the next step
  Hessian Eigenvalues:
     0.039796    0.065076    0.143212    0.259479    0.290737    0.357092
     0.775567    1.025982    1.043310

 Minimum Search - Taking Simple RFO Step
 Searching for Lamda that Minimizes Along All modes
 Value Taken    Lamda =   0.00000000
 Step Taken.  Stepsize is  0.001546

                             Maximum     Tolerance    Cnvgd?
         Gradient           0.000195      0.000300     YES
         Displacement       0.001046      0.001200     YES
         Energy change     -0.000001      0.000001     YES


                       Distance Matrix (Angstroms)
             Cl(  1)   Br(  2)   Cl(  3)   I (  4)   C (  5)
   Br(  2)  3.294729
   Cl(  3)  2.902732  4.497781
   I (  4)  4.721025  3.405513  3.451082
   C (  5)  1.735715  2.841930  1.735816  3.059280
   C (  6)  2.714401  1.897004  2.715064  2.120981  1.342131

 Final energy is   -10490.297010676661     


 ******************************
 **  OPTIMIZATION CONVERGED  **
 ******************************

                       Coordinates (Angstroms)
     ATOM                X               Y               Z
      1  Cl        2.5988121313    1.4041561338    0.0000000000
      2  Br       -0.6648853813    1.8552874573    0.0000000000
      3  Cl        2.3444971803   -1.4874137845    0.0000000000
      4  I        -1.1064166797   -1.5214819787    0.0000000000
      5  C         1.5232613638    0.0418435316    0.0000000000
      6  C         0.1863401975    0.1599879317    0.0000000000

Z-matrix Print:
$molecule
0 1
I 
C  1 2.120981
C  2 1.342131 1 122.503861
Cl 3 1.735715 2 123.241083 1 -180.000000 0
Cl 3 1.735816 2 123.286653 1 -0.000000 0
Br 2 1.897004 1 115.784350 3 -180.000000 0
$end


 --------------------------------------------------------------
             Orbital Energies (a.u.) and Symmetries
 --------------------------------------------------------------

 Alpha MOs, Restricted
 -- Occupied --                  
******* -482.86 -176.33 -165.73 -165.73 -165.73 -101.59 -101.59
  1 A'    2 A'    3 A'    4 A'    1 A"    5 A'    6 A'    7 A'                 
-62.515 -56.336 -56.331 -56.331 -35.823 -31.316 -31.310 -31.309
  8 A'    9 A'    2 A"   10 A'   11 A'   12 A'    3 A"   13 A'                 
-22.967 -22.965 -22.965 -22.960 -22.960 -10.320 -10.296  -9.506
 14 A'    4 A"   15 A'   16 A'    5 A"   17 A'   18 A'   19 A'                 
 -9.505  -8.724  -7.271  -7.270  -7.260  -7.260  -7.259  -7.259
 20 A'   21 A'   22 A'   23 A'    6 A"   24 A'    7 A"   25 A'                 
 -6.556  -6.542  -6.541  -6.372  -4.785  -4.769  -4.769  -2.667
 26 A'    8 A"   27 A'   28 A'   29 A'    9 A"   30 A'   31 A'                 
 -2.663  -2.662  -2.651  -2.651  -2.051  -2.046  -2.046  -2.032
 10 A"   32 A'   11 A"   33 A'   34 A'   12 A"   35 A'   36 A'                 
 -2.032  -0.951  -0.865  -0.850  -0.755  -0.677  -0.559  -0.503
 13 A"   37 A'   38 A'   39 A'   40 A'   41 A'   42 A'   43 A'                 
 -0.485  -0.443  -0.404  -0.370  -0.359  -0.353  -0.341  -0.321
 44 A'   14 A"   45 A'   46 A'   15 A"   16 A"   47 A'   48 A'                 
 -0.300  -0.279  -0.261
 17 A"   49 A'   18 A"                                                         
 -- Virtual --                   
 -0.084  -0.054  -0.052  -0.027   0.002   0.034   0.036   0.048
 50 A'   51 A'   19 A"   52 A'   53 A'   54 A'   55 A'   56 A'                 
  0.051   0.067   0.072   0.080   0.092   0.100   0.105   0.115
 20 A"   57 A'   21 A"   58 A'   22 A"   59 A'   60 A'   23 A"                 
  0.117   0.120   0.136   0.149   0.158   0.164   0.167   0.180
 61 A'   62 A'   63 A'   24 A"   64 A'   65 A'   66 A'   67 A'                 
  0.223   0.229   0.239   0.246   0.316   0.360   0.376   0.381
 68 A'   69 A'   25 A"   70 A'   71 A'   72 A'   73 A'   26 A"                 
  0.391   0.403   0.406   0.412   0.422   0.433   0.436   0.443
 74 A'   27 A"   75 A'   28 A"   76 A'   77 A'   29 A"   78 A'                 
  0.473   0.473   0.495   0.497   0.505   0.540   0.556   0.576
 79 A'   30 A"   31 A"   80 A'   81 A'   32 A"   33 A"   82 A'                 
  0.621   0.638   0.673   0.677   0.702   0.711   0.751   0.802
 83 A'   84 A'   34 A"   85 A'   86 A'   35 A"   87 A'   88 A'                 
  0.819   0.835   0.836   0.859   0.869   0.907   0.912   0.933
 89 A'   36 A"   37 A"   90 A'   91 A'   92 A'   93 A'   38 A"                 
  0.950   0.999   1.035   1.060   1.203   1.214   1.238   1.260
 94 A'   95 A'   96 A'   97 A'   98 A'   39 A"   99 A'   40 A"                 
  1.331   1.388   1.428   1.554   1.573   1.629   1.694   1.882
 41 A"  100 A'  101 A'  102 A'   42 A"  103 A'  104 A'   43 A"                 
  1.888   1.991   2.027   2.130   2.151   2.185   2.223   2.253
105 A'   44 A"  106 A'  107 A'  108 A'  109 A'   45 A"   46 A"                 
  2.322   2.332   2.466   2.495   2.627   2.820   2.841   3.105
110 A'  111 A'  112 A'  113 A'   47 A"   48 A"  114 A'  115 A'                 
  3.133   3.412   3.947   3.980   3.980   3.988   4.014   4.067
116 A'  117 A'   49 A"  118 A'   50 A"   51 A"  119 A'  120 A'                 
  4.069   4.156   4.264   4.365   4.412   5.996   6.053   6.080
 52 A"  121 A'  122 A'  123 A'  124 A'   53 A"  125 A'  126 A'                 
  6.654   7.532   7.580   7.662   9.682   9.765  23.211  24.019
127 A'   54 A"  128 A'  129 A'  130 A'  131 A'  132 A'  133 A'                 
 25.768  25.810  25.891  25.929  26.368  26.432  27.852  28.335
 55 A"   56 A"  134 A'  135 A'  136 A'  137 A'  138 A'   57 A"                 
 28.377  28.384  28.518  28.534  28.542  28.588  28.682  47.918
139 A'  140 A'   58 A"  141 A'   59 A"  142 A'  143 A'  144 A'                 
127.876 127.910 127.931 151.646 215.666 215.756 289.727 289.773
 60 A"  145 A'  146 A'  147 A'  148 A'  149 A'   61 A"  150 A'                 
289.8881020.7151901.809
151 A'  152 A'  153 A'                                                         

 Beta MOs, Restricted
 -- Occupied --                  
******* -482.86 -176.33 -165.73 -165.73 -165.73 -101.59 -101.59
  1 A'    2 A'    3 A'    4 A'    1 A"    5 A'    6 A'    7 A'                 
-62.515 -56.336 -56.331 -56.331 -35.823 -31.316 -31.310 -31.309
  8 A'    9 A'    2 A"   10 A'   11 A'   12 A'    3 A"   13 A'                 
-22.967 -22.965 -22.965 -22.960 -22.960 -10.320 -10.296  -9.506
 14 A'    4 A"   15 A'   16 A'    5 A"   17 A'   18 A'   19 A'                 
 -9.505  -8.724  -7.271  -7.270  -7.260  -7.260  -7.259  -7.259
 20 A'   21 A'   22 A'   23 A'    6 A"   24 A'    7 A"   25 A'                 
 -6.556  -6.542  -6.541  -6.372  -4.785  -4.769  -4.769  -2.667
 26 A'    8 A"   27 A'   28 A'   29 A'    9 A"   30 A'   31 A'                 
 -2.663  -2.662  -2.651  -2.651  -2.051  -2.046  -2.046  -2.032
 10 A"   32 A'   11 A"   33 A'   34 A'   12 A"   35 A'   36 A'                 
 -2.032  -0.951  -0.865  -0.850  -0.755  -0.677  -0.559  -0.503
 13 A"   37 A'   38 A'   39 A'   40 A'   41 A'   42 A'   43 A'                 
 -0.485  -0.443  -0.404  -0.370  -0.359  -0.353  -0.341  -0.321
 44 A'   14 A"   45 A'   46 A'   15 A"   16 A"   47 A'   48 A'                 
 -0.300  -0.279  -0.261
 17 A"   49 A'   18 A"                                                         
 -- Virtual --                   
 -0.084  -0.054  -0.052  -0.027   0.002   0.034   0.036   0.048
 50 A'   51 A'   19 A"   52 A'   53 A'   54 A'   55 A'   56 A'                 
  0.051   0.067   0.072   0.080   0.092   0.100   0.105   0.115
 20 A"   57 A'   21 A"   58 A'   22 A"   59 A'   60 A'   23 A"                 
  0.117   0.120   0.136   0.149   0.158   0.164   0.167   0.180
 61 A'   62 A'   63 A'   24 A"   64 A'   65 A'   66 A'   67 A'                 
  0.223   0.229   0.239   0.246   0.316   0.360   0.376   0.381
 68 A'   69 A'   25 A"   70 A'   71 A'   72 A'   73 A'   26 A"                 
  0.391   0.403   0.406   0.412   0.422   0.433   0.436   0.443
 74 A'   27 A"   75 A'   28 A"   76 A'   77 A'   29 A"   78 A'                 
  0.473   0.473   0.495   0.497   0.505   0.540   0.556   0.576
 79 A'   30 A"   31 A"   80 A'   81 A'   32 A"   33 A"   82 A'                 
  0.621   0.638   0.673   0.677   0.702   0.711   0.751   0.802
 83 A'   84 A'   34 A"   85 A'   86 A'   35 A"   87 A'   88 A'                 
  0.819   0.835   0.836   0.859   0.869   0.907   0.912   0.933
 89 A'   36 A"   37 A"   90 A'   91 A'   92 A'   93 A'   38 A"                 
  0.950   0.999   1.035   1.060   1.203   1.214   1.238   1.260
 94 A'   95 A'   96 A'   97 A'   98 A'   39 A"   99 A'   40 A"                 
  1.331   1.388   1.428   1.554   1.573   1.629   1.694   1.882
 41 A"  100 A'  101 A'  102 A'   42 A"  103 A'  104 A'   43 A"                 
  1.888   1.991   2.027   2.130   2.151   2.185   2.223   2.253
105 A'   44 A"  106 A'  107 A'  108 A'  109 A'   45 A"   46 A"                 
  2.322   2.332   2.466   2.495   2.627   2.820   2.841   3.105
110 A'  111 A'  112 A'  113 A'   47 A"   48 A"  114 A'  115 A'                 
  3.133   3.412   3.947   3.980   3.980   3.988   4.014   4.067
116 A'  117 A'   49 A"  118 A'   50 A"   51 A"  119 A'  120 A'                 
  4.069   4.156   4.264   4.365   4.412   5.996   6.053   6.080
 52 A"  121 A'  122 A'  123 A'  124 A'   53 A"  125 A'  126 A'                 
  6.654   7.532   7.580   7.662   9.682   9.765  23.211  24.019
127 A'   54 A"  128 A'  129 A'  130 A'  131 A'  132 A'  133 A'                 
 25.768  25.810  25.891  25.929  26.368  26.432  27.852  28.335
 55 A"   56 A"  134 A'  135 A'  136 A'  137 A'  138 A'   57 A"                 
 28.377  28.384  28.518  28.534  28.542  28.588  28.682  47.918
139 A'  140 A'   58 A"  141 A'   59 A"  142 A'  143 A'  144 A'                 
127.876 127.910 127.931 151.646 215.666 215.756 289.727 289.773
 60 A"  145 A'  146 A'  147 A'  148 A'  149 A'   61 A"  150 A'                 
289.8881020.7151901.809
151 A'  152 A'  153 A'                                                         
 --------------------------------------------------------------

          Ground-State Mulliken Net Atomic Charges

     Atom                 Charge (a.u.)
  ----------------------------------------
      1 Cl                    0.444985
      2 Br                   -0.130628
      3 Cl                    0.391331
      4 I                     0.147789
      5 C                    -0.260407
      6 C                    -0.593070
  ----------------------------------------
  Sum of atomic charges =     0.000000

 -----------------------------------------------------------------
                    Cartesian Multipole Moments
 -----------------------------------------------------------------
    Charge (ESU x 10^10)
                 0.0000
    Dipole Moment (Debye)
         X      -0.3635      Y      -0.2657      Z      -0.0000
       Tot       0.4503
    Quadrupole Moments (Debye-Ang)
        XX     -82.0422     XY       1.0908     YY     -78.6611
        XZ      -0.0000     YZ       0.0000     ZZ     -84.4087
    Octopole Moments (Debye-Ang^2)
       XXX     -85.9900    XXY       6.3108    XYY     -33.4971
       YYY      26.2961    XXZ       0.0000    XYZ      -0.0000
       YYZ       0.0000    XZZ     -28.2798    YZZ       9.2514
       ZZZ       0.0000
    Hexadecapole Moments (Debye-Ang^3)
      XXXX   -1346.7734   XXXY     -65.6450   XXYY    -375.0836
      XYYY     -77.8350   YYYY   -1109.5208   XXXZ      -0.0000
      XXYZ       0.0000   XYYZ      -0.0000   YYYZ       0.0000
      XXZZ    -249.1010   XYZZ     -27.8049   YYZZ    -220.2415
      XZZZ      -0.0000   YZZZ       0.0000   ZZZZ    -106.7856
 -----------------------------------------------------------------
Archival summary:
1\1\K55V\OPT\ProcedureUnspecified\BasisUnspecified\1r1l22\taweetha\MonAug2704:22:012018MonAug2704:22:012018\0\\#,OPT,ProcedureUnspecified,BasisUnspecified,\\0,1\I\C,1,2.12098\C,2,1.34213,1,122.504\Cl,3,1.73571,2,123.241,1,-180,0\Cl,3,1.73582,2,123.287,1,-0,0\Br,2,1.897,1,115.784,3,-180,0\\\@

 Total job time:  454.93s(wall), 3490.76s(cpu) 
 Mon Aug 27 04:22:01 2018

        *************************************************************
        *                                                           *
        *  Thank you very much for using Q-Chem.  Have a nice day.  *
        *                                                           *
        *************************************************************


 
User input: 2 of 2 
 
Q-Chem Developer Version!
                  Welcome to Q-Chem
     A Quantum Leap Into The Future Of Chemistry


 Q-Chem 5.1, Q-Chem, Inc., Pleasanton, CA (2018)

 Yihan Shao,  Zhengting Gan,  E. Epifanovsky,  A. T. B. Gilbert,  M. Wormit,  
 J. Kussmann,  A. W. Lange,  A. Behn,  Jia Deng,  Xintian Feng,  D. Ghosh,  
 M. Goldey,  P. R. Horn,  L. D. Jacobson,  I. Kaliman,  T. Kus,  A. Landau,  
 Jie Liu,  E. I. Proynov,  R. M. Richard,  R. P. Steele,  E. J. Sundstrom,  
 H. L. Woodcock III,  P. M. Zimmerman,  D. Zuev,  B. Albrecht,  E. Alguire,  
 S. A. Baeppler,  D. Barton,  Z. Benda,  Y. A. Bernard,  E. J. Berquist,  
 K. B. Bravaya,  H. Burton,  D. Casanova,  Chun-Min Chang,  Yunqing Chen,  
 A. Chien,  K. D. Closser,  M. P. Coons,  S. Coriani,  S. Dasgupta,  
 A. L. Dempwolff,  M. Diedenhofen,  Hainam Do,  R. G. Edgar,  Po-Tung Fang,  
 S. Faraji,  S. Fatehi,  Qingguo Feng,  K. D. Fenk,  J. Fosso-Tande,  
 Qinghui Ge,  A. Ghysels,  G. Gidofalvi,  J. Gomes,  J. Gonthier,  A. Gunina,  
 D. Hait,  M. W. D. Hanson-Heine,  P. H. P. Harbach,  A. W. Hauser,  
 J. E. Herr,  E. G. Hohenstein,  Z. C. Holden,  Kerwin Hui,  B. C. Huynh,  
 T.-C. Jagau,  Hyunjun Ji,  B. Kaduk,  K. Khistyaev,  Jaehoon Kim,  
 P. Klunzinger,  K. Koh,  D. Kosenkov,  L. Koulias,  T. Kowalczyk,  
 C. M. Krauter,  A. Kunitsa,  Ka Un Lao,  A. Laurent,  K. V. Lawler,  
 Joonho Lee,  D. Lefrancois,  S. Lehtola,  D. S. Levine,  Yi-Pei Li,  
 You-Sheng Lin,  Fenglai Liu,  E. Livshits,  A. Luenser,  P. Manohar,  
 E. Mansoor,  S. F. Manzer,  Shan-Ping Mao,  Yuezhi Mao,  N. Mardirossian,  
 A. V. Marenich,  T. Markovich,  L. A. Martinez-Martinez,  S. A. Maurer,  
 N. J. Mayhall,  S. C. McKenzie,  J.-M. Mewes,  A. F. Morrison,  
 J. W. Mullinax,  K. Nanda,  T. S. Nguyen-Beck,  R. Olivares-Amaya,  
 J. A. Parkhill,  T. M. Perrine,  F. Plasser,  P. Pokhilko,  S. Prager,  
 A. Prociuk,  E. Ramos,  D. R. Rehn,  F. Rob,  M. Schneider,  N. Sergueev,  
 S. M. Sharada,  S. Sharma,  D. W. Small,  T. Stauch,  T. Stein,  
 Yu-Chuan Su,  A. J. W. Thom,  A. Tkatchenko,  T. Tsuchimochi,  N. M. Tubman,  
 L. Vogt,  M. L. Vidal,  O. Vydrov,  M. A. Watson,  J. Wenzel,  
 M. de Wergifosse,  T. A. Wesolowski,  A. White,  J. Witte,  A. Yamada,  
 Jun Yang,  K. Yao,  S. Yeganeh,  S. R. Yost,  Zhi-Qiang You,  A. Zech,  
 Igor Ying Zhang,  Xing Zhang,  Yan Zhao,  Ying Zhu,  B. R. Brooks,  
 G. K. L. Chan,  C. J. Cramer,  M. S. Gordon,  W. J. Hehre,  A. Klamt,  
 M. W. Schmidt,  C. D. Sherrill,  D. G. Truhlar,  A. Aspuru-Guzik,  R. Baer,  
 A. T. Bell,  N. A. Besley,  Jeng-Da Chai,  A. E. DePrince, III,  
 R. A. DiStasio Jr.,  A. Dreuw,  B. D. Dunietz,  T. R. Furlani,  
 Chao-Ping Hsu,  Yousung Jung,  Jing Kong,  D. S. Lambrecht,  WanZhen Liang,  
 C. Ochsenfeld,  V. A. Rassolov,  L. V. Slipchenko,  J. E. Subotnik,  
 T. Van Voorhis,  J. M. Herbert,  A. I. Krylov,  P. M. W. Gill,  M. Head-Gordon

 Contributors to earlier versions of Q-Chem not listed above: 
 R. D. Adamson,  B. Austin,  J. Baker,  G. J. O. Beran,  K. Brandhorst,  
 S. T. Brown,  E. F. C. Byrd,  A. K. Chakraborty,  C.-L. Cheng,  
 Siu Hung Chien,  D. M. Chipman,  D. L. Crittenden,  H. Dachsel,  
 R. J. Doerksen,  A. D. Dutoi,  L. Fusti-Molnar,  W. A. Goddard III,  
 A. Golubeva-Zadorozhnaya,  S. R. Gwaltney,  G. Hawkins,  A. Heyden,  
 S. Hirata,  G. Kedziora,  F. J. Keil,  C. Kelley,  Jihan Kim,  R. A. King,  
 R. Z. Khaliullin,  P. P. Korambath,  W. Kurlancheek,  A. M. Lee,  M. S. Lee,  
 S. V. Levchenko,  Ching Yeh Lin,  D. Liotard,  R. C. Lochan,  I. Lotan,  
 P. E. Maslen,  N. Nair,  D. P. O'Neill,  D. Neuhauser,  E. Neuscamman,  
 C. M. Oana,  R. Olson,  B. Peters,  R. Peverati,  P. A. Pieniazek,  
 Y. M. Rhee,  J. Ritchie,  M. A. Rohrdanz,  E. Rosta,  N. J. Russ,  
 H. F. Schaefer III,  N. E. Schultz,  N. Shenvi,  A. C. Simmonett,  A. Sodt,  
 D. Stuck,  K. S. Thanthiriwatte,  V. Vanovschi,  Tao Wang,  A. Warshel,  
 C. F. Williams,  Q. Wu,  X. Xu,  W. Zhang

 Please cite Q-Chem as follows:
 Y. Shao et al., Mol. Phys. 113, 184-215 (2015)
 DOI: 10.1080/00268976.2014.952696

 Q-Chem 5.1.1 for Intel X86 EM64T Linux

 Parts of Q-Chem use Armadillo 8.300.2 (Tropical Shenanigans).
 http://arma.sourceforge.net/

 Q-Chem begins on Mon Aug 27 04:22:02 2018  

Host: 
0

     Scratch files written to /scratch/taweetham/qchem7179//
The previous job contains 0 fragments, simply inherited here
Input Ideriv = 2
Curr. Ideriv = -1
Max.  Ideriv = 2

Checking the input file for inconsistencies... 	...done.

--------------------------------------------------------------
User input:
--------------------------------------------------------------

$molecule
read
$end

$rem
   SCF_GUESS 	READ
   JOB_TYPE 	FREQUENCY
   BASIS 	6-311++G**
   EXCHANGE 	B3LYP
   MEM_TOTAL	7500	
$end


--------------------------------------------------------------
 ----------------------------------------------------------------
             Standard Nuclear Orientation (Angstroms)
    I     Atom           X                Y                Z
 ----------------------------------------------------------------
    1      Cl      2.8076499335    -0.8475239693    -0.0000000000
    2      Br      0.9628585839     1.8823085898     0.0000000000
    3      Cl      0.4862003401    -2.5901439714    -0.0000000000
    4      I      -1.8446941268    -0.0451689037    -0.0000000000
    5      C       1.0754160482    -0.9573913709    -0.0000000000
    6      C       0.2701312240     0.1163090790     0.0000000000
 ----------------------------------------------------------------
 Molecular Point Group                 Cs    NOp =  2
 Largest Abelian Subgroup              Cs    NOp =  2
 Nuclear Repulsion Energy =  1093.8294295284 hartrees
 There are       67 alpha and       67 beta electrons
 Requested basis set is 6-311++G(d,p)
 There are 81 shells and 214 basis functions

 Total QAlloc Memory Limit   7500 MB
 Mega-Array Size       188 MB
 MEM_STATIC part       192 MB

                       Distance Matrix (Angstroms)
             Cl(  1)   Br(  2)   Cl(  3)   I (  4)   C (  5)
   Br(  2)  3.294729
   Cl(  3)  2.902732  4.497781
   I (  4)  4.721025  3.405513  3.451082
   C (  5)  1.735715  2.841930  1.735816  3.059280
   C (  6)  2.714401  1.897004  2.715064  2.120981  1.342131

 A cutoff of  1.0D-11 yielded   2444 shell pairs
 There are     18758 function pairs (     20931 Cartesian)

 -------------------------------------------------------
 OpenMP Integral Computing Module                       
 Release: version 1.0, May 2013, Q-Chem Inc. Pittsburgh 
 -------------------------------------------------------
 Integral Job Info:
 Integral job number is                      11
 Integral operator is                         1
 short-range coefficients                     0
 long-range coefficients              100000000
 Omega coefficients                           0
 if combine SR and LR in K                    0
 Integral screening is                        0
 Integral computing path is                   2
 max size of driver memory is            800000
 size of driver memory is                593474
 size of scratch memory is             29634545
 max col of scratch BK array               1296
 max len of scratch array in speh3          155
 max len of scratch index in speh4           18
 max int batch size is                      520
 min int batch size is                       52
 fixed nKL is                                45
 max L of basis functions is                  2
 order of int derivative is                   0
 number of shells is                         81
 number of basis is                         226
 number of cartesian basis is               226
 number of contracted shell pairs          2444
 number of primitive shell pairs           5738
 maxK2 (contraction) of shell pair           36
 max number of K2 of shell pair               1
 max number of CS2 of shell pair            310
 max number of PS2 of shell pair            330
 mem total for path MDJ                  536556
 -------------------------------------------------------
 Smallest overlap matrix eigenvalue = 2.15E-05
 Guess MOs from SCF MO coefficient file

 -----------------------------------------------------------------------
  General SCF calculation program by
  Eric Jon Sundstrom, Paul Horn, Yuezhi Mao, Dmitri Zuev, Alec White,
  David Stuck, Shaama M.S., Shane Yost, Joonho Lee, David Small,
  Daniel Levine, Susi Lehtola, Hugh Burton, Evgeny Epifanovsky
 -----------------------------------------------------------------------
 Exchange:     0.2000 Hartree-Fock + 0.0800 Slater + 0.7200 B88
 Correlation:  0.1900 VWN1RPA + 0.8100 LYP
 Using SG-1 standard quadrature grid
 using 8 threads for integral computing
 -------------------------------------------------------
 OpenMP Integral computing Module                
 Release: version 2.0, May 2017, Q-Chem Inc. Pleasanton 
 -------------------------------------------------------
 -------------------------------------------------------
 OpenMP BLAS3 based DFT computing Module                
 Release: version 1.0, May 2013, Q-Chem Inc. Pittsburgh 
 -------------------------------------------------------
 A restricted SCF calculation will be
 performed using DIIS
 SCF converges when DIIS error is below 1.0e-08
 ---------------------------------------
  Cycle       Energy         DIIS error
 ---------------------------------------
    1  -10488.5216163932      1.55e-02  
    2  -10490.0981742103      5.58e-03  
    3  -10489.8779703770      7.99e-03  
    4  -10490.2920663768      8.90e-04  
    5  -10490.2953101410      4.86e-04  
    6  -10490.2961679486      2.88e-04  
    7  -10490.2966409162      5.10e-05  
    8  -10490.2966540295      1.03e-05  
    9  -10490.2966545762      2.12e-06  
   10  -10490.2966546001      7.47e-07  
   11  -10490.2966546036      2.44e-07  
   12  -10490.2966546040      3.80e-08
[truncated: 24,758 more chars]
