# Supplementary material for: Geometric and energetic data from ab initio calculations of haloethene, haloimine, halomethylenephosphine, haloiminophosphine, halodiazene, halodiphosphene and halocyclopropane
Source: Data Brief. 2019 Nov 2;27:104738. doi: 10.1016/j.dib.2019.104738 (PMC6861602; doi:10.1016/j.dib.2019.104738)
Supplement: Multimedia component 2 [file mmc2.zip › CC/B3LYP/ClClCCClCl.out]

Q-Chem Developer Version!
                  Welcome to Q-Chem
     A Quantum Leap Into The Future Of Chemistry


 Q-Chem 5.1, Q-Chem, Inc., Pleasanton, CA (2018)

 Yihan Shao,  Zhengting Gan,  E. Epifanovsky,  A. T. B. Gilbert,  M. Wormit,  
 J. Kussmann,  A. W. Lange,  A. Behn,  Jia Deng,  Xintian Feng,  D. Ghosh,  
 M. Goldey,  P. R. Horn,  L. D. Jacobson,  I. Kaliman,  T. Kus,  A. Landau,  
 Jie Liu,  E. I. Proynov,  R. M. Richard,  R. P. Steele,  E. J. Sundstrom,  
 H. L. Woodcock III,  P. M. Zimmerman,  D. Zuev,  B. Albrecht,  E. Alguire,  
 S. A. Baeppler,  D. Barton,  Z. Benda,  Y. A. Bernard,  E. J. Berquist,  
 K. B. Bravaya,  H. Burton,  D. Casanova,  Chun-Min Chang,  Yunqing Chen,  
 A. Chien,  K. D. Closser,  M. P. Coons,  S. Coriani,  S. Dasgupta,  
 A. L. Dempwolff,  M. Diedenhofen,  Hainam Do,  R. G. Edgar,  Po-Tung Fang,  
 S. Faraji,  S. Fatehi,  Qingguo Feng,  K. D. Fenk,  J. Fosso-Tande,  
 Qinghui Ge,  A. Ghysels,  G. Gidofalvi,  J. Gomes,  J. Gonthier,  A. Gunina,  
 D. Hait,  M. W. D. Hanson-Heine,  P. H. P. Harbach,  A. W. Hauser,  
 J. E. Herr,  E. G. Hohenstein,  Z. C. Holden,  Kerwin Hui,  B. C. Huynh,  
 T.-C. Jagau,  Hyunjun Ji,  B. Kaduk,  K. Khistyaev,  Jaehoon Kim,  
 P. Klunzinger,  K. Koh,  D. Kosenkov,  L. Koulias,  T. Kowalczyk,  
 C. M. Krauter,  A. Kunitsa,  Ka Un Lao,  A. Laurent,  K. V. Lawler,  
 Joonho Lee,  D. Lefrancois,  S. Lehtola,  D. S. Levine,  Yi-Pei Li,  
 You-Sheng Lin,  Fenglai Liu,  E. Livshits,  A. Luenser,  P. Manohar,  
 E. Mansoor,  S. F. Manzer,  Shan-Ping Mao,  Yuezhi Mao,  N. Mardirossian,  
 A. V. Marenich,  T. Markovich,  L. A. Martinez-Martinez,  S. A. Maurer,  
 N. J. Mayhall,  S. C. McKenzie,  J.-M. Mewes,  A. F. Morrison,  
 J. W. Mullinax,  K. Nanda,  T. S. Nguyen-Beck,  R. Olivares-Amaya,  
 J. A. Parkhill,  T. M. Perrine,  F. Plasser,  P. Pokhilko,  S. Prager,  
 A. Prociuk,  E. Ramos,  D. R. Rehn,  F. Rob,  M. Schneider,  N. Sergueev,  
 S. M. Sharada,  S. Sharma,  D. W. Small,  T. Stauch,  T. Stein,  
 Yu-Chuan Su,  A. J. W. Thom,  A. Tkatchenko,  T. Tsuchimochi,  N. M. Tubman,  
 L. Vogt,  M. L. Vidal,  O. Vydrov,  M. A. Watson,  J. Wenzel,  
 M. de Wergifosse,  T. A. Wesolowski,  A. White,  J. Witte,  A. Yamada,  
 Jun Yang,  K. Yao,  S. Yeganeh,  S. R. Yost,  Zhi-Qiang You,  A. Zech,  
 Igor Ying Zhang,  Xing Zhang,  Yan Zhao,  Ying Zhu,  B. R. Brooks,  
 G. K. L. Chan,  C. J. Cramer,  M. S. Gordon,  W. J. Hehre,  A. Klamt,  
 M. W. Schmidt,  C. D. Sherrill,  D. G. Truhlar,  A. Aspuru-Guzik,  R. Baer,  
 A. T. Bell,  N. A. Besley,  Jeng-Da Chai,  A. E. DePrince, III,  
 R. A. DiStasio Jr.,  A. Dreuw,  B. D. Dunietz,  T. R. Furlani,  
 Chao-Ping Hsu,  Yousung Jung,  Jing Kong,  D. S. Lambrecht,  WanZhen Liang,  
 C. Ochsenfeld,  V. A. Rassolov,  L. V. Slipchenko,  J. E. Subotnik,  
 T. Van Voorhis,  J. M. Herbert,  A. I. Krylov,  P. M. W. Gill,  M. Head-Gordon

 Contributors to earlier versions of Q-Chem not listed above: 
 R. D. Adamson,  B. Austin,  J. Baker,  G. J. O. Beran,  K. Brandhorst,  
 S. T. Brown,  E. F. C. Byrd,  A. K. Chakraborty,  C.-L. Cheng,  
 Siu Hung Chien,  D. M. Chipman,  D. L. Crittenden,  H. Dachsel,  
 R. J. Doerksen,  A. D. Dutoi,  L. Fusti-Molnar,  W. A. Goddard III,  
 A. Golubeva-Zadorozhnaya,  S. R. Gwaltney,  G. Hawkins,  A. Heyden,  
 S. Hirata,  G. Kedziora,  F. J. Keil,  C. Kelley,  Jihan Kim,  R. A. King,  
 R. Z. Khaliullin,  P. P. Korambath,  W. Kurlancheek,  A. M. Lee,  M. S. Lee,  
 S. V. Levchenko,  Ching Yeh Lin,  D. Liotard,  R. C. Lochan,  I. Lotan,  
 P. E. Maslen,  N. Nair,  D. P. O'Neill,  D. Neuhauser,  E. Neuscamman,  
 C. M. Oana,  R. Olson,  B. Peters,  R. Peverati,  P. A. Pieniazek,  
 Y. M. Rhee,  J. Ritchie,  M. A. Rohrdanz,  E. Rosta,  N. J. Russ,  
 H. F. Schaefer III,  N. E. Schultz,  N. Shenvi,  A. C. Simmonett,  A. Sodt,  
 D. Stuck,  K. S. Thanthiriwatte,  V. Vanovschi,  Tao Wang,  A. Warshel,  
 C. F. Williams,  Q. Wu,  X. Xu,  W. Zhang

 Please cite Q-Chem as follows:
 Y. Shao et al., Mol. Phys. 113, 184-215 (2015)
 DOI: 10.1080/00268976.2014.952696

 Q-Chem 5.1.1 for Intel X86 EM64T Linux

 Parts of Q-Chem use Armadillo 8.300.2 (Tropical Shenanigans).
 http://arma.sourceforge.net/

 Q-Chem begins on Mon Aug 27 18:16:37 2018  

Host: 
0

     Scratch files written to /scratch/taweetham/qchem4963//
Input Ideriv = 2
Curr. Ideriv = -1
Max.  Ideriv = 2

Checking the input file for inconsistencies... 	...done.

--------------------------------------------------------------
User input:
--------------------------------------------------------------
inp/ClClClCl.inp
$molecule
0	1
Cl	-2.0	1.0	0.0
Cl	2.0	1.0	0.0
Cl	-2.0	-1.0	0.0
Cl	2.0	-1.0	0.0
C	-1.0	0.0	0.0
C	1.0	0.0	0.0
$end
$rem
   JOB_TYPE		OPTIMIZATION
   BASIS		6-311++G**
   EXCHANGE		B3LYP
$end

--------------------------------------------------------------
 ----------------------------------------------------------------
             Standard Nuclear Orientation (Angstroms)
    I     Atom           X                Y                Z
 ----------------------------------------------------------------
    1      Cl      2.0000000000     1.0000000000     0.0000000000
    2      Cl     -2.0000000000     1.0000000000    -0.0000000000
    3      Cl      2.0000000000    -1.0000000000     0.0000000000
    4      Cl     -2.0000000000    -1.0000000000    -0.0000000000
    5      C       1.0000000000     0.0000000000     0.0000000000
    6      C      -1.0000000000    -0.0000000000    -0.0000000000
 ----------------------------------------------------------------
 Molecular Point Group                 D2h   NOp =  8
 Largest Abelian Subgroup              D2h   NOp =  8
 Nuclear Repulsion Energy =   528.2592070647 hartrees
 There are       40 alpha and       40 beta electrons
 Requested basis set is 6-311++G(d,p)
 There are 64 shells and 164 basis functions

 Total QAlloc Memory Limit   2000 MB
 Mega-Array Size       188 MB
 MEM_STATIC part       192 MB
 A cutoff of  1.0D-11 yielded   1674 shell pairs
 There are     12116 function pairs (     13037 Cartesian)

 -------------------------------------------------------
 OpenMP Integral Computing Module                       
 Release: version 1.0, May 2013, Q-Chem Inc. Pittsburgh 
 -------------------------------------------------------
 Integral Job Info:
 Integral job number is                      11
 Integral operator is                         1
 short-range coefficients                     0
 long-range coefficients              100000000
 Omega coefficients                           0
 if combine SR and LR in K                    0
 Integral screening is                        0
 Integral computing path is                   2
 max size of driver memory is            800000
 size of driver memory is                593474
 size of scratch memory is              8114252
 max col of scratch BK array               1296
 max len of scratch array in speh3          155
 max len of scratch index in speh4           18
 max int batch size is                      520
 min int batch size is                       52
 fixed nKL is                                52
 max L of basis functions is                  2
 order of int derivative is                   0
 number of shells is                         64
 number of basis is                         170
 number of cartesian basis is               170
 number of contracted shell pairs          1674
 number of primitive shell pairs           4580
 maxK2 (contraction) of shell pair           36
 max number of K2 of shell pair               1
 max number of CS2 of shell pair            180
 max number of PS2 of shell pair            384
 mem total for path MDJ                  521372
 -------------------------------------------------------
 Smallest overlap matrix eigenvalue = 2.03E-05

 Scale SEOQF with 1.000000e-01/1.000000e-01/1.000000e-01

 Standard Electronic Orientation quadrupole field applied
 Nucleus-field energy     =     0.0000000150 hartrees
 Guess from superposition of atomic densities
 Warning:  Energy on first SCF cycle will be non-variational
 SAD guess density has 80.000000 electrons

 -----------------------------------------------------------------------
  General SCF calculation program by
  Eric Jon Sundstrom, Paul Horn, Yuezhi Mao, Dmitri Zuev, Alec White,
  David Stuck, Shaama M.S., Shane Yost, Joonho Lee, David Small,
  Daniel Levine, Susi Lehtola, Hugh Burton, Evgeny Epifanovsky
 -----------------------------------------------------------------------
 Exchange:     0.2000 Hartree-Fock + 0.0800 Slater + 0.7200 B88
 Correlation:  0.1900 VWN1RPA + 0.8100 LYP
 Using SG-1 standard quadrature grid
 using 4 threads for integral computing
 -------------------------------------------------------
 OpenMP Integral computing Module                
 Release: version 2.0, May 2017, Q-Chem Inc. Pleasanton 
 -------------------------------------------------------
 -------------------------------------------------------
 OpenMP BLAS3 based DFT computing Module                
 Release: version 1.0, May 2013, Q-Chem Inc. Pittsburgh 
 -------------------------------------------------------
 A restricted SCF calculation will be
 performed using DIIS
 SCF converges when DIIS error is below 1.0e-08
 ---------------------------------------
  Cycle       Energy         DIIS error
 ---------------------------------------
    1   -1920.0199800446      7.16e-02  
    2   -1916.3049618597      2.50e-03  
    3   -1916.2941310951      3.09e-03  
    4   -1916.3241652252      5.99e-04  
    5   -1916.3252512139      1.24e-04  
    6   -1916.3252857712      3.38e-05  
    7   -1916.3252891101      6.40e-06  
    8   -1916.3252892511      6.98e-07  
    9   -1916.3252892512      1.16e-07  
   10   -1916.3252892516      1.49e-08  
   11   -1916.3252892578      1.19e-09  Convergence criterion met
 ---------------------------------------
 SCF time:   CPU 12.36s  wall 3.00s 
 SCF   energy in the final basis set =    -1916.3252892578
 Total energy in the final basis set =    -1916.3252892578

 --------------------------------------------------------------
             Orbital Energies (a.u.) and Symmetries
 --------------------------------------------------------------

 Alpha MOs, Restricted
 -- Occupied --                  
-101.58 -101.58 -101.58 -101.58  -10.30  -10.30   -9.51   -9.51
  1 B2u   1 B3u   1 Ag    1 B1g   2 Ag    2 B3u   3 B3u   2 B1g                
 -9.510  -9.510  -7.273  -7.273  -7.273  -7.273  -7.263  -7.263
  2 B2u   3 Ag    4 B3u   4 Ag    3 B1g   3 B2u   1 B2g   1 B1u                
 -7.263  -7.263  -7.263  -7.263  -7.263  -7.263  -1.150  -1.147
  1 Au    1 B3g   5 B3u   5 Ag    4 B1g   4 B2u   6 Ag    6 B3u                
 -0.876  -0.871  -0.647  -0.619  -0.561  -0.536  -0.522  -0.512
  5 B2u   5 B1g   7 Ag    7 B3u   8 Ag    2 B1u   2 B2g   6 B2u                
 -0.502  -0.500  -0.373  -0.339  -0.336  -0.242  -0.233  -0.183
  8 B3u   6 B1g   9 Ag    2 B3g   2 Au    7 B2u   7 B1g   3 B1u                
 -- Virtual --                   
 -0.097  -0.090   0.001   0.023   0.029   0.031   0.037   0.045
  3 B2g   9 B3u  10 Ag   10 B3u   8 B2u  11 Ag    4 B1u   8 B1g                
  0.060   0.064   0.077   0.085   0.090   0.096   0.097   0.114
 11 B3u  12 Ag    4 B2g   3 B3g   9 B2u  13 Ag   12 B3u   3 Au                 
  0.120   0.123   0.147   0.150   0.158   0.166   0.178   0.179
  5 B1u  10 B2u   9 B1g  13 B3u  11 B2u  10 B1g   5 B2g  14 Ag                 
  0.205   0.222   0.222   0.232   0.238   0.262   0.354   0.355
 15 Ag   14 B3u  11 B1g  15 B3u  12 B2u  12 B1g  13 B2u  16 Ag                 
  0.380   0.395   0.422   0.429   0.431   0.434   0.453   0.470
 16 B3u   6 B1u   6 B2g   4 B3g  17 Ag   14 B2u   4 Au   13 B1g                
  0.472   0.497   0.509   0.530   0.570   0.579   0.609   0.648
 17 B3u  18 Ag    7 B1u  14 B1g  18 B3u  15 B2u   7 B2g  15 B1g                
  0.662   0.676   0.684   0.685   0.693   0.705   0.758   0.829
 19 Ag    8 B1u   8 B2g   5 B3g   5 Au   19 B3u  20 Ag    9 B1u                
  0.850   0.866   0.874   0.883   0.918   0.924   0.946   0.962
 20 B3u  16 B2u  21 Ag   16 B1g   6 B3g   6 Au    9 B2g  17 B2u                
  1.045   1.058   1.129   1.137   1.153   1.209   1.309   1.347
 22 Ag   21 B3u  18 B2u  17 B1g  22 B3u  18 B1g  19 B2u  23 Ag                 
  1.349   1.401   1.563   1.583   1.589   1.639   1.766   1.850
 19 B1g  23 B3u  10 B1u   7 B3g  24 Ag    7 Au   10 B2g  25 Ag                 
  1.867   2.042   2.133   2.177   2.177   2.203   2.248   2.248
 24 B3u  20 B2u  25 B3u  26 Ag   11 B1u  11 B2g   8 B3g  21 B2u                
  2.285   2.287   2.319   2.333   2.411   2.431   2.531   2.643
 26 B3u   8 Au   20 B1g  27 Ag   27 B3u  21 B1g  22 B2u  22 B1g                
  2.712   2.759   3.038   3.339   3.366   3.411   9.826   9.880
 12 B1u  12 B2g  28 Ag   23 B2u  23 B1g  28 B3u  29 Ag   29 B3u                
  9.921   9.980  23.583  23.589  25.699  25.728  25.833  25.838
 24 B2u  24 B1g  30 B3u  30 Ag   13 B1u  13 B2g  31 Ag    9 B3g                
 25.916  25.933  26.038  26.169  26.371  26.629  26.707  26.930
  9 Au   25 B2u  31 B3u  25 B1g  26 B2u  32 Ag   32 B3u  26 B1g                
215.875 215.930 215.957 216.032
 33 Ag   33 B3u  27 B2u  27 B1g                                                

 Beta MOs, Restricted
 -- Occupied --                  
-101.58 -101.58 -101.58 -101.58  -10.30  -10.30   -9.51   -9.51
  1 B2u   1 B3u   1 Ag    1 B1g   2 Ag    2 B3u   3 B3u   2 B1g                
 -9.510  -9.510  -7.273  -7.273  -7.273  -7.273  -7.263  -7.263
  2 B2u   3 Ag    4 B3u   4 Ag    3 B1g   3 B2u   1 B2g   1 B1u                
 -7.263  -7.263  -7.263  -7.263  -7.263  -7.263  -1.150  -1.147
  1 Au    1 B3g   5 B3u   5 Ag    4 B1g   4 B2u   6 Ag    6 B3u                
 -0.876  -0.871  -0.647  -0.619  -0.561  -0.536  -0.522  -0.512
  5 B2u   5 B1g   7 Ag    7 B3u   8 Ag    2 B1u   2 B2g   6 B2u                
 -0.502  -0.500  -0.373  -0.339  -0.336  -0.242  -0.233  -0.183
  8 B3u   6 B1g   9 Ag    2 B3g   2 Au    7 B2u   7 B1g   3 B1u                
 -- Virtual --                   
 -0.097  -0.090   0.001   0.023   0.029   0.031   0.037   0.045
  3 B2g   9 B3u  10 Ag   10 B3u   8 B2u  11 Ag    4 B1u   8 B1g                
  0.060   0.064   0.077   0.085   0.090   0.096   0.097   0.114
 11 B3u  12 Ag    4 B2g   3 B3g   9 B2u  13 Ag   12 B3u   3 Au                 
  0.120   0.123   0.147   0.150   0.158   0.166   0.178   0.179
  5 B1u  10 B2u   9 B1g  13 B3u  11 B2u  10 B1g   5 B2g  14 Ag                 
  0.205   0.222   0.222   0.232   0.238   0.262   0.354   0.355
 15 Ag   14 B3u  11 B1g  15 B3u  12 B2u  12 B1g  13 B2u  16 Ag                 
  0.380   0.395   0.422   0.429   0.431   0.434   0.453   0.470
 16 B3u   6 B1u   6 B2g   4 B3g  17 Ag   14 B2u   4 Au   13 B1g                
  0.472   0.497   0.509   0.530   0.570   0.579   0.609   0.648
 17 B3u  18 Ag    7 B1u  14 B1g  18 B3u  15 B2u   7 B2g  15 B1g                
  0.662   0.676   0.684   0.685   0.693   0.705   0.758   0.829
 19 Ag    8 B1u   8 B2g   5 B3g   5 Au   19 B3u  20 Ag    9 B1u                
  0.850   0.866   0.874   0.883   0.918   0.924   0.946   0.962
 20 B3u  16 B2u  21 Ag   16 B1g   6 B3g   6 Au    9 B2g  17 B2u                
  1.045   1.058   1.129   1.137   1.153   1.209   1.309   1.347
 22 Ag   21 B3u  18 B2u  17 B1g  22 B3u  18 B1g  19 B2u  23 Ag                 
  1.349   1.401   1.563   1.583   1.589   1.639   1.766   1.850
 19 B1g  23 B3u  10 B1u   7 B3g  24 Ag    7 Au   10 B2g  25 Ag                 
  1.867   2.042   2.133   2.177   2.177   2.203   2.248   2.248
 24 B3u  20 B2u  25 B3u  26 Ag   11 B1u  11 B2g   8 B3g  21 B2u                
  2.285   2.287   2.319   2.333   2.411   2.431   2.531   2.643
 26 B3u   8 Au   20 B1g  27 Ag   27 B3u  21 B1g  22 B2u  22 B1g                
  2.712   2.759   3.038   3.339   3.366   3.411   9.826   9.880
 12 B1u  12 B2g  28 Ag   23 B2u  23 B1g  28 B3u  29 Ag   29 B3u                
  9.921   9.980  23.583  23.589  25.699  25.728  25.833  25.838
 24 B2u  24 B1g  30 B3u  30 Ag   13 B1u  13 B2g  31 Ag    9 B3g                
 25.916  25.933  26.038  26.169  26.371  26.629  26.707  26.930
  9 Au   25 B2u  31 B3u  25 B1g  26 B2u  32 Ag   32 B3u  26 B1g                
215.875 215.930 215.957 216.032
 33 Ag   33 B3u  27 B2u  27 B1g                                                
 --------------------------------------------------------------

          Ground-State Mulliken Net Atomic Charges

     Atom                 Charge (a.u.)
  ----------------------------------------
      1 Cl                    0.429609
      2 Cl                    0.429609
      3 Cl                    0.429609
      4 Cl                    0.429609
      5 C                    -0.859219
      6 C                    -0.859219
  ----------------------------------------
  Sum of atomic charges =     0.000000

 -----------------------------------------------------------------
                    Cartesian Multipole Moments
 -----------------------------------------------------------------
    Charge (ESU x 10^10)
                -0.0000
    Dipole Moment (Debye)
         X      -0.0000      Y      -0.0000      Z      -0.0000
       Tot       0.0000
    Quadrupole Moments (Debye-Ang)
        XX     -53.9677     XY       0.0000     YY     -65.6234
        XZ      -0.0000     YZ       0.0000     ZZ     -60.7660
    Octopole Moments (Debye-Ang^2)
       XXX      -0.0000    XXY       0.0000    XYY      -0.0000
       YYY      -0.0000    XXZ       0.0000    XYZ      -0.0000
       YYZ      -0.0000    XZZ      -0.0000    YZZ       0.0000
       ZZZ       0.0000
    Hexadecapole Moments (Debye-Ang^3)
      XXXX   -1223.1886   XXXY       0.0000   XXYY    -274.7610
      XYYY       0.0000   YYYY    -403.1211   XXXZ      -0.0000
      XXYZ       0.0000   XYYZ      -0.0000   YYYZ       0.0000
      XXZZ    -231.5141   XYZZ       0.0000   YYZZ     -78.2344
      XZZZ      -0.0000   YZZZ       0.0000   ZZZZ     -71.4759
 -----------------------------------------------------------------
 Calculating analytic gradient of the SCF energy
 Gradient of SCF Energy
            1           2           3           4           5           6
    1  -0.1647670   0.1647670  -0.1647670   0.1647670   0.4628600  -0.4628600
    2  -0.5108965  -0.5108965   0.5108965   0.5108965  -0.0000000   0.0000000
    3  -0.0000000  -0.0000000  -0.0000000  -0.0000000   0.0000000   0.0000000
 Max gradient component =       5.109E-01
 RMS gradient           =       2.964E-01
 Gradient time:  CPU 8.07 s  wall 2.12 s
 Geometry Optimization Parameters
   NAtoms,    NIC,     NZ,  NCons,   NDum,   NFix, NCnnct, MaxDiis
        6      37       0       0       0       0       0       0


** GEOMETRY OPTIMIZATION IN DELOCALIZED INTERNAL COORDINATES **
   Searching for a Minimum

   Optimization Cycle:   1

                       Coordinates (Angstroms)
     ATOM                X               Y               Z
      1  Cl        2.0000000000    1.0000000000    0.0000000000
      2  Cl       -2.0000000000    1.0000000000    0.0000000000
      3  Cl        2.0000000000   -1.0000000000    0.0000000000
      4  Cl       -2.0000000000   -1.0000000000    0.0000000000
      5  C         1.0000000000    0.0000000000    0.0000000000
      6  C        -1.0000000000    0.0000000000    0.0000000000
   Point Group: d2h   Number of degrees of freedom:     3


   Energy is  -1916.325289258


 Attempting to Generate Delocalized Internal Coordinates

 ** Taking Steepest Descent Step **
 Calculated Step too Large.  Step scaled by  0.435549
 Step Taken.  Stepsize is  0.300000

                             Maximum     Tolerance    Cnvgd?
         Gradient           0.488124      0.000300      NO
         Displacement       0.212602      0.001200      NO
         Energy change     *********      0.000001      NO


 New Cartesian Coordinates Obtained by Inverse Iteration

 Displacement from previous Coordinates is:  0.175736
 ----------------------------------------------------------------
             Standard Nuclear Orientation (Angstroms)
    I     Atom           X                Y                Z
 ----------------------------------------------------------------
    1      Cl      2.0221868882     1.0393920638     0.0000000000
    2      Cl     -2.0221868882     1.0393920638     0.0000000000
    3      Cl      2.0221868882    -1.0393920638     0.0000000000
    4      Cl     -2.0221868882    -1.0393920638     0.0000000000
    5      C       0.9846353578     0.0000000000     0.0000000000
    6      C      -0.9846353578     0.0000000000     0.0000000000
 ----------------------------------------------------------------
 Molecular Point Group                 D2h   NOp =  8
 Largest Abelian Subgroup              D2h   NOp =  8
 Nuclear Repulsion Energy =   514.5755138895 hartrees
 There are       40 alpha and       40 beta electrons
 Applying Cartesian multipole field
    Component          Value
    ---------          -----
     (2,0,0)        1.00000E-11
     (0,2,0)        2.00000E-11
     (0,0,2)       -3.00000E-11
 Nucleus-field energy     =     0.0000000156 hartrees
 Requested basis set is 6-311++G(d,p)
 There are 64 shells and 164 basis functions
 A cutoff of  1.0D-11 yielded   1654 shell pairs
 There are     12040 function pairs (     12961 Cartesian)
 Smallest overlap matrix eigenvalue = 2.24E-05
 Guess MOs from SCF MO coefficient file

 -----------------------------------------------------------------------
  General SCF calculation program by
  Eric Jon Sundstrom, Paul Horn, Yuezhi Mao, Dmitri Zuev, Alec White,
  David Stuck, Shaama M.S., Shane Yost, Joonho Lee, David Small,
  Daniel Levine, Susi Lehtola, Hugh Burton, Evgeny Epifanovsky
 -----------------------------------------------------------------------
 Exchange:     0.2000 Hartree-Fock + 0.0800 Slater + 0.7200 B88
 Correlation:  0.1900 VWN1RPA + 0.8100 LYP
 Using SG-1 standard quadrature grid
 using 4 threads for integral computing
 -------------------------------------------------------
 OpenMP Integral computing Module                
 Release: version 2.0, May 2017, Q-Chem Inc. Pleasanton 
 -------------------------------------------------------
 -------------------------------------------------------
 OpenMP BLAS3 based DFT computing Module                
 Release: version 1.0, May 2013, Q-Chem Inc. Pittsburgh 
 -------------------------------------------------------
 A restricted SCF calculation will be
 performed using DIIS
 SCF converges when DIIS error is below 1.0e-08
 ---------------------------------------
  Cycle       Energy         DIIS error
 ---------------------------------------
    1   -1916.4948873368      1.54e-03  
    2   -1916.5013213087      9.80e-04  
    3   -1916.5026654909      7.09e-04  
    4   -1916.5042773164      1.18e-04  
    5   -1916.5043206029      1.96e-05  
    6   -1916.5043217967      2.03e-06  
    7   -1916.5043218099      5.70e-07  
    8   -1916.5043218109      5.66e-08  
    9   -1916.5043218110      9.82e-09  Convergence criterion met
 ---------------------------------------
 SCF time:   CPU 21.37s  wall 5.00s 
 SCF   energy in the final basis set =    -1916.5043218110
 Total energy in the final basis set =    -1916.5043218110

 --------------------------------------------------------------
             Orbital Energies (a.u.) and Symmetries
 --------------------------------------------------------------

 Alpha MOs, Restricted
 -- Occupied --                  
-101.58 -101.58 -101.58 -101.58  -10.31  -10.31   -9.51   -9.51
  1 B2u   1 B3u   1 Ag    1 B1g   2 Ag    2 B3u   2 B1g   3 B3u                
 -9.508  -9.508  -7.272  -7.272  -7.271  -7.271  -7.262  -7.262
  2 B2u   3 Ag    4 B3u   4 Ag    3 B1g   3 B2u   1 B2g   1 B1u                
 -7.262  -7.262  -7.261  -7.261  -7.261  -7.261  -1.109  -1.105
  1 Au    1 B3g   5 B3u   5 Ag    4 B1g   4 B2u   6 Ag    6 B3u                
 -0.868  -0.864  -0.646  -0.614  -0.549  -0.513  -0.506  -0.498
  5 B2u   5 B1g   7 Ag    7 B3u   8 Ag    2 B1u   6 B2u   2 B2g                
 -0.492  -0.484  -0.376  -0.340  -0.338  -0.254  -0.247  -0.191
  6 B1g   8 B3u   9 Ag    2 B3g   2 Au    7 B2u   7 B1g   3 B1u                
 -- Virtual --                   
 -0.099  -0.087   0.002   0.025   0.026   0.030   0.040   0.044
  3 B2g   9 B3u  10 Ag   10 B3u   8 B2u  11 Ag    4 B1u   8 B1g                
  0.058   0.066   0.076   0.085   0.086   0.090   0.094   0.110
 11 B3u  12 Ag    4 B2g   3 B3g   9 B2u  13 Ag   12 B3u  10 B2u                
  0.113   0.120   0.142   0.146   0.149   0.163   0.175   0.179
  3 Au    5 B1u   9 B1g  13 B3u  11 B2u  10 B1g  14 Ag    5 B2g                
  0.203   0.213   0.221   0.234   0.240   0.261   0.359   0.372
 15 Ag   11 B1g  14 B3u  15 B3u  12 B2u  12 B1g  13 B2u  16 Ag                 
  0.386   0.405   0.424   0.425   0.432   0.453   0.455   0.462
 16 B3u   6 B1u   6 B2g  14 B2u   4 B3g  17 Ag    4 Au   13 B1g                
  0.488   0.496   0.516   0.517   0.558   0.569   0.601   0.644
 18 Ag   17 B3u   7 B1u  14 B1g  18 B3u  15 B2u   7 B2g  15 B1g                
  0.647   0.679   0.689   0.690   0.698   0.713   0.755   0.825
 19 Ag    8 B1u   5 B3g  19 B3u   5 Au    8 B2g  20 Ag    9 B1u                
  0.851   0.864   0.865   0.883   0.900   0.905   0.943   0.946
 20 B3u  16 B2u  21 Ag   16 B1g   6 B3g   6 Au    9 B2g  17 B2u                
  1.032   1.040   1.080   1.093   1.163   1.182   1.287   1.299
 22 Ag   21 B3u  18 B2u  17 B1g  22 B3u  18 B1g  19 B2u  23 Ag                 
  1.332   1.340   1.516   1.542   1.554   1.601   1.734   1.794
 19 B1g  23 B3u  10 B1u   7 B3g  24 Ag    7 Au   10 B2g  25 Ag                 
  1.810   1.984   2.139   2.160   2.184   2.214   2.240   2.247
 24 B3u  20 B2u  25 B3u  26 Ag   11 B1u  11 B2g  26 B3u   8 B3g                
  2.250   2.283   2.284   2.351   2.410   2.418   2.541   2.664
 21 B2u  20 B1g   8 Au   27 Ag   27 B3u  21 B1g  22 B2u  22 B1g                
  2.696   2.748   2.986   3.262   3.280   3.416   9.795   9.848
 12 B1u  12 B2g  28 Ag   23 B2u  23 B1g  28 B3u  29 Ag   29 B3u                
  9.862   9.925  23.508  23.509  25.705  25.730  25.796  25.842
 24 B2u  24 B1g  30 B3u  30 Ag   13 B1u  13 B2g  31 Ag    9 B3g                
 25.915  25.918  25.997  26.203  26.362  26.398  26.417  26.882
 25 B2u   9 Au   31 B3u  25 B1g  32 Ag   26 B2u  32 B3u  26 B1g                
215.822 215.876 215.882 215.962
 33 Ag   33 B3u  27 B2u  27 B1g                                                

 Beta MOs, Restricted
 -- Occupied --                  
-101.58 -101.58 -101.58 -101.58  -10.31  -10.31   -9.51   -9.51
  1 B2u   1 B3u   1 Ag    1 B1g   2 Ag    2 B3u   2 B1g   3 B3u                
 -9.508  -9.508  -7.272  -7.272  -7.271  -7.271  -7.262  -7.262
  2 B2u   3 Ag    4 B3u   4 Ag    3 B1g   3 B2u   1 B2g   1 B1u                
 -7.262  -7.262  -7.261  -7.261  -7.261  -7.261  -1.109  -1.105
  1 Au    1 B3g   5 B3u   5 Ag    4 B1g   4 B2u   6 Ag    6 B3u                
 -0.868  -0.864  -0.646  -0.614  -0.549  -0.513  -0.506  -0.498
  5 B2u   5 B1g   7 Ag    7 B3u   8 Ag    2 B1u   6 B2u   2 B2g                
 -0.492  -0.484  -0.376  -0.340  -0.338  -0.254  -0.247  -0.191
  6 B1g   8 B3u   9 Ag    2 B3g   2 Au    7 B2u   7 B1g   3 B1u                
 -- Virtual --                   
 -0.099  -0.087   0.002   0.025   0.026   0.030   0.040   0.044
  3 B2g   9 B3u  10 Ag   10 B3u   8 B2u  11 Ag    4 B1u   8 B1g                
  0.058   0.066   0.076   0.085   0.086   0.090   0.094   0.110
 11 B3u  12 Ag    4 B2g   3 B3g   9 B2u  13 Ag   12 B3u  10 B2u                
  0.113   0.120   0.142   0.146   0.149   0.163   0.175   0.179
  3 Au    5 B1u   9 B1g  13 B3u  11 B2u  10 B1g  14 Ag    5 B2g                
  0.203   0.213   0.221   0.234   0.240   0.261   0.359   0.372
 15 Ag   11 B1g  14 B3u  15 B3u  12 B2u  12 B1g  13 B2u  16 Ag                 
  0.386   0.405   0.424   0.425   0.432   0.453   0.455   0.462
 16 B3u   6 B1u   6 B2g  14 B2u   4 B3g  17 Ag    4 Au   13 B1g                
  0.488   0.496   0.516   0.517   0.558   0.569   0.601   0.644
 18 Ag   17 B3u   7 B1u  14 B1g  18 B3u  15 B2u   7 B2g  15 B1g                
  0.647   0.679   0.689   0.690   0.698   0.713   0.755   0.825
 19 Ag    8 B1u   5 B3g  19 B3u   5 Au    8 B2g  20 Ag    9 B1u                
  0.851   0.864   0.865   0.883   0.900   0.905   0.943   0.946
 20 B3u  16 B2u  21 Ag   16 B1g   6 B3g   6 Au    9 B2g  17 B2u                
  1.032   1.040   1.080   1.093   1.163   1.182   1.287   1.299
 22 Ag   21 B3u  18 B2u  17 B1g  22 B3u  18 B1g  19 B2u  23 Ag                 
  1.332   1.340   1.516   1.542   1.554   1.601   1.734   1.794
 19 B1g  23 B3u  10 B1u   7 B3g  24 Ag    7 Au   10 B2g  25 Ag                 
  1.810   1.984   2.139   2.160   2.184   2.214   2.240   2.247
 24 B3u  20 B2u  25 B3u  26 Ag   11 B1u  11 B2g  26 B3u   8 B3g                
  2.250   2.283   2.284   2.351   2.410   2.418   2.541   2.664
 21 B2u  20 B1g   8 Au   27 Ag   27 B3u  21 B1g  22 B2u  22 B1g                
  2.696   2.748   2.986   3.262   3.280   3.416   9.795   9.848
 12 B1u  12 B2g  28 Ag   23 B2u  23 B1g  28 B3u  29 Ag   29 B3u                
  9.862   9.925  23.508  23.509  25.705  25.730  25.796  25.842
 24 B2u  24 B1g  30 B3u  30 Ag   13 B1u  13 B2g  31 Ag    9 B3g                
 25.915  25.918  25.997  26.203  26.362  26.398  26.417  26.882
 25 B2u   9 Au   31 B3u  25 B1g  32 Ag   26 B2u  32 B3u  26 B1g                
215.822 215.876 215.882 215.962
 33 Ag   33 B3u  27 B2u  27 B1g                                                
 --------------------------------------------------------------

          Ground-State Mulliken Net Atomic Charges

     Atom                 Charge (a.u.)
  ----------------------------------------
      1 Cl                    0.439548
      2 Cl                    0.439548
      3 Cl                    0.439548
      4 Cl                    0.439548
      5 C                    -0.879095
      6 C                    -0.879095
  ----------------------------------------
  Sum of atomic charges =    -0.000000

 -----------------------------------------------------------------
                    Cartesian Multipole Moments
 -----------------------------------------------------------------
    Charge (ESU x 10^10)
                -0.0000
    Dipole Moment (Debye)
         X       0.0000      Y       0.0000      Z      -0.0000
       Tot       0.0000
    Quadrupole Moments (Debye-Ang)
        XX     -54.2469     XY       0.0000     YY     -65.0621
        XZ      -0.0000     YZ       0.0000     ZZ     -61.2162
    Octopole Moments (Debye-Ang^2)
       XXX       0.0000    XXY      -0.0000    XYY       0.0000
       YYY       0.0000    XXZ      -0.0000    XYZ      -0.0000
       YYZ      -0.0000    XZZ       0.0000    YZZ      -0.0000
       ZZZ      -0.0000
    Hexadecapole Moments (Debye-Ang^3)
      XXXX   -1247.8628   XXXY       0.0000   XXYY    -279.0910
      XYYY       0.0000   YYYY    -422.0698   XXXZ       0.0000
      XXYZ       0.0000   XYYZ       0.0000   YYYZ       0.0000
      XXZZ    -236.2872   XYZZ       0.0000   YYZZ     -81.8294
      XZZZ      -0.0000   YZZZ       0.0000   ZZZZ     -71.9487
 -----------------------------------------------------------------
 Calculating analytic gradient of the SCF energy
 Gradient of SCF Energy
            1           2           3           4           5           6
    1  -0.1032579   0.1032579  -0.1032579   0.1032579   0.3465678  -0.3465678
    2  -0.3906569  -0.3906569   0.3906569   0.3906569  -0.0000000   0.0000000
    3   0.0000000  -0.0000000   0.0000000   0.0000000  -0.0000000   0.0000000
 Max gradient component =       3.907E-01
 RMS gradient           =       2.228E-01
 Gradient time:  CPU 7.93 s  wall 2.08 s
 Geometry Optimization Parameters
   NAtoms,    NIC,     NZ,  NCons,   NDum,   NFix, NCnnct, MaxDiis
        6      37       0       0       0       0       0       0


** GEOMETRY OPTIMIZATION IN DELOCALIZED INTERNAL COORDINATES **
   Searching for a Minimum

   Optimization Cycle:   2

                       Coordinates (Angstroms)
     ATOM                X               Y               Z
      1  Cl        2.0221868882    1.0393920638    0.0000000000
      2  Cl       -2.0221868882    1.0393920638    0.0000000000
      3  Cl        2.0221868882   -1.0393920638    0.0000000000
      4  Cl       -2.0221868882   -1.0393920638    0.0000000000
      5  C         0.9846353578    0.0000000000    0.0000000000
      6  C        -0.9846353578    0.0000000000    0.0000000000
   Point Group: d2h   Number of degrees of freedom:     3


   Energy is  -1916.504321811

 Hessian Updated using BFGS Update

 ** Taking Steepest Descent Step **
 Calculated Step too Large.  Step scaled by  0.580844
 Step Taken.  Stepsize is  0.300000

                             Maximum     Tolerance    Cnvgd?
         Gradient           0.369499      0.000300      NO
         Displacement       0.214621      0.001200      NO
         Energy change     -0.179033      0.000001      NO


 New Cartesian Coordinates Obtained by Inverse Iteration

 Displacement from previous Coordinates is:  0.167616
 ----------------------------------------------------------------
             Standard Nuclear Orientation (Angstroms)
    I     Atom           X                Y                Z
 ----------------------------------------------------------------
    1      Cl      2.0293081442     1.0804349247     0.0000000000
    2      Cl     -2.0293081442     1.0804349247     0.0000000000
    3      Cl      2.0293081442    -1.0804349247     0.0000000000
    4      Cl     -2.0293081442    -1.0804349247     0.0000000000
    5      C       0.9631115171     0.0000000000     0.0000000000
    6      C      -0.9631115171     0.0000000000     0.0000000000
 ----------------------------------------------------------------
 Molecular Point Group                 D2h   NOp =  8
 Largest Abelian Subgroup              D2h   NOp =  8
 Nuclear Repulsion Energy =   503.4180844897 hartrees
 There are       40 alpha and       40 beta electrons
 Applying Cartesian multipole field
    Component          Value
    ---------          -----
     (2,0,0)        1.00000E-11
     (0,2,0)        2.00000E-11
     (0,0,2)       -3.00000E-11
 Nucleus-field energy     =     0.0000000161 hartrees
 Requested basis set is 6-311++G(d,p)
 There are 64 shells and 164 basis functions
 A cutoff of  1.0D-11 yielded   1646 shell pairs
 There are     11992 function pairs (     12913 Cartesian)
 Smallest overlap matrix eigenvalue = 2.42E-05
 Guess MOs from SCF MO coefficient file

 -----------------------------------------------------------------------
  General SCF calculation program by
  Eric Jon Sundstrom, Paul Horn, Yuezhi Mao, Dmitri Zuev, Alec White,
  David Stuck, Shaama M.S., Shane Yost, Joonho Lee, David Small,
  Daniel Levine, Susi Lehtola, Hugh Burton, Evgeny Epifanovsky
 -----------------------------------------------------------------------
 Exchange:     0.2000 Hartree-Fock + 0.0800 Slater + 0.7200 B88
 Correlation:  0.1900 VWN1RPA + 0.8100 LYP
 Using SG-1 standard quadrature grid
 using 4 threads for integral computing
 -------------------------------------------------------
 OpenMP Integral computing Module                
 Release: version 2.0, May 2017, Q-Chem Inc. Pleasanton 
 -------------------------------------------------------
 -------------------------------------------------------
 OpenMP BLAS3 based DFT computing Module                
 Release: version 1.0, May 2013, Q-Chem Inc. Pittsburgh 
 -------------------------------------------------------
 A restricted SCF calculation will be
 performed using DIIS
 SCF converges when DIIS error is below 1.0e-08
 ---------------------------------------
  Cycle       Energy         DIIS error
 ---------------------------------------
    1   -1916.6324966757      1.33e-03  
    2   -1916.6380869624      7.54e-04  
    3   -1916.6385806024      6.29e-04  
    4   -1916.6398647415      1.13e-04  
    5   -1916.6399046654      1.58e-05  
    6   -1916.6399054387      1.55e-06  
    7   -1916.6399054465      4.75e-07  
    8   -1916.6399054470      2.58e-07  
    9   -1916.6399054470      2.69e-07  
   10   -1916.6399054473      6.70e-09  Convergence criterion met
 ---------------------------------------
 SCF time:   CPU 23.66s  wall 6.00s 
 SCF   energy in the final basis set =    -1916.6399054473
 Total energy in the final basis set =    -1916.6399054473

 --------------------------------------------------------------
             Orbital Energies (a.u.) and Symmetries
 --------------------------------------------------------------

 Alpha MOs, Restricted
 -- Occupied --                  
-101.58 -101.58 -101.58 -101.58  -10.31  -10.31   -9.51   -9.51
  1 B2u   1 B3u   1 Ag    1 B1g   2 Ag    2 B3u   2 B1g   3 B3u                
 -9.507  -9.507  -7.271  -7.271  -7.271  -7.271  -7.261  -7.261
  2 B2u   3 Ag    4 B3u   4 Ag    3 B1g   3 B2u   1 B2g   1 B1u                
 -7.261  -7.261  -7.260  -7.260  -7.260  -7.260  -1.074  -1.069
  1 Au    1 B3g   5 B3u   5 Ag    4 B1g   4 B2u   6 Ag    6 B3u                
 -0.864  -0.860  -0.647  -0.610  -0.540  -0.502  -0.495  -0.486
  5 B2u   5 B1g   7 Ag    7 B3u   8 Ag    6 B2u   2 B1u   6 B1g                
 -0.478  -0.467  -0.378  -0.342  -0.340  -0.267  -0.260  -0.199
  2 B2g   8 B3u   9 Ag    2 B3g   2 Au    7 B2u   7 B1g   3 B1u                
 -- Virtual --                   
 -0.100  -0.081   0.003   0.021   0.027   0.028   0.042   0.042
  3 B2g   9 B3u  10 Ag    8 B2u  10 B3u  11 Ag    4 B1u   8 B1g                
  0.056   0.067   0.076   0.078   0.084   0.084   0.092   0.101
 11 B3u  12 Ag    4 B2g   9 B2u  13 Ag    3 B3g  12 B3u  10 B2u                
  0.113   0.120   0.136   0.144   0.145   0.158   0.170   0.179
  3 Au    5 B1u   9 B1g  11 B2u  13 B3u  10 B1g  14 Ag    5 B2g                
  0.202   0.205   0.220   0.235   0.242   0.261   0.364   0.389
 15 Ag   11 B1g  14 B3u  15 B3u  12 B2u  12 B1g  13 B2u  16 Ag                 
  0.393   0.413   0.417   0.427   0.435   0.454   0.459   0.463
 16 B3u   6 B1u  14 B2u   6 B2g   4 B3g  13 B1g   4 Au   17 Ag                 
  0.491   0.510   0.511   0.523   0.557   0.561   0.592   0.633
 18 Ag   14 B1g  17 B3u   7 B1u  18 B3u  15 B2u   7 B2g  19 Ag                 
  0.643   0.681   0.684   0.693   0.703   0.741   0.749   0.826
 15 B1g   8 B1u  19 B3u   5 B3g   5 Au    8 B2g  20 Ag    9 B1u                
  0.856   0.864   0.868   0.884   0.884   0.889   0.936   0.946
 20 B3u  16 B2u  21 Ag    6 B3g  16 B1g   6 Au   17 B2u   9 B2g                
  1.017   1.021   1.038   1.054   1.163   1.178   1.253   1.263
 22 Ag   21 B3u  18 B2u  17 B1g  18 B1g  22 B3u  23 Ag   19 B2u                
  1.289   1.316   1.469   1.506   1.532   1.572   1.712   1.753
 23 B3u  19 B1g  10 B1u   7 B3g  24 Ag    7 Au   10 B2g  25 Ag                 
  1.775   1.926   2.138   2.147   2.190   2.210   2.224   2.243
 24 B3u  20 B2u  25 B3u  26 Ag   11 B1u  26 B3u  11 B2g   8 B3g                
  2.251   2.258   2.281   2.364   2.409   2.413   2.539   2.672
 21 B2u  20 B1g   8 Au   27 Ag   21 B1g  27 B3u  22 B2u  22 B1g                
  2.680   2.742   2.934   3.199   3.213   3.434   9.761   9.816
 12 B1u  12 B2g  28 Ag   23 B2u  23 B1g  28 B3u  29 Ag   29 B3u                
  9.822   9.888  23.436  23.442  25.713  25.730  25.738  25.837
 24 B2u  24 B1g  30 Ag   30 B3u  13 B1u  31 Ag   13 B2g   9 B3g                
 25.893  25.914  25.941  26.196  26.222  26.236  26.450  26.881
 25 B2u   9 Au   31 B3u  32 Ag   25 B1g  32 B3u  26 B2u  26 B1g                
215.770 215.826 215.833 215.915
 33 Ag   33 B3u  27 B2u  27 B1g                                                

 Beta MOs, Restricted
 -- Occupied --                  
-101.58 -101.58 -101.58 -101.58  -10.31  -10.31   -9.51   -9.51
  1 B2u   1 B3u   1 Ag    1 B1g   2 Ag    2 B3u   2 B1g   3 B3u                
 -9.507  -9.507  -7.271  -7.271  -7.271  -7.271  -7.261  -7.261
  2 B2u   3 Ag    4 B3u   4 Ag    3 B1g   3 B2u   1 B2g   1 B1u                
 -7.261  -7.261  -7.260  -7.260  -7.260  -7.260  -1.074  -1.069
  1 Au    1 B3g   5 B3u   5 Ag    4 B1g   4 B2u   6 Ag    6 B3u                
 -0.864  -0.860  -0.647  -0.610  -0.540  -0.502  -0.495  -0.486
  5 B2u   5 B1g   7 Ag    7 B3u   8 Ag    6 B2u   2 B1u   6 B1g                
 -0.478  -0.467  -0.378  -0.342  -0.340  -0.267  -0.260  -0.199
  2 B2g   8 B3u   9 Ag    2 B3g   2 Au    7 B2u   7 B1g   3 B1u                
 -- Virtual --                   
 -0.100  -0.081   0.003   0.021   0.027   0.028   0.042   0.042
  3 B2g   9 B3u  10 Ag    8 B2u  10 B3u  11 Ag    4 B1u   8 B1g                
  0.056   0.067   0.076   0.078   0.084   0.084   0.092   0.101
 11 B3u  12 Ag    4 B2g   9 B2u  13 Ag    3 B3g  12 B3u  10 B2u                
  0.113   0.120   0.136   0.144   0.145   0.158   0.170   0.179
  3 Au    5 B1u   9 B1g  11 B2u  13 B3u  10 B1g  14 Ag    5 B2g                
  0.202   0.205   0.220   0.235   0.242   0.261   0.364   0.389
 15 Ag   11 B1g  14 B3u  15 B3u  12 B2u  12 B1g  13 B2u  16 Ag                 
  0.393   0.413   0.417   0.427   0.435   0.454   0.459   0.463
 16 B3u   6 B1u  14 B2u   6 B2g   4 B3g  13 B1g   4 Au   17 Ag                 
  0.491   0.510   0.511   0.523   0.557   0.561   0.592   0.633
 18 Ag   14 B1g  17 B3u   7 B1u  18 B3u  15 B2u   7 B2g  19 Ag                 
  0.643   0.681   0.684   0.693   0.703   0.741   0.749   0.826
 15 B1g   8 B1u  19 B3u   5 B3g   5 Au    8 B2g  20 Ag    9 B1u                
  0.856   0.864   0.868   0.884   0.884   0.889   0.936   0.946
 20 B3u  16 B2u  21 Ag    6 B3g  16 B1g   6 Au   17 B2u   9 B2g                
  1.017   1.021   1.038   1.054   1.163   1.178   1.253   1.263
 22 Ag   21 B3u  18 B2u  17 B1g  18 B1g  22 B3u  23 Ag   19 B2u                
  1.289   1.316   1.469   1.506   1.532   1.572   1.712   1.753
 23 B3u  19 B1g  10 B1u   7 B3g  24 Ag    7 Au   10 B2g  25 Ag                 
  1.775   1.926   2.138   2.147   2.190   2.210   2.224   2.243
 24 B3u  20 B2u  25 B3u  26 Ag   11 B1u  26 B3u  11 B2g   8 B3g                
  2.251   2.258   2.281   2.364   2.409   2.413   2.539   2.672
 21 B2u  20 B1g   8 Au   27 Ag   21 B1g  27 B3u  22 B2u  22 B1g                
  2.680   2.742   2.934   3.199   3.213   3.434   9.761   9.816
 12 B1u  12 B2g  28 Ag   23 B2u  23 B1g  28 B3u  29 Ag   29 B3u                
  9.822   9.888  23.436  23.442  25.713  25.730  25.738  25.837
 24 B2u  24 B1g  30 Ag   30 B3u  13 B1u  31 Ag   13 B2g   9 B3g                
 25.893  25.914  25.941  26.196  26.222  26.236  26.450  26.881
 25 B2u   9 Au   31 B3u  32 Ag   25 B1g  32 B3u  26 B2u  26 B1g                
215.770 215.826 215.833 215.915
 33 Ag   33 B3u  27 B2u  27 B1g                                                
 --------------------------------------------------------------

          Ground-State Mulliken Net Atomic Charges

     Atom                 Charge (a.u.)
  ----------------------------------------
      1 Cl                    0.446238
      2 Cl                    0.446238
      3 Cl                    0.446238
      4 Cl                    0.446238
      5 C                    -0.892476
      6 C                    -0.892476
  ----------------------------------------
  Sum of atomic charges =    -0.000000

 -----------------------------------------------------------------
                    Cartesian Multipole Moments
 -----------------------------------------------------------------
    Charge (ESU x 10^10)
                -0.0000
    Dipole Moment (Debye)
         X       0.0000      Y      -0.0000      Z       0.0000
       Tot       0.0000
    Quadrupole Moments (Debye-Ang)
        XX     -54.7249     XY      -0.0000     YY     -64.4751
        XZ      -0.0000     YZ      -0.0000     ZZ     -61.6079
    Octopole Moments (Debye-Ang^2)
       XXX       0.0000    XXY      -0.0000    XYY       0.0000
       YYY      -0.0000    XXZ       0.0000    XYZ       0.0000
       YYZ       0.0000    XZZ       0.0000    YZZ      -0.0000
       ZZZ       0.0000
    Hexadecapole Moments (Debye-Ang^3)
      XXXX   -1258.2227   XXXY       0.0000   XXYY    -280.2478
      XYYY      -0.0000   YYYY    -442.8254   XXXZ      -0.0000
      XXYZ       0.0000   XYYZ      -0.0000   YYYZ      -0.0000
      XXZZ    -238.2052   XYZZ       0.0000   YYZZ     -85.8628
      XZZZ      -0.0000   YZZZ      -0.0000   ZZZZ     -72.3857
 -----------------------------------------------------------------
 Calculating analytic gradient of the SCF energy
 Gradient of SCF Energy
            1           2           3           4           5           6
    1  -0.0614470   0.0614470  -0.0614470   0.0614470   0.2695103  -0.2695103
    2  -0.2977586  -0.2977586   0.2977586   0.2977586   0.0000000   0.0000000
    3  -0.0000000  -0.0000000  -0.0000000   0.0000000   0.0000000  -0.0000000
 Max gradient component =       2.978E-01
 RMS gradient           =       1.692E-01
 Gradient time:  CPU 7.85 s  wall 2.06 s
 Geometry Optimization Parameters
   NAtoms,    NIC,     NZ,  NCons,   NDum,   NFix, NCnnct, MaxDiis
        6      37       0       0       0       0       0       0

 Cartesian Hessian Update
 Hessian Updated using BFGS Update


** GEOMETRY OPTIMIZATION IN DELOCALIZED INTERNAL COORDINATES **
   Searching for a Minimum

   Optimization Cycle:   3

                       Coordinates (Angstroms)
     ATOM                X               Y               Z
      1  Cl        2.0293081442    1.0804349247    0.0000000000
      2  Cl       -2.0293081442    1.0804349247    0.0000000000
      3  Cl        2.0293081442   -1.0804349247    0.0000000000
      4  Cl       -2.0293081442   -1.0804349247    0.0000000000
      5  C         0.9631115171    0.0000000000    0.0000000000
      6  C        -0.9631115171    0.0000000000    0.0000000000
   Point Group: d2h   Number of degrees of freedom:     3


   Energy is  -1916.639905447

 Hessian Updated using BFGS Update

  3 Hessian modes will be used to form the next step
  Hessian Eigenvalues:
     0.083868    0.322813    0.600131

 Minimum Search - Taking Simple RFO Step
 Searching for Lamda that Minimizes Along All modes
 Value Taken    Lamda =  -0.27510869
 Calculated Step too Large.  Step scaled by  0.408009
 Step Taken.  Stepsize is  0.300000

                             Maximum     Tolerance    Cnvgd?
         Gradient           0.281978      0.000300      NO
         Displacement       0.211620      0.001200      NO
         Energy change     -0.135584      0.000001      NO


 New Cartesian Coordinates Obtained by Inverse Iteration

 Displacement from previous Coordinates is:  0.259896
 ----------------------------------------------------------------
             Standard Nuclear Orientation (Angstroms)
    I     Atom           X                Y                Z
 ----------------------------------------------------------------
    1      Cl      1.9832227439     1.1169895452     0.0000000000
    2      Cl     -1.9832227439     1.1169895452     0.0000000000
    3      Cl      1.9832227439    -1.1169895452     0.0000000000
    4      Cl     -1.9832227439    -1.1169895452     0.0000000000
    5      C       0.9127413112     0.0000000000     0.0000000000
    6      C      -0.9127413112     0.0000000000     0.0000000000
 ----------------------------------------------------------------
 Molecular Point Group                 D2h   NOp =  8
 Largest Abelian Subgroup              D2h   NOp =  8
 Nuclear Repulsion Energy =   500.7632288865 hartrees
 There are       40 alpha and       40 beta electrons
 Applying Cartesian multipole field
    Component          Value
    ---------          -----
     (2,0,0)        1.00000E-11
     (0,2,0)        2.00000E-11
     (0,0,2)       -3.00000E-11
 Nucleus-field energy     =     0.0000000160 hartrees
 Requested basis set is 6-311++G(d,p)
 There are 64 shells and 164 basis functions
 A cutoff of  1.0D-11 yielded   1658 shell pairs
 There are     12052 function pairs (     12973 Cartesian)
 Smallest overlap matrix eigenvalue = 2.37E-05
 Guess MOs from SCF MO coefficient file

 -----------------------------------------------------------------------
  General SCF calculation program by
  Eric Jon Sundstrom, Paul Horn, Yuezhi Mao, Dmitri Zuev, Alec White,
  David Stuck, Shaama M.S., Shane Yost, Joonho Lee, David Small,
  Daniel Levine, Susi Lehtola, Hugh Burton, Evgeny Epifanovsky
 -----------------------------------------------------------------------
 Exchange:     0.2000 Hartree-Fock + 0.0800 Slater + 0.7200 B88
 Correlation:  0.1900 VWN1RPA + 0.8100 LYP
 Using SG-1 standard quadrature grid
 using 4 threads for integral computing
 -------------------------------------------------------
 OpenMP Integral computing Module                
 Release: version 2.0, May 2017, Q-Chem Inc. Pleasanton 
 -------------------------------------------------------
 -------------------------------------------------------
 OpenMP BLAS3 based DFT computing Module                
 Release: version 1.0, May 2013, Q-Chem Inc. Pittsburgh 
 -------------------------------------------------------
 A restricted SCF calculation will be
 performed using DIIS
 SCF converges when DIIS error is below 1.0e-08
 ---------------------------------------
  Cycle       Energy         DIIS error
 ---------------------------------------
    1   -1916.7389236058      1.13e-03  
    2   -1916.7440162272      2.99e-04  
    3   -1916.7441231331      2.40e-04  
    4   -1916.7442976140      6.95e-05  
    5   -1916.7443132238      1.82e-05  
    6   -1916.7443141540      1.01e-06  
    7   -1916.7443141572      3.38e-07  
    8   -1916.7443141576      3.01e-08  
    9   -1916.7443141576      3.30e-08  
   10   -1916.7443141576      1.23e-08  
   11   -1916.7443141576      1.04e-09  Convergence criterion met
 ---------------------------------------
 SCF time:   CPU 26.21s  wall 7.00s 
 SCF   energy in the final basis set =    -1916.7443141576
 Total energy in the final basis set =    -1916.7443141576

 --------------------------------------------------------------
             Orbital Energies (a.u.) and Symmetries
 --------------------------------------------------------------

 Alpha MOs, Restricted
 -- Occupied --                  
-101.58 -101.58 -101.58 -101.58  -10.32  -10.32   -9.51   -9.51
  1 B3u   1 Ag    1 B2u   1 B1g   2 Ag    2 B3u   2 B1g   3 B3u                
 -9.506  -9.506  -7.270  -7.270  -7.270  -7.270  -7.260  -7.260
  2 B2u   3 Ag    4 B3u   4 Ag    3 B1g   3 B2u   1 B2g   1 B1u                
 -7.260  -7.260  -7.259  -7.259  -7.259  -7.259  -1.052  -1.045
  1 Au    1 B3g   5 B3u   5 Ag    4 B1g   4 B2u   6 Ag    6 B3u                
 -0.864  -0.858  -0.655  -0.606  -0.540  -0.502  -0.485  -0.481
  5 B2u   5 B1g   7 Ag    7 B3u   8 Ag    6 B2u   2 B1u   6 B1g                
 -0.464  -0.452  -0.380  -0.344  -0.341  -0.279  -0.271  -0.208
  2 B2g   8 B3u   9 Ag    2 B3g   2 Au    7 B2u   7 B1g   3 B1u                
 -- Virtual --                   
 -0.095  -0.056   0.002   0.016   0.027   0.032   0.042   0.044
  3 B2g   9 B3u  10 Ag    8 B2u  11 Ag   10 B3u   8 B1g   4 B1u                
  0.056   0.067   0.070   0.077   0.081   0.084   0.093   0.100
 11 B3u  12 Ag    9 B2u   4 B2g  13 Ag    3 B3g  12 B3u  10 B2u                
  0.113   0.121   0.133   0.140   0.150   0.156   0.167   0.181
  3 Au    5 B1u   9 B1g  11 B2u  13 B3u  10 B1g  14 Ag    5 B2g                
  0.202   0.204   0.219   0.235   0.245   0.259   0.365   0.397
 15 Ag   11 B1g  14 B3u  15 B3u  12 B2u  12 B1g  13 B2u  16 B3u                
  0.399   0.412   0.415   0.429   0.437   0.450   0.461   0.463
 16 Ag   14 B2u   6 B1u   6 B2g   4 B3g  13 B1g  17 Ag    4 Au                 
  0.496   0.513   0.516   0.533   0.557   0.577   0.585   0.624
 18 Ag   17 B3u  14 B1g   7 B1u  15 B2u  18 B3u   7 B2g  19 Ag                 
  0.653   0.680   0.693   0.696   0.707   0.742   0.764   0.831
 15 B1g   8 B1u   5 B3g  19 B3u   5 Au   20 Ag    8 B2g   9 B1u                
  0.864   0.866   0.871   0.876   0.884   0.897   0.940   0.960
 16 B2u  20 B3u   6 B3g   6 Au   16 B1g  21 Ag   17 B2u   9 B2g                
  1.006   1.009   1.010   1.036   1.159   1.199   1.221   1.243
 22 Ag   21 B3u  18 B2u  17 B1g  18 B1g  22 B3u  23 Ag   19 B2u                
  1.268   1.310   1.419   1.479   1.557   1.570   1.727   1.730
 23 B3u  19 B1g  10 B1u   7 B3g  24 Ag    7 Au   25 Ag   10 B2g                
  1.779   1.867   2.137   2.143   2.194   2.224   2.234   2.238
 24 B3u  20 B2u  25 B3u  26 Ag   11 B1u  26 B3u  11 B2g   8 B3g                
  2.254   2.281   2.286   2.371   2.411   2.417   2.528   2.667
 21 B2u   8 Au   20 B1g  27 Ag   21 B1g  27 B3u  22 B2u  12 B1u                
  2.677   2.749   2.902   3.174   3.189   3.539   9.734   9.799
 22 B1g  12 B2g  28 Ag   23 B2u  23 B1g  28 B3u  29 Ag   29 B3u                
  9.813   9.875  23.400  23.409  25.666  25.722  25.750  25.825
 24 B2u  24 B1g  30 Ag   30 B3u  31 Ag   13 B1u  13 B2g   9 B3g                
 25.884  25.904  25.911  26.129  26.167  26.251  26.490  26.932
 25 B2u  31 B3u   9 Au   32 Ag   32 B3u  25 B1g  26 B2u  26 B1g                
215.732 215.798 215.821 215.901
 33 Ag   33 B3u  27 B2u  27 B1g                                                

 Beta MOs, Restricted
 -- Occupied --                  
-101.58 -101.58 -101.58 -101.58  -10.32  -10.32   -9.51   -9.51
  1 B3u   1 Ag    1 B2u   1 B1g   2 Ag    2 B3u   2 B1g   3 B3u                
 -9.506  -9.506  -7.270  -7.270  -7.270  -7.270  -7.260  -7.260
  2 B2u   3 Ag    4 B3u   4 Ag    3 B1g   3 B2u   1 B2g   1 B1u                
 -7.260  -7.260  -7.259  -7.259  -7.259  -7.259  -1.052  -1.045
  1 Au    1 B3g   5 B3u   5 Ag    4 B1g   4 B2u   6 Ag    6 B3u                
 -0.864  -0.858  -0.655  -0.606  -0.540  -0.502  -0.485  -0.481
  5 B2u   5 B1g   7 Ag    7 B3u   8 Ag    6 B2u   2 B1u   6 B1g                
 -0.464  -0.452  -0.380  -0.344  -0.341  -0.279  -0.271  -0.208
  2 B2g   8 B3u   9 Ag    2 B3g   2 Au    7 B2u   7 B1g   3 B1u                
 -- Virtual --                   
 -0.095  -0.056   0.002   0.016   0.027   0.032   0.042   0.044
  3 B2g   9 B3u  10 Ag    8 B2u  11 Ag   10 B3u   8 B1g   4 B1u                
  0.056   0.067   0.070   0.077   0.081   0.084   0.093   0.100
 11 B3u  12 Ag    9 B2u   4 B2g  13 Ag    3 B3g  12 B3u  10 B2u                
  0.113   0.121   0.133   0.140   0.150   0.156   0.167   0.181
  3 Au    5 B1u   9 B1g  11 B2u  13 B3u  10 B1g  14 Ag    5 B2g                
  0.202   0.204   0.219   0.235   0.245   0.259   0.365   0.397
 15 Ag   11 B1g  14 B3u  15 B3u  12 B2u  12 B1g  13 B2u  16 B3u                
  0.399   0.412   0.415   0.429   0.437   0.450   0.461   0.463
 16 Ag   14 B2u   6 B1u   6 B2g   4 B3g  13 B1g  17 Ag    4 Au                 
  0.496   0.513   0.516   0.533   0.557   0.577   0.585   0.624
 18 Ag   17 B3u  14 B1g   7 B1u  15 B2u  18 B3u   7 B2g  19 Ag                 
  0.653   0.680   0.693   0.696   0.707   0.742   0.764   0.831
 15 B1g   8 B1u   5 B3g  19 B3u   5 Au   20 Ag    8 B2g   9 B1u                
  0.864   0.866   0.871   0.876   0.884   0.897   0.940   0.960
 16 B2u  20 B3u   6 B3g   6 Au   16 B1g  21 Ag   17 B2u   9 B2g                
  1.006   1.009   1.010   1.036   1.159   1.199   1.221   1.243
 22 Ag   21 B3u  18 B2u  17 B1g  18 B1g  22 B3u  23 Ag   19 B2u                
  1.268   1.310   1.419   1.479   1.557   1.570   1.727   1.730
 23 B3u  19 B1g  10 B1u   7 B3g  24 Ag    7 Au   25 Ag   10 B2g                
  1.779   1.867   2.137   2.143   2.194   2.224   2.234   2.238
 24 B3u  20 B2u  25 B3u  26 Ag   11 B1u  26 B3u  11 B2g   8 B3g                
  2.254   2.281   2.286   2.371   2.411   2.417   2.528   2.667
 21 B2u   8 Au   20 B1g  27 Ag   21 B1g  27 B3u  22 B2u  12 B1u                
  2.677   2.749   2.902   3.174   3.189   3.539   9.734   9.799
 22 B1g  12 B2g  28 Ag   23 B2u  23 B1g  28 B3u  29 Ag   29 B3u                
  9.813   9.875  23.400  23.409  25.666  25.722  25.750  25.825
 24 B2u  24 B1g  30 Ag   30 B3u  31 Ag   13 B1u  13 B2g   9 B3g                
 25.884  25.904  25.911  26.129  26.167  26.251  26.490  26.932
 25 B2u  31 B3u   9 Au   32 Ag   32 B3u  25 B1g  26 B2u  26 B1g                
215.732 215.798 215.821 215.901
 33 Ag   33 B3u  27 B2u  27 B1g                                                
 --------------------------------------------------------------

          Ground-State Mulliken Net Atomic Charges

     Atom                 Charge (a.u.)
  ----------------------------------------
      1 Cl                    0.455620
      2 Cl                    0.455620
      3 Cl                    0.455620
      4 Cl                    0.455620
      5 C                    -0.911241
      6 C                    -0.911241
  ----------------------------------------
  Sum of atomic charges =    -0.000000

 -----------------------------------------------------------------
                    Cartesian Multipole Moments
 -----------------------------------------------------------------
    Charge (ESU x 10^10)
                -0.0000
    Dipole Moment (Debye)
         X      -0.0000      Y       0.0000      Z      -0.0000
       Tot       0.0000
    Quadrupole Moments (Debye-Ang)
        XX     -55.5736     XY      -0.0000     YY     -63.8484
        XZ       0.0000     YZ      -0.0000     ZZ     -61.7435
    Octopole Moments (Debye-Ang^2)
       XXX      -0.0000    XXY      -0.0000    XYY      -0.0000
       YYY       0.0000    XXZ      -0.0000    XYZ       0.0000
       YYZ       0.0000    XZZ      -0.0000    YZZ       0.0000
       ZZZ       0.0000
    Hexadecapole Moments (Debye-Ang^3)
      XXXX   -1210.5209   XXXY       0.0000   XXYY    -270.1580
      XYYY      -0.0000   YYYY    -461.2709   XXXZ      -0.0000
      XXYZ      -0.0000   XYYZ      -0.0000   YYYZ      -0.0000
      XXZZ    -228.8578   XYZZ      -0.0000   YYZZ     -89.5980
      XZZZ      -0.0000   YZZZ      -0.0000   ZZZZ     -72.2919
 -----------------------------------------------------------------
 Calculating analytic gradient of the SCF energy
 Gradient of SCF Energy
            1           2           3           4           5           6
    1  -0.0428755   0.0428755  -0.0428755   0.0428755   0.2401847  -0.2401847
    2  -0.2394845  -0.2394845   0.2394845   0.2394845  -0.0000000   0.0000000
    3  -0.0000000  -0.0000000  -0.0000000   0.0000000   0.0000000  -0.0000000
 Max gradient component =       2.402E-01
 RMS gradient           =       1.399E-01
 Gradient time:  CPU 7.95 s  wall 2.09 s
 Geometry Optimization Parameters
   NAtoms,    NIC,     NZ,  NCons,   NDum,   NFix, NCnnct, MaxDiis
        6      37       0       0       0       0       0       0

 Cartesian Hessian Update
 Hessian Updated using BFGS Update


** GEOMETRY OPTIMIZATION IN DELOCALIZED INTERNAL COORDINATES **
   Searching for a Minimum

   Optimization Cycle:   4

                       Coordinates (Angstroms)
     ATOM                X               Y               Z
      1  Cl        1.9832227439    1.1169895452    0.0000000000
      2  Cl       -1.9832227439    1.1169895452    0.0000000000
      3  Cl        1.9832227439   -1.1169895452    0.0000000000
      4  Cl       -1.9832227439   -1.1169895452    0.0000000000
      5  C         0.9127413112    0.0000000000    0.0000000000
      6  C        -0.9127413112    0.0000000000    0.0000000000
   Point Group: d2h   Number of degrees of freedom:     3


   Energy is  -1916.744314158

 Hessian Updated using BFGS Update

  3 Hessian modes will be used to form the next step
  Hessian Eigenvalues:
     0.056984    0.320983    0.647066

 Minimum Search - Taking Simple RFO Step
 Searching for Lamda that Minimizes Along All modes
 Value Taken    Lamda =  -0.25471290
 Calculated Step too Large.  Step scaled by  0.363026
 Step Taken.  Stepsize is  0.300000

                             Maximum     Tolerance    Cnvgd?
         Gradient           0.233028      0.000300      NO
         Displacement       0.214671      0.001200      NO
         Energy change     -0.104409      0.000001      NO


 New Cartesian Coordinates Obtained by Inverse Iteration

 Displacement from previous Coordinates is:  0.298008
 ----------------------------------------------------------------
             Standard Nuclear Orientation (Angstroms)
    I     Atom           X                Y                Z
 ----------------------------------------------------------------
    1      Cl      1.9244894917     1.1488941284     0.0000000000
    2      Cl     -1.9244894917     1.1488941284     0.0000000000
    3      Cl      1.9244894917    -1.1488941284     0.0000000000
    4      Cl     -1.9244894917    -1.1488941284     0.0000000000
    5      C       0.8535847300     0.0000000000     0.0000000000
    6      C      -0.8535847300     0.0000000000     0.0000000000
 ----------------------------------------------------------------
 Molecular Point Group                 D2h   NOp =  8
 Largest Abelian Subgroup              D2h   NOp =  8
 Nuclear Repulsion Energy =   501.2542319856 hartrees
 There are       40 alpha and       40 beta electrons
 Applying Cartesian multipole field
    Component          Value
    ---------          -----
     (2,0,0)        1.00000E-11
     (0,2,0)        2.00000E-11
     (0,0,2)       -3.00000E-11
 Nucleus-field energy     =     0.0000000157 hartrees
 Requested basis set is 6-311++G(d,p)
 There are 64 shells and 164 basis functions
 A cutoff of  1.0D-11 yielded   1666 shell pairs
 There are     12068 function pairs (     12989 Cartesian)
 Smallest overlap matrix eigenvalue = 2.26E-05
 Guess MOs from SCF MO coefficient file

 -----------------------------------------------------------------------
  General SCF calculation program by
  Eric Jon Sundstrom, Paul Horn, Yuezhi Mao, Dmitri Zuev, Alec White,
  David Stuck, Shaama M.S., Shane Yost, Joonho Lee, David Small,
  Daniel Levine, Susi Lehtola, Hugh Burton, Evgeny Epifanovsky
 -----------------------------------------------------------------------
 Exchange:     0.2000 Hartree-Fock + 0.0800 Slater + 0.7200 B88
 Correlation:  0.1900 VWN1RPA + 0.8100 LYP
 Using SG-1 standard quadrature grid
 using 4 threads for integral computing
 -------------------------------------------------------
 OpenMP Integral computing Module                
 Release: version 2.0, May 2017, Q-Chem Inc. Pleasanton 
 -------------------------------------------------------
 -------------------------------------------------------
 OpenMP BLAS3 based DFT computing Module                
 Release: version 1.0, May 2013, Q-Chem Inc. Pittsburgh 
 -------------------------------------------------------
 A restricted SCF calculation will be
 performed using DIIS
 SCF converges when DIIS error is below 1.0e-08
 ---------------------------------------
  Cycle       Energy         DIIS error
 ---------------------------------------
    1   -1916.8260540573      1.24e-03  
    2   -1916.8316701129      2.66e-04  
    3   -1916.8316867339      2.68e-04  
    4   -1916.8318900795      7.49e-05  
    5   -1916.8319070638      1.72e-05  
    6   -1916.8319080876      1.24e-06  
    7   -1916.8319080929      2.81e-07  
    8   -1916.8319080931      3.67e-08  
    9   -1916.8319080932      8.60e-09  Convergence criterion met
 ---------------------------------------
 SCF time:   CPU 21.66s  wall 6.00s 
 SCF   energy in the final basis set =    -1916.8319080932
 Total energy in the final basis set =    -1916.8319080932

 --------------------------------------------------------------
             Orbital Energies (a.u.) and Symmetries
 --------------------------------------------------------------

 Alpha MOs, Restricted
 -- Occupied --                  
-101.58 -101.58 -101.58 -101.58  -10.32  -10.32   -9.50   -9.50
  1 B3u   1 B2u   1 B1g   1 Ag    2 Ag    2 B3u   2 B1g   2 B2u                
 -9.505  -9.505  -7.269  -7.269  -7.269  -7.269  -7.259  -7.259
  3 B3u   3 Ag    4 B3u   4 Ag    3 B1g   3 B2u   1 B1u   1 Au                 
 -7.259  -7.259  -7.258  -7.258  -7.258  -7.258  -1.036  -1.025
  1 B3g   1 B2g   5 B3u   5 Ag    4 B1g   4 B2u   6 Ag    6 B3u                
 -0.865  -0.857  -0.670  -0.602  -0.543  -0.504  -0.480  -0.477
  5 B2u   5 B1g   7 Ag    7 B3u   8 Ag    6 B2u   2 B1u   6 B1g                
 -0.453  -0.439  -0.383  -0.345  -0.342  -0.289  -0.280  -0.218
  2 B2g   8 B3u   9 Ag    2 B3g   2 Au    7 B2u   7 B1g   3 B1u                
 -- Virtual --                   
 -0.087  -0.029   0.002   0.011   0.026   0.039   0.042   0.045
  3 B2g   9 B3u  10 Ag    8 B2u  11 Ag   10 B3u   8 B1g   4 B1u                
  0.061   0.062   0.067   0.078   0.079   0.083   0.095   0.102
 11 B3u   9 B2u  12 Ag    4 B2g  13 Ag    3 B3g  12 B3u  10 B2u                
  0.113   0.122   0.133   0.137   0.155   0.159   0.164   0.182
  3 Au    5 B1u   9 B1g  11 B2u  10 B1g  13 B3u  14 Ag    5 B2g                
  0.202   0.204   0.218   0.235   0.247   0.258   0.366   0.402
 15 Ag   11 B1g  14 B3u  15 B3u  12 B2u  12 B1g  13 B2u  16 B3u                
  0.403   0.410   0.416   0.431   0.437   0.449   0.452   0.467
 16 Ag   14 B2u   6 B1u   6 B2g   4 B3g  13 B1g  17 Ag    4 Au                 
  0.497   0.513   0.523   0.542   0.555   0.580   0.594   0.624
 18 Ag   17 B3u  14 B1g   7 B1u  15 B2u   7 B2g  18 B3u  19 Ag                 
  0.669   0.677   0.692   0.712   0.720   0.741   0.782   0.835
 15 B1g   8 B1u   5 B3g   5 Au   19 B3u  20 Ag    8 B2g   9 B1u                
  0.863   0.865   0.867   0.879   0.882   0.926   0.939   0.978
  6 B3g  16 B2u   6 Au   20 B3u  16 B1g  21 Ag   17 B2u   9 B2g                
  0.995   1.000   1.003   1.024   1.158   1.192   1.212   1.226
 18 B2u  21 B3u  22 Ag   17 B1g  18 B1g  23 Ag   22 B3u  19 B2u                
  1.267   1.309   1.375   1.448   1.576   1.606   1.710   1.767
 23 B3u  19 B1g  10 B1u   7 B3g   7 Au   24 Ag   25 Ag   10 B2g                
  1.796   1.818   2.130   2.153   2.197   2.232   2.244   2.261
 24 B3u  20 B2u  25 B3u  26 Ag   11 B1u   8 B3g  11 B2g  26 B3u                
  2.261   2.282   2.333   2.378   2.415   2.423   2.515   2.656
 21 B2u   8 Au   20 B1g  27 Ag   21 B1g  27 B3u  22 B2u  12 B1u                
  2.681   2.766   2.908   3.153   3.177   3.663   9.709   9.788
 22 B1g  12 B2g  28 Ag   23 B2u  23 B1g  28 B3u  29 Ag   29 B3u                
  9.813   9.868  23.373  23.409  25.634  25.730  25.762  25.811
 24 B2u  24 B1g  30 Ag   30 B3u  31 Ag   13 B1u  13 B2g   9 B3g                
 25.887  25.906  25.909  26.112  26.140  26.268  26.504  26.977
 25 B2u  31 B3u   9 Au   32 Ag   32 B3u  25 B1g  26 B2u  26 B1g                
215.701 215.779 215.820 215.892
 33 Ag   33 B3u  27 B2u  27 B1g                                                

 Beta MOs, Restricted
 -- Occupied --                  
-101.58 -101.58 -101.58 -101.58  -10.32  -10.32   -9.50   -9.50
  1 B3u   1 B2u   1 B1g   1 Ag    2 Ag    2 B3u   2 B1g   2 B2u                
 -9.505  -9.505  -7.269  -7.269  -7.269  -7.269  -7.259  -7.259
  3 B3u   3 Ag    4 B3u   4 Ag    3 B1g   3 B2u   1 B1u   1 Au                 
 -7.259  -7.259  -7.258  -7.258  -7.258  -7.258  -1.036  -1.025
  1 B3g   1 B2g   5 B3u   5 Ag    4 B1g   4 B2u   6 Ag    6 B3u                
 -0.865  -0.857  -0.670  -0.602  -0.543  -0.504  -0.480  -0.477
  5 B2u   5 B1g   7 Ag    7 B3u   8 Ag    6 B2u   2 B1u   6 B1g                
 -0.453  -0.439  -0.383  -0.345  -0.342  -0.289  -0.280  -0.218
  2 B2g   8 B3u   9 Ag    2 B3g   2 Au    7 B2u   7 B1g   3 B1u                
 -- Virtual --                   
 -0.087  -0.029   0.002   0.011   0.026   0.039   0.042   0.045
  3 B2g   9 B3u  10 Ag    8 B2u  11 Ag   10 B3u   8 B1g   4 B1u                
  0.061   0.062   0.067   0.078   0.079   0.083   0.095   0.102
 11 B3u   9 B2u  12 Ag    4 B2g  13 Ag    3 B3g  12 B3u  10 B2u                
  0.113   0.122   0.133   0.137   0.155   0.159   0.164   0.182
  3 Au    5 B1u   9 B1g  11 B2u  10 B1g  13 B3u  14 Ag    5 B2g                
  0.202   0.204   0.218   0.235   0.247   0.258   0.366   0.402
 15 Ag   11 B1g  14 B3u  15 B3u  12 B2u  12 B1g  13 B2u  16 B3u                
  0.403   0.410   0.416   0.431   0.437   0.449   0.452   0.467
 16 Ag   14 B2u   6 B1u   6 B2g   4 B3g  13 B1g  17 Ag    4 Au                 
  0.497   0.513   0.523   0.542   0.555   0.580   0.594   0.624
 18 Ag   17 B3u  14 B1g   7 B1u  15 B2u   7 B2g  18 B3u  19 Ag                 
  0.669   0.677   0.692   0.712   0.720   0.741   0.782   0.835
 15 B1g   8 B1u   5 B3g   5 Au   19 B3u  20 Ag    8 B2g   9 B1u                
  0.863   0.865   0.867   0.879   0.882   0.926   0.939   0.978
  6 B3g  16 B2u   6 Au   20 B3u  16 B1g  21 Ag   17 B2u   9 B2g                
  0.995   1.000   1.003   1.024   1.158   1.192   1.212   1.226
 18 B2u  21 B3u  22 Ag   17 B1g  18 B1g  23 Ag   22 B3u  19 B2u                
  1.267   1.309   1.375   1.448   1.576   1.606   1.710   1.767
 23 B3u  19 B1g  10 B1u   7 B3g   7 Au   24 Ag   25 Ag   10 B2g                
  1.796   1.818   2.130   2.153   2.197   2.232   2.244   2.261
 24 B3u  20 B2u  25 B3u  26 Ag   11 B1u   8 B3g  11 B2g  26 B3u                
  2.261   2.282   2.333   2.378   2.415   2.423   2.515   2.656
 21 B2u   8 Au   20 B1g  27 Ag   21 B1g  27 B3u  22 B2u  12 B1u                
  2.681   2.766   2.908   3.153   3.177   3.663   9.709   9.788
 22 B1g  12 B2g  28 Ag   23 B2u  23 B1g  28 B3u  29 Ag   29 B3u                
  9.813   9.868  23.373  23.409  25.634  25.730  25.762  25.811
 24 B2u  24 B1g  30 Ag   30 B3u  31 Ag   13 B1u  13 B2g   9 B3g                
 25.887  25.906  25.909  26.112  26.140  26.268  26.504  26.977
 25 B2u  31 B3u   9 Au   32 Ag   32 B3u  25 B1g  26 B2u  26 B1g                
215.701 215.779 215.820 215.892
 33 Ag   33 B3u  27 B2u  27 B1g                                                
 --------------------------------------------------------------

          Ground-State Mulliken Net Atomic Charges

     Atom                 Charge (a.u.)
  ----------------------------------------
      1 Cl                    0.466302
      2 Cl                    0.466302
      3 Cl                    0.466302
      4 Cl                    0.466302
      5 C                    -0.932604
      6 C                    -0.932604
  ----------------------------------------
  Sum of atomic charges =    -0.000000

 -----------------------------------------------------------------
                    Cartesian Multipole Moments
 -----------------------------------------------------------------
    Charge (ESU x 10^10)
                -0.0000
    Dipole Moment (Debye)
         X       0.0000      Y      -0.0000      Z       0.0000
       Tot       0.0000
    Quadrupole Moments (Debye-Ang)
        XX     -56.4312     XY      -0.0000     YY     -63.3588
        XZ       0.0000     YZ       0.0000     ZZ     -61.7669
    Octopole Moments (Debye-Ang^2)
       XXX       0.0000    XXY      -0.0000    XYY       0.0000
       YYY      -0.0000    XXZ       0.0000    XYZ      -0.0000
       YYZ       0.0000    XZZ       0.0000    YZZ      -0.0000
       ZZZ       0.0000
    Hexadecapole Moments (Debye-Ang^3)
      XXXX   -1148.7596   XXXY      -0.0000   XXYY    -258.3733
      XYYY      -0.0000   YYYY    -478.2127   XXXZ       0.0000
      XXYZ      -0.0000   XYYZ       0.0000   YYYZ      -0.0000
      XXZZ    -217.0236   XYZZ      -0.0000   YYZZ     -93.0370
      XZZZ       0.0000   YZZZ       0.0000   ZZZZ     -71.9625
 -----------------------------------------------------------------
 Calculating analytic gradient of the SCF energy
 Gradient of SCF Energy
            1           2           3           4           5           6
    1  -0.0311969   0.0311969  -0.0311969   0.0311969   0.2191566  -0.2191566
    2  -0.1969645  -0.1969645   0.1969645   0.1969645  -0.0000000   0.0000000
    3   0.0000000   0.0000000  -0.0000000   0.0000000  -0.0000000  -0.0000000
 Max gradient component =       2.192E-01
 RMS gradient           =       1.191E-01
 Gradient time:  CPU 8.04 s  wall 2.11 s
 Geometry Optimization Parameters
   NAtoms,    NIC,     NZ,  NCons,   NDum,   NFix, NCnnct, MaxDiis
        6      37       0       0       0       0       0       0

 Cartesian Hessian Update
 Hessian Updated using BFGS Update


** GEOMETRY OPTIMIZATION IN DELOCALIZED INTERNAL COORDINATES **
   Searching for a Minimum

   Optimization Cycle:   5

                       Coordinates (Angstroms)
     ATOM                X               Y               Z
      1  Cl        1.9244894917    1.1488941284    0.0000000000
      2  Cl       -1.9244894917    1.1488941284    0.0000000000
      3  Cl        1.9244894917   -1.1488941284    0.0000000000
      4  Cl       -1.9244894917   -1.1488941284    0.0000000000
      5  C         0.8535847300    0.0000000000    0.0000000000
      6  C        -0.8535847300    0.0000000000    0.0000000000
   Point Group: d2h   Number of degrees of freedom:     3


   Energy is  -1916.831908093

 Hessian Updated using BFGS Update

  3 Hessian modes will be used to form the next step
  Hessian Eigenvalues:
     0.052552    0.319205    0.652769

 Minimum Search - Taking Simple RFO Step
 Searching for Lamda that Minimizes Along All modes
 Value Taken    Lamda =  -0.22759974
 Calculated Step too Large.  Step scaled by  0.354081
 Step Taken.  Stepsize is  0.300000

                             Maximum     Tolerance    Cnvgd?
         Gradient           0.204832      0.000300      NO
         Displacement       0.215201      0.001200      NO
         Energy change     -0.087594      0.000001      NO


 New Cartesian Coordinates Obtained by Inverse Iteration

 Displacement from previous Coordinates is:  0.315777
 ----------------------------------------------------------------
             Standard Nuclear Orientation (Angstroms)
    I     Atom           X                Y                Z
 ----------------------------------------------------------------
    1      Cl      1.8601542677     1.1781100821     0.0000000000
    2      Cl     -1.8601542677     1.1781100821     0.0000000000
    3      Cl      1.8601542677    -1.1781100821     0.0000000000
    4      Cl     -1.8601542677    -1.1781100821     0.0000000000
    5      C       0.7905260652     0.0000000000     0.0000000000
    6      C      -0.7905260652     0.0000000000     0.0000000000
 ----------------------------------------------------------------
 Molecular Point Group                 D2h   NOp =  8
 Largest Abelian Subgroup              D2h   NOp =  8
 Nuclear Repulsion Energy =   503.6466954521 hartrees
 There are       40 alpha and       40 beta electrons
 Applying Cartesian multipole field
    Component          Value
    ---------          -----
     (2,0,0)        1.00000E-11
     (0,2,0)        2.00000E-11
     (0,0,2)       -3.00000E-11
 Nucleus-field energy     =     0.0000000154 hartrees
 Requested basis set is 6-311++G(d,p)
 There are 64 shells and 164 basis functions
 A cutoff of  1.0D-11 yielded   1684 shell pairs
 There are     12126 function pairs (     13047 Cartesian)
 Smallest overlap matrix eigenvalue = 1.62E-05
 Guess MOs from SCF MO coefficient file

 -----------------------------------------------------------------------
  General SCF calculation program by
  Eric Jon Sundstrom, Paul Horn, Yuezhi Mao, Dmitri Zuev, Alec White,
  David Stuck, Shaama M.S., Shane Yost, Joonho Lee, David Small,
  Daniel Levine, Susi Lehtola, Hugh Burton, Evgeny Epifanovsky
 -----------------------------------------------------------------------
 Exchange:     0.2000 Hartree-Fock + 0.0800 Slater + 0.7200 B88
 Correlation:  0.1900 VWN1RPA + 0.8100 LYP
 Using SG-1 standard quadrature grid
 using 4 threads for integral computing
 -------------------------------------------------------
 OpenMP Integral computing Module                
 Release: version 2.0, May 2017, Q-Chem Inc. Pleasanton 
 -------------------------------------------------------
 -------------------------------------------------------
 OpenMP BLAS3 based DFT computing Module                
 Release: version 1.0, May 2013, Q-Chem Inc. Pittsburgh 
 -------------------------------------------------------
 A restricted SCF calculation will be
 performed using DIIS
 SCF converges when DIIS error is below 1.0e-08
 ---------------------------------------
  Cycle       Energy         DIIS error
 ---------------------------------------
    1   -1916.8998507208      1.49e-03  
    2   -1916.9071542215      3.68e-04  
    3   -1916.9068256597      4.91e-04  
    4   -1916.9075838875      6.89e-05  
    5   -1916.9075986365      1.45e-05  
    6   -1916.9075993183      1.57e-06  
    7   -1916.9075993260      2.75e-07  
    8   -1916.9075993262      4.72e-08  
    9   -1916.9075993262      4.67e-08  
   10   -1916.9075993262      1.70e-08  
   11   -1916.9075993262      1.07e-09  Convergence criterion met
 ---------------------------------------
 SCF time:   CPU 26.73s  wall 7.00s 
 SCF   energy in the final basis set =    -1916.9075993262
 Total energy in the final basis set =    -1916.9075993262

 --------------------------------------------------------------
             Orbital Energies (a.u.) and Symmetries
 --------------------------------------------------------------

 Alpha MOs, Restricted
 -- Occupied --                  
-101.58 -101.58 -101.58 -101.58  -10.32  -10.32   -9.50   -9.50
  1 B3u   1 B2u   1 B1g   1 Ag    2 Ag    2 B3u   2 B1g   2 B2u                
 -9.504  -9.504  -7.268  -7.268  -7.268  -7.268  -7.258  -7.258
  3 B3u   3 Ag    4 B3u   4 Ag    3 B1g   3 B2u   1 Au    1 B3g                
 -7.258  -7.258  -7.257  -7.257  -7.257  -7.257  -1.025  -1.009
  1 B2g   1 B1u   5 B3u   5 Ag    4 B1g   4 B2u   6 Ag    6 B3u                
 -0.866  -0.856  -0.693  -0.598  -0.546  -0.508  -0.479  -0.471
  5 B2u   5 B1g   7 Ag    7 B3u   8 Ag    6 B2u   2 B1u   6 B1g                
 -0.443  -0.427  -0.386  -0.347  -0.343  -0.297  -0.286  -0.231
  2 B2g   8 B3u   9 Ag    2 B3g   2 Au    7 B2u   7 B1g   3 B1u                
 -- Virtual --                   
 -0.076  -0.010   0.001   0.003   0.024   0.042   0.043   0.046
  3 B2g   9 B3u  10 Ag    8 B2u  11 Ag    8 B1g  10 B3u   4 B1u                
  0.054   0.066   0.078   0.078   0.079   0.083   0.100   0.104
  9 B2u  12 Ag   11 B3u  13 Ag    4 B2g   3 B3g  12 B3u  10 B2u                
  0.114   0.123   0.134   0.135   0.155   0.161   0.176   0.182
  3 Au    5 B1u  11 B2u   9 B1g  10 B1g  14 Ag   13 B3u   5 B2g                
  0.201   0.205   0.217   0.237   0.248   0.257   0.367   0.404
 15 Ag   11 B1g  14 B3u  15 B3u  12 B2u  12 B1g  13 B2u  16 Ag                 
  0.409   0.409   0.417   0.432   0.437   0.440   0.449   0.471
 16 B3u  14 B2u   6 B1u   6 B2g   4 B3g  17 Ag   13 B1g   4 Au                 
  0.492   0.515   0.530   0.546   0.552   0.576   0.608   0.628
 18 Ag   17 B3u  14 B1g   7 B1u  15 B2u   7 B2g  18 B3u  19 Ag                 
  0.680   0.689   0.691   0.716   0.747   0.751   0.797   0.841
  8 B1u   5 B3g  15 B1g   5 Au   19 B3u  20 Ag    8 B2g   9 B1u                
  0.857   0.860   0.865   0.878   0.894   0.924   0.941   0.994
  6 B3g   6 Au   16 B2u  16 B1g  20 B3u  17 B2u  21 Ag   21 B3u                
  0.997   1.000   1.016   1.016   1.157   1.164   1.209   1.214
  9 B2g  18 B2u  22 Ag   17 B1g  18 B1g  23 Ag   22 B3u  19 B2u                
  1.290   1.310   1.346   1.413   1.592   1.617   1.740   1.792
 23 B3u  19 B1g  10 B1u   7 B3g   7 Au   24 Ag   25 Ag   20 B2u                
  1.816   1.826   2.128   2.175   2.200   2.227   2.252   2.272
 10 B2g  24 B3u  25 B3u  26 Ag   11 B1u   8 B3g  11 B2g  21 B2u                
  2.285   2.306   2.362   2.384   2.429   2.447   2.505   2.650
  8 Au   26 B3u  20 B1g  27 Ag   27 B3u  21 B1g  22 B2u  12 B1u                
  2.679   2.790   2.968   3.129   3.173   3.755   9.687   9.784
 22 B1g  12 B2g  28 Ag   23 B2u  23 B1g  28 B3u  29 Ag   29 B3u                
  9.817   9.862  23.345  23.479  25.636  25.738  25.773  25.798
 24 B2u  24 B1g  30 Ag   30 B3u  31 Ag   13 B1u  13 B2g   9 B3g                
 25.907  25.908  25.942  26.122  26.129  26.265  26.504  27.012
 25 B2u   9 Au   31 B3u  32 Ag   32 B3u  25 B1g  26 B2u  26 B1g                
215.674 215.768 215.824 215.883
 33 Ag   33 B3u  27 B2u  27 B1g                                                

 Beta MOs, Restricted
 -- Occupied --                  
-101.58 -101.58 -101.58 -101.58  -10.32  -10.32   -9.50   -9.50
  1 B3u   1 B2u   1 B1g   1 Ag    2 Ag    2 B3u   2 B1g   2 B2u                
 -9.504  -9.504  -7.268  -7.268  -7.268  -7.268  -7.258  -7.258
  3 B3u   3 Ag    4 B3u   4 Ag    3 B1g   3 B2u   1 Au    1 B3g                
 -7.258  -7.258  -7.257  -7.257  -7.257  -7.257  -1.025  -1.009
  1 B2g   1 B1u   5 B3u   5 Ag    4 B1g   4 B2u   6 Ag    6 B3u                
 -0.866  -0.856  -0.693  -0.598  -0.546  -0.508  -0.479  -0.471
  5 B2u   5 B1g   7 Ag    7 B3u   8 Ag    6 B2u   2 B1u   6 B1g                
 -0.443  -0.427  -0.386  -0.347  -0.343  -0.297  -0.286  -0.231
  2 B2g   8 B3u   9 Ag    2 B3g   2 Au    7 B2u   7 B1g   3 B1u                
 -- Virtual --                   
 -0.076  -0.010   0.001   0.003   0.024   0.042   0.043   0.046
  3 B2g   9 B3u  10 Ag    8 B2u  11 Ag    8 B1g  10 B3u   4 B1u                
  0.054   0.066   0.078   0.078   0.079   0.083   0.100   0.104
  9 B2u  12 Ag   11 B3u  13 Ag    4 B2g   3 B3g  12 B3u  10 B2u                
  0.114   0.123   0.134   0.135   0.155   0.161   0.176   0.182
  3 Au    5 B1u  11 B2u   9 B1g  10 B1g  14 Ag   13 B3u   5 B2g                
  0.201   0.205   0.217   0.237   0.248   0.257   0.367   0.404
 15 Ag   11 B1g  14 B3u  15 B3u  12 B2u  12 B1g  13 B2u  16 Ag                 
  0.409   0.409   0.417   0.432   0.437   0.440   0.449   0.471
 16 B3u  14 B2u   6 B1u   6 B2g   4 B3g  17 Ag   13 B1g   4 Au                 
  0.492   0.515   0.530   0.546   0.552   0.576   0.608   0.628
 18 Ag   17 B3u  14 B1g   7 B1u  15 B2u   7 B2g  18 B3u  19 Ag                 
  0.680   0.689   0.691   0.716   0.747   0.751   0.797   0.841
  8 B1u   5 B3g  15 B1g   5 Au   19 B3u  20 Ag    8 B2g   9 B1u                
  0.857   0.860   0.865   0.878   0.894   0.924   0.941   0.994
  6 B3g   6 Au   16 B2u  16 B1g  20 B3u  17 B2u  21 Ag   21 B3u                
  0.997   1.000   1.016   1.016   1.157   1.164   1.209   1.214
  9 B2g  18 B2u  22 Ag   17 B1g  18 B1g  23 Ag   22 B3u  19 B2u                
  1.290   1.310   1.346   1.413   1.592   1.617   1.740   1.792
 23 B3u  19 B1g  10 B1u   7 B3g   7 Au   24 Ag   25 Ag   20 B2u                
  1.816   1.826   2.128   2.175   2.200   2.227   2.252   2.272
 10 B2g  24 B3u  25 B3u  26 Ag   11 B1u   8 B3g  11 B2g  21 B2u                
  2.285   2.306   2.362   2.384   2.429   2.447   2.505   2.650
  8 Au   26 B3u  20 B1g  27 Ag   27 B3u  21 B1g  22 B2u  12 B1u                
  2.679   2.790   2.968   3.129   3.173   3.755   9.687   9.784
 22 B1g  12 B2g  28 Ag   23 B2u  23 B1g  28 B3u  29 Ag   29 B3u                
  9.817   9.862  23.345  23.479  25.636  25.738  25.773  25.798
 24 B2u  24 B1g  30 Ag   30 B3u  31 Ag   13 B1u  13 B2g   9 B3g                
 25.907  25.908  25.942  26.122  26.129  26.265  26.504  27.012
 25 B2u   9 Au   31 B3u  32 Ag   32 B3u  25 B1g  26 B2u  26 B1g                
215.674 215.768 215.824 215.883
 33 Ag   33 B3u  27 B2u  27 B1g                                                
 --------------------------------------------------------------

          Ground-State Mulliken Net Atomic Charges

     Atom                 Charge (a.u.)
  ----------------------------------------
      1 Cl                    0.478003
      2 Cl                    0.478003
      3 Cl                    0.478003
      4 Cl                    0.478003
      5 C                    -0.956005
      6 C                    -0.956005
  ----------------------------------------
  Sum of atomic charges =    -0.000000

 -----------------------------------------------------------------
                    Cartesian Multipole Moments
 -----------------------------------------------------------------
    Charge (ESU x 10^10)
                -0.0000
    Dipole Moment (Debye)
         X      -0.0000      Y      -0.0000      Z      -0.0000
       Tot       0.0000
    Quadrupole Moments (Debye-Ang)
        XX     -57.2419     XY       0.0000     YY     -62.9478
        XZ       0.0000     YZ      -0.0000     ZZ     -61.7126
    Octopole Moments (Debye-Ang^2)
       XXX      -0.0000    XXY       0.0000    XYY      -0.0000
       YYY      -0.0000    XXZ       0.0000    XYZ       0.0000
       YYZ       0.0000    XZZ      -0.0000    YZZ       0.0000
       ZZZ      -0.0000
    Hexadecapole Moments (Debye-Ang^3)
      XXXX   -1081.8050   XXXY       0.0000   XXYY    -246.4860
      XYYY       0.0000   YYYY    -494.3230   XXXZ       0.0000
      XXYZ      -0.0000   XYYZ       0.0000   YYYZ      -0.0000
      XXZZ    -204.3986   XYZZ       0.0000   YYZZ     -96.3416
      XZZZ       0.0000   YZZZ      -0.0000   ZZZZ     -71.5023
 -----------------------------------------------------------------
 Calculating analytic gradient of the SCF energy
 Gradient of SCF Energy
            1           2           3           4           5           6
    1  -0.0234304   0.0234304  -0.0234304   0.0234304   0.1903558  -0.1903558
    2  -0.1636135  -0.1636135   0.1636135   0.1636135   0.0000000  -0.0000000
    3  -0.0000000  -0.0000000   0.0000000   0.0000000   0.0000000  -0.0000000
 Max gradient component =       1.904E-01
 RMS gradient           =       1.005E-01
 Gradient time:  CPU 8.17 s  wall 2.14 s
 Geometry Optimization Parameters
   NAtoms,    NIC,     NZ,  NCons,   NDum,   NFix, NCnnct, MaxDiis
        6      37       0       0       0       0       0       0

 Cartesian Hessian Update
 Hessian Updated using BFGS Update


** GEOMETRY OPTIMIZATION IN DELOCALIZED INTERNAL COORDINATES **
   Searching for a Minimum

   Optimization Cycle:   6

                       Coordinates (Angstroms)
     ATOM                X               Y               Z
      1  Cl        1.8601542677    1.1781100821    0.0000000000
      2  Cl       -1.8601542677    1.1781100821    0.0000000000
      3  Cl        1.8601542677   -1.1781100821    0.0000000000
      4  Cl       -1.8601542677   -1.1781100821    0.0000000000
      5  C         0.7905260652    0.0000000000    0.0000000000
      6  C        -0.7905260652    0.0000000000    0.0000000000
   Point Group: d2h   Number of degrees of freedom:     3


   Energy is  -1916.907599326

 Hessian Updated using BFGS Update

  3 Hessian modes will be used to form the next step
  Hessian Eigenvalues:
     0.086811    0.271282    0.606712

 Minimum Search - Taking Simple RFO Step
 Searching for Lamda that Minimizes Along All modes
 Value Taken    Lamda =  -0.18253152
 Calculated Step too Large.  Step scaled by  0.385938
 Step Taken.  Stepsize is  0.300000

                             Maximum     Tolerance    Cnvgd?
         Gradient           0.175233      0.000300      NO
         Displacement       0.211937      0.001200      NO
         Energy change     -0.075691      0.000001      NO


 New Cartesian Coordinates Obtained by Inverse Iteration

 Displacement from previous Coordinates is:  0.317527
 ----------------------------------------------------------------
             Standard Nuclear Orientation (Angstroms)
    I     Atom           X                Y                Z
 ----------------------------------------------------------------
    1      Cl      1.7951429262     1.2083119426     0.0000000000
    2      Cl     -1.7951429262     1.2083119426     0.0000000000
    3      Cl      1.7951429262    -1.2083119426     0.0000000000
    4      Cl     -1.7951429262    -1.2083119426     0.0000000000
    5      C       0.7285626356     0.0000000000     0.0000000000
    6      C      -0.7285626356     0.0000000000     0.0000000000
 ----------------------------------------------------------------
 Molecular Point Group                 D2h   NOp =  8
 Largest Abelian Subgroup              D2h   NOp =  8
 Nuclear Repulsion Energy =   506.6286617665 hartrees
 There are       40 alpha and       40 beta electrons
 Applying Cartesian multipole field
    Component          Value
    ---------          -----
     (2,0,0)        1.00000E-11
     (0,2,0)        2.00000E-11
     (0,0,2)       -3.00000E-11
 Nucleus-field energy     =     0.0000000151 hartrees
 Requested basis set is 6-311++G(d,p)
 There are 64 shells and 164 basis functions
 A cutoff of  1.0D-11 yielded   1698 shell pairs
 There are     12228 function pairs (     13171 Cartesian)
 Smallest overlap matrix eigenvalue = 1.03E-05
 Guess MOs from SCF MO coefficient file

 -----------------------------------------------------------------------
  General SCF calculation program by
  Eric Jon Sundstrom, Paul Horn, Yuezhi Mao, Dmitri Zuev, Alec White,
  David Stuck, Shaama M.S., Shane Yost, Joonho Lee, David Small,
  Daniel Levine, Susi Lehtola, Hugh Burton, Evgeny Epifanovsky
 -----------------------------------------------------------------------
 Exchange:     0.2000 Hartree-Fock + 0.0800 Slater + 0.7200 B88
 Correlation:  0.1900 VWN1RPA + 0.8100 LYP
 Using SG-1 standard quadrature grid
 using 4 threads for integral computing
 -------------------------------------------------------
 OpenMP Integral computing Module                
 Release: version 2.0, May 2017, Q-Chem Inc. Pleasanton 
 -------------------------------------------------------
 -------------------------------------------------------
 OpenMP BLAS3 based DFT computing Module                
 Release: version 1.0, May 2013, Q-Chem Inc. Pittsburgh 
 -------------------------------------------------------
 A restricted SCF calculation will be
 performed using DIIS
 SCF converges when DIIS error is below 1.0e-08
 ---------------------------------------
  Cycle       Energy         DIIS error
 ---------------------------------------
    1   -1916.9596787669      1.77e-03  
    2   -1916.9696014180      4.76e-04  
    3   -1916.9689324057      6.57e-04  
    4   -1916.9703215312      6.74e-05  
    5   -1916.9703353673      1.42e-05  
    6   -1916.9703360064      2.16e-06  
    7   -1916.9703360202      3.09e-07  
    8   -1916.9703360206      5.19e-08  
    9   -1916.9703360206      1.26e-08  
   10   -1916.9703360205      1.43e-09  Convergence criterion met
 ---------------------------------------
 SCF time:   CPU 24.59s  wall 6.00s 
 SCF   energy in the final basis set =    -1916.9703360205
 Total energy in the final basis set =    -1916.9703360205

 --------------------------------------------------------------
             Orbital Energies (a.u.) and Symmetries
 --------------------------------------------------------------

 Alpha MOs, Restricted
 -- Occupied --                  
-101.58 -101.58 -101.58 -101.58  -10.31  -10.31   -9.50   -9.50
  1 B3u   1 B2u   1 B1g   1 Ag    2 Ag    2 B3u   2 B1g   2 B2u                
 -9.503  -9.503  -7.268  -7.268  -7.268  -7.268  -7.257  -7.257
  3 B3u   3 Ag    4 B3u   4 Ag    3 B1g   3 B2u   1 Au    1 B3g                
 -7.257  -7.257  -7.256  -7.256  -7.256  -7.256  -1.017  -0.993
  1 B2g   1 B1u   5 B3u   5 Ag    4 B1g   4 B2u   6 Ag    6 B3u                
 -0.868  -0.854  -0.722  -0.594  -0.549  -0.514  -0.480  -0.464
  5 B2u   5 B1g   7 Ag    7 B3u   8 Ag    6 B2u   2 B1u   6 B1g                
 -0.432  -0.415  -0.388  -0.349  -0.343  -0.306  -0.291  -0.245
  2 B2g   8 B3u   9 Ag    2 B3g   2 Au    7 B2u   7 B1g   3 B1u                
 -- Virtual --                   
 -0.062  -0.007  -0.001  -0.000   0.021   0.043   0.044   0.047
  3 B2g   8 B2u   9 B3u  10 Ag   11 Ag    8 B1g  10 B3u   4 B1u                
  0.048   0.065   0.079   0.080   0.083   0.091   0.107   0.110
  9 B2u  12 Ag   13 Ag    4 B2g   3 B3g  11 B3u  10 B2u  12 B3u                
  0.114   0.124   0.132   0.138   0.155   0.159   0.182   0.198
  3 Au    5 B1u  11 B2u   9 B1g  10 B1g  14 Ag    5 B2g  13 B3u                
  0.200   0.207   0.216   0.248   0.248   0.257   0.369   0.400
 15 Ag   11 B1g  14 B3u  12 B2u  15 B3u  12 B1g  13 B2u  16 Ag                 
  0.410   0.417   0.419   0.431   0.433   0.437   0.451   0.475
 14 B2u   6 B1u  16 B3u  17 Ag    6 B2g   4 B3g  13 B1g   4 Au                 
  0.483   0.520   0.535   0.542   0.549   0.575   0.626   0.634
 18 Ag   17 B3u  14 B1g   7 B1u  15 B2u   7 B2g  18 B3u  19 Ag                 
  0.685   0.694   0.719   0.721   0.771   0.772   0.808   0.846
  5 B3g   8 B1u  15 B1g   5 Au   19 B3u  20 Ag    8 B2g   9 B1u                
  0.852   0.854   0.864   0.867   0.907   0.912   0.938   0.989
  6 B3g   6 Au   16 B2u  16 B1g  17 B2u  20 B3u  21 Ag   21 B3u                
  1.011   1.011   1.015   1.046   1.135   1.152   1.200   1.206
 17 B1g  18 B2u   9 B2g  22 Ag   23 Ag   18 B1g  22 B3u  19 B2u                
  1.309   1.319   1.335   1.376   1.588   1.613   1.791   1.792
 19 B1g  23 B3u  10 B1u   7 B3g  24 Ag    7 Au   20 B2u  25 Ag                 
  1.867   1.869   2.137   2.205   2.208   2.224   2.259   2.285
 24 B3u  10 B2g  25 B3u  11 B1u  26 Ag    8 B3g  11 B2g  21 B2u                
  2.289   2.352   2.352   2.392   2.439   2.499   2.509   2.649
  8 Au   20 B1g  26 B3u  27 Ag   27 B3u  22 B2u  21 B1g  12 B1u                
  2.666   2.817   3.083   3.102   3.179   3.760   9.666   9.783
 22 B1g  12 B2g  28 Ag   23 B2u  23 B1g  28 B3u  29 Ag   29 B3u                
  9.820   9.854  23.306  23.674  25.670  25.745  25.783  25.786
 24 B2u  24 B1g  30 Ag   30 B3u  31 Ag   13 B1u  13 B2g   9 B3g                
 25.905  25.939  25.986  26.138  26.148  26.237  26.492  27.023
  9 Au   25 B2u  31 B3u  32 B3u  32 Ag   25 B1g  26 B2u  26 B1g                
215.650 215.764 215.827 215.873
 33 Ag   33 B3u  27 B2u  27 B1g                                                

 Beta MOs, Restricted
 -- Occupied --                  
-101.58 -101.58 -101.58 -101.58  -10.31  -10.31   -9.50   -9.50
  1 B3u   1 B2u   1 B1g   1 Ag    2 Ag    2 B3u   2 B1g   2 B2u                
 -9.503  -9.503  -7.268  -7.268  -7.268  -7.268  -7.257  -7.257
  3 B3u   3 Ag    4 B3u   4 Ag    3 B1g   3 B2u   1 Au    1 B3g                
 -7.257  -7.257  -7.256  -7.256  -7.256  -7.256  -1.017  -0.993
  1 B2g   1 B1u   5 B3u   5 Ag    4 B1g   4 B2u   6 Ag    6 B3u                
 -0.868  -0.854  -0.722  -0.594  -0.549  -0.514  -0.480  -0.464
  5 B2u   5 B1g   7 Ag    7 B3u   8 Ag    6 B2u   2 B1u   6 B1g                
 -0.432  -0.415  -0.388  -0.349  -0.343  -0.306  -0.291  -0.245
  2 B2g   8 B3u   9 Ag    2 B3g   2 Au    7 B2u   7 B1g   3 B1u                
 -- Virtual --                   
 -0.062  -0.007  -0.001  -0.000   0.021   0.043   0.044   0.047
  3 B2g   8 B2u   9 B3u  10 Ag   11 Ag    8 B1g  10 B3u   4 B1u                
  0.048   0.065   0.079   0.080   0.083   0.091   0.107   0.110
  9 B2u  12 Ag   13 Ag    4 B2g   3 B3g  11 B3u  10 B2u  12 B3u                
  0.114   0.124   0.132   0.138   0.155   0.159   0.182   0.198
  3 Au    5 B1u  11 B2u   9 B1g  10 B1g  14 Ag    5 B2g  13 B3u                
  0.200   0.207   0.216   0.248   0.248   0.257   0.369   0.400
 15 Ag   11 B1g  14 B3u  12 B2u  15 B3u  12 B1g  13 B2u  16 Ag                 
  0.410   0.417   0.419   0.431   0.433   0.437   0.451   0.475
 14 B2u   6 B1u  16 B3u  17 Ag    6 B2g   4 B3g  13 B1g   4 Au                 
  0.483   0.520   0.535   0.542   0.549   0.575   0.626   0.634
 18 Ag   17 B3u  14 B1g   7 B1u  15 B2u   7 B2g  18 B3u  19 Ag                 
  0.685   0.694   0.719   0.721   0.771   0.772   0.808   0.846
  5 B3g   8 B1u  15 B1g   5 Au   19 B3u  20 Ag    8 B2g   9 B1u                
  0.852   0.854   0.864   0.867   0.907   0.912   0.938   0.989
  6 B3g   6 Au   16 B2u  16 B1g  17 B2u  20 B3u  21 Ag   21 B3u                
  1.011   1.011   1.015   1.046   1.135   1.152   1.200   1.206
 17 B1g  18 B2u   9 B2g  22 Ag   23 Ag   18 B1g  22 B3u  19 B2u                
  1.309   1.319   1.335   1.376   1.588   1.613   1.791   1.792
 19 B1g  23 B3u  10 B1u   7 B3g  24 Ag    7 Au   20 B2u  25 Ag                 
  1.867   1.869   2.137   2.205   2.208   2.224   2.259   2.285
 24 B3u  10 B2g  25 B3u  11 B1u  26 Ag    8 B3g  11 B2g  21 B2u                
  2.289   2.352   2.352   2.392   2.439   2.499   2.509   2.649
  8 Au   20 B1g  26 B3u  27 Ag   27 B3u  22 B2u  21 B1g  12 B1u                
  2.666   2.817   3.083   3.102   3.179   3.760   9.666   9.783
 22 B1g  12 B2g  28 Ag   23 B2u  23 B1g  28 B3u  29 Ag   29 B3u                
  9.820   9.854  23.306  23.674  25.670  25.745  25.783  25.786
 24 B2u  24 B1g  30 Ag   30 B3u  31 Ag   13 B1u  13 B2g   9 B3g                
 25.905  25.939  25.986  26.138  26.148  26.237  26.492  27.023
  9 Au   25 B2u  31 B3u  32 B3u  32 Ag   25 B1g  26 B2u  26 B1g                
215.650 215.764 215.827 215.873
 33 Ag   33 B3u  27 B2u  27 B1g                                                
 --------------------------------------------------------------

          Ground-State Mulliken Net Atomic Charges

     Atom                 Charge (a.u.)
  ----------------------------------------
      1 Cl                    0.490022
      2 Cl                    0.490022
      3 Cl                    0.490022
      4 Cl                    0.490022
      5 C                    -0.980045
      6 C                    -0.980045
  ----------------------------------------
  Sum of atomic charges =     0.000000

 -----------------------------------------------------------------
                    Cartesian Multipole Moments
 -----------------------------------------------------------------
    Charge (ESU x 10^10)
                 0.0000
    Dipole Moment (Debye)
         X      -0.0000      Y      -0.0000      Z      -0.0000
       Tot       0.0000
    Quadrupole Moments (Debye-Ang)
        XX     -57.9912     XY       0.0000     YY     -62.5286
        XZ      -0.0000     YZ       0.0000     ZZ     -61.6240
    Octopole Moments (Debye-Ang^2)
       XXX      -0.0000    XXY       0.0000    XYY       0.0000
       YYY      -0.0000    XXZ      -0.0000    XYZ      -0.0000
       YYZ      -0.0000    XZZ      -0.0000    YZZ      -0.0000
       ZZZ      -0.0000
    Hexadecapole Moments (Debye-Ang^3)
      XXXX   -1016.1916   XXXY       0.0000   XXYY    -235.6037
      XYYY       0.0000   YYYY    -511.3770   XXXZ      -0.0000
      XXYZ       0.0000   XYYZ      -0.0000   YYYZ       0.0000
      XXZZ    -192.1266   XYZZ       0.0000   YYZZ     -99.9066
      XZZZ      -0.0000   YZZZ       0.0000   ZZZZ     -71.0450
 -----------------------------------------------------------------
 Calculating analytic gradient of the SCF energy
 Gradient of SCF Energy
            1           2           3           4           5           6
    1  -0.0176592   0.0176592  -0.0176592   0.0176592   0.1355465  -0.1355465
    2  -0.1340191  -0.1340191   0.1340191   0.1340191   0.0000000  -0.0000000
    3  -0.0000000   0.0000000  -0.0000000  -0.0000000  -0.0000000   0.0000000
 Max gradient component =       1.355E-01
 RMS gradient           =       7.812E-02
 Gradient time:  CPU 8.30 s  wall 2.17 s
 Geometry Optimization Parameters
   NAtoms,    NIC,     NZ,  NCons,   NDum,   NFix, NCnnct, MaxDiis
        6      37       0       0       0       0       0       0

 Cartesian Hessian Update
 Hessian Updated using BFGS Update


** GEOMETRY OPTIMIZATION IN DELOCALIZED INTERNAL COORDINATES **
   Searching for a Minimum

   Optimization Cycle:   7

                       Coordinates (Angstroms)
     ATOM                X               Y               Z
      1  Cl        1.7951429262    1.2083119426    0.0000000000
      2  Cl       -1.7951429262    1.2083119426    0.0000000000
      3  Cl        1.7951429262   -1.2083119426    0.0000000000
      4  Cl       -1.7951429262   -1.2083119426    0.0000000000
      5  C         0.7285626356    0.0000000000    0.0000000000
      6  C        -0.7285626356    0.0000000000    0.0000000000
   Point Group: d2h   Number of degrees of freedom:     3


   Energy is  -1916.970336021

 Hessian Updated using BFGS Update

  3 Hessian modes will be used to form the next step
  Hessian Eigenvalues:
     0.184381    0.210506    0.574967

 Minimum Search - Taking Simple RFO Step
 Searching for Lamda that Minimizes Along All modes
 Value Taken    Lamda =  -0.11638386
 Calculated Step too Large.  Step scaled by  0.486259
 Step Taken.  Stepsize is  0.300000

                             Maximum     Tolerance    Cnvgd?
         Gradient           0.130654      0.000300      NO
         Displacement       0.194598      0.001200      NO
         Energy change     -0.062737      0.000001      NO


 New Cartesian Coordinates Obtained by Inverse Iteration

 Displacement from previous Coordinates is:  0.278922
 ----------------------------------------------------------------
             Standard Nuclear Orientation (Angstroms)
    I     Atom           X                Y                Z
 ----------------------------------------------------------------
    1      Cl      1.7419516979     1.2484290023     0.0000000000
    2      Cl     -1.7419516979     1.2484290023     0.0000000000
    3      Cl      1.7419516979    -1.2484290023     0.0000000000
    4      Cl     -1.7419516979    -1.2484290023     0.0000000000
    5      C       0.6836697788     0.0000000000     0.0000000000
    6      C      -0.6836697788     0.0000000000     0.0000000000
 ----------------------------------------------------------------
 Molecular Point Group                 D2h   NOp =  8
 Largest Abelian Subgroup              D2h   NOp =  8
 Nuclear Repulsion Energy =   506.6484987365 hartrees
 There are       40 alpha and       40 beta electrons
 Applying Cartesian multipole field
    Component          Value
    ---------          -----
     (2,0,0)        1.00000E-11
     (0,2,0)        2.00000E-11
     (0,0,2)       -3.00000E-11
 Nucleus-field energy     =     0.0000000151 hartrees
 Requested basis set is 6-311++G(d,p)
 There are 64 shells and 164 basis functions
 A cutoff of  1.0D-11 yielded   1706 shell pairs
 There are     12308 function pairs (     13267 Cartesian)
 Smallest overlap matrix eigenvalue = 7.63E-06
 Guess MOs from SCF MO coefficient file

 -----------------------------------------------------------------------
  General SCF calculation program by
  Eric Jon Sundstrom, Paul Horn, Yuezhi Mao, Dmitri Zuev, Alec White,
  David Stuck, Shaama M.S., Shane Yost, Joonho Lee, David Small,
  Daniel Levine, Susi Lehtola, Hugh Burton, Evgeny Epifanovsky
 -----------------------------------------------------------------------
 Exchange:     0.2000 Hartree-Fock + 0.0800 Slater + 0.7200 B88
 Correlation:  0.1900 VWN1RPA + 0.8100 LYP
 Using SG-1 standard quadrature grid
 using 4 threads for integral computing
 -------------------------------------------------------
 OpenMP Integral computing Module                
 Release: version 2.0, May 2017, Q-Chem Inc. Pleasanton 
 -------------------------------------------------------
 -------------------------------------------------------
 OpenMP BLAS3 based DFT computing Module                
 Release: version 1.0, May 2013, Q-Chem Inc. Pittsburgh 
 -------------------------------------------------------
 A restricted SCF calculation will be
 performed using DIIS
 SCF converges when DIIS error is below 1.0e-08
 ---------------------------------------
  Cycle       Energy         DIIS error
 ---------------------------------------
    1   -1917.0071419189      1.67e-03  
    2   -1917.0166098556      3.63e-04  
    3   -1917.0163076866      4.73e-04  
    4   -1917.0170117870      8.22e-05  
    5   -1917.0170328890      1.37e-05  
    6   -1917.0170334956      2.05e-06  
    7   -1917.0170335081      4.06e-07  
    8   -1917.0170335086      7.09e-08  
    9   -1917.0170335087      1.24e-08  
   10   -1917.0170335086      1.43e-09  Convergence criterion met
 ---------------------------------------
 SCF time:   CPU 24.75s  wall 6.00s 
 SCF   energy in the final basis set =    -1917.0170335086
 Total energy in the final basis set =    -1917.0170335086

 --------------------------------------------------------------
             Orbital Energies (a.u.) and Symmetries
 --------------------------------------------------------------

 Alpha MOs, Restricted
 -- Occupied --                  
-101.58 -101.58 -101.58 -101.58  -10.31  -10.31   -9.50   -9.50
  1 B3u   1 B2u   1 B1g   1 Ag    2 Ag    2 B3u   2 B1g   2 B2u                
 -9.503  -9.503  -7.268  -7.268  -7.268  -7.268  -7.257  -7.257
  3 B3u   3 Ag    4 B3u   4 Ag    3 B1g   3 B2u   1 Au    1 B3g                
 -7.257  -7.257  -7.256  -7.256  -7.256  -7.256  -1.009  -0.975
  1 B2g   1 B1u   5 B3u   5 Ag    4 B1g   4 B2u   6 Ag    6 B3u                
 -0.870  -0.853  -0.745  -0.589  -0.547  -0.519  -0.480  -0.458
  5 B2u   5 B1g   7 Ag    7 B3u   8 Ag    6 B2u   2 B1u   6 B1g                
 -0.422  -0.403  -0.387  -0.351  -0.344  -0.316  -0.298  -0.257
  2 B2g   8 B3u   9 Ag    2 B3g   2 Au    7 B2u   7 B1g   3 B1u                
 -- Virtual --                   
 -0.050  -0.020  -0.001  -0.000   0.017   0.041   0.043   0.044
  3 B2g   8 B2u  10 Ag    9 B3u  11 Ag   10 B3u   8 B1g   9 B2u                
  0.048   0.064   0.079   0.080   0.082   0.097   0.109   0.114
  4 B1u  12 Ag   13 Ag    4 B2g   3 B3g  11 B3u  10 B2u   3 Au                 
  0.118   0.124   0.130   0.140   0.154   0.158   0.182   0.196
 12 B3u   5 B1u  11 B2u   9 B1g  10 B1g  14 Ag    5 B2g  15 Ag                 
  0.207   0.210   0.216   0.245   0.257   0.264   0.370   0.393
 11 B1g  13 B3u  14 B3u  12 B2u  12 B1g  15 B3u  13 B2u  16 Ag                 
  0.413   0.417   0.427   0.428   0.435   0.437   0.452   0.470
 14 B2u   6 B1u  16 B3u  17 Ag    6 B2g   4 B3g  13 B1g  18 Ag                 
  0.480   0.520   0.532   0.536   0.545   0.574   0.646   0.650
  4 Au   17 B3u   7 B1u  14 B1g  15 B2u   7 B2g  19 Ag   18 B3u                
  0.682   0.715   0.725   0.746   0.792   0.801   0.818   0.847
  5 B3g   8 B1u   5 Au   15 B1g  19 B3u  20 Ag    8 B2g   6 Au                 
  0.847   0.849   0.851   0.863   0.891   0.926   0.927   0.984
  6 B3g  16 B1g   9 B1u  16 B2u  17 B2u  21 Ag   20 B3u  21 B3u                
  1.003   1.016   1.028   1.074   1.107   1.140   1.183   1.197
 17 B1g  18 B2u   9 B2g  22 Ag   23 Ag   18 B1g  22 B3u  19 B2u                
  1.305   1.329   1.344   1.345   1.561   1.628   1.797   1.804
 19 B1g  10 B1u  23 B3u   7 B3g  24 Ag    7 Au   20 B2u  25 Ag                 
  1.904   1.904   2.152   2.211   2.220   2.250   2.261   2.290
 24 B3u  10 B2g  25 B3u  11 B1u   8 B3g  26 Ag   11 B2g   8 Au                 
  2.290   2.322   2.375   2.406   2.470   2.488   2.537   2.636
 21 B2u  20 B1g  26 B3u  27 Ag   27 B3u  22 B2u  21 B1g  22 B1g                
  2.650   2.836   3.071   3.188   3.192   3.682   9.643   9.777
 12 B1u  12 B2g  23 B2u  23 B1g  28 Ag   28 B3u  29 Ag   29 B3u                
  9.818   9.843  23.259  23.920  25.740  25.753  25.774  25.790
 24 B2u  24 B1g  30 Ag   30 B3u  31 Ag   13 B1u   9 B3g  13 B2g                
 25.898  25.962  25.996  26.174  26.187  26.199  26.451  26.975
  9 Au   25 B2u  31 B3u  25 B1g  32 Ag   32 B3u  26 B2u  26 B1g                
215.624 215.758 215.824 215.856
 33 Ag   33 B3u  27 B2u  27 B1g                                                

 Beta MOs, Restricted
 -- Occupied --                  
-101.58 -101.58 -101.58 -101.58  -10.31  -10.31   -9.50   -9.50
  1 B3u   1 B2u   1 B1g   1 Ag    2 Ag    2 B3u   2 B1g   2 B2u                
 -9.503  -9.503  -7.268  -7.268  -7.268  -7.268  -7.257  -7.257
  3 B3u   3 Ag    4 B3u   4 Ag    3 B1g   3 B2u   1 Au    1 B3g                
 -7.257  -7.257  -7.256  -7.256  -7.256  -7.256  -1.009  -0.975
  1 B2g   1 B1u   5 B3u   5 Ag    4 B1g   4 B2u   6 Ag    6 B3u                
 -0.870  -0.853  -0.745  -0.589  -0.547  -0.519  -0.480  -0.458
  5 B2u   5 B1g   7 Ag    7 B3u   8 Ag    6 B2u   2 B1u   6 B1g                
 -0.422  -0.403  -0.387  -0.351  -0.344  -0.316  -0.298  -0.257
  2 B2g   8 B3u   9 Ag    2 B3g   2 Au    7 B2u   7 B1g   3 B1u                
 -- Virtual --                   
 -0.050  -0.020  -0.001  -0.000   0.017   0.041   0.043   0.044
  3 B2g   8 B2u  10 Ag    9 B3u  11 Ag   10 B3u   8 B1g   9 B2u                
  0.048   0.064   0.079   0.080   0.082   0.097   0.109   0.114
  4 B1u  12 Ag   13 Ag    4 B2g   3 B3g  11 B3u  10 B2u   3 Au                 
  0.118   0.124   0.130   0.140   0.154   0.158   0.182   0.196
 12 B3u   5 B1u  11 B2u   9 B1g  10 B1g  14 Ag    5 B2g  15 Ag                 
  0.207   0.210   0.216   0.245   0.257   0.264   0.370   0.393
 11 B1g  13 B3u  14 B3u  12 B2u  12 B1g  15 B3u  13 B2u  16 Ag                 
  0.413   0.417   0.427   0.428   0.435   0.437   0.452   0.470
 14 B2u   6 B1u  16 B3u  17 Ag    6 B2g   4 B3g  13 B1g  18 Ag                 
  0.480   0.520   0.532   0.536   0.545   0.574   0.646   0.650
  4 Au   17 B3u   7 B1u  14 B1g  15 B2u   7 B2g  19 Ag   18 B3u                
  0.682   0.715   0.725   0.746   0.792   0.801   0.818   0.847
  5 B3g   8 B1u   5 Au   15 B1g  19 B3u  20 Ag    8 B2g   6 Au                 
  0.847   0.849   0.851   0.863   0.891   0.926   0.927   0.984
  6 B3g  16 B1g   9 B1u  16 B2u  17 B2u  21 Ag   20 B3u  21 B3u                
  1.003   1.016   1.028   1.074   1.107   1.140   1.183   1.197
 17 B1g  18 B2u   9 B2g  22 Ag   23 Ag   18 B1g  22 B3u  19 B2u                
  1.305   1.329   1.344   1.345   1.561   1.628   1.797   1.804
 19 B1g  10 B1u  23 B3u   7 B3g  24 Ag    7 Au   20 B2u  25 Ag                 
  1.904   1.904   2.152   2.211   2.220   2.250   2.261   2.290
 24 B3u  10 B2g  25 B3u  11 B1u   8 B3g  26 Ag   11 B2g   8 Au                 
  2.290   2.322   2.375   2.406   2.470   2.488   2.537   2.636
 21 B2u  20 B1g  26 B3u  27 Ag   27 B3u  22 B2u  21 B1g  22 B1g                
  2.650   2.836   3.071   3.188   3.192   3.682   9.643   9.777
 12 B1u  12 B2g  23 B2u  23 B1g  28 Ag   28 B3u  29 Ag   29 B3u                
  9.818   9.843  23.259  23.920  25.740  25.753  25.774  25.790
 24 B2u  24 B1g  30 Ag   30 B3u  31 Ag   13 B1u   9 B3g  13 B2g                
 25.898  25.962  25.996  26.174  26.187  26.199  26.451  26.975
  9 Au   25 B2u  31 B3u  25 B1g  32 Ag   32 B3u  26 B2u  26 B1g                
215.624 215.758 215.824 215.856
 33 Ag   33 B3u  27 B2u  27 B1g                                                
 --------------------------------------------------------------

          Ground-State Mulliken Net Atomic Charges

     Atom                 Charge (a.u.)
  ----------------------------------------
      1 Cl                    0.499394
      2 Cl                    0.499394
      3 Cl                    0.499394
      4 Cl                    0.499394
      5 C                    -0.998787
      6 C                    -0.998787
  ----------------------------------------
  Sum of atomic charges =     0.000000

 -----------------------------------------------------------------
                    Cartesian Multipole Moments
 -----------------------------------------------------------------
    Charge (ESU x 10^10)
                -0.0000
    Dipole Moment (Debye)
         X      -0.0000      Y       0.0000      Z      -0.0000
       Tot       0.0000
    Quadrupole Moments (Debye-Ang)
        XX     -58.6988     XY      -0.0000     YY     -61.9570
        XZ       0.0000     YZ      -0.0000     ZZ     -61.6242
    Octopole Moments (Debye-Ang^2)
       XXX       0.0000    XXY       0.0000    XYY       0.0000
       YYY       0.0000    XXZ       0.0000    XYZ      -0.0000
       YYZ      -0.0000    XZZ      -0.0000    YZZ       0.0000
       ZZZ      -0.0000
    Hexadecapole Moments (Debye-Ang^3)
      XXXX    -966.9696   XXXY      -0.0000   XXYY    -228.5217
      XYYY      -0.0000   YYYY    -534.5234   XXXZ       0.0000
      XXYZ      -0.0000   XYYZ       0.0000   YYYZ      -0.0000
      XXZZ    -182.7034   XYZZ       0.0000   YYZZ    -104.8252
      XZZZ       0.0000   YZZZ       0.0000   ZZZZ     -70.9040
 -----------------------------------------------------------------
 Calculating analytic gradient of the SCF energy
 Gradient of SCF Energy
            1           2           3           4           5           6
    1  -0.0111228   0.0111228  -0.0111228   0.0111228   0.0588513  -0.0588513
    2  -0.1009614  -0.1009614   0.1009614   0.1009614   0.0000000  -0.0000000
    3   0.0000000  -0.0000000  -0.0000000   0.0000000   0.0000000   0.0000000
 Max gradient component =       1.010E-01
 RMS gradient           =       5.174E-02
 Gradient time:  CPU 8.33 s  wall 2.18 s
 Geometry Optimization Parameters
   NAtoms,    NIC,     NZ,  NCons,   NDum,   NFix, NCnnct, MaxDiis
        6      37       0       0       0       0       0       0

 Cartesian Hessian Update
 Hessian Updated using BFGS Update


** GEOMETRY OPTIMIZATION IN DELOCALIZED INTERNAL COORDINATES **
   Searching for a Minimum

   Optimization Cycle:   8

                       Coordinates (Angstroms)
     ATOM                X               Y               Z
      1  Cl        1.7419516979    1.2484290023    0.0000000000
      2  Cl       -1.7419516979    1.2484290023    0.0000000000
      3  Cl        1.7419516979   -1.2484290023    0.0000000000
      4  Cl       -1.7419516979   -1.2484290023    0.0000000000
      5  C         0.6836697788    0.0000000000    0.0000000000
      6  C        -0.6836697788    0.0000000000    0.0000000000
   Point Group: d2h   Number of degrees of freedom:     3


   Energy is  -1917.017033509

 Hessian Updated using BFGS Update

  3 Hessian modes will be used to form the next step
  Hessian Eigenvalues:
     0.136222    0.350620    0.561874

 Minimum Search - Taking Simple RFO Step
 Searching for Lamda that Minimizes Along All modes
 Value Taken    Lamda =  -0.06950600
 Calculated Step too Large.  Step scaled by  0.531672
 Step Taken.  Stepsize is  0.300000

                             Maximum     Tolerance    Cnvgd?
         Gradient           0.103160      0.000300      NO
         Displacement       0.277977      0.001200      NO
         Energy change     -0.046697      0.000001      NO


 New Cartesian Coordinates Obtained by Inverse Iteration

 Displacement from previous Coordinates is:  0.209811
 ----------------------------------------------------------------
             Standard Nuclear Orientation (Angstroms)
    I     Atom           X                Y                Z
 ----------------------------------------------------------------
    1      Cl      1.7158288991     1.2969929162     0.0000000000
    2      Cl     -1.7158288991     1.2969929162     0.0000000000
    3      Cl      1.7158288991    -1.2969929162     0.0000000000
    4      Cl     -1.7158288991    -1.2969929162     0.0000000000
    5      C       0.6746249526     0.0000000000     0.0000000000
    6      C      -0.6746249526     0.0000000000     0.0000000000
 ----------------------------------------------------------------
 Molecular Point Group                 D2h   NOp =  8
 Largest Abelian Subgroup              D2h   NOp =  8
 Nuclear Repulsion Energy =   501.4628547405 hartrees
 There are       40 alpha and       40 beta electrons
 Applying Cartesian multipole field
    Component          Value
    ---------          -----
     (2,0,0)        1.00000E-11
     (0,2,0)        2.00000E-11
     (0,0,2)       -3.00000E-11
 Nucleus-field energy     =     0.0000000155 hartrees
 Requested basis set is 6-311++G(d,p)
 There are 64 shells and 164 basis functions
 A cutoff of  1.0D-11 yielded   1706 shell pairs
 There are     12308 function pairs (     13267 Cartesian)
 Smallest overlap matrix eigenvalue = 8.06E-06
 Guess MOs from SCF MO coefficient file

 -----------------------------------------------------------------------
  General SCF calculation program by
  Eric Jon Sundstrom, Paul Horn, Yuezhi Mao, Dmitri Zuev, Alec White,
  David Stuck, Shaama M.S., Shane Yost, Joonho Lee, David Small,
  Daniel Levine, Susi Lehtola, Hugh Burton, Evgeny Epifanovsky
 -----------------------------------------------------------------------
 Exchange:     0.2000 Hartree-Fock + 0.0800 Slater + 0.7200 B88
 Correlation:  0.1900 VWN1RPA + 0.8100 LYP
 Using SG-1 standard quadrature grid
 using 4 threads for integral computing
 -------------------------------------------------------
 OpenMP Integral computing Module                
 Release: version 2.0, May 2017, Q-Chem Inc. Pleasanton 
 -------------------------------------------------------
 -------------------------------------------------------
 OpenMP BLAS3 based DFT computing Module                
 Release: version 1.0, May 2013, Q-Chem Inc. Pittsburgh 
 -------------------------------------------------------
 A restricted SCF calculation will be
 performed using DIIS
 SCF converges when DIIS error is below 1.0e-08
 ---------------------------------------
  Cycle       Energy         DIIS error
 ---------------------------------------
    1   -1917.0442206363      9.14e-04  
    2   -1917.0476993435      2.62e-04  
    3   -1917.0476390608      2.90e-04  
    4   -1917.0479061392      7.62e-05  
    5   -1917.0479250985      9.48e-06  
    6   -1917.0479253698      1.17e-06  
    7   -1917.0479253737      4.57e-07  
    8   -1917.0479253743      3.09e-08  
    9   -1917.0479253743      5.68e-09  Convergence criterion met
 ---------------------------------------
 SCF time:   CPU 22.22s  wall 6.00s 
 SCF   energy in the final basis set =    -1917.0479253743
 Total energy in the final basis set =    -1917.0479253743

 --------------------------------------------------------------
             Orbital Energies (a.u.) and Symmetries
 --------------------------------------------------------------

 Alpha MOs, Restricted
 -- Occupied --                  
-101.59 -101.59 -101.59 -101.59  -10.31  -10.31   -9.50   -9.50
  1 B3u   1 B2u   1 B1g   1 Ag    2 Ag    2 B3u   2 B1g   2 B2u                
 -9.504  -9.504  -7.269  -7.269  -7.269  -7.269  -7.258  -7.258
  3 B3u   3 Ag    3 B1g   4 B3u   3 B2u   4 Ag    1 B2g   1 B1u                
 -7.258  -7.258  -7.258  -7.258  -7.258  -7.258  -0.997  -0.958
  1 Au    1 B3g   5 B3u   5 Ag    4 B1g   4 B2u   6 Ag    6 B3u                
 -0.872  -0.854  -0.749  -0.587  -0.542  -0.520  -0.474  -0.455
  5 B2u   5 B1g   7 Ag    7 B3u   8 Ag    6 B2u   2 B1u   6 B1g                
 -0.413  -0.392  -0.384  -0.353  -0.346  -0.326  -0.307  -0.261
  2 B2g   8 B3u   9 Ag    2 B3g   2 Au    7 B2u   7 B1g   3 B1u                
 -- Virtual --                   
 -0.048  -0.027  -0.006  -0.002   0.011   0.038   0.042   0.043
  3 B2g   8 B2u   9 B3u  10 Ag   11 Ag   10 B3u   9 B2u   8 B1g                
  0.049   0.064   0.080   0.080   0.082   0.100   0.109   0.114
  4 B1u  12 Ag    4 B2g  13 Ag    3 B3g  11 B3u  10 B2u   3 Au                 
  0.120   0.125   0.129   0.139   0.152   0.157   0.180   0.192
 12 B3u   5 B1u  11 B2u   9 B1g  10 B1g  14 Ag    5 B2g  15 Ag                 
  0.205   0.208   0.218   0.243   0.256   0.269   0.370   0.394
 11 B1g  13 B3u  14 B3u  12 B2u  12 B1g  15 B3u  13 B2u  16 Ag                 
  0.417   0.417   0.425   0.425   0.436   0.439   0.455   0.456
 14 B2u   6 B1u  16 B3u  17 Ag    6 B2g   4 B3g  13 B1g  18 Ag                 
  0.484   0.506   0.528   0.531   0.542   0.570   0.656   0.662
  4 Au   17 B3u   7 B1u  14 B1g  15 B2u   7 B2g  18 B3u  19 Ag                 
  0.683   0.727   0.733   0.762   0.809   0.824   0.826   0.830
  5 B3g   5 Au    8 B1u  15 B1g  19 B3u   8 B2g  20 Ag   16 B1g                
  0.840   0.842   0.852   0.860   0.880   0.913   0.925   0.973
  6 Au    6 B3g   9 B1u  16 B2u  17 B2u  21 Ag   20 B3u  21 B3u                
  0.992   1.009   1.032   1.062   1.109   1.120   1.160   1.184
 17 B1g  18 B2u   9 B2g  22 Ag   23 Ag   18 B1g  22 B3u  19 B2u                
  1.297   1.310   1.332   1.354   1.559   1.622   1.775   1.778
 19 B1g  10 B1u   7 B3g  23 B3u  24 Ag    7 Au   25 Ag   20 B2u                
  1.901   1.914   2.144   2.212   2.217   2.258   2.281   2.286
 10 B2g  24 B3u  25 B3u  11 B1u   8 B3g  11 B2g  21 B2u  20 B1g                
  2.287   2.288   2.368   2.424   2.469   2.500   2.508   2.600
 26 Ag    8 Au   26 B3u  27 Ag   22 B2u  21 B1g  27 B3u  22 B1g                
  2.646   2.836   3.051   3.186   3.203   3.630   9.622   9.764
 12 B1u  12 B2g  23 B2u  23 B1g  28 Ag   28 B3u  29 Ag   29 B3u                
  9.808   9.827  23.231  23.973  25.758  25.761  25.793  25.826
 24 B2u  24 B1g  30 Ag   30 B3u  13 B1u   9 B3g  13 B2g  31 Ag                 
 25.888  25.949  25.978  26.094  26.235  26.278  26.382  26.870
  9 Au   25 B2u  31 B3u  25 B1g  32 Ag   32 B3u  26 B2u  26 B1g                
215.601 215.746 215.810 215.834
 33 Ag   33 B3u  27 B2u  27 B1g                                                

 Beta MOs, Restricted
 -- Occupied --                  
-101.59 -101.59 -101.59 -101.59  -10.31  -10.31   -9.50   -9.50
  1 B3u   1 B2u   1 B1g   1 Ag    2 Ag    2 B3u   2 B1g   2 B2u                
 -9.504  -9.504  -7.269  -7.269  -7.269  -7.269  -7.258  -7.258
  3 B3u   3 Ag    3 B1g   4 B3u   3 B2u   4 Ag    1 B2g   1 B1u                
 -7.258  -7.258  -7.258  -7.258  -7.258  -7.258  -0.997  -0.958
  1 Au    1 B3g   5 B3u   5 Ag    4 B1g   4 B2u   6 Ag    6 B3u                
 -0.872  -0.854  -0.749  -0.587  -0.542  -0.520  -0.474  -0.455
  5 B2u   5 B1g   7 Ag    7 B3u   8 Ag    6 B2u   2 B1u   6 B1g                
 -0.413  -0.392  -0.384  -0.353  -0.346  -0.326  -0.307  -0.261
  2 B2g   8 B3u   9 Ag    2 B3g   2 Au    7 B2u   7 B1g   3 B1u                
 -- Virtual --                   
 -0.048  -0.027  -0.006  -0.002   0.011   0.038   0.042   0.043
  3 B2g   8 B2u   9 B3u  10 Ag   11 Ag   10 B3u   9 B2u   8 B1g                
  0.049   0.064   0.080   0.080   0.082   0.100   0.109   0.114
  4 B1u  12 Ag    4 B2g  13 Ag    3 B3g  11 B3u  10 B2u   3 Au                 
  0.120   0.125   0.129   0.139   0.152   0.157   0.180   0.192
 12 B3u   5 B1u  11 B2u   9 B1g  10 B1g  14 Ag    5 B2g  15 Ag                 
  0.205   0.208   0.218   0.243   0.256   0.269   0.370   0.394
 11 B1g  13 B3u  14 B3u  12 B2u  12 B1g  15 B3u  13 B2u  16 Ag                 
  0.417   0.417   0.425   0.425   0.436   0.439   0.455   0.456
 14 B2u   6 B1u  16 B3u  17 Ag    6 B2g   4 B3g  13 B1g  18 Ag                 
  0.484   0.506   0.528   0.531   0.542   0.570   0.656   0.662
  4 Au   17 B3u   7 B1u  14 B1g  15 B2u   7 B2g  18 B3u  19 Ag                 
  0.683   0.727   0.733   0.762   0.809   0.824   0.826   0.830
  5 B3g   5 Au    8 B1u  15 B1g  19 B3u   8 B2g  20 Ag   16 B1g                
  0.840   0.842   0.852   0.860   0.880   0.913   0.925   0.973
  6 Au    6 B3g   9 B1u  16 B2u  17 B2u  21 Ag   20 B3u  21 B3u                
  0.992   1.009   1.032   1.062   1.109   1.120   1.160   1.184
 17 B1g  18 B2u   9 B2g  22 Ag   23 Ag   18 B1g  22 B3u  19 B2u                
  1.297   1.310   1.332   1.354   1.559   1.622   1.775   1.778
 19 B1g  10 B1u   7 B3g  23 B3u  24 Ag    7 Au   25 Ag   20 B2u                
  1.901   1.914   2.144   2.212   2.217   2.258   2.281   2.286
 10 B2g  24 B3u  25 B3u  11 B1u   8 B3g  11 B2g  21 B2u  20 B1g                
  2.287   2.288   2.368   2.424   2.469   2.500   2.508   2.600
 26 Ag    8 Au   26 B3u  27 Ag   22 B2u  21 B1g  27 B3u  22 B1g                
  2.646   2.836   3.051   3.186   3.203   3.630   9.622   9.764
 12 B1u  12 B2g  23 B2u  23 B1g  28 Ag   28 B3u  29 Ag   29 B3u                
  9.808   9.827  23.231  23.973  25.758  25.761  25.793  25.826
 24 B2u  24 B1g  30 Ag   30 B3u  13 B1u   9 B3g  13 B2g  31 Ag                 
 25.888  25.949  25.978  26.094  26.235  26.278  26.382  26.870
  9 Au   25 B2u  31 B3u  25 B1g  32 Ag   32 B3u  26 B2u  26 B1g                
215.601 215.746 215.810 215.834
 33 Ag   33 B3u  27 B2u  27 B1g                                                
 --------------------------------------------------------------

          Ground-State Mulliken Net Atomic Charges

     Atom                 Charge (a.u.)
  ----------------------------------------
      1 Cl                    0.501833
      2 Cl                    0.501833
      3 Cl                    0.501833
      4 Cl                    0.501833
      5 C                    -1.003666
      6 C                    -1.003666
  ----------------------------------------
  Sum of atomic charges =    -0.000000

 -----------------------------------------------------------------
                    Cartesian Multipole Moments
 -----------------------------------------------------------------
    Charge (ESU x 10^10)
                -0.0000
    Dipole Moment (Debye)
         X       0.0000      Y      -0.0000      Z       0.0000
       Tot       0.0000
    Quadrupole Moments (Debye-Ang)
        XX     -59.2940     XY      -0.0000     YY     -61.2927
        XZ      -0.0000     YZ      -0.0000     ZZ     -61.8001
    Octopole Moments (Debye-Ang^2)
       XXX      -0.0000    XXY      -0.0000    XYY      -0.0000
       YYY      -0.0000    XXZ       0.0000    XYZ      -0.0000
       YYZ      -0.0000    XZZ       0.0000    YZZ       0.0000
       ZZZ      -0.0000
    Hexadecapole Moments (Debye-Ang^3)
      XXXX    -948.9019   XXXY      -0.0000   XXYY    -227.8289
      XYYY       0.0000   YYYY    -563.5414   XXXZ      -0.0000
      XXYZ      -0.0000   XYYZ      -0.0000   YYYZ      -0.0000
      XXZZ    -178.6675   XYZZ      -0.0000   YYZZ    -111.0224
      XZZZ      -0.0000   YZZZ      -0.0000   ZZZZ     -71.2530
 -----------------------------------------------------------------
 Calculating analytic gradient of the SCF energy
 Gradient of SCF Energy
            1           2           3           4           5           6
    1  -0.0039475   0.0039475  -0.0039475   0.0039475   0.0266165  -0.0266165
    2  -0.0683687  -0.0683687   0.0683687   0.0683687  -0.0000000  -0.0000000
    3  -0.0000000  -0.0000000   0.0000000  -0.0000000   0.0000000   0.0000000
 Max gradient component =       6.837E-02
 RMS gradient           =       3.348E-02
 Gradient time:  CPU 8.23 s  wall 2.16 s
 Geometry Optimization Parameters
   NAtoms,    NIC,     NZ,  NCons,   NDum,   NFix, NCnnct, MaxDiis
        6      37       0       0       0       0       0       0

 Cartesian Hessian Update
 Hessian Updated using BFGS Update


** GEOMETRY OPTIMIZATION IN DELOCALIZED INTERNAL COORDINATES **
   Searching for a Minimum

   Optimization Cycle:   9

                       Coordinates (Angstroms)
     ATOM                X               Y               Z
      1  Cl        1.7158288991    1.2969929162    0.0000000000
      2  Cl       -1.7158288991    1.2969929162    0.0000000000
      3  Cl        1.7158288991   -1.2969929162    0.0000000000
      4  Cl       -1.7158288991   -1.2969929162    0.0000000000
      5  C         0.6746249526    0.0000000000    0.0000000000
      6  C        -0.6746249526    0.0000000000    0.0000000000
   Point Group: d2h   Number of degrees of freedom:     3


   Energy is  -1917.047925374

 Hessian Updated using BFGS Update

  3 Hessian modes will be used to form the next step
  Hessian Eigenvalues:
     0.115201    0.358235    0.570786

 Minimum Search - Taking Simple RFO Step
 Searching for Lamda that Minimizes Along All modes
 Value Taken    Lamda =  -0.04192872
 Calculated Step too Large.  Step scaled by  0.590442
 Step Taken.  Stepsize is  0.300000

                             Maximum     Tolerance    Cnvgd?
         Gradient           0.073690      0.000300      NO
         Displacement       0.287009      0.001200      NO
         Energy change     -0.030892      0.000001      NO


 New Cartesian Coordinates Obtained by Inverse Iteration

 Displacement from previous Coordinates is:  0.214385
 ----------------------------------------------------------------
             Standard Nuclear Orientation (Angstroms)
    I     Atom           X                Y                Z
 ----------------------------------------------------------------
    1      Cl      1.6870485382     1.3458182716     0.0000000000
    2      Cl     -1.6870485382     1.3458182716     0.0000000000
    3      Cl      1.6870485382    -1.3458182716     0.0000000000
    4      Cl     -1.6870485382    -1.3458182716     0.0000000000
    5      C       0.6713514797     0.0000000000     0.0000000000
    6      C      -0.6713514797     0.0000000000     0.0000000000
 ----------------------------------------------------------------
 Molecular Point Group                 D2h   NOp =  8
 Largest Abelian Subgroup              D2h   NOp =  8
 Nuclear Repulsion Energy =   496.9012068060 hartrees
 There are       40 alpha and       40 beta electrons
 Applying Cartesian multipole field
    Component          Value
    ---------          -----
     (2,0,0)        1.00000E-11
     (0,2,0)        2.00000E-11
     (0,0,2)       -3.00000E-11
 Nucleus-field energy     =     0.0000000159 hartrees
 Requested basis set is 6-311++G(d,p)
 There are 64 shells and 164 basis functions
 A cutoff of  1.0D-11 yielded   1710 shell pairs
 There are     12368 function pairs (     13339 Cartesian)
 Smallest overlap matrix eigenvalue = 9.11E-06
 Guess MOs from SCF MO coefficient file

 -----------------------------------------------------------------------
  General SCF calculation program by
  Eric Jon Sundstrom, Paul Horn, Yuezhi Mao, Dmitri Zuev, Alec White,
  David Stuck, Shaama M.S., Shane Yost, Joonho Lee, David Small,
  Daniel Levine, Susi Lehtola, Hugh Burton, Evgeny Epifanovsky
 -----------------------------------------------------------------------
 Exchange:     0.2000 Hartree-Fock + 0.0800 Slater + 0.7200 B88
 Correlation:  0.1900 VWN1RPA + 0.8100 LYP
 Using SG-1 standard quadrature grid
 using 4 threads for integral computing
 -------------------------------------------------------
 OpenMP Integral computing Module                
 Release: version 2.0, May 2017, Q-Chem Inc. Pleasanton 
 -------------------------------------------------------
 -------------------------------------------------------
 OpenMP BLAS3 based DFT computing Module                
 Release: version 1.0, May 2013, Q-Chem Inc. Pittsburgh 
 -------------------------------------------------------
 A restricted SCF calculation will be
 performed using DIIS
 SCF converges when DIIS error is below 1.0e-08
 ---------------------------------------
  Cycle       Energy         DIIS error
 ---------------------------------------
    1   -1917.0648957235      8.10e-04  
    2   -1917.0678318914      2.71e-04  
    3   -1917.0677363521      3.17e-04  
    4   -1917.0680632937      6.71e-05  
    5   -1917.0680782162      8.22e-06  
    6   -1917.0680784288      1.12e-06  
    7   -1917.0680784325      4.35e-07  
    8   -1917.0680784330      2.95e-08  
    9   -1917.0680784331      1.33e-09  Convergence criterion met
 ---------------------------------------
 SCF time:   CPU 22.13s  wall 6.00s 
 SCF   energy in the final basis set =    -1917.0680784331
 Total energy in the final basis set =    -1917.0680784331

 --------------------------------------------------------------
             Orbital Energies (a.u.) and Symmetries
 --------------------------------------------------------------

 Alpha MOs, Restricted
 -- Occupied --                  
-101.59 -101.59 -101.59 -101.59  -10.32  -10.31   -9.51   -9.51
  1 B3u   1 B2u   1 B1g   1 Ag    2 Ag    2 B3u   2 B1g   2 B2u                
 -9.505  -9.505  -7.270  -7.270  -7.270  -7.270  -7.260  -7.260
  3 B3u   3 Ag    3 B1g   4 B3u   3 B2u   4 Ag    1 B2g   1 B1u                
 -7.260  -7.260  -7.259  -7.259  -7.259  -7.259  -0.987  -0.944
  1 Au    1 B3g   5 B3u   5 Ag    4 B1g   4 B2u   6 Ag    6 B3u                
 -0.873  -0.854  -0.750  -0.584  -0.536  -0.520  -0.470  -0.453
  5 B2u   5 B1g   7 Ag    7 B3u   8 Ag    6 B2u   2 B1u   6 B1g                
 -0.406  -0.383  -0.380  -0.356  -0.347  -0.336  -0.313  -0.264
  2 B2g   8 B3u   9 Ag    2 B3g   2 Au    7 B2u   7 B1g   3 B1u                
 -- Virtual --                   
 -0.047  -0.032  -0.012  -0.005   0.007   0.036   0.040   0.042
  3 B2g   8 B2u   9 B3u  10 Ag   11 Ag   10 B3u   9 B2u   8 B1g                
  0.049   0.064   0.080   0.081   0.081   0.103   0.109   0.113
  4 B1u  12 Ag    4 B2g  13 Ag    3 B3g  11 B3u  10 B2u   3 Au                 
  0.121   0.126   0.128   0.138   0.150   0.157   0.179   0.187
 12 B3u   5 B1u  11 B2u   9 B1g  10 B1g  14 Ag    5 B2g  15 Ag                 
  0.202   0.204   0.221   0.239   0.256   0.272   0.370   0.396
 11 B1g  13 B3u  14 B3u  12 B2u  12 B1g  15 B3u  13 B2u  16 Ag                 
  0.417   0.422   0.423   0.423   0.437   0.440   0.443   0.460
  6 B1u  14 B2u  16 B3u  17 Ag    6 B2g   4 B3g  18 Ag   13 B1g                
  0.488   0.493   0.525   0.525   0.540   0.567   0.657   0.677
  4 Au   17 B3u  14 B1g   7 B1u  15 B2u   7 B2g  18 B3u  19 Ag                 
  0.683   0.727   0.748   0.770   0.817   0.819   0.828   0.836
  5 B3g   5 Au    8 B1u  15 B1g  16 B1g  19 B3u   8 B2g   6 Au                 
  0.839   0.839   0.852   0.855   0.875   0.906   0.923   0.962
  6 B3g  20 Ag    9 B1u  16 B2u  17 B2u  21 Ag   20 B3u  21 B3u                
  0.984   1.001   1.032   1.038   1.100   1.125   1.139   1.173
 17 B1g  18 B2u   9 B2g  22 Ag   18 B1g  23 Ag   22 B3u  19 B2u                
  1.291   1.291   1.325   1.352   1.565   1.615   1.746   1.756
 10 B1u  19 B1g   7 B3g  23 B3u  24 Ag    7 Au   25 Ag   20 B2u                
  1.896   1.924   2.136   2.212   2.216   2.250   2.251   2.268
 10 B2g  24 B3u  25 B3u  11 B1u   8 B3g  20 B1g  11 B2g  21 B2u                
  2.287   2.311   2.353   2.445   2.457   2.461   2.532   2.566
  8 Au   26 Ag   26 B3u  27 Ag   22 B2u  21 B1g  27 B3u  22 B1g                
  2.643   2.835   3.037   3.188   3.199   3.592   9.609   9.758
 12 B1u  12 B2g  23 B2u  23 B1g  28 Ag   28 B3u  29 Ag   29 B3u                
  9.796   9.811  23.213  23.991  25.752  25.760  25.792  25.880
 24 B2u  24 B1g  30 Ag   30 B3u   9 B3g  13 B1u  13 B2g   9 Au                 
 25.900  25.922  25.944  26.013  26.291  26.334  26.346  26.767
 31 Ag   25 B2u  31 B3u  25 B1g  32 Ag   26 B2u  32 B3u  26 B1g                
215.588 215.743 215.794 215.812
 33 Ag   33 B3u  27 B2u  27 B1g                                                

 Beta MOs, Restricted
 -- Occupied --                  
-101.59 -101.59 -101.59 -101.59  -10.32  -10.31   -9.51   -9.51
  1 B3u   1 B2u   1 B1g   1 Ag    2 Ag    2 B3u   2 B1g   2 B2u                
 -9.505  -9.505  -7.270  -7.270  -7.270  -7.270  -7.260  -7.260
  3 B3u   3 Ag    3 B1g   4 B3u   3 B2u   4 Ag    1 B2g   1 B1u                
 -7.260  -7.260  -7.259  -7.259  -7.259  -7.259  -0.987  -0.944
  1 Au    1 B3g   5 B3u   5 Ag    4 B1g   4 B2u   6 Ag    6 B3u                
 -0.873  -0.854  -0.750  -0.584  -0.536  -0.520  -0.470  -0.453
  5 B2u   5 B1g   7 Ag    7 B3u   8 Ag    6 B2u   2 B1u   6 B1g                
 -0.406  -0.383  -0.380  -0.356  -0.347  -0.336  -0.313  -0.264
  2 B2g   8 B3u   9 Ag    2 B3g   2 Au    7 B2u   7 B1g   3 B1u                
 -- Virtual --                   
 -0.047  -0.032  -0.012  -0.005   0.007   0.036   0.040   0.042
  3 B2g   8 B2u   9 B3u  10 Ag   11 Ag   10 B3u   9 B2u   8 B1g                
  0.049   0.064   0.080   0.081   0.081   0.103   0.109   0.113
  4 B1u  12 Ag    4 B2g  13 Ag    3 B3g  11 B3u  10 B2u   3 Au                 
  0.121   0.126   0.128   0.138   0.150   0.157   0.179   0.187
 12 B3u   5 B1u  11 B2u   9 B1g  10 B1g  14 Ag    5 B2g  15 Ag                 
  0.202   0.204   0.221   0.239   0.256   0.272   0.370   0.396
 11 B1g  13 B3u  14 B3u  12 B2u  12 B1g  15 B3u  13 B2u  16 Ag                 
  0.417   0.422   0.423   0.423   0.437   0.440   0.443   0.460
  6 B1u  14 B2u  16 B3u  17 Ag    6 B2g   4 B3g  18 Ag   13 B1g                
  0.488   0.493   0.525   0.525   0.540   0.567   0.657   0.677
  4 Au   17 B3u  14 B1g   7 B1u  15 B2u   7 B2g  18 B3u  19 Ag                 
  0.683   0.727   0.748   0.770   0.817   0.819   0.828   0.836
  5 B3g   5 Au    8 B1u  15 B1g  16 B1g  19 B3u   8 B2g   6 Au                 
  0.839   0.839   0.852   0.855   0.875   0.906   0.923   0.962
  6 B3g  20 Ag    9 B1u  16 B2u  17 B2u  21 Ag   20 B3u  21 B3u                
  0.984   1.001   1.032   1.038   1.100   1.125   1.139   1.173
 17 B1g  18 B2u   9 B2g  22 Ag   18 B1g  23 Ag   22 B3u  19 B2u                
  1.291   1.291   1.325   1.352   1.565   1.615   1.746   1.756
 10 B1u  19 B1g   7 B3g  23 B3u  24 Ag    7 Au   25 Ag   20 B2u                
  1.896   1.924   2.136   2.212   2.216   2.250   2.251   2.268
 10 B2g  24 B3u  25 B3u  11 B1u   8 B3g  20 B1g  11 B2g  21 B2u                
  2.287   2.311   2.353   2.445   2.457   2.461   2.532   2.566
  8 Au   26 Ag   26 B3u  27 Ag   22 B2u  21 B1g  27 B3u  22 B1g                
  2.643   2.835   3.037   3.188   3.199   3.592   9.609   9.758
 12 B1u  12 B2g  23 B2u  23 B1g  28 Ag   28 B3u  29 Ag   29 B3u                
  9.796   9.811  23.213  23.991  25.752  25.760  25.792  25.880
 24 B2u  24 B1g  30 Ag   30 B3u   9 B3g  13 B1u  13 B2g   9 Au                 
 25.900  25.922  25.944  26.013  26.291  26.334  26.346  26.767
 31 Ag   25 B2u  31 B3u  25 B1g  32 Ag   26 B2u  32 B3u  26 B1g                
215.588 215.743 215.794 215.812
 33 Ag   33 B3u  27 B2u  27 B1g                                                
 --------------------------------------------------------------

          Ground-State Mulliken Net Atomic Charges

     Atom                 Charge (a.u.)
  ----------------------------------------
      1 Cl                    0.502232
      2 Cl                    0.502232
      3 Cl                    0.502232
      4 Cl                    0.502232
      5 C                    -1.004465
      6 C                    -1.004465
  ----------------------------------------
  Sum of atomic charges =    -0.000000

 -----------------------------------------------------------------
                    Cartesian Multipole Moments
 -----------------------------------------------------------------
    Charge (ESU x 10^10)
                -0.0000
    Dipole Moment (Debye)
         X      -0.0000      Y      -0.0000      Z      -0.0000
       Tot       0.0000
    Quadrupole Moments (Debye-Ang)
        XX     -59.8660     XY      -0.0000     YY     -60.6521
        XZ      -0.0000     YZ       0.0000     ZZ     -61.9630
    Octopole Moments (Debye-Ang^2)
       XXX       0.0000    XXY       0.0000    XYY       0.0000
       YYY      -0.0000    XXZ      -0.0000    XYZ      -0.0000
       YYZ      -0.0000    XZZ      -0.0000    YZZ       0.0000
       ZZZ      -0.0000
    Hexadecapole Moments (Debye-Ang^3)
      XXXX    -928.8027   XXXY      -0.0000   XXYY    -227.8743
      XYYY       0.0000   YYYY    -593.6296   XXXZ      -0.0000
      XXYZ      -0.0000   XYYZ      -0.0000   YYYZ       0.0000
      XXZZ    -174.1967   XYZZ      -0.0000   YYZZ    -117.5254
      XZZZ      -0.0000   YZZZ       0.0000   ZZZZ     -71.5936
 -----------------------------------------------------------------
 Calculating analytic gradient of the SCF energy
 Gradient of SCF Energy
            1           2           3           4           5           6
    1  -0.0000796   0.0000796  -0.0000796   0.0000796   0.0103890  -0.0103890
    2  -0.0425731  -0.0425731   0.0425731   0.0425731   0.0000000  -0.0000000
    3   0.0000000   0.0000000  -0.0000000  -0.0000000   0.0000000  -0.0000000
 Max gradient component =       4.257E-02
 RMS gradient           =       2.037E-02
 Gradient time:  CPU 8.20 s  wall 2.15 s
 Geometry Optimization Parameters
   NAtoms,    NIC,     NZ,  NCons,   NDum,   NFix, NCnnct, MaxDiis
        6      37       0       0       0       0       0       0

 Cartesian Hessian Update
 Hessian Updated using BFGS Update


** GEOMETRY OPTIMIZATION IN DELOCALIZED INTERNAL COORDINATES **
   Searching for a Minimum

   Optimization Cycle:  10

                       Coordinates (Angstroms)
     ATOM                X               Y               Z
      1  Cl        1.6870485382    1.3458182716    0.0000000000
      2  Cl       -1.6870485382    1.3458182716    0.0000000000
      3  Cl        1.6870485382   -1.3458182716    0.0000000000
      4  Cl       -1.6870485382   -1.3458182716    0.0000000000
      5  C         0.6713514797    0.0000000000    0.0000000000
      6  C        -0.6713514797    0.0000000000    0.0000000000
   Point Group: d2h   Number of degrees of freedom:     3


   Energy is  -1917.068078433

 Hessian Updated using BFGS Update

  3 Hessian modes will be used to form the next step
  Hessian Eigenvalues:
     0.094687    0.355523    0.577421

 Minimum Search - Taking Simple RFO Step
 Searching for Lamda that Minimizes Along All modes
 Value Taken    Lamda =  -0.02295511
 Calculated Step too Large.  Step scaled by  0.684650
 Step Taken.  Stepsize is  0.300000

                             Maximum     Tolerance    Cnvgd?
         Gradient           0.047995      0.000300      NO
         Displacement       0.289330      0.001200      NO
         Energy change     -0.020153      0.000001      NO


 New Cartesian Coordinates Obtained by Inverse Iteration

 Displacement from previous Coordinates is:  0.224901
 ----------------------------------------------------------------
             Standard Nuclear Orientation (Angstroms)
    I     Atom           X                Y                Z
 ----------------------------------------------------------------
    1      Cl      1.6527237688     1.3944093387     0.0000000000
    2      Cl     -1.6527237688     1.3944093387     0.0000000000
    3      Cl      1.6527237688    -1.3944093387     0.0000000000
    4      Cl     -1.6527237688    -1.3944093387     0.0000000000
    5      C       0.6695078092     0.0000000000     0.0000000000
    6      C      -0.6695078092     0.0000000000     0.0000000000
 ----------------------------------------------------------------
 Molecular Point Group                 D2h   NOp =  8
 Largest Abelian Subgroup              D2h   NOp =  8
 Nuclear Repulsion Energy =   493.4088890846 hartrees
 There are       40 alpha and       40 beta electrons
 Applying Cartesian multipole field
    Component          Value
    ---------          -----
     (2,0,0)        1.00000E-11
     (0,2,0)        2.00000E-11
     (0,0,2)       -3.00000E-11
 Nucleus-field energy     =     0.0000000163 hartrees
 Requested basis set is 6-311++G(d,p)
 There are 64 shells and 164 basis functions
 A cutoff of  1.0D-11 yielded   1710 shell pairs
 There are     12376 function pairs (     13351 Cartesian)
 Smallest overlap matrix eigenvalue = 1.05E-05
 Guess MOs from SCF MO coefficient file

 -----------------------------------------------------------------------
  General SCF calculation program by
  Eric Jon Sundstrom, Paul Horn, Yuezhi Mao, Dmitri Zuev, Alec White,
  David Stuck, Shaama M.S., Shane Yost, Joonho Lee, David Small,
  Daniel Levine, Susi Lehtola, Hugh Burton, Evgeny Epifanovsky
 -----------------------------------------------------------------------
 Exchange:     0.2000 Hartree-Fock + 0.0800 Slater + 0.7200 B88
 Correlation:  0.1900 VWN1RPA + 0.8100 LYP
 Using SG-1 standard quadrature grid
 using 4 threads for integral computing
 -------------------------------------------------------
 OpenMP Integral computing Module                
 Release: version 2.0, May 2017, Q-Chem Inc. Pleasanton 
 -------------------------------------------------------
 -------------------------------------------------------
 OpenMP BLAS3 based DFT computing Module                
 Release: version 1.0, May 2013, Q-Chem Inc. Pittsburgh 
 -------------------------------------------------------
 A restricted SCF calculation will be
 performed using DIIS
 SCF converges when DIIS error is below 1.0e-08
 ---------------------------------------
  Cycle       Energy         DIIS error
 ---------------------------------------
    1   -1917.0769385693      7.76e-04  
    2   -1917.0797991865      2.55e-04  
    3   -1917.0797045627      3.05e-04  
    4   -1917.0800073483      6.55e-05  
    5   -1917.0800217341      7.71e-06  
    6   -1917.0800219263      1.02e-06  
    7   -1917.0800219295      3.95e-07  
    8   -1917.0800219300      3.11e-08  
    9   -1917.0800219300      2.50e-09  Convergence criterion met
 ---------------------------------------
 SCF time:   CPU 21.92s  wall 6.00s 
 SCF   energy in the final basis set =    -1917.0800219300
 Total energy in the final basis set =    -1917.0800219300

 --------------------------------------------------------------
             Orbital Energies (a.u.) and Symmetries
 --------------------------------------------------------------

 Alpha MOs, Restricted
 -- Occupied --                  
-101.59 -101.59 -101.59 -101.59  -10.32  -10.32   -9.51   -9.51
  1 B3u   1 B2u   1 B1g   1 Ag    2 Ag    2 B3u   2 B1g   2 B2u                
 -9.506  -9.506  -7.271  -7.271  -7.271  -7.271  -7.261  -7.261
  3 B3u   3 Ag    3 B1g   4 B3u   3 B2u   4 Ag    1 B2g   1 B1u                
 -7.261  -7.261  -7.260  -7.260  -7.260  -7.260  -0.980  -0.932
  1 Au    1 B3g   5 B3u   5 Ag    4 B1g   4 B2u   6 Ag    6 B3u                
 -0.875  -0.855  -0.750  -0.582  -0.530  -0.521  -0.466  -0.452
  5 B2u   5 B1g   7 Ag    7 B3u   8 Ag    6 B2u   2 B1u   6 B1g                
 -0.400  -0.378  -0.375  -0.358  -0.348  -0.345  -0.318  -0.266
  2 B2g   9 Ag    8 B3u   2 B3g   2 Au    7 B2u   7 B1g   3 B1u                
 -- Virtual --                   
 -0.048  -0.035  -0.019  -0.012   0.005   0.035   0.039   0.042
  3 B2g   8 B2u   9 B3u  10 Ag   11 Ag   10 B3u   9 B2u   8 B1g                
  0.050   0.065   0.080   0.081   0.082   0.106   0.109   0.113
  4 B1u  12 Ag    4 B2g   3 B3g  13 Ag   11 B3u  10 B2u   3 Au                 
  0.121   0.127   0.128   0.136   0.149   0.156   0.177   0.184
 12 B3u   5 B1u  11 B2u   9 B1g  10 B1g  14 Ag    5 B2g  15 Ag                 
  0.200   0.200   0.224   0.233   0.255   0.275   0.371   0.397
 13 B3u  11 B1g  14 B3u  12 B2u  12 B1g  15 B3u  13 B2u  16 Ag                 
  0.418   0.419   0.421   0.429   0.437   0.439   0.440   0.468
  6 B1u  17 Ag   16 B3u  14 B2u  18 Ag    6 B2g   4 B3g  13 B1g                
  0.481   0.491   0.519   0.523   0.537   0.565   0.655   0.683
 17 B3u   4 Au   14 B1g   7 B1u  15 B2u   7 B2g  18 B3u   5 B3g                
  0.689   0.727   0.760   0.761   0.822   0.825   0.830   0.833
 19 Ag    5 Au   15 B1g   8 B1u  16 B1g  19 B3u   8 B2g   6 Au                 
  0.837   0.841   0.851   0.853   0.874   0.904   0.922   0.949
  6 B3g  20 Ag   16 B2u   9 B1u  17 B2u  21 Ag   20 B3u  21 B3u                
  0.979   0.990   1.016   1.031   1.081   1.122   1.139   1.165
 17 B1g  18 B2u  22 Ag    9 B2g  18 B1g  22 B3u  23 Ag   19 B2u                
  1.272   1.286   1.319   1.343   1.576   1.608   1.722   1.733
 10 B1u  19 B1g   7 B3g  23 B3u  24 Ag    7 Au   25 Ag   20 B2u                
  1.892   1.934   2.129   2.210   2.214   2.216   2.243   2.257
 10 B2g  24 B3u  25 B3u  11 B1u  20 B1g   8 B3g  11 B2g  21 B2u                
  2.287   2.325   2.336   2.425   2.453   2.457   2.537   2.542
  8 Au   26 Ag   26 B3u  21 B1g  22 B2u  27 Ag   22 B1g  27 B3u                
  2.639   2.832   3.024   3.193   3.193   3.561   9.603   9.760
 12 B1u  12 B2g  23 B2u  28 Ag   23 B1g  28 B3u  29 Ag   29 B3u                
  9.781   9.795  23.200  24.003  25.749  25.758  25.786  25.876
 24 B2u  24 B1g  30 Ag   30 B3u   9 B3g  13 B1u  13 B2g   9 Au                 
 25.886  25.905  25.942  25.950  26.319  26.337  26.388  26.680
 25 B2u  31 B3u  25 B1g  31 Ag   26 B2u  32 Ag   32 B3u  26 B1g                
215.583 215.748 215.775 215.792
 33 Ag   33 B3u  27 B2u  27 B1g                                                

 Beta MOs, Restricted
 -- Occupied --                  
-101.59 -101.59 -101.59 -101.59  -10.32  -10.32   -9.51   -9.51
  1 B3u   1 B2u   1 B1g   1 Ag    2 Ag    2 B3u   2 B1g   2 B2u                
 -9.506  -9.506  -7.271  -7.271  -7.271  -7.271  -7.261  -7.261
  3 B3u   3 Ag    3 B1g   4 B3u   3 B2u   4 Ag    1 B2g   1 B1u                
 -7.261  -7.261  -7.260  -7.260  -7.260  -7.260  -0.980  -0.932
  1 Au    1 B3g   5 B3u   5 Ag    4 B1g   4 B2u   6 Ag    6 B3u                
 -0.875  -0.855  -0.750  -0.582  -0.530  -0.521  -0.466  -0.452
  5 B2u   5 B1g   7 Ag    7 B3u   8 Ag    6 B2u   2 B1u   6 B1g                
 -0.400  -0.378  -0.375  -0.358  -0.348  -0.345  -0.318  -0.266
  2 B2g   9 Ag    8 B3u   2 B3g   2 Au    7 B2u   7 B1g   3 B1u                
 -- Virtual --                   
 -0.048  -0.035  -0.019  -0.012   0.005   0.035   0.039   0.042
  3 B2g   8 B2u   9 B3u  10 Ag   11 Ag   10 B3u   9 B2u   8 B1g                
  0.050   0.065   0.080   0.081   0.082   0.106   0.109   0.113
  4 B1u  12 Ag    4 B2g   3 B3g  13 Ag   11 B3u  10 B2u   3 Au                 
  0.121   0.127   0.128   0.136   0.149   0.156   0.177   0.184
 12 B3u   5 B1u  11 B2u   9 B1g  10 B1g  14 Ag    5 B2g  15 Ag                 
  0.200   0.200   0.224   0.233   0.255   0.275   0.371   0.397
 13 B3u  11 B1g  14 B3u  12 B2u  12 B1g  15 B3u  13 B2u  16 Ag                 
  0.418   0.419   0.421   0.429   0.437   0.439   0.440   0.468
  6 B1u  17 Ag   16 B3u  14 B2u  18 Ag    6 B2g   4 B3g  13 B1g                
  0.481   0.491   0.519   0.523   0.537   0.565   0.655   0.683
 17 B3u   4 Au   14 B1g   7 B1u  15 B2u   7 B2g  18 B3u   5 B3g                
  0.689   0.727   0.760   0.761   0.822   0.825   0.830   0.833
 19 Ag    5 Au   15 B1g   8 B1u  16 B1g  19 B3u   8 B2g   6 Au                 
  0.837   0.841   0.851   0.853   0.874   0.904   0.922   0.949
  6 B3g  20 Ag   16 B2u   9 B1u  17 B2u  21 Ag   20 B3u  21 B3u                
  0.979   0.990   1.016   1.031   1.081   1.122   1.139   1.165
 17 B1g  18 B2u  22 Ag    9 B2g  18 B1g  22 B3u  23 Ag   19 B2u                
  1.272   1.286   1.319   1.343   1.576   1.608   1.722   1.733
 10 B1u  19 B1g   7 B3g  23 B3u  24 Ag    7 Au   25 Ag   20 B2u                
  1.892   1.934   2.129   2.210   2.214   2.216   2.243   2.257
 10 B2g  24 B3u  25 B3u  11 B1u  20 B1g   8 B3g  11 B2g  21 B2u                
  2.287   2.325   2.336   2.425   2.453   2.457   2.537   2.542
  8 Au   26 Ag   26 B3u  21 B1g  22 B2u  27 Ag   22 B1g  27 B3u                
  2.639   2.832   3.024   3.193   3.193   3.561   9.603   9.760
 12 B1u  12 B2g  23 B2u  28 Ag   23 B1g  28 B3u  29 Ag   29 B3u                
  9.781   9.795  23.200  24.003  25.749  25.758  25.786  25.876
 24 B2u  24 B1g  30 Ag   30 B3u   9 B3g  13 B1u  13 B2g   9 Au                 
 25.886  25.905  25.942  25.950  26.319  26.337  26.388  26.680
 25 B2u  31 B3u  25 B1g  31 Ag   26 B2u  32 Ag   32 B3u  26 B1g                
215.583 215.748 215.775 215.792
 33 Ag   33 B3u  27 B2u  27 B1g                                                
 --------------------------------------------------------------

          Ground-State Mulliken Net Atomic Charges

     Atom                 Charge (a.u.)
  ----------------------------------------
      1 Cl                    0.501147
      2 Cl                    0.501147
      3 Cl                    0.501147
      4 Cl                    0.501147
      5 C                    -1.002293
      6 C                    -1.002294
  ----------------------------------------
  Sum of atomic charges =    -0.000000

 -----------------------------------------------------------------
                    Cartesian Multipole Moments
 -----------------------------------------------------------------
    Charge (ESU x 10^10)
                -0.0000
    Dipole Moment (Debye)
         X       0.0000      Y       0.0000      Z       0.0000
       Tot       0.0000
    Quadrupole Moments (Debye-Ang)
        XX     -60.4354     XY      -0.0000     YY     -60.0474
        XZ      -0.0000     YZ      -0.0000     ZZ     -62.1021
    Octopole Moments (Debye-Ang^2)
       XXX      -0.0000    XXY       0.0000    XYY      -0.0000
       YYY      -0.0000    XXZ       0.0000    XYZ      -0.0000
       YYZ       0.0000    XZZ       0.0000    YZZ       0.0000
       ZZZ      -0.0000
    Hexadecapole Moments (Debye-Ang^3)
      XXXX    -903.5423   XXXY      -0.0000   XXYY    -228.2617
      XYYY      -0.0000   YYYY    -624.4692   XXXZ       0.0000
      XXYZ      -0.0000   XYYZ       0.0000   YYYZ      -0.0000
      XXZZ    -168.8046   XYZZ      -0.0000   YYZZ    -124.2706
      XZZZ      -0.0000   YZZZ       0.0000   ZZZZ     -71.8905
 -----------------------------------------------------------------
 Calculating analytic gradient of the SCF energy
 Gradient of SCF Energy
            1           2           3           4           5           6
    1   0.0010943  -0.0010943   0.0010943  -0.0010943   0.0009225  -0.0009225
    2  -0.0219552  -0.0219552   0.0219552   0.0219552  -0.0000000   0.0000000
    3   0.0000000   0.0000000  -0.0000000   0.0000000   0.0000000  -0.0000000
 Max gradient component =       2.196E-02
 RMS gradient           =       1.037E-02
 Gradient time:  CPU 8.08 s  wall 2.12 s
 Geometry Optimization Parameters
   NAtoms,    NIC,     NZ,  NCons,   NDum,   NFix, NCnnct, MaxDiis
        6      37       0       0       0       0       0       0

 Cartesian Hessian Update
 Hessian Updated using BFGS Update


** GEOMETRY OPTIMIZATION IN DELOCALIZED INTERNAL COORDINATES **
   Searching for a Minimum

   Optimization Cycle:  11

                       Coordinates (Angstroms)
     ATOM                X               Y               Z
      1  Cl        1.6527237688    1.3944093387    0.0000000000
      2  Cl       -1.6527237688    1.3944093387    0.0000000000
      3  Cl        1.6527237688   -1.3944093387    0.0000000000
      4  Cl       -1.6527237688   -1.3944093387    0.0000000000
      5  C         0.6695078092    0.0000000000    0.0000000000
      6  C        -0.6695078092    0.0000000000    0.0000000000
   Point Group: d2h   Number of degrees of freedom:     3


   Energy is  -1917.080021930

 Hessian Updated using BFGS Update

  3 Hessian modes will be used to form the next step
  Hessian Eigenvalues:
     0.079548    0.357440    0.579218

 Minimum Search - Taking Simple RFO Step
 Searching for Lamda that Minimizes Along All modes
 Value Taken    Lamda =  -0.00865581
 Calculated Step too Large.  Step scaled by  0.960209
 Step Taken.  Stepsize is  0.300000

                             Maximum     Tolerance    Cnvgd?
         Gradient           0.026205      0.000300      NO
         Displacement       0.292408      0.001200      NO
         Energy change     -0.011943      0.000001      NO


 New Cartesian Coordinates Obtained by Inverse Iteration

 Displacement from previous Coordinates is:  0.228794
 ----------------------------------------------------------------
             Standard Nuclear Orientation (Angstroms)
    I     Atom           X                Y                Z
 ----------------------------------------------------------------
    1      Cl      1.6161603596     1.4426475494     0.0000000000
    2      Cl     -1.6161603596     1.4426475494     0.0000000000
    3      Cl      1.6161603596    -1.4426475494     0.0000000000
    4      Cl     -1.6161603596    -1.4426475494     0.0000000000
    5      C       0.6707962167     0.0000000000     0.0000000000
    6      C      -0.6707962167     0.0000000000     0.0000000000
 ----------------------------------------------------------------
 Molecular Point Group                 D2h   NOp =  8
 Largest Abelian Subgroup              D2h   NOp =  8
 Nuclear Repulsion Energy =   490.4517823482 hartrees
 There are       40 alpha and       40 beta electrons
 Applying Cartesian multipole field
    Component          Value
    ---------          -----
     (2,0,0)        1.00000E-11
     (0,2,0)        2.00000E-11
     (0,0,2)       -3.00000E-11
 Nucleus-field energy     =     0.0000000166 hartrees
 Requested basis set is 6-311++G(d,p)
 There are 64 shells and 164 basis functions
 A cutoff of  1.0D-11 yielded   1710 shell pairs
 There are     12384 function pairs (     13363 Cartesian)
 Smallest overlap matrix eigenvalue = 1.25E-05
 Guess MOs from SCF MO coefficient file

 -----------------------------------------------------------------------
  General SCF calculation program by
  Eric Jon Sundstrom, Paul Horn, Yuezhi Mao, Dmitri Zuev, Alec White,
  David Stuck, Shaama M.S., Shane Yost, Joonho Lee, David Small,
  Daniel Levine, Susi Lehtola, Hugh Burton, Evgeny Epifanovsky
 -----------------------------------------------------------------------
 Exchange:     0.2000 Hartree-Fock + 0.0800 Slater + 0.7200 B88
 Correlation:  0.1900 VWN1RPA + 0.8100 LYP
 Using SG-1 standard quadrature grid
 using 4 threads for integral computing
 -------------------------------------------------------
 OpenMP Integral computing Module                
 Release: version 2.0, May 2017, Q-Chem Inc. Pleasanton 
 -------------------------------------------------------
 -------------------------------------------------------
 OpenMP BLAS3 based DFT computing Module                
 Release: version 1.0, May 2013, Q-Chem Inc. Pittsburgh 
 -------------------------------------------------------
 A restricted SCF calculation will be
 performed using DIIS
 SCF converges when DIIS error is below 1.0e-08
 ---------------------------------------
  Cycle       Energy         DIIS error
 ---------------------------------------
    1   -1917.0821184421      7.46e-04  
    2   -1917.0848665256      2.66e-04  
    3   -1917.0847400992      3.30e-04  
    4   -1917.0850999853      5.97e-05  
    5   -1917.0851120846      7.32e-06  
    6   -1917.0851122625      8.67e-07  
    7   -1917.0851122650      3.03e-07  
    8   -1917.0851122653      3.82e-08  
    9   -1917.0851122653      7.78e-09  Convergence criterion met
 ---------------------------------------
 SCF time:   CPU 21.92s  wall 6.00s 
 SCF   energy in the final basis set =    -1917.0851122653
 Total energy in the final basis set =    -1917.0851122653

 --------------------------------------------------------------
             Orbital Energies (a.u.) and Symmetries
 --------------------------------------------------------------

 Alpha MOs, Restricted
 -- Occupied --                  
-101.59 -101.59 -101.59 -101.59  -10.32  -10.32   -9.51   -9.51
  1 B3u   1 B2u   1 B1g   1 Ag    2 Ag    2 B3u   2 B1g   2 B2u                
 -9.507  -9.507  -7.272  -7.272  -7.272  -7.272  -7.262  -7.262
  3 B3u   3 Ag    3 B1g   4 B3u   3 B2u   4 Ag    1 B2g   1 Au                 
 -7.262  -7.262  -7.261  -7.261  -7.261  -7.261  -0.973  -0.921
  1 B1u   1 B3g   5 B3u   5 Ag    4 B1g   4 B2u   6 Ag    6 B3u                
 -0.876  -0.855  -0.748  -0.580  -0.525  -0.521  -0.462  -0.451
  5 B2u   5 B1g   7 Ag    7 B3u   8 Ag    6 B2u   2 B1u   6 B1g                
 -0.395  -0.376  -0.367  -0.360  -0.353  -0.349  -0.321  -0.268
  2 B2g   9 Ag    8 B3u   2 B3g   7 B2u   2 Au    7 B1g   3 B1u                
 -- Virtual --                   
 -0.049  -0.036  -0.028  -0.021   0.005   0.035   0.038   0.041
  3 B2g   8 B2u   9 B3u  10 Ag   11 Ag   10 B3u   9 B2u   8 B1g                
  0.050   0.066   0.079   0.081   0.082   0.108   0.110   0.113
  4 B1u  12 Ag    4 B2g   3 B3g  13 Ag   10 B2u  11 B3u   3 Au                 
  0.119   0.127   0.129   0.134   0.149   0.152   0.175   0.184
 12 B3u   5 B1u  11 B2u   9 B1g  10 B1g  14 Ag    5 B2g  15 Ag                 
  0.197   0.198   0.227   0.227   0.255   0.275   0.373   0.398
 13 B3u  11 B1g  12 B2u  14 B3u  12 B1g  15 B3u  13 B2u  16 Ag                 
  0.413   0.418   0.420   0.436   0.438   0.439   0.440   0.469
 17 Ag    6 B1u  16 B3u  18 Ag   14 B2u   4 B3g   6 B2g  17 B3u                
  0.477   0.494   0.513   0.522   0.533   0.562   0.648   0.684
 13 B1g   4 Au   14 B1g   7 B1u  15 B2u   7 B2g  18 B3u   5 B3g                
  0.698   0.727   0.743   0.773   0.828   0.831   0.832   0.836
 19 Ag    5 Au   15 B1g   8 B1u  19 B3u   6 Au    8 B2g   6 B3g                
  0.836   0.839   0.849   0.854   0.876   0.903   0.923   0.936
 16 B1g  20 Ag   16 B2u   9 B1u  17 B2u  21 Ag   20 B3u  21 B3u                
  0.974   0.978   0.996   1.028   1.062   1.107   1.147   1.157
 17 B1g  18 B2u  22 Ag    9 B2g  18 B1g  22 B3u  23 Ag   19 B2u                
  1.254   1.281   1.316   1.327   1.590   1.601   1.701   1.707
 10 B1u  19 B1g   7 B3g  23 B3u  24 Ag    7 Au   25 Ag   20 B2u                
  1.886   1.943   2.118   2.178   2.208   2.218   2.235   2.250
 10 B2g  24 B3u  25 B3u  20 B1g  11 B1u   8 B3g  11 B2g  21 B2u                
  2.288   2.320   2.331   2.390   2.453   2.457   2.517   2.540
  8 Au   26 B3u  26 Ag   21 B1g  22 B2u  27 Ag   22 B1g  27 B3u                
  2.636   2.829   3.012   3.177   3.199   3.537   9.601   9.762
 12 B1u  12 B2g  23 B2u  28 Ag   23 B1g  28 B3u  29 Ag   24 B2u                
  9.765   9.781  23.191  23.993  25.750  25.754  25.779  25.854
 29 B3u  24 B1g  30 Ag   30 B3u   9 B3g  13 B1u  13 B2g  25 B2u                
 25.866  25.874  25.892  25.978  26.326  26.361  26.402  26.617
 31 B3u   9 Au   25 B1g  31 Ag   26 B2u  32 Ag   32 B3u  26 B1g                
215.581 215.752 215.755 215.775
 33 Ag   27 B2u  33 B3u  27 B1g                                                

 Beta MOs, Restricted
 -- Occupied --                  
-101.59 -101.59 -101.59 -101.59  -10.32  -10.32   -9.51   -9.51
  1 B3u   1 B2u   1 B1g   1 Ag    2 Ag    2 B3u   2 B1g   2 B2u                
 -9.507  -9.507  -7.272  -7.272  -7.272  -7.272  -7.262  -7.262
  3 B3u   3 Ag    3 B1g   4 B3u   3 B2u   4 Ag    1 B2g   1 Au                 
 -7.262  -7.262  -7.261  -7.261  -7.261  -7.261  -0.973  -0.921
  1 B1u   1 B3g   5 B3u   5 Ag    4 B1g   4 B2u   6 Ag    6 B3u                
 -0.876  -0.855  -0.748  -0.580  -0.525  -0.521  -0.462  -0.451
  5 B2u   5 B1g   7 Ag    7 B3u   8 Ag    6 B2u   2 B1u   6 B1g                
 -0.395  -0.376  -0.367  -0.360  -0.353  -0.349  -0.321  -0.268
  2 B2g   9 Ag    8 B3u   2 B3g   7 B2u   2 Au    7 B1g   3 B1u                
 -- Virtual --                   
 -0.049  -0.036  -0.028  -0.021   0.005   0.035   0.038   0.041
  3 B2g   8 B2u   9 B3u  10 Ag   11 Ag   10 B3u   9 B2u   8 B1g                
  0.050   0.066   0.079   0.081   0.082   0.108   0.110   0.113
  4 B1u  12 Ag    4 B2g   3 B3g  13 Ag   10 B2u  11 B3u   3 Au                 
  0.119   0.127   0.129   0.134   0.149   0.152   0.175   0.184
 12 B3u   5 B1u  11 B2u   9 B1g  10 B1g  14 Ag    5 B2g  15 Ag                 
  0.197   0.198   0.227   0.227   0.255   0.275   0.373   0.398
 13 B3u  11 B1g  12 B2u  14 B3u  12 B1g  15 B3u  13 B2u  16 Ag                 
  0.413   0.418   0.420   0.436   0.438   0.439   0.440   0.469
 17 Ag    6 B1u  16 B3u  18 Ag   14 B2u   4 B3g   6 B2g  17 B3u                
  0.477   0.494   0.513   0.522   0.533   0.562   0.648   0.684
 13 B1g   4 Au   14 B1g   7 B1u  15 B2u   7 B2g  18 B3u   5 B3g                
  0.698   0.727   0.743   0.773   0.828   0.831   0.832   0.836
 19 Ag    5 Au   15 B1g   8 B1u  19 B3u   6 Au    8 B2g   6 B3g                
  0.836   0.839   0.849   0.854   0.876   0.903   0.923   0.936
 16 B1g  20 Ag   16 B2u   9 B1u  17 B2u  21 Ag   20 B3u  21 B3u                
  0.974   0.978   0.996   1.028   1.062   1.107   1.147   1.157
 17 B1g  18 B2u  22 Ag    9 B2g  18 B1g  22 B3u  23 Ag   19 B2u                
  1.254   1.281   1.316   1.327   1.590   1.601   1.701   1.707
 10 B1u  19 B1g   7 B3g  23 B3u  24 Ag    7 Au   25 Ag   20 B2u                
  1.886   1.943   2.118   2.178   2.208   2.218   2.235   2.250
 10 B2g  24 B3u  25 B3u  20 B1g  11 B1u   8 B3g  11 B2g  21 B2u                
  2.288   2.320   2.331   2.390   2.453   2.457   2.517   2.540
  8 Au   26 B3u  26 Ag   21 B1g  22 B2u  27 Ag   22 B1g  27 B3u                
  2.636   2.829   3.012   3.177   3.199   3.537   9.601   9.762
 12 B1u  12 B2g  23 B2u  28 Ag   23 B1g  28 B3u  29 Ag   24 B2u                
  9.765   9.781  23.191  23.993  25.750  25.754  25.779  25.854
 29 B3u  24 B1g  30 Ag   30 B3u   9 B3g  13 B1u  13 B2g  25 B2u                
 25.866  25.874  25.892  25.978  26.326  26.361  26.402  26.617
 31 B3u   9 Au   25 B1g  31 Ag   26 B2u  32 Ag   32 B3u  26 B1g                
215.581 215.752 215.755 215.775
 33 Ag   27 B2u  33 B3u  27 B1g                                                
 --------------------------------------------------------------

          Ground-State Mulliken Net Atomic Charges

     Atom                 Charge (a.u.)
  ----------------------------------------
      1 Cl                    0.497836
      2 Cl                    0.497836
      3 Cl                    0.497836
      4 Cl                    0.497836
      5 C                    -0.995673
      6 C                    -0.995671
  ----------------------------------------
  Sum of atomic charges =     0.000000

 -----------------------------------------------------------------
                    Cartesian Multipole Moments
 -----------------------------------------------------------------
    Charge (ESU x 10^10)
                 0.0000
    Dipole Moment (Debye)
         X      -0.0000      Y       0.0000      Z       0.0000
       Tot       0.0000
    Quadrupole Moments (Debye-Ang)
        XX     -60.9960     XY       0.0000     YY     -59.4836
        XZ       0.0000     YZ       0.0000     ZZ     -62.2390
    Octopole Moments (Debye-Ang^2)
       XXX       0.0000    XXY      -0.0000    XYY       0.0000
       YYY       0.0000    XXZ      -0.0000    XYZ      -0.0000
       YYZ       0.0000    XZZ      -0.0000    YZZ      -0.0000
       ZZZ      -0.0000
    Hexadecapole Moments (Debye-Ang^3)
      XXXX    -876.5104   XXXY       0.0000   XXYY    -229.5458
      XYYY       0.0000   YYYY    -656.0132   XXXZ       0.0000
      XXYZ      -0.0000   XYYZ       0.0000   YYYZ       0.0000
      XXZZ    -163.1443   XYZZ       0.0000   YYZZ    -131.2359
      XZZZ       0.0000   YZZZ       0.0000   ZZZZ     -72.1913
 -----------------------------------------------------------------
 Calculating analytic gradient of the SCF energy
 Gradient of SCF Energy
            1           2           3           4           5           6
    1   0.0004449  -0.0004450   0.0004449  -0.0004450   0.0004388  -0.0004387
    2  -0.0051149  -0.0051149   0.0051149   0.0051149   0.0000000  -0.0000000
    3  -0.0000000  -0.0000000   0.0000000  -0.0000000   0.0000000  -0.0000000
 Max gradient component =       5.115E-03
 RMS gradient           =       2.425E-03
 Gradient time:  CPU 8.06 s  wall 2.11 s
 Geometry Optimization Parameters
   NAtoms,    NIC,     NZ,  NCons,   NDum,   NFix, NCnnct, MaxDiis
        6      37       0       0       0       0       0       0

 Cartesian Hessian Update
 Hessian Updated using BFGS Update


** GEOMETRY OPTIMIZATION IN DELOCALIZED INTERNAL COORDINATES **
   Searching for a Minimum

   Optimization Cycle:  12

                       Coordinates (Angstroms)
     ATOM                X               Y               Z
      1  Cl        1.6161603596    1.4426475494    0.0000000000
      2  Cl       -1.6161603596    1.4426475494    0.0000000000
      3  Cl        1.6161603596   -1.4426475494    0.0000000000
      4  Cl       -1.6161603596   -1.4426475494    0.0000000000
      5  C         0.6707962167    0.0000000000    0.0000000000
      6  C        -0.6707962167    0.0000000000    0.0000000000
   Point Group: d2h   Number of degrees of freedom:     3


   Energy is  -1917.085112265

 Hessian Updated using BFGS Update

  3 Hessian modes will be used to form the next step
  Hessian Eigenvalues:
     0.070101    0.356245    0.579291

 Minimum Search - Taking Simple RFO Step
 Searching for Lamda that Minimizes Along All modes
 Value Taken    Lamda =  -0.00061973
 Step Taken.  Stepsize is  0.093176

                             Maximum     Tolerance    Cnvgd?
         Gradient           0.006133      0.000300      NO
         Displacement       0.090324      0.001200      NO
         Energy change     -0.005090      0.000001      NO


 New Cartesian Coordinates Obtained by Inverse Iteration

 Displacement from previous Coordinates is:  0.074141
 ----------------------------------------------------------------
             Standard Nuclear Orientation (Angstroms)
    I     Atom           X                Y                Z
 ----------------------------------------------------------------
    1      Cl      1.6034160053     1.4575601138     0.0000000000
    2      Cl     -1.6034160053     1.4575601138     0.0000000000
    3      Cl      1.6034160053    -1.4575601138     0.0000000000
    4      Cl     -1.6034160053    -1.4575601138     0.0000000000
    5      C       0.6706326664     0.0000000000     0.0000000000
    6      C      -0.6706326664     0.0000000000     0.0000000000
 ----------------------------------------------------------------
 Molecular Point Group                 D2h   NOp =  8
 Largest Abelian Subgroup              D2h   NOp =  8
 Nuclear Repulsion Energy =   489.7807863270 hartrees
 There are       40 alpha and       40 beta electrons
 Applying Cartesian multipole field
    Component          Value
    ---------          -----
     (2,0,0)        1.00000E-11
     (0,2,0)        2.00000E-11
     (0,0,2)       -3.00000E-11
 Nucleus-field energy     =     0.0000000168 hartrees
 Requested basis set is 6-311++G(d,p)
 There are 64 shells and 164 basis functions
 A cutoff of  1.0D-11 yielded   1710 shell pairs
 There are     12392 function pairs (     13375 Cartesian)
 Smallest overlap matrix eigenvalue = 1.31E-05
 Guess MOs from SCF MO coefficient file

 -----------------------------------------------------------------------
  General SCF calculation program by
  Eric Jon Sundstrom, Paul Horn, Yuezhi Mao, Dmitri Zuev, Alec White,
  David Stuck, Shaama M.S., Shane Yost, Joonho Lee, David Small,
  Daniel Levine, Susi Lehtola, Hugh Burton, Evgeny Epifanovsky
 -----------------------------------------------------------------------
 Exchange:     0.2000 Hartree-Fock + 0.0800 Slater + 0.7200 B88
 Correlation:  0.1900 VWN1RPA + 0.8100 LYP
 Using SG-1 standard quadrature grid
 using 4 threads for integral computing
 -------------------------------------------------------
 OpenMP Integral computing Module                
 Release: version 2.0, May 2017, Q-Chem Inc. Pleasanton 
 -------------------------------------------------------
 -------------------------------------------------------
 OpenMP BLAS3 based DFT computing Module                
 Release: version 1.0, May 2013, Q-Chem Inc. Pittsburgh 
 -------------------------------------------------------
 A restricted SCF calculation will be
 performed using DIIS
 SCF converges when DIIS error is below 1.0e-08
 ---------------------------------------
  Cycle       Energy         DIIS error
 ---------------------------------------
    1   -1917.0851472629      2.33e-04  
    2   -1917.0854207499      7.69e-05  
    3   -1917.0854105245      9.50e-05  
    4   -1917.0854401498      1.96e-05  
    5   -1917.0854414542      2.28e-06  
    6   -1917.0854414716      2.52e-07  
    7   -1917.0854414718      8.65e-08  
    8   -1917.0854414719      1.31e-08  
    9   -1917.0854414719      1.09e-08  
   10   -1917.0854414719      7.06e-10  Convergence criterion met
 ---------------------------------------
 SCF time:   CPU 24.50s  wall 7.00s 
 SCF   energy in the final basis set =    -1917.0854414719
 Total energy in the final basis set =    -1917.0854414719

 --------------------------------------------------------------
             Orbital Energies (a.u.) and Symmetries
 --------------------------------------------------------------

 Alpha MOs, Restricted
 -- Occupied --                  
-101.59 -101.59 -101.59 -101.59  -10.32  -10.32   -9.51   -9.51
  1 B3u   1 B2u   1 B1g   1 Ag    2 Ag    2 B3u   2 B1g   3 B3u                
 -9.507  -9.507  -7.273  -7.273  -7.273  -7.273  -7.262  -7.262
  2 B2u   3 Ag    3 B1g   4 B3u   3 B2u   4 Ag    1 B2g   1 Au                 
 -7.262  -7.262  -7.261  -7.261  -7.261  -7.261  -0.972  -0.918
  1 B1u   1 B3g   5 B3u   5 Ag    4 B1g   4 B2u   6 Ag    6 B3u                
 -0.877  -0.855  -0.748  -0.579  -0.523  -0.521  -0.461  -0.451
  5 B2u   5 B1g   7 Ag    7 B3u   8 Ag    6 B2u   2 B1u   6 B1g                
 -0.394  -0.376  -0.365  -0.360  -0.355  -0.349  -0.322  -0.269
  2 B2g   9 Ag    8 B3u   2 B3g   7 B2u   2 Au    7 B1g   3 B1u                
 -- Virtual --                   
 -0.049  -0.037  -0.031  -0.024   0.006   0.035   0.038   0.041
  3 B2g   8 B2u   9 B3u  10 Ag   11 Ag   10 B3u   9 B2u   8 B1g                
  0.050   0.066   0.079   0.081   0.082   0.107   0.111   0.113
  4 B1u  12 Ag    4 B2g   3 B3g  13 Ag   10 B2u  11 B3u   3 Au                 
  0.118   0.127   0.129   0.133   0.149   0.151   0.175   0.185
 12 B3u   5 B1u  11 B2u   9 B1g  10 B1g  14 Ag    5 B2g  15 Ag                 
  0.196   0.198   0.225   0.228   0.255   0.275   0.374   0.399
 13 B3u  11 B1g  12 B2u  14 B3u  12 B1g  15 B3u  13 B2u  16 Ag                 
  0.411   0.418   0.420   0.437   0.438   0.441   0.441   0.466
 17 Ag    6 B1u  16 B3u  18 Ag    4 B3g  14 B2u   6 B2g  17 B3u                
  0.480   0.495   0.512   0.521   0.531   0.561   0.647   0.685
 13 B1g   4 Au   14 B1g   7 B1u  15 B2u   7 B2g  18 B3u   5 B3g                
  0.700   0.727   0.738   0.776   0.829   0.831   0.833   0.835
 19 Ag    5 Au   15 B1g   8 B1u  19 B3u   6 Au    8 B2g   6 B3g                
  0.838   0.841   0.849   0.854   0.877   0.902   0.923   0.932
 20 Ag   16 B1g  16 B2u   9 B1u  17 B2u  21 Ag   20 B3u  21 B3u                
  0.972   0.975   0.990   1.027   1.056   1.103   1.148   1.155
 17 B1g  18 B2u  22 Ag    9 B2g  18 B1g  22 B3u  23 Ag   19 B2u                
  1.248   1.280   1.315   1.322   1.594   1.599   1.696   1.699
 10 B1u  19 B1g   7 B3g  23 B3u  24 Ag    7 Au   25 Ag   20 B2u                
  1.886   1.945   2.115   2.168   2.208   2.219   2.233   2.249
 10 B2g  24 B3u  25 B3u  20 B1g  11 B1u   8 B3g  11 B2g  21 B2u                
  2.288   2.316   2.332   2.381   2.453   2.454   2.514   2.539
  8 Au   26 B3u  26 Ag   21 B1g  22 B2u  27 Ag   22 B1g  27 B3u                
  2.635   2.828   3.008   3.173   3.201   3.528   9.601   9.755
 12 B1u  12 B2g  23 B2u  28 Ag   23 B1g  28 B3u  29 Ag   24 B2u                
  9.767   9.777  23.188  23.994  25.751  25.753  25.776  25.848
 29 B3u  24 B1g  30 Ag   30 B3u   9 B3g  13 B1u  13 B2g  25 B2u                
 25.856  25.874  25.881  25.983  26.331  26.363  26.402  26.604
 31 B3u   9 Au   25 B1g  31 Ag   26 B2u  32 Ag   32 B3u  26 B1g                
215.582 215.745 215.757 215.770
 33 Ag   27 B2u  33 B3u  27 B1g                                                

 Beta MOs, Restricted
 -- Occupied --                  
-101.59 -101.59 -101.59 -101.59  -10.32  -10.32   -9.51   -9.51
  1 B3u   1 B2u   1 B1g   1 Ag    2 Ag    2 B3u   2 B1g   3 B3u                
 -9.507  -9.507  -7.273  -7.273  -7.273  -7.273  -7.262  -7.262
  2 B2u   3 Ag    3 B1g   4 B3u   3 B2u   4 Ag    1 B2g   1 Au                 
 -7.262  -7.262  -7.261  -7.261  -7.261  -7.261  -0.972  -0.918
  1 B1u   1 B3g   5 B3u   5 Ag    4 B1g   4 B2u   6 Ag    6 B3u                
 -0.877  -0.855  -0.748  -0.579  -0.523  -0.521  -0.461  -0.451
  5 B2u   5 B1g   7 Ag    7 B3u   8 Ag    6 B2u   2 B1u   6 B1g                
 -0.394  -0.376  -0.365  -0.360  -0.355  -0.349  -0.322  -0.269
  2 B2g   9 Ag    8 B3u   2 B3g   7 B2u   2 Au    7 B1g   3 B1u                
 -- Virtual --                   
 -0.049  -0.037  -0.031  -0.024   0.006   0.035   0.038   0.041
  3 B2g   8 B2u   9 B3u  10 Ag   11 Ag   10 B3u   9 B2u   8 B1g                
  0.050   0.066   0.079   0.081   0.082   0.107   0.111   0.113
  4 B1u  12 Ag    4 B2g   3 B3g  13 Ag   10 B2u  11 B3u   3 Au                 
  0.118   0.127   0.129   0.133   0.149   0.151   0.175   0.185
 12 B3u   5 B1u  11 B2u   9 B1g  10 B1g  14 Ag    5 B2g  15 Ag                 
  0.196   0.198   0.225   0.228   0.255   0.275   0.374   0.399
 13 B3u  11 B1g  12 B2u  14 B3u  12 B1g  15 B3u  13 B2u  16 Ag                 
  0.411   0.418   0.420   0.437   0.438   0.441   0.441   0.466
 17 Ag    6 B1u  16 B3u  18 Ag    4 B3g  14 B2u   6 B2g  17 B3u                
  0.480   0.495   0.512   0.521   0.531   0.561   0.647   0.685
 13 B1g   4 Au   14 B1g   7 B1u  15 B2u   7 B2g  18 B3u   5 B3g                
  0.700   0.727   0.738   0.776   0.829   0.831   0.833   0.835
 19 Ag    5 Au   15 B1g   8 B1u  19 B3u   6 Au    8 B2g   6 B3g                
  0.838   0.841   0.849   0.854   0.877   0.902   0.923   0.932
 20 Ag   16 B1g  16 B2u   9 B1u  17 B2u  21 Ag   20 B3u  21 B3u                
  0.972   0.975   0.990   1.027   1.056   1.103   1.148   1.155
 17 B1g  18 B2u  22 Ag    9 B2g  18 B1g  22 B3u  23 Ag   19 B2u                
  1.248   1.280   1.315   1.322   1.594   1.599   1.696   1.699
 10 B1u  19 B1g   7 B3g  23 B3u  24 Ag    7 Au   25 Ag   20 B2u                
  1.886   1.945   2.115   2.168   2.208   2.219   2.233   2.249
 10 B2g  24 B3u  25 B3u  20 B1g  11 B1u   8 B3g  11 B2g  21 B2u                
  2.288   2.316   2.332   2.381   2.453   2.454   2.514   2.539
  8 Au   26 B3u  26 Ag   21 B1g  22 B2u  27 Ag   22 B1g  27 B3u                
  2.635   2.828   3.008   3.173   3.201   3.528   9.601   9.755
 12 B1u  12 B2g  23 B2u  28 Ag   23 B1g  28 B3u  29 Ag   24 B2u                
  9.767   9.777  23.188  23.994  25.751  25.753  25.776  25.848
 29 B3u  24 B1g  30 Ag   30 B3u   9 B3g  13 B1u  13 B2g  25 B2u                
 25.856  25.874  25.881  25.983  26.331  26.363  26.402  26.604
 31 B3u   9 Au   25 B1g  31 Ag   26 B2u  32 Ag   32 B3u  26 B1g                
215.582 215.745 215.757 215.770
 33 Ag   27 B2u  33 B3u  27 B1g                                                
 --------------------------------------------------------------

          Ground-State Mulliken Net Atomic Charges

     Atom                 Charge (a.u.)
  ----------------------------------------
      1 Cl                    0.496321
      2 Cl                    0.496321
      3 Cl                    0.496321
      4 Cl                    0.496321
      5 C                    -0.992643
      6 C                    -0.992643
  ----------------------------------------
  Sum of atomic charges =     0.000000

 -----------------------------------------------------------------
                    Cartesian Multipole Moments
 -----------------------------------------------------------------
    Charge (ESU x 10^10)
                 0.0000
    Dipole Moment (Debye)
         X      -0.0000      Y      -0.0000      Z       0.0000
       Tot       0.0000
    Quadrupole Moments (Debye-Ang)
        XX     -61.1768     XY       0.0000     YY     -59.3166
        XZ      -0.0000     YZ       0.0000     ZZ     -62.2764
    Octopole Moments (Debye-Ang^2)
       XXX       0.0000    XXY      -0.0000    XYY       0.0000
       YYY      -0.0000    XXZ       0.0000    XYZ      -0.0000
       YYZ       0.0000    XZZ      -0.0000    YZZ      -0.0000
       ZZZ       0.0000
    Hexadecapole Moments (Debye-Ang^3)
      XXXX    -866.8288   XXXY      -0.0000   XXYY    -229.9952
      XYYY       0.0000   YYYY    -665.9510   XXXZ      -0.0000
      XXYZ      -0.0000   XYYZ      -0.0000   YYYZ       0.0000
      XXZZ    -161.1744   XYZZ       0.0000   YYZZ    -133.4451
      XZZZ       0.0000   YZZZ      -0.0000   ZZZZ     -72.2740
 -----------------------------------------------------------------
 Calculating analytic gradient of the SCF energy
 Gradient of SCF Energy
            1           2           3           4           5           6
    1  -0.0001690   0.0001690  -0.0001690   0.0001690  -0.0004518   0.0004518
    2  -0.0005111  -0.0005111   0.0005111   0.0005111   0.0000000  -0.0000000
    3  -0.0000000  -0.0000000   0.0000000  -0.0000000  -0.0000000   0.0000000
 Max gradient component =       5.111E-04
 RMS gradient           =       2.951E-04
 Gradient time:  CPU 8.02 s  wall 2.10 s
 Geometry Optimization Parameters
   NAtoms,    NIC,     NZ,  NCons,   NDum,   NFix, NCnnct, MaxDiis
        6      37       0       0       0       0       0       0

 Cartesian Hessian Update
 Hessian Updated using BFGS Update


** GEOMETRY OPTIMIZATION IN DELOCALIZED INTERNAL COORDINATES **
   Searching for a Minimum

   Optimization Cycle:  13

                       Coordinates (Angstroms)
     ATOM                X               Y               Z
      1  Cl        1.6034160053    1.4575601138    0.0000000000
      2  Cl       -1.6034160053    1.4575601138    0.0000000000
      3  Cl        1.6034160053   -1.4575601138    0.0000000000
      4  Cl       -1.6034160053   -1.4575601138    0.0000000000
      5  C         0.6706326664    0.0000000000    0.0000000000
      6  C        -0.6706326664    0.0000000000    0.0000000000
   Point Group: d2h   Number of degrees of freedom:     3


   Energy is  -1917.085441472

 Hessian Updated using BFGS Update

  3 Hessian modes will be used to form the next step
  Hessian Eigenvalues:
     0.064929    0.361566    0.580680

 Minimum Search - Taking Simple RFO Step
 Searching for Lamda that Minimizes Along All modes
 Value Taken    Lamda =  -0.00000588
 Step Taken.  Stepsize is  0.008045

                             Maximum     Tolerance    Cnvgd?
         Gradient           0.000848      0.000300      NO
         Displacement       0.007961      0.001200      NO
         Energy change     -0.000329      0.000001      NO


 New Cartesian Coordinates Obtained by Inverse Iteration

 Displacement from previous Coordinates is:  0.005004
 ----------------------------------------------------------------
             Standard Nuclear Orientation (Angstroms)
    I     Atom           X                Y                Z
 ----------------------------------------------------------------
    1      Cl      1.6033774864     1.4587940033     0.0000000000
    2      Cl     -1.6033774864     1.4587940033     0.0000000000
    3      Cl      1.6033774864    -1.4587940033     0.0000000000
    4      Cl     -1.6033774864    -1.4587940033     0.0000000000
    5      C       0.6713099454     0.0000000000     0.0000000000
    6      C      -0.6713099454     0.0000000000     0.0000000000
 ----------------------------------------------------------------
 Molecular Point Group                 D2h   NOp =  8
 Largest Abelian Subgroup              D2h   NOp =  8
 Nuclear Repulsion Energy =   489.5711656632 hartrees
 There are       40 alpha and       40 beta electrons
 Applying Cartesian multipole field
    Component          Value
    ---------          -----
     (2,0,0)        1.00000E-11
     (0,2,0)        2.00000E-11
     (0,0,2)       -3.00000E-11
 Nucleus-field energy     =     0.0000000168 hartrees
 Requested basis set is 6-311++G(d,p)
 There are 64 shells and 164 basis functions
 A cutoff of  1.0D-11 yielded   1710 shell pairs
 There are     12392 function pairs (     13375 Cartesian)
 Smallest overlap matrix eigenvalue = 1.33E-05
 Guess MOs from SCF MO coefficient file

 -----------------------------------------------------------------------
  General SCF calculation program by
  Eric Jon Sundstrom, Paul Horn, Yuezhi Mao, Dmitri Zuev, Alec White,
  David Stuck, Shaama M.S., Shane Yost, Joonho Lee, David Small,
  Daniel Levine, Susi Lehtola, Hugh Burton, Evgeny Epifanovsky
 -----------------------------------------------------------------------
 Exchange:     0.2000 Hartree-Fock + 0.0800 Slater + 0.7200 B88
 Correlation:  0.1900 VWN1RPA + 0.8100 LYP
 Using SG-1 standard quadrature grid
 using 4 threads for integral computing
 -------------------------------------------------------
 OpenMP Integral computing Module                
 Release: version 2.0, May 2017, Q-Chem Inc. Pleasanton 
 -------------------------------------------------------
 -------------------------------------------------------
 OpenMP BLAS3 based DFT computing Module                
 Release: version 1.0, May 2013, Q-Chem Inc. Pittsburgh 
 -------------------------------------------------------
 A restricted SCF calculation will be
 performed using DIIS
 SCF converges when DIIS error is below 1.0e-08
 ---------------------------------------
  Cycle       Energy         DIIS error
 ---------------------------------------
    1   -1917.0854410668      2.54e-05  
    2   -1917.0854428895      1.54e-05  
    3   -1917.0854429346      1.50e-05  
    4   -1917.0854436981      9.87e-07  
    5   -1917.0854437011      1.75e-07  
    6   -1917.0854437012      4.20e-08  
    7   -1917.0854437012      5.71e-09  Convergence criterion met
 ---------------------------------------
 SCF time:   CPU 17.16s  wall 5.00s 
 SCF   energy in the final basis set =    -1917.0854437012
 Total energy in the final basis set =    -1917.0854437012

 --------------------------------------------------------------
             Orbital Energies (a.u.) and Symmetries
 --------------------------------------------------------------

 Alpha MOs, Restricted
 -- Occupied --                  
-101.59 -101.59 -101.59 -101.59  -10.32  -10.32   -9.51   -9.51
  1 B3u   1 B2u   1 B1g   1 Ag    2 Ag    2 B3u   2 B1g   3 B3u                
 -9.507  -9.507  -7.273  -7.273  -7.273  -7.273  -7.262  -7.262
  2 B2u   3 Ag    3 B1g   4 B3u   3 B2u   4 Ag    1 B2g   1 Au                 
 -7.262  -7.262  -7.261  -7.261  -7.261  -7.261  -0.971  -0.918
  1 B1u   1 B3g   5 B3u   5 Ag    4 B1g   4 B2u   6 Ag    6 B3u                
 -0.877  -0.855  -0.748  -0.579  -0.523  -0.521  -0.460  -0.451
  5 B2u   5 B1g   7 Ag    7 B3u   8 Ag    6 B2u   2 B1u   6 B1g                
 -0.394  -0.376  -0.365  -0.361  -0.356  -0.349  -0.322  -0.269
  2 B2g   9 Ag    8 B3u   2 B3g   7 B2u   2 Au    7 B1g   3 B1u                
 -- Virtual --                   
 -0.049  -0.037  -0.031  -0.024   0.006   0.035   0.038   0.041
  3 B2g   8 B2u   9 B3u  10 Ag   11 Ag   10 B3u   9 B2u   8 B1g                
  0.050   0.066   0.079   0.081   0.082   0.107   0.111   0.113
  4 B1u  12 Ag    4 B2g   3 B3g  13 Ag   10 B2u  11 B3u   3 Au                 
  0.118   0.127   0.129   0.133   0.149   0.151   0.174   0.185
 12 B3u   5 B1u  11 B2u   9 B1g  10 B1g  14 Ag    5 B2g  15 Ag                 
  0.196   0.198   0.224   0.228   0.255   0.275   0.374   0.399
 13 B3u  11 B1g  12 B2u  14 B3u  12 B1g  15 B3u  13 B2u  16 Ag                 
  0.411   0.418   0.420   0.436   0.438   0.441   0.441   0.465
 17 Ag    6 B1u  16 B3u  18 Ag    4 B3g  14 B2u   6 B2g  17 B3u                
  0.480   0.495   0.511   0.521   0.531   0.561   0.646   0.685
 13 B1g   4 Au   14 B1g   7 B1u  15 B2u   7 B2g  18 B3u   5 B3g                
  0.700   0.727   0.738   0.776   0.829   0.831   0.833   0.835
 19 Ag    5 Au   15 B1g   8 B1u  19 B3u   6 Au    8 B2g   6 B3g                
  0.838   0.841   0.849   0.854   0.877   0.902   0.923   0.932
 20 Ag   16 B1g  16 B2u   9 B1u  17 B2u  21 Ag   20 B3u  21 B3u                
  0.972   0.974   0.990   1.027   1.055   1.102   1.148   1.155
 17 B1g  18 B2u  22 Ag    9 B2g  18 B1g  22 B3u  23 Ag   19 B2u                
  1.247   1.280   1.315   1.321   1.594   1.598   1.695   1.698
 10 B1u  19 B1g   7 B3g  23 B3u  24 Ag    7 Au   25 Ag   20 B2u                
  1.885   1.945   2.114   2.167   2.208   2.219   2.233   2.249
 10 B2g  24 B3u  25 B3u  20 B1g  11 B1u   8 B3g  11 B2g  21 B2u                
  2.288   2.316   2.332   2.379   2.453   2.454   2.514   2.538
  8 Au   26 B3u  26 Ag   21 B1g  22 B2u  27 Ag   22 B1g  27 B3u                
  2.635   2.827   3.008   3.171   3.201   3.529   9.601   9.755
 12 B1u  12 B2g  23 B2u  28 Ag   23 B1g  28 B3u  29 Ag   24 B2u                
  9.767   9.777  23.188  23.989  25.751  25.753  25.776  25.847
 29 B3u  24 B1g  30 Ag   30 B3u   9 B3g  13 B1u  13 B2g  25 B2u                
 25.855  25.874  25.881  25.983  26.331  26.363  26.401  26.603
 31 B3u   9 Au   25 B1g  31 Ag   26 B2u  32 Ag   32 B3u  26 B1g                
215.582 215.744 215.757 215.770
 33 Ag   27 B2u  33 B3u  27 B1g                                                

 Beta MOs, Restricted
 -- Occupied --                  
-101.59 -101.59 -101.59 -101.59  -10.32  -10.32   -9.51   -9.51
  1 B3u   1 B2u   1 B1g   1 Ag    2 Ag    2 B3u   2 B1g   3 B3u                
 -9.507  -9.507  -7.273  -7.273  -7.273  -7.273  -7.262  -7.262
  2 B2u   3 Ag    3 B1g   4 B3u   3 B2u   4 Ag    1 B2g   1 Au                 
 -7.262  -7.262  -7.261  -7.261  -7.261  -7.261  -0.971  -0.918
  1 B1u   1 B3g   5 B3u   5 Ag    4 B1g   4 B2u   6 Ag    6 B3u                
 -0.877  -0.855  -0.748  -0.579  -0.523  -0.521  -0.460  -0.451
  5 B2u   5 B1g   7 Ag    7 B3u   8 Ag    6 B2u   2 B1u   6 B1g                
 -0.394  -0.376  -0.365  -0.361  -0.356  -0.349  -0.322  -0.269
  2 B2g   9 Ag    8 B3u   2 B3g   7 B2u   2 Au    7 B1g   3 B1u                
 -- Virtual --                   
 -0.049  -0.037  -0.031  -0.024   0.006   0.035   0.038   0.041
  3 B2g   8 B2u   9 B3u  10 Ag   11 Ag   10 B3u   9 B2u   8 B1g                
  0.050   0.066   0.079   0.081   0.082   0.107   0.111   0.113
  4 B1u  12 Ag    4 B2g   3 B3g  13 Ag   10 B2u  11 B3u   3 Au                 
  0.118   0.127   0.129   0.133   0.149   0.151   0.174   0.185
 12 B3u   5 B1u  11 B2u   9 B1g  10 B1g  14 Ag    5 B2g  15 Ag                 
  0.196   0.198   0.224   0.228   0.255   0.275   0.374   0.399
 13 B3u  11 B1g  12 B2u  14 B3u  12 B1g  15 B3u  13 B2u  16 Ag                 
  0.411   0.418   0.420   0.436   0.438   0.441   0.441   0.465
 17 Ag    6 B1u  16 B3u  18 Ag    4 B3g  14 B2u   6 B2g  17 B3u                
  0.480   0.495   0.511   0.521   0.531   0.561   0.646   0.685
 13 B1g   4 Au   14 B1g   7 B1u  15 B2u   7 B2g  18 B3u   5 B3g                
  0.700   0.727   0.738   0.776   0.829   0.831   0.833   0.835
 19 Ag    5 Au   15 B1g   8 B1u  19 B3u   6 Au    8 B2g   6 B3g                
  0.838   0.841   0.849   0.854   0.877   0.902   0.923   0.932
 20 Ag   16 B1g  16 B2u   9 B1u  17 B2u  21 Ag   20 B3u  21 B3u                
  0.972   0.974   0.990   1.027   1.055   1.102   1.148   1.155
 17 B1g  18 B2u  22 Ag    9 B2g  18 B1g  22 B3u  23 Ag   19 B2u                
  1.247   1.280   1.315   1.321   1.594   1.598   1.695   1.698
 10 B1u  19 B1g   7 B3g  23 B3u  24 Ag    7 Au   25 Ag   20 B2u                
  1.885   1.945   2.114   2.167   2.208   2.219   2.233   2.249
 10 B2g  24 B3u  25 B3u  20 B1g  11 B1u   8 B3g  11 B2g  21 B2u                
  2.288   2.316   2.332   2.379   2.453   2.454   2.514   2.538
  8 Au   26 B3u  26 Ag   21 B1g  22 B2u  27 Ag   22 B1g  27 B3u                
  2.635   2.827   3.008   3.171   3.201   3.529   9.601   9.755
 12 B1u  12 B2g  23 B2u  28 Ag   23 B1g  28 B3u  29 Ag   24 B2u                
  9.767   9.777  23.188  23.989  25.751  25.753  25.776  25.847
 29 B3u  24 B1g  30 Ag   30 B3u   9 B3g  13 B1u  13 B2g  25 B2u                
 25.855  25.874  25.881  25.983  26.331  26.363  26.401  26.603
 31 B3u   9 Au   25 B1g  31 Ag   26 B2u  32 Ag   32 B3u  26 B1g                
215.582 215.744 215.757 215.770
 33 Ag   27 B2u  33 B3u  27 B1g                                                
 --------------------------------------------------------------

          Ground-State Mulliken Net Atomic Charges

     Atom                 Charge (a.u.)
  ----------------------------------------
      1 Cl                    0.496094
      2 Cl                    0.496094
      3 Cl                    0.496094
      4 Cl                    0.496094
      5 C                    -0.992187
      6 C                    -0.992187
  ----------------------------------------
  Sum of atomic charges =     0.000000

 -----------------------------------------------------------------
                    Cartesian Multipole Moments
 -----------------------------------------------------------------
    Charge (ESU x 10^10)
                 0.0000
    Dipole Moment (Debye)
         X       0.0000      Y      -0.0000      Z      -0.0000
       Tot       0.0000
    Quadrupole Moments (Debye-Ang)
        XX     -61.1855     XY       0.0000     YY     -59.3053
        XZ       0.0000     YZ       0.0000     ZZ     -62.2844
    Octopole Moments (Debye-Ang^2)
       XXX      -0.0000    XXY      -0.0000    XYY      -0.0000
       YYY      -0.0000    XXZ      -0.0000    XYZ      -0.0000
       YYZ      -0.0000    XZZ       0.0000    YZZ      -0.0000
       ZZZ      -0.0000
    Hexadecapole Moments (Debye-Ang^3)
      XXXX    -866.9948   XXXY      -0.0000   XXYY    -230.1666
      XYYY       0.0000   YYYY    -666.8109   XXXZ       0.0000
      XXYZ       0.0000   XYYZ      -0.0000   YYYZ       0.0000
      XXZZ    -161.1874   XYZZ       0.0000   YYZZ    -133.6299
      XZZZ       0.0000   YZZZ      -0.0000   ZZZZ     -72.2920
 -----------------------------------------------------------------
 Calculating analytic gradient of the SCF energy
 Gradient of SCF Energy
            1           2           3           4           5           6
    1  -0.0000691   0.0000691  -0.0000691   0.0000691   0.0007757  -0.0007757
    2  -0.0000640  -0.0000640   0.0000640   0.0000640  -0.0000000   0.0000000
    3   0.0000000  -0.0000000  -0.0000000   0.0000000   0.0000000   0.0000000
 Max gradient component =       7.757E-04
 RMS gradient           =       2.623E-04
 Gradient time:  CPU 8.04 s  wall 2.11 s
 Geometry Optimization Parameters
   NAtoms,    NIC,     NZ,  NCons,   NDum,   NFix, NCnnct, MaxDiis
        6      37       0       0       0       0       0       0

 Cartesian Hessian Update
 Hessian Updated using BFGS Update


** GEOMETRY OPTIMIZATION IN DELOCALIZED INTERNAL COORDINATES **
   Searching for a Minimum

   Optimization Cycle:  14

                       Coordinates (Angstroms)
     ATOM                X               Y               Z
      1  Cl        1.6033774864    1.4587940033    0.0000000000
      2  Cl       -1.6033774864    1.4587940033    0.0000000000
      3  Cl        1.6033774864   -1.4587940033    0.0000000000
      4  Cl       -1.6033774864   -1.4587940033    0.0000000000
      5  C         0.6713099454    0.0000000000    0.0000000000
      6  C        -0.6713099454    0.0000000000    0.0000000000
   Point Group: d2h   Number of degrees of freedom:     3


   Energy is  -1917.085443701

 Hessian Updated using BFGS Update

  3 Hessian modes will be used to form the next step
  Hessian Eigenvalues:
     0.057600    0.526657    0.557202

 Minimum Search - Taking Simple RFO Step
 Searching for Lamda that Minimizes Along All modes
 Value Taken    Lamda =   0.00000000
 Step Taken.  Stepsize is  0.001332

                             Maximum     Tolerance    Cnvgd?
         Gradient           0.000550      0.000300      NO
         Displacement       0.001130      0.001200     YES
         Energy change     -0.000002      0.000001      NO


 New Cartesian Coordinates Obtained by Inverse Iteration

 Displacement from previous Coordinates is:  0.001272
 ----------------------------------------------------------------
             Standard Nuclear Orientation (Angstroms)
    I     Atom           X                Y                Z
 ----------------------------------------------------------------
    1      Cl      1.6031389676     1.4588682184     0.0000000000
    2      Cl     -1.6031389676     1.4588682184     0.0000000000
    3      Cl      1.6031389676    -1.4588682184     0.0000000000
    4      Cl     -1.6031389676    -1.4588682184     0.0000000000
    5      C       0.6709909583     0.0000000000     0.0000000000
    6      C      -0.6709909583     0.0000000000     0.0000000000
 ----------------------------------------------------------------
 Molecular Point Group                 D2h   NOp =  8
 Largest Abelian Subgroup              D2h   NOp =  8
 Nuclear Repulsion Energy =   489.5959509458 hartrees
 There are       40 alpha and       40 beta electrons
 Applying Cartesian multipole field
    Component          Value
    ---------          -----
     (2,0,0)        1.00000E-11
     (0,2,0)        2.00000E-11
     (0,0,2)       -3.00000E-11
 Nucleus-field energy     =     0.0000000168 hartrees
 Requested basis set is 6-311++G(d,p)
 There are 64 shells and 164 basis functions
 A cutoff of  1.0D-11 yielded   1710 shell pairs
 There are     12392 function pairs (     13375 Cartesian)
 Smallest overlap matrix eigenvalue = 1.32E-05
 Guess MOs from SCF MO coefficient file

 -----------------------------------------------------------------------
  General SCF calculation program by
  Eric Jon Sundstrom, Paul Horn, Yuezhi Mao, Dmitri Zuev, Alec White,
  David Stuck, Shaama M.S., Shane Yost, Joonho Lee, David Small,
  Daniel Levine, Susi Lehtola, Hugh Burton, Evgeny Epifanovsky
 -----------------------------------------------------------------------
 Exchange:     0.2000 Hartree-Fock + 0.0800 Slater + 0.7200 B88
 Correlation:  0.1900 VWN1RPA + 0.8100 LYP
 Using SG-1 standard quadrature grid
 using 4 threads for integral computing
 -------------------------------------------------------
 OpenMP Integral computing Module                
 Release: version 2.0, May 2017, Q-Chem Inc. Pleasanton 
 -------------------------------------------------------
 -------------------------------------------------------
 OpenMP BLAS3 based DFT computing Module                
 Release: version 1.0, May 2013, Q-Chem Inc. Pittsburgh 
 -------------------------------------------------------
 A restricted SCF calculation will be
 performed using DIIS
 SCF converges when DIIS error is below 1.0e-08
 ---------------------------------------
  Cycle       Energy         DIIS error
 ---------------------------------------
    1   -1917.0854438195      9.60e-06  
    2   -1917.0854440941      3.22e-06  
    3   -1917.0854440613      4.45e-06  
    4   -1917.0854441277      4.05e-07  
    5   -1917.0854441282      4.44e-08  
    6   -1917.0854441281      1.25e-08  
    7   -1917.0854441282      1.69e-09  Convergence criterion met
 ---------------------------------------
 SCF time:   CPU 17.16s  wall 4.00s 
 SCF   energy in the final basis set =    -1917.0854441282
 Total energy in the final basis set =    -1917.0854441282

 --------------------------------------------------------------
             Orbital Energies (a.u.) and Symmetries
 --------------------------------------------------------------

 Alpha MOs, Restricted
 -- Occupied --                  
-101.59 -101.59 -101.59 -101.59  -10.32  -10.32   -9.51   -9.51
  1 B3u   1 B2u   1 B1g   1 Ag    2 Ag    2 B3u   2 B1g   3 B3u                
 -9.507  -9.507  -7.273  -7.273  -7.273  -7.273  -7.262  -7.262
  2 B2u   3 Ag    3 B1g   4 B3u   3 B2u   4 Ag    1 B2g   1 Au                 
 -7.262  -7.262  -7.261  -7.261  -7.261  -7.261  -0.971  -0.918
  1 B1u   1 B3g   5 B3u   5 Ag    4 B1g   4 B2u   6 Ag    6 B3u                
 -0.877  -0.855  -0.748  -0.579  -0.523  -0.521  -0.460  -0.451
  5 B2u   5 B1g   7 Ag    7 B3u   8 Ag    6 B2u   2 B1u   6 B1g                
 -0.394  -0.376  -0.365  -0.361  -0.356  -0.349  -0.322  -0.269
  2 B2g   9 Ag    8 B3u   2 B3g   7 B2u   2 Au    7 B1g   3 B1u                
 -- Virtual --                   
 -0.049  -0.037  -0.031  -0.024   0.006   0.035   0.038   0.041
  3 B2g   8 B2u   9 B3u  10 Ag   11 Ag   10 B3u   9 B2u   8 B1g                
  0.050   0.066   0.079   0.081   0.082   0.107   0.111   0.113
  4 B1u  12 Ag    4 B2g   3 B3g  13 Ag   10 B2u  11 B3u   3 Au                 
  0.118   0.127   0.129   0.133   0.149   0.151   0.174   0.185
 12 B3u   5 B1u  11 B2u   9 B1g  10 B1g  14 Ag    5 B2g  15 Ag                 
  0.196   0.198   0.224   0.228   0.255   0.275   0.374   0.399
 13 B3u  11 B1g  12 B2u  14 B3u  12 B1g  15 B3u  13 B2u  16 Ag                 
  0.411   0.418   0.420   0.436   0.438   0.441   0.441   0.465
 17 Ag    6 B1u  16 B3u  18 Ag    4 B3g  14 B2u   6 B2g  17 B3u                
  0.480   0.495   0.512   0.521   0.531   0.561   0.646   0.685
 13 B1g   4 Au   14 B1g   7 B1u  15 B2u   7 B2g  18 B3u   5 B3g                
  0.700   0.727   0.738   0.777   0.829   0.831   0.833   0.835
 19 Ag    5 Au   15 B1g   8 B1u  19 B3u   6 Au    8 B2g   6 B3g                
  0.838   0.842   0.849   0.854   0.877   0.902   0.923   0.932
 20 Ag   16 B1g  16 B2u   9 B1u  17 B2u  21 Ag   20 B3u  21 B3u                
  0.972   0.974   0.990   1.027   1.055   1.102   1.148   1.155
 17 B1g  18 B2u  22 Ag    9 B2g  18 B1g  22 B3u  23 Ag   19 B2u                
  1.247   1.280   1.315   1.321   1.594   1.598   1.695   1.698
 10 B1u  19 B1g   7 B3g  23 B3u  24 Ag    7 Au   25 Ag   20 B2u                
  1.885   1.945   2.114   2.167   2.208   2.219   2.233   2.249
 10 B2g  24 B3u  25 B3u  20 B1g  11 B1u   8 B3g  11 B2g  21 B2u                
  2.288   2.316   2.332   2.380   2.453   2.454   2.514   2.538
  8 Au   26 B3u  26 Ag   21 B1g  22 B2u  27 Ag   22 B1g  27 B3u                
  2.635   2.827   3.008   3.172   3.201   3.528   9.601   9.755
 12 B1u  12 B2g  23 B2u  28 Ag   23 B1g  28 B3u  29 Ag   24 B2u                
  9.767   9.777  23.188  23.991  25.751  25.753  25.776  25.847
 29 B3u  24 B1g  30 Ag   30 B3u   9 B3g  13 B1u  13 B2g  25 B2u                
 25.855  25.874  25.880  25.983  26.331  26.363  26.401  26.603
 31 B3u   9 Au   25 B1g  31 Ag   26 B2u  32 Ag   32 B3u  26 B1g                
215.582 215.744 215.757 215.770
 33 Ag   27 B2u  33 B3u  27 B1g                                                

 Beta MOs, Restricted
 -- Occupied --                  
-101.59 -101.59 -101.59 -101.59  -10.32  -10.32   -9.51   -9.51
  1 B3u   1 B2u   1 B1g   1 Ag    2 Ag    2 B3u   2 B1g   3 B3u                
 -9.507  -9.507  -7.273  -7.273  -7.273  -7.273  -7.262  -7.262
  2 B2u   3 Ag    3 B1g   4 B3u   3 B2u   4 Ag    1 B2g   1 Au                 
 -7.262  -7.262  -7.261  -7.261  -7.261  -7.261  -0.971  -0.918
  1 B1u   1 B3g   5 B3u   5 Ag    4 B1g   4 B2u   6 Ag    6 B3u                
 -0.877  -0.855  -0.748  -0.579  -0.523  -0.521  -0.460  -0.451
  5 B2u   5 B1g   7 Ag    7 B3u   8 Ag    6 B2u   2 B1u   6 B1g                
 -0.394  -0.376  -0.365  -0.361  -0.356  -0.349  -0.322  -0.269
  2 B2g   9 Ag    8 B3u   2 B3g   7 B2u   2 Au    7 B1g   3 B1u                
 -- Virtual --                   
 -0.049  -0.037  -0.031  -0.024   0.006   0.035   0.038   0.041
  3 B2g   8 B2u   9 B3u  10 Ag   11 Ag   10 B3u   9 B2u   8 B1g                
  0.050   0.066   0.079   0.081   0.082   0.107   0.111   0.113
  4 B1u  12 Ag    4 B2g   3 B3g  13 Ag   10 B2u  11 B3u   3 Au                 
  0.118   0.127   0.129   0.133   0.149   0.151   0.174   0.185
 12 B3u   5 B1u  11 B2u   9 B1g  10 B1g  14 Ag    5 B2g  15 Ag                 
  0.196   0.198   0.224   0.228   0.255   0.275   0.374   0.399
 13 B3u  11 B1g  12 B2u  14 B3u  12 B1g  15 B3u  13 B2u  16 Ag                 
  0.411   0.418   0.420   0.436   0.438   0.441   0.441   0.465
 17 Ag    6 B1u  16 B3u  18 Ag    4 B3g  14 B2u   6 B2g  17 B3u                
  0.480   0.495   0.512   0.521   0.531   0.561   0.646   0.685
 13 B1g   4 Au   14 B1g   7 B1u  15 B2u   7 B2g  18 B3u   5 B3g                
  0.700   0.727   0.738   0.777   0.829   0.831   0.833   0.835
 19 Ag    5 Au   15 B1g   8 B1u  19 B3u   6 Au    8 B2g   6 B3g                
  0.838   0.842   0.849   0.854   0.877   0.902   0.923   0.932
 20 Ag   16 B1g  16 B2u   9 B1u  17 B2u  21 Ag   20 B3u  21 B3u                
  0.972   0.974   0.990   1.027   1.055   1.102   1.148   1.155
 17 B1g  18 B2u  22 Ag    9 B2g  18 B1g  22 B3u  23 Ag   19 B2u                
  1.247   1.280   1.315   1.321   1.594   1.598   1.695   1.698
 10 B1u  19 B1g   7 B3g  23 B3u  24 Ag    7 Au   25 Ag   20 B2u                
  1.885   1.945   2.114   2.167   2.208   2.219   2.233   2.249
 10 B2g  24 B3u  25 B3u  20 B1g  11 B1u   8 B3g  11 B2g  21 B2u                
  2.288   2.316   2.332   2.380   2.453   2.454   2.514   2.538
  8 Au   26 B3u  26 Ag   21 B1g  22 B2u  27 Ag   22 B1g  27 B3u                
  2.635   2.827   3.008   3.172   3.201   3.528   9.601   9.755
 12 B1u  12 B2g  23 B2u  28 Ag   23 B1g  28 B3u  29 Ag   24 B2u                
  9.767   9.777  23.188  23.991  25.751  25.753  25.776  25.847
 29 B3u  24 B1g  30 Ag   30 B3u   9 B3g  13 B1u  13 B2g  25 B2u                
 25.855  25.874  25.880  25.983  26.331  26.363  26.401  26.603
 31 B3u   9 Au   25 B1g  31 Ag   26 B2u  32 Ag   32 B3u  26 B1g                
215.582 215.744 215.757 215.770
 33 Ag   27 B2u  33 B3u  27 B1g                                                
 --------------------------------------------------------------

          Ground-State Mulliken Net Atomic Charges

     Atom                 Charge (a.u.)
  ----------------------------------------
      1 Cl                    0.496081
      2 Cl                    0.496081
      3 Cl                    0.496081
      4 Cl                    0.496081
      5 C                    -0.992161
      6 C                    -0.992161
  ----------------------------------------
  Sum of atomic charges =     0.000000

 -----------------------------------------------------------------
                    Cartesian Multipole Moments
 -----------------------------------------------------------------
    Charge (ESU x 10^10)
                 0.0000
    Dipole Moment (Debye)
         X      -0.0000      Y       0.0000      Z       0.0000
       Tot       0.0000
    Quadrupole Moments (Debye-Ang)
        XX     -61.1878     XY      -0.0000     YY     -59.3052
        XZ       0.0000     YZ      -0.0000     ZZ     -62.2834
    Octopole Moments (Debye-Ang^2)
       XXX       0.0000    XXY      -0.0000    XYY       0.0000
       YYY       0.0000    XXZ       0.0000    XYZ       0.0000
       YYZ       0.0000    XZZ      -0.0000    YZZ       0.0000
       ZZZ       0.0000
    Hexadecapole Moments (Debye-Ang^3)
      XXXX    -866.7551   XXXY      -0.0000   XXYY    -230.1395
      XYYY      -0.0000   YYYY    -666.8688   XXXZ      -0.0000
      XXYZ      -0.0000   XYYZ      -0.0000   YYYZ      -0.0000
      XXZZ    -161.1460   XYZZ      -0.0000   YYZZ    -133.6420
      XZZZ      -0.0000   YZZZ      -0.0000   ZZZZ     -72.2894
 -----------------------------------------------------------------
 Calculating analytic gradient of the SCF energy
 Gradient of SCF Energy
            1           2           3           4           5           6
    1  -0.0000744   0.0000744  -0.0000744   0.0000744   0.0001030  -0.0001030
    2  -0.0000303  -0.0000303   0.0000303   0.0000303  -0.0000000   0.0000000
    3   0.0000000   0.0000000   0.0000000   0.0000000  -0.0000000  -0.0000000
 Max gradient component =       1.030E-04
 RMS gradient           =       5.112E-05
 Gradient time:  CPU 8.05 s  wall 2.11 s
 Geometry Optimization Parameters
   NAtoms,    NIC,     NZ,  NCons,   NDum,   NFix, NCnnct, MaxDiis
        6      37       0       0       0       0       0       0

 Cartesian Hessian Update
 Hessian Updated using BFGS Update


** GEOMETRY OPTIMIZATION IN DELOCALIZED INTERNAL COORDINATES **
   Searching for a Minimum

   Optimization Cycle:  15

                       Coordinates (Angstroms)
     ATOM                X               Y               Z
      1  Cl        1.6031389676    1.4588682184    0.0000000000
      2  Cl       -1.6031389676    1.4588682184    0.0000000000
      3  Cl        1.6031389676   -1.4588682184    0.0000000000
      4  Cl       -1.6031389676   -1.4588682184    0.0000000000
      5  C         0.6709909583    0.0000000000    0.0000000000
      6  C        -0.6709909583    0.0000000000    0.0000000000
   Point Group: d2h   Number of degrees of freedom:     3


   Energy is  -1917.085444128

 Hessian Updated using BFGS Update

  3 Hessian modes will be used to form the next step
  Hessian Eigenvalues:
     0.059252    0.386633    0.731758

 Minimum Search - Taking Simple RFO Step
 Searching for Lamda that Minimizes Along All modes
 Value Taken    Lamda =   0.00000000
 Step Taken.  Stepsize is  0.000625

                             Maximum     Tolerance    Cnvgd?
         Gradient           0.000170      0.000300     YES
         Displacement       0.000493      0.001200     YES
         Energy change     -0.000000      0.000001     YES


                       Distance Matrix (Angstroms)
             Cl(  1)   Cl(  2)   Cl(  3)   Cl(  4)   C (  5)
   Cl(  2)  3.206278
   Cl(  3)  2.917736  4.335136
   Cl(  4)  4.335136  2.917736  3.206278
   C (  5)  1.731241  2.701844  1.731241  2.701844
   C (  6)  2.701844  1.731241  2.701844  1.731241  1.341982

 Final energy is   -1917.0854441281867     


 ******************************
 **  OPTIMIZATION CONVERGED  **
 ******************************

                       Coordinates (Angstroms)
     ATOM                X               Y               Z
      1  Cl        1.6031389676    1.4588682184    0.0000000000
      2  Cl       -1.6031389676    1.4588682184    0.0000000000
      3  Cl        1.6031389676   -1.4588682184    0.0000000000
      4  Cl       -1.6031389676   -1.4588682184    0.0000000000
      5  C         0.6709909583    0.0000000000    0.0000000000
      6  C        -0.6709909583    0.0000000000    0.0000000000

Z-matrix Print:
$molecule
0 1
Cl
C  1 1.731241
C  2 1.341982 1 122.576660
Cl 3 1.731241 2 122.576660 1 -180.000000 0
Cl 2 1.731241 1 114.846681 3 -180.000000 0
Cl 3 1.731241 2 122.576660 1 -0.000000 0
$end


 --------------------------------------------------------------
             Orbital Energies (a.u.) and Symmetries
 --------------------------------------------------------------

 Alpha MOs, Restricted
 -- Occupied --                  
-101.59 -101.59 -101.59 -101.59  -10.32  -10.32   -9.51   -9.51
  1 B3u   1 B2u   1 B1g   1 Ag    2 Ag    2 B3u   2 B1g   3 B3u                
 -9.507  -9.507  -7.273  -7.273  -7.273  -7.273  -7.262  -7.262
  2 B2u   3 Ag    3 B1g   4 B3u   3 B2u   4 Ag    1 B2g   1 Au                 
 -7.262  -7.262  -7.261  -7.261  -7.261  -7.261  -0.971  -0.918
  1 B1u   1 B3g   5 B3u   5 Ag    4 B1g   4 B2u   6 Ag    6 B3u                
 -0.877  -0.855  -0.748  -0.579  -0.523  -0.521  -0.460  -0.451
  5 B2u   5 B1g   7 Ag    7 B3u   8 Ag    6 B2u   2 B1u   6 B1g                
 -0.394  -0.376  -0.365  -0.361  -0.356  -0.349  -0.322  -0.269
  2 B2g   9 Ag    8 B3u   2 B3g   7 B2u   2 Au    7 B1g   3 B1u                
 -- Virtual --                   
 -0.049  -0.037  -0.031  -0.024   0.006   0.035   0.038   0.041
  3 B2g   8 B2u   9 B3u  10 Ag   11 Ag   10 B3u   9 B2u   8 B1g                
  0.050   0.066   0.079   0.081   0.082   0.107   0.111   0.113
  4 B1u  12 Ag    4 B2g   3 B3g  13 Ag   10 B2u  11 B3u   3 Au                 
  0.118   0.127   0.129   0.133   0.149   0.151   0.174   0.185
 12 B3u   5 B1u  11 B2u   9 B1g  10 B1g  14 Ag    5 B2g  15 Ag                 
  0.196   0.198   0.224   0.228   0.255   0.275   0.374   0.399
 13 B3u  11 B1g  12 B2u  14 B3u  12 B1g  15 B3u  13 B2u  16 Ag                 
  0.411   0.418   0.420   0.436   0.438   0.441   0.441   0.465
 17 Ag    6 B1u  16 B3u  18 Ag    4 B3g  14 B2u   6 B2g  17 B3u                
  0.480   0.495   0.512   0.521   0.531   0.561   0.646   0.685
 13 B1g   4 Au   14 B1g   7 B1u  15 B2u   7 B2g  18 B3u   5 B3g                
  0.700   0.727   0.738   0.777   0.829   0.831   0.833   0.835
 19 Ag    5 Au   15 B1g   8 B1u  19 B3u   6 Au    8 B2g   6 B3g                
  0.838   0.842   0.849   0.854   0.877   0.902   0.923   0.932
 20 Ag   16 B1g  16 B2u   9 B1u  17 B2u  21 Ag   20 B3u  21 B3u                
  0.972   0.974   0.990   1.027   1.055   1.102   1.148   1.155
 17 B1g  18 B2u  22 Ag    9 B2g  18 B1g  22 B3u  23 Ag   19 B2u                
  1.247   1.280   1.315   1.321   1.594   1.598   1.695   1.698
 10 B1u  19 B1g   7 B3g  23 B3u  24 Ag    7 Au   25 Ag   20 B2u                
  1.885   1.945   2.114   2.167   2.208   2.219   2.233   2.249
 10 B2g  24 B3u  25 B3u  20 B1g  11 B1u   8 B3g  11 B2g  21 B2u                
  2.288   2.316   2.332   2.380   2.453   2.454   2.514   2.538
  8 Au   26 B3u  26 Ag   21 B1g  22 B2u  27 Ag   22 B1g  27 B3u                
  2.635   2.827   3.008   3.172   3.201   3.528   9.601   9.755
 12 B1u  12 B2g  23 B2u  28 Ag   23 B1g  28 B3u  29 Ag   24 B2u                
  9.767   9.777  23.188  23.991  25.751  25.753  25.776  25.847
 29 B3u  24 B1g  30 Ag   30 B3u   9 B3g  13 B1u  13 B2g  25 B2u                
 25.855  25.874  25.880  25.983  26.331  26.363  26.401  26.603
 31 B3u   9 Au   25 B1g  31 Ag   26 B2u  32 Ag   32 B3u  26 B1g                
215.582 215.744 215.757 215.770
 33 Ag   27 B2u  33 B3u  27 B1g                                                

 Beta MOs, Restricted
 -- Occupied --                  
-101.59 -101.59 -101.59 -101.59  -10.32  -10.32   -9.51   -9.51
  1 B3u   1 B2u   1 B1g   1 Ag    2 Ag    2 B3u   2 B1g   3 B3u                
 -9.507  -9.507  -7.273  -7.273  -7.273  -7.273  -7.262  -7.262
  2 B2u   3 Ag    3 B1g   4 B3u   3 B2u   4 Ag    1 B2g   1 Au                 
 -7.262  -7.262  -7.261  -7.261  -7.261  -7.261  -0.971  -0.918
  1 B1u   1 B3g   5 B3u   5 Ag    4 B1g   4 B2u   6 Ag    6 B3u                
 -0.877  -0.855  -0.748  -0.579  -0.523  -0.521  -0.460  -0.451
  5 B2u   5 B1g   7 Ag    7 B3u   8 Ag    6 B2u   2 B1u   6 B1g                
 -0.394  -0.376  -0.365  -0.361  -0.356  -0.349  -0.322  -0.269
  2 B2g   9 Ag    8 B3u   2 B3g   7 B2u   2 Au    7 B1g   3 B1u                
 -- Virtual --                   
 -0.049  -0.037  -0.031  -0.024   0.006   0.035   0.038   0.041
  3 B2g   8 B2u   9 B3u  10 Ag   11 Ag   10 B3u   9 B2u   8 B1g                
  0.050   0.066   0.079   0.081   0.082   0.107   0.111   0.113
  4 B1u  12 Ag    4 B2g   3 B3g  13 Ag   10 B2u  11 B3u   3 Au                 
  0.118   0.127   0.129   0.133   0.149   0.151   0.174   0.185
 12 B3u   5 B1u  11 B2u   9 B1g  10 B1g  14 Ag    5 B2g  15 Ag                 
  0.196   0.198   0.224   0.228   0.255   0.275   0.374   0.399
 13 B3u  11 B1g  12 B2u  14 B3u  12 B1g  15 B3u  13 B2u  16 Ag                 
  0.411   0.418   0.420   0.436   0.438   0.441   0.441   0.465
 17 Ag    6 B1u  16 B3u  18 Ag    4 B3g  14 B2u   6 B2g  17 B3u                
  0.480   0.495   0.512   0.521   0.531   0.561   0.646   0.685
 13 B1g   4 Au   14 B1g   7 B1u  15 B2u   7 B2g  18 B3u   5 B3g                
  0.700   0.727   0.738   0.777   0.829   0.831   0.833   0.835
 19 Ag    5 Au   15 B1g   8 B1u  19 B3u   6 Au    8 B2g   6 B3g                
  0.838   0.842   0.849   0.854   0.877   0.902   0.923   0.932
 20 Ag   16 B1g  16 B2u   9 B1u  17 B2u  21 Ag   20 B3u  21 B3u                
  0.972   0.974   0.990   1.027   1.055   1.102   1.148   1.155
 17 B1g  18 B2u  22 Ag    9 B2g  18 B1g  22 B3u  23 Ag   19 B2u                
  1.247   1.280   1.315   1.321   1.594   1.598   1.695   1.698
 10 B1u  19 B1g   7 B3g  23 B3u  24 Ag    7 Au   25 Ag   20 B2u                
  1.885   1.945   2.114   2.167   2.208   2.219   2.233   2.249
 10 B2g  24 B3u  25 B3u  20 B1g  11 B1u   8 B3g  11 B2g  21 B2u                
  2.288   2.316   2.332   2.380   2.453   2.454   2.514   2.538
  8 Au   26 B3u  26 Ag   21 B1g  22 B2u  27 Ag   22 B1g  27 B3u                
  2.635   2.827   3.008   3.172   3.201   3.528   9.601   9.755
 12 B1u  12 B2g  23 B2u  28 Ag   23 B1g  28 B3u  29 Ag   24 B2u                
  9.767   9.777  23.188  23.991  25.751  25.753  25.776  25.847
 29 B3u  24 B1g  30 Ag   30 B3u   9 B3g  13 B1u  13 B2g  25 B2u                
 25.855  25.874  25.880  25.983  26.331  26.363  26.401  26.603
 31 B3u   9 Au   25 B1g  31 Ag   26 B2u  32 Ag   32 B3u  26 B1g                
215.582 215.744 215.757 215.770
 33 Ag   27 B2u  33 B3u  27 B1g                                                
 --------------------------------------------------------------

          Ground-State Mulliken Net Atomic Charges

     Atom                 Charge (a.u.)
  ----------------------------------------
      1 Cl                    0.496081
      2 Cl                    0.496081
      3 Cl                    0.496081
      4 Cl                    0.496081
      5 C                    -0.992161
      6 C                    -0.992161
  ----------------------------------------
  Sum of atomic charges =     0.000000

 -----------------------------------------------------------------
                    Cartesian Multipole Moments
 -----------------------------------------------------------------
    Charge (ESU x 10^10)
                 0.0000
    Dipole Moment (Debye)
         X      -0.0000      Y       0.0000      Z       0.0000
       Tot       0.0000
    Quadrupole Moments (Debye-Ang)
        XX     -61.1878     XY      -0.0000     YY     -59.3052
        XZ       0.0000     YZ      -0.0000     ZZ     -62.2834
    Octopole Moments (Debye-Ang^2)
       XXX       0.0000    XXY      -0.0000    XYY       0.0000
       YYY       0.0000    XXZ       0.0000    XYZ       0.0000
       YYZ       0.0000    XZZ      -0.0000    YZZ       0.0000
       ZZZ       0.0000
    Hexadecapole Moments (Debye-Ang^3)
      XXXX    -866.7551   XXXY      -0.0000   XXYY    -230.1395
      XYYY      -0.0000   YYYY    -666.8688   XXXZ      -0.0000
      XXYZ      -0.0000   XYYZ      -0.0000   YYYZ      -0.0000
      XXZZ    -161.1460   XYZZ      -0.0000   YYZZ    -133.6420
      XZZZ      -0.0000   YZZZ      -0.0000   ZZZZ     -72.2894
 -----------------------------------------------------------------
Archival summary:
1\1\TWL01\OPT\ProcedureUnspecified\BasisUnspecified\l42\taweetha\MonAug2718:18:392018MonAug2718:18:392018\0\\#,OPT,ProcedureUnspecified,BasisUnspecified,\\0,1\Cl\C,1,1.73124\C,2,1.34198,1,122.577\Cl,3,1.73124,2,122.577,1,-180,0\Cl,2,1.73124,1,114.847,3,-180,0\Cl,3,1.73124,2,122.577,1,-0,0\\\@

 Total job time:  121.77s(wall), 451.91s(cpu) 
 Mon Aug 27 18:18:39 2018

        *************************************************************
        *                                                           *
        *  Thank you very much for using Q-Chem.  Have a nice day.  *
        *                                                           *
        *************************************************************


 
User input: 2 of 2 
 
Q-Chem Developer Version!
                  Welcome to Q-Chem
     A Quantum Leap Into The Future Of Chemistry


 Q-Chem 5.1, Q-Chem, Inc., Pleasanton, CA (2018)

 Yihan Shao,  Zhengting Gan,  E. Epifanovsky,  A. T. B. Gilbert,  M. Wormit,  
 J. Kussmann,  A. W. Lange,  A. Behn,  Jia Deng,  Xintian Feng,  D. Ghosh,  
 M. Goldey,  P. R. Horn,  L. D. Jacobson,  I. Kaliman,  T. Kus,  A. Landau,  
 Jie Liu,  E. I. Proynov,  R. M. Richard,  R. P. Steele,  E. J. Sundstrom,  
 H. L. Woodcock III,  P. M. Zimmerman,  D. Zuev,  B. Albrecht,  E. Alguire,  
 S. A. Baeppler,  D. Barton,  Z. Benda,  Y. A. Bernard,  E. J. Berquist,  
 K. B. Bravaya,  H. Burton,  D. Casanova,  Chun-Min Chang,  Yunqing Chen,  
 A. Chien,  K. D. Closser,  M. P. Coons,  S. Coriani,  S. Dasgupta,  
 A. L. Dempwolff,  M. Diedenhofen,  Hainam Do,  R. G. Edgar,  Po-Tung Fang,  
 S. Faraji,  S. Fatehi,  Qingguo Feng,  K. D. Fenk,  J. Fosso-Tande,  
 Qinghui Ge,  A. Ghysels,  G. Gidofalvi,  J. Gomes,  J. Gonthier,  A. Gunina,  
 D. Hait,  M. W. D. Hanson-Heine,  P. H. P. Harbach,  A. W. Hauser,  
 J. E. Herr,  E. G. Hohenstein,  Z. C. Holden,  Kerwin Hui,  B. C. Huynh,  
 T.-C. Jagau,  Hyunjun Ji,  B. Kaduk,  K. Khistyaev,  Jaehoon Kim,  
 P. Klunzinger,  K. Koh,  D. Kosenkov,  L. Koulias,  T. Kowalczyk,  
 C. M. Krauter,  A. Kunitsa,  Ka Un Lao,  A. Laurent,  K. V. Lawler,  
 Joonho Lee,  D. Lefrancois,  S. Lehtola,  D. S. Levine,  Yi-Pei Li,  
 You-Sheng Lin,  Fenglai Liu,  E. Livshits,  A. Luenser,  P. Manohar,  
 E. Mansoor,  S. F. Manzer,  Shan-Ping Mao,  Yuezhi Mao,  N. Mardirossian,  
 A. V. Marenich,  T. Markovich,  L. A. Martinez-Martinez,  S. A. Maurer,  
 N. J. Mayhall,  S. C. McKenzie,  J.-M. Mewes,  A. F. Morrison,  
 J. W. Mullinax,  K. Nanda,  T. S. Nguyen-Beck,  R. Olivares-Amaya,  
 J. A. Parkhill,  T. M. Perrine,  F. Plasser,  P. Pokhilko,  S. Prager,  
 A. Prociuk,  E. Ramos,  D. R. Rehn,  F. Rob,  M. Schneider,  N. Sergueev,  
 S. M. Sharada,  S. Sharma,  D. W. Small,  T. Stauch,  T. Stein,  
 Yu-Chuan Su,  A. J. W. Thom,  A. Tkatchenko,  T. Tsuchimochi,  N. M. Tubman,  
 L. Vogt,  M. L. Vidal,  O. Vydrov,  M. A. Watson,  J. Wenzel,  
 M. de Wergifosse,  T. A. Wesolowski,  A. White,  J. Witte,  A. Yamada,  
 Jun Yang,  K. Yao,  S. Yeganeh,  S. R. Yost,  Zhi-Qiang You,  A. Zech,  
 Igor Ying Zhang,  Xing Zhang,  Yan Zhao,  Ying Zhu,  B. R. Brooks,  
 G. K. L. Chan,  C. J. Cramer,  M. S. Gordon,  W. J. Hehre,  A. Klamt,  
 M. W. Schmidt,  C. D. Sherrill,  D. G. Truhlar,  A. Aspuru-Guzik,  R. Baer,  
 A. T. Bell,  N. A. Besley,  Jeng-Da Chai,  A. E. DePrince, III,  
 R. A. DiStasio Jr.,  A. Dreuw,  B. D. Dunietz,  T. R. Furlani,  
 Chao-Ping Hsu,  Yousung Jung,  Jing Kong,  D. S. Lambrecht,  WanZhen Liang,  
 C. Ochsenfeld,  V. A. Rassolov,  L. V. Slipchenko,  J. E. Subotnik,  
 T. Van Voorhis,  J. M. Herbert,  A. I. Krylov,  P. M. W. Gill,  M. Head-Gordon

 Contributors to earlier versions of Q-Chem not listed above: 
 R. D. Adamson,  B. Austin,  J. Baker,  G. J. O. Beran,  K. Brandhorst,  
 S. T. Brown,  E. F. C. Byrd,  A. K. Chakraborty,  C.-L. Cheng,  
 Siu Hung Chien,  D. M. Chipman,  D. L. Crittenden,  H. Dachsel,  
 R. J. Doerksen,  A. D. Dutoi,  L. Fusti-Molnar,  W. A. Goddard III,  
 A. Golubeva-Zadorozhnaya,  S. R. Gwaltney,  G. Hawkins,  A. Heyden,  
 S. Hirata,  G. Kedziora,  F. J. Keil,  C. Kelley,  Jihan Kim,  R. A. King,  
 R. Z. Khaliullin,  P. P. Korambath,  W. Kurlancheek,  A. M. Lee,  M. S. Lee,  
 S. V. Levchenko,  Ching Yeh Lin,  D. Liotard,  R. C. Lochan,  I. Lotan,  
 P. E. Maslen,  N. Nair,  D. P. O'Neill,  D. Neuhauser,  E. Neuscamman,  
 C. M. Oana,  R. Olson,  B. Peters,  R. Peverati,  P. A. Pieniazek,  
 Y. M. Rhee,  J. Ritchie,  M. A. Rohrdanz,  E. Rosta,  N. J. Russ,  
 H. F. Schaefer III,  N. E. Schultz,  N. Shenvi,  A. C. Simmonett,  A. Sodt,  
 D. Stuck,  K. S. Thanthiriwatte,  V. Vanovschi,  Tao Wang,  A. Warshel,  
 C. F. Williams,  Q. Wu,  X. Xu,  W. Zhang

 Please cite Q-Chem as follows:
 Y. Shao et al., Mol. Phys. 113, 184-215 (2015)
 DOI: 10.1080/00268976.2014.952696

 Q-Chem 5.1.1 for Intel X86 EM64T Linux

 Parts of Q-Chem use Armadillo 8.300.2 (Tropical Shenanigans).
 http://arma.sourceforge.net/

 Q-Chem begins on Mon Aug 27 18:18:39 2018  

Host: 
0

     Scratch files written to /scratch/taweetham/qchem4963//
The previous job contains 0 fragments, simply inherited here
Input Ideriv = 2
Curr. Ideriv = -1
Max.  Ideriv = 2

Checking the input file for inconsistencies... 	...done.

--------------------------------------------------------------
User input:
--------------------------------------------------------------

$molecule
read
$end

$rem
   SCF_GUESS 	READ
   JOB_TYPE 	FREQUENCY
   BASIS 	6-311++G**
   EXCHANGE 	B3LYP
   MEM_TOTAL	7500	
$end


--------------------------------------------------------------
 ----------------------------------------------------------------
             Standard Nuclear Orientation (Angstroms)
    I     Atom           X                Y                Z
 ----------------------------------------------------------------
    1      Cl      1.6031389676     1.4588682184    -0.0000000000
    2      Cl     -1.6031389676     1.4588682184    -0.0000000000
    3      Cl      1.6031389676    -1.4588682184     0.0000000000
    4      Cl     -1.6031389676    -1.4588682184     0.0000000000
    5      C       0.6709909583     0.0000000000     0.0000000000
    6      C      -0.6709909583    -0.0000000000    -0.0000000000
 ----------------------------------------------------------------
 Molecular Point Group                 D2h   NOp =  8
 Largest Abelian Subgroup              D2h   NOp =  8
 Nuclear Repulsion Energy =   489.5959509458 hartrees
 There are       40 alpha and       40 beta electrons
 Requested basis set is 6-311++G(d,p)
 There are 64 shells and 164 basis functions

 Total QAlloc Memory Limit   7500 MB
 Mega-Array Size       188 MB
 MEM_STATIC part       192 MB

                       Distance Matrix (Angstroms)
             Cl(  1)   Cl(  2)   Cl(  3)   Cl(  4)   C (  5)
   Cl(  2)  3.206278
   Cl(  3)  2.917736  4.335136
   Cl(  4)  4.335136  2.917736  3.206278
   C (  5)  1.731241  2.701844  1.731241  2.701844
   C (  6)  2.701844  1.731241  2.701844  1.731241  1.341982

 A cutoff of  1.0D-11 yielded   1710 shell pairs
 There are     12392 function pairs (     13375 Cartesian)

 -------------------------------------------------------
 OpenMP Integral Computing Module                       
 Release: version 1.0, May 2013, Q-Chem Inc. Pittsburgh 
 -------------------------------------------------------
 Integral Job Info:
 Integral job number is                      11
 Integral operator is                         1
 short-range coefficients                     0
 long-range coefficients              100000000
 Omega coefficients                           0
 if combine SR and LR in K                    0
 Integral screening is                        0
 Integral computing path is                   2
 max size of driver memory is            800000
 size of driver memory is                593474
 size of scratch memory is              8114252
 max col of scratch BK array               1296
 max len of scratch array in speh3          155
 max len of scratch index in speh4           18
 max int batch size is                      520
 min int batch size is                       52
 fixed nKL is                                52
 max L of basis functions is                  2
 order of int derivative is                   0
 number of shells is                         64
 number of basis is                         170
 number of cartesian basis is               170
 number of contracted shell pairs          1710
 number of primitive shell pairs           4679
 maxK2 (contraction) of shell pair           36
 max number of K2 of shell pair               1
 max number of CS2 of shell pair            172
 max number of PS2 of shell pair            384
 mem total for path MDJ                  525532
 -------------------------------------------------------
 Smallest overlap matrix eigenvalue = 1.32E-05
 Guess MOs from SCF MO coefficient file

 -----------------------------------------------------------------------
  General SCF calculation program by
  Eric Jon Sundstrom, Paul Horn, Yuezhi Mao, Dmitri Zuev, Alec White,
  David Stuck, Shaama M.S., Shane Yost, Joonho Lee, David Small,
  Daniel Levine, Susi Lehtola, Hugh Burton, Evgeny Epifanovsky
 -----------------------------------------------------------------------
 Exchange:     0.2000 Hartree-Fock + 0.0800 Slater + 0.7200 B88
 Correlation:  0.1900 VWN1RPA + 0.8100 LYP
 Using SG-1 standard quadrature grid
 using 4 threads for integral computing
 -------------------------------------------------------
 OpenMP Integral computing Module                
 Release: version 2.0, May 2017, Q-Chem Inc. Pleasanton 
 -------------------------------------------------------
 -------------------------------------------------------
 OpenMP BLAS3 based DFT computing Module                
 Release: version 1.0, May 2013, Q-Chem Inc. Pittsburgh 
 -------------------------------------------------------
 A restricted SCF calculation will be
 performed using DIIS
 SCF converges when DIIS error is below 1.0e-08
 ---------------------------------------
  Cycle       Energy         DIIS error
 ---------------------------------------
    1   -1917.0854441239      4.77e-10  
    2   -1917.0854441313      3.72e-10  Convergence criterion met
 ---------------------------------------
 SCF time:   CPU 2.35s  wall 0.00s 
 SCF   energy in the final basis set =    -1917.0854441313
 Total energy in the final basis set =    -1917.0854441313

 --------------------------------------------------------------
             Orbital Energies (a.u.) and Symmetries
 --------------------------------------------------------------

 Alpha MOs, Restricted
 -- Occupied --                  
-101.59 -101.59 -101.59 -101.59  -10.32  -10.32   -9.51   -9.51
  1 B3u   1 B2u   1 B1g   1 Ag    2 Ag    2 B3u   2 B1g   3 B3u                
 -9.507  -9.507  -7.273  -7.273  -7.273  -7.273  -7.262  -7.262
  2 B2u   3 Ag    3 B1g   4 B3u   3 B2u   4 Ag    1 B2g   1 Au                 
 -7.262  -7.262  -7.261  -7.261  -7.261  -7.261  -0.971  -0.918
  1 B1u   1 B3g   5 B3u   5 Ag    4 B1g   4 B2u   6 Ag    6 B3u                
 -0.877  -0.855  -0.748  -0.579  -0.523  -0.521  -0.460  -0.451
  5 B2u   5 B1g   7 Ag    7 B3u   8 Ag    6 B2u   2 B1u   6 B1g                
 -0.394  -0.376  -0.365  -0.361  -0.356  -0.349  -0.322  -0.269
  2 B2g   9 Ag    8 B3u   2 B3g   7 B2u   2 Au    7 B1g   3 B1u                
 -- Virtual --                   
 -0.049  -0.037  -0.031  -0.024   0.006   0.035   0.038   0.041
  3 B2g   8 B2u   9 B3u  10 Ag   11 Ag   10 B3u   9 B2u   8 B1g                
  0.050   0.066   0.079   0.081   0.082   0.107   0.111   0.113
  4 B1u  12 Ag    4 B2g   3 B3g  13 Ag   10 B2u  11 B3u   3 Au                 
  0.118   0.127   0.129   0.133   0.149   0.151   0.174   0.185
 12 B3u   5 B1u  11 B2u   9 B1g  10 B1g  14 Ag    5 B2g  15 Ag                 
  0.196   0.198   0.224   0.228   0.255   0.275   0.374   0.399
 13 B3u  11 B1g  12 B2u  14 B3u  12 B1g  15 B3u  13 B2u  16 Ag                 
  0.411   0.418   0.420   0.436   0.438   0.441   0.441   0.465
 17 Ag    6 B1u  16 B3u  18 Ag    4 B3g  14 B2u   6 B2g  17 B3u                
  0.480   0.495   0.512   0.521   0.531   0.561   0.646   0.685
 13 B1g   4 Au   14 B1g   7 B1u  15 B2u   7 B2g  18 B3u   5 B3g                
  0.700   0.727   0.738   0.777   0.829   0.831   0.833   0.835
 19 Ag    5 Au   15 B1g   8 B1u  19 B3u   6 Au    8 B2g   6 B3g                
  0.838   0.842   0.849   0.854   0.877   0.902   0.923   0.932
 20 Ag   16 B1g  16 B2u   9 B1u  17 B2u  21 Ag   20 B3u  21 B3u                
  0.972   0.974   0.990   1.027   1.055   1.102   1.148   1.155
 17 B1g  18 B2u  22 Ag    9 B2g  18 B1g  22 B3u  23 Ag   19 B2u                
  1.247   1.280   1.315   1.321   1.594   1.598   1.695   1.698
 10 B1u  19 B1g   7 B3g  23 B3u  24 Ag    7 Au   25 Ag   20 B2u                
  1.885   1.945   2.114   2.167   2.208   2.219   2.233   2.249
 10 B2g  24 B3u  25 B3u  20 B1g  11 B1u   8 B3g  11 B2g  21 B2u                
  2.288   2.316   2.332   2.380   2.453   2.454   2.514   2.538
  8 Au   26 B3u  26 Ag   21 B1g  22 B2u  27 Ag   22 B1g  27 B3u                
  2.635   2.827   3.008   3.172   3.201   3.528   9.601   9.755
 12 B1u  12 B2g  23 B2u  28 Ag   23 B1g  28 B3u  29 Ag   24 B2u                
  9.767   9.777  23.188  23.991  25.751  25.753  25.776  25.847
 29 B3u  24 B1g  30 Ag   30 B3u   9 B3g  13 B1u  13 B2g  25 B2u                
 25.855  25.874  25.880  25.983  26.331  26.363  26.401  26.603
 31 B3u   9 Au   25 B1g  31 Ag   26 B2u  32 Ag   32 B3u  26 B1g                
215.582 215.744 215.757 215.770
 33 Ag   27 B2u  33 B3u  27 B1g                                                

 Beta MOs, Restricted
 -- Occupied --                  
-101.59 -101.59 -101.59 -101.59  -10.32  -10.32   -9.51   -9.51
  1 B3u   1 B2u   1 B1g   1 Ag    2 Ag    2 B3u   2 B1g   3 B3u                
 -9.507  -9.507  -7.273  -7.273  -7.273  -7.273  -7.262  -7.262
  2 B2u   3 Ag    3 B1g   4 B3u   3 B2u   4 Ag    1 B2g   1 Au                 
 -7.262  -7.262  -7.261  -7.261  -7.261  -7.261  -0.971  -0.918
  1 B1u   1 B3g   5 B3u   5 Ag    4 B1g   4 B2u   6 Ag    6 B3u                
 -0.877  -0.855  -0.748  -0.579  -0.523  -0.521  -0.460  -0.451
  5 B2u   5 B1g   7 Ag    7 B3u   8 Ag    6 B2u   2 B1u   6 B1g                
 -0.394  -0.376  -0.365  -0.361  -0.356  -0.349  -0.322  -0.269
  2 B2g   9 Ag    8 B3u   2 B3g   7 B2u   2 Au    7 B1g   3 B1u                
 -- Virtual --                   
 -0.049  -0.037  -0.031  -0.024   0.006   0.035   0.038   0.041
  3 B2g   8 B2u   9 B3u  10 Ag   11 Ag   10 B3u   9 B2u   8 B1g                
  0.050   0.066   0.079   0.081   0.082   0.107   0.111   0.113
  4 B1u  12 Ag    4 B2g   3 B3g  13 Ag   10 B2u  11 B3u   3 Au                 
  0.118   0.127   0.129   0.133   0.149   0.151   0.174   0.185
 12 B3u   5 B1u  11 B2u   9 B1g  10 B1g  14 Ag    5 B2g  15 Ag                 
  0.196   0.198   0.224   0.228   0.255   0.275   0.374   0.399
 13 B3u  11 B1g  12 B2u  14 B3u  12 B1g  15 B3u  13 B2u  16 Ag                 
  0.411   0.418   0.420   0.436   0.438   0.441   0.441   0.465
 17 Ag    6 B1u  16 B3u  18 Ag    4 B3g  14 B2u   6 B2g  17 B3u                
  0.480   0.495   0.512   0.521   0.531   0.561   0.646   0.685
 13 B1g   4 Au   14 B1g   7 B1u  15 B2u   7 B2g  18 B3u   5 B3g                
  0.700   0.727   0.738   0.777   0.829   0.831   0.833   0.835
 19 Ag    5 Au   15 B1g   8 B1u  19 B3u   6 Au    8 B2g   6 B3g                
  0.838   0.842   0.849   0.854   0.877   0.902   0.923   0.932
 20 Ag   16 B1g  16 B2u   9 B1u  17 B2u  21 Ag   20 B3u  21 B3u                
  0.972   0.974   0.990   1.027   1.055   1.102   1.148   1.155
 17 B1g  18 B2u  22 Ag    9 B2g  18 B1g  22 B3u  23 Ag   19 B2u                
  1.247   1.280   1.315   1.321   1.594   1.598   1.695   1.698
 10 B1u  19 B1g   7 B3g  23 B3u  24 Ag    7 Au   25 Ag   20 B2u                
  1.885   1.945   2.114   2.167   2.208   2.219   2.233   2.249
 10 B2g  24 B3u  25 B3u  20 B1g  11 B1u   8 B3g  11 B2g  21 B2u                
  2.288   2.316   2.332   2.380   2.453   2.454   2.514   2.538
  8 Au   26 B3u  26 Ag   21 B1g  22 B2u  27 Ag   22 B1g  27 B3u                
  2.635   2.827   3.008   3.172   3.201   3.528   9.601   9.755
 12 B1u  12 B2g  23 B2u  28 Ag   23 B1g  28 B3u  29 Ag   24 B2u                
  9.767   9.777  23.188  23.991  25.751  25.753  25.776  25.847
 29 B3u  24 B1g  30 Ag   30 B3u   9 B3g  13 B1u  13 B2g  25 B2u                
 25.855  25.874  25.880  25.983  26.331  26.363  26.401  26.603
 31 B3u   9 Au   25 B1g  31 Ag   26 B2u  32 Ag   32 B3u  26 B1g                
215.582 215.744 215.757 215.770
 33 Ag   27 B2u  33 B3u  27 B1g                                                
 --------------------------------------------------------------

          Ground-State Mulliken Net Atomic Charges

     Atom                 Charge (a.u.)
  ----------------------------------------
      1 Cl                    0.496081
      2 Cl                    0.496081
      3 Cl                    0.496081
      4 Cl                    0.496081
      5 C                    -0.992161
      6 C                    -0.992161
  ----------------------------------------
  Sum of atomic charges =     0.000000

 -----------------------------------------------------------------
                    Cartesian Multipole Moments
 -----------------------------------------------------------------
    Charge (ESU x 10^10)
                 0.0000
    Dipole Moment (Debye)
         X      -0.0000      Y      -0.0000      Z      -0.0000
       Tot       0.0000
    Quadrupole Moments (Debye-Ang)
        XX     -61.1878     XY      -0.0000     YY     -59.3052
        XZ       0.0000     YZ      -0.0000     ZZ     -62.2834
    Octopole Moments (Debye-Ang^2)
       XXX      -0.0000    XXY      -0.0000    XYY       0.0000
       YYY      -0.0000    XXZ      -0.0000    XYZ       0.0000
       YYZ      -0.0000    XZZ      -0.0000    YZZ      -0.0000
       ZZZ      -0.0000
    Hexadecapole Moments (Debye-Ang^3)
      XXXX    -866.7551   XXXY      -0.0000   XXYY    -230.1395
      XYYY      -0.0000   YYYY    -666.8688   XXXZ       0.0000
      XXYZ      -0.0000   XYYZ      -0.0000   YYYZ       0.0000
      XXZZ    -161.1460   XYZZ      -0.0000   YYZZ    -133.6420
      XZZZ       0.0000   YZZZ       0.0000   ZZZZ     -72.2894
 -----------------------------------------------------------------
 Calculating MO derivatives via CPSCF
 D1JvT checksum  = 277344 18795.6190030020
 D1KAT checksum  = 616896 1151.5526817555
   1         3          18      0.162664    0.043697
   2         3          18      0.023459    0.005861
   3         3          18      0.003435    0.001033
   4         3          18      0.000280    0.000104
   5        19           2      0.000016    0.000010
   6        21           0      0.000000    0.000000    Roots Converged
 Time for AOints: 9.9 s (CPU) 2.5 s (wall)
 ------------------------------------------------------------------------------
                     AOints        : Timing summary (seconds)
 ------------------------------------------------------------------------------
     job step          cpu (% of tot)      sys (% of tot)     wall (% of tot)
 ------------------------------------------------------------------------------
  cpscf_lag         0.4749E+02 (31.4)   0.6000E-05 (31.6)   0.1221E+02 (31.1)
  iterzp            0.9347E+02 (61.9)   0.1300E-04 (68.4)   0.2439E+02 (62.1)
  make_fx           0.0000E+00 ( 0.0)   0.0000E+00 ( 0.0)   0.0000E+00 ( 0.0)
  AOints            0.9902E+01 ( 6.6)   0.0000E+00 ( 0.0)   0.2506E+01 ( 6.4)
 ------------------------------------------------------------------------------
   Grand Totals     0.1510E+03          0.1900E-04          0.3928E+02
 ------------------------------------------------------------------------------
 Calculating analytic Hessian of the SCF energy
 Polarizability Matrix (a.u.)
            1           2           3
    1 -91.3162100   0.0000000  -0.0000000
    2   0.0000000 -85.5024524  -0.0000000
    3  -0.0000000  -0.0000000 -41.4118676

 Direct stationary perturbation theory relativistic correction:

 rels  =       3.122541010472
 relv  =     -11.453242072302
 rel2e =       2.720283937500
 E_rel =      -5.610417124330

 Hessian of the SCF Energy
            1           2           3           4           5           6
    1   0.1051834   0.0873697   0.0000000  -0.0081071  -0.0023961  -0.0000000
    2   0.0873697   0.1802854   0.0000000   0.0023961   0.0035244  -0.0000000
    3   0.0000000   0.0000000   0.0106474   0.0000000  -0.0000000  -0.0016563
    4  -0.0081071   0.0023961   0.0000000   0.1051834  -0.0873697  -0.0000000
    5  -0.0023961   0.0035244  -0.0000000  -0.0873697   0.1802854   0.0000000
    6  -0.0000000  -0.0000000  -0.0016563  -0.0000000   0.0000000   0.0106474
    7   0.0073025  -0.0041942  -0.0000000  -0.0036680   0.0014302   0.0000000
    8   0.0041942  -0.0450936   0.0000000   0.0014302  -0.0001052  -0.0000000
    9  -0.0000000  -0.0000000   0.0040982  -0.0000000   0.0000000   0.0043071
   10  -0.0036680  -0.0014303  -0.0000000   0.0073025   0.0041942   0.0000000
   11  -0.0014303  -0.0001052  -0.0000000  -0.0041942  -0.0450936   0.0000000
   12   0.0000000   0.0000000   0.0043071   0.0000000  -0.0000000   0.0040982
   13  -0.0828291  -0.0740819   0.0000000  -0.0178818   0.0100594   0.0000000
   14  -0.0576933  -0.1224557  -0.0000000   0.0300442  -0.0161553   0.0000000
   15   0.0000000  -0.0000000  -0.0227300   0.0000000   0.0000000   0.0053337
   16  -0.0178818  -0.0100594  -0.0000000  -0.0828291   0.0740819   0.0000000
   17  -0.0300442  -0.0161553   0.0000000   0.0576933  -0.1224557  -0.0000000
   18  -0.0000000  -0.0000000   0.0053337  -0.0000000   0.0000000  -0.0227300
            7           8           9          10          11          12
    1   0.0073025   0.0041942  -0.0000000  -0.0036680  -0.0014303   0.0000000
    2  -0.0041942  -0.0450936  -0.0000000  -0.0014303  -0.0001052   0.0000000
    3  -0.0000000   0.0000000   0.0040982  -0.0000000  -0.0000000   0.0043071
    4  -0.0036680   0.0014302  -0.0000000   0.0073025  -0.0041942   0.0000000
    5   0.0014302  -0.0001052   0.0000000   0.0041942  -0.0450936  -0.0000000
    6   0.0000000  -0.0000000   0.0043071   0.0000000   0.0000000   0.0040982
    7   0.1051834  -0.0873697   0.0000000  -0.0081071   0.0023961  -0.0000000
    8  -0.0873697   0.1802854  -0.0000000  -0.0023961   0.0035244   0.0000000
    9   0.0000000  -0.0000000   0.0106474   0.0000000   0.0000000  -0.0016563
   10  -0.0081071  -0.0023961   0.0000000   0.1051834   0.0873697  -0.0000000
   11   0.0023961   0.0035244   0.0000000   0.0873697   0.1802854  -0.0000000
   12  -0.0000000   0.0000000  -0.0016563  -0.0000000  -0.0000000   0.0106474
   13  -0.0828291   0.0740819  -0.0000000  -0.0178818  -0.0100594  -0.0000000
   14   0.0576933  -0.1224557   0.0000000  -0.0300442  -0.0161553  -0.0000000
   15   0.0000000  -0.0000000  -0.0227300   0.0000000  -0.0000000   0.0053337
   16  -0.0178818   0.0100594  -0.0000000  -0.0828291  -0.0740819   0.0000000
   17   0.0300442  -0.0161553  -0.0000000  -0.0576933  -0.1224557   0.0000000
   18  -0.0000000   0.0000000   0.0053337  -0.0000000   0.0000000  -0.0227300
           13          14          15          16          17          18
    1  -0.0828291  -0.0576933   0.0000000  -0.0178818  -0.0300442  -0.0000000
    2  -0.0740819  -0.1224557  -0.0000000  -0.0100594  -0.0161553  -0.0000000
    3   0.0000000  -0.0000000  -0.0227300  -0.0000000   0.0000000   0.0053337
    4  -0.0178818   0.0300442   0.0000000  -0.0828291   0.0576933  -0.0000000
    5   0.0100594  -0.0161553   0.0000000   0.0740819  -0.1224557   0.0000000
    6   0.0000000   0.0000000   0.0053337   0.0000000  -0.0000000  -0.0227300
    7  -0.0828291   0.0576933   0.0000000  -0.0178818   0.0300442  -0.0000000
    8   0.0740819  -0.1224557  -0.0000000   0.0100594  -0.0161553   0.0000000
    9  -0.0000000   0.0000000  -0.0227300  -0.0000000  -0.0000000   0.0053337
   10  -0.0178818  -0.0300442   0.0000000  -0.0828291  -0.0576933  -0.0000000
   11  -0.0100594  -0.0161553  -0.0000000  -0.0740819  -0.1224557   0.0000000
   12  -0.0000000  -0.0000000   0.0053337   0.0000000   0.0000000  -0.0227300
   13   0.6933514  -0.0000000   0.0000000  -0.4919296   0.0000000  -0.0000000
   14  -0.0000000   0.3332818  -0.0000000   0.0000000  -0.0560598   0.0000000
   15   0.0000000  -0.0000000   0.0835610  -0.0000000   0.0000000  -0.0487684
   16  -0.4919296   0.0000000  -0.0000000   0.6933514  -0.0000000   0.0000000
   17   0.0000000  -0.0560598   0.0000000  -0.0000000   0.3332818  -0.0000000
   18  -0.0000000   0.0000000  -0.0487684   0.0000000  -0.0000000   0.0835610
 Gradient time:  CPU 221.39 s  wall 57.79 s
 **********************************************************************
 **                                                                  **
 **                       VIBRATIONAL ANALYSIS                       **
 **                       --------------------                       **
 **                                                                  **
 **        VIBRATIONAL FREQUENCIES (CM**-1) AND NORMAL MODES         **
 **     FORCE CONSTANTS (mDYN/ANGSTROM) AND REDUCED MASSES (AMU)     **
 **                  INFRARED INTENSITIES (KM/MOL)                   **
 **                                                                  **
 **********************************************************************


 Mode:                 1                      2                      3
 Frequency:        97.24                 182.49                 242.62
 Force Cnst:      0.1948                 0.6243                 1.2118
 Red. Mass:      34.9688                31.8170                34.9420
 IR Active:          NO                     YES                    NO 
 IR Intens:        0.000                  0.911                  0.000
 Raman Active:       NO                     NO                     YES
               X      Y      Z        X      Y      Z        X      Y      Z
 Cl        -0.000 -0.000  0.500   -0.462  0.045 -0.000    0.443 -0.231 -0.000
 Cl         0.000  0.000 -0.500    0.462  0.045  0.000   -0.443 -0.231  0.000
 Cl         0.000 -0.000 -0.500    0.462  0.045  0.000    0.443  0.231  0.000
 Cl        -0.000  0.000  0.500   -0.462  0.045 -0.000   -0.443  0.231 -0.000
 C          0.000  0.000 -0.000   -0.000 -0.262 -0.000    0.024 -0.000  0.000
 C          0.000 -0.000 -0.000   -0.000 -0.262 -0.000   -0.024 -0.000  0.000
 TransDip   0.000 -0.000  0.000    0.000 -0.031  0.000   -0.000 -0.000 -0.000

 Mode:                 4                      5                      6
 Frequency:       299.60                 318.66                 342.84
 Force Cnst:      0.7022                 1.7109                 2.2211
 Red. Mass:      13.2772                28.5972                32.0732
 IR Active:          YES                    YES                    NO 
 IR Intens:        0.812                  0.254                  0.000
 Raman Active:       NO                     NO                     YES
               X      Y      Z        X      Y      Z        X      Y      Z
 Cl         0.000  0.000 -0.118    0.064 -0.420  0.000    0.355  0.305  0.000
 Cl         0.000 -0.000 -0.118    0.064  0.420 -0.000    0.355 -0.305  0.000
 Cl        -0.000  0.000 -0.118    0.064  0.420  0.000   -0.355  0.305  0.000
 Cl        -0.000 -0.000 -0.118    0.064 -0.420 -0.000   -0.355 -0.305  0.000
 C         -0.000  0.000  0.687   -0.372 -0.000 -0.000   -0.000  0.251 -0.000
 C         -0.000 -0.000  0.687   -0.372  0.000  0.000   -0.000 -0.251 -0.000
 TransDip  -0.000  0.000 -0.029    0.016  0.000  0.000    0.000 -0.000  0.000

 Mode:                 7                      8                      9
 Frequency:       443.49                 548.08                 765.29
 Force Cnst:      4.0193                 2.1654                 5.0049
 Red. Mass:      34.6846                12.2345                14.5042
 IR Active:          NO                     NO                     YES
 IR Intens:        0.000                  0.000                 77.973
 Raman Active:       YES                    YES                    NO 
               X      Y      Z        X      Y      Z        X      Y      Z
 Cl         0.229  0.441  0.000    0.000  0.000 -0.051   -0.115 -0.119  0.000
 Cl        -0.229  0.441 -0.000   -0.000  0.000  0.051   -0.115  0.119 -0.000
 Cl         0.229 -0.441  0.000    0.000 -0.000 -0.051   -0.115  0.119  0.000
 Cl        -0.229 -0.441 -0.000   -0.000 -0.000  0.051   -0.115 -0.119 -0.000
 C          0.079 -0.000 -0.000   -0.000  0.000  0.703    0.667  0.000 -0.000
 C         -0.079 -0.000  0.000    0.000 -0.000 -0.703    0.667 -0.000  0.000
 TransDip  -0.000 -0.000  0.000    0.000 -0.000 -0.000    0.283  0.000  0.000

 Mode:                10                     11                     12
 Frequency:       871.33                 953.58                1619.10
 Force Cnst:      6.1713                 6.7081                18.5915
 Red. Mass:      13.7961                12.5209                12.0370
 IR Active:          YES                    NO                     NO 
 IR Intens:      223.597                  0.000                  0.000
 Raman Active:       NO                     YES                    YES
               X      Y      Z        X      Y      Z        X      Y      Z
 Cl        -0.077 -0.116  0.000   -0.023 -0.072 -0.000   -0.014 -0.014 -0.000
 Cl         0.077 -0.116 -0.000   -0.023  0.072  0.000    0.014 -0.014  0.000
 Cl         0.077 -0.116 -0.000    0.023 -0.072  0.000   -0.014  0.014 -0.000
 Cl        -0.077 -0.116  0.000    0.023  0.072 -0.000    0.014  0.014  0.000
 C         -0.000  0.679  0.000    0.000  0.699 -0.000    0.707 -0.000  0.000
 C         -0.000  0.679 -0.000   -0.000 -0.699  0.000   -0.707  0.000 -0.000
 TransDip  -0.000  0.479  0.000   -0.000  0.000  0.000    0.000  0.000 -0.000

 STANDARD THERMODYNAMIC QUANTITIES AT   298.15 K  AND     1.00 ATM

   This Molecule has  0 Imaginary Frequencies
   Zero point vibrational energy:        9.556 kcal/mol

   Atom    1 Element Cl Has Mass   34.96885
   Atom    2 Element Cl Has Mass   34.96885
   Atom    3 Element Cl Has Mass   34.96885
   Atom    4 Element Cl Has Mass   34.96885
   Atom    5 Element C  Has Mass   12.00000
   Atom    6 Element C  Has Mass   12.00000
   Molecular Mass:   163.875400 amu
   Principal axes and moments of inertia in amu*Bohr^2:
                             1           2           3
    Eigenvalues --     1063.09286  1322.33995  2385.43282
          X               1.00000    -0.00000    -0.00000
          Y               0.00000     1.00000     0.00000
          Z               0.00000    -0.00000     1.00000
   Rotational Symmetry Number is   4
   The Molecule is an Asymmetric Top
   Translational Enthalpy:        0.889 kcal/mol
   Rotational Enthalpy:           0.889 kcal/mol
   Vibrational Enthalpy:         11.858 kcal/mol
   gas constant (RT):             0.592 kcal/mol
   Translational Entropy:        41.190  cal/mol.K
   Rotational Entropy:           26.841  cal/mol.K
   Vibrational Entropy:          13.408  cal/mol.K

   Total Enthalpy:               14.228 kcal/mol
   Total Entropy:                81.439  cal/mol.K

 ======================================================================

 STANDARD THERMODYNAMIC QUANTITIES FOR ANHARMONIC VIBRATION -- TOSH

   Zero point vibrational energy: ************ kcal/mol

   Vibrational Enthalpy:       Infinity kcal/mol
   Vibrational Entropy:             NaN  cal/mol.K

   Total Enthalpy:             Infinity kcal/mol
   Total Entropy:                   NaN  cal/mol.K

 ======================================================================

 STANDARD THERMODYNAMIC QUANTITIES FOR ANHARMONIC VIBRATION -- VPT2

   Zero point vibrational energy: ************ kcal/mol

   Vibrational Enthalpy:       Infinity kcal/mol
   Vibrational Entropy:             NaN  cal/mol.K

   Total Enthalpy:             Infinity kcal/mol
   Total Entropy:                   NaN  cal/mol.K

 ======================================================================

Archival summary:
1\1\TWL01\FREQ\ProcedureUnspecified\BasisUnspecified\l42\taweetha\MonAug2718:19:372018MonAug2718:19:372018\0\\#,FREQ,ProcedureUnspecified,BasisUnspecified,\\0,1\Cl\C,1,1.73124\C,2,1.34198,1,122.577\Cl,3,1.73124,2,122.577,1,180,0\Cl,2,1.73124,1,114.847,3,180,0\Cl,3,1.73124,2,122.577,1,-0,0\\\@

 Total job time:  58.63s(wall), 223.91s(cpu) 
 Mon Aug 27 18:19:37 2018

        *************************************************************
        *                                                           *
        *  Thank you very much for using Q-Chem.  Have a nice day.  *
        *                                                           *
        *************************************************************
