# Supplementary material for: Geometric and energetic data from ab initio calculations of haloethene, haloimine, halomethylenephosphine, haloiminophosphine, halodiazene, halodiphosphene and halocyclopropane
Source: Data Brief. 2019 Nov 2;27:104738. doi: 10.1016/j.dib.2019.104738 (PMC6861602; doi:10.1016/j.dib.2019.104738)
Supplement: Multimedia component 2 [file mmc2.zip › CC/B3LYP/ClClCCClI.out]

Q-Chem Developer Version!
                  Welcome to Q-Chem
     A Quantum Leap Into The Future Of Chemistry


 Q-Chem 5.1, Q-Chem, Inc., Pleasanton, CA (2018)

 Yihan Shao,  Zhengting Gan,  E. Epifanovsky,  A. T. B. Gilbert,  M. Wormit,  
 J. Kussmann,  A. W. Lange,  A. Behn,  Jia Deng,  Xintian Feng,  D. Ghosh,  
 M. Goldey,  P. R. Horn,  L. D. Jacobson,  I. Kaliman,  T. Kus,  A. Landau,  
 Jie Liu,  E. I. Proynov,  R. M. Richard,  R. P. Steele,  E. J. Sundstrom,  
 H. L. Woodcock III,  P. M. Zimmerman,  D. Zuev,  B. Albrecht,  E. Alguire,  
 S. A. Baeppler,  D. Barton,  Z. Benda,  Y. A. Bernard,  E. J. Berquist,  
 K. B. Bravaya,  H. Burton,  D. Casanova,  Chun-Min Chang,  Yunqing Chen,  
 A. Chien,  K. D. Closser,  M. P. Coons,  S. Coriani,  S. Dasgupta,  
 A. L. Dempwolff,  M. Diedenhofen,  Hainam Do,  R. G. Edgar,  Po-Tung Fang,  
 S. Faraji,  S. Fatehi,  Qingguo Feng,  K. D. Fenk,  J. Fosso-Tande,  
 Qinghui Ge,  A. Ghysels,  G. Gidofalvi,  J. Gomes,  J. Gonthier,  A. Gunina,  
 D. Hait,  M. W. D. Hanson-Heine,  P. H. P. Harbach,  A. W. Hauser,  
 J. E. Herr,  E. G. Hohenstein,  Z. C. Holden,  Kerwin Hui,  B. C. Huynh,  
 T.-C. Jagau,  Hyunjun Ji,  B. Kaduk,  K. Khistyaev,  Jaehoon Kim,  
 P. Klunzinger,  K. Koh,  D. Kosenkov,  L. Koulias,  T. Kowalczyk,  
 C. M. Krauter,  A. Kunitsa,  Ka Un Lao,  A. Laurent,  K. V. Lawler,  
 Joonho Lee,  D. Lefrancois,  S. Lehtola,  D. S. Levine,  Yi-Pei Li,  
 You-Sheng Lin,  Fenglai Liu,  E. Livshits,  A. Luenser,  P. Manohar,  
 E. Mansoor,  S. F. Manzer,  Shan-Ping Mao,  Yuezhi Mao,  N. Mardirossian,  
 A. V. Marenich,  T. Markovich,  L. A. Martinez-Martinez,  S. A. Maurer,  
 N. J. Mayhall,  S. C. McKenzie,  J.-M. Mewes,  A. F. Morrison,  
 J. W. Mullinax,  K. Nanda,  T. S. Nguyen-Beck,  R. Olivares-Amaya,  
 J. A. Parkhill,  T. M. Perrine,  F. Plasser,  P. Pokhilko,  S. Prager,  
 A. Prociuk,  E. Ramos,  D. R. Rehn,  F. Rob,  M. Schneider,  N. Sergueev,  
 S. M. Sharada,  S. Sharma,  D. W. Small,  T. Stauch,  T. Stein,  
 Yu-Chuan Su,  A. J. W. Thom,  A. Tkatchenko,  T. Tsuchimochi,  N. M. Tubman,  
 L. Vogt,  M. L. Vidal,  O. Vydrov,  M. A. Watson,  J. Wenzel,  
 M. de Wergifosse,  T. A. Wesolowski,  A. White,  J. Witte,  A. Yamada,  
 Jun Yang,  K. Yao,  S. Yeganeh,  S. R. Yost,  Zhi-Qiang You,  A. Zech,  
 Igor Ying Zhang,  Xing Zhang,  Yan Zhao,  Ying Zhu,  B. R. Brooks,  
 G. K. L. Chan,  C. J. Cramer,  M. S. Gordon,  W. J. Hehre,  A. Klamt,  
 M. W. Schmidt,  C. D. Sherrill,  D. G. Truhlar,  A. Aspuru-Guzik,  R. Baer,  
 A. T. Bell,  N. A. Besley,  Jeng-Da Chai,  A. E. DePrince, III,  
 R. A. DiStasio Jr.,  A. Dreuw,  B. D. Dunietz,  T. R. Furlani,  
 Chao-Ping Hsu,  Yousung Jung,  Jing Kong,  D. S. Lambrecht,  WanZhen Liang,  
 C. Ochsenfeld,  V. A. Rassolov,  L. V. Slipchenko,  J. E. Subotnik,  
 T. Van Voorhis,  J. M. Herbert,  A. I. Krylov,  P. M. W. Gill,  M. Head-Gordon

 Contributors to earlier versions of Q-Chem not listed above: 
 R. D. Adamson,  B. Austin,  J. Baker,  G. J. O. Beran,  K. Brandhorst,  
 S. T. Brown,  E. F. C. Byrd,  A. K. Chakraborty,  C.-L. Cheng,  
 Siu Hung Chien,  D. M. Chipman,  D. L. Crittenden,  H. Dachsel,  
 R. J. Doerksen,  A. D. Dutoi,  L. Fusti-Molnar,  W. A. Goddard III,  
 A. Golubeva-Zadorozhnaya,  S. R. Gwaltney,  G. Hawkins,  A. Heyden,  
 S. Hirata,  G. Kedziora,  F. J. Keil,  C. Kelley,  Jihan Kim,  R. A. King,  
 R. Z. Khaliullin,  P. P. Korambath,  W. Kurlancheek,  A. M. Lee,  M. S. Lee,  
 S. V. Levchenko,  Ching Yeh Lin,  D. Liotard,  R. C. Lochan,  I. Lotan,  
 P. E. Maslen,  N. Nair,  D. P. O'Neill,  D. Neuhauser,  E. Neuscamman,  
 C. M. Oana,  R. Olson,  B. Peters,  R. Peverati,  P. A. Pieniazek,  
 Y. M. Rhee,  J. Ritchie,  M. A. Rohrdanz,  E. Rosta,  N. J. Russ,  
 H. F. Schaefer III,  N. E. Schultz,  N. Shenvi,  A. C. Simmonett,  A. Sodt,  
 D. Stuck,  K. S. Thanthiriwatte,  V. Vanovschi,  Tao Wang,  A. Warshel,  
 C. F. Williams,  Q. Wu,  X. Xu,  W. Zhang

 Please cite Q-Chem as follows:
 Y. Shao et al., Mol. Phys. 113, 184-215 (2015)
 DOI: 10.1080/00268976.2014.952696

 Q-Chem 5.1.1 for Intel X86 EM64T Linux

 Parts of Q-Chem use Armadillo 8.300.2 (Tropical Shenanigans).
 http://arma.sourceforge.net/

 Q-Chem begins on Mon Aug 27 18:19:37 2018  

Host: 
0

     Scratch files written to /scratch/taweetham/qchem5041//
Input Ideriv = 2
Curr. Ideriv = -1
Max.  Ideriv = 2

Checking the input file for inconsistencies... 	...done.

--------------------------------------------------------------
User input:
--------------------------------------------------------------
inp/ClClClI.inp
$molecule
0	1
Cl	-2.0	1.0	0.0
Cl	2.0	1.0	0.0
Cl	-2.0	-1.0	0.0
I	2.0	-1.0	0.0
C	-1.0	0.0	0.0
C	1.0	0.0	0.0
$end
$rem
   JOB_TYPE		OPTIMIZATION
   BASIS		6-311++G**
   EXCHANGE		B3LYP
$end

--------------------------------------------------------------
 ----------------------------------------------------------------
             Standard Nuclear Orientation (Angstroms)
    I     Atom           X                Y                Z
 ----------------------------------------------------------------
    1      Cl      2.8000747577     0.8629016092    -0.0000000000
    2      Cl     -1.1457880342     1.5187726542    -0.0000000000
    3      Cl      2.4721392352    -1.1100297867     0.0000000000
    4      I      -1.4737235567    -0.4541587417     0.0000000000
    5      C       1.6496412985     0.0404036725     0.0000000000
    6      C      -0.3232900975     0.3683391950    -0.0000000000
 ----------------------------------------------------------------
 Molecular Point Group                 Cs    NOp =  2
 Largest Abelian Subgroup              Cs    NOp =  2
 Nuclear Repulsion Energy =   960.5375206333 hartrees
 There are       58 alpha and       58 beta electrons
 Requested basis set is 6-311++G(d,p)
 There are 75 shells and 196 basis functions

 Total QAlloc Memory Limit   2000 MB
 Mega-Array Size       188 MB
 MEM_STATIC part       192 MB
 A cutoff of  1.0D-11 yielded   2193 shell pairs
 There are     16438 function pairs (     18168 Cartesian)

 -------------------------------------------------------
 OpenMP Integral Computing Module                       
 Release: version 1.0, May 2013, Q-Chem Inc. Pittsburgh 
 -------------------------------------------------------
 Integral Job Info:
 Integral job number is                      11
 Integral operator is                         1
 short-range coefficients                     0
 long-range coefficients              100000000
 Omega coefficients                           0
 if combine SR and LR in K                    0
 Integral screening is                        0
 Integral computing path is                   2
 max size of driver memory is            800000
 size of driver memory is                593474
 size of scratch memory is             11933652
 max col of scratch BK array               1296
 max len of scratch array in speh3          155
 max len of scratch index in speh4           18
 max int batch size is                      520
 min int batch size is                       52
 fixed nKL is                                52
 max L of basis functions is                  2
 order of int derivative is                   0
 number of shells is                         75
 number of basis is                         206
 number of cartesian basis is               206
 number of contracted shell pairs          2193
 number of primitive shell pairs           5190
 maxK2 (contraction) of shell pair           36
 max number of K2 of shell pair               1
 max number of CS2 of shell pair            287
 max number of PS2 of shell pair            330
 mem total for path MDJ                  533228
 -------------------------------------------------------
 Smallest overlap matrix eigenvalue = 5.96E-05

 Scale SEOQF with 1.000000e-01/1.000000e-01/1.000000e-01

 Standard Electronic Orientation quadrupole field applied
 Nucleus-field energy     =     0.0000000200 hartrees
 Guess from superposition of atomic densities
 Warning:  Energy on first SCF cycle will be non-variational
 SAD guess density has 116.000000 electrons

 -----------------------------------------------------------------------
  General SCF calculation program by
  Eric Jon Sundstrom, Paul Horn, Yuezhi Mao, Dmitri Zuev, Alec White,
  David Stuck, Shaama M.S., Shane Yost, Joonho Lee, David Small,
  Daniel Levine, Susi Lehtola, Hugh Burton, Evgeny Epifanovsky
 -----------------------------------------------------------------------
 Exchange:     0.2000 Hartree-Fock + 0.0800 Slater + 0.7200 B88
 Correlation:  0.1900 VWN1RPA + 0.8100 LYP
 Using SG-1 standard quadrature grid
 using 4 threads for integral computing
 -------------------------------------------------------
 OpenMP Integral computing Module                
 Release: version 2.0, May 2017, Q-Chem Inc. Pleasanton 
 -------------------------------------------------------
 -------------------------------------------------------
 OpenMP BLAS3 based DFT computing Module                
 Release: version 1.0, May 2013, Q-Chem Inc. Pittsburgh 
 -------------------------------------------------------
 A restricted SCF calculation will be
 performed using DIIS
 SCF converges when DIIS error is below 1.0e-08
 ---------------------------------------
  Cycle       Energy         DIIS error
 ---------------------------------------
    1   -8380.2623177663      9.02e-02  
    2   -8374.9563996581      6.10e-03  
    3   -8374.1160693498      1.27e-02  
    4   -8374.9601509097      5.17e-03  
    5   -8375.0720103147      3.16e-03  
    6   -8375.1381187113      5.53e-04  
    7   -8375.1392473212      4.70e-04  
    8   -8375.1403998159      2.35e-04  
    9   -8375.1407420544      9.69e-05  
   10   -8375.1408112142      2.23e-05  
   11   -8375.1408156590      7.87e-06  
   12   -8375.1408160442      3.75e-06  
   13   -8375.1408161264      1.94e-06  
   14   -8375.1408161538      3.50e-07  
   15   -8375.1408161545      7.86e-08  
   16   -8375.1408161545      1.11e-08  
   17   -8375.1408161544      9.07e-09  Convergence criterion met
 ---------------------------------------
 SCF time:   CPU 65.37s  wall 18.00s 
 SCF   energy in the final basis set =    -8375.1408161544
 Total energy in the final basis set =    -8375.1408161544

 --------------------------------------------------------------
             Orbital Energies (a.u.) and Symmetries
 --------------------------------------------------------------

 Alpha MOs, Restricted
 -- Occupied --                  
******* -176.32 -165.72 -165.72 -165.72 -101.60 -101.59 -101.59
  1 A'    2 A'    1 A"    3 A'    4 A'    5 A'    6 A'    7 A'                 
-35.820 -31.310 -31.309 -31.308 -22.960 -22.960 -22.959 -22.959
  8 A'    9 A'    2 A"   10 A'   11 A'    3 A"   12 A'    4 A"                 
-22.958 -10.300 -10.275  -9.537  -9.518  -9.516  -7.300  -7.291
 13 A'   14 A'   15 A'   16 A'   17 A'   18 A'   19 A'   20 A'                 
 -7.288  -7.281  -7.279  -7.272  -7.271  -7.270  -7.269  -6.390
  5 A"   21 A'   22 A'    6 A"   23 A'    7 A"   24 A'   25 A'                 
 -4.810  -4.786  -4.786  -2.100  -2.076  -2.071  -2.051  -2.051
 26 A'   27 A'    8 A"   28 A'   29 A'    9 A"   30 A'   10 A"                 
 -1.157  -1.152  -0.881  -0.781  -0.647  -0.613  -0.564  -0.554
 31 A'   32 A'   33 A'   34 A'   35 A'   36 A'   37 A'   11 A"                 
 -0.534  -0.513  -0.503  -0.431  -0.366  -0.345  -0.305  -0.244
 12 A"   38 A'   39 A'   40 A'   41 A'   13 A"   14 A"   42 A'                 
 -0.184  -0.171
 15 A"   43 A'                                                                 
 -- Virtual --                   
 -0.110  -0.093  -0.005   0.018   0.022   0.032   0.032   0.049
 16 A"   44 A'   45 A'   46 A'   47 A'   17 A"   48 A'   49 A'                 
  0.054   0.068   0.073   0.085   0.090   0.092   0.104   0.109
 50 A'   51 A'   18 A"   52 A'   19 A"   53 A'   54 A'   20 A"                 
  0.128   0.139   0.148   0.151   0.167   0.171   0.187   0.203
 55 A'   56 A'   21 A"   57 A'   58 A'   59 A'   60 A'   61 A'                 
  0.216   0.231   0.279   0.292   0.338   0.340   0.352   0.365
 62 A'   63 A'   22 A"   64 A'   65 A'   23 A"   66 A'   67 A'                 
  0.370   0.381   0.411   0.428   0.434   0.439   0.445   0.480
 68 A'   24 A"   25 A"   69 A'   26 A"   70 A'   71 A'   72 A'                 
  0.481   0.502   0.520   0.543   0.554   0.577   0.594   0.609
 27 A"   28 A"   73 A'   74 A'   75 A'   29 A"   76 A'   77 A'                 
  0.647   0.670   0.682   0.691   0.763   0.769   0.817   0.852
 78 A'   30 A"   31 A"   79 A'   32 A"   80 A'   81 A'   82 A'                 
  0.865   0.867   0.912   0.914   0.944   0.967   1.043   1.100
 83 A'   33 A"   34 A"   35 A"   84 A'   85 A'   86 A'   87 A'                 
  1.114   1.180   1.191   1.252   1.310   1.319   1.355   1.386
 88 A'   89 A'   90 A'   91 A'   36 A"   92 A'   93 A'   94 A'                 
  1.433   1.466   1.537   1.551   1.611   1.715   1.728   1.845
 37 A"   95 A'   38 A"   96 A'   39 A"   40 A"   97 A'   98 A'                 
  1.947   2.066   2.179   2.194   2.214   2.231   2.255   2.261
 99 A'  100 A'   41 A"   42 A"  101 A'  102 A'  103 A'   43 A"                 
  2.338   2.355   2.433   2.570   2.645   2.733   2.934   3.102
104 A'  105 A'  106 A'  107 A'   44 A"   45 A"  108 A'  109 A'                 
  3.342   3.379   3.959   4.032   4.044   4.279   4.544   4.667
110 A'  111 A'   46 A"  112 A'   47 A"  113 A'  114 A'  115 A'                 
  6.022   6.123   6.250   9.840   9.881   9.952  23.582  23.635
 48 A"  116 A'  117 A'  118 A'  119 A'  120 A'  121 A'  122 A'                 
 25.707  25.753  25.873  25.876  25.971  26.111  26.445  26.662
 49 A"   50 A"   51 A"  123 A'  124 A'  125 A'  126 A'  127 A'                 
 26.783  28.020  28.360  28.424  28.470  28.529  28.566  28.575
128 A'  129 A'   52 A"  130 A'  131 A'   53 A"  132 A'   54 A"                 
 28.730  28.952 127.908 127.967 128.054 151.804 215.888 215.926
133 A'  134 A'   55 A"  135 A'  136 A'  137 A'  138 A'  139 A'                 
216.0021901.985
140 A'  141 A'                                                                 

 Beta MOs, Restricted
 -- Occupied --                  
******* -176.32 -165.72 -165.72 -165.72 -101.60 -101.59 -101.59
  1 A'    2 A'    1 A"    3 A'    4 A'    5 A'    6 A'    7 A'                 
-35.820 -31.310 -31.309 -31.308 -22.960 -22.960 -22.959 -22.959
  8 A'    9 A'    2 A"   10 A'   11 A'    3 A"   12 A'    4 A"                 
-22.958 -10.300 -10.275  -9.537  -9.518  -9.516  -7.300  -7.291
 13 A'   14 A'   15 A'   16 A'   17 A'   18 A'   19 A'   20 A'                 
 -7.288  -7.281  -7.279  -7.272  -7.271  -7.270  -7.269  -6.390
  5 A"   21 A'   22 A'    6 A"   23 A'    7 A"   24 A'   25 A'                 
 -4.810  -4.786  -4.786  -2.100  -2.076  -2.071  -2.051  -2.051
 26 A'   27 A'    8 A"   28 A'   29 A'    9 A"   30 A'   10 A"                 
 -1.157  -1.152  -0.881  -0.781  -0.647  -0.613  -0.564  -0.554
 31 A'   32 A'   33 A'   34 A'   35 A'   36 A'   37 A'   11 A"                 
 -0.534  -0.513  -0.503  -0.431  -0.366  -0.345  -0.305  -0.244
 12 A"   38 A'   39 A'   40 A'   41 A'   13 A"   14 A"   42 A'                 
 -0.184  -0.171
 15 A"   43 A'                                                                 
 -- Virtual --                   
 -0.110  -0.093  -0.005   0.018   0.022   0.032   0.032   0.049
 16 A"   44 A'   45 A'   46 A'   47 A'   17 A"   48 A'   49 A'                 
  0.054   0.068   0.073   0.085   0.090   0.092   0.104   0.109
 50 A'   51 A'   18 A"   52 A'   19 A"   53 A'   54 A'   20 A"                 
  0.128   0.139   0.148   0.151   0.167   0.171   0.187   0.203
 55 A'   56 A'   21 A"   57 A'   58 A'   59 A'   60 A'   61 A'                 
  0.216   0.231   0.279   0.292   0.338   0.340   0.352   0.365
 62 A'   63 A'   22 A"   64 A'   65 A'   23 A"   66 A'   67 A'                 
  0.370   0.381   0.411   0.428   0.434   0.439   0.445   0.480
 68 A'   24 A"   25 A"   69 A'   26 A"   70 A'   71 A'   72 A'                 
  0.481   0.502   0.520   0.543   0.554   0.577   0.594   0.609
 27 A"   28 A"   73 A'   74 A'   75 A'   29 A"   76 A'   77 A'                 
  0.647   0.670   0.682   0.691   0.763   0.769   0.817   0.852
 78 A'   30 A"   31 A"   79 A'   32 A"   80 A'   81 A'   82 A'                 
  0.865   0.867   0.912   0.914   0.944   0.967   1.043   1.100
 83 A'   33 A"   34 A"   35 A"   84 A'   85 A'   86 A'   87 A'                 
  1.114   1.180   1.191   1.252   1.310   1.319   1.355   1.386
 88 A'   89 A'   90 A'   91 A'   36 A"   92 A'   93 A'   94 A'                 
  1.433   1.466   1.537   1.551   1.611   1.715   1.728   1.845
 37 A"   95 A'   38 A"   96 A'   39 A"   40 A"   97 A'   98 A'                 
  1.947   2.066   2.179   2.194   2.214   2.231   2.255   2.261
 99 A'  100 A'   41 A"   42 A"  101 A'  102 A'  103 A'   43 A"                 
  2.338   2.355   2.433   2.570   2.645   2.733   2.934   3.102
104 A'  105 A'  106 A'  107 A'   44 A"   45 A"  108 A'  109 A'                 
  3.342   3.379   3.959   4.032   4.044   4.279   4.544   4.667
110 A'  111 A'   46 A"  112 A'   47 A"  113 A'  114 A'  115 A'                 
  6.022   6.123   6.250   9.840   9.881   9.952  23.582  23.635
 48 A"  116 A'  117 A'  118 A'  119 A'  120 A'  121 A'  122 A'                 
 25.707  25.753  25.873  25.876  25.971  26.111  26.445  26.662
 49 A"   50 A"   51 A"  123 A'  124 A'  125 A'  126 A'  127 A'                 
 26.783  28.020  28.360  28.424  28.470  28.529  28.566  28.575
128 A'  129 A'   52 A"  130 A'  131 A'   53 A"  132 A'   54 A"                 
 28.730  28.952 127.908 127.967 128.054 151.804 215.888 215.926
133 A'  134 A'   55 A"  135 A'  136 A'  137 A'  138 A'  139 A'                 
216.0021901.985
140 A'  141 A'                                                                 
 --------------------------------------------------------------

          Ground-State Mulliken Net Atomic Charges

     Atom                 Charge (a.u.)
  ----------------------------------------
      1 Cl                    0.400577
      2 Cl                    0.562020
      3 Cl                    0.378043
      4 I                     0.311856
      5 C                    -0.672453
      6 C                    -0.980043
  ----------------------------------------
  Sum of atomic charges =     0.000000

 -----------------------------------------------------------------
                    Cartesian Multipole Moments
 -----------------------------------------------------------------
    Charge (ESU x 10^10)
                 0.0000
    Dipole Moment (Debye)
         X       0.9195      Y       1.3285      Z      -0.0000
       Tot       1.6157
    Quadrupole Moments (Debye-Ang)
        XX     -69.9168     XY      -3.9618     YY     -81.6316
        XZ      -0.0000     YZ       0.0000     ZZ     -75.8490
    Octopole Moments (Debye-Ang^2)
       XXX     -32.2521    XXY      -4.5603    XYY     -20.0038
       YYY     -11.7757    XXZ       0.0000    XYZ      -0.0000
       YYZ       0.0000    XZZ     -15.4958    YZZ      -4.0873
       ZZZ       0.0000
    Hexadecapole Moments (Debye-Ang^3)
      XXXX   -1576.0163   XXXY       1.9907   XXYY    -347.3246
      XYYY       0.9841   YYYY    -497.9598   XXXZ       0.0000
      XXYZ       0.0000   XYYZ      -0.0000   YYYZ       0.0000
      XXZZ    -297.1806   XYZZ       4.3054   YYZZ     -97.8261
      XZZZ      -0.0000   YZZZ       0.0000   ZZZZ     -94.7412
 -----------------------------------------------------------------
 Calculating analytic gradient of the SCF energy
 Gradient of SCF Energy
            1           2           3           4           5           6
    1  -0.2483423   0.0319301  -0.0748145   0.9678352   0.4404615  -1.1170701
    2  -0.4773392  -0.6926735   0.5292587   1.1427590  -0.0826873  -0.4193177
    3  -0.0000000  -0.0000000   0.0000000  -0.0000000  -0.0000000   0.0000000
 Max gradient component =       1.143E+00
 RMS gradient           =       5.230E-01
 Gradient time:  CPU 14.19 s  wall 3.65 s
 Geometry Optimization Parameters
   NAtoms,    NIC,     NZ,  NCons,   NDum,   NFix, NCnnct, MaxDiis
        6      37       0       0       0       0       0       0


** GEOMETRY OPTIMIZATION IN DELOCALIZED INTERNAL COORDINATES **
   Searching for a Minimum

   Optimization Cycle:   1

                       Coordinates (Angstroms)
     ATOM                X               Y               Z
      1  Cl        2.8000747577    0.8629016092    0.0000000000
      2  Cl       -1.1457880342    1.5187726542    0.0000000000
      3  Cl        2.4721392352   -1.1100297867    0.0000000000
      4  I        -1.4737235567   -0.4541587417    0.0000000000
      5  C         1.6496412985    0.0404036725    0.0000000000
      6  C        -0.3232900975    0.3683391950    0.0000000000
   Point Group: cs    Number of degrees of freedom:     9


   Energy is  -8375.140816154


 Attempting to Generate Delocalized Internal Coordinates

 ** Taking Steepest Descent Step **
 Calculated Step too Large.  Step scaled by  0.233991
 Step Taken.  Stepsize is  0.300000

                             Maximum     Tolerance    Cnvgd?
         Gradient           0.776328      0.000300      NO
         Displacement       0.181654      0.001200      NO
         Energy change     *********      0.000001      NO


 New Cartesian Coordinates Obtained by Inverse Iteration

 Displacement from previous Coordinates is:  0.214468
 ----------------------------------------------------------------
             Standard Nuclear Orientation (Angstroms)
    I     Atom           X                Y                Z
 ----------------------------------------------------------------
    1      Cl      2.8337278145     0.8847232651     0.0000000000
    2      Cl     -1.1436412102     1.5408065240     0.0000000000
    3      Cl      2.4927970990    -1.1289537396     0.0000000000
    4      I      -1.5611938673    -0.4945157710     0.0000000000
    5      C       1.6575059683     0.0477485185     0.0000000000
    6      C      -0.3001422013     0.3764198056     0.0000000000
 ----------------------------------------------------------------
 Molecular Point Group                 Cs    NOp =  2
 Largest Abelian Subgroup              Cs    NOp =  2
 Nuclear Repulsion Energy =   930.2070175713 hartrees
 There are       58 alpha and       58 beta electrons
 Applying Cartesian multipole field
    Component          Value
    ---------          -----
     (2,0,0)        1.00000E-11
     (0,2,0)        2.00000E-11
     (0,0,2)       -3.00000E-11
 Nucleus-field energy     =     0.0000000210 hartrees
 Requested basis set is 6-311++G(d,p)
 There are 75 shells and 196 basis functions
 A cutoff of  1.0D-11 yielded   2173 shell pairs
 There are     16326 function pairs (     18041 Cartesian)
 Smallest overlap matrix eigenvalue = 5.99E-05
 Guess MOs from SCF MO coefficient file

 -----------------------------------------------------------------------
  General SCF calculation program by
  Eric Jon Sundstrom, Paul Horn, Yuezhi Mao, Dmitri Zuev, Alec White,
  David Stuck, Shaama M.S., Shane Yost, Joonho Lee, David Small,
  Daniel Levine, Susi Lehtola, Hugh Burton, Evgeny Epifanovsky
 -----------------------------------------------------------------------
 Exchange:     0.2000 Hartree-Fock + 0.0800 Slater + 0.7200 B88
 Correlation:  0.1900 VWN1RPA + 0.8100 LYP
 Using SG-1 standard quadrature grid
 using 4 threads for integral computing
 -------------------------------------------------------
 OpenMP Integral computing Module                
 Release: version 2.0, May 2017, Q-Chem Inc. Pleasanton 
 -------------------------------------------------------
 -------------------------------------------------------
 OpenMP BLAS3 based DFT computing Module                
 Release: version 1.0, May 2013, Q-Chem Inc. Pittsburgh 
 -------------------------------------------------------
 A restricted SCF calculation will be
 performed using DIIS
 SCF converges when DIIS error is below 1.0e-08
 ---------------------------------------
  Cycle       Energy         DIIS error
 ---------------------------------------
    1   -8375.4419749709      2.07e-03  
    2   -8375.4282543573      2.41e-03  
    3   -8375.4089696455      2.73e-03  
    4   -8375.4444800131      1.39e-03  
    5   -8375.4563217350      1.26e-04  
    6   -8375.4563904731      4.46e-05  
    7   -8375.4563971824      1.20e-05  
    8   -8375.4563982629      3.39e-06  
    9   -8375.4563983681      8.38e-07  
   10   -8375.4563983782      6.47e-07  
   11   -8375.4563983819      1.70e-07  
   12   -8375.4563983822      5.54e-08  
   13   -8375.4563983822      9.41e-09  Convergence criterion met
 ---------------------------------------
 SCF time:   CPU 48.83s  wall 13.00s 
 SCF   energy in the final basis set =    -8375.4563983822
 Total energy in the final basis set =    -8375.4563983822

 --------------------------------------------------------------
             Orbital Energies (a.u.) and Symmetries
 --------------------------------------------------------------

 Alpha MOs, Restricted
 -- Occupied --                  
******* -176.31 -165.71 -165.71 -165.71 -101.60 -101.59 -101.59
  1 A'    2 A'    3 A'    1 A"    4 A'    5 A'    6 A'    7 A'                 
-35.814 -31.305 -31.303 -31.302 -22.955 -22.955 -22.954 -22.953
  8 A'    9 A'    2 A"   10 A'   11 A'    3 A"   12 A'   13 A'                 
-22.953 -10.306 -10.271  -9.532  -9.516  -9.515  -7.295  -7.286
  4 A"   14 A'   15 A'   16 A'   17 A'   18 A'   19 A'   20 A'                 
 -7.284  -7.279  -7.278  -7.269  -7.269  -7.268  -7.268  -6.377
  5 A"   21 A'   22 A'    6 A"    7 A"   23 A'   24 A'   25 A'                 
 -4.793  -4.775  -4.774  -2.074  -2.058  -2.056  -2.040  -2.039
 26 A'    8 A"   27 A'   28 A'   29 A'    9 A"   30 A'   10 A"                 
 -1.133  -1.118  -0.876  -0.769  -0.644  -0.608  -0.552  -0.530
 31 A'   32 A'   33 A'   34 A'   35 A'   36 A'   37 A'   11 A"                 
 -0.516  -0.509  -0.488  -0.437  -0.368  -0.345  -0.298  -0.251
 12 A"   38 A'   39 A'   40 A'   41 A'   13 A"   14 A"   42 A'                 
 -0.189  -0.182
 15 A"   43 A'                                                                 
 -- Virtual --                   
 -0.109  -0.089  -0.004   0.019   0.021   0.031   0.035   0.047
 16 A"   44 A'   45 A'   46 A'   47 A'   48 A'   17 A"   49 A'                 
  0.053   0.067   0.074   0.081   0.090   0.091   0.104   0.110
 50 A'   51 A'   18 A"   52 A'   53 A'   19 A"   54 A'   20 A"                 
  0.124   0.138   0.148   0.150   0.162   0.168   0.188   0.203
 55 A'   56 A'   57 A'   21 A"   58 A'   59 A'   60 A'   61 A'                 
  0.215   0.232   0.269   0.287   0.340   0.352   0.356   0.365
 62 A'   63 A'   22 A"   64 A'   65 A'   23 A"   66 A'   67 A'                 
  0.374   0.389   0.415   0.419   0.437   0.441   0.455   0.471
 68 A'   24 A"   25 A"   69 A'   26 A"   70 A'   71 A'   27 A"                 
  0.475   0.506   0.507   0.534   0.549   0.581   0.584   0.596
 72 A'   28 A"   73 A'   74 A'   75 A'   76 A'   29 A"   77 A'                 
  0.648   0.677   0.685   0.689   0.763   0.765   0.816   0.849
 78 A'   30 A"   31 A"   79 A'   32 A"   80 A'   81 A'   82 A'                 
  0.857   0.864   0.903   0.908   0.908   0.956   1.035   1.089
 33 A"   83 A'   34 A"   35 A"   84 A'   85 A'   86 A'   87 A'                 
  1.107   1.158   1.168   1.243   1.307   1.324   1.332   1.397
 88 A'   89 A'   90 A'   91 A'   92 A'   36 A"   93 A'   94 A'                 
  1.410   1.446   1.531   1.545   1.593   1.706   1.707   1.815
 37 A"   95 A'   38 A"   96 A'   39 A"   40 A"   97 A'   98 A'                 
  1.932   2.072   2.183   2.200   2.201   2.231   2.244   2.261
 99 A'  100 A'   41 A"  101 A'   42 A"  102 A'  103 A'   43 A"                 
  2.332   2.364   2.431   2.580   2.652   2.729   2.890   3.037
104 A'  105 A'  106 A'  107 A'   44 A"   45 A"  108 A'  109 A'                 
  3.298   3.386   3.965   4.028   4.034   4.226   4.508   4.542
110 A'  111 A'   46 A"   47 A"  112 A'  113 A'  114 A'  115 A'                 
  6.018   6.116   6.244   9.821   9.855   9.922  23.527  23.542
 48 A"  116 A'  117 A'  118 A'  119 A'  120 A'  121 A'  122 A'                 
 25.709  25.758  25.865  25.876  25.956  26.119  26.395  26.503
 49 A"   50 A"  123 A'   51 A"  124 A'  125 A'  126 A'  127 A'                 
 26.713  27.989  28.359  28.425  28.457  28.535  28.568  28.568
128 A'  129 A'   52 A"  130 A'  131 A'   53 A"   54 A"  132 A'                 
 28.691  28.870 127.905 127.962 128.049 151.771 215.858 215.891
133 A'  134 A'   55 A"  135 A'  136 A'  137 A'  138 A'  139 A'                 
215.9621901.947
140 A'  141 A'                                                                 

 Beta MOs, Restricted
 -- Occupied --                  
******* -176.31 -165.71 -165.71 -165.71 -101.60 -101.59 -101.59
  1 A'    2 A'    3 A'    1 A"    4 A'    5 A'    6 A'    7 A'                 
-35.814 -31.305 -31.303 -31.302 -22.955 -22.955 -22.954 -22.953
  8 A'    9 A'    2 A"   10 A'   11 A'    3 A"   12 A'   13 A'                 
-22.953 -10.306 -10.271  -9.532  -9.516  -9.515  -7.295  -7.286
  4 A"   14 A'   15 A'   16 A'   17 A'   18 A'   19 A'   20 A'                 
 -7.284  -7.279  -7.278  -7.269  -7.269  -7.268  -7.268  -6.377
  5 A"   21 A'   22 A'    6 A"    7 A"   23 A'   24 A'   25 A'                 
 -4.793  -4.775  -4.774  -2.074  -2.058  -2.056  -2.040  -2.039
 26 A'    8 A"   27 A'   28 A'   29 A'    9 A"   30 A'   10 A"                 
 -1.133  -1.118  -0.876  -0.769  -0.644  -0.608  -0.552  -0.530
 31 A'   32 A'   33 A'   34 A'   35 A'   36 A'   37 A'   11 A"                 
 -0.516  -0.509  -0.488  -0.437  -0.368  -0.345  -0.298  -0.251
 12 A"   38 A'   39 A'   40 A'   41 A'   13 A"   14 A"   42 A'                 
 -0.189  -0.182
 15 A"   43 A'                                                                 
 -- Virtual --                   
 -0.109  -0.089  -0.004   0.019   0.021   0.031   0.035   0.047
 16 A"   44 A'   45 A'   46 A'   47 A'   48 A'   17 A"   49 A'                 
  0.053   0.067   0.074   0.081   0.090   0.091   0.104   0.110
 50 A'   51 A'   18 A"   52 A'   53 A'   19 A"   54 A'   20 A"                 
  0.124   0.138   0.148   0.150   0.162   0.168   0.188   0.203
 55 A'   56 A'   57 A'   21 A"   58 A'   59 A'   60 A'   61 A'                 
  0.215   0.232   0.269   0.287   0.340   0.352   0.356   0.365
 62 A'   63 A'   22 A"   64 A'   65 A'   23 A"   66 A'   67 A'                 
  0.374   0.389   0.415   0.419   0.437   0.441   0.455   0.471
 68 A'   24 A"   25 A"   69 A'   26 A"   70 A'   71 A'   27 A"                 
  0.475   0.506   0.507   0.534   0.549   0.581   0.584   0.596
 72 A'   28 A"   73 A'   74 A'   75 A'   76 A'   29 A"   77 A'                 
  0.648   0.677   0.685   0.689   0.763   0.765   0.816   0.849
 78 A'   30 A"   31 A"   79 A'   32 A"   80 A'   81 A'   82 A'                 
  0.857   0.864   0.903   0.908   0.908   0.956   1.035   1.089
 33 A"   83 A'   34 A"   35 A"   84 A'   85 A'   86 A'   87 A'                 
  1.107   1.158   1.168   1.243   1.307   1.324   1.332   1.397
 88 A'   89 A'   90 A'   91 A'   92 A'   36 A"   93 A'   94 A'                 
  1.410   1.446   1.531   1.545   1.593   1.706   1.707   1.815
 37 A"   95 A'   38 A"   96 A'   39 A"   40 A"   97 A'   98 A'                 
  1.932   2.072   2.183   2.200   2.201   2.231   2.244   2.261
 99 A'  100 A'   41 A"  101 A'   42 A"  102 A'  103 A'   43 A"                 
  2.332   2.364   2.431   2.580   2.652   2.729   2.890   3.037
104 A'  105 A'  106 A'  107 A'   44 A"   45 A"  108 A'  109 A'                 
  3.298   3.386   3.965   4.028   4.034   4.226   4.508   4.542
110 A'  111 A'   46 A"   47 A"  112 A'  113 A'  114 A'  115 A'                 
  6.018   6.116   6.244   9.821   9.855   9.922  23.527  23.542
 48 A"  116 A'  117 A'  118 A'  119 A'  120 A'  121 A'  122 A'                 
 25.709  25.758  25.865  25.876  25.956  26.119  26.395  26.503
 49 A"   50 A"  123 A'   51 A"  124 A'  125 A'  126 A'  127 A'                 
 26.713  27.989  28.359  28.425  28.457  28.535  28.568  28.568
128 A'  129 A'   52 A"  130 A'  131 A'   53 A"   54 A"  132 A'                 
 28.691  28.870 127.905 127.962 128.049 151.771 215.858 215.891
133 A'  134 A'   55 A"  135 A'  136 A'  137 A'  138 A'  139 A'                 
215.9621901.947
140 A'  141 A'                                                                 
 --------------------------------------------------------------

          Ground-State Mulliken Net Atomic Charges

     Atom                 Charge (a.u.)
  ----------------------------------------
      1 Cl                    0.426067
      2 Cl                    0.549101
      3 Cl                    0.370626
      4 I                     0.192667
      5 C                    -0.696819
      6 C                    -0.841642
  ----------------------------------------
  Sum of atomic charges =     0.000000

 -----------------------------------------------------------------
                    Cartesian Multipole Moments
 -----------------------------------------------------------------
    Charge (ESU x 10^10)
                 0.0000
    Dipole Moment (Debye)
         X       0.8622      Y       1.2505      Z       0.0000
       Tot       1.5189
    Quadrupole Moments (Debye-Ang)
        XX     -69.7289     XY      -3.5836     YY     -81.0175
        XZ       0.0000     YZ      -0.0000     ZZ     -76.3758
    Octopole Moments (Debye-Ang^2)
       XXX     -28.5684    XXY      -4.3844    XYY     -18.2447
       YYY      -9.5934    XXZ      -0.0000    XYZ       0.0000
       YYZ       0.0000    XZZ     -14.0172    YZZ      -3.4223
       ZZZ       0.0000
    Hexadecapole Moments (Debye-Ang^3)
      XXXX   -1635.1597   XXXY      -2.3155   XXYY    -358.9582
      XYYY      -8.0028   YYYY    -509.6934   XXXZ       0.0000
      XXYZ      -0.0000   XYYZ      -0.0000   YYYZ      -0.0000
      XXZZ    -308.5100   XYZZ       1.4298   YYZZ    -100.1602
      XZZZ       0.0000   YZZZ      -0.0000   ZZZZ     -95.5203
 -----------------------------------------------------------------
 Calculating analytic gradient of the SCF energy
 Gradient of SCF Energy
            1           2           3           4           5           6
    1  -0.2024760   0.0211518  -0.0521841   0.5838010   0.3791164  -0.7294092
    2  -0.4146047  -0.5767189   0.4575227   0.7600541  -0.0718104  -0.1544428
    3  -0.0000000  -0.0000000  -0.0000000   0.0000000   0.0000000   0.0000000
 Max gradient component =       7.601E-01
 RMS gradient           =       3.637E-01
 Gradient time:  CPU 13.71 s  wall 3.53 s
 Geometry Optimization Parameters
   NAtoms,    NIC,     NZ,  NCons,   NDum,   NFix, NCnnct, MaxDiis
        6      37       0       0       0       0       0       0


** GEOMETRY OPTIMIZATION IN DELOCALIZED INTERNAL COORDINATES **
   Searching for a Minimum

   Optimization Cycle:   2

                       Coordinates (Angstroms)
     ATOM                X               Y               Z
      1  Cl        2.8337278145    0.8847232651    0.0000000000
      2  Cl       -1.1436412102    1.5408065240    0.0000000000
      3  Cl        2.4927970990   -1.1289537396    0.0000000000
      4  I        -1.5611938673   -0.4945157710    0.0000000000
      5  C         1.6575059683    0.0477485185    0.0000000000
      6  C        -0.3001422013    0.3764198056    0.0000000000
   Point Group: cs    Number of degrees of freedom:     9


   Energy is  -8375.456398382

 Hessian Updated using BFGS Update

 ** Taking Steepest Descent Step **
 Calculated Step too Large.  Step scaled by  0.346401
 Step Taken.  Stepsize is  0.300000

                             Maximum     Tolerance    Cnvgd?
         Gradient           0.566075      0.000300      NO
         Displacement       0.196089      0.001200      NO
         Energy change     -0.315582      0.000001      NO


 New Cartesian Coordinates Obtained by Inverse Iteration

 Displacement from previous Coordinates is:  0.194144
 ----------------------------------------------------------------
             Standard Nuclear Orientation (Angstroms)
    I     Atom           X                Y                Z
 ----------------------------------------------------------------
    1      Cl      2.8620328527     0.9124277818     0.0000000000
    2      Cl     -1.1418706317     1.5710339621     0.0000000000
    3      Cl      2.5087842406    -1.1547889761     0.0000000000
    4      I      -1.6308419672    -0.5357663998     0.0000000000
    5      C       1.6576943007     0.0537973792     0.0000000000
    6      C      -0.2767451919     0.3795248554     0.0000000000
 ----------------------------------------------------------------
 Molecular Point Group                 Cs    NOp =  2
 Largest Abelian Subgroup              Cs    NOp =  2
 Nuclear Repulsion Energy =   903.1239218676 hartrees
 There are       58 alpha and       58 beta electrons
 Applying Cartesian multipole field
    Component          Value
    ---------          -----
     (2,0,0)        1.00000E-11
     (0,2,0)        2.00000E-11
     (0,0,2)       -3.00000E-11
 Nucleus-field energy     =     0.0000000220 hartrees
 Requested basis set is 6-311++G(d,p)
 There are 75 shells and 196 basis functions
 A cutoff of  1.0D-11 yielded   2160 shell pairs
 There are     16223 function pairs (     17932 Cartesian)
 Smallest overlap matrix eigenvalue = 6.05E-05
 Guess MOs from SCF MO coefficient file

 -----------------------------------------------------------------------
  General SCF calculation program by
  Eric Jon Sundstrom, Paul Horn, Yuezhi Mao, Dmitri Zuev, Alec White,
  David Stuck, Shaama M.S., Shane Yost, Joonho Lee, David Small,
  Daniel Levine, Susi Lehtola, Hugh Burton, Evgeny Epifanovsky
 -----------------------------------------------------------------------
 Exchange:     0.2000 Hartree-Fock + 0.0800 Slater + 0.7200 B88
 Correlation:  0.1900 VWN1RPA + 0.8100 LYP
 Using SG-1 standard quadrature grid
 using 4 threads for integral computing
 -------------------------------------------------------
 OpenMP Integral computing Module                
 Release: version 2.0, May 2017, Q-Chem Inc. Pleasanton 
 -------------------------------------------------------
 -------------------------------------------------------
 OpenMP BLAS3 based DFT computing Module                
 Release: version 1.0, May 2013, Q-Chem Inc. Pittsburgh 
 -------------------------------------------------------
 A restricted SCF calculation will be
 performed using DIIS
 SCF converges when DIIS error is below 1.0e-08
 ---------------------------------------
  Cycle       Energy         DIIS error
 ---------------------------------------
    1   -8375.6674309256      1.55e-03  
    2   -8375.6629746145      1.72e-03  
    3   -8375.6545636171      1.92e-03  
    4   -8375.6705878472      1.04e-03  
    5   -8375.6771732810      9.38e-05  
    6   -8375.6772117565      2.37e-05  
    7   -8375.6772135828      6.90e-06  
    8   -8375.6772138907      1.74e-06  
    9   -8375.6772139100      4.98e-07  
   10   -8375.6772139109      1.27e-07  
   11   -8375.6772139109      5.13e-08  
   12   -8375.6772139111      1.51e-08  
   13   -8375.6772139110      3.02e-09  Convergence criterion met
 ---------------------------------------
 SCF time:   CPU 47.86s  wall 13.00s 
 SCF   energy in the final basis set =    -8375.6772139110
 Total energy in the final basis set =    -8375.6772139110

 --------------------------------------------------------------
             Orbital Energies (a.u.) and Symmetries
 --------------------------------------------------------------

 Alpha MOs, Restricted
 -- Occupied --                  
******* -176.31 -165.71 -165.71 -165.71 -101.60 -101.59 -101.59
  1 A'    2 A'    3 A'    1 A"    4 A'    5 A'    6 A'    7 A'                 
-35.813 -31.304 -31.301 -31.300 -22.954 -22.954 -22.953 -22.951
  8 A'    9 A'    2 A"   10 A'   11 A'    3 A"   12 A'   13 A'                 
-22.951 -10.312 -10.277  -9.526  -9.513  -9.513  -7.289  -7.281
  4 A"   14 A'   15 A'   16 A'   17 A'   18 A'   19 A'   20 A'                 
 -7.279  -7.277  -7.277  -7.267  -7.267  -7.266  -7.266  -6.372
  5 A"   21 A'   22 A'    6 A"    7 A"   23 A'   24 A'   25 A'                 
 -4.786  -4.769  -4.769  -2.061  -2.050  -2.048  -2.034  -2.033
 26 A'    8 A"   27 A'   28 A'   29 A'    9 A"   30 A'   10 A"                 
 -1.106  -1.080  -0.871  -0.756  -0.642  -0.602  -0.540  -0.511
 31 A'   32 A'   33 A'   34 A'   35 A'   36 A'   37 A'   11 A"                 
 -0.504  -0.494  -0.473  -0.439  -0.368  -0.345  -0.294  -0.259
 38 A'   12 A"   39 A'   40 A'   41 A'   13 A"   14 A"   42 A'                 
 -0.195  -0.194
 15 A"   43 A'                                                                 
 -- Virtual --                   
 -0.108  -0.085  -0.004   0.016   0.023   0.029   0.039   0.044
 16 A"   44 A'   45 A'   46 A'   47 A'   48 A'   17 A"   49 A'                 
  0.053   0.065   0.074   0.078   0.087   0.092   0.102   0.112
 50 A'   51 A'   18 A"   52 A'   53 A'   19 A"   54 A'   20 A"                 
  0.119   0.134   0.145   0.152   0.157   0.166   0.190   0.202
 55 A'   56 A'   57 A'   21 A"   58 A'   59 A'   60 A'   61 A'                 
  0.213   0.234   0.261   0.282   0.336   0.359   0.364   0.367
 62 A'   63 A'   22 A"   64 A'   65 A'   23 A"   66 A'   67 A'                 
  0.381   0.401   0.411   0.420   0.436   0.440   0.458   0.468
 68 A'   24 A"   69 A'   25 A"   70 A'   26 A"   27 A"   71 A'                 
  0.473   0.500   0.513   0.525   0.540   0.566   0.587   0.590
 72 A'   73 A'   28 A"   74 A'   75 A'   76 A'   29 A"   77 A'                 
  0.646   0.685   0.689   0.690   0.761   0.766   0.813   0.846
 78 A'   30 A"   79 A'   31 A"   80 A'   32 A"   81 A'   82 A'                 
  0.848   0.862   0.880   0.893   0.905   0.947   1.025   1.061
 33 A"   83 A'   84 A'   34 A"   35 A"   85 A'   86 A'   87 A'                 
  1.091   1.134   1.158   1.232   1.293   1.303   1.329   1.392
 88 A'   89 A'   90 A'   91 A'   92 A'   93 A'   36 A"   37 A"                 
  1.408   1.434   1.512   1.540   1.572   1.684   1.694   1.785
 94 A'   95 A'   38 A"   96 A'   39 A"   97 A'   40 A"   98 A'                 
  1.907   2.073   2.185   2.189   2.210   2.218   2.242   2.260
 99 A'  100 A'  101 A'   41 A"   42 A"  102 A'  103 A'   43 A"                 
  2.328   2.373   2.434   2.589   2.654   2.725   2.848   3.004
104 A'  105 A'  106 A'  107 A'   44 A"   45 A"  108 A'  109 A'                 
  3.249   3.395   3.966   4.022   4.031   4.189   4.394   4.520
110 A'  111 A'   46 A"   47 A"  112 A'  113 A'  114 A'  115 A'                 
  6.014   6.106   6.233   9.798   9.830   9.891  23.456  23.491
 48 A"  116 A'  117 A'  118 A'  119 A'  120 A'  121 A'  122 A'                 
 25.713  25.765  25.844  25.877  25.936  26.116  26.326  26.366
 49 A"   50 A"  123 A'   51 A"  124 A'  125 A'  126 A'  127 A'                 
 26.669  27.969  28.355  28.423  28.460  28.535  28.565  28.566
128 A'  129 A'   52 A"  130 A'  131 A'   53 A"   54 A"  132 A'                 
 28.659  28.802 127.899 127.953 128.037 151.750 215.822 215.854
133 A'  134 A'   55 A"  135 A'  136 A'  137 A'  138 A'  139 A'                 
215.9231901.922
140 A'  141 A'                                                                 

 Beta MOs, Restricted
 -- Occupied --                  
******* -176.31 -165.71 -165.71 -165.71 -101.60 -101.59 -101.59
  1 A'    2 A'    3 A'    1 A"    4 A'    5 A'    6 A'    7 A'                 
-35.813 -31.304 -31.301 -31.300 -22.954 -22.954 -22.953 -22.951
  8 A'    9 A'    2 A"   10 A'   11 A'    3 A"   12 A'   13 A'                 
-22.951 -10.312 -10.277  -9.526  -9.513  -9.513  -7.289  -7.281
  4 A"   14 A'   15 A'   16 A'   17 A'   18 A'   19 A'   20 A'                 
 -7.279  -7.277  -7.277  -7.267  -7.267  -7.266  -7.266  -6.372
  5 A"   21 A'   22 A'    6 A"    7 A"   23 A'   24 A'   25 A'                 
 -4.786  -4.769  -4.769  -2.061  -2.050  -2.048  -2.034  -2.033
 26 A'    8 A"   27 A'   28 A'   29 A'    9 A"   30 A'   10 A"                 
 -1.106  -1.080  -0.871  -0.756  -0.642  -0.602  -0.540  -0.511
 31 A'   32 A'   33 A'   34 A'   35 A'   36 A'   37 A'   11 A"                 
 -0.504  -0.494  -0.473  -0.439  -0.368  -0.345  -0.294  -0.259
 38 A'   12 A"   39 A'   40 A'   41 A'   13 A"   14 A"   42 A'                 
 -0.195  -0.194
 15 A"   43 A'                                                                 
 -- Virtual --                   
 -0.108  -0.085  -0.004   0.016   0.023   0.029   0.039   0.044
 16 A"   44 A'   45 A'   46 A'   47 A'   48 A'   17 A"   49 A'                 
  0.053   0.065   0.074   0.078   0.087   0.092   0.102   0.112
 50 A'   51 A'   18 A"   52 A'   53 A'   19 A"   54 A'   20 A"                 
  0.119   0.134   0.145   0.152   0.157   0.166   0.190   0.202
 55 A'   56 A'   57 A'   21 A"   58 A'   59 A'   60 A'   61 A'                 
  0.213   0.234   0.261   0.282   0.336   0.359   0.364   0.367
 62 A'   63 A'   22 A"   64 A'   65 A'   23 A"   66 A'   67 A'                 
  0.381   0.401   0.411   0.420   0.436   0.440   0.458   0.468
 68 A'   24 A"   69 A'   25 A"   70 A'   26 A"   27 A"   71 A'                 
  0.473   0.500   0.513   0.525   0.540   0.566   0.587   0.590
 72 A'   73 A'   28 A"   74 A'   75 A'   76 A'   29 A"   77 A'                 
  0.646   0.685   0.689   0.690   0.761   0.766   0.813   0.846
 78 A'   30 A"   79 A'   31 A"   80 A'   32 A"   81 A'   82 A'                 
  0.848   0.862   0.880   0.893   0.905   0.947   1.025   1.061
 33 A"   83 A'   84 A'   34 A"   35 A"   85 A'   86 A'   87 A'                 
  1.091   1.134   1.158   1.232   1.293   1.303   1.329   1.392
 88 A'   89 A'   90 A'   91 A'   92 A'   93 A'   36 A"   37 A"                 
  1.408   1.434   1.512   1.540   1.572   1.684   1.694   1.785
 94 A'   95 A'   38 A"   96 A'   39 A"   97 A'   40 A"   98 A'                 
  1.907   2.073   2.185   2.189   2.210   2.218   2.242   2.260
 99 A'  100 A'  101 A'   41 A"   42 A"  102 A'  103 A'   43 A"                 
  2.328   2.373   2.434   2.589   2.654   2.725   2.848   3.004
104 A'  105 A'  106 A'  107 A'   44 A"   45 A"  108 A'  109 A'                 
  3.249   3.395   3.966   4.022   4.031   4.189   4.394   4.520
110 A'  111 A'   46 A"   47 A"  112 A'  113 A'  114 A'  115 A'                 
  6.014   6.106   6.233   9.798   9.830   9.891  23.456  23.491
 48 A"  116 A'  117 A'  118 A'  119 A'  120 A'  121 A'  122 A'                 
 25.713  25.765  25.844  25.877  25.936  26.116  26.326  26.366
 49 A"   50 A"  123 A'   51 A"  124 A'  125 A'  126 A'  127 A'                 
 26.669  27.969  28.355  28.423  28.460  28.535  28.565  28.566
128 A'  129 A'   52 A"  130 A'  131 A'   53 A"   54 A"  132 A'                 
 28.659  28.802 127.899 127.953 128.037 151.750 215.822 215.854
133 A'  134 A'   55 A"  135 A'  136 A'  137 A'  138 A'  139 A'                 
215.9231901.922
140 A'  141 A'                                                                 
 --------------------------------------------------------------

          Ground-State Mulliken Net Atomic Charges

     Atom                 Charge (a.u.)
  ----------------------------------------
      1 Cl                    0.451968
      2 Cl                    0.534487
      3 Cl                    0.355678
      4 I                     0.135424
      5 C                    -0.712636
      6 C                    -0.764920
  ----------------------------------------
  Sum of atomic charges =     0.000000

 -----------------------------------------------------------------
                    Cartesian Multipole Moments
 -----------------------------------------------------------------
    Charge (ESU x 10^10)
                 0.0000
    Dipole Moment (Debye)
         X       0.6886      Y       1.0681      Z       0.0000
       Tot       1.2708
    Quadrupole Moments (Debye-Ang)
        XX     -69.6151     XY      -3.1318     YY     -80.5365
        XZ       0.0000     YZ       0.0000     ZZ     -76.8643
    Octopole Moments (Debye-Ang^2)
       XXX     -27.3536    XXY      -4.2970    XYY     -16.8334
       YYY      -8.0173    XXZ       0.0000    XYZ      -0.0000
       YYZ      -0.0000    XZZ     -13.0612    YZZ      -2.8336
       ZZZ       0.0000
    Hexadecapole Moments (Debye-Ang^3)
      XXXX   -1684.2373   XXXY      -6.2445   XXYY    -369.0956
      XYYY     -16.1485   YYYY    -527.0863   XXXZ       0.0000
      XXYZ       0.0000   XYYZ       0.0000   YYYZ       0.0000
      XXZZ    -318.1980   XYZZ      -1.2615   YYZZ    -103.4389
      XZZZ      -0.0000   YZZZ       0.0000   ZZZZ     -96.2572
 -----------------------------------------------------------------
 Calculating analytic gradient of the SCF energy
 Gradient of SCF Energy
            1           2           3           4           5           6
    1  -0.1548860   0.0057972  -0.0293952   0.3735546   0.3150572  -0.5101278
    2  -0.3468880  -0.4641755   0.3787050   0.5358361  -0.0605687  -0.0429090
    3   0.0000000   0.0000000   0.0000000   0.0000000  -0.0000000   0.0000000
 Max gradient component =       5.358E-01
 RMS gradient           =       2.683E-01
 Gradient time:  CPU 13.36 s  wall 3.45 s
 Geometry Optimization Parameters
   NAtoms,    NIC,     NZ,  NCons,   NDum,   NFix, NCnnct, MaxDiis
        6      37       0       0       0       0       0       0


** GEOMETRY OPTIMIZATION IN DELOCALIZED INTERNAL COORDINATES **
   Searching for a Minimum

   Optimization Cycle:   3

                       Coordinates (Angstroms)
     ATOM                X               Y               Z
      1  Cl        2.8620328527    0.9124277818    0.0000000000
      2  Cl       -1.1418706317    1.5710339621    0.0000000000
      3  Cl        2.5087842406   -1.1547889761    0.0000000000
      4  I        -1.6308419672   -0.5357663998    0.0000000000
      5  C         1.6576943007    0.0537973792    0.0000000000
      6  C        -0.2767451919    0.3795248554    0.0000000000
   Point Group: cs    Number of degrees of freedom:     9


   Energy is  -8375.677213911

 Hessian Updated using BFGS Update

 ** Taking Steepest Descent Step **
 Calculated Step too Large.  Step scaled by  0.477673
 Step Taken.  Stepsize is  0.300000

                             Maximum     Tolerance    Cnvgd?
         Gradient           0.424396      0.000300      NO
         Displacement       0.202723      0.001200      NO
         Energy change     -0.220816      0.000001      NO


 New Cartesian Coordinates Obtained by Inverse Iteration

 Displacement from previous Coordinates is:  0.177211
 ----------------------------------------------------------------
             Standard Nuclear Orientation (Angstroms)
    I     Atom           X                Y                Z
 ----------------------------------------------------------------
    1      Cl      2.8808235338     0.9452442785     0.0000000000
    2      Cl     -1.1344935873     1.6061726074     0.0000000000
    3      Cl      2.5156281099    -1.1847041945     0.0000000000
    4      I      -1.6816754960    -0.5782923092     0.0000000000
    5      C       1.6500012432     0.0592253385     0.0000000000
    6      C      -0.2512302006     0.3785828818     0.0000000000
 ----------------------------------------------------------------
 Molecular Point Group                 Cs    NOp =  2
 Largest Abelian Subgroup              Cs    NOp =  2
 Nuclear Repulsion Energy =   879.9603653580 hartrees
 There are       58 alpha and       58 beta electrons
 Applying Cartesian multipole field
    Component          Value
    ---------          -----
     (2,0,0)        1.00000E-11
     (0,2,0)        2.00000E-11
     (0,0,2)       -3.00000E-11
 Nucleus-field energy     =     0.0000000229 hartrees
 Requested basis set is 6-311++G(d,p)
 There are 75 shells and 196 basis functions
 A cutoff of  1.0D-11 yielded   2152 shell pairs
 There are     16177 function pairs (     17886 Cartesian)
 Smallest overlap matrix eigenvalue = 5.96E-05
 Guess MOs from SCF MO coefficient file

 -----------------------------------------------------------------------
  General SCF calculation program by
  Eric Jon Sundstrom, Paul Horn, Yuezhi Mao, Dmitri Zuev, Alec White,
  David Stuck, Shaama M.S., Shane Yost, Joonho Lee, David Small,
  Daniel Levine, Susi Lehtola, Hugh Burton, Evgeny Epifanovsky
 -----------------------------------------------------------------------
 Exchange:     0.2000 Hartree-Fock + 0.0800 Slater + 0.7200 B88
 Correlation:  0.1900 VWN1RPA + 0.8100 LYP
 Using SG-1 standard quadrature grid
 using 4 threads for integral computing
 -------------------------------------------------------
 OpenMP Integral computing Module                
 Release: version 2.0, May 2017, Q-Chem Inc. Pleasanton 
 -------------------------------------------------------
 -------------------------------------------------------
 OpenMP BLAS3 based DFT computing Module                
 Release: version 1.0, May 2013, Q-Chem Inc. Pittsburgh 
 -------------------------------------------------------
 A restricted SCF calculation will be
 performed using DIIS
 SCF converges when DIIS error is below 1.0e-08
 ---------------------------------------
  Cycle       Energy         DIIS error
 ---------------------------------------
    1   -8375.8325554279      1.25e-03  
    2   -8375.8325434167      1.24e-03  
    3   -8375.8278061648      1.43e-03  
    4   -8375.8357191374      8.35e-04  
    5   -8375.8398703963      7.87e-05  
    6   -8375.8398983537      1.53e-05  
    7   -8375.8398991989      4.75e-06  
    8   -8375.8398993400      1.16e-06  
    9   -8375.8398993487      5.07e-07  
   10   -8375.8398993495      1.62e-07  
   11   -8375.8398993496      2.60e-08  
   12   -8375.8398993497      1.70e-08  
   13   -8375.8398993498      4.11e-09  Convergence criterion met
 ---------------------------------------
 SCF time:   CPU 47.50s  wall 13.00s 
 SCF   energy in the final basis set =    -8375.8398993498
 Total energy in the final basis set =    -8375.8398993498

 --------------------------------------------------------------
             Orbital Energies (a.u.) and Symmetries
 --------------------------------------------------------------

 Alpha MOs, Restricted
 -- Occupied --                  
******* -176.31 -165.72 -165.72 -165.72 -101.60 -101.59 -101.59
  1 A'    2 A'    3 A'    1 A"    4 A'    5 A'    6 A'    7 A'                 
-35.813 -31.305 -31.301 -31.300 -22.955 -22.955 -22.954 -22.951
  8 A'    9 A'    2 A"   10 A'   11 A'    3 A"   12 A'   13 A'                 
-22.951 -10.318 -10.286  -9.521  -9.511  -9.511  -7.284  -7.275
  4 A"   14 A'   15 A'   16 A'   17 A'   18 A'   19 A'   20 A'                 
 -7.275  -7.275  -7.274  -7.266  -7.266  -7.264  -7.264  -6.369
 21 A'   22 A'    5 A"    6 A"    7 A"   23 A'   24 A'   25 A'                 
 -4.783  -4.767  -4.767  -2.055  -2.046  -2.045  -2.031  -2.031
 26 A'    8 A"   27 A'   28 A'   29 A'    9 A"   30 A'   10 A"                 
 -1.077  -1.045  -0.867  -0.746  -0.640  -0.595  -0.531  -0.499
 31 A'   32 A'   33 A'   34 A'   35 A'   36 A'   37 A'   38 A'                 
 -0.495  -0.473  -0.459  -0.438  -0.368  -0.345  -0.293  -0.268
 11 A"   12 A"   39 A'   40 A'   41 A'   13 A"   14 A"   42 A'                 
 -0.207  -0.200
 43 A'   15 A"                                                                 
 -- Virtual --                   
 -0.108  -0.080  -0.005   0.012   0.023   0.028   0.041   0.042
 16 A"   44 A'   45 A'   46 A'   47 A'   48 A'   49 A'   17 A"                 
  0.052   0.064   0.075   0.077   0.083   0.092   0.097   0.113
 50 A'   51 A'   18 A"   52 A'   53 A'   19 A"   54 A'   20 A"                 
  0.117   0.130   0.143   0.153   0.154   0.163   0.191   0.200
 55 A'   56 A'   57 A'   58 A'   21 A"   59 A'   60 A'   61 A'                 
  0.211   0.236   0.255   0.278   0.328   0.364   0.369   0.375
 62 A'   63 A'   22 A"   64 A'   65 A'   23 A"   66 A'   67 A'                 
  0.387   0.410   0.412   0.426   0.432   0.442   0.449   0.460
 68 A'   69 A'   24 A"   25 A"   70 A'   26 A"   27 A"   71 A'                 
  0.488   0.499   0.516   0.518   0.533   0.551   0.586   0.589
 72 A'   73 A'   74 A'   28 A"   75 A'   76 A'   29 A"   77 A'                 
  0.643   0.691   0.693   0.696   0.756   0.774   0.801   0.836
 78 A'   30 A"   79 A'   31 A"   80 A'   32 A"   81 A'   82 A'                 
  0.841   0.860   0.878   0.881   0.906   0.939   1.012   1.031
 33 A"   83 A'   84 A'   34 A"   35 A"   85 A'   86 A'   87 A'                 
  1.056   1.117   1.163   1.216   1.267   1.280   1.323   1.379
 88 A'   89 A'   90 A'   91 A'   92 A'   93 A'   36 A"   37 A"                 
  1.417   1.430   1.486   1.537   1.553   1.664   1.683   1.759
 94 A'   95 A'   38 A"   96 A'   39 A"   97 A'   40 A"   98 A'                 
  1.873   2.070   2.173   2.194   2.199   2.218   2.247   2.259
 99 A'  100 A'  101 A'   41 A"  102 A'   42 A"  103 A'   43 A"                 
  2.327   2.382   2.439   2.594   2.650   2.723   2.816   2.977
104 A'  105 A'  106 A'  107 A'   44 A"   45 A"  108 A'  109 A'                 
  3.201   3.410   3.964   4.020   4.027   4.165   4.313   4.502
110 A'  111 A'   46 A"   47 A"  112 A'  113 A'  114 A'  115 A'                 
  6.009   6.096   6.218   9.773   9.806   9.865  23.400  23.440
 48 A"  116 A'  117 A'  118 A'  119 A'  120 A'  121 A'  122 A'                 
 25.721  25.772  25.807  25.874  25.914  26.101  26.208  26.336
 49 A"   50 A"  123 A'   51 A"  124 A'  125 A'  126 A'  127 A'                 
 26.657  27.950  28.350  28.418  28.461  28.533  28.562  28.563
128 A'  129 A'   52 A"  130 A'  131 A'   53 A"   54 A"  132 A'                 
 28.637  28.752 127.894 127.945 128.020 151.731 215.785 215.819
133 A'  134 A'   55 A"  135 A'  136 A'  137 A'  138 A'  139 A'                 
215.8881901.902
140 A'  141 A'                                                                 

 Beta MOs, Restricted
 -- Occupied --                  
******* -176.31 -165.72 -165.72 -165.72 -101.60 -101.59 -101.59
  1 A'    2 A'    3 A'    1 A"    4 A'    5 A'    6 A'    7 A'                 
-35.813 -31.305 -31.301 -31.300 -22.955 -22.955 -22.954 -22.951
  8 A'    9 A'    2 A"   10 A'   11 A'    3 A"   12 A'   13 A'                 
-22.951 -10.318 -10.286  -9.521  -9.511  -9.511  -7.284  -7.275
  4 A"   14 A'   15 A'   16 A'   17 A'   18 A'   19 A'   20 A'                 
 -7.275  -7.275  -7.274  -7.266  -7.266  -7.264  -7.264  -6.369
 21 A'   22 A'    5 A"    6 A"    7 A"   23 A'   24 A'   25 A'                 
 -4.783  -4.767  -4.767  -2.055  -2.046  -2.045  -2.031  -2.031
 26 A'    8 A"   27 A'   28 A'   29 A'    9 A"   30 A'   10 A"                 
 -1.077  -1.045  -0.867  -0.746  -0.640  -0.595  -0.531  -0.499
 31 A'   32 A'   33 A'   34 A'   35 A'   36 A'   37 A'   38 A'                 
 -0.495  -0.473  -0.459  -0.438  -0.368  -0.345  -0.293  -0.268
 11 A"   12 A"   39 A'   40 A'   41 A'   13 A"   14 A"   42 A'                 
 -0.207  -0.200
 43 A'   15 A"                                                                 
 -- Virtual --                   
 -0.108  -0.080  -0.005   0.012   0.023   0.028   0.041   0.042
 16 A"   44 A'   45 A'   46 A'   47 A'   48 A'   49 A'   17 A"                 
  0.052   0.064   0.075   0.077   0.083   0.092   0.097   0.113
 50 A'   51 A'   18 A"   52 A'   53 A'   19 A"   54 A'   20 A"                 
  0.117   0.130   0.143   0.153   0.154   0.163   0.191   0.200
 55 A'   56 A'   57 A'   58 A'   21 A"   59 A'   60 A'   61 A'                 
  0.211   0.236   0.255   0.278   0.328   0.364   0.369   0.375
 62 A'   63 A'   22 A"   64 A'   65 A'   23 A"   66 A'   67 A'                 
  0.387   0.410   0.412   0.426   0.432   0.442   0.449   0.460
 68 A'   69 A'   24 A"   25 A"   70 A'   26 A"   27 A"   71 A'                 
  0.488   0.499   0.516   0.518   0.533   0.551   0.586   0.589
 72 A'   73 A'   74 A'   28 A"   75 A'   76 A'   29 A"   77 A'                 
  0.643   0.691   0.693   0.696   0.756   0.774   0.801   0.836
 78 A'   30 A"   79 A'   31 A"   80 A'   32 A"   81 A'   82 A'                 
  0.841   0.860   0.878   0.881   0.906   0.939   1.012   1.031
 33 A"   83 A'   84 A'   34 A"   35 A"   85 A'   86 A'   87 A'                 
  1.056   1.117   1.163   1.216   1.267   1.280   1.323   1.379
 88 A'   89 A'   90 A'   91 A'   92 A'   93 A'   36 A"   37 A"                 
  1.417   1.430   1.486   1.537   1.553   1.664   1.683   1.759
 94 A'   95 A'   38 A"   96 A'   39 A"   97 A'   40 A"   98 A'                 
  1.873   2.070   2.173   2.194   2.199   2.218   2.247   2.259
 99 A'  100 A'  101 A'   41 A"  102 A'   42 A"  103 A'   43 A"                 
  2.327   2.382   2.439   2.594   2.650   2.723   2.816   2.977
104 A'  105 A'  106 A'  107 A'   44 A"   45 A"  108 A'  109 A'                 
  3.201   3.410   3.964   4.020   4.027   4.165   4.313   4.502
110 A'  111 A'   46 A"   47 A"  112 A'  113 A'  114 A'  115 A'                 
  6.009   6.096   6.218   9.773   9.806   9.865  23.400  23.440
 48 A"  116 A'  117 A'  118 A'  119 A'  120 A'  121 A'  122 A'                 
 25.721  25.772  25.807  25.874  25.914  26.101  26.208  26.336
 49 A"   50 A"  123 A'   51 A"  124 A'  125 A'  126 A'  127 A'                 
 26.657  27.950  28.350  28.418  28.461  28.533  28.562  28.563
128 A'  129 A'   52 A"  130 A'  131 A'   53 A"   54 A"  132 A'                 
 28.637  28.752 127.894 127.945 128.020 151.731 215.785 215.819
133 A'  134 A'   55 A"  135 A'  136 A'  137 A'  138 A'  139 A'                 
215.8881901.902
140 A'  141 A'                                                                 
 --------------------------------------------------------------

          Ground-State Mulliken Net Atomic Charges

     Atom                 Charge (a.u.)
  ----------------------------------------
      1 Cl                    0.475930
      2 Cl                    0.515170
      3 Cl                    0.340358
      4 I                     0.115933
      5 C                    -0.719729
      6 C                    -0.727662
  ----------------------------------------
  Sum of atomic charges =    -0.000000

 -----------------------------------------------------------------
                    Cartesian Multipole Moments
 -----------------------------------------------------------------
    Charge (ESU x 10^10)
                -0.0000
    Dipole Moment (Debye)
         X       0.4802      Y       0.8501      Z       0.0000
       Tot       0.9763
    Quadrupole Moments (Debye-Ang)
        XX     -69.6264     XY      -2.6250     YY     -80.1195
        XZ      -0.0000     YZ      -0.0000     ZZ     -77.3027
    Octopole Moments (Debye-Ang^2)
       XXX     -27.7692    XXY      -4.2500    XYY     -15.7658
       YYY      -6.6443    XXZ       0.0000    XYZ       0.0000
       YYZ       0.0000    XZZ     -12.5162    YZZ      -2.2888
       ZZZ       0.0000
    Hexadecapole Moments (Debye-Ang^3)
      XXXX   -1718.0762   XXXY      -9.9384   XXYY    -376.4291
      XYYY     -24.2619   YYYY    -548.4846   XXXZ       0.0000
      XXYZ      -0.0000   XYYZ       0.0000   YYYZ      -0.0000
      XXZZ    -325.0997   XYZZ      -3.9286   YYZZ    -107.5006
      XZZZ       0.0000   YZZZ      -0.0000   ZZZZ     -96.9312
 -----------------------------------------------------------------
 Calculating analytic gradient of the SCF energy
 Gradient of SCF Energy
            1           2           3           4           5           6
    1  -0.1121364  -0.0091283  -0.0104340   0.2389381   0.2598394  -0.3670787
    2  -0.2825316  -0.3645503   0.3039979   0.3859375  -0.0506142   0.0077607
    3   0.0000000  -0.0000000  -0.0000000   0.0000000  -0.0000000  -0.0000000
 Max gradient component =       3.859E-01
 RMS gradient           =       2.012E-01
 Gradient time:  CPU 13.19 s  wall 3.40 s
 Geometry Optimization Parameters
   NAtoms,    NIC,     NZ,  NCons,   NDum,   NFix, NCnnct, MaxDiis
        6      37       0       0       0       0       0       0


** GEOMETRY OPTIMIZATION IN DELOCALIZED INTERNAL COORDINATES **
   Searching for a Minimum

   Optimization Cycle:   4

                       Coordinates (Angstroms)
     ATOM                X               Y               Z
      1  Cl        2.8808235338    0.9452442785    0.0000000000
      2  Cl       -1.1344935873    1.6061726074    0.0000000000
      3  Cl        2.5156281099   -1.1847041945    0.0000000000
      4  I        -1.6816754960   -0.5782923092    0.0000000000
      5  C         1.6500012432    0.0592253385    0.0000000000
      6  C        -0.2512302006    0.3785828818    0.0000000000
   Point Group: cs    Number of degrees of freedom:     9


   Energy is  -8375.839899350

 Hessian Updated using BFGS Update

 ** Taking Steepest Descent Step **
 Calculated Step too Large.  Step scaled by  0.639951
 Step Taken.  Stepsize is  0.300000

                             Maximum     Tolerance    Cnvgd?
         Gradient           0.327481      0.000300      NO
         Displacement       0.209572      0.001200      NO
         Energy change     -0.162685      0.000001      NO


 New Cartesian Coordinates Obtained by Inverse Iteration

 Displacement from previous Coordinates is:  0.172272
 ----------------------------------------------------------------
             Standard Nuclear Orientation (Angstroms)
    I     Atom           X                Y                Z
 ----------------------------------------------------------------
    1      Cl      2.8857356013     0.9827683212     0.0000000000
    2      Cl     -1.1157511463     1.6438551257     0.0000000000
    3      Cl      2.5085148234    -1.2165730105     0.0000000000
    4      I      -1.7108196553    -0.6228149782     0.0000000000
    5      C       1.6330554925     0.0647306701     0.0000000000
    6      C      -0.2216815126     0.3742624742     0.0000000000
 ----------------------------------------------------------------
 Molecular Point Group                 Cs    NOp =  2
 Largest Abelian Subgroup              Cs    NOp =  2
 Nuclear Repulsion Energy =   861.4175650676 hartrees
 There are       58 alpha and       58 beta electrons
 Applying Cartesian multipole field
    Component          Value
    ---------          -----
     (2,0,0)        1.00000E-11
     (0,2,0)        2.00000E-11
     (0,0,2)       -3.00000E-11
 Nucleus-field energy     =     0.0000000235 hartrees
 Requested basis set is 6-311++G(d,p)
 There are 75 shells and 196 basis functions
 A cutoff of  1.0D-11 yielded   2145 shell pairs
 There are     16112 function pairs (     17811 Cartesian)
 Smallest overlap matrix eigenvalue = 5.58E-05
 Guess MOs from SCF MO coefficient file

 -----------------------------------------------------------------------
  General SCF calculation program by
  Eric Jon Sundstrom, Paul Horn, Yuezhi Mao, Dmitri Zuev, Alec White,
  David Stuck, Shaama M.S., Shane Yost, Joonho Lee, David Small,
  Daniel Levine, Susi Lehtola, Hugh Burton, Evgeny Epifanovsky
 -----------------------------------------------------------------------
 Exchange:     0.2000 Hartree-Fock + 0.0800 Slater + 0.7200 B88
 Correlation:  0.1900 VWN1RPA + 0.8100 LYP
 Using SG-1 standard quadrature grid
 using 4 threads for integral computing
 -------------------------------------------------------
 OpenMP Integral computing Module                
 Release: version 2.0, May 2017, Q-Chem Inc. Pleasanton 
 -------------------------------------------------------
 -------------------------------------------------------
 OpenMP BLAS3 based DFT computing Module                
 Release: version 1.0, May 2013, Q-Chem Inc. Pittsburgh 
 -------------------------------------------------------
 A restricted SCF calculation will be
 performed using DIIS
 SCF converges when DIIS error is below 1.0e-08
 ---------------------------------------
  Cycle       Energy         DIIS error
 ---------------------------------------
    1   -8375.9576158544      1.06e-03  
    2   -8375.9598229268      8.65e-04  
    3   -8375.9565138598      1.10e-03  
    4   -8375.9610844882      6.29e-04  
    5   -8375.9633925055      7.26e-05  
    6   -8375.9634176521      1.13e-05  
    7   -8375.9634181768      3.47e-06  
    8   -8375.9634182486      8.95e-07  
    9   -8375.9634182536      4.93e-07  
   10   -8375.9634182544      1.45e-07  
   11   -8375.9634182545      1.90e-08  
   12   -8375.9634182546      1.03e-08  
   13   -8375.9634182547      2.39e-09  Convergence criterion met
 ---------------------------------------
 SCF time:   CPU 47.07s  wall 13.00s 
 SCF   energy in the final basis set =    -8375.9634182547
 Total energy in the final basis set =    -8375.9634182547

 --------------------------------------------------------------
             Orbital Energies (a.u.) and Symmetries
 --------------------------------------------------------------

 Alpha MOs, Restricted
 -- Occupied --                  
******* -176.32 -165.72 -165.72 -165.72 -101.59 -101.59 -101.59
  1 A'    2 A'    3 A'    1 A"    4 A'    5 A'    6 A'    7 A'                 
-35.814 -31.307 -31.302 -31.301 -22.957 -22.956 -22.956 -22.953
  8 A'    9 A'    2 A"   10 A'   11 A'    3 A"   12 A'   13 A'                 
-22.953 -10.324 -10.295  -9.516  -9.510  -9.510  -7.279  -7.274
  4 A"   14 A'   15 A'   16 A'   17 A'   18 A'   19 A'   20 A'                 
 -7.274  -7.270  -7.270  -7.264  -7.264  -7.263  -7.263  -6.369
 21 A'   22 A'    5 A"    6 A"    7 A"   23 A'   24 A'   25 A'                 
 -4.782  -4.767  -4.766  -2.052  -2.044  -2.044  -2.030  -2.030
 26 A'    8 A"   27 A'   28 A'   29 A'    9 A"   30 A'   10 A"                 
 -1.051  -1.013  -0.863  -0.739  -0.641  -0.590  -0.524  -0.495
 31 A'   32 A'   33 A'   34 A'   35 A'   36 A'   37 A'   38 A'                 
 -0.481  -0.455  -0.448  -0.435  -0.367  -0.346  -0.294  -0.278
 11 A"   12 A"   39 A'   40 A'   41 A'   13 A"   14 A"   42 A'                 
 -0.219  -0.207
 43 A'   15 A"                                                                 
 -- Virtual --                   
 -0.106  -0.074  -0.008   0.009   0.019   0.030   0.040   0.045
 16 A"   44 A'   45 A'   46 A'   47 A'   48 A'   49 A'   17 A"                 
  0.051   0.064   0.076   0.076   0.078   0.093   0.093   0.113
 50 A'   51 A'   52 A'   18 A"   53 A'   19 A"   54 A'   20 A"                 
  0.117   0.125   0.141   0.151   0.155   0.160   0.190   0.199
 55 A'   56 A'   57 A'   58 A'   21 A"   59 A'   60 A'   61 A'                 
  0.209   0.238   0.251   0.276   0.318   0.366   0.371   0.386
 62 A'   63 A'   22 A"   64 A'   65 A'   23 A"   66 A'   67 A'                 
  0.393   0.413   0.418   0.432   0.434   0.440   0.449   0.453
 68 A'   69 A'   24 A"   70 A'   25 A"   26 A"   27 A"   71 A'                 
  0.490   0.498   0.505   0.524   0.534   0.543   0.583   0.592
 72 A'   73 A'   74 A'   28 A"   75 A'   76 A'   29 A"   77 A'                 
  0.643   0.695   0.702   0.702   0.749   0.778   0.785   0.837
 78 A'   30 A"   31 A"   79 A'   80 A'   81 A'   32 A"   33 A"                 
  0.837   0.862   0.871   0.890   0.909   0.933   0.997   1.002
 82 A'   83 A'   34 A"   84 A'   35 A"   85 A'   86 A'   87 A'                 
  1.022   1.105   1.174   1.197   1.236   1.266   1.310   1.368
 88 A'   89 A'   90 A'   91 A'   92 A'   93 A'   36 A"   37 A"                 
  1.420   1.435   1.458   1.532   1.537   1.648   1.678   1.740
 94 A'   95 A'   38 A"   96 A'   39 A"   97 A'   40 A"   98 A'                 
  1.834   2.061   2.171   2.185   2.199   2.225   2.253   2.258
 99 A'  100 A'  101 A'  102 A'   41 A"   42 A"  103 A'   43 A"                 
  2.328   2.388   2.445   2.594   2.643   2.724   2.791   2.954
104 A'  105 A'  106 A'  107 A'   44 A"   45 A"  108 A'  109 A'                 
  3.160   3.439   3.961   4.019   4.021   4.147   4.266   4.486
110 A'  111 A'   46 A"   47 A"  112 A'  113 A'  114 A'  115 A'                 
  6.006   6.087   6.199   9.747   9.785   9.844  23.357  23.394
 48 A"  116 A'  117 A'  118 A'  119 A'  120 A'  121 A'  122 A'                 
 25.731  25.754  25.777  25.868  25.897  26.084  26.146  26.325
 49 A"  123 A'   50 A"   51 A"  124 A'  125 A'  126 A'  127 A'                 
 26.662  27.931  28.347  28.410  28.456  28.531  28.559  28.559
128 A'  129 A'   52 A"  130 A'  131 A'   53 A"  132 A'   54 A"                 
 28.623  28.721 127.890 127.937 128.004 151.715 215.748 215.790
133 A'  134 A'   55 A"  135 A'  136 A'  137 A'  138 A'  139 A'                 
215.8621901.884
140 A'  141 A'                                                                 

 Beta MOs, Restricted
 -- Occupied --                  
******* -176.32 -165.72 -165.72 -165.72 -101.59 -101.59 -101.59
  1 A'    2 A'    3 A'    1 A"    4 A'    5 A'    6 A'    7 A'                 
-35.814 -31.307 -31.302 -31.301 -22.957 -22.956 -22.956 -22.953
  8 A'    9 A'    2 A"   10 A'   11 A'    3 A"   12 A'   13 A'                 
-22.953 -10.324 -10.295  -9.516  -9.510  -9.510  -7.279  -7.274
  4 A"   14 A'   15 A'   16 A'   17 A'   18 A'   19 A'   20 A'                 
 -7.274  -7.270  -7.270  -7.264  -7.264  -7.263  -7.263  -6.369
 21 A'   22 A'    5 A"    6 A"    7 A"   23 A'   24 A'   25 A'                 
 -4.782  -4.767  -4.766  -2.052  -2.044  -2.044  -2.030  -2.030
 26 A'    8 A"   27 A'   28 A'   29 A'    9 A"   30 A'   10 A"                 
 -1.051  -1.013  -0.863  -0.739  -0.641  -0.590  -0.524  -0.495
 31 A'   32 A'   33 A'   34 A'   35 A'   36 A'   37 A'   38 A'                 
 -0.481  -0.455  -0.448  -0.435  -0.367  -0.346  -0.294  -0.278
 11 A"   12 A"   39 A'   40 A'   41 A'   13 A"   14 A"   42 A'                 
 -0.219  -0.207
 43 A'   15 A"                                                                 
 -- Virtual --                   
 -0.106  -0.074  -0.008   0.009   0.019   0.030   0.040   0.045
 16 A"   44 A'   45 A'   46 A'   47 A'   48 A'   49 A'   17 A"                 
  0.051   0.064   0.076   0.076   0.078   0.093   0.093   0.113
 50 A'   51 A'   52 A'   18 A"   53 A'   19 A"   54 A'   20 A"                 
  0.117   0.125   0.141   0.151   0.155   0.160   0.190   0.199
 55 A'   56 A'   57 A'   58 A'   21 A"   59 A'   60 A'   61 A'                 
  0.209   0.238   0.251   0.276   0.318   0.366   0.371   0.386
 62 A'   63 A'   22 A"   64 A'   65 A'   23 A"   66 A'   67 A'                 
  0.393   0.413   0.418   0.432   0.434   0.440   0.449   0.453
 68 A'   69 A'   24 A"   70 A'   25 A"   26 A"   27 A"   71 A'                 
  0.490   0.498   0.505   0.524   0.534   0.543   0.583   0.592
 72 A'   73 A'   74 A'   28 A"   75 A'   76 A'   29 A"   77 A'                 
  0.643   0.695   0.702   0.702   0.749   0.778   0.785   0.837
 78 A'   30 A"   31 A"   79 A'   80 A'   81 A'   32 A"   33 A"                 
  0.837   0.862   0.871   0.890   0.909   0.933   0.997   1.002
 82 A'   83 A'   34 A"   84 A'   35 A"   85 A'   86 A'   87 A'                 
  1.022   1.105   1.174   1.197   1.236   1.266   1.310   1.368
 88 A'   89 A'   90 A'   91 A'   92 A'   93 A'   36 A"   37 A"                 
  1.420   1.435   1.458   1.532   1.537   1.648   1.678   1.740
 94 A'   95 A'   38 A"   96 A'   39 A"   97 A'   40 A"   98 A'                 
  1.834   2.061   2.171   2.185   2.199   2.225   2.253   2.258
 99 A'  100 A'  101 A'  102 A'   41 A"   42 A"  103 A'   43 A"                 
  2.328   2.388   2.445   2.594   2.643   2.724   2.791   2.954
104 A'  105 A'  106 A'  107 A'   44 A"   45 A"  108 A'  109 A'                 
  3.160   3.439   3.961   4.019   4.021   4.147   4.266   4.486
110 A'  111 A'   46 A"   47 A"  112 A'  113 A'  114 A'  115 A'                 
  6.006   6.087   6.199   9.747   9.785   9.844  23.357  23.394
 48 A"  116 A'  117 A'  118 A'  119 A'  120 A'  121 A'  122 A'                 
 25.731  25.754  25.777  25.868  25.897  26.084  26.146  26.325
 49 A"  123 A'   50 A"   51 A"  124 A'  125 A'  126 A'  127 A'                 
 26.662  27.931  28.347  28.410  28.456  28.531  28.559  28.559
128 A'  129 A'   52 A"  130 A'  131 A'   53 A"  132 A'   54 A"                 
 28.623  28.721 127.890 127.937 128.004 151.715 215.748 215.790
133 A'  134 A'   55 A"  135 A'  136 A'  137 A'  138 A'  139 A'                 
215.8621901.884
140 A'  141 A'                                                                 
 --------------------------------------------------------------

          Ground-State Mulliken Net Atomic Charges

     Atom                 Charge (a.u.)
  ----------------------------------------
      1 Cl                    0.496112
      2 Cl                    0.488612
      3 Cl                    0.328232
      4 I                     0.118542
      5 C                    -0.716248
      6 C                    -0.715250
  ----------------------------------------
  Sum of atomic charges =    -0.000000

 -----------------------------------------------------------------
                    Cartesian Multipole Moments
 -----------------------------------------------------------------
    Charge (ESU x 10^10)
                -0.0000
    Dipole Moment (Debye)
         X       0.2766      Y       0.6253      Z      -0.0000
       Tot       0.6838
    Quadrupole Moments (Debye-Ang)
        XX     -69.8188     XY      -2.0744     YY     -79.7103
        XZ       0.0000     YZ      -0.0000     ZZ     -77.6709
    Octopole Moments (Debye-Ang^2)
       XXX     -29.4764    XXY      -4.2033    XYY     -15.0866
       YYY      -5.2616    XXZ       0.0000    XYZ      -0.0000
       YYZ       0.0000    XZZ     -12.3460    YZZ      -1.7515
       ZZZ      -0.0000
    Hexadecapole Moments (Debye-Ang^3)
      XXXX   -1730.5677   XXXY     -13.7252   XXYY    -379.6796
      XYYY     -32.8523   YYYY    -572.8249   XXXZ       0.0000
      XXYZ      -0.0000   XYYZ       0.0000   YYYZ      -0.0000
      XXZZ    -327.8493   XYZZ      -6.7310   YYZZ    -112.2086
      XZZZ       0.0000   YZZZ      -0.0000   ZZZZ     -97.4877
 -----------------------------------------------------------------
 Calculating analytic gradient of the SCF energy
 Gradient of SCF Energy
            1           2           3           4           5           6
    1  -0.0770189  -0.0205252   0.0034496   0.1589070   0.2174318  -0.2822443
    2  -0.2253414  -0.2805065   0.2384149   0.2859712  -0.0426533   0.0241152
    3   0.0000000  -0.0000000  -0.0000000   0.0000000  -0.0000000   0.0000000
 Max gradient component =       2.860E-01
 RMS gradient           =       1.544E-01
 Gradient time:  CPU 13.09 s  wall 3.39 s
 Geometry Optimization Parameters
   NAtoms,    NIC,     NZ,  NCons,   NDum,   NFix, NCnnct, MaxDiis
        6      37       0       0       0       0       0       0

 Cartesian Hessian Update
 Hessian Updated using BFGS Update


** GEOMETRY OPTIMIZATION IN DELOCALIZED INTERNAL COORDINATES **
   Searching for a Minimum

   Optimization Cycle:   5

                       Coordinates (Angstroms)
     ATOM                X               Y               Z
      1  Cl        2.8857356013    0.9827683212    0.0000000000
      2  Cl       -1.1157511463    1.6438551257    0.0000000000
      3  Cl        2.5085148234   -1.2165730105    0.0000000000
      4  I        -1.7108196553   -0.6228149782    0.0000000000
      5  C         1.6330554925    0.0647306701    0.0000000000
      6  C        -0.2216815126    0.3742624742    0.0000000000
   Point Group: cs    Number of degrees of freedom:     9


   Energy is  -8375.963418255

 Hessian Updated using BFGS Update

  9 Hessian modes will be used to form the next step
  Hessian Eigenvalues:
     0.082968    0.249795    0.250008    0.304828    0.314561    0.564288
     0.930134    1.029569    1.167272

 Minimum Search - Taking Simple RFO Step
 Searching for Lamda that Minimizes Along All modes
 Value Taken    Lamda =  -0.25860160
 Calculated Step too Large.  Step scaled by  0.400679
 Step Taken.  Stepsize is  0.300000

                             Maximum     Tolerance    Cnvgd?
         Gradient           0.251131      0.000300      NO
         Displacement       0.211632      0.001200      NO
         Energy change     -0.123519      0.000001      NO


 New Cartesian Coordinates Obtained by Inverse Iteration

 Displacement from previous Coordinates is:  0.268357
 ----------------------------------------------------------------
             Standard Nuclear Orientation (Angstroms)
    I     Atom           X                Y                Z
 ----------------------------------------------------------------
    1      Cl      2.8410689866     1.0248573250     0.0000000000
    2      Cl     -1.0506131265     1.6700674037     0.0000000000
    3      Cl      2.4547725775    -1.2385673230     0.0000000000
    4      I      -1.6838198828    -0.6666027986     0.0000000000
    5      C       1.5850846929     0.0735911209     0.0000000000
    6      C      -0.1674396447     0.3628828745     0.0000000000
 ----------------------------------------------------------------
 Molecular Point Group                 Cs    NOp =  2
 Largest Abelian Subgroup              Cs    NOp =  2
 Nuclear Repulsion Energy =   856.8223394414 hartrees
 There are       58 alpha and       58 beta electrons
 Applying Cartesian multipole field
    Component          Value
    ---------          -----
     (2,0,0)        1.00000E-11
     (0,2,0)        2.00000E-11
     (0,0,2)       -3.00000E-11
 Nucleus-field energy     =     0.0000000234 hartrees
 Requested basis set is 6-311++G(d,p)
 There are 75 shells and 196 basis functions
 A cutoff of  1.0D-11 yielded   2154 shell pairs
 There are     16169 function pairs (     17871 Cartesian)
 Smallest overlap matrix eigenvalue = 4.20E-05
 Guess MOs from SCF MO coefficient file

 -----------------------------------------------------------------------
  General SCF calculation program by
  Eric Jon Sundstrom, Paul Horn, Yuezhi Mao, Dmitri Zuev, Alec White,
  David Stuck, Shaama M.S., Shane Yost, Joonho Lee, David Small,
  Daniel Levine, Susi Lehtola, Hugh Burton, Evgeny Epifanovsky
 -----------------------------------------------------------------------
 Exchange:     0.2000 Hartree-Fock + 0.0800 Slater + 0.7200 B88
 Correlation:  0.1900 VWN1RPA + 0.8100 LYP
 Using SG-1 standard quadrature grid
 using 4 threads for integral computing
 -------------------------------------------------------
 OpenMP Integral computing Module                
 Release: version 2.0, May 2017, Q-Chem Inc. Pleasanton 
 -------------------------------------------------------
 -------------------------------------------------------
 OpenMP BLAS3 based DFT computing Module                
 Release: version 1.0, May 2013, Q-Chem Inc. Pittsburgh 
 -------------------------------------------------------
 A restricted SCF calculation will be
 performed using DIIS
 SCF converges when DIIS error is below 1.0e-08
 ---------------------------------------
  Cycle       Energy         DIIS error
 ---------------------------------------
    1   -8376.0557245377      9.59e-04  
    2   -8376.0599194495      3.62e-04  
    3   -8376.0573577645      7.61e-04  
    4   -8376.0602254171      2.38e-04  
    5   -8376.0605381011      4.44e-05  
    6   -8376.0605476670      1.36e-05  
    7   -8376.0605485059      2.67e-06  
    8   -8376.0605485434      7.23e-07  
    9   -8376.0605485464      3.77e-07  
   10   -8376.0605485467      1.06e-07  
   11   -8376.0605485467      1.37e-08  
   12   -8376.0605485470      6.65e-09  Convergence criterion met
 ---------------------------------------
 SCF time:   CPU 43.57s  wall 12.00s 
 SCF   energy in the final basis set =    -8376.0605485470
 Total energy in the final basis set =    -8376.0605485470

 --------------------------------------------------------------
             Orbital Energies (a.u.) and Symmetries
 --------------------------------------------------------------

 Alpha MOs, Restricted
 -- Occupied --                  
******* -176.32 -165.72 -165.72 -165.72 -101.59 -101.59 -101.59
  1 A'    2 A'    3 A'    1 A"    4 A'    5 A'    6 A'    7 A'                 
-35.815 -31.308 -31.303 -31.302 -22.958 -22.957 -22.957 -22.953
  8 A'    9 A'    2 A"   10 A'   11 A'    3 A"   12 A'   13 A'                 
-22.953 -10.325 -10.298  -9.511  -9.508  -9.508  -7.275  -7.272
  4 A"   14 A'   15 A'   16 A'   17 A'   18 A'   19 A'   20 A'                 
 -7.272  -7.265  -7.265  -7.263  -7.263  -7.261  -7.261  -6.368
 21 A'    5 A"   22 A'    6 A"    7 A"   23 A'   24 A'   25 A'                 
 -4.781  -4.766  -4.766  -2.051  -2.044  -2.044  -2.030  -2.029
 26 A'    8 A"   27 A'   28 A'   29 A'    9 A"   30 A'   10 A"                 
 -1.033  -0.993  -0.863  -0.737  -0.648  -0.586  -0.524  -0.493
 31 A'   32 A'   33 A'   34 A'   35 A'   36 A'   37 A'   38 A'                 
 -0.473  -0.442  -0.441  -0.428  -0.367  -0.346  -0.296  -0.286
 11 A"   12 A"   39 A'   40 A'   41 A'   13 A"   14 A"   42 A'                 
 -0.229  -0.214
 43 A'   15 A"                                                                 
 -- Virtual --                   
 -0.099  -0.053  -0.010   0.007   0.015   0.033   0.044   0.047
 16 A"   44 A'   45 A'   46 A'   47 A'   48 A'   49 A'   17 A"                 
  0.051   0.064   0.073   0.077   0.077   0.093   0.094   0.115
 50 A'   51 A'   52 A'   53 A'   18 A"   19 A"   54 A'   20 A"                 
  0.119   0.124   0.140   0.152   0.155   0.160   0.189   0.199
 55 A'   56 A'   57 A'   58 A'   21 A"   59 A'   60 A'   61 A'                 
  0.207   0.240   0.250   0.280   0.313   0.369   0.372   0.394
 62 A'   63 A'   22 A"   64 A'   65 A'   23 A"   66 A'   67 A'                 
  0.397   0.418   0.419   0.433   0.435   0.440   0.448   0.454
 68 A'   69 A'   24 A"   70 A'   25 A"   26 A"   71 A'   27 A"                 
  0.485   0.492   0.502   0.532   0.532   0.549   0.580   0.603
 72 A'   73 A'   74 A'   28 A"   75 A'   76 A'   29 A"   77 A'                 
  0.649   0.695   0.705   0.717   0.742   0.764   0.797   0.835
 78 A'   30 A"   31 A"   79 A'   80 A'   81 A'   32 A"   33 A"                 
  0.848   0.862   0.864   0.920   0.922   0.934   0.977   0.988
 82 A'   34 A"   83 A'   35 A"   84 A'   85 A'   86 A'   87 A'                 
  1.003   1.108   1.177   1.194   1.225   1.258   1.296   1.351
 88 A'   89 A'   90 A'   91 A'   92 A'   93 A'   36 A"   37 A"                 
  1.421   1.432   1.463   1.540   1.542   1.640   1.707   1.740
 94 A'   38 A"   95 A'   39 A"   96 A'   97 A'   40 A"   98 A'                 
  1.799   2.067   2.184   2.202   2.213   2.230   2.259   2.263
 99 A'  100 A'  101 A'   41 A"  102 A'   42 A"   43 A"  103 A'                 
  2.338   2.393   2.450   2.597   2.635   2.738   2.790   2.949
104 A'  105 A'  106 A'  107 A'   44 A"   45 A"  108 A'  109 A'                 
  3.146   3.543   3.958   4.016   4.019   4.137   4.251   4.479
110 A'  111 A'   46 A"  112 A'   47 A"  113 A'  114 A'  115 A'                 
  6.006   6.083   6.191   9.729   9.780   9.839  23.341  23.376
 48 A"  116 A'  117 A'  118 A'  119 A'  120 A'  121 A'  122 A'                 
 25.727  25.741  25.779  25.863  25.901  26.086  26.123  26.332
123 A'   49 A"   50 A"   51 A"  124 A'  125 A'  126 A'  127 A'                 
 26.696  27.922  28.346  28.405  28.450  28.529  28.556  28.558
128 A'  129 A'   52 A"  130 A'  131 A'   53 A"  132 A'   54 A"                 
 28.616  28.712 127.889 127.934 127.996 151.708 215.723 215.781
133 A'  134 A'   55 A"  135 A'  136 A'  137 A'  138 A'  139 A'                 
215.8551901.876
140 A'  141 A'                                                                 

 Beta MOs, Restricted
 -- Occupied --                  
******* -176.32 -165.72 -165.72 -165.72 -101.59 -101.59 -101.59
  1 A'    2 A'    3 A'    1 A"    4 A'    5 A'    6 A'    7 A'                 
-35.815 -31.308 -31.303 -31.302 -22.958 -22.957 -22.957 -22.953
  8 A'    9 A'    2 A"   10 A'   11 A'    3 A"   12 A'   13 A'                 
-22.953 -10.325 -10.298  -9.511  -9.508  -9.508  -7.275  -7.272
  4 A"   14 A'   15 A'   16 A'   17 A'   18 A'   19 A'   20 A'                 
 -7.272  -7.265  -7.265  -7.263  -7.263  -7.261  -7.261  -6.368
 21 A'    5 A"   22 A'    6 A"    7 A"   23 A'   24 A'   25 A'                 
 -4.781  -4.766  -4.766  -2.051  -2.044  -2.044  -2.030  -2.029
 26 A'    8 A"   27 A'   28 A'   29 A'    9 A"   30 A'   10 A"                 
 -1.033  -0.993  -0.863  -0.737  -0.648  -0.586  -0.524  -0.493
 31 A'   32 A'   33 A'   34 A'   35 A'   36 A'   37 A'   38 A'                 
 -0.473  -0.442  -0.441  -0.428  -0.367  -0.346  -0.296  -0.286
 11 A"   12 A"   39 A'   40 A'   41 A'   13 A"   14 A"   42 A'                 
 -0.229  -0.214
 43 A'   15 A"                                                                 
 -- Virtual --                   
 -0.099  -0.053  -0.010   0.007   0.015   0.033   0.044   0.047
 16 A"   44 A'   45 A'   46 A'   47 A'   48 A'   49 A'   17 A"                 
  0.051   0.064   0.073   0.077   0.077   0.093   0.094   0.115
 50 A'   51 A'   52 A'   53 A'   18 A"   19 A"   54 A'   20 A"                 
  0.119   0.124   0.140   0.152   0.155   0.160   0.189   0.199
 55 A'   56 A'   57 A'   58 A'   21 A"   59 A'   60 A'   61 A'                 
  0.207   0.240   0.250   0.280   0.313   0.369   0.372   0.394
 62 A'   63 A'   22 A"   64 A'   65 A'   23 A"   66 A'   67 A'                 
  0.397   0.418   0.419   0.433   0.435   0.440   0.448   0.454
 68 A'   69 A'   24 A"   70 A'   25 A"   26 A"   71 A'   27 A"                 
  0.485   0.492   0.502   0.532   0.532   0.549   0.580   0.603
 72 A'   73 A'   74 A'   28 A"   75 A'   76 A'   29 A"   77 A'                 
  0.649   0.695   0.705   0.717   0.742   0.764   0.797   0.835
 78 A'   30 A"   31 A"   79 A'   80 A'   81 A'   32 A"   33 A"                 
  0.848   0.862   0.864   0.920   0.922   0.934   0.977   0.988
 82 A'   34 A"   83 A'   35 A"   84 A'   85 A'   86 A'   87 A'                 
  1.003   1.108   1.177   1.194   1.225   1.258   1.296   1.351
 88 A'   89 A'   90 A'   91 A'   92 A'   93 A'   36 A"   37 A"                 
  1.421   1.432   1.463   1.540   1.542   1.640   1.707   1.740
 94 A'   38 A"   95 A'   39 A"   96 A'   97 A'   40 A"   98 A'                 
  1.799   2.067   2.184   2.202   2.213   2.230   2.259   2.263
 99 A'  100 A'  101 A'   41 A"  102 A'   42 A"   43 A"  103 A'                 
  2.338   2.393   2.450   2.597   2.635   2.738   2.790   2.949
104 A'  105 A'  106 A'  107 A'   44 A"   45 A"  108 A'  109 A'                 
  3.146   3.543   3.958   4.016   4.019   4.137   4.251   4.479
110 A'  111 A'   46 A"  112 A'   47 A"  113 A'  114 A'  115 A'                 
  6.006   6.083   6.191   9.729   9.780   9.839  23.341  23.376
 48 A"  116 A'  117 A'  118 A'  119 A'  120 A'  121 A'  122 A'                 
 25.727  25.741  25.779  25.863  25.901  26.086  26.123  26.332
123 A'   49 A"   50 A"   51 A"  124 A'  125 A'  126 A'  127 A'                 
 26.696  27.922  28.346  28.405  28.450  28.529  28.556  28.558
128 A'  129 A'   52 A"  130 A'  131 A'   53 A"  132 A'   54 A"                 
 28.616  28.712 127.889 127.934 127.996 151.708 215.723 215.781
133 A'  134 A'   55 A"  135 A'  136 A'  137 A'  138 A'  139 A'                 
215.8551901.876
140 A'  141 A'                                                                 
 --------------------------------------------------------------

          Ground-State Mulliken Net Atomic Charges

     Atom                 Charge (a.u.)
  ----------------------------------------
      1 Cl                    0.515091
      2 Cl                    0.459940
      3 Cl                    0.328778
      4 I                     0.132448
      5 C                    -0.688592
      6 C                    -0.747665
  ----------------------------------------
  Sum of atomic charges =    -0.000000

 -----------------------------------------------------------------
                    Cartesian Multipole Moments
 -----------------------------------------------------------------
    Charge (ESU x 10^10)
                -0.0000
    Dipole Moment (Debye)
         X       0.1315      Y       0.4404      Z       0.0000
       Tot       0.4596
    Quadrupole Moments (Debye-Ang)
        XX     -70.4338     XY      -1.5195     YY     -79.3099
        XZ       0.0000     YZ      -0.0000     ZZ     -77.7889
    Octopole Moments (Debye-Ang^2)
       XXX     -33.6836    XXY      -4.0168    XYY     -15.2883
       YYY      -3.7966    XXZ      -0.0000    XYZ       0.0000
       YYZ       0.0000    XZZ     -12.9291    YZZ      -1.1743
       ZZZ      -0.0000
    Hexadecapole Moments (Debye-Ang^3)
      XXXX   -1672.0325   XXXY     -19.5402   XXYY    -369.3989
      XYYY     -43.4372   YYYY    -594.0243   XXXZ       0.0000
      XXYZ      -0.0000   XYYZ       0.0000   YYYZ      -0.0000
      XXZZ    -316.8090   XYZZ     -10.2645   YYZZ    -116.4521
      XZZZ       0.0000   YZZZ      -0.0000   ZZZZ     -97.4842
 -----------------------------------------------------------------
 Calculating analytic gradient of the SCF energy
 Gradient of SCF Energy
            1           2           3           4           5           6
    1  -0.0586586  -0.0224148   0.0069904   0.1238470   0.2022486  -0.2520126
    2  -0.1859520  -0.2286029   0.1951564   0.2309647  -0.0390898   0.0275236
    3  -0.0000000  -0.0000000   0.0000000   0.0000000  -0.0000000   0.0000000
 Max gradient component =       2.520E-01
 RMS gradient           =       1.300E-01
 Gradient time:  CPU 13.06 s  wall 3.37 s
 Geometry Optimization Parameters
   NAtoms,    NIC,     NZ,  NCons,   NDum,   NFix, NCnnct, MaxDiis
        6      37       0       0       0       0       0       0

 Cartesian Hessian Update
 Hessian Updated using BFGS Update


** GEOMETRY OPTIMIZATION IN DELOCALIZED INTERNAL COORDINATES **
   Searching for a Minimum

   Optimization Cycle:   6

                       Coordinates (Angstroms)
     ATOM                X               Y               Z
      1  Cl        2.8410689866    1.0248573250    0.0000000000
      2  Cl       -1.0506131265    1.6700674037    0.0000000000
      3  Cl        2.4547725775   -1.2385673230    0.0000000000
      4  I        -1.6838198828   -0.6666027986    0.0000000000
      5  C         1.5850846929    0.0735911209    0.0000000000
      6  C        -0.1674396447    0.3628828745    0.0000000000
   Point Group: cs    Number of degrees of freedom:     9


   Energy is  -8376.060548547

 Hessian Updated using BFGS Update

  9 Hessian modes will be used to form the next step
  Hessian Eigenvalues:
     0.053303    0.249776    0.250028    0.307257    0.316713    0.603159
     0.930116    1.029569    1.168485

 Minimum Search - Taking Simple RFO Step
 Searching for Lamda that Minimizes Along All modes
 Value Taken    Lamda =  -0.24486415
 Calculated Step too Large.  Step scaled by  0.356947
 Step Taken.  Stepsize is  0.300000

                             Maximum     Tolerance    Cnvgd?
         Gradient           0.216585      0.000300      NO
         Displacement       0.215292      0.001200      NO
         Energy change     -0.097130      0.000001      NO


 New Cartesian Coordinates Obtained by Inverse Iteration

 Displacement from previous Coordinates is:  0.300146
 ----------------------------------------------------------------
             Standard Nuclear Orientation (Angstroms)
    I     Atom           X                Y                Z
 ----------------------------------------------------------------
    1      Cl      2.7850348106     1.0647073826     0.0000000000
    2      Cl     -0.9767597928     1.6906923955     0.0000000000
    3      Cl      2.3919810685    -1.2555276296     0.0000000000
    4      I      -1.6440778101    -0.7071328549     0.0000000000
    5      C       1.5289346716     0.0831042975     0.0000000000
    6      C      -0.1060593448     0.3503850115     0.0000000000
 ----------------------------------------------------------------
 Molecular Point Group                 Cs    NOp =  2
 Largest Abelian Subgroup              Cs    NOp =  2
 Nuclear Repulsion Energy =   856.8959524184 hartrees
 There are       58 alpha and       58 beta electrons
 Applying Cartesian multipole field
    Component          Value
    ---------          -----
     (2,0,0)        1.00000E-11
     (0,2,0)        2.00000E-11
     (0,0,2)       -3.00000E-11
 Nucleus-field energy     =     0.0000000231 hartrees
 Requested basis set is 6-311++G(d,p)
 There are 75 shells and 196 basis functions
 A cutoff of  1.0D-11 yielded   2162 shell pairs
 There are     16211 function pairs (     17916 Cartesian)
 Smallest overlap matrix eigenvalue = 2.93E-05
 Guess MOs from SCF MO coefficient file

 -----------------------------------------------------------------------
  General SCF calculation program by
  Eric Jon Sundstrom, Paul Horn, Yuezhi Mao, Dmitri Zuev, Alec White,
  David Stuck, Shaama M.S., Shane Yost, Joonho Lee, David Small,
  Daniel Levine, Susi Lehtola, Hugh Burton, Evgeny Epifanovsky
 -----------------------------------------------------------------------
 Exchange:     0.2000 Hartree-Fock + 0.0800 Slater + 0.7200 B88
 Correlation:  0.1900 VWN1RPA + 0.8100 LYP
 Using SG-1 standard quadrature grid
 using 4 threads for integral computing
 -------------------------------------------------------
 OpenMP Integral computing Module                
 Release: version 2.0, May 2017, Q-Chem Inc. Pleasanton 
 -------------------------------------------------------
 -------------------------------------------------------
 OpenMP BLAS3 based DFT computing Module                
 Release: version 1.0, May 2013, Q-Chem Inc. Pittsburgh 
 -------------------------------------------------------
 A restricted SCF calculation will be
 performed using DIIS
 SCF converges when DIIS error is below 1.0e-08
 ---------------------------------------
  Cycle       Energy         DIIS error
 ---------------------------------------
    1   -8376.1380733379      1.07e-03  
    2   -8376.1430549254      2.87e-04  
    3   -8376.1420096447      5.21e-04  
    4   -8376.1432663648      1.83e-04  
    5   -8376.1434416646      3.42e-05  
    6   -8376.1434461481      1.34e-05  
    7   -8376.1434470051      2.12e-06  
    8   -8376.1434470296      6.23e-07  
    9   -8376.1434470319      2.40e-07  
   10   -8376.1434470319      6.01e-08  
   11   -8376.1434470320      1.05e-08  
   12   -8376.1434470320      4.47e-09  Convergence criterion met
 ---------------------------------------
 SCF time:   CPU 44.08s  wall 11.00s 
 SCF   energy in the final basis set =    -8376.1434470320
 Total energy in the final basis set =    -8376.1434470320

 --------------------------------------------------------------
             Orbital Energies (a.u.) and Symmetries
 --------------------------------------------------------------

 Alpha MOs, Restricted
 -- Occupied --                  
******* -176.32 -165.72 -165.72 -165.72 -101.59 -101.59 -101.59
  1 A'    2 A'    3 A'    1 A"    4 A'    5 A'    6 A'    7 A'                 
-35.816 -31.308 -31.303 -31.303 -22.959 -22.958 -22.957 -22.954
  8 A'    9 A'    2 A"   10 A'   11 A'    3 A"   12 A'   13 A'                 
-22.954 -10.325 -10.299  -9.508  -9.507  -9.507  -7.272  -7.271
  4 A"   14 A'   15 A'   16 A'   17 A'   18 A'   19 A'   20 A'                 
 -7.271  -7.262  -7.262  -7.261  -7.261  -7.260  -7.260  -6.368
 21 A'    5 A"   22 A'    6 A"    7 A"   23 A'   24 A'   25 A'                 
 -4.781  -4.766  -4.765  -2.050  -2.043  -2.043  -2.029  -2.029
 26 A'    8 A"   27 A'   28 A'    9 A"   29 A'   30 A'   10 A"                 
 -1.019  -0.978  -0.863  -0.738  -0.662  -0.584  -0.526  -0.494
 31 A'   32 A'   33 A'   34 A'   35 A'   36 A'   37 A'   38 A'                 
 -0.469  -0.437  -0.432  -0.419  -0.368  -0.347  -0.297  -0.293
 11 A"   39 A'   12 A"   40 A'   41 A'   13 A"   14 A"   42 A'                 
 -0.237  -0.224
 43 A'   15 A"                                                                 
 -- Virtual --                   
 -0.090  -0.038  -0.008   0.006   0.012   0.035   0.048   0.049
 16 A"   44 A'   45 A'   46 A'   47 A'   48 A'   17 A"   49 A'                 
  0.055   0.068   0.071   0.078   0.081   0.093   0.095   0.116
 50 A'   51 A'   52 A'   18 A"   53 A'   19 A"   54 A'   20 A"                 
  0.121   0.125   0.139   0.155   0.155   0.166   0.187   0.199
 55 A'   56 A'   57 A'   21 A"   58 A'   59 A'   60 A'   61 A'                 
  0.206   0.242   0.250   0.286   0.310   0.371   0.373   0.396
 62 A'   63 A'   22 A"   64 A'   65 A'   23 A"   66 A'   67 A'                 
  0.402   0.419   0.424   0.433   0.435   0.442   0.450   0.459
 68 A'   24 A"   69 A'   70 A'   25 A"   26 A"   71 A'   27 A"                 
  0.474   0.490   0.502   0.530   0.539   0.556   0.577   0.617
 72 A'   73 A'   74 A'   75 A'   28 A"   76 A'   29 A"   77 A'                 
  0.656   0.695   0.708   0.734   0.735   0.759   0.808   0.835
 78 A'   30 A"   31 A"   79 A'   80 A'   81 A'   32 A"   33 A"                 
  0.856   0.862   0.865   0.933   0.934   0.950   0.958   0.986
 34 A"   82 A'   83 A'   35 A"   84 A'   85 A'   86 A'   87 A'                 
  0.994   1.115   1.160   1.190   1.236   1.259   1.278   1.342
 88 A'   89 A'   90 A'   91 A'   92 A'   93 A'   36 A"   37 A"                 
  1.404   1.420   1.482   1.552   1.558   1.650   1.738   1.753
 38 A"   94 A'   95 A'   39 A"   96 A'   97 A'   98 A'   40 A"                 
  1.791   2.078   2.205   2.206   2.234   2.254   2.262   2.277
 99 A'  100 A'   41 A"  101 A'   42 A"  102 A'   43 A"  103 A'                 
  2.354   2.398   2.453   2.601   2.628   2.760   2.817   2.963
104 A'  105 A'  106 A'  107 A'   44 A"   45 A"  108 A'  109 A'                 
  3.136   3.645   3.956   4.011   4.020   4.129   4.245   4.476
110 A'  111 A'   46 A"  112 A'   47 A"  113 A'  114 A'  115 A'                 
  6.007   6.081   6.185   9.713   9.781   9.836  23.331  23.402
 48 A"  116 A'  117 A'  118 A'  119 A'  120 A'  121 A'  122 A'                 
 25.731  25.749  25.780  25.861  25.920  26.093  26.121  26.337
123 A'   49 A"   50 A"   51 A"  124 A'  125 A'  126 A'  127 A'                 
 26.725  27.916  28.346  28.402  28.445  28.528  28.553  28.557
128 A'  129 A'   52 A"  130 A'  131 A'   53 A"  132 A'   54 A"                 
 28.612  28.709 127.889 127.931 127.990 151.703 215.703 215.778
133 A'  134 A'   55 A"  135 A'  136 A'  137 A'  138 A'  139 A'                 
215.8501901.870
140 A'  141 A'                                                                 

 Beta MOs, Restricted
 -- Occupied --                  
******* -176.32 -165.72 -165.72 -165.72 -101.59 -101.59 -101.59
  1 A'    2 A'    3 A'    1 A"    4 A'    5 A'    6 A'    7 A'                 
-35.816 -31.308 -31.303 -31.303 -22.959 -22.958 -22.957 -22.954
  8 A'    9 A'    2 A"   10 A'   11 A'    3 A"   12 A'   13 A'                 
-22.954 -10.325 -10.299  -9.508  -9.507  -9.507  -7.272  -7.271
  4 A"   14 A'   15 A'   16 A'   17 A'   18 A'   19 A'   20 A'                 
 -7.271  -7.262  -7.262  -7.261  -7.261  -7.260  -7.260  -6.368
 21 A'    5 A"   22 A'    6 A"    7 A"   23 A'   24 A'   25 A'                 
 -4.781  -4.766  -4.765  -2.050  -2.043  -2.043  -2.029  -2.029
 26 A'    8 A"   27 A'   28 A'    9 A"   29 A'   30 A'   10 A"                 
 -1.019  -0.978  -0.863  -0.738  -0.662  -0.584  -0.526  -0.494
 31 A'   32 A'   33 A'   34 A'   35 A'   36 A'   37 A'   38 A'                 
 -0.469  -0.437  -0.432  -0.419  -0.368  -0.347  -0.297  -0.293
 11 A"   39 A'   12 A"   40 A'   41 A'   13 A"   14 A"   42 A'                 
 -0.237  -0.224
 43 A'   15 A"                                                                 
 -- Virtual --                   
 -0.090  -0.038  -0.008   0.006   0.012   0.035   0.048   0.049
 16 A"   44 A'   45 A'   46 A'   47 A'   48 A'   17 A"   49 A'                 
  0.055   0.068   0.071   0.078   0.081   0.093   0.095   0.116
 50 A'   51 A'   52 A'   18 A"   53 A'   19 A"   54 A'   20 A"                 
  0.121   0.125   0.139   0.155   0.155   0.166   0.187   0.199
 55 A'   56 A'   57 A'   21 A"   58 A'   59 A'   60 A'   61 A'                 
  0.206   0.242   0.250   0.286   0.310   0.371   0.373   0.396
 62 A'   63 A'   22 A"   64 A'   65 A'   23 A"   66 A'   67 A'                 
  0.402   0.419   0.424   0.433   0.435   0.442   0.450   0.459
 68 A'   24 A"   69 A'   70 A'   25 A"   26 A"   71 A'   27 A"                 
  0.474   0.490   0.502   0.530   0.539   0.556   0.577   0.617
 72 A'   73 A'   74 A'   75 A'   28 A"   76 A'   29 A"   77 A'                 
  0.656   0.695   0.708   0.734   0.735   0.759   0.808   0.835
 78 A'   30 A"   31 A"   79 A'   80 A'   81 A'   32 A"   33 A"                 
  0.856   0.862   0.865   0.933   0.934   0.950   0.958   0.986
 34 A"   82 A'   83 A'   35 A"   84 A'   85 A'   86 A'   87 A'                 
  0.994   1.115   1.160   1.190   1.236   1.259   1.278   1.342
 88 A'   89 A'   90 A'   91 A'   92 A'   93 A'   36 A"   37 A"                 
  1.404   1.420   1.482   1.552   1.558   1.650   1.738   1.753
 38 A"   94 A'   95 A'   39 A"   96 A'   97 A'   98 A'   40 A"                 
  1.791   2.078   2.205   2.206   2.234   2.254   2.262   2.277
 99 A'  100 A'   41 A"  101 A'   42 A"  102 A'   43 A"  103 A'                 
  2.354   2.398   2.453   2.601   2.628   2.760   2.817   2.963
104 A'  105 A'  106 A'  107 A'   44 A"   45 A"  108 A'  109 A'                 
  3.136   3.645   3.956   4.011   4.020   4.129   4.245   4.476
110 A'  111 A'   46 A"  112 A'   47 A"  113 A'  114 A'  115 A'                 
  6.007   6.081   6.185   9.713   9.781   9.836  23.331  23.402
 48 A"  116 A'  117 A'  118 A'  119 A'  120 A'  121 A'  122 A'                 
 25.731  25.749  25.780  25.861  25.920  26.093  26.121  26.337
123 A'   49 A"   50 A"   51 A"  124 A'  125 A'  126 A'  127 A'                 
 26.725  27.916  28.346  28.402  28.445  28.528  28.553  28.557
128 A'  129 A'   52 A"  130 A'  131 A'   53 A"  132 A'   54 A"                 
 28.612  28.709 127.889 127.931 127.990 151.703 215.703 215.778
133 A'  134 A'   55 A"  135 A'  136 A'  137 A'  138 A'  139 A'                 
215.8501901.870
140 A'  141 A'                                                                 
 --------------------------------------------------------------

          Ground-State Mulliken Net Atomic Charges

     Atom                 Charge (a.u.)
  ----------------------------------------
      1 Cl                    0.528766
      2 Cl                    0.441449
      3 Cl                    0.336012
      4 I                     0.142360
      5 C                    -0.634728
      6 C                    -0.813859
  ----------------------------------------
  Sum of atomic charges =    -0.000000

 -----------------------------------------------------------------
                    Cartesian Multipole Moments
 -----------------------------------------------------------------
    Charge (ESU x 10^10)
                -0.0000
    Dipole Moment (Debye)
         X       0.0236      Y       0.3034      Z       0.0000
       Tot       0.3043
    Quadrupole Moments (Debye-Ang)
        XX     -71.1317     XY      -1.0499     YY     -78.9683
        XZ      -0.0000     YZ       0.0000     ZZ     -77.8132
    Octopole Moments (Debye-Ang^2)
       XXX     -37.9613    XXY      -3.7879    XYY     -15.7879
       YYY      -2.3025    XXZ       0.0000    XYZ      -0.0000
       YYZ       0.0000    XZZ     -13.5924    YZZ      -0.6081
       ZZZ       0.0000
    Hexadecapole Moments (Debye-Ang^3)
      XXXX   -1599.4751   XXXY     -25.9530   XXYY    -356.9625
      XYYY     -53.5842   YYYY    -613.2871   XXXZ      -0.0000
      XXYZ       0.0000   XYYZ       0.0000   YYYZ       0.0000
      XXZZ    -303.0822   XYZZ     -13.7154   YYZZ    -120.3696
      XZZZ      -0.0000   YZZZ       0.0000   ZZZZ     -97.3009
 -----------------------------------------------------------------
 Calculating analytic gradient of the SCF energy
 Gradient of SCF Energy
            1           2           3           4           5           6
    1  -0.0463705  -0.0224331   0.0079086   0.0997914   0.1874557  -0.2263520
    2  -0.1561622  -0.1902822   0.1629356   0.1912841  -0.0354445   0.0276692
    3   0.0000000   0.0000000  -0.0000000  -0.0000000  -0.0000000  -0.0000000
 Max gradient component =       2.264E-01
 RMS gradient           =       1.118E-01
 Gradient time:  CPU 13.20 s  wall 3.41 s
 Geometry Optimization Parameters
   NAtoms,    NIC,     NZ,  NCons,   NDum,   NFix, NCnnct, MaxDiis
        6      37       0       0       0       0       0       0

 Cartesian Hessian Update
 Hessian Updated using BFGS Update


** GEOMETRY OPTIMIZATION IN DELOCALIZED INTERNAL COORDINATES **
   Searching for a Minimum

   Optimization Cycle:   7

                       Coordinates (Angstroms)
     ATOM                X               Y               Z
      1  Cl        2.7850348106    1.0647073826    0.0000000000
      2  Cl       -0.9767597928    1.6906923955    0.0000000000
      3  Cl        2.3919810685   -1.2555276296    0.0000000000
      4  I        -1.6440778101   -0.7071328549    0.0000000000
      5  C         1.5289346716    0.0831042975    0.0000000000
      6  C        -0.1060593448    0.3503850115    0.0000000000
   Point Group: cs    Number of degrees of freedom:     9


   Energy is  -8376.143447032

 Hessian Updated using BFGS Update

  9 Hessian modes will be used to form the next step
  Hessian Eigenvalues:
     0.058223    0.249793    0.250148    0.295856    0.312023    0.589973
     0.930145    1.029570    1.169159

 Minimum Search - Taking Simple RFO Step
 Searching for Lamda that Minimizes Along All modes
 Value Taken    Lamda =  -0.21440642
 Calculated Step too Large.  Step scaled by  0.358811
 Step Taken.  Stepsize is  0.300000

                             Maximum     Tolerance    Cnvgd?
         Gradient           0.191605      0.000300      NO
         Displacement       0.215492      0.001200      NO
         Energy change     -0.082898      0.000001      NO


 New Cartesian Coordinates Obtained by Inverse Iteration

 Displacement from previous Coordinates is:  0.312434
 ----------------------------------------------------------------
             Standard Nuclear Orientation (Angstroms)
    I     Atom           X                Y                Z
 ----------------------------------------------------------------
    1      Cl      2.7245653748     1.1032957497     0.0000000000
    2      Cl     -0.9000929533     1.7094712491     0.0000000000
    3      Cl      2.3260931105    -1.2707081149     0.0000000000
    4      I      -1.5987960205    -0.7465572413     0.0000000000
    5      C       1.4697537148     0.0925097497     0.0000000000
    6      C      -0.0424696232     0.3382172102     0.0000000000
 ----------------------------------------------------------------
 Molecular Point Group                 Cs    NOp =  2
 Largest Abelian Subgroup              Cs    NOp =  2
 Nuclear Repulsion Energy =   859.3892471768 hartrees
 There are       58 alpha and       58 beta electrons
 Applying Cartesian multipole field
    Component          Value
    ---------          -----
     (2,0,0)        1.00000E-11
     (0,2,0)        2.00000E-11
     (0,0,2)       -3.00000E-11
 Nucleus-field energy     =     0.0000000227 hartrees
 Requested basis set is 6-311++G(d,p)
 There are 75 shells and 196 basis functions
 A cutoff of  1.0D-11 yielded   2177 shell pairs
 There are     16314 function pairs (     18038 Cartesian)
 Smallest overlap matrix eigenvalue = 1.96E-05
 Guess MOs from SCF MO coefficient file

 -----------------------------------------------------------------------
  General SCF calculation program by
  Eric Jon Sundstrom, Paul Horn, Yuezhi Mao, Dmitri Zuev, Alec White,
  David Stuck, Shaama M.S., Shane Yost, Joonho Lee, David Small,
  Daniel Levine, Susi Lehtola, Hugh Burton, Evgeny Epifanovsky
 -----------------------------------------------------------------------
 Exchange:     0.2000 Hartree-Fock + 0.0800 Slater + 0.7200 B88
 Correlation:  0.1900 VWN1RPA + 0.8100 LYP
 Using SG-1 standard quadrature grid
 using 4 threads for integral computing
 -------------------------------------------------------
 OpenMP Integral computing Module                
 Release: version 2.0, May 2017, Q-Chem Inc. Pleasanton 
 -------------------------------------------------------
 -------------------------------------------------------
 OpenMP BLAS3 based DFT computing Module                
 Release: version 1.0, May 2013, Q-Chem Inc. Pittsburgh 
 -------------------------------------------------------
 A restricted SCF calculation will be
 performed using DIIS
 SCF converges when DIIS error is below 1.0e-08
 ---------------------------------------
  Cycle       Energy         DIIS error
 ---------------------------------------
    1   -8376.2080172581      1.26e-03  
    2   -8376.2142928760      3.37e-04  
    3   -8376.2136022135      4.98e-04  
    4   -8376.2147381252      1.32e-04  
    5   -8376.2148111555      5.56e-05  
    6   -8376.2148258003      1.23e-05  
    7   -8376.2148265246      1.69e-06  
    8   -8376.2148265383      5.05e-07  
    9   -8376.2148265397      1.73e-07  
   10   -8376.2148265398      3.59e-08  
   11   -8376.2148265398      7.20e-09  Convergence criterion met
 ---------------------------------------
 SCF time:   CPU 40.81s  wall 11.00s 
 SCF   energy in the final basis set =    -8376.2148265398
 Total energy in the final basis set =    -8376.2148265398

 --------------------------------------------------------------
             Orbital Energies (a.u.) and Symmetries
 --------------------------------------------------------------

 Alpha MOs, Restricted
 -- Occupied --                  
******* -176.32 -165.72 -165.72 -165.72 -101.59 -101.59 -101.59
  1 A'    2 A'    3 A'    1 A"    4 A'    5 A'    6 A'    7 A'                 
-35.816 -31.309 -31.304 -31.303 -22.959 -22.958 -22.958 -22.954
  8 A'    9 A'    2 A"   10 A'   11 A'    3 A"   12 A'   13 A'                 
-22.954 -10.321 -10.296  -9.505  -9.505  -9.505  -7.270  -7.270
  4 A"   14 A'   15 A'   16 A'   17 A'   18 A'   19 A'   20 A'                 
 -7.270  -7.260  -7.260  -7.260  -7.259  -7.258  -7.258  -6.368
 21 A'    5 A"    6 A"    7 A"   22 A'   23 A'   24 A'   25 A'                 
 -4.781  -4.766  -4.765  -2.049  -2.043  -2.043  -2.029  -2.029
 26 A'    8 A"   27 A'   28 A'    9 A"   29 A'   30 A'   10 A"                 
 -1.009  -0.965  -0.862  -0.742  -0.680  -0.581  -0.529  -0.495
 31 A'   32 A'   33 A'   34 A'   35 A'   36 A'   37 A'   38 A'                 
 -0.468  -0.434  -0.423  -0.409  -0.369  -0.347  -0.299  -0.299
 11 A"   39 A'   12 A"   40 A'   41 A'   13 A"   42 A'   14 A"                 
 -0.244  -0.236
 43 A'   15 A"                                                                 
 -- Virtual --                   
 -0.077  -0.037  -0.006   0.004   0.009   0.035   0.049   0.050
 16 A"   44 A'   45 A'   46 A'   47 A'   48 A'   49 A'   17 A"                 
  0.057   0.069   0.073   0.079   0.092   0.093   0.101   0.117
 50 A'   51 A'   52 A'   18 A"   53 A'   19 A"   54 A'   20 A"                 
  0.124   0.128   0.137   0.154   0.156   0.179   0.189   0.200
 55 A'   56 A'   57 A'   21 A"   58 A'   59 A'   60 A'   61 A'                 
  0.205   0.243   0.251   0.292   0.309   0.372   0.373   0.394
 62 A'   63 A'   22 A"   64 A'   65 A'   23 A"   66 A'   67 A'                 
  0.409   0.417   0.422   0.435   0.439   0.442   0.454   0.465
 68 A'   24 A"   69 A'   25 A"   70 A'   26 A"   71 A'   72 A'                 
  0.465   0.487   0.505   0.531   0.542   0.566   0.575   0.631
 27 A"   73 A'   74 A'   75 A'   28 A"   76 A'   29 A"   77 A'                 
  0.664   0.696   0.715   0.726   0.749   0.767   0.817   0.835
 78 A'   30 A"   31 A"   79 A'   80 A'   81 A'   32 A"   33 A"                 
  0.852   0.864   0.880   0.933   0.941   0.946   0.957   0.986
 34 A"   82 A'   83 A'   84 A'   85 A'   35 A"   86 A'   87 A'                 
  1.010   1.122   1.141   1.181   1.247   1.265   1.272   1.340
 88 A'   89 A'   90 A'   91 A'   92 A'   36 A"   93 A'   37 A"                 
  1.374   1.418   1.487   1.551   1.571   1.690   1.742   1.808
 38 A"   94 A'   95 A'   96 A'   39 A"   97 A'   98 A'   40 A"                 
  1.817   2.095   2.208   2.229   2.237   2.267   2.285   2.303
 99 A'  100 A'   41 A"  101 A'   42 A"   43 A"  102 A'  103 A'                 
  2.376   2.408   2.459   2.601   2.627   2.789   2.860   3.017
104 A'  105 A'  106 A'  107 A'   44 A"   45 A"  108 A'  109 A'                 
  3.131   3.691   3.955   4.006   4.020   4.122   4.244   4.476
110 A'  111 A'   46 A"  112 A'   47 A"  113 A'  114 A'  115 A'                 
  6.008   6.080   6.180   9.701   9.785   9.834  23.308  23.526
 48 A"  116 A'  117 A'  118 A'  119 A'  120 A'  121 A'  122 A'                 
 25.755  25.755  25.780  25.860  25.949  26.099  26.135  26.338
123 A'   49 A"   50 A"   51 A"  124 A'  125 A'  126 A'  127 A'                 
 26.746  27.913  28.347  28.400  28.441  28.527  28.550  28.557
128 A'  129 A'   52 A"  130 A'  131 A'   53 A"  132 A'   54 A"                 
 28.608  28.709 127.889 127.929 127.985 151.700 215.689 215.779
133 A'  134 A'   55 A"  135 A'  136 A'  137 A'  138 A'  139 A'                 
215.8461901.866
140 A'  141 A'                                                                 

 Beta MOs, Restricted
 -- Occupied --                  
******* -176.32 -165.72 -165.72 -165.72 -101.59 -101.59 -101.59
  1 A'    2 A'    3 A'    1 A"    4 A'    5 A'    6 A'    7 A'                 
-35.816 -31.309 -31.304 -31.303 -22.959 -22.958 -22.958 -22.954
  8 A'    9 A'    2 A"   10 A'   11 A'    3 A"   12 A'   13 A'                 
-22.954 -10.321 -10.296  -9.505  -9.505  -9.505  -7.270  -7.270
  4 A"   14 A'   15 A'   16 A'   17 A'   18 A'   19 A'   20 A'                 
 -7.270  -7.260  -7.260  -7.260  -7.259  -7.258  -7.258  -6.368
 21 A'    5 A"    6 A"    7 A"   22 A'   23 A'   24 A'   25 A'                 
 -4.781  -4.766  -4.765  -2.049  -2.043  -2.043  -2.029  -2.029
 26 A'    8 A"   27 A'   28 A'    9 A"   29 A'   30 A'   10 A"                 
 -1.009  -0.965  -0.862  -0.742  -0.680  -0.581  -0.529  -0.495
 31 A'   32 A'   33 A'   34 A'   35 A'   36 A'   37 A'   38 A'                 
 -0.468  -0.434  -0.423  -0.409  -0.369  -0.347  -0.299  -0.299
 11 A"   39 A'   12 A"   40 A'   41 A'   13 A"   42 A'   14 A"                 
 -0.244  -0.236
 43 A'   15 A"                                                                 
 -- Virtual --                   
 -0.077  -0.037  -0.006   0.004   0.009   0.035   0.049   0.050
 16 A"   44 A'   45 A'   46 A'   47 A'   48 A'   49 A'   17 A"                 
  0.057   0.069   0.073   0.079   0.092   0.093   0.101   0.117
 50 A'   51 A'   52 A'   18 A"   53 A'   19 A"   54 A'   20 A"                 
  0.124   0.128   0.137   0.154   0.156   0.179   0.189   0.200
 55 A'   56 A'   57 A'   21 A"   58 A'   59 A'   60 A'   61 A'                 
  0.205   0.243   0.251   0.292   0.309   0.372   0.373   0.394
 62 A'   63 A'   22 A"   64 A'   65 A'   23 A"   66 A'   67 A'                 
  0.409   0.417   0.422   0.435   0.439   0.442   0.454   0.465
 68 A'   24 A"   69 A'   25 A"   70 A'   26 A"   71 A'   72 A'                 
  0.465   0.487   0.505   0.531   0.542   0.566   0.575   0.631
 27 A"   73 A'   74 A'   75 A'   28 A"   76 A'   29 A"   77 A'                 
  0.664   0.696   0.715   0.726   0.749   0.767   0.817   0.835
 78 A'   30 A"   31 A"   79 A'   80 A'   81 A'   32 A"   33 A"                 
  0.852   0.864   0.880   0.933   0.941   0.946   0.957   0.986
 34 A"   82 A'   83 A'   84 A'   85 A'   35 A"   86 A'   87 A'                 
  1.010   1.122   1.141   1.181   1.247   1.265   1.272   1.340
 88 A'   89 A'   90 A'   91 A'   92 A'   36 A"   93 A'   37 A"                 
  1.374   1.418   1.487   1.551   1.571   1.690   1.742   1.808
 38 A"   94 A'   95 A'   96 A'   39 A"   97 A'   98 A'   40 A"                 
  1.817   2.095   2.208   2.229   2.237   2.267   2.285   2.303
 99 A'  100 A'   41 A"  101 A'   42 A"   43 A"  102 A'  103 A'                 
  2.376   2.408   2.459   2.601   2.627   2.789   2.860   3.017
104 A'  105 A'  106 A'  107 A'   44 A"   45 A"  108 A'  109 A'                 
  3.131   3.691   3.955   4.006   4.020   4.122   4.244   4.476
110 A'  111 A'   46 A"  112 A'   47 A"  113 A'  114 A'  115 A'                 
  6.008   6.080   6.180   9.701   9.785   9.834  23.308  23.526
 48 A"  116 A'  117 A'  118 A'  119 A'  120 A'  121 A'  122 A'                 
 25.755  25.755  25.780  25.860  25.949  26.099  26.135  26.338
123 A'   49 A"   50 A"   51 A"  124 A'  125 A'  126 A'  127 A'                 
 26.746  27.913  28.347  28.400  28.441  28.527  28.550  28.557
128 A'  129 A'   52 A"  130 A'  131 A'   53 A"  132 A'   54 A"                 
 28.608  28.709 127.889 127.929 127.985 151.700 215.689 215.779
133 A'  134 A'   55 A"  135 A'  136 A'  137 A'  138 A'  139 A'                 
215.8461901.866
140 A'  141 A'                                                                 
 --------------------------------------------------------------

          Ground-State Mulliken Net Atomic Charges

     Atom                 Charge (a.u.)
  ----------------------------------------
      1 Cl                    0.536354
      2 Cl                    0.430861
      3 Cl                    0.347350
      4 I                     0.150058
      5 C                    -0.547008
      6 C                    -0.917615
  ----------------------------------------
  Sum of atomic charges =     0.000000

 -----------------------------------------------------------------
                    Cartesian Multipole Moments
 -----------------------------------------------------------------
    Charge (ESU x 10^10)
                 0.0000
    Dipole Moment (Debye)
         X      -0.0716      Y       0.1921      Z      -0.0000
       Tot       0.2050
    Quadrupole Moments (Debye-Ang)
        XX     -71.8432     XY      -0.6359     YY     -78.6384
        XZ       0.0000     YZ      -0.0000     ZZ     -77.7770
    Octopole Moments (Debye-Ang^2)
       XXX     -42.1649    XXY      -3.5258    XYY     -16.4536
       YYY      -0.7426    XXZ      -0.0000    XYZ      -0.0000
       YYZ      -0.0000    XZZ     -14.2747    YZZ      -0.0350
       ZZZ      -0.0000
    Hexadecapole Moments (Debye-Ang^3)
      XXXX   -1523.2246   XXXY     -32.6429   XXYY    -344.3638
      XYYY     -63.0220   YYYY    -632.2168   XXXZ       0.0000
      XXYZ      -0.0000   XYYZ       0.0000   YYYZ      -0.0000
      XXZZ    -288.6586   XYZZ     -17.0120   YYZZ    -124.2834
      XZZZ       0.0000   YZZZ      -0.0000   ZZZZ     -97.0369
 -----------------------------------------------------------------
 Calculating analytic gradient of the SCF energy
 Gradient of SCF Energy
            1           2           3           4           5           6
    1  -0.0375508  -0.0212339   0.0073415   0.0805784   0.1575691  -0.1867044
    2  -0.1315521  -0.1587502   0.1367384   0.1586650  -0.0292706   0.0241695
    3  -0.0000000  -0.0000000   0.0000000  -0.0000000  -0.0000000   0.0000000
 Max gradient component =       1.867E-01
 RMS gradient           =       9.307E-02
 Gradient time:  CPU 13.44 s  wall 3.46 s
 Geometry Optimization Parameters
   NAtoms,    NIC,     NZ,  NCons,   NDum,   NFix, NCnnct, MaxDiis
        6      37       0       0       0       0       0       0

 Cartesian Hessian Update
 Hessian Updated using BFGS Update


** GEOMETRY OPTIMIZATION IN DELOCALIZED INTERNAL COORDINATES **
   Searching for a Minimum

   Optimization Cycle:   8

                       Coordinates (Angstroms)
     ATOM                X               Y               Z
      1  Cl        2.7245653748    1.1032957497    0.0000000000
      2  Cl       -0.9000929533    1.7094712491    0.0000000000
      3  Cl        2.3260931105   -1.2707081149    0.0000000000
      4  I        -1.5987960205   -0.7465572413    0.0000000000
      5  C         1.4697537148    0.0925097497    0.0000000000
      6  C        -0.0424696232    0.3382172102    0.0000000000
   Point Group: cs    Number of degrees of freedom:     9


   Energy is  -8376.214826540

 Hessian Updated using BFGS Update

  9 Hessian modes will be used to form the next step
  Hessian Eigenvalues:
     0.114619    0.231539    0.250265    0.250891    0.311450    0.553744
     0.930264    1.029571    1.169462

 Minimum Search - Taking Simple RFO Step
 Searching for Lamda that Minimizes Along All modes
 Value Taken    Lamda =  -0.16077373
 Calculated Step too Large.  Step scaled by  0.412943
 Step Taken.  Stepsize is  0.300000

                             Maximum     Tolerance    Cnvgd?
         Gradient           0.159631      0.000300      NO
         Displacement       0.207879      0.001200      NO
         Energy change     -0.071380      0.000001      NO


 New Cartesian Coordinates Obtained by Inverse Iteration

 Displacement from previous Coordinates is:  0.302683
 ----------------------------------------------------------------
             Standard Nuclear Orientation (Angstroms)
    I     Atom           X                Y                Z
 ----------------------------------------------------------------
    1      Cl      2.6665246174     1.1450641214     0.0000000000
    2      Cl     -0.8248611226     1.7330368643     0.0000000000
    3      Cl      2.2638242989    -1.2901033066     0.0000000000
    4      I      -1.5572627221    -0.7890917762     0.0000000000
    5      C       1.4151814707     0.1002339412     0.0000000000
    6      C       0.0156470607     0.3270887584     0.0000000000
 ----------------------------------------------------------------
 Molecular Point Group                 Cs    NOp =  2
 Largest Abelian Subgroup              Cs    NOp =  2
 Nuclear Repulsion Energy =   860.9752488097 hartrees
 There are       58 alpha and       58 beta electrons
 Applying Cartesian multipole field
    Component          Value
    ---------          -----
     (2,0,0)        1.00000E-11
     (0,2,0)        2.00000E-11
     (0,0,2)       -3.00000E-11
 Nucleus-field energy     =     0.0000000225 hartrees
 Requested basis set is 6-311++G(d,p)
 There are 75 shells and 196 basis functions
 A cutoff of  1.0D-11 yielded   2197 shell pairs
 There are     16476 function pairs (     18223 Cartesian)
 Smallest overlap matrix eigenvalue = 1.34E-05
 Guess MOs from SCF MO coefficient file

 -----------------------------------------------------------------------
  General SCF calculation program by
  Eric Jon Sundstrom, Paul Horn, Yuezhi Mao, Dmitri Zuev, Alec White,
  David Stuck, Shaama M.S., Shane Yost, Joonho Lee, David Small,
  Daniel Levine, Susi Lehtola, Hugh Burton, Evgeny Epifanovsky
 -----------------------------------------------------------------------
 Exchange:     0.2000 Hartree-Fock + 0.0800 Slater + 0.7200 B88
 Correlation:  0.1900 VWN1RPA + 0.8100 LYP
 Using SG-1 standard quadrature grid
 using 4 threads for integral computing
 -------------------------------------------------------
 OpenMP Integral computing Module                
 Release: version 2.0, May 2017, Q-Chem Inc. Pleasanton 
 -------------------------------------------------------
 -------------------------------------------------------
 OpenMP BLAS3 based DFT computing Module                
 Release: version 1.0, May 2013, Q-Chem Inc. Pittsburgh 
 -------------------------------------------------------
 A restricted SCF calculation will be
 performed using DIIS
 SCF converges when DIIS error is below 1.0e-08
 ---------------------------------------
  Cycle       Energy         DIIS error
 ---------------------------------------
    1   -8376.2642176608      1.41e-03  
    2   -8376.2717418996      3.76e-04  
    3   -8376.2711036634      5.17e-04  
    4   -8376.2723527403      9.59e-05  
    5   -8376.2723908747      3.26e-05  
    6   -8376.2723949654      1.44e-05  
    7   -8376.2723959688      1.71e-06  
    8   -8376.2723959827      4.71e-07  
    9   -8376.2723959837      1.19e-07  
   10   -8376.2723959838      3.14e-08  
   11   -8376.2723959837      5.11e-09  Convergence criterion met
 ---------------------------------------
 SCF time:   CPU 41.22s  wall 11.00s 
 SCF   energy in the final basis set =    -8376.2723959837
 Total energy in the final basis set =    -8376.2723959837

 --------------------------------------------------------------
             Orbital Energies (a.u.) and Symmetries
 --------------------------------------------------------------

 Alpha MOs, Restricted
 -- Occupied --                  
******* -176.32 -165.72 -165.72 -165.72 -101.59 -101.59 -101.59
  1 A'    2 A'    3 A'    1 A"    4 A'    5 A'    6 A'    7 A'                 
-35.817 -31.310 -31.305 -31.304 -22.961 -22.959 -22.959 -22.955
  8 A'    9 A'    2 A"   10 A'   11 A'    3 A"   12 A'   13 A'                 
-22.955 -10.316 -10.292  -9.504  -9.504  -9.503  -7.268  -7.268
  4 A"   14 A'   15 A'   16 A'   17 A'   18 A'   19 A'   20 A'                 
 -7.268  -7.258  -7.258  -7.258  -7.257  -7.257  -7.257  -6.369
 21 A'    5 A"    6 A"    7 A"   22 A'   23 A'   24 A'   25 A'                 
 -4.782  -4.766  -4.766  -2.049  -2.044  -2.043  -2.029  -2.029
 26 A'    8 A"   27 A'   28 A'    9 A"   29 A'   30 A'   10 A"                 
 -1.000  -0.952  -0.862  -0.754  -0.693  -0.578  -0.530  -0.498
 31 A'   32 A'   33 A'   34 A'   35 A'   36 A'   37 A'   38 A'                 
 -0.469  -0.429  -0.414  -0.400  -0.369  -0.348  -0.305  -0.301
 11 A"   39 A'   12 A"   40 A'   41 A'   13 A"   42 A'   14 A"                 
 -0.252  -0.247
 43 A'   15 A"                                                                 
 -- Virtual --                   
 -0.063  -0.043  -0.009   0.003   0.008   0.036   0.047   0.051
 16 A"   44 A'   45 A'   46 A'   47 A'   48 A'   49 A'   17 A"                 
  0.057   0.068   0.076   0.079   0.094   0.097   0.112   0.118
 50 A'   51 A'   52 A'   18 A"   19 A"   53 A'   54 A'   20 A"                 
  0.126   0.131   0.136   0.153   0.157   0.179   0.196   0.204
 55 A'   56 A'   57 A'   21 A"   58 A'   59 A'   60 A'   61 A'                 
  0.215   0.243   0.251   0.295   0.313   0.373   0.374   0.389
 62 A'   63 A'   22 A"   64 A'   65 A'   66 A'   23 A"   67 A'                 
  0.414   0.418   0.421   0.435   0.443   0.445   0.452   0.462
 24 A"   68 A'   69 A'   25 A"   26 A"   70 A'   71 A'   72 A'                 
  0.470   0.485   0.511   0.536   0.539   0.576   0.585   0.644
 27 A"   73 A'   74 A'   75 A'   28 A"   29 A"   76 A'   77 A'                 
  0.677   0.698   0.716   0.726   0.765   0.778   0.825   0.836
 78 A'   30 A"   79 A'   31 A"   80 A'   81 A'   32 A"   33 A"                 
  0.848   0.860   0.896   0.924   0.934   0.952   0.958   0.984
 34 A"   82 A'   83 A'   84 A'   85 A'   86 A'   35 A"   87 A'                 
  1.040   1.119   1.124   1.172   1.250   1.260   1.294   1.342
 88 A'   89 A'   90 A'   91 A'   92 A'   36 A"   93 A'   37 A"                 
  1.346   1.414   1.484   1.532   1.594   1.716   1.768   1.858
 38 A"   94 A'   95 A'   96 A'   39 A"   97 A'   98 A'   99 A'                 
  1.861   2.124   2.212   2.240   2.249   2.272   2.291   2.338
 40 A"  100 A'   41 A"   42 A"  101 A'   43 A"  102 A'  103 A'                 
  2.395   2.426   2.472   2.591   2.631   2.817   2.886   3.115
104 A'  105 A'  106 A'  107 A'   44 A"   45 A"  108 A'  109 A'                 
  3.139   3.648   3.954   4.000   4.020   4.115   4.243   4.474
110 A'  111 A'   46 A"  112 A'   47 A"  113 A'  114 A'  115 A'                 
  6.008   6.078   6.172   9.689   9.787   9.830  23.271  23.773
 48 A"  116 A'  117 A'  118 A'  119 A'  120 A'  121 A'  122 A'                 
 25.760  25.781  25.795  25.858  25.976  26.092  26.171  26.337
 49 A"   50 A"  123 A'   51 A"  124 A'  125 A'  126 A'  127 A'                 
 26.742  27.909  28.347  28.397  28.436  28.525  28.547  28.555
128 A'  129 A'   52 A"  130 A'  131 A'   53 A"  132 A'   54 A"                 
 28.604  28.709 127.888 127.927 127.979 151.695 215.674 215.778
133 A'  134 A'   55 A"  135 A'  136 A'  137 A'  138 A'  139 A'                 
215.8401901.861
140 A'  141 A'                                                                 

 Beta MOs, Restricted
 -- Occupied --                  
******* -176.32 -165.72 -165.72 -165.72 -101.59 -101.59 -101.59
  1 A'    2 A'    3 A'    1 A"    4 A'    5 A'    6 A'    7 A'                 
-35.817 -31.310 -31.305 -31.304 -22.961 -22.959 -22.959 -22.955
  8 A'    9 A'    2 A"   10 A'   11 A'    3 A"   12 A'   13 A'                 
-22.955 -10.316 -10.292  -9.504  -9.504  -9.503  -7.268  -7.268
  4 A"   14 A'   15 A'   16 A'   17 A'   18 A'   19 A'   20 A'                 
 -7.268  -7.258  -7.258  -7.258  -7.257  -7.257  -7.257  -6.369
 21 A'    5 A"    6 A"    7 A"   22 A'   23 A'   24 A'   25 A'                 
 -4.782  -4.766  -4.766  -2.049  -2.044  -2.043  -2.029  -2.029
 26 A'    8 A"   27 A'   28 A'    9 A"   29 A'   30 A'   10 A"                 
 -1.000  -0.952  -0.862  -0.754  -0.693  -0.578  -0.530  -0.498
 31 A'   32 A'   33 A'   34 A'   35 A'   36 A'   37 A'   38 A'                 
 -0.469  -0.429  -0.414  -0.400  -0.369  -0.348  -0.305  -0.301
 11 A"   39 A'   12 A"   40 A'   41 A'   13 A"   42 A'   14 A"                 
 -0.252  -0.247
 43 A'   15 A"                                                                 
 -- Virtual --                   
 -0.063  -0.043  -0.009   0.003   0.008   0.036   0.047   0.051
 16 A"   44 A'   45 A'   46 A'   47 A'   48 A'   49 A'   17 A"                 
  0.057   0.068   0.076   0.079   0.094   0.097   0.112   0.118
 50 A'   51 A'   52 A'   18 A"   19 A"   53 A'   54 A'   20 A"                 
  0.126   0.131   0.136   0.153   0.157   0.179   0.196   0.204
 55 A'   56 A'   57 A'   21 A"   58 A'   59 A'   60 A'   61 A'                 
  0.215   0.243   0.251   0.295   0.313   0.373   0.374   0.389
 62 A'   63 A'   22 A"   64 A'   65 A'   66 A'   23 A"   67 A'                 
  0.414   0.418   0.421   0.435   0.443   0.445   0.452   0.462
 24 A"   68 A'   69 A'   25 A"   26 A"   70 A'   71 A'   72 A'                 
  0.470   0.485   0.511   0.536   0.539   0.576   0.585   0.644
 27 A"   73 A'   74 A'   75 A'   28 A"   29 A"   76 A'   77 A'                 
  0.677   0.698   0.716   0.726   0.765   0.778   0.825   0.836
 78 A'   30 A"   79 A'   31 A"   80 A'   81 A'   32 A"   33 A"                 
  0.848   0.860   0.896   0.924   0.934   0.952   0.958   0.984
 34 A"   82 A'   83 A'   84 A'   85 A'   86 A'   35 A"   87 A'                 
  1.040   1.119   1.124   1.172   1.250   1.260   1.294   1.342
 88 A'   89 A'   90 A'   91 A'   92 A'   36 A"   93 A'   37 A"                 
  1.346   1.414   1.484   1.532   1.594   1.716   1.768   1.858
 38 A"   94 A'   95 A'   96 A'   39 A"   97 A'   98 A'   99 A'                 
  1.861   2.124   2.212   2.240   2.249   2.272   2.291   2.338
 40 A"  100 A'   41 A"   42 A"  101 A'   43 A"  102 A'  103 A'                 
  2.395   2.426   2.472   2.591   2.631   2.817   2.886   3.115
104 A'  105 A'  106 A'  107 A'   44 A"   45 A"  108 A'  109 A'                 
  3.139   3.648   3.954   4.000   4.020   4.115   4.243   4.474
110 A'  111 A'   46 A"  112 A'   47 A"  113 A'  114 A'  115 A'                 
  6.008   6.078   6.172   9.689   9.787   9.830  23.271  23.773
 48 A"  116 A'  117 A'  118 A'  119 A'  120 A'  121 A'  122 A'                 
 25.760  25.781  25.795  25.858  25.976  26.092  26.171  26.337
 49 A"   50 A"  123 A'   51 A"  124 A'  125 A'  126 A'  127 A'                 
 26.742  27.909  28.347  28.397  28.436  28.525  28.547  28.555
128 A'  129 A'   52 A"  130 A'  131 A'   53 A"  132 A'   54 A"                 
 28.604  28.709 127.888 127.927 127.979 151.695 215.674 215.778
133 A'  134 A'   55 A"  135 A'  136 A'  137 A'  138 A'  139 A'                 
215.8401901.861
140 A'  141 A'                                                                 
 --------------------------------------------------------------

          Ground-State Mulliken Net Atomic Charges

     Atom                 Charge (a.u.)
  ----------------------------------------
      1 Cl                    0.536649
      2 Cl                    0.423406
      3 Cl                    0.360814
      4 I                     0.158786
      5 C                    -0.425216
      6 C                    -1.054439
  ----------------------------------------
  Sum of atomic charges =     0.000000

 -----------------------------------------------------------------
                    Cartesian Multipole Moments
 -----------------------------------------------------------------
    Charge (ESU x 10^10)
                 0.0000
    Dipole Moment (Debye)
         X      -0.1714      Y       0.0791      Z      -0.0000
       Tot       0.1887
    Quadrupole Moments (Debye-Ang)
        XX     -72.5346     XY      -0.2232     YY     -78.2281
        XZ      -0.0000     YZ       0.0000     ZZ     -77.7401
    Octopole Moments (Debye-Ang^2)
       XXX     -46.0576    XXY      -3.2428    XYY     -17.0879
       YYY       0.9958    XXZ      -0.0000    XYZ      -0.0000
       YYZ       0.0000    XZZ     -14.9020    YZZ       0.5682
       ZZZ       0.0000
    Hexadecapole Moments (Debye-Ang^3)
      XXXX   -1454.6551   XXXY     -39.5385   XXYY    -333.7900
      XYYY     -72.0267   YYYY    -654.4594   XXXZ      -0.0000
      XXYZ       0.0000   XYYZ      -0.0000   YYYZ       0.0000
      XXZZ    -275.5845   XYZZ     -20.2809   YYZZ    -128.9514
      XZZZ      -0.0000   YZZZ       0.0000   ZZZZ     -96.8513
 -----------------------------------------------------------------
 Calculating analytic gradient of the SCF energy
 Gradient of SCF Energy
            1           2           3           4           5           6
    1  -0.0295040  -0.0193150   0.0062183   0.0622237   0.0983754  -0.1179985
    2  -0.1071381  -0.1276665   0.1110311   0.1269730  -0.0182120   0.0150124
    3   0.0000000   0.0000000  -0.0000000  -0.0000000   0.0000000  -0.0000000
 Max gradient component =       1.277E-01
 RMS gradient           =       6.894E-02
 Gradient time:  CPU 13.59 s  wall 3.50 s
 Geometry Optimization Parameters
   NAtoms,    NIC,     NZ,  NCons,   NDum,   NFix, NCnnct, MaxDiis
        6      37       0       0       0       0       0       0

 Cartesian Hessian Update
 Hessian Updated using BFGS Update


** GEOMETRY OPTIMIZATION IN DELOCALIZED INTERNAL COORDINATES **
   Searching for a Minimum

   Optimization Cycle:   9

                       Coordinates (Angstroms)
     ATOM                X               Y               Z
      1  Cl        2.6665246174    1.1450641214    0.0000000000
      2  Cl       -0.8248611226    1.7330368643    0.0000000000
      3  Cl        2.2638242989   -1.2901033066    0.0000000000
      4  I        -1.5572627221   -0.7890917762    0.0000000000
      5  C         1.4151814707    0.1002339412    0.0000000000
      6  C         0.0156470607    0.3270887584    0.0000000000
   Point Group: cs    Number of degrees of freedom:     9


   Energy is  -8376.272395984

 Hessian Updated using BFGS Update

  9 Hessian modes will be used to form the next step
  Hessian Eigenvalues:
     0.162959    0.243378    0.250239    0.253715    0.311534    0.536466
     0.930400    1.029571    1.169516

 Minimum Search - Taking Simple RFO Step
 Searching for Lamda that Minimizes Along All modes
 Value Taken    Lamda =  -0.09832503
 Calculated Step too Large.  Step scaled by  0.504983
 Step Taken.  Stepsize is  0.300000

                             Maximum     Tolerance    Cnvgd?
         Gradient           0.116490      0.000300      NO
         Displacement       0.235436      0.001200      NO
         Energy change     -0.057569      0.000001      NO


 New Cartesian Coordinates Obtained by Inverse Iteration

 Displacement from previous Coordinates is:  0.241945
 ----------------------------------------------------------------
             Standard Nuclear Orientation (Angstroms)
    I     Atom           X                Y                Z
 ----------------------------------------------------------------
    1      Cl      2.6293274985     1.1946736678     0.0000000000
    2      Cl     -0.7659784467     1.7720263946     0.0000000000
    3      Cl      2.2220589012    -1.3236483113     0.0000000000
    4      I      -1.5396576404    -0.8398357358     0.0000000000
    5      C       1.3868463977     0.1027770717     0.0000000000
    6      C       0.0464568927     0.3202355156     0.0000000000
 ----------------------------------------------------------------
 Molecular Point Group                 Cs    NOp =  2
 Largest Abelian Subgroup              Cs    NOp =  2
 Nuclear Repulsion Energy =   854.9495415904 hartrees
 There are       58 alpha and       58 beta electrons
 Applying Cartesian multipole field
    Component          Value
    ---------          -----
     (2,0,0)        1.00000E-11
     (0,2,0)        2.00000E-11
     (0,0,2)       -3.00000E-11
 Nucleus-field energy     =     0.0000000228 hartrees
 Requested basis set is 6-311++G(d,p)
 There are 75 shells and 196 basis functions
 A cutoff of  1.0D-11 yielded   2198 shell pairs
 There are     16473 function pairs (     18220 Cartesian)
 Smallest overlap matrix eigenvalue = 1.16E-05
 Guess MOs from SCF MO coefficient file

 -----------------------------------------------------------------------
  General SCF calculation program by
  Eric Jon Sundstrom, Paul Horn, Yuezhi Mao, Dmitri Zuev, Alec White,
  David Stuck, Shaama M.S., Shane Yost, Joonho Lee, David Small,
  Daniel Levine, Susi Lehtola, Hugh Burton, Evgeny Epifanovsky
 -----------------------------------------------------------------------
 Exchange:     0.2000 Hartree-Fock + 0.0800 Slater + 0.7200 B88
 Correlation:  0.1900 VWN1RPA + 0.8100 LYP
 Using SG-1 standard quadrature grid
 using 4 threads for integral computing
 -------------------------------------------------------
 OpenMP Integral computing Module                
 Release: version 2.0, May 2017, Q-Chem Inc. Pleasanton 
 -------------------------------------------------------
 -------------------------------------------------------
 OpenMP BLAS3 based DFT computing Module                
 Release: version 1.0, May 2013, Q-Chem Inc. Pittsburgh 
 -------------------------------------------------------
 A restricted SCF calculation will be
 performed using DIIS
 SCF converges when DIIS error is below 1.0e-08
 ---------------------------------------
  Cycle       Energy         DIIS error
 ---------------------------------------
    1   -8376.3085341620      1.06e-03  
    2   -8376.3135687729      2.35e-04  
    3   -8376.3135525979      2.34e-04  
    4   -8376.3137604452      1.11e-04  
    5   -8376.3138177338      1.33e-05  
    6   -8376.3138184413      5.13e-06  
    7   -8376.3138185281      2.08e-06  
    8   -8376.3138185490      5.68e-07  
    9   -8376.3138185506      6.97e-08  
   10   -8376.3138185505      2.57e-08  
   11   -8376.3138185505      3.69e-09  Convergence criterion met
 ---------------------------------------
 SCF time:   CPU 41.10s  wall 11.00s 
 SCF   energy in the final basis set =    -8376.3138185505
 Total energy in the final basis set =    -8376.3138185505

 --------------------------------------------------------------
             Orbital Energies (a.u.) and Symmetries
 --------------------------------------------------------------

 Alpha MOs, Restricted
 -- Occupied --                  
******* -176.32 -165.73 -165.72 -165.72 -101.59 -101.59 -101.58
  1 A'    2 A'    3 A'    1 A"    4 A'    5 A'    6 A'    7 A'                 
-35.819 -31.312 -31.306 -31.306 -22.963 -22.961 -22.961 -22.957
  8 A'    9 A'    2 A"   10 A'   11 A'    3 A"   12 A'   13 A'                 
-22.957 -10.313 -10.291  -9.504  -9.503  -9.502  -7.268  -7.268
  4 A"   14 A'   15 A'   16 A'   17 A'   18 A'   19 A'   20 A'                 
 -7.267  -7.258  -7.258  -7.257  -7.257  -7.256  -7.255  -6.370
 21 A'    5 A"    6 A"   22 A'   23 A'    7 A"   24 A'   25 A'                 
 -4.783  -4.768  -4.767  -2.050  -2.045  -2.044  -2.030  -2.030
 26 A'    8 A"   27 A'   28 A'    9 A"   29 A'   30 A'   10 A"                 
 -0.990  -0.938  -0.862  -0.763  -0.696  -0.574  -0.527  -0.500
 31 A'   32 A'   33 A'   34 A'   35 A'   36 A'   37 A'   38 A'                 
 -0.467  -0.425  -0.404  -0.391  -0.365  -0.349  -0.313  -0.304
 11 A"   39 A'   12 A"   40 A'   41 A'   13 A"   42 A'   14 A"                 
 -0.260  -0.255
 43 A'   15 A"                                                                 
 -- Virtual --                   
 -0.053  -0.052  -0.015   0.001   0.006   0.035   0.045   0.052
 16 A"   44 A'   45 A'   46 A'   47 A'   48 A'   49 A'   17 A"                 
  0.056   0.068   0.078   0.079   0.093   0.100   0.118   0.118
 50 A'   51 A'   52 A'   18 A"   19 A"   53 A'   54 A'   20 A"                 
  0.127   0.131   0.134   0.153   0.158   0.177   0.194   0.202
 55 A'   56 A'   57 A'   21 A"   58 A'   59 A'   60 A'   61 A'                 
  0.229   0.242   0.250   0.290   0.319   0.373   0.376   0.386
 62 A'   63 A'   22 A"   64 A'   65 A'   66 A'   23 A"   67 A'                 
  0.411   0.420   0.422   0.435   0.436   0.443   0.448   0.463
 24 A"   68 A'   69 A'   25 A"   70 A'   26 A"   71 A'   72 A'                 
  0.474   0.484   0.511   0.535   0.541   0.576   0.605   0.658
 27 A"   73 A'   74 A'   28 A"   75 A'   29 A"   76 A'   77 A'                 
  0.690   0.700   0.706   0.739   0.778   0.790   0.829   0.838
 78 A'   30 A"   79 A'   31 A"   80 A'   81 A'   32 A"   33 A"                 
  0.844   0.853   0.899   0.909   0.931   0.945   0.965   0.980
 34 A"   82 A'   83 A'   84 A'   85 A'   86 A'   35 A"   87 A'                 
  1.058   1.095   1.119   1.159   1.245   1.253   1.310   1.327
 88 A'   89 A'   90 A'   91 A'   92 A'   36 A"   93 A'   37 A"                 
  1.343   1.409   1.476   1.522   1.604   1.720   1.766   1.884
 38 A"   94 A'   95 A'   96 A'   39 A"   97 A'   98 A'   99 A'                 
  1.886   2.144   2.214   2.240   2.258   2.273   2.284   2.348
 40 A"  100 A'   41 A"   42 A"  101 A'   43 A"  102 A'  103 A'                 
  2.404   2.434   2.485   2.571   2.633   2.830   2.889   3.126
104 A'  105 A'  106 A'  107 A'   44 A"   45 A"  108 A'  109 A'                 
  3.192   3.574   3.951   3.992   4.018   4.108   4.240   4.466
110 A'  111 A'   46 A"  112 A'   47 A"  113 A'  114 A'  115 A'                 
  6.007   6.072   6.157   9.672   9.780   9.821  23.236  23.959
 48 A"  116 A'  117 A'  118 A'  119 A'  120 A'  121 A'  122 A'                 
 25.762  25.781  25.843  25.853  25.981  26.059  26.226  26.332
 49 A"   50 A"  123 A'   51 A"  124 A'  125 A'  126 A'  127 A'                 
 26.688  27.899  28.345  28.393  28.428  28.523  28.541  28.553
128 A'  129 A'   52 A"  130 A'  131 A'   53 A"  132 A'   54 A"                 
 28.599  28.704 127.886 127.923 127.970 151.686 215.656 215.770
133 A'  134 A'   55 A"  135 A'  136 A'  137 A'  138 A'  139 A'                 
215.8271901.851
140 A'  141 A'                                                                 

 Beta MOs, Restricted
 -- Occupied --                  
******* -176.32 -165.73 -165.72 -165.72 -101.59 -101.59 -101.58
  1 A'    2 A'    3 A'    1 A"    4 A'    5 A'    6 A'    7 A'                 
-35.819 -31.312 -31.306 -31.306 -22.963 -22.961 -22.961 -22.957
  8 A'    9 A'    2 A"   10 A'   11 A'    3 A"   12 A'   13 A'                 
-22.957 -10.313 -10.291  -9.504  -9.503  -9.502  -7.268  -7.268
  4 A"   14 A'   15 A'   16 A'   17 A'   18 A'   19 A'   20 A'                 
 -7.267  -7.258  -7.258  -7.257  -7.257  -7.256  -7.255  -6.370
 21 A'    5 A"    6 A"   22 A'   23 A'    7 A"   24 A'   25 A'                 
 -4.783  -4.768  -4.767  -2.050  -2.045  -2.044  -2.030  -2.030
 26 A'    8 A"   27 A'   28 A'    9 A"   29 A'   30 A'   10 A"                 
 -0.990  -0.938  -0.862  -0.763  -0.696  -0.574  -0.527  -0.500
 31 A'   32 A'   33 A'   34 A'   35 A'   36 A'   37 A'   38 A'                 
 -0.467  -0.425  -0.404  -0.391  -0.365  -0.349  -0.313  -0.304
 11 A"   39 A'   12 A"   40 A'   41 A'   13 A"   42 A'   14 A"                 
 -0.260  -0.255
 43 A'   15 A"                                                                 
 -- Virtual --                   
 -0.053  -0.052  -0.015   0.001   0.006   0.035   0.045   0.052
 16 A"   44 A'   45 A'   46 A'   47 A'   48 A'   49 A'   17 A"                 
  0.056   0.068   0.078   0.079   0.093   0.100   0.118   0.118
 50 A'   51 A'   52 A'   18 A"   19 A"   53 A'   54 A'   20 A"                 
  0.127   0.131   0.134   0.153   0.158   0.177   0.194   0.202
 55 A'   56 A'   57 A'   21 A"   58 A'   59 A'   60 A'   61 A'                 
  0.229   0.242   0.250   0.290   0.319   0.373   0.376   0.386
 62 A'   63 A'   22 A"   64 A'   65 A'   66 A'   23 A"   67 A'                 
  0.411   0.420   0.422   0.435   0.436   0.443   0.448   0.463
 24 A"   68 A'   69 A'   25 A"   70 A'   26 A"   71 A'   72 A'                 
  0.474   0.484   0.511   0.535   0.541   0.576   0.605   0.658
 27 A"   73 A'   74 A'   28 A"   75 A'   29 A"   76 A'   77 A'                 
  0.690   0.700   0.706   0.739   0.778   0.790   0.829   0.838
 78 A'   30 A"   79 A'   31 A"   80 A'   81 A'   32 A"   33 A"                 
  0.844   0.853   0.899   0.909   0.931   0.945   0.965   0.980
 34 A"   82 A'   83 A'   84 A'   85 A'   86 A'   35 A"   87 A'                 
  1.058   1.095   1.119   1.159   1.245   1.253   1.310   1.327
 88 A'   89 A'   90 A'   91 A'   92 A'   36 A"   93 A'   37 A"                 
  1.343   1.409   1.476   1.522   1.604   1.720   1.766   1.884
 38 A"   94 A'   95 A'   96 A'   39 A"   97 A'   98 A'   99 A'                 
  1.886   2.144   2.214   2.240   2.258   2.273   2.284   2.348
 40 A"  100 A'   41 A"   42 A"  101 A'   43 A"  102 A'  103 A'                 
  2.404   2.434   2.485   2.571   2.633   2.830   2.889   3.126
104 A'  105 A'  106 A'  107 A'   44 A"   45 A"  108 A'  109 A'                 
  3.192   3.574   3.951   3.992   4.018   4.108   4.240   4.466
110 A'  111 A'   46 A"  112 A'   47 A"  113 A'  114 A'  115 A'                 
  6.007   6.072   6.157   9.672   9.780   9.821  23.236  23.959
 48 A"  116 A'  117 A'  118 A'  119 A'  120 A'  121 A'  122 A'                 
 25.762  25.781  25.843  25.853  25.981  26.059  26.226  26.332
 49 A"   50 A"  123 A'   51 A"  124 A'  125 A'  126 A'  127 A'                 
 26.688  27.899  28.345  28.393  28.428  28.523  28.541  28.553
128 A'  129 A'   52 A"  130 A'  131 A'   53 A"  132 A'   54 A"                 
 28.599  28.704 127.886 127.923 127.970 151.686 215.656 215.770
133 A'  134 A'   55 A"  135 A'  136 A'  137 A'  138 A'  139 A'                 
215.8271901.851
140 A'  141 A'                                                                 
 --------------------------------------------------------------

          Ground-State Mulliken Net Atomic Charges

     Atom                 Charge (a.u.)
  ----------------------------------------
      1 Cl                    0.528430
      2 Cl                    0.411539
      3 Cl                    0.373015
      4 I                     0.171329
      5 C                    -0.334581
      6 C                    -1.149733
  ----------------------------------------
  Sum of atomic charges =     0.000000

 -----------------------------------------------------------------
                    Cartesian Multipole Moments
 -----------------------------------------------------------------
    Charge (ESU x 10^10)
                 0.0000
    Dipole Moment (Debye)
         X      -0.2659      Y      -0.0621      Z      -0.0000
       Tot       0.2731
    Quadrupole Moments (Debye-Ang)
        XX     -73.1255     XY       0.2408     YY     -77.6423
        XZ      -0.0000     YZ       0.0000     ZZ     -77.8392
    Octopole Moments (Debye-Ang^2)
       XXX     -48.6954    XXY      -2.9514    XYY     -17.2783
       YYY       3.0380    XXZ       0.0000    XYZ      -0.0000
       YYZ      -0.0000    XZZ     -15.2671    YZZ       1.2208
       ZZZ      -0.0000
    Hexadecapole Moments (Debye-Ang^3)
      XXXX   -1418.9891   XXXY     -46.3020   XXYY    -329.9929
      XYYY     -80.7200   YYYY    -686.0809   XXXZ      -0.0000
      XXYZ      -0.0000   XYYZ      -0.0000   YYYZ       0.0000
      XXZZ    -268.3403   XYZZ     -23.6290   YYZZ    -135.5852
      XZZZ      -0.0000   YZZZ       0.0000   ZZZZ     -97.0438
 -----------------------------------------------------------------
 Calculating analytic gradient of the SCF energy
 Gradient of SCF Energy
            1           2           3           4           5           6
    1  -0.0190855  -0.0178703   0.0065100   0.0416509   0.0403760  -0.0515811
    2  -0.0786383  -0.0924797   0.0808452   0.0929557  -0.0074656   0.0047827
    3  -0.0000000  -0.0000000   0.0000000  -0.0000000   0.0000000   0.0000000
 Max gradient component =       9.296E-02
 RMS gradient           =       4.518E-02
 Gradient time:  CPU 13.42 s  wall 3.46 s
 Geometry Optimization Parameters
   NAtoms,    NIC,     NZ,  NCons,   NDum,   NFix, NCnnct, MaxDiis
        6      37       0       0       0       0       0       0

 Cartesian Hessian Update
 Hessian Updated using BFGS Update


** GEOMETRY OPTIMIZATION IN DELOCALIZED INTERNAL COORDINATES **
   Searching for a Minimum

   Optimization Cycle:  10

                       Coordinates (Angstroms)
     ATOM                X               Y               Z
      1  Cl        2.6293274985    1.1946736678    0.0000000000
      2  Cl       -0.7659784467    1.7720263946    0.0000000000
      3  Cl        2.2220589012   -1.3236483113    0.0000000000
      4  I        -1.5396576404   -0.8398357358    0.0000000000
      5  C         1.3868463977    0.1027770717    0.0000000000
      6  C         0.0464568927    0.3202355156    0.0000000000
   Point Group: cs    Number of degrees of freedom:     9


   Energy is  -8376.313818551

 Hessian Updated using BFGS Update

  9 Hessian modes will be used to form the next step
  Hessian Eigenvalues:
     0.117029    0.249503    0.250156    0.310465    0.352092    0.533674
     0.930464    1.029571    1.169494

 Minimum Search - Taking Simple RFO Step
 Searching for Lamda that Minimizes Along All modes
 Value Taken    Lamda =  -0.06206715
 Calculated Step too Large.  Step scaled by  0.523773
 Step Taken.  Stepsize is  0.300000

                             Maximum     Tolerance    Cnvgd?
         Gradient           0.093385      0.000300      NO
         Displacement       0.283765      0.001200      NO
         Energy change     -0.041423      0.000001      NO


 New Cartesian Coordinates Obtained by Inverse Iteration

 Displacement from previous Coordinates is:  0.202992
 ----------------------------------------------------------------
             Standard Nuclear Orientation (Angstroms)
    I     Atom           X                Y                Z
 ----------------------------------------------------------------
    1      Cl      2.6135412816     1.2430944933     0.0000000000
    2      Cl     -0.7272485050     1.8185255878     0.0000000000
    3      Cl      2.1956939048    -1.3643688202     0.0000000000
    4      I      -1.5371938519    -0.8937004955     0.0000000000
    5      C       1.3840556929     0.1023286971     0.0000000000
    6      C       0.0502050808     0.3203491402     0.0000000000
 ----------------------------------------------------------------
 Molecular Point Group                 Cs    NOp =  2
 Largest Abelian Subgroup              Cs    NOp =  2
 Nuclear Repulsion Energy =   844.3309975238 hartrees
 There are       58 alpha and       58 beta electrons
 Applying Cartesian multipole field
    Component          Value
    ---------          -----
     (2,0,0)        1.00000E-11
     (0,2,0)        2.00000E-11
     (0,0,2)       -3.00000E-11
 Nucleus-field energy     =     0.0000000235 hartrees
 Requested basis set is 6-311++G(d,p)
 There are 75 shells and 196 basis functions
 A cutoff of  1.0D-11 yielded   2196 shell pairs
 There are     16481 function pairs (     18233 Cartesian)
 Smallest overlap matrix eigenvalue = 1.30E-05
 Guess MOs from SCF MO coefficient file

 -----------------------------------------------------------------------
  General SCF calculation program by
  Eric Jon Sundstrom, Paul Horn, Yuezhi Mao, Dmitri Zuev, Alec White,
  David Stuck, Shaama M.S., Shane Yost, Joonho Lee, David Small,
  Daniel Levine, Susi Lehtola, Hugh Burton, Evgeny Epifanovsky
 -----------------------------------------------------------------------
 Exchange:     0.2000 Hartree-Fock + 0.0800 Slater + 0.7200 B88
 Correlation:  0.1900 VWN1RPA + 0.8100 LYP
 Using SG-1 standard quadrature grid
 using 4 threads for integral computing
 -------------------------------------------------------
 OpenMP Integral computing Module                
 Release: version 2.0, May 2017, Q-Chem Inc. Pleasanton 
 -------------------------------------------------------
 -------------------------------------------------------
 OpenMP BLAS3 based DFT computing Module                
 Release: version 1.0, May 2013, Q-Chem Inc. Pittsburgh 
 -------------------------------------------------------
 A restricted SCF calculation will be
 performed using DIIS
 SCF converges when DIIS error is below 1.0e-08
 ---------------------------------------
  Cycle       Energy         DIIS error
 ---------------------------------------
    1   -8376.3383081985      6.58e-04  
    2   -8376.3407387997      3.05e-04  
    3   -8376.3405755530      3.50e-04  
    4   -8376.3411604461      6.98e-05  
    5   -8376.3411833811      1.72e-05  
    6   -8376.3411844938      8.19e-06  
    7   -8376.3411848144      9.10e-07  
    8   -8376.3411848173      3.89e-07  
    9   -8376.3411848176      5.35e-08  
   10   -8376.3411848176      2.03e-08  
   11   -8376.3411848178      2.25e-09  Convergence criterion met
 ---------------------------------------
 SCF time:   CPU 40.79s  wall 11.00s 
 SCF   energy in the final basis set =    -8376.3411848178
 Total energy in the final basis set =    -8376.3411848178

 --------------------------------------------------------------
             Orbital Energies (a.u.) and Symmetries
 --------------------------------------------------------------

 Alpha MOs, Restricted
 -- Occupied --                  
******* -176.32 -165.73 -165.73 -165.73 -101.59 -101.59 -101.58
  1 A'    2 A'    3 A'    1 A"    4 A'    5 A'    6 A'    7 A'                 
-35.821 -31.314 -31.308 -31.308 -22.965 -22.963 -22.963 -22.959
  8 A'    9 A'    2 A"   10 A'   11 A'    3 A"   12 A'   13 A'                 
-22.959 -10.316 -10.295  -9.504  -9.504  -9.501  -7.269  -7.269
  4 A"   14 A'   15 A'   16 A'   17 A'   18 A'   19 A'   20 A'                 
 -7.266  -7.259  -7.258  -7.258  -7.257  -7.256  -7.255  -6.371
 21 A'    5 A"    6 A"   22 A'   23 A'    7 A"   24 A'   25 A'                 
 -4.785  -4.769  -4.768  -2.051  -2.046  -2.045  -2.031  -2.031
 26 A'    8 A"   27 A'   28 A'    9 A"   29 A'   30 A'   10 A"                 
 -0.978  -0.925  -0.863  -0.764  -0.693  -0.571  -0.522  -0.499
 31 A'   32 A'   33 A'   34 A'   35 A'   36 A'   37 A'   38 A'                 
 -0.461  -0.423  -0.396  -0.384  -0.360  -0.350  -0.321  -0.305
 11 A"   39 A'   12 A"   40 A'   41 A'   13 A"   42 A'   14 A"                 
 -0.269  -0.257
 43 A'   15 A"                                                                 
 -- Virtual --                   
 -0.059  -0.052  -0.021  -0.003   0.005   0.035   0.044   0.053
 44 A'   16 A"   45 A'   46 A'   47 A'   48 A'   49 A'   17 A"                 
  0.055   0.069   0.079   0.080   0.093   0.101   0.119   0.120
 50 A'   51 A'   18 A"   52 A'   19 A"   53 A'   20 A"   54 A'                 
  0.126   0.129   0.134   0.152   0.160   0.175   0.189   0.198
 55 A'   56 A'   57 A'   21 A"   58 A'   59 A'   60 A'   61 A'                 
  0.233   0.241   0.248   0.282   0.322   0.373   0.379   0.386
 62 A'   63 A'   22 A"   64 A'   65 A'   66 A'   23 A"   67 A'                 
  0.408   0.417   0.423   0.429   0.436   0.444   0.444   0.464
 24 A"   68 A'   69 A'   70 A'   25 A"   26 A"   71 A'   72 A'                 
  0.477   0.480   0.509   0.534   0.541   0.575   0.611   0.675
 27 A"   73 A'   74 A'   28 A"   75 A'   29 A"   76 A'   77 A'                 
  0.689   0.702   0.703   0.748   0.782   0.802   0.831   0.838
 78 A'   30 A"   79 A'   31 A"   80 A'   81 A'   32 A"   33 A"                 
  0.841   0.847   0.891   0.900   0.924   0.939   0.966   0.971
 34 A"   82 A'   83 A'   84 A'   85 A'   86 A'   35 A"   87 A'                 
  1.062   1.073   1.111   1.143   1.237   1.243   1.310   1.317
 88 A'   89 A'   90 A'   91 A'   92 A'   36 A"   93 A'   37 A"                 
  1.341   1.406   1.469   1.526   1.597   1.708   1.744   1.883
 38 A"   94 A'   95 A'   96 A'   39 A"   97 A'   98 A'   40 A"                 
  1.890   2.138   2.215   2.237   2.242   2.272   2.285   2.342
 99 A'  100 A'   41 A"   42 A"  101 A'   43 A"  102 A'  103 A'                 
  2.381   2.446   2.491   2.552   2.631   2.828   2.884   3.121
104 A'  105 A'  106 A'  107 A'   44 A"   45 A"  108 A'  109 A'                 
  3.188   3.540   3.949   3.984   4.014   4.102   4.236   4.452
110 A'  111 A'   46 A"  112 A'   47 A"  113 A'  114 A'  115 A'                 
  6.004   6.066   6.138   9.657   9.771   9.808  23.219  23.976
 48 A"  116 A'  117 A'  118 A'  119 A'  120 A'  121 A'  122 A'                 
 25.760  25.780  25.848  25.885  25.963  26.015  26.281  26.330
 49 A"   50 A"   51 A"  123 A'  124 A'  125 A'  126 A'  127 A'                 
 26.615  27.886  28.342  28.388  28.417  28.521  28.536  28.550
128 A'  129 A'   52 A"  130 A'  131 A'   53 A"  132 A'   54 A"                 
 28.595  28.697 127.883 127.919 127.959 151.674 215.639 215.759
133 A'  134 A'   55 A"  135 A'  136 A'  137 A'  138 A'  139 A'                 
215.8091901.839
140 A'  141 A'                                                                 

 Beta MOs, Restricted
 -- Occupied --                  
******* -176.32 -165.73 -165.73 -165.73 -101.59 -101.59 -101.58
  1 A'    2 A'    3 A'    1 A"    4 A'    5 A'    6 A'    7 A'                 
-35.821 -31.314 -31.308 -31.308 -22.965 -22.963 -22.963 -22.959
  8 A'    9 A'    2 A"   10 A'   11 A'    3 A"   12 A'   13 A'                 
-22.959 -10.316 -10.295  -9.504  -9.504  -9.501  -7.269  -7.269
  4 A"   14 A'   15 A'   16 A'   17 A'   18 A'   19 A'   20 A'                 
 -7.266  -7.259  -7.258  -7.258  -7.257  -7.256  -7.255  -6.371
 21 A'    5 A"    6 A"   22 A'   23 A'    7 A"   24 A'   25 A'                 
 -4.785  -4.769  -4.768  -2.051  -2.046  -2.045  -2.031  -2.031
 26 A'    8 A"   27 A'   28 A'    9 A"   29 A'   30 A'   10 A"                 
 -0.978  -0.925  -0.863  -0.764  -0.693  -0.571  -0.522  -0.499
 31 A'   32 A'   33 A'   34 A'   35 A'   36 A'   37 A'   38 A'                 
 -0.461  -0.423  -0.396  -0.384  -0.360  -0.350  -0.321  -0.305
 11 A"   39 A'   12 A"   40 A'   41 A'   13 A"   42 A'   14 A"                 
 -0.269  -0.257
 43 A'   15 A"                                                                 
 -- Virtual --                   
 -0.059  -0.052  -0.021  -0.003   0.005   0.035   0.044   0.053
 44 A'   16 A"   45 A'   46 A'   47 A'   48 A'   49 A'   17 A"                 
  0.055   0.069   0.079   0.080   0.093   0.101   0.119   0.120
 50 A'   51 A'   18 A"   52 A'   19 A"   53 A'   20 A"   54 A'                 
  0.126   0.129   0.134   0.152   0.160   0.175   0.189   0.198
 55 A'   56 A'   57 A'   21 A"   58 A'   59 A'   60 A'   61 A'                 
  0.233   0.241   0.248   0.282   0.322   0.373   0.379   0.386
 62 A'   63 A'   22 A"   64 A'   65 A'   66 A'   23 A"   67 A'                 
  0.408   0.417   0.423   0.429   0.436   0.444   0.444   0.464
 24 A"   68 A'   69 A'   70 A'   25 A"   26 A"   71 A'   72 A'                 
  0.477   0.480   0.509   0.534   0.541   0.575   0.611   0.675
 27 A"   73 A'   74 A'   28 A"   75 A'   29 A"   76 A'   77 A'                 
  0.689   0.702   0.703   0.748   0.782   0.802   0.831   0.838
 78 A'   30 A"   79 A'   31 A"   80 A'   81 A'   32 A"   33 A"                 
  0.841   0.847   0.891   0.900   0.924   0.939   0.966   0.971
 34 A"   82 A'   83 A'   84 A'   85 A'   86 A'   35 A"   87 A'                 
  1.062   1.073   1.111   1.143   1.237   1.243   1.310   1.317
 88 A'   89 A'   90 A'   91 A'   92 A'   36 A"   93 A'   37 A"                 
  1.341   1.406   1.469   1.526   1.597   1.708   1.744   1.883
 38 A"   94 A'   95 A'   96 A'   39 A"   97 A'   98 A'   40 A"                 
  1.890   2.138   2.215   2.237   2.242   2.272   2.285   2.342
 99 A'  100 A'   41 A"   42 A"  101 A'   43 A"  102 A'  103 A'                 
  2.381   2.446   2.491   2.552   2.631   2.828   2.884   3.121
104 A'  105 A'  106 A'  107 A'   44 A"   45 A"  108 A'  109 A'                 
  3.188   3.540   3.949   3.984   4.014   4.102   4.236   4.452
110 A'  111 A'   46 A"  112 A'   47 A"  113 A'  114 A'  115 A'                 
  6.004   6.066   6.138   9.657   9.771   9.808  23.219  23.976
 48 A"  116 A'  117 A'  118 A'  119 A'  120 A'  121 A'  122 A'                 
 25.760  25.780  25.848  25.885  25.963  26.015  26.281  26.330
 49 A"   50 A"   51 A"  123 A'  124 A'  125 A'  126 A'  127 A'                 
 26.615  27.886  28.342  28.388  28.417  28.521  28.536  28.550
128 A'  129 A'   52 A"  130 A'  131 A'   53 A"  132 A'   54 A"                 
 28.595  28.697 127.883 127.919 127.959 151.674 215.639 215.759
133 A'  134 A'   55 A"  135 A'  136 A'  137 A'  138 A'  139 A'                 
215.8091901.839
140 A'  141 A'                                                                 
 --------------------------------------------------------------

          Ground-State Mulliken Net Atomic Charges

     Atom                 Charge (a.u.)
  ----------------------------------------
      1 Cl                    0.517570
      2 Cl                    0.401118
      3 Cl                    0.379776
      4 I                     0.182258
      5 C                    -0.321615
      6 C                    -1.159108
  ----------------------------------------
  Sum of atomic charges =     0.000000

 -----------------------------------------------------------------
                    Cartesian Multipole Moments
 -----------------------------------------------------------------
    Charge (ESU x 10^10)
                 0.0000
    Dipole Moment (Debye)
         X      -0.3273      Y      -0.1961      Z      -0.0000
       Tot       0.3815
    Quadrupole Moments (Debye-Ang)
        XX     -73.5978     XY       0.6814     YY     -77.0008
        XZ       0.0000     YZ      -0.0000     ZZ     -78.0363
    Octopole Moments (Debye-Ang^2)
       XXX     -50.1444    XXY      -2.5763    XYY     -17.2417
       YYY       5.2245    XXZ      -0.0000    XYZ       0.0000
       YYZ      -0.0000    XZZ     -15.4697    YZZ       1.9253
       ZZZ      -0.0000
    Hexadecapole Moments (Debye-Ang^3)
      XXXX   -1408.3198   XXXY     -52.6543   XXYY    -331.3346
      XYYY     -88.3883   YYYY    -722.6582   XXXZ       0.0000
      XXYZ       0.0000   XYYZ       0.0000   YYYZ      -0.0000
      XXZZ    -265.5054   XYZZ     -26.7992   YYZZ    -143.2217
      XZZZ       0.0000   YZZZ      -0.0000   ZZZZ     -97.4794
 -----------------------------------------------------------------
 Calculating analytic gradient of the SCF energy
 Gradient of SCF Energy
            1           2           3           4           5           6
    1  -0.0096887  -0.0165265   0.0075435   0.0247254   0.0234032  -0.0294569
    2  -0.0529419  -0.0621573   0.0536413   0.0653064  -0.0039320   0.0000835
    3   0.0000000  -0.0000000   0.0000000   0.0000000  -0.0000000  -0.0000000
 Max gradient component =       6.531E-02
 RMS gradient           =       3.007E-02
 Gradient time:  CPU 13.38 s  wall 3.45 s
 Geometry Optimization Parameters
   NAtoms,    NIC,     NZ,  NCons,   NDum,   NFix, NCnnct, MaxDiis
        6      37       0       0       0       0       0       0

 Cartesian Hessian Update
 Hessian Updated using BFGS Update


** GEOMETRY OPTIMIZATION IN DELOCALIZED INTERNAL COORDINATES **
   Searching for a Minimum

   Optimization Cycle:  11

                       Coordinates (Angstroms)
     ATOM                X               Y               Z
      1  Cl        2.6135412816    1.2430944933    0.0000000000
      2  Cl       -0.7272485050    1.8185255878    0.0000000000
      3  Cl        2.1956939048   -1.3643688202    0.0000000000
      4  I        -1.5371938519   -0.8937004955    0.0000000000
      5  C         1.3840556929    0.1023286971    0.0000000000
      6  C         0.0502050808    0.3203491402    0.0000000000
   Point Group: cs    Number of degrees of freedom:     9


   Energy is  -8376.341184818

 Hessian Updated using BFGS Update

  9 Hessian modes will be used to form the next step
  Hessian Eigenvalues:
     0.103448    0.249577    0.250324    0.309082    0.337137    0.549451
     0.930465    1.029571    1.169617

 Minimum Search - Taking Simple RFO Step
 Searching for Lamda that Minimizes Along All modes
 Value Taken    Lamda =  -0.03908470
 Calculated Step too Large.  Step scaled by  0.581628
 Step Taken.  Stepsize is  0.300000

                             Maximum     Tolerance    Cnvgd?
         Gradient           0.065595      0.000300      NO
         Displacement       0.281414      0.001200      NO
         Energy change     -0.027366      0.000001      NO


 New Cartesian Coordinates Obtained by Inverse Iteration

 Displacement from previous Coordinates is:  0.228912
 ----------------------------------------------------------------
             Standard Nuclear Orientation (Angstroms)
    I     Atom           X                Y                Z
 ----------------------------------------------------------------
    1      Cl      2.5942017624     1.2874179044     0.0000000000
    2      Cl     -0.6849659314     1.8646402005     0.0000000000
    3      Cl      2.1483704137    -1.4038588867     0.0000000000
    4      I      -1.5119109412    -0.9554606550     0.0000000000
    5      C       1.3763765636     0.1061831449     0.0000000000
    6      C       0.0569817360     0.3273068944     0.0000000000
 ----------------------------------------------------------------
 Molecular Point Group                 Cs    NOp =  2
 Largest Abelian Subgroup              Cs    NOp =  2
 Nuclear Repulsion Energy =   837.7057341586 hartrees
 There are       58 alpha and       58 beta electrons
 Applying Cartesian multipole field
    Component          Value
    ---------          -----
     (2,0,0)        1.00000E-11
     (0,2,0)        2.00000E-11
     (0,0,2)       -3.00000E-11
 Nucleus-field energy     =     0.0000000240 hartrees
 Requested basis set is 6-311++G(d,p)
 There are 75 shells and 196 basis functions
 A cutoff of  1.0D-11 yielded   2191 shell pairs
 There are     16434 function pairs (     18186 Cartesian)
 Smallest overlap matrix eigenvalue = 1.41E-05
 Guess MOs from SCF MO coefficient file

 -----------------------------------------------------------------------
  General SCF calculation program by
  Eric Jon Sundstrom, Paul Horn, Yuezhi Mao, Dmitri Zuev, Alec White,
  David Stuck, Shaama M.S., Shane Yost, Joonho Lee, David Small,
  Daniel Levine, Susi Lehtola, Hugh Burton, Evgeny Epifanovsky
 -----------------------------------------------------------------------
 Exchange:     0.2000 Hartree-Fock + 0.0800 Slater + 0.7200 B88
 Correlation:  0.1900 VWN1RPA + 0.8100 LYP
 Using SG-1 standard quadrature grid
 using 4 threads for integral computing
 -------------------------------------------------------
 OpenMP Integral computing Module                
 Release: version 2.0, May 2017, Q-Chem Inc. Pleasanton 
 -------------------------------------------------------
 -------------------------------------------------------
 OpenMP BLAS3 based DFT computing Module                
 Release: version 1.0, May 2013, Q-Chem Inc. Pittsburgh 
 -------------------------------------------------------
 A restricted SCF calculation will be
 performed using DIIS
 SCF converges when DIIS error is below 1.0e-08
 ---------------------------------------
  Cycle       Energy         DIIS error
 ---------------------------------------
    1   -8376.3569753035      6.47e-04  
    2   -8376.3595438868      2.35e-04  
    3   -8376.3594440911      2.71e-04  
    4   -8376.3597823087      7.92e-05  
    5   -8376.3598131822      1.20e-05  
    6   -8376.3598135803      8.00e-06  
    7   -8376.3598138828      1.04e-06  
    8   -8376.3598138870      4.09e-07  
    9   -8376.3598138875      4.70e-08  
   10   -8376.3598138875      2.20e-08  
   11   -8376.3598138875      2.72e-09  Convergence criterion met
 ---------------------------------------
 SCF time:   CPU 40.54s  wall 10.00s 
 SCF   energy in the final basis set =    -8376.3598138875
 Total energy in the final basis set =    -8376.3598138875

 --------------------------------------------------------------
             Orbital Energies (a.u.) and Symmetries
 --------------------------------------------------------------

 Alpha MOs, Restricted
 -- Occupied --                  
******* -176.33 -165.73 -165.73 -165.73 -101.59 -101.59 -101.59
  1 A'    2 A'    3 A'    1 A"    4 A'    5 A'    6 A'    7 A'                 
-35.822 -31.316 -31.309 -31.309 -22.966 -22.965 -22.964 -22.960
  8 A'    9 A'    2 A"   10 A'   11 A'    3 A"   12 A'   13 A'                 
-22.960 -10.316 -10.296  -9.505  -9.504  -9.501  -7.270  -7.269
  4 A"   14 A'   15 A'   16 A'   17 A'   18 A'   19 A'   20 A'                 
 -7.266  -7.260  -7.259  -7.259  -7.258  -7.255  -7.255  -6.372
 21 A'    5 A"   22 A'    6 A"   23 A'    7 A"   24 A'   25 A'                 
 -4.786  -4.770  -4.769  -2.052  -2.046  -2.046  -2.032  -2.032
 26 A'    8 A"   27 A'   28 A'    9 A"   29 A'   10 A"   30 A'                 
 -0.971  -0.914  -0.863  -0.767  -0.691  -0.568  -0.519  -0.499
 31 A'   32 A'   33 A'   34 A'   35 A'   36 A'   37 A'   38 A'                 
 -0.457  -0.421  -0.390  -0.378  -0.355  -0.352  -0.328  -0.307
 11 A"   39 A'   12 A"   40 A'   41 A'   13 A"   42 A'   14 A"                 
 -0.275  -0.259
 43 A'   15 A"                                                                 
 -- Virtual --                   
 -0.065  -0.050  -0.026  -0.010   0.005   0.034   0.042   0.053
 44 A'   16 A"   45 A'   46 A'   47 A'   48 A'   49 A'   17 A"                 
  0.055   0.070   0.079   0.082   0.093   0.103   0.120   0.122
 50 A'   51 A'   18 A"   52 A'   19 A"   53 A'   20 A"   54 A'                 
  0.124   0.128   0.135   0.151   0.164   0.173   0.183   0.196
 55 A'   56 A'   57 A'   21 A"   58 A'   59 A'   60 A'   61 A'                 
  0.234   0.240   0.247   0.275   0.327   0.370   0.381   0.386
 62 A'   63 A'   22 A"   64 A'   65 A'   66 A'   23 A"   67 A'                 
  0.405   0.408   0.422   0.432   0.436   0.439   0.444   0.466
 24 A"   68 A'   69 A'   70 A'   25 A"   71 A'   26 A"   72 A'                 
  0.475   0.479   0.511   0.533   0.539   0.574   0.621   0.681
 73 A'   27 A"   74 A'   28 A"   75 A'   29 A"   76 A'   77 A'                 
  0.689   0.703   0.705   0.757   0.781   0.810   0.832   0.837
 78 A'   30 A"   79 A'   31 A"   80 A'   81 A'   32 A"   33 A"                 
  0.841   0.843   0.881   0.899   0.919   0.937   0.966   0.968
 34 A"   82 A'   83 A'   84 A'   85 A'   86 A'   87 A'   35 A"                 
  1.053   1.062   1.111   1.132   1.231   1.235   1.301   1.308
 88 A'   89 A'   90 A'   91 A'   92 A'   36 A"   93 A'   37 A"                 
  1.339   1.406   1.466   1.534   1.596   1.700   1.729   1.888
 38 A"   94 A'   95 A'   96 A'   39 A"   97 A'   98 A'   40 A"                 
  1.903   2.141   2.215   2.219   2.235   2.271   2.291   2.334
 99 A'  100 A'   41 A"  101 A'   42 A"   43 A"  102 A'  103 A'                 
  2.364   2.453   2.492   2.543   2.631   2.828   2.881   3.122
104 A'  105 A'  106 A'  107 A'   44 A"   45 A"  108 A'  109 A'                 
  3.196   3.505   3.948   3.979   4.011   4.101   4.235   4.441
110 A'  111 A'   46 A"  112 A'   47 A"  113 A'  114 A'  115 A'                 
  6.002   6.063   6.124   9.648   9.767   9.795  23.204  24.025
 48 A"  116 A'  117 A'  118 A'  119 A'  120 A'  121 A'  122 A'                 
 25.758  25.778  25.845  25.918  25.933  25.977  26.315  26.351
 49 A"   50 A"   51 A"  123 A'  124 A'  125 A'  126 A'  127 A'                 
 26.561  27.877  28.340  28.386  28.408  28.519  28.533  28.547
128 A'  129 A'   52 A"  130 A'  131 A'   53 A"  132 A'   54 A"                 
 28.594  28.692 127.881 127.917 127.952 151.666 215.630 215.756
133 A'  134 A'   55 A"  135 A'  136 A'  137 A'  138 A'  139 A'                 
215.7931901.829
140 A'  141 A'                                                                 

 Beta MOs, Restricted
 -- Occupied --                  
******* -176.33 -165.73 -165.73 -165.73 -101.59 -101.59 -101.59
  1 A'    2 A'    3 A'    1 A"    4 A'    5 A'    6 A'    7 A'                 
-35.822 -31.316 -31.309 -31.309 -22.966 -22.965 -22.964 -22.960
  8 A'    9 A'    2 A"   10 A'   11 A'    3 A"   12 A'   13 A'                 
-22.960 -10.316 -10.296  -9.505  -9.504  -9.501  -7.270  -7.269
  4 A"   14 A'   15 A'   16 A'   17 A'   18 A'   19 A'   20 A'                 
 -7.266  -7.260  -7.259  -7.259  -7.258  -7.255  -7.255  -6.372
 21 A'    5 A"   22 A'    6 A"   23 A'    7 A"   24 A'   25 A'                 
 -4.786  -4.770  -4.769  -2.052  -2.046  -2.046  -2.032  -2.032
 26 A'    8 A"   27 A'   28 A'    9 A"   29 A'   10 A"   30 A'                 
 -0.971  -0.914  -0.863  -0.767  -0.691  -0.568  -0.519  -0.499
 31 A'   32 A'   33 A'   34 A'   35 A'   36 A'   37 A'   38 A'                 
 -0.457  -0.421  -0.390  -0.378  -0.355  -0.352  -0.328  -0.307
 11 A"   39 A'   12 A"   40 A'   41 A'   13 A"   42 A'   14 A"                 
 -0.275  -0.259
 43 A'   15 A"                                                                 
 -- Virtual --                   
 -0.065  -0.050  -0.026  -0.010   0.005   0.034   0.042   0.053
 44 A'   16 A"   45 A'   46 A'   47 A'   48 A'   49 A'   17 A"                 
  0.055   0.070   0.079   0.082   0.093   0.103   0.120   0.122
 50 A'   51 A'   18 A"   52 A'   19 A"   53 A'   20 A"   54 A'                 
  0.124   0.128   0.135   0.151   0.164   0.173   0.183   0.196
 55 A'   56 A'   57 A'   21 A"   58 A'   59 A'   60 A'   61 A'                 
  0.234   0.240   0.247   0.275   0.327   0.370   0.381   0.386
 62 A'   63 A'   22 A"   64 A'   65 A'   66 A'   23 A"   67 A'                 
  0.405   0.408   0.422   0.432   0.436   0.439   0.444   0.466
 24 A"   68 A'   69 A'   70 A'   25 A"   71 A'   26 A"   72 A'                 
  0.475   0.479   0.511   0.533   0.539   0.574   0.621   0.681
 73 A'   27 A"   74 A'   28 A"   75 A'   29 A"   76 A'   77 A'                 
  0.689   0.703   0.705   0.757   0.781   0.810   0.832   0.837
 78 A'   30 A"   79 A'   31 A"   80 A'   81 A'   32 A"   33 A"                 
  0.841   0.843   0.881   0.899   0.919   0.937   0.966   0.968
 34 A"   82 A'   83 A'   84 A'   85 A'   86 A'   87 A'   35 A"                 
  1.053   1.062   1.111   1.132   1.231   1.235   1.301   1.308
 88 A'   89 A'   90 A'   91 A'   92 A'   36 A"   93 A'   37 A"                 
  1.339   1.406   1.466   1.534   1.596   1.700   1.729   1.888
 38 A"   94 A'   95 A'   96 A'   39 A"   97 A'   98 A'   40 A"                 
  1.903   2.141   2.215   2.219   2.235   2.271   2.291   2.334
 99 A'  100 A'   41 A"  101 A'   42 A"   43 A"  102 A'  103 A'                 
  2.364   2.453   2.492   2.543   2.631   2.828   2.881   3.122
104 A'  105 A'  106 A'  107 A'   44 A"   45 A"  108 A'  109 A'                 
  3.196   3.505   3.948   3.979   4.011   4.101   4.235   4.441
110 A'  111 A'   46 A"  112 A'   47 A"  113 A'  114 A'  115 A'                 
  6.002   6.063   6.124   9.648   9.767   9.795  23.204  24.025
 48 A"  116 A'  117 A'  118 A'  119 A'  120 A'  121 A'  122 A'                 
 25.758  25.778  25.845  25.918  25.933  25.977  26.315  26.351
 49 A"   50 A"   51 A"  123 A'  124 A'  125 A'  126 A'  127 A'                 
 26.561  27.877  28.340  28.386  28.408  28.519  28.533  28.547
128 A'  129 A'   52 A"  130 A'  131 A'   53 A"  132 A'   54 A"                 
 28.594  28.692 127.881 127.917 127.952 151.666 215.630 215.756
133 A'  134 A'   55 A"  135 A'  136 A'  137 A'  138 A'  139 A'                 
215.7931901.829
140 A'  141 A'                                                                 
 --------------------------------------------------------------

          Ground-State Mulliken Net Atomic Charges

     Atom                 Charge (a.u.)
  ----------------------------------------
      1 Cl                    0.508804
      2 Cl                    0.404554
      3 Cl                    0.381928
      4 I                     0.187474
      5 C                    -0.316113
      6 C                    -1.166646
  ----------------------------------------
  Sum of atomic charges =     0.000000

 -----------------------------------------------------------------
                    Cartesian Multipole Moments
 -----------------------------------------------------------------
    Charge (ESU x 10^10)
                 0.0000
    Dipole Moment (Debye)
         X      -0.3629      Y      -0.2988      Z      -0.0000
       Tot       0.4701
    Quadrupole Moments (Debye-Ang)
        XX     -74.1862     XY       1.0845     YY     -76.3165
        XZ      -0.0000     YZ       0.0000     ZZ     -78.1717
    Octopole Moments (Debye-Ang^2)
       XXX     -52.1924    XXY      -1.7879    XYY     -17.7659
       YYY       7.8828    XXZ       0.0000    XYZ      -0.0000
       YYZ      -0.0000    XZZ     -15.9906    YZZ       2.8856
       ZZZ       0.0000
    Hexadecapole Moments (Debye-Ang^3)
      XXXX   -1379.3611   XXXY     -60.1884   XXYY    -330.5942
      XYYY     -95.8522   YYYY    -761.8697   XXXZ      -0.0000
      XXYZ       0.0000   XYYZ       0.0000   YYYZ       0.0000
      XXZZ    -259.1508   XYZZ     -30.1302   YYZZ    -151.4371
      XZZZ      -0.0000   YZZZ       0.0000   ZZZZ     -97.7920
 -----------------------------------------------------------------
 Calculating analytic gradient of the SCF energy
 Gradient of SCF Energy
            1           2           3           4           5           6
    1  -0.0047565  -0.0131071   0.0063083   0.0139702   0.0036970  -0.0061119
    2  -0.0328207  -0.0391822   0.0328485   0.0442474  -0.0001066  -0.0049864
    3   0.0000000  -0.0000000   0.0000000   0.0000000  -0.0000000   0.0000000
 Max gradient component =       4.425E-02
 RMS gradient           =       1.849E-02
 Gradient time:  CPU 13.26 s  wall 3.42 s
 Geometry Optimization Parameters
   NAtoms,    NIC,     NZ,  NCons,   NDum,   NFix, NCnnct, MaxDiis
        6      37       0       0       0       0       0       0

 Cartesian Hessian Update
 Hessian Updated using BFGS Update


** GEOMETRY OPTIMIZATION IN DELOCALIZED INTERNAL COORDINATES **
   Searching for a Minimum

   Optimization Cycle:  12

                       Coordinates (Angstroms)
     ATOM                X               Y               Z
      1  Cl        2.5942017624    1.2874179044    0.0000000000
      2  Cl       -0.6849659314    1.8646402005    0.0000000000
      3  Cl        2.1483704137   -1.4038588867    0.0000000000
      4  I        -1.5119109412   -0.9554606550    0.0000000000
      5  C         1.3763765636    0.1061831449    0.0000000000
      6  C         0.0569817360    0.3273068944    0.0000000000
   Point Group: cs    Number of degrees of freedom:     9


   Energy is  -8376.359813888

 Hessian Updated using BFGS Update

  9 Hessian modes will be used to form the next step
  Hessian Eigenvalues:
     0.079187    0.249479    0.250333    0.308944    0.360776    0.553566
     0.930490    1.029572    1.169804

 Minimum Search - Taking Simple RFO Step
 Searching for Lamda that Minimizes Along All modes
 Value Taken    Lamda =  -0.02298243
 Calculated Step too Large.  Step scaled by  0.635209
 Step Taken.  Stepsize is  0.300000

                             Maximum     Tolerance    Cnvgd?
         Gradient           0.045442      0.000300      NO
         Displacement       0.290420      0.001200      NO
         Energy change     -0.018629      0.000001      NO


 New Cartesian Coordinates Obtained by Inverse Iteration

 Displacement from previous Coordinates is:  0.228474
 ----------------------------------------------------------------
             Standard Nuclear Orientation (Angstroms)
    I     Atom           X                Y                Z
 ----------------------------------------------------------------
    1      Cl      2.5848552542     1.3264229441     0.0000000000
    2      Cl     -0.6522904632     1.9128150496     0.0000000000
    3      Cl      2.0978063399    -1.4436124915     0.0000000000
    4      I      -1.4811363576    -1.0211585420     0.0000000000
    5      C       1.3764212618     0.1108341504     0.0000000000
    6      C       0.0533975680     0.3409274919     0.0000000000
 ----------------------------------------------------------------
 Molecular Point Group                 Cs    NOp =  2
 Largest Abelian Subgroup              Cs    NOp =  2
 Nuclear Repulsion Energy =   831.2597414463 hartrees
 There are       58 alpha and       58 beta electrons
 Applying Cartesian multipole field
    Component          Value
    ---------          -----
     (2,0,0)        1.00000E-11
     (0,2,0)        2.00000E-11
     (0,0,2)       -3.00000E-11
 Nucleus-field energy     =     0.0000000247 hartrees
 Requested basis set is 6-311++G(d,p)
 There are 75 shells and 196 basis functions
 A cutoff of  1.0D-11 yielded   2183 shell pairs
 There are     16380 function pairs (     18128 Cartesian)
 Smallest overlap matrix eigenvalue = 1.68E-05
 Guess MOs from SCF MO coefficient file

 -----------------------------------------------------------------------
  General SCF calculation program by
  Eric Jon Sundstrom, Paul Horn, Yuezhi Mao, Dmitri Zuev, Alec White,
  David Stuck, Shaama M.S., Shane Yost, Joonho Lee, David Small,
  Daniel Levine, Susi Lehtola, Hugh Burton, Evgeny Epifanovsky
 -----------------------------------------------------------------------
 Exchange:     0.2000 Hartree-Fock + 0.0800 Slater + 0.7200 B88
 Correlation:  0.1900 VWN1RPA + 0.8100 LYP
 Using SG-1 standard quadrature grid
 using 4 threads for integral computing
 -------------------------------------------------------
 OpenMP Integral computing Module                
 Release: version 2.0, May 2017, Q-Chem Inc. Pleasanton 
 -------------------------------------------------------
 -------------------------------------------------------
 OpenMP BLAS3 based DFT computing Module                
 Release: version 1.0, May 2013, Q-Chem Inc. Pittsburgh 
 -------------------------------------------------------
 A restricted SCF calculation will be
 performed using DIIS
 SCF converges when DIIS error is below 1.0e-08
 ---------------------------------------
  Cycle       Energy         DIIS error
 ---------------------------------------
    1   -8376.3685281605      5.98e-04  
    2   -8376.3707758505      2.81e-04  
    3   -8376.3706254128      3.28e-04  
    4   -8376.3711469933      6.52e-05  
    5   -8376.3711680780      1.55e-05  
    6   -8376.3711689030      8.43e-06  
    7   -8376.3711692433      9.48e-07  
    8   -8376.3711692465      4.21e-07  
    9   -8376.3711692473      5.66e-08  
   10   -8376.3711692473      2.38e-08  
   11   -8376.3711692473      3.62e-09  Convergence criterion met
 ---------------------------------------
 SCF time:   CPU 40.10s  wall 11.00s 
 SCF   energy in the final basis set =    -8376.3711692473
 Total energy in the final basis set =    -8376.3711692473

 --------------------------------------------------------------
             Orbital Energies (a.u.) and Symmetries
 --------------------------------------------------------------

 Alpha MOs, Restricted
 -- Occupied --                  
******* -176.33 -165.73 -165.73 -165.73 -101.59 -101.59 -101.59
  1 A'    2 A'    3 A'    1 A"    4 A'    5 A'    6 A'    7 A'                 
-35.823 -31.317 -31.310 -31.310 -22.967 -22.966 -22.965 -22.961
  8 A'    9 A'    2 A"   10 A'   11 A'    3 A"   12 A'   13 A'                 
-22.961 -10.318 -10.299  -9.506  -9.505  -9.501  -7.271  -7.270
  4 A"   14 A'   15 A'   16 A'   17 A'   18 A'   19 A'   20 A'                 
 -7.266  -7.260  -7.260  -7.260  -7.259  -7.256  -7.255  -6.373
 21 A'    5 A"   22 A'    6 A"   23 A'    7 A"   24 A'   25 A'                 
 -4.786  -4.770  -4.770  -2.053  -2.047  -2.047  -2.033  -2.033
 26 A'    8 A"   27 A'   28 A'    9 A"   29 A'   10 A"   30 A'                 
 -0.963  -0.906  -0.864  -0.766  -0.687  -0.566  -0.516  -0.497
 31 A'   32 A'   33 A'   34 A'   35 A'   36 A'   37 A'   38 A'                 
 -0.453  -0.420  -0.386  -0.374  -0.353  -0.351  -0.334  -0.308
 11 A"   39 A'   12 A"   40 A'   13 A"   41 A'   42 A'   14 A"                 
 -0.280  -0.260
 43 A'   15 A"                                                                 
 -- Virtual --                   
 -0.069  -0.051  -0.030  -0.017   0.006   0.034   0.041   0.054
 44 A'   16 A"   45 A'   46 A'   47 A'   48 A'   49 A'   17 A"                 
  0.055   0.071   0.079   0.084   0.093   0.105   0.121   0.121
 50 A'   51 A'   18 A"   52 A'   19 A"   53 A'   20 A"   54 A'                 
  0.122   0.127   0.135   0.150   0.166   0.172   0.177   0.195
 55 A'   56 A'   57 A'   21 A"   58 A'   59 A'   60 A'   61 A'                 
  0.231   0.241   0.246   0.268   0.329   0.368   0.383   0.386
 62 A'   63 A'   22 A"   64 A'   65 A'   66 A'   23 A"   67 A'                 
  0.401   0.403   0.420   0.433   0.435   0.437   0.445   0.467
 68 A'   24 A"   69 A'   70 A'   25 A"   71 A'   26 A"   72 A'                 
  0.474   0.481   0.512   0.533   0.534   0.572   0.622   0.678
 73 A'   27 A"   74 A'   28 A"   75 A'   29 A"   76 A'   77 A'                 
  0.691   0.704   0.706   0.765   0.779   0.815   0.832   0.836
 78 A'   30 A"   79 A'   31 A"   80 A'   81 A'   32 A"   33 A"                 
  0.841   0.842   0.873   0.898   0.915   0.933   0.959   0.966
 34 A"   82 A'   83 A'   84 A'   85 A'   86 A'   87 A'   35 A"                 
  1.038   1.053   1.110   1.122   1.223   1.225   1.287   1.302
 88 A'   89 A'   90 A'   91 A'   92 A'   36 A"   93 A'   37 A"                 
  1.337   1.406   1.464   1.547   1.589   1.685   1.712   1.883
 38 A"   94 A'   95 A'   96 A'   39 A"   97 A'   98 A'   40 A"                 
  1.907   2.130   2.191   2.215   2.231   2.270   2.292   2.324
 99 A'  100 A'  101 A'   41 A"   42 A"   43 A"  102 A'  103 A'                 
  2.347   2.454   2.485   2.539   2.629   2.824   2.876   3.118
104 A'  105 A'  106 A'  107 A'   44 A"   45 A"  108 A'  109 A'                 
  3.182   3.492   3.947   3.977   4.008   4.101   4.234   4.429
110 A'  111 A'   46 A"  112 A'   47 A"  113 A'  114 A'  115 A'                 
  6.000   6.061   6.112   9.643   9.765   9.781  23.197  24.004
 48 A"  116 A'  117 A'  118 A'  119 A'  120 A'  121 A'  122 A'                 
 25.756  25.775  25.842  25.895  25.931  25.955  26.327  26.372
 49 A"   50 A"   51 A"  123 A'  124 A'  125 A'  126 A'  127 A'                 
 26.520  27.868  28.339  28.385  28.400  28.518  28.532  28.545
128 A'  129 A'   52 A"  130 A'  131 A'   53 A"  132 A'   54 A"                 
 28.593  28.687 127.879 127.915 127.945 151.659 215.625 215.754
133 A'  134 A'   55 A"  135 A'  136 A'  137 A'  138 A'  139 A'                 
215.7751901.822
140 A'  141 A'                                                                 

 Beta MOs, Restricted
 -- Occupied --                  
******* -176.33 -165.73 -165.73 -165.73 -101.59 -101.59 -101.59
  1 A'    2 A'    3 A'    1 A"    4 A'    5 A'    6 A'    7 A'                 
-35.823 -31.317 -31.310 -31.310 -22.967 -22.966 -22.965 -22.961
  8 A'    9 A'    2 A"   10 A'   11 A'    3 A"   12 A'   13 A'                 
-22.961 -10.318 -10.299  -9.506  -9.505  -9.501  -7.271  -7.270
  4 A"   14 A'   15 A'   16 A'   17 A'   18 A'   19 A'   20 A'                 
 -7.266  -7.260  -7.260  -7.260  -7.259  -7.256  -7.255  -6.373
 21 A'    5 A"   22 A'    6 A"   23 A'    7 A"   24 A'   25 A'                 
 -4.786  -4.770  -4.770  -2.053  -2.047  -2.047  -2.033  -2.033
 26 A'    8 A"   27 A'   28 A'    9 A"   29 A'   10 A"   30 A'                 
 -0.963  -0.906  -0.864  -0.766  -0.687  -0.566  -0.516  -0.497
 31 A'   32 A'   33 A'   34 A'   35 A'   36 A'   37 A'   38 A'                 
 -0.453  -0.420  -0.386  -0.374  -0.353  -0.351  -0.334  -0.308
 11 A"   39 A'   12 A"   40 A'   13 A"   41 A'   42 A'   14 A"                 
 -0.280  -0.260
 43 A'   15 A"                                                                 
 -- Virtual --                   
 -0.069  -0.051  -0.030  -0.017   0.006   0.034   0.041   0.054
 44 A'   16 A"   45 A'   46 A'   47 A'   48 A'   49 A'   17 A"                 
  0.055   0.071   0.079   0.084   0.093   0.105   0.121   0.121
 50 A'   51 A'   18 A"   52 A'   19 A"   53 A'   20 A"   54 A'                 
  0.122   0.127   0.135   0.150   0.166   0.172   0.177   0.195
 55 A'   56 A'   57 A'   21 A"   58 A'   59 A'   60 A'   61 A'                 
  0.231   0.241   0.246   0.268   0.329   0.368   0.383   0.386
 62 A'   63 A'   22 A"   64 A'   65 A'   66 A'   23 A"   67 A'                 
  0.401   0.403   0.420   0.433   0.435   0.437   0.445   0.467
 68 A'   24 A"   69 A'   70 A'   25 A"   71 A'   26 A"   72 A'                 
  0.474   0.481   0.512   0.533   0.534   0.572   0.622   0.678
 73 A'   27 A"   74 A'   28 A"   75 A'   29 A"   76 A'   77 A'                 
  0.691   0.704   0.706   0.765   0.779   0.815   0.832   0.836
 78 A'   30 A"   79 A'   31 A"   80 A'   81 A'   32 A"   33 A"                 
  0.841   0.842   0.873   0.898   0.915   0.933   0.959   0.966
 34 A"   82 A'   83 A'   84 A'   85 A'   86 A'   87 A'   35 A"                 
  1.038   1.053   1.110   1.122   1.223   1.225   1.287   1.302
 88 A'   89 A'   90 A'   91 A'   92 A'   36 A"   93 A'   37 A"                 
  1.337   1.406   1.464   1.547   1.589   1.685   1.712   1.883
 38 A"   94 A'   95 A'   96 A'   39 A"   97 A'   98 A'   40 A"                 
  1.907   2.130   2.191   2.215   2.231   2.270   2.292   2.324
 99 A'  100 A'  101 A'   41 A"   42 A"   43 A"  102 A'  103 A'                 
  2.347   2.454   2.485   2.539   2.629   2.824   2.876   3.118
104 A'  105 A'  106 A'  107 A'   44 A"   45 A"  108 A'  109 A'                 
  3.182   3.492   3.947   3.977   4.008   4.101   4.234   4.429
110 A'  111 A'   46 A"  112 A'   47 A"  113 A'  114 A'  115 A'                 
  6.000   6.061   6.112   9.643   9.765   9.781  23.197  24.004
 48 A"  116 A'  117 A'  118 A'  119 A'  120 A'  121 A'  122 A'                 
 25.756  25.775  25.842  25.895  25.931  25.955  26.327  26.372
 49 A"   50 A"   51 A"  123 A'  124 A'  125 A'  126 A'  127 A'                 
 26.520  27.868  28.339  28.385  28.400  28.518  28.532  28.545
128 A'  129 A'   52 A"  130 A'  131 A'   53 A"  132 A'   54 A"                 
 28.593  28.687 127.879 127.915 127.945 151.659 215.625 215.754
133 A'  134 A'   55 A"  135 A'  136 A'  137 A'  138 A'  139 A'                 
215.7751901.822
140 A'  141 A'                                                                 
 --------------------------------------------------------------

          Ground-State Mulliken Net Atomic Charges

     Atom                 Charge (a.u.)
  ----------------------------------------
      1 Cl                    0.500071
      2 Cl                    0.413820
      3 Cl                    0.380184
      4 I                     0.188124
      5 C                    -0.352531
      6 C                    -1.129668
  ----------------------------------------
  Sum of atomic charges =     0.000000

 -----------------------------------------------------------------
                    Cartesian Multipole Moments
 -----------------------------------------------------------------
    Charge (ESU x 10^10)
                 0.0000
    Dipole Moment (Debye)
         X      -0.3710      Y      -0.3762      Z       0.0000
       Tot       0.5283
    Quadrupole Moments (Debye-Ang)
        XX     -74.7785     XY       1.4288     YY     -75.6113
        XZ      -0.0000     YZ       0.0000     ZZ     -78.3265
    Octopole Moments (Debye-Ang^2)
       XXX     -53.9971    XXY      -0.6301    XYY     -18.5239
       YYY      10.7180    XXZ       0.0000    XYZ       0.0000
       YYZ       0.0000    XZZ     -16.6216    YZZ       3.9851
       ZZZ       0.0000
    Hexadecapole Moments (Debye-Ang^3)
      XXXX   -1352.5349   XXXY     -67.8411   XXYY    -331.3406
      XYYY    -102.3917   YYYY    -803.6011   XXXZ      -0.0000
      XXYZ      -0.0000   XYYZ      -0.0000   YYYZ       0.0000
      XXZZ    -253.1636   XYZZ     -33.3139   YYZZ    -160.1864
      XZZZ      -0.0000   YZZZ       0.0000   ZZZZ     -98.1537
 -----------------------------------------------------------------
 Calculating analytic gradient of the SCF energy
 Gradient of SCF Energy
            1           2           3           4           5           6
    1  -0.0010663  -0.0098492   0.0042565   0.0063284   0.0044104  -0.0040800
    2  -0.0165244  -0.0205902   0.0158723   0.0261046   0.0000633  -0.0049256
    3   0.0000000   0.0000000   0.0000000  -0.0000000  -0.0000000  -0.0000000
 Max gradient component =       2.610E-02
 RMS gradient           =       1.013E-02
 Gradient time:  CPU 13.07 s  wall 3.37 s
 Geometry Optimization Parameters
   NAtoms,    NIC,     NZ,  NCons,   NDum,   NFix, NCnnct, MaxDiis
        6      37       0       0       0       0       0       0

 Cartesian Hessian Update
 Hessian Updated using BFGS Update


** GEOMETRY OPTIMIZATION IN DELOCALIZED INTERNAL COORDINATES **
   Searching for a Minimum

   Optimization Cycle:  13

                       Coordinates (Angstroms)
     ATOM                X               Y               Z
      1  Cl        2.5848552542    1.3264229441    0.0000000000
      2  Cl       -0.6522904632    1.9128150496    0.0000000000
      3  Cl        2.0978063399   -1.4436124915    0.0000000000
      4  I        -1.4811363576   -1.0211585420    0.0000000000
      5  C         1.3764212618    0.1108341504    0.0000000000
      6  C         0.0533975680    0.3409274919    0.0000000000
   Point Group: cs    Number of degrees of freedom:     9


   Energy is  -8376.371169247

 Hessian Updated using BFGS Update

  9 Hessian modes will be used to form the next step
  Hessian Eigenvalues:
     0.069722    0.249437    0.250490    0.309413    0.358060    0.558002
     0.930495    1.029572    1.169557

 Minimum Search - Taking Simple RFO Step
 Searching for Lamda that Minimizes Along All modes
 Value Taken    Lamda =  -0.00990397
 Calculated Step too Large.  Step scaled by  0.857597
 Step Taken.  Stepsize is  0.300000

                             Maximum     Tolerance    Cnvgd?
         Gradient           0.024604      0.000300      NO
         Displacement       0.282695      0.001200      NO
         Energy change     -0.011355      0.000001      NO


 New Cartesian Coordinates Obtained by Inverse Iteration

 Displacement from previous Coordinates is:  0.255453
 ----------------------------------------------------------------
             Standard Nuclear Orientation (Angstroms)
    I     Atom           X                Y                Z
 ----------------------------------------------------------------
    1      Cl      2.5605562437     1.3656900070     0.0000000000
    2      Cl     -0.6028945839     1.9598879544     0.0000000000
    3      Cl      2.0386145990    -1.4790202636     0.0000000000
    4      I      -1.4376375829    -1.0886918373     0.0000000000
    5      C       1.3666975259     0.1145132236     0.0000000000
    6      C       0.0537174013     0.3538495186     0.0000000000
 ----------------------------------------------------------------
 Molecular Point Group                 Cs    NOp =  2
 Largest Abelian Subgroup              Cs    NOp =  2
 Nuclear Repulsion Energy =   828.4280605856 hartrees
 There are       58 alpha and       58 beta electrons
 Applying Cartesian multipole field
    Component          Value
    ---------          -----
     (2,0,0)        1.00000E-11
     (0,2,0)        2.00000E-11
     (0,0,2)       -3.00000E-11
 Nucleus-field energy     =     0.0000000252 hartrees
 Requested basis set is 6-311++G(d,p)
 There are 75 shells and 196 basis functions
 A cutoff of  1.0D-11 yielded   2186 shell pairs
 There are     16425 function pairs (     18188 Cartesian)
 Smallest overlap matrix eigenvalue = 1.87E-05
 Guess MOs from SCF MO coefficient file

 -----------------------------------------------------------------------
  General SCF calculation program by
  Eric Jon Sundstrom, Paul Horn, Yuezhi Mao, Dmitri Zuev, Alec White,
  David Stuck, Shaama M.S., Shane Yost, Joonho Lee, David Small,
  Daniel Levine, Susi Lehtola, Hugh Burton, Evgeny Epifanovsky
 -----------------------------------------------------------------------
 Exchange:     0.2000 Hartree-Fock + 0.0800 Slater + 0.7200 B88
 Correlation:  0.1900 VWN1RPA + 0.8100 LYP
 Using SG-1 standard quadrature grid
 using 4 threads for integral computing
 -------------------------------------------------------
 OpenMP Integral computing Module                
 Release: version 2.0, May 2017, Q-Chem Inc. Pleasanton 
 -------------------------------------------------------
 -------------------------------------------------------
 OpenMP BLAS3 based DFT computing Module                
 Release: version 1.0, May 2013, Q-Chem Inc. Pittsburgh 
 -------------------------------------------------------
 A restricted SCF calculation will be
 performed using DIIS
 SCF converges when DIIS error is below 1.0e-08
 ---------------------------------------
  Cycle       Energy         DIIS error
 ---------------------------------------
    1   -8376.3739155693      6.06e-04  
    2   -8376.3764292612      2.11e-04  
    3   -8376.3763631518      2.40e-04  
    4   -8376.3766243399      7.97e-05  
    5   -8376.3766561801      1.12e-05  
    6   -8376.3766564929      7.99e-06  
    7   -8376.3766567916      1.18e-06  
    8   -8376.3766567975      4.84e-07  
    9   -8376.3766567983      4.89e-08  
   10   -8376.3766567984      2.61e-08  
   11   -8376.3766567983      3.60e-09  Convergence criterion met
 ---------------------------------------
 SCF time:   CPU 40.19s  wall 11.00s 
 SCF   energy in the final basis set =    -8376.3766567983
 Total energy in the final basis set =    -8376.3766567983

 --------------------------------------------------------------
             Orbital Energies (a.u.) and Symmetries
 --------------------------------------------------------------

 Alpha MOs, Restricted
 -- Occupied --                  
******* -176.33 -165.73 -165.73 -165.73 -101.59 -101.59 -101.59
  1 A'    2 A'    3 A'    1 A"    4 A'    5 A'    6 A'    7 A'                 
-35.824 -31.317 -31.311 -31.311 -22.968 -22.966 -22.966 -22.962
  8 A'    9 A'    2 A"   10 A'   11 A'    3 A"   12 A'   13 A'                 
-22.962 -10.319 -10.300  -9.506  -9.505  -9.502  -7.271  -7.271
  4 A"   14 A'   15 A'   16 A'   17 A'   18 A'   19 A'   20 A'                 
 -7.267  -7.261  -7.260  -7.260  -7.259  -7.257  -7.256  -6.373
 21 A'    5 A"   22 A'    6 A"   23 A'    7 A"   24 A'   25 A'                 
 -4.787  -4.771  -4.770  -2.053  -2.047  -2.047  -2.033  -2.033
 26 A'    8 A"   27 A'   28 A'    9 A"   29 A'   10 A"   30 A'                 
 -0.959  -0.900  -0.864  -0.767  -0.684  -0.564  -0.514  -0.497
 31 A'   32 A'   33 A'   34 A'   35 A'   36 A'   37 A'   38 A'                 
 -0.451  -0.419  -0.382  -0.371  -0.354  -0.349  -0.338  -0.309
 11 A"   39 A'   12 A"   40 A'   13 A"   41 A'   42 A'   14 A"                 
 -0.283  -0.262
 43 A'   15 A"                                                                 
 -- Virtual --                   
 -0.073  -0.050  -0.033  -0.024   0.007   0.035   0.041   0.054
 44 A'   16 A"   45 A'   46 A'   47 A'   48 A'   49 A'   17 A"                 
  0.054   0.072   0.079   0.085   0.093   0.106   0.119   0.121
 50 A'   51 A'   18 A"   52 A'   19 A"   53 A'   54 A'   55 A'                 
  0.122   0.128   0.135   0.149   0.165   0.167   0.178   0.197
 20 A"   56 A'   57 A'   21 A"   58 A'   59 A'   60 A'   61 A'                 
  0.225   0.242   0.245   0.266   0.332   0.366   0.384   0.386
 62 A'   63 A'   22 A"   64 A'   65 A'   66 A'   23 A"   67 A'                 
  0.396   0.402   0.418   0.431   0.432   0.442   0.447   0.463
 68 A'   24 A"   69 A'   70 A'   25 A"   71 A'   26 A"   72 A'                 
  0.480   0.482   0.512   0.529   0.532   0.571   0.626   0.676
 73 A'   27 A"   74 A'   75 A'   28 A"   29 A"   76 A'   77 A'                 
  0.685   0.705   0.710   0.772   0.777   0.819   0.832   0.835
 78 A'   30 A"   79 A'   31 A"   80 A'   81 A'   32 A"   33 A"                 
  0.842   0.844   0.868   0.899   0.914   0.931   0.953   0.965
 34 A"   82 A'   83 A'   84 A'   85 A'   86 A'   87 A'   35 A"                 
  1.025   1.043   1.110   1.116   1.215   1.217   1.275   1.296
 88 A'   89 A'   90 A'   91 A'   92 A'   36 A"   93 A'   37 A"                 
  1.336   1.405   1.461   1.559   1.588   1.675   1.703   1.888
 38 A"   94 A'   95 A'   96 A'   39 A"   97 A'   98 A'   40 A"                 
  1.918   2.130   2.167   2.215   2.229   2.269   2.293   2.316
 99 A'  100 A'  101 A'   41 A"   42 A"   43 A"  102 A'  103 A'                 
  2.338   2.455   2.476   2.534   2.629   2.822   2.873   3.120
104 A'  105 A'  106 A'  107 A'   44 A"   45 A"  108 A'  109 A'                 
  3.186   3.467   3.946   3.977   4.005   4.100   4.233   4.421
110 A'  111 A'   46 A"  112 A'   47 A"  113 A'  114 A'  115 A'                 
  5.999   6.060   6.104   9.642   9.763   9.770  23.189  24.036
 48 A"  116 A'  117 A'  118 A'  119 A'  120 A'  121 A'  122 A'                 
 25.756  25.771  25.841  25.870  25.913  25.958  26.336  26.382
 49 A"   50 A"   51 A"  123 A'  124 A'  125 A'  126 A'  127 A'                 
 26.495  27.863  28.337  28.385  28.394  28.517  28.532  28.543
128 A'  129 A'   52 A"  130 A'  131 A'   53 A"  132 A'   54 A"                 
 28.593  28.684 127.878 127.914 127.940 151.655 215.623 215.754
133 A'  134 A'   55 A"  135 A'  136 A'  137 A'  138 A'  139 A'                 
215.7611901.818
140 A'  141 A'                                                                 

 Beta MOs, Restricted
 -- Occupied --                  
******* -176.33 -165.73 -165.73 -165.73 -101.59 -101.59 -101.59
  1 A'    2 A'    3 A'    1 A"    4 A'    5 A'    6 A'    7 A'                 
-35.824 -31.317 -31.311 -31.311 -22.968 -22.966 -22.966 -22.962
  8 A'    9 A'    2 A"   10 A'   11 A'    3 A"   12 A'   13 A'                 
-22.962 -10.319 -10.300  -9.506  -9.505  -9.502  -7.271  -7.271
  4 A"   14 A'   15 A'   16 A'   17 A'   18 A'   19 A'   20 A'                 
 -7.267  -7.261  -7.260  -7.260  -7.259  -7.257  -7.256  -6.373
 21 A'    5 A"   22 A'    6 A"   23 A'    7 A"   24 A'   25 A'                 
 -4.787  -4.771  -4.770  -2.053  -2.047  -2.047  -2.033  -2.033
 26 A'    8 A"   27 A'   28 A'    9 A"   29 A'   10 A"   30 A'                 
 -0.959  -0.900  -0.864  -0.767  -0.684  -0.564  -0.514  -0.497
 31 A'   32 A'   33 A'   34 A'   35 A'   36 A'   37 A'   38 A'                 
 -0.451  -0.419  -0.382  -0.371  -0.354  -0.349  -0.338  -0.309
 11 A"   39 A'   12 A"   40 A'   13 A"   41 A'   42 A'   14 A"                 
 -0.283  -0.262
 43 A'   15 A"                                                                 
 -- Virtual --                   
 -0.073  -0.050  -0.033  -0.024   0.007   0.035   0.041   0.054
 44 A'   16 A"   45 A'   46 A'   47 A'   48 A'   49 A'   17 A"                 
  0.054   0.072   0.079   0.085   0.093   0.106   0.119   0.121
 50 A'   51 A'   18 A"   52 A'   19 A"   53 A'   54 A'   55 A'                 
  0.122   0.128   0.135   0.149   0.165   0.167   0.178   0.197
 20 A"   56 A'   57 A'   21 A"   58 A'   59 A'   60 A'   61 A'                 
  0.225   0.242   0.245   0.266   0.332   0.366   0.384   0.386
 62 A'   63 A'   22 A"   64 A'   65 A'   66 A'   23 A"   67 A'                 
  0.396   0.402   0.418   0.431   0.432   0.442   0.447   0.463
 68 A'   24 A"   69 A'   70 A'   25 A"   71 A'   26 A"   72 A'                 
  0.480   0.482   0.512   0.529   0.532   0.571   0.626   0.676
 73 A'   27 A"   74 A'   75 A'   28 A"   29 A"   76 A'   77 A'                 
  0.685   0.705   0.710   0.772   0.777   0.819   0.832   0.835
 78 A'   30 A"   79 A'   31 A"   80 A'   81 A'   32 A"   33 A"                 
  0.842   0.844   0.868   0.899   0.914   0.931   0.953   0.965
 34 A"   82 A'   83 A'   84 A'   85 A'   86 A'   87 A'   35 A"                 
  1.025   1.043   1.110   1.116   1.215   1.217   1.275   1.296
 88 A'   89 A'   90 A'   91 A'   92 A'   36 A"   93 A'   37 A"                 
  1.336   1.405   1.461   1.559   1.588   1.675   1.703   1.888
 38 A"   94 A'   95 A'   96 A'   39 A"   97 A'   98 A'   40 A"                 
  1.918   2.130   2.167   2.215   2.229   2.269   2.293   2.316
 99 A'  100 A'  101 A'   41 A"   42 A"   43 A"  102 A'  103 A'                 
  2.338   2.455   2.476   2.534   2.629   2.822   2.873   3.120
104 A'  105 A'  106 A'  107 A'   44 A"   45 A"  108 A'  109 A'                 
  3.186   3.467   3.946   3.977   4.005   4.100   4.233   4.421
110 A'  111 A'   46 A"  112 A'   47 A"  113 A'  114 A'  115 A'                 
  5.999   6.060   6.104   9.642   9.763   9.770  23.189  24.036
 48 A"  116 A'  117 A'  118 A'  119 A'  120 A'  121 A'  122 A'                 
 25.756  25.771  25.841  25.870  25.913  25.958  26.336  26.382
 49 A"   50 A"   51 A"  123 A'  124 A'  125 A'  126 A'  127 A'                 
 26.495  27.863  28.337  28.385  28.394  28.517  28.532  28.543
128 A'  129 A'   52 A"  130 A'  131 A'   53 A"  132 A'   54 A"                 
 28.593  28.684 127.878 127.914 127.940 151.655 215.623 215.754
133 A'  134 A'   55 A"  135 A'  136 A'  137 A'  138 A'  139 A'                 
215.7611901.818
140 A'  141 A'                                                                 
 --------------------------------------------------------------

          Ground-State Mulliken Net Atomic Charges

     Atom                 Charge (a.u.)
  ----------------------------------------
      1 Cl                    0.484681
      2 Cl                    0.424687
      3 Cl                    0.383331
      4 I                     0.184254
      5 C                    -0.377624
      6 C                    -1.099329
  ----------------------------------------
  Sum of atomic charges =     0.000000

 -----------------------------------------------------------------
                    Cartesian Multipole Moments
 -----------------------------------------------------------------
    Charge (ESU x 10^10)
                 0.0000
    Dipole Moment (Debye)
         X      -0.3682      Y      -0.4382      Z      -0.0000
       Tot       0.5723
    Quadrupole Moments (Debye-Ang)
        XX     -75.4963     XY       1.7013     YY     -74.8880
        XZ      -0.0000     YZ       0.0000     ZZ     -78.4226
    Octopole Moments (Debye-Ang^2)
       XXX     -56.3935    XXY       0.6568    XYY     -19.5192
       YYY      13.6239    XXZ       0.0000    XYZ       0.0000
       YYZ       0.0000    XZZ     -17.4475    YZZ       5.1393
       ZZZ      -0.0000
    Hexadecapole Moments (Debye-Ang^3)
      XXXX   -1310.7176   XXXY     -77.2439   XXYY    -330.8853
      XYYY    -108.6282   YYYY    -846.0672   XXXZ      -0.0000
      XXYZ       0.0000   XYYZ       0.0000   YYYZ       0.0000
      XXZZ    -244.4241   XYZZ     -36.6565   YYZZ    -169.2253
      XZZZ       0.0000   YZZZ       0.0000   ZZZZ     -98.3938
 -----------------------------------------------------------------
 Calculating analytic gradient of the SCF energy
 Gradient of SCF Energy
            1           2           3           4           5           6
    1  -0.0004399  -0.0045566   0.0003147   0.0028499  -0.0061549   0.0079868
    2  -0.0036174  -0.0067159   0.0029221   0.0101748   0.0019723  -0.0047358
    3   0.0000000   0.0000000  -0.0000000  -0.0000000   0.0000000  -0.0000000
 Max gradient component =       1.017E-02
 RMS gradient           =       4.265E-03
 Gradient time:  CPU 12.97 s  wall 3.35 s
 Geometry Optimization Parameters
   NAtoms,    NIC,     NZ,  NCons,   NDum,   NFix, NCnnct, MaxDiis
        6      37       0       0       0       0       0       0

 Cartesian Hessian Update
 Hessian Updated using BFGS Update


** GEOMETRY OPTIMIZATION IN DELOCALIZED INTERNAL COORDINATES **
   Searching for a Minimum

   Optimization Cycle:  14

                       Coordinates (Angstroms)
     ATOM                X               Y               Z
      1  Cl        2.5605562437    1.3656900070    0.0000000000
      2  Cl       -0.6028945839    1.9598879544    0.0000000000
      3  Cl        2.0386145990   -1.4790202636    0.0000000000
      4  I        -1.4376375829   -1.0886918373    0.0000000000
      5  C         1.3666975259    0.1145132236    0.0000000000
      6  C         0.0537174013    0.3538495186    0.0000000000
   Point Group: cs    Number of degrees of freedom:     9


   Energy is  -8376.376656798

 Hessian Updated using BFGS Update

  9 Hessian modes will be used to form the next step
  Hessian Eigenvalues:
     0.059779    0.250047    0.252284    0.308739    0.385982    0.558241
     0.930478    1.029590    1.168494

 Minimum Search - Taking Simple RFO Step
 Searching for Lamda that Minimizes Along All modes
 Value Taken    Lamda =  -0.00157799
 Step Taken.  Stepsize is  0.155011

                             Maximum     Tolerance    Cnvgd?
         Gradient           0.009502      0.000300      NO
         Displacement       0.150484      0.001200      NO
         Energy change     -0.005488      0.000001      NO


 New Cartesian Coordinates Obtained by Inverse Iteration

 Displacement from previous Coordinates is:  0.110844
 ----------------------------------------------------------------
             Standard Nuclear Orientation (Angstroms)
    I     Atom           X                Y                Z
 ----------------------------------------------------------------
    1      Cl      2.5482539102     1.3869653825     0.0000000000
    2      Cl     -0.5750670408     1.9848393098     0.0000000000
    3      Cl      2.0287520337    -1.4957470223     0.0000000000
    4      I      -1.4335454228    -1.1184435288     0.0000000000
    5      C       1.3685814771     0.1113544275     0.0000000000
    6      C       0.0420786456     0.3572600338     0.0000000000
 ----------------------------------------------------------------
 Molecular Point Group                 Cs    NOp =  2
 Largest Abelian Subgroup              Cs    NOp =  2
 Nuclear Repulsion Energy =   824.4828719642 hartrees
 There are       58 alpha and       58 beta electrons
 Applying Cartesian multipole field
    Component          Value
    ---------          -----
     (2,0,0)        1.00000E-11
     (0,2,0)        2.00000E-11
     (0,0,2)       -3.00000E-11
 Nucleus-field energy     =     0.0000000256 hartrees
 Requested basis set is 6-311++G(d,p)
 There are 75 shells and 196 basis functions
 A cutoff of  1.0D-11 yielded   2185 shell pairs
 There are     16444 function pairs (     18215 Cartesian)
 Smallest overlap matrix eigenvalue = 2.12E-05
 Guess MOs from SCF MO coefficient file

 -----------------------------------------------------------------------
  General SCF calculation program by
  Eric Jon Sundstrom, Paul Horn, Yuezhi Mao, Dmitri Zuev, Alec White,
  David Stuck, Shaama M.S., Shane Yost, Joonho Lee, David Small,
  Daniel Levine, Susi Lehtola, Hugh Burton, Evgeny Epifanovsky
 -----------------------------------------------------------------------
 Exchange:     0.2000 Hartree-Fock + 0.0800 Slater + 0.7200 B88
 Correlation:  0.1900 VWN1RPA + 0.8100 LYP
 Using SG-1 standard quadrature grid
 using 4 threads for integral computing
 -------------------------------------------------------
 OpenMP Integral computing Module                
 Release: version 2.0, May 2017, Q-Chem Inc. Pleasanton 
 -------------------------------------------------------
 -------------------------------------------------------
 OpenMP BLAS3 based DFT computing Module                
 Release: version 1.0, May 2013, Q-Chem Inc. Pittsburgh 
 -------------------------------------------------------
 A restricted SCF calculation will be
 performed using DIIS
 SCF converges when DIIS error is below 1.0e-08
 ---------------------------------------
  Cycle       Energy         DIIS error
 ---------------------------------------
    1   -8376.3766185406      3.42e-04  
    2   -8376.3772477088      1.76e-04  
    3   -8376.3771720896      2.14e-04  
    4   -8376.3773995495      2.67e-05  
    5   -8376.3774028289      1.09e-05  
    6   -8376.3774033089      4.07e-06  
    7   -8376.3774033896      5.44e-07  
    8   -8376.3774033908      1.77e-07  
    9   -8376.3774033908      3.69e-08  
   10   -8376.3774033909      9.89e-09  Convergence criterion met
 ---------------------------------------
 SCF time:   CPU 36.52s  wall 10.00s 
 SCF   energy in the final basis set =    -8376.3774033909
 Total energy in the final basis set =    -8376.3774033909

 --------------------------------------------------------------
             Orbital Energies (a.u.) and Symmetries
 --------------------------------------------------------------

 Alpha MOs, Restricted
 -- Occupied --                  
******* -176.33 -165.73 -165.73 -165.73 -101.59 -101.59 -101.59
  1 A'    2 A'    3 A'    1 A"    4 A'    5 A'    6 A'    7 A'                 
-35.825 -31.318 -31.312 -31.311 -22.969 -22.967 -22.967 -22.962
  8 A'    9 A'    2 A"   10 A'   11 A'    3 A"   12 A'   13 A'                 
-22.962 -10.321 -10.302  -9.507  -9.505  -9.502  -7.272  -7.271
  4 A"   14 A'   15 A'   16 A'   17 A'   18 A'   19 A'   20 A'                 
 -7.267  -7.262  -7.261  -7.260  -7.259  -7.257  -7.256  -6.374
 21 A'    5 A"   22 A'    6 A"   23 A'    7 A"   24 A'   25 A'                 
 -4.787  -4.771  -4.771  -2.053  -2.048  -2.047  -2.034  -2.034
 26 A'    8 A"   27 A'   28 A'    9 A"   29 A'   10 A"   30 A'                 
 -0.955  -0.898  -0.864  -0.765  -0.682  -0.563  -0.511  -0.495
 31 A'   32 A'   33 A'   34 A'   35 A'   36 A'   37 A'   38 A'                 
 -0.448  -0.420  -0.380  -0.370  -0.354  -0.350  -0.337  -0.309
 11 A"   39 A'   12 A"   40 A'   13 A"   41 A'   42 A'   14 A"                 
 -0.284  -0.261
 43 A'   15 A"                                                                 
 -- Virtual --                   
 -0.076  -0.053  -0.034  -0.029   0.007   0.035   0.040   0.054
 44 A'   16 A"   45 A'   46 A'   47 A'   48 A'   49 A'   50 A'                 
  0.055   0.073   0.079   0.085   0.093   0.106   0.118   0.120
 17 A"   51 A'   18 A"   52 A'   19 A"   53 A'   54 A'   55 A'                 
  0.122   0.128   0.135   0.149   0.164   0.165   0.180   0.196
 20 A"   56 A'   57 A'   21 A"   58 A'   59 A'   60 A'   61 A'                 
  0.223   0.240   0.244   0.265   0.330   0.366   0.384   0.386
 62 A'   63 A'   22 A"   64 A'   65 A'   66 A'   23 A"   67 A'                 
  0.397   0.402   0.417   0.431   0.432   0.444   0.448   0.461
 68 A'   24 A"   69 A'   25 A"   70 A'   71 A'   26 A"   72 A'                 
  0.481   0.482   0.511   0.525   0.533   0.570   0.619   0.673
 73 A'   27 A"   74 A'   75 A'   28 A"   29 A"   76 A'   77 A'                 
  0.676   0.706   0.712   0.775   0.777   0.822   0.833   0.835
 78 A'   30 A"   79 A'   31 A"   80 A'   81 A'   32 A"   33 A"                 
  0.841   0.846   0.867   0.898   0.912   0.929   0.947   0.962
 34 A"   82 A'   83 A'   84 A'   85 A'   86 A'   87 A'   35 A"                 
  1.020   1.037   1.104   1.112   1.210   1.210   1.269   1.296
 88 A'   89 A'   90 A'   91 A'   92 A'   36 A"   93 A'   37 A"                 
  1.335   1.403   1.459   1.566   1.582   1.666   1.691   1.879
 38 A"   94 A'   95 A'   96 A'   39 A"   97 A'   98 A'   40 A"                 
  1.916   2.115   2.149   2.214   2.227   2.268   2.290   2.309
 99 A'  100 A'  101 A'   41 A"   42 A"   43 A"  102 A'  103 A'                 
  2.333   2.452   2.471   2.529   2.626   2.818   2.873   3.111
104 A'  105 A'  106 A'  107 A'   44 A"   45 A"  108 A'  109 A'                 
  3.169   3.474   3.945   3.977   4.003   4.096   4.232   4.417
110 A'  111 A'   46 A"  112 A'   47 A"  113 A'  114 A'  115 A'                 
  5.998   6.058   6.100   9.639   9.758   9.769  23.190  23.979
 48 A"  116 A'  117 A'  118 A'  119 A'  120 A'  121 A'  122 A'                 
 25.756  25.768  25.840  25.861  25.898  25.961  26.335  26.380
 49 A"   50 A"   51 A"  123 A'  124 A'  125 A'  126 A'  127 A'                 
 26.482  27.860  28.336  28.383  28.391  28.517  28.531  28.542
128 A'  129 A'   52 A"  130 A'  131 A'   53 A"  132 A'   54 A"                 
 28.590  28.681 127.877 127.913 127.938 151.652 215.620 215.747
133 A'  134 A'   55 A"  135 A'  136 A'  137 A'  138 A'  139 A'                 
215.7591901.815
140 A'  141 A'                                                                 

 Beta MOs, Restricted
 -- Occupied --                  
******* -176.33 -165.73 -165.73 -165.73 -101.59 -101.59 -101.59
  1 A'    2 A'    3 A'    1 A"    4 A'    5 A'    6 A'    7 A'                 
-35.825 -31.318 -31.312 -31.311 -22.969 -22.967 -22.967 -22.962
  8 A'    9 A'    2 A"   10 A'   11 A'    3 A"   12 A'   13 A'                 
-22.962 -10.321 -10.302  -9.507  -9.505  -9.502  -7.272  -7.271
  4 A"   14 A'   15 A'   16 A'   17 A'   18 A'   19 A'   20 A'                 
 -7.267  -7.262  -7.261  -7.260  -7.259  -7.257  -7.256  -6.374
 21 A'    5 A"   22 A'    6 A"   23 A'    7 A"   24 A'   25 A'                 
 -4.787  -4.771  -4.771  -2.053  -2.048  -2.047  -2.034  -2.034
 26 A'    8 A"   27 A'   28 A'    9 A"   29 A'   10 A"   30 A'                 
 -0.955  -0.898  -0.864  -0.765  -0.682  -0.563  -0.511  -0.495
 31 A'   32 A'   33 A'   34 A'   35 A'   36 A'   37 A'   38 A'                 
 -0.448  -0.420  -0.380  -0.370  -0.354  -0.350  -0.337  -0.309
 11 A"   39 A'   12 A"   40 A'   13 A"   41 A'   42 A'   14 A"                 
 -0.284  -0.261
 43 A'   15 A"                                                                 
 -- Virtual --                   
 -0.076  -0.053  -0.034  -0.029   0.007   0.035   0.040   0.054
 44 A'   16 A"   45 A'   46 A'   47 A'   48 A'   49 A'   50 A'                 
  0.055   0.073   0.079   0.085   0.093   0.106   0.118   0.120
 17 A"   51 A'   18 A"   52 A'   19 A"   53 A'   54 A'   55 A'                 
  0.122   0.128   0.135   0.149   0.164   0.165   0.180   0.196
 20 A"   56 A'   57 A'   21 A"   58 A'   59 A'   60 A'   61 A'                 
  0.223   0.240   0.244   0.265   0.330   0.366   0.384   0.386
 62 A'   63 A'   22 A"   64 A'   65 A'   66 A'   23 A"   67 A'                 
  0.397   0.402   0.417   0.431   0.432   0.444   0.448   0.461
 68 A'   24 A"   69 A'   25 A"   70 A'   71 A'   26 A"   72 A'                 
  0.481   0.482   0.511   0.525   0.533   0.570   0.619   0.673
 73 A'   27 A"   74 A'   75 A'   28 A"   29 A"   76 A'   77 A'                 
  0.676   0.706   0.712   0.775   0.777   0.822   0.833   0.835
 78 A'   30 A"   79 A'   31 A"   80 A'   81 A'   32 A"   33 A"                 
  0.841   0.846   0.867   0.898   0.912   0.929   0.947   0.962
 34 A"   82 A'   83 A'   84 A'   85 A'   86 A'   87 A'   35 A"                 
  1.020   1.037   1.104   1.112   1.210   1.210   1.269   1.296
 88 A'   89 A'   90 A'   91 A'   92 A'   36 A"   93 A'   37 A"                 
  1.335   1.403   1.459   1.566   1.582   1.666   1.691   1.879
 38 A"   94 A'   95 A'   96 A'   39 A"   97 A'   98 A'   40 A"                 
  1.916   2.115   2.149   2.214   2.227   2.268   2.290   2.309
 99 A'  100 A'  101 A'   41 A"   42 A"   43 A"  102 A'  103 A'                 
  2.333   2.452   2.471   2.529   2.626   2.818   2.873   3.111
104 A'  105 A'  106 A'  107 A'   44 A"   45 A"  108 A'  109 A'                 
  3.169   3.474   3.945   3.977   4.003   4.096   4.232   4.417
110 A'  111 A'   46 A"  112 A'   47 A"  113 A'  114 A'  115 A'                 
  5.998   6.058   6.100   9.639   9.758   9.769  23.190  23.979
 48 A"  116 A'  117 A'  118 A'  119 A'  120 A'  121 A'  122 A'                 
 25.756  25.768  25.840  25.861  25.898  25.961  26.335  26.380
 49 A"   50 A"   51 A"  123 A'  124 A'  125 A'  126 A'  127 A'                 
 26.482  27.860  28.336  28.383  28.391  28.517  28.531  28.542
128 A'  129 A'   52 A"  130 A'  131 A'   53 A"  132 A'   54 A"                 
 28.590  28.681 127.877 127.913 127.938 151.652 215.620 215.747
133 A'  134 A'   55 A"  135 A'  136 A'  137 A'  138 A'  139 A'                 
215.7591901.815
140 A'  141 A'                                                                 
 --------------------------------------------------------------

          Ground-State Mulliken Net Atomic Charges

     Atom                 Charge (a.u.)
  ----------------------------------------
      1 Cl                    0.472874
      2 Cl                    0.422559
      3 Cl                    0.388104
      4 I                     0.183291
      5 C                    -0.408466
      6 C                    -1.058361
  ----------------------------------------
  Sum of atomic charges =     0.000000

 -----------------------------------------------------------------
                    Cartesian Multipole Moments
 -----------------------------------------------------------------
    Charge (ESU x 10^10)
                 0.0000
    Dipole Moment (Debye)
         X      -0.3785      Y      -0.4790      Z      -0.0000
       Tot       0.6105
    Quadrupole Moments (Debye-Ang)
        XX     -75.7675     XY       1.8200     YY     -74.5556
        XZ       0.0000     YZ       0.0000     ZZ     -78.5148
    Octopole Moments (Debye-Ang^2)
       XXX     -57.0132    XXY       0.9199    XYY     -19.6652
       YYY      14.8564    XXZ      -0.0000    XYZ      -0.0000
       YYZ      -0.0000    XZZ     -17.6609    YZZ       5.5721
       ZZZ      -0.0000
    Hexadecapole Moments (Debye-Ang^3)
      XXXX   -1303.6914   XXXY     -82.5654   XXYY    -333.0528
      XYYY    -111.8141   YYYY    -867.0326   XXXZ       0.0000
      XXYZ       0.0000   XYYZ      -0.0000   YYYZ       0.0000
      XXZZ    -242.6228   XYZZ     -38.4342   YYZZ    -173.7099
      XZZZ       0.0000   YZZZ       0.0000   ZZZZ     -98.6022
 -----------------------------------------------------------------
 Calculating analytic gradient of the SCF energy
 Gradient of SCF Energy
            1           2           3           4           5           6
    1   0.0000891  -0.0014998  -0.0000318   0.0008048   0.0062681  -0.0056304
    2   0.0023996  -0.0005111  -0.0032307   0.0030623  -0.0004308  -0.0012893
    3  -0.0000000  -0.0000000  -0.0000000   0.0000000   0.0000000  -0.0000000
 Max gradient component =       6.268E-03
 RMS gradient           =       2.376E-03
 Gradient time:  CPU 12.90 s  wall 3.33 s
 Geometry Optimization Parameters
   NAtoms,    NIC,     NZ,  NCons,   NDum,   NFix, NCnnct, MaxDiis
        6      37       0       0       0       0       0       0

 Cartesian Hessian Update
 Hessian Updated using BFGS Update


** GEOMETRY OPTIMIZATION IN DELOCALIZED INTERNAL COORDINATES **
   Searching for a Minimum

   Optimization Cycle:  15

                       Coordinates (Angstroms)
     ATOM                X               Y               Z
      1  Cl        2.5482539102    1.3869653825    0.0000000000
      2  Cl       -0.5750670408    1.9848393098    0.0000000000
      3  Cl        2.0287520337   -1.4957470223    0.0000000000
      4  I        -1.4335454228   -1.1184435288    0.0000000000
      5  C         1.3685814771    0.1113544275    0.0000000000
      6  C         0.0420786456    0.3572600338    0.0000000000
   Point Group: cs    Number of degrees of freedom:     9


   Energy is  -8376.377403391

 Hessian Updated using BFGS Update

  9 Hessian modes will be used to form the next step
  Hessian Eigenvalues:
     0.053771    0.250060    0.255386    0.309573    0.451749    0.559676
     0.930908    1.029831    1.164074

 Minimum Search - Taking Simple RFO Step
 Searching for Lamda that Minimizes Along All modes
 Value Taken    Lamda =  -0.00014605
 Step Taken.  Stepsize is  0.024417

                             Maximum     Tolerance    Cnvgd?
         Gradient           0.005427      0.000300      NO
         Displacement       0.013857      0.001200      NO
         Energy change     -0.000747      0.000001      NO


 New Cartesian Coordinates Obtained by Inverse Iteration

 Displacement from previous Coordinates is:  0.031949
 ----------------------------------------------------------------
             Standard Nuclear Orientation (Angstroms)
    I     Atom           X                Y                Z
 ----------------------------------------------------------------
    1      Cl      2.5463039844     1.3866454241     0.0000000000
    2      Cl     -0.5693969642     1.9875018743     0.0000000000
    3      Cl      2.0200257725    -1.4950252240     0.0000000000
    4      I      -1.4249342109    -1.1253879790     0.0000000000
    5      C       1.3629361027     0.1134913385     0.0000000000
    6      C       0.0441189186     0.3590031686     0.0000000000
 ----------------------------------------------------------------
 Molecular Point Group                 Cs    NOp =  2
 Largest Abelian Subgroup              Cs    NOp =  2
 Nuclear Repulsion Energy =   825.4086059878 hartrees
 There are       58 alpha and       58 beta electrons
 Applying Cartesian multipole field
    Component          Value
    ---------          -----
     (2,0,0)        1.00000E-11
     (0,2,0)        2.00000E-11
     (0,0,2)       -3.00000E-11
 Nucleus-field energy     =     0.0000000256 hartrees
 Requested basis set is 6-311++G(d,p)
 There are 75 shells and 196 basis functions
 A cutoff of  1.0D-11 yielded   2185 shell pairs
 There are     16444 function pairs (     18215 Cartesian)
 Smallest overlap matrix eigenvalue = 2.07E-05
 Guess MOs from SCF MO coefficient file

 -----------------------------------------------------------------------
  General SCF calculation program by
  Eric Jon Sundstrom, Paul Horn, Yuezhi Mao, Dmitri Zuev, Alec White,
  David Stuck, Shaama M.S., Shane Yost, Joonho Lee, David Small,
  Daniel Levine, Susi Lehtola, Hugh Burton, Evgeny Epifanovsky
 -----------------------------------------------------------------------
 Exchange:     0.2000 Hartree-Fock + 0.0800 Slater + 0.7200 B88
 Correlation:  0.1900 VWN1RPA + 0.8100 LYP
 Using SG-1 standard quadrature grid
 using 4 threads for integral computing
 -------------------------------------------------------
 OpenMP Integral computing Module                
 Release: version 2.0, May 2017, Q-Chem Inc. Pleasanton 
 -------------------------------------------------------
 -------------------------------------------------------
 OpenMP BLAS3 based DFT computing Module                
 Release: version 1.0, May 2013, Q-Chem Inc. Pittsburgh 
 -------------------------------------------------------
 A restricted SCF calculation will be
 performed using DIIS
 SCF converges when DIIS error is below 1.0e-08
 ---------------------------------------
  Cycle       Energy         DIIS error
 ---------------------------------------
    1   -8376.3774205699      1.06e-04  
    2   -8376.3774651260      4.14e-05  
    3   -8376.3774585572      5.46e-05  
    4   -8376.3774732734      7.41e-06  
    5   -8376.3774735400      1.64e-06  
    6   -8376.3774735476      1.13e-06  
    7   -8376.3774735535      1.69e-07  
    8   -8376.3774735537      5.24e-08  
    9   -8376.3774735537      1.27e-08  
   10   -8376.3774735537      3.96e-09  Convergence criterion met
 ---------------------------------------
 SCF time:   CPU 36.49s  wall 10.00s 
 SCF   energy in the final basis set =    -8376.3774735537
 Total energy in the final basis set =    -8376.3774735537

 --------------------------------------------------------------
             Orbital Energies (a.u.) and Symmetries
 --------------------------------------------------------------

 Alpha MOs, Restricted
 -- Occupied --                  
******* -176.33 -165.73 -165.73 -165.73 -101.59 -101.59 -101.59
  1 A'    2 A'    3 A'    1 A"    4 A'    5 A'    6 A'    7 A'                 
-35.825 -31.318 -31.312 -31.311 -22.968 -22.967 -22.967 -22.962
  8 A'    9 A'    2 A"   10 A'   11 A'    3 A"   12 A'   13 A'                 
-22.962 -10.320 -10.301  -9.507  -9.505  -9.502  -7.272  -7.271
  4 A"   14 A'   15 A'   16 A'   17 A'   18 A'   19 A'   20 A'                 
 -7.267  -7.261  -7.261  -7.260  -7.259  -7.257  -7.256  -6.374
 21 A'    5 A"   22 A'    6 A"   23 A'    7 A"   24 A'   25 A'                 
 -4.787  -4.771  -4.771  -2.053  -2.048  -2.047  -2.034  -2.034
 26 A'    8 A"   27 A'   28 A'    9 A"   29 A'   10 A"   30 A'                 
 -0.956  -0.898  -0.864  -0.766  -0.682  -0.563  -0.512  -0.495
 31 A'   32 A'   33 A'   34 A'   35 A'   36 A'   37 A'   38 A'                 
 -0.448  -0.419  -0.380  -0.370  -0.354  -0.350  -0.337  -0.309
 11 A"   39 A'   12 A"   40 A'   13 A"   41 A'   42 A'   14 A"                 
 -0.284  -0.262
 43 A'   15 A"                                                                 
 -- Virtual --                   
 -0.076  -0.051  -0.034  -0.029   0.007   0.035   0.040   0.054
 44 A'   16 A"   45 A'   46 A'   47 A'   48 A'   49 A'   50 A'                 
  0.054   0.073   0.079   0.085   0.093   0.106   0.118   0.120
 17 A"   51 A'   18 A"   52 A'   19 A"   53 A'   54 A'   55 A'                 
  0.122   0.128   0.135   0.149   0.163   0.165   0.180   0.198
 20 A"   56 A'   57 A'   21 A"   58 A'   59 A'   60 A'   61 A'                 
  0.223   0.240   0.244   0.265   0.331   0.366   0.383   0.386
 62 A'   63 A'   22 A"   64 A'   65 A'   66 A'   23 A"   67 A'                 
  0.396   0.402   0.417   0.431   0.432   0.444   0.448   0.461
 68 A'   24 A"   69 A'   25 A"   70 A'   71 A'   26 A"   72 A'                 
  0.482   0.482   0.510   0.525   0.532   0.570   0.621   0.674
 73 A'   27 A"   74 A'   75 A'   28 A"   29 A"   76 A'   77 A'                 
  0.678   0.706   0.712   0.776   0.777   0.821   0.833   0.835
 78 A'   30 A"   79 A'   31 A"   80 A'   81 A'   32 A"   33 A"                 
  0.842   0.846   0.868   0.899   0.913   0.929   0.948   0.963
 34 A"   82 A'   83 A'   84 A'   85 A'   86 A'   87 A'   35 A"                 
  1.020   1.037   1.104   1.113   1.209   1.211   1.269   1.294
 88 A'   89 A'   90 A'   91 A'   92 A'   36 A"   93 A'   37 A"                 
  1.335   1.403   1.459   1.565   1.585   1.667   1.695   1.884
 38 A"   94 A'   95 A'   96 A'   39 A"   97 A'   98 A'   40 A"                 
  1.919   2.120   2.151   2.215   2.227   2.269   2.290   2.310
 99 A'  100 A'  101 A'   41 A"   42 A"   43 A"  102 A'  103 A'                 
  2.334   2.453   2.471   2.530   2.628   2.819   2.874   3.114
104 A'  105 A'  106 A'  107 A'   44 A"   45 A"  108 A'  109 A'                 
  3.177   3.466   3.945   3.978   4.003   4.096   4.232   4.417
110 A'  111 A'   46 A"  112 A'   47 A"  113 A'  114 A'  115 A'                 
  5.998   6.058   6.099   9.640   9.758   9.769  23.188  24.009
 48 A"  116 A'  117 A'  118 A'  119 A'  120 A'  121 A'  122 A'                 
 25.756  25.768  25.841  25.861  25.898  25.962  26.337  26.381
 49 A"   50 A"   51 A"  123 A'  124 A'  125 A'  126 A'  127 A'                 
 26.483  27.860  28.336  28.383  28.391  28.517  28.532  28.542
128 A'  129 A'   52 A"  130 A'  131 A'   53 A"  132 A'   54 A"                 
 28.590  28.681 127.877 127.913 127.938 151.652 215.620 215.747
133 A'  134 A'   55 A"  135 A'  136 A'  137 A'  138 A'  139 A'                 
215.7601901.816
140 A'  141 A'                                                                 

 Beta MOs, Restricted
 -- Occupied --                  
******* -176.33 -165.73 -165.73 -165.73 -101.59 -101.59 -101.59
  1 A'    2 A'    3 A'    1 A"    4 A'    5 A'    6 A'    7 A'                 
-35.825 -31.318 -31.312 -31.311 -22.968 -22.967 -22.967 -22.962
  8 A'    9 A'    2 A"   10 A'   11 A'    3 A"   12 A'   13 A'                 
-22.962 -10.320 -10.301  -9.507  -9.505  -9.502  -7.272  -7.271
  4 A"   14 A'   15 A'   16 A'   17 A'   18 A'   19 A'   20 A'                 
 -7.267  -7.261  -7.261  -7.260  -7.259  -7.257  -7.256  -6.374
 21 A'    5 A"   22 A'    6 A"   23 A'    7 A"   24 A'   25 A'                 
 -4.787  -4.771  -4.771  -2.053  -2.048  -2.047  -2.034  -2.034
 26 A'    8 A"   27 A'   28 A'    9 A"   29 A'   10 A"   30 A'                 
 -0.956  -0.898  -0.864  -0.766  -0.682  -0.563  -0.512  -0.495
 31 A'   32 A'   33 A'   34 A'   35 A'   36 A'   37 A'   38 A'                 
 -0.448  -0.419  -0.380  -0.370  -0.354  -0.350  -0.337  -0.309
 11 A"   39 A'   12 A"   40 A'   13 A"   41 A'   42 A'   14 A"                 
 -0.284  -0.262
 43 A'   15 A"                                                                 
 -- Virtual --                   
 -0.076  -0.051  -0.034  -0.029   0.007   0.035   0.040   0.054
 44 A'   16 A"   45 A'   46 A'   47 A'   48 A'   49 A'   50 A'                 
  0.054   0.073   0.079   0.085   0.093   0.106   0.118   0.120
 17 A"   51 A'   18 A"   52 A'   19 A"   53 A'   54 A'   55 A'                 
  0.122   0.128   0.135   0.149   0.163   0.165   0.180   0.198
 20 A"   56 A'   57 A'   21 A"   58 A'   59 A'   60 A'   61 A'                 
  0.223   0.240   0.244   0.265   0.331   0.366   0.383   0.386
 62 A'   63 A'   22 A"   64 A'   65 A'   66 A'   23 A"   67 A'                 
  0.396   0.402   0.417   0.431   0.432   0.444   0.448   0.461
 68 A'   24 A"   69 A'   25 A"   70 A'   71 A'   26 A"   72 A'                 
  0.482   0.482   0.510   0.525   0.532   0.570   0.621   0.674
 73 A'   27 A"   74 A'   75 A'   28 A"   29 A"   76 A'   77 A'                 
  0.678   0.706   0.712   0.776   0.777   0.821   0.833   0.835
 78 A'   30 A"   79 A'   31 A"   80 A'   81 A'   32 A"   33 A"                 
  0.842   0.846   0.868   0.899   0.913   0.929   0.948   0.963
 34 A"   82 A'   83 A'   84 A'   85 A'   86 A'   87 A'   35 A"                 
  1.020   1.037   1.104   1.113   1.209   1.211   1.269   1.294
 88 A'   89 A'   90 A'   91 A'   92 A'   36 A"   93 A'   37 A"                 
  1.335   1.403   1.459   1.565   1.585   1.667   1.695   1.884
 38 A"   94 A'   95 A'   96 A'   39 A"   97 A'   98 A'   40 A"                 
  1.919   2.120   2.151   2.215   2.227   2.269   2.290   2.310
 99 A'  100 A'  101 A'   41 A"   42 A"   43 A"  102 A'  103 A'                 
  2.334   2.453   2.471   2.530   2.628   2.819   2.874   3.114
104 A'  105 A'  106 A'  107 A'   44 A"   45 A"  108 A'  109 A'                 
  3.177   3.466   3.945   3.978   4.003   4.096   4.232   4.417
110 A'  111 A'   46 A"  112 A'   47 A"  113 A'  114 A'  115 A'                 
  5.998   6.058   6.099   9.640   9.758   9.769  23.188  24.009
 48 A"  116 A'  117 A'  118 A'  119 A'  120 A'  121 A'  122 A'                 
 25.756  25.768  25.841  25.861  25.898  25.962  26.337  26.381
 49 A"   50 A"   51 A"  123 A'  124 A'  125 A'  126 A'  127 A'                 
 26.483  27.860  28.336  28.383  28.391  28.517  28.532  28.542
128 A'  129 A'   52 A"  130 A'  131 A'   53 A"  132 A'   54 A"                 
 28.590  28.681 127.877 127.913 127.938 151.652 215.620 215.747
133 A'  134 A'   55 A"  135 A'  136 A'  137 A'  138 A'  139 A'                 
215.7601901.816
140 A'  141 A'                                                                 
 --------------------------------------------------------------

          Ground-State Mulliken Net Atomic Charges

     Atom                 Charge (a.u.)
  ----------------------------------------
      1 Cl                    0.472989
      2 Cl                    0.423734
      3 Cl                    0.387717
      4 I                     0.182162
      5 C                    -0.403346
      6 C                    -1.063256
  ----------------------------------------
  Sum of atomic charges =     0.000000

 -----------------------------------------------------------------
                    Cartesian Multipole Moments
 -----------------------------------------------------------------
    Charge (ESU x 10^10)
                 0.0000
    Dipole Moment (Debye)
         X      -0.3776      Y      -0.4790      Z       0.0000
       Tot       0.6100
    Quadrupole Moments (Debye-Ang)
        XX     -75.8524     XY       1.8331     YY     -74.5050
        XZ      -0.0000     YZ      -0.0000     ZZ     -78.4990
    Octopole Moments (Debye-Ang^2)
       XXX     -57.3925    XXY       1.1232    XYY     -19.9009
       YYY      15.1729    XXZ       0.0000    XYZ       0.0000
       YYZ       0.0000    XZZ     -17.8088    YZZ       5.7200
       ZZZ       0.0000
    Hexadecapole Moments (Debye-Ang^3)
      XXXX   -1296.1621   XXXY     -83.5021   XXYY    -332.3995
      XYYY    -112.3559   YYYY    -869.5355   XXXZ      -0.0000
      XXYZ      -0.0000   XYYZ      -0.0000   YYYZ      -0.0000
      XXZZ    -241.2139   XYZZ     -38.7242   YYZZ    -174.2528
      XZZZ      -0.0000   YZZZ      -0.0000   ZZZZ     -98.5722
 -----------------------------------------------------------------
 Calculating analytic gradient of the SCF energy
 Gradient of SCF Energy
            1           2           3           4           5           6
    1  -0.0000586  -0.0006183  -0.0007290   0.0013603  -0.0012707   0.0013163
    2   0.0025240  -0.0003040  -0.0030747   0.0022014   0.0009812  -0.0023279
    3   0.0000000   0.0000000   0.0000000   0.0000000  -0.0000000  -0.0000000
 Max gradient component =       3.075E-03
 RMS gradient           =       1.359E-03
 Gradient time:  CPU 13.05 s  wall 3.37 s
 Geometry Optimization Parameters
   NAtoms,    NIC,     NZ,  NCons,   NDum,   NFix, NCnnct, MaxDiis
        6      37       0       0       0       0       0       0

 Cartesian Hessian Update
 Hessian Updated using BFGS Update


** GEOMETRY OPTIMIZATION IN DELOCALIZED INTERNAL COORDINATES **
   Searching for a Minimum

   Optimization Cycle:  16

                       Coordinates (Angstroms)
     ATOM                X               Y               Z
      1  Cl        2.5463039844    1.3866454241    0.0000000000
      2  Cl       -0.5693969642    1.9875018743    0.0000000000
      3  Cl        2.0200257725   -1.4950252240    0.0000000000
      4  I        -1.4249342109   -1.1253879790    0.0000000000
      5  C         1.3629361027    0.1134913385    0.0000000000
      6  C         0.0441189186    0.3590031686    0.0000000000
   Point Group: cs    Number of degrees of freedom:     9


   Energy is  -8376.377473554

 Hessian Updated using BFGS Update

  9 Hessian modes will be used to form the next step
  Hessian Eigenvalues:
     0.056168    0.210331    0.250113    0.256589    0.535339    0.702123
     0.930833    1.026376    1.152063

 Minimum Search - Taking Simple RFO Step
 Searching for Lamda that Minimizes Along All modes
 Value Taken    Lamda =  -0.00003508
 Step Taken.  Stepsize is  0.010942

                             Maximum     Tolerance    Cnvgd?
         Gradient           0.002158      0.000300      NO
         Displacement       0.007657      0.001200      NO
         Energy change     -0.000070      0.000001      NO


 New Cartesian Coordinates Obtained by Inverse Iteration

 Displacement from previous Coordinates is:  0.008896
 ----------------------------------------------------------------
             Standard Nuclear Orientation (Angstroms)
    I     Atom           X                Y                Z
 ----------------------------------------------------------------
    1      Cl      2.5481729954     1.3842098478     0.0000000000
    2      Cl     -0.5696786956     1.9879290150     0.0000000000
    3      Cl      2.0217190229    -1.4929756288     0.0000000000
    4      I      -1.4256255884    -1.1263862198     0.0000000000
    5      C       1.3618473334     0.1138372290     0.0000000000
    6      C       0.0426185353     0.3596143593     0.0000000000
 ----------------------------------------------------------------
 Molecular Point Group                 Cs    NOp =  2
 Largest Abelian Subgroup              Cs    NOp =  2
 Nuclear Repulsion Energy =   825.2379060524 hartrees
 There are       58 alpha and       58 beta electrons
 Applying Cartesian multipole field
    Component          Value
    ---------          -----
     (2,0,0)        1.00000E-11
     (0,2,0)        2.00000E-11
     (0,0,2)       -3.00000E-11
 Nucleus-field energy     =     0.0000000256 hartrees
 Requested basis set is 6-311++G(d,p)
 There are 75 shells and 196 basis functions
 A cutoff of  1.0D-11 yielded   2185 shell pairs
 There are     16444 function pairs (     18215 Cartesian)
 Smallest overlap matrix eigenvalue = 2.07E-05
 Guess MOs from SCF MO coefficient file

 -----------------------------------------------------------------------
  General SCF calculation program by
  Eric Jon Sundstrom, Paul Horn, Yuezhi Mao, Dmitri Zuev, Alec White,
  David Stuck, Shaama M.S., Shane Yost, Joonho Lee, David Small,
  Daniel Levine, Susi Lehtola, Hugh Burton, Evgeny Epifanovsky
 -----------------------------------------------------------------------
 Exchange:     0.2000 Hartree-Fock + 0.0800 Slater + 0.7200 B88
 Correlation:  0.1900 VWN1RPA + 0.8100 LYP
 Using SG-1 standard quadrature grid
 using 4 threads for integral computing
 -------------------------------------------------------
 OpenMP Integral computing Module                
 Release: version 2.0, May 2017, Q-Chem Inc. Pleasanton 
 -------------------------------------------------------
 -------------------------------------------------------
 OpenMP BLAS3 based DFT computing Module                
 Release: version 1.0, May 2013, Q-Chem Inc. Pittsburgh 
 -------------------------------------------------------
 A restricted SCF calculation will be
 performed using DIIS
 SCF converges when DIIS error is below 1.0e-08
 ---------------------------------------
  Cycle       Energy         DIIS error
 ---------------------------------------
    1   -8376.3774987343      2.95e-05  
    2   -8376.3775044131      5.40e-06  
    3   -8376.3775043156      7.42e-06  
    4   -8376.3775045593      2.39e-06  
    5   -8376.3775045865      3.07e-07  
    6   -8376.3775045869      1.22e-07  
    7   -8376.3775045869      3.90e-08  
    8   -8376.3775045869      2.01e-08  
    9   -8376.3775045869      2.90e-09  Convergence criterion met
 ---------------------------------------
 SCF time:   CPU 32.85s  wall 8.00s 
 SCF   energy in the final basis set =    -8376.3775045869
 Total energy in the final basis set =    -8376.3775045869

 --------------------------------------------------------------
             Orbital Energies (a.u.) and Symmetries
 --------------------------------------------------------------

 Alpha MOs, Restricted
 -- Occupied --                  
******* -176.33 -165.73 -165.73 -165.73 -101.59 -101.59 -101.59
  1 A'    2 A'    3 A'    1 A"    4 A'    5 A'    6 A'    7 A'                 
-35.825 -31.318 -31.312 -31.311 -22.969 -22.967 -22.967 -22.962
  8 A'    9 A'    2 A"   10 A'   11 A'    3 A"   12 A'   13 A'                 
-22.962 -10.320 -10.301  -9.507  -9.505  -9.502  -7.272  -7.270
  4 A"   14 A'   15 A'   16 A'   17 A'   18 A'   19 A'   20 A'                 
 -7.268  -7.261  -7.261  -7.260  -7.259  -7.257  -7.256  -6.374
 21 A'    5 A"   22 A'    6 A"   23 A'    7 A"   24 A'   25 A'                 
 -4.787  -4.771  -4.771  -2.053  -2.048  -2.047  -2.034  -2.034
 26 A'    8 A"   27 A'   28 A'    9 A"   29 A'   10 A"   30 A'                 
 -0.956  -0.898  -0.863  -0.766  -0.682  -0.563  -0.512  -0.495
 31 A'   32 A'   33 A'   34 A'   35 A'   36 A'   37 A'   38 A'                 
 -0.448  -0.419  -0.380  -0.370  -0.354  -0.350  -0.337  -0.309
 11 A"   39 A'   12 A"   40 A'   13 A"   41 A'   42 A'   14 A"                 
 -0.284  -0.262
 43 A'   15 A"                                                                 
 -- Virtual --                   
 -0.076  -0.051  -0.034  -0.028   0.007   0.035   0.040   0.054
 44 A'   16 A"   45 A'   46 A'   47 A'   48 A'   49 A'   50 A'                 
  0.054   0.073   0.079   0.085   0.093   0.106   0.118   0.120
 17 A"   51 A'   18 A"   52 A'   19 A"   53 A'   54 A'   55 A'                 
  0.122   0.128   0.135   0.149   0.163   0.165   0.180   0.198
 20 A"   56 A'   57 A'   21 A"   58 A'   59 A'   60 A'   61 A'                 
  0.223   0.240   0.244   0.265   0.331   0.366   0.383   0.385
 62 A'   63 A'   22 A"   64 A'   65 A'   66 A'   23 A"   67 A'                 
  0.396   0.402   0.417   0.431   0.432   0.444   0.448   0.461
 68 A'   24 A"   69 A'   25 A"   70 A'   71 A'   26 A"   72 A'                 
  0.482   0.482   0.511   0.525   0.532   0.570   0.621   0.674
 73 A'   27 A"   74 A'   75 A'   28 A"   29 A"   76 A'   77 A'                 
  0.678   0.706   0.712   0.775   0.778   0.821   0.832   0.835
 78 A'   30 A"   79 A'   31 A"   80 A'   81 A'   32 A"   33 A"                 
  0.842   0.846   0.867   0.899   0.913   0.929   0.948   0.962
 34 A"   82 A'   83 A'   84 A'   85 A'   86 A'   87 A'   35 A"                 
  1.021   1.038   1.103   1.113   1.209   1.211   1.269   1.294
 88 A'   89 A'   90 A'   91 A'   92 A'   36 A"   93 A'   37 A"                 
  1.334   1.403   1.459   1.565   1.584   1.667   1.695   1.884
 38 A"   94 A'   95 A'   96 A'   39 A"   97 A'   98 A'   40 A"                 
  1.918   2.120   2.152   2.215   2.227   2.269   2.290   2.310
 99 A'  100 A'  101 A'   41 A"   42 A"   43 A"  102 A'  103 A'                 
  2.334   2.453   2.472   2.530   2.627   2.819   2.874   3.113
104 A'  105 A'  106 A'  107 A'   44 A"   45 A"  108 A'  109 A'                 
  3.177   3.467   3.945   3.978   4.003   4.096   4.232   4.417
110 A'  111 A'   46 A"  112 A'   47 A"  113 A'  114 A'  115 A'                 
  5.998   6.058   6.099   9.639   9.758   9.769  23.188  24.007
 48 A"  116 A'  117 A'  118 A'  119 A'  120 A'  121 A'  122 A'                 
 25.756  25.769  25.840  25.862  25.899  25.962  26.336  26.381
 49 A"   50 A"   51 A"  123 A'  124 A'  125 A'  126 A'  127 A'                 
 26.483  27.860  28.336  28.383  28.391  28.517  28.532  28.541
128 A'  129 A'   52 A"  130 A'  131 A'   53 A"  132 A'   54 A"                 
 28.590  28.681 127.877 127.913 127.937 151.652 215.620 215.748
133 A'  134 A'   55 A"  135 A'  136 A'  137 A'  138 A'  139 A'                 
215.7601901.815
140 A'  141 A'                                                                 

 Beta MOs, Restricted
 -- Occupied --                  
******* -176.33 -165.73 -165.73 -165.73 -101.59 -101.59 -101.59
  1 A'    2 A'    3 A'    1 A"    4 A'    5 A'    6 A'    7 A'                 
-35.825 -31.318 -31.312 -31.311 -22.969 -22.967 -22.967 -22.962
  8 A'    9 A'    2 A"   10 A'   11 A'    3 A"   12 A'   13 A'                 
-22.962 -10.320 -10.301  -9.507  -9.505  -9.502  -7.272  -7.270
  4 A"   14 A'   15 A'   16 A'   17 A'   18 A'   19 A'   20 A'                 
 -7.268  -7.261  -7.261  -7.260  -7.259  -7.257  -7.256  -6.374
 21 A'    5 A"   22 A'    6 A"   23 A'    7 A"   24 A'   25 A'                 
 -4.787  -4.771  -4.771  -2.053  -2.048  -2.047  -2.034  -2.034
 26 A'    8 A"   27 A'   28 A'    9 A"   29 A'   10 A"   30 A'                 
 -0.956  -0.898  -0.863  -0.766  -0.682  -0.563  -0.512  -0.495
 31 A'   32 A'   33 A'   34 A'   35 A'   36 A'   37 A'   38 A'                 
 -0.448  -0.419  -0.380  -0.370  -0.354  -0.350  -0.337  -0.309
 11 A"   39 A'   12 A"   40 A'   13 A"   41 A'   42 A'   14 A"                 
 -0.284  -0.262
 43 A'   15 A"                                                                 
 -- Virtual --                   
 -0.076  -0.051  -0.034  -0.028   0.007   0.035   0.040   0.054
 44 A'   16 A"   45 A'   46 A'   47 A'   48 A'   49 A'   50 A'                 
  0.054   0.073   0.079   0.085   0.093   0.106   0.118   0.120
 17 A"   51 A'   18 A"   52 A'   19 A"   53 A'   54 A'   55 A'                 
  0.122   0.128   0.135   0.149   0.163   0.165   0.180   0.198
 20 A"   56 A'   57 A'   21 A"   58 A'   59 A'   60 A'   61 A'                 
  0.223   0.240   0.244   0.265   0.331   0.366   0.383   0.385
 62 A'   63 A'   22 A"   64 A'   65 A'   66 A'   23 A"   67 A'                 
  0.396   0.402   0.417   0.431   0.432   0.444   0.448   0.461
 68 A'   24 A"   69 A'   25 A"   70 A'   71 A'   26 A"   72 A'                 
  0.482   0.482   0.511   0.525   0.532   0.570   0.621   0.674
 73 A'   27 A"   74 A'   75 A'   28 A"   29 A"   76 A'   77 A'                 
  0.678   0.706   0.712   0.775   0.778   0.821   0.832   0.835
 78 A'   30 A"   79 A'   31 A"   80 A'   81 A'   32 A"   33 A"                 
  0.842   0.846   0.867   0.899   0.913   0.929   0.948   0.962
 34 A"   82 A'   83 A'   84 A'   85 A'   86 A'   87 A'   35 A"                 
  1.021   1.038   1.103   1.113   1.209   1.211   1.269   1.294
 88 A'   89 A'   90 A'   91 A'   92 A'   36 A"   93 A'   37 A"                 
  1.334   1.403   1.459   1.565   1.584   1.667   1.695   1.884
 38 A"   94 A'   95 A'   96 A'   39 A"   97 A'   98 A'   40 A"                 
  1.918   2.120   2.152   2.215   2.227   2.269   2.290   2.310
 99 A'  100 A'  101 A'   41 A"   42 A"   43 A"  102 A'  103 A'                 
  2.334   2.453   2.472   2.530   2.627   2.819   2.874   3.113
104 A'  105 A'  106 A'  107 A'   44 A"   45 A"  108 A'  109 A'                 
  3.177   3.467   3.945   3.978   4.003   4.096   4.232   4.417
110 A'  111 A'   46 A"  112 A'   47 A"  113 A'  114 A'  115 A'                 
  5.998   6.058   6.099   9.639   9.758   9.769  23.188  24.007
 48 A"  116 A'  117 A'  118 A'  119 A'  120 A'  121 A'  122 A'                 
 25.756  25.769  25.840  25.862  25.899  25.962  26.336  26.381
 49 A"   50 A"   51 A"  123 A'  124 A'  125 A'  126 A'  127 A'                 
 26.483  27.860  28.336  28.383  28.391  28.517  28.532  28.541
128 A'  129 A'   52 A"  130 A'  131 A'   53 A"  132 A'   54 A"                 
 28.590  28.681 127.877 127.913 127.937 151.652 215.620 215.748
133 A'  134 A'   55 A"  135 A'  136 A'  137 A'  138 A'  139 A'                 
215.7601901.815
140 A'  141 A'                                                                 
 --------------------------------------------------------------

          Ground-State Mulliken Net Atomic Charges

     Atom                 Charge (a.u.)
  ----------------------------------------
      1 Cl                    0.473261
      2 Cl                    0.423381
      3 Cl                    0.387930
      4 I                     0.182046
      5 C                    -0.404683
      6 C                    -1.061934
  ----------------------------------------
  Sum of atomic charges =     0.000000

 -----------------------------------------------------------------
                    Cartesian Multipole Moments
 -----------------------------------------------------------------
    Charge (ESU x 10^10)
                 0.0000
    Dipole Moment (Debye)
         X      -0.3798      Y      -0.4785      Z       0.0000
       Tot       0.6109
    Quadrupole Moments (Debye-Ang)
        XX     -75.8458     XY       1.8281     YY     -74.5088
        XZ      -0.0000     YZ      -0.0000     ZZ     -78.4994
    Octopole Moments (Debye-Ang^2)
       XXX     -57.3399    XXY       1.1221    XYY     -19.9497
       YYY      15.2315    XXZ       0.0000    XYZ      -0.0000
       YYZ       0.0000    XZZ     -17.8152    YZZ       5.7443
       ZZZ       0.0000
    Hexadecapole Moments (Debye-Ang^3)
      XXXX   -1297.3269   XXXY     -83.6046   XXYY    -332.5631
      XYYY    -112.4703   YYYY    -869.1957   XXXZ       0.0000
      XXYZ      -0.0000   XYYZ       0.0000   YYYZ       0.0000
      XXZZ    -241.4638   XYZZ     -38.7563   YYZZ    -174.1740
      XZZZ      -0.0000   YZZZ      -0.0000   ZZZZ     -98.5736
 -----------------------------------------------------------------
 Calculating analytic gradient of the SCF energy
 Gradient of SCF Energy
            1           2           3           4           5           6
    1   0.0002249  -0.0005169  -0.0004354   0.0012330  -0.0011734   0.0006678
    2   0.0020941  -0.0004145  -0.0026041   0.0020160   0.0008962  -0.0019877
    3   0.0000000  -0.0000000  -0.0000000   0.0000000   0.0000000  -0.0000000
 Max gradient component =       2.604E-03
 RMS gradient           =       1.155E-03
 Gradient time:  CPU 12.93 s  wall 3.34 s
 Geometry Optimization Parameters
   NAtoms,    NIC,     NZ,  NCons,   NDum,   NFix, NCnnct, MaxDiis
        6      37       0       0       0       0       0       0

 Cartesian Hessian Update
 Hessian Updated using BFGS Update


** GEOMETRY OPTIMIZATION IN DELOCALIZED INTERNAL COORDINATES **
   Searching for a Minimum

   Optimization Cycle:  17

                       Coordinates (Angstroms)
     ATOM                X               Y               Z
      1  Cl        2.5481729954    1.3842098478    0.0000000000
      2  Cl       -0.5696786956    1.9879290150    0.0000000000
      3  Cl        2.0217190229   -1.4929756288    0.0000000000
      4  I        -1.4256255884   -1.1263862198    0.0000000000
      5  C         1.3618473334    0.1138372290    0.0000000000
      6  C         0.0426185353    0.3596143593    0.0000000000
   Point Group: cs    Number of degrees of freedom:     9


   Energy is  -8376.377504587

 Hessian Updated using BFGS Update

  9 Hessian modes will be used to form the next step
  Hessian Eigenvalues:
     0.052951    0.063825    0.252623    0.256853    0.526196    0.610433
     0.938713    1.012577    1.080153

 Minimum Search - Taking Simple RFO Step
 Searching for Lamda that Minimizes Along All modes
 Value Taken    Lamda =  -0.00010402
 Step Taken.  Stepsize is  0.041617

                             Maximum     Tolerance    Cnvgd?
         Gradient           0.002019      0.000300      NO
         Displacement       0.030586      0.001200      NO
         Energy change     -0.000031      0.000001      NO


 New Cartesian Coordinates Obtained by Inverse Iteration

 Displacement from previous Coordinates is:  0.030780
 ----------------------------------------------------------------
             Standard Nuclear Orientation (Angstroms)
    I     Atom           X                Y                Z
 ----------------------------------------------------------------
    1      Cl      2.5518377946     1.3765462098     0.0000000000
    2      Cl     -0.5670990433     1.9915028105     0.0000000000
    3      Cl      2.0273107811    -1.4860995506     0.0000000000
    4      I      -1.4273161538    -1.1321900318     0.0000000000
    5      C       1.3570749476     0.1142474343     0.0000000000
    6      C       0.0372452769     0.3622217304     0.0000000000
 ----------------------------------------------------------------
 Molecular Point Group                 Cs    NOp =  2
 Largest Abelian Subgroup              Cs    NOp =  2
 Nuclear Repulsion Energy =   824.5713393639 hartrees
 There are       58 alpha and       58 beta electrons
 Applying Cartesian multipole field
    Component          Value
    ---------          -----
     (2,0,0)        1.00000E-11
     (0,2,0)        2.00000E-11
     (0,0,2)       -3.00000E-11
 Nucleus-field energy     =     0.0000000256 hartrees
 Requested basis set is 6-311++G(d,p)
 There are 75 shells and 196 basis functions
 A cutoff of  1.0D-11 yielded   2185 shell pairs
 There are     16444 function pairs (     18215 Cartesian)
 Smallest overlap matrix eigenvalue = 2.06E-05
 Guess MOs from SCF MO coefficient file

 -----------------------------------------------------------------------
  General SCF calculation program by
  Eric Jon Sundstrom, Paul Horn, Yuezhi Mao, Dmitri Zuev, Alec White,
  David Stuck, Shaama M.S., Shane Yost, Joonho Lee, David Small,
  Daniel Levine, Susi Lehtola, Hugh Burton, Evgeny Epifanovsky
 -----------------------------------------------------------------------
 Exchange:     0.2000 Hartree-Fock + 0.0800 Slater + 0.7200 B88
 Correlation:  0.1900 VWN1RPA + 0.8100 LYP
 Using SG-1 standard quadrature grid
 using 4 threads for integral computing
 -------------------------------------------------------
 OpenMP Integral computing Module                
 Release: version 2.0, May 2017, Q-Chem Inc. Pleasanton 
 -------------------------------------------------------
 -------------------------------------------------------
 OpenMP BLAS3 based DFT computing Module                
 Release: version 1.0, May 2013, Q-Chem Inc. Pittsburgh 
 -------------------------------------------------------
 A restricted SCF calculation will be
 performed using DIIS
 SCF converges when DIIS error is below 1.0e-08
 ---------------------------------------
  Cycle       Energy         DIIS error
 ---------------------------------------
    1   -8376.3774831666      1.07e-04  
    2   -8376.3775557043      2.33e-05  
    3   -8376.3775514609      3.89e-05  
    4   -8376.3775585834      6.47e-06  
    5   -8376.3775587819      1.10e-06  
    6   -8376.3775587860      6.23e-07  
    7   -8376.3775587878      1.62e-07  
    8   -8376.3775587880      5.66e-08  
    9   -8376.3775587880      8.09e-09  Convergence criterion met
 ---------------------------------------
 SCF time:   CPU 32.83s  wall 9.00s 
 SCF   energy in the final basis set =    -8376.3775587880
 Total energy in the final basis set =    -8376.3775587880

 --------------------------------------------------------------
             Orbital Energies (a.u.) and Symmetries
 --------------------------------------------------------------

 Alpha MOs, Restricted
 -- Occupied --                  
******* -176.33 -165.73 -165.73 -165.73 -101.59 -101.59 -101.59
  1 A'    2 A'    3 A'    1 A"    4 A'    5 A'    6 A'    7 A'                 
-35.825 -31.318 -31.312 -31.311 -22.969 -22.967 -22.967 -22.962
  8 A'    9 A'    2 A"   10 A'   11 A'    3 A"   12 A'   13 A'                 
-22.962 -10.320 -10.302  -9.507  -9.505  -9.503  -7.272  -7.270
  4 A"   14 A'   15 A'   16 A'   17 A'   18 A'   19 A'   20 A'                 
 -7.268  -7.261  -7.261  -7.259  -7.259  -7.257  -7.257  -6.374
 21 A'    5 A"   22 A'    6 A"   23 A'    7 A"   24 A'   25 A'                 
 -4.787  -4.771  -4.771  -2.053  -2.048  -2.048  -2.034  -2.034
 26 A'    8 A"   27 A'   28 A'    9 A"   29 A'   10 A"   30 A'                 
 -0.956  -0.898  -0.863  -0.766  -0.682  -0.564  -0.512  -0.495
 31 A'   32 A'   33 A'   34 A'   35 A'   36 A'   37 A'   38 A'                 
 -0.448  -0.419  -0.381  -0.370  -0.353  -0.350  -0.336  -0.309
 11 A"   39 A'   12 A"   40 A'   13 A"   41 A'   42 A'   14 A"                 
 -0.284  -0.262
 43 A'   15 A"                                                                 
 -- Virtual --                   
 -0.077  -0.051  -0.034  -0.027   0.007   0.035   0.040   0.054
 44 A'   16 A"   45 A'   46 A'   47 A'   48 A'   49 A'   50 A'                 
  0.055   0.072   0.079   0.085   0.093   0.106   0.119   0.120
 17 A"   51 A'   18 A"   52 A'   19 A"   53 A'   54 A'   55 A'                 
  0.122   0.128   0.135   0.149   0.163   0.165   0.180   0.198
 20 A"   56 A'   57 A'   21 A"   58 A'   59 A'   60 A'   61 A'                 
  0.223   0.240   0.244   0.265   0.331   0.365   0.384   0.385
 62 A'   63 A'   22 A"   64 A'   65 A'   66 A'   23 A"   67 A'                 
  0.396   0.402   0.417   0.431   0.432   0.444   0.448   0.461
 68 A'   24 A"   69 A'   25 A"   70 A'   71 A'   26 A"   72 A'                 
  0.482   0.482   0.511   0.524   0.532   0.570   0.620   0.675
 73 A'   27 A"   74 A'   75 A'   28 A"   29 A"   76 A'   77 A'                 
  0.677   0.707   0.712   0.775   0.778   0.822   0.832   0.835
 78 A'   30 A"   79 A'   31 A"   80 A'   81 A'   32 A"   33 A"                 
  0.841   0.846   0.866   0.899   0.913   0.928   0.948   0.961
 34 A"   82 A'   83 A'   84 A'   85 A'   86 A'   87 A'   35 A"                 
  1.022   1.040   1.102   1.114   1.210   1.213   1.269   1.295
 88 A'   89 A'   90 A'   91 A'   92 A'   36 A"   93 A'   37 A"                 
  1.334   1.402   1.459   1.565   1.584   1.667   1.696   1.883
 38 A"   94 A'   95 A'   96 A'   39 A"   97 A'   98 A'   40 A"                 
  1.917   2.120   2.155   2.215   2.228   2.268   2.289   2.310
 99 A'  100 A'  101 A'   41 A"   42 A"   43 A"  102 A'  103 A'                 
  2.335   2.453   2.473   2.530   2.628   2.819   2.876   3.111
104 A'  105 A'  106 A'  107 A'   44 A"   45 A"  108 A'  109 A'                 
  3.177   3.470   3.945   3.978   4.003   4.095   4.232   4.416
110 A'  111 A'   46 A"  112 A'   47 A"  113 A'  114 A'  115 A'                 
  5.998   6.057   6.098   9.639   9.760   9.769  23.189  24.003
 48 A"  116 A'  117 A'  118 A'  119 A'  120 A'  121 A'  122 A'                 
 25.756  25.769  25.840  25.866  25.900  25.961  26.335  26.382
 49 A"   50 A"   51 A"  123 A'  124 A'  125 A'  126 A'  127 A'                 
 26.484  27.860  28.336  28.382  28.390  28.517  28.532  28.541
128 A'  129 A'   52 A"  130 A'  131 A'   53 A"  132 A'   54 A"                 
 28.589  28.681 127.877 127.912 127.937 151.652 215.619 215.750
133 A'  134 A'   55 A"  135 A'  136 A'  137 A'  138 A'  139 A'                 
215.7601901.815
140 A'  141 A'                                                                 

 Beta MOs, Restricted
 -- Occupied --                  
******* -176.33 -165.73 -165.73 -165.73 -101.59 -101.59 -101.59
  1 A'    2 A'    3 A'    1 A"    4 A'    5 A'    6 A'    7 A'                 
-35.825 -31.318 -31.312 -31.311 -22.969 -22.967 -22.967 -22.962
  8 A'    9 A'    2 A"   10 A'   11 A'    3 A"   12 A'   13 A'                 
-22.962 -10.320 -10.302  -9.507  -9.505  -9.503  -7.272  -7.270
  4 A"   14 A'   15 A'   16 A'   17 A'   18 A'   19 A'   20 A'                 
 -7.268  -7.261  -7.261  -7.259  -7.259  -7.257  -7.257  -6.374
 21 A'    5 A"   22 A'    6 A"   23 A'    7 A"   24 A'   25 A'                 
 -4.787  -4.771  -4.771  -2.053  -2.048  -2.048  -2.034  -2.034
 26 A'    8 A"   27 A'   28 A'    9 A"   29 A'   10 A"   30 A'                 
 -0.956  -0.898  -0.863  -0.766  -0.682  -0.564  -0.512  -0.495
 31 A'   32 A'   33 A'   34 A'   35 A'   36 A'   37 A'   38 A'                 
 -0.448  -0.419  -0.381  -0.370  -0.353  -0.350  -0.336  -0.309
 11 A"   39 A'   12 A"   40 A'   13 A"   41 A'   42 A'   14 A"                 
 -0.284  -0.262
 43 A'   15 A"                                                                 
 -- Virtual --                   
 -0.077  -0.051  -0.034  -0.027   0.007   0.035   0.040   0.054
 44 A'   16 A"   45 A'   46 A'   47 A'   48 A'   49 A'   50 A'                 
  0.055   0.072   0.079   0.085   0.093   0.106   0.119   0.120
 17 A"   51 A'   18 A"   52 A'   19 A"   53 A'   54 A'   55 A'                 
  0.122   0.128   0.135   0.149   0.163   0.165   0.180   0.198
 20 A"   56 A'   57 A'   21 A"   58 A'   59 A'   60 A'   61 A'                 
  0.223   0.240   0.244   0.265   0.331   0.365   0.384   0.385
 62 A'   63 A'   22 A"   64 A'   65 A'   66 A'   23 A"   67 A'                 
  0.396   0.402   0.417   0.431   0.432   0.444   0.448   0.461
 68 A'   24 A"   69 A'   25 A"   70 A'   71 A'   26 A"   72 A'                 
  0.482   0.482   0.511   0.524   0.532   0.570   0.620   0.675
 73 A'   27 A"   74 A'   75 A'   28 A"   29 A"   76 A'   77 A'                 
  0.677   0.707   0.712   0.775   0.778   0.822   0.832   0.835
 78 A'   30 A"   79 A'   31 A"   80 A'   81 A'   32 A"   33 A"                 
  0.841   0.846   0.866   0.899   0.913   0.928   0.948   0.961
 34 A"   82 A'   83 A'   84 A'   85 A'   86 A'   87 A'   35 A"                 
  1.022   1.040   1.102   1.114   1.210   1.213   1.269   1.295
 88 A'   89 A'   90 A'   91 A'   92 A'   36 A"   93 A'   37 A"                 
  1.334   1.402   1.459   1.565   1.584   1.667   1.696   1.883
 38 A"   94 A'   95 A'   96 A'   39 A"   97 A'   98 A'   40 A"                 
  1.917   2.120   2.155   2.215   2.228   2.268   2.289   2.310
 99 A'  100 A'  101 A'   41 A"   42 A"   43 A"  102 A'  103 A'                 
  2.335   2.453   2.473   2.530   2.628   2.819   2.876   3.111
104 A'  105 A'  106 A'  107 A'   44 A"   45 A"  108 A'  109 A'                 
  3.177   3.470   3.945   3.978   4.003   4.095   4.232   4.416
110 A'  111 A'   46 A"  112 A'   47 A"  113 A'  114 A'  115 A'                 
  5.998   6.057   6.098   9.639   9.760   9.769  23.189  24.003
 48 A"  116 A'  117 A'  118 A'  119 A'  120 A'  121 A'  122 A'                 
 25.756  25.769  25.840  25.866  25.900  25.961  26.335  26.382
 49 A"   50 A"   51 A"  123 A'  124 A'  125 A'  126 A'  127 A'                 
 26.484  27.860  28.336  28.382  28.390  28.517  28.532  28.541
128 A'  129 A'   52 A"  130 A'  131 A'   53 A"  132 A'   54 A"                 
 28.589  28.681 127.877 127.912 127.937 151.652 215.619 215.750
133 A'  134 A'   55 A"  135 A'  136 A'  137 A'  138 A'  139 A'                 
215.7601901.815
140 A'  141 A'                                                                 
 --------------------------------------------------------------

          Ground-State Mulliken Net Atomic Charges

     Atom                 Charge (a.u.)
  ----------------------------------------
      1 Cl                    0.472217
      2 Cl                    0.422654
      3 Cl                    0.390578
      4 I                     0.181043
      5 C                    -0.411394
      6 C                    -1.055098
  ----------------------------------------
  Sum of atomic charges =     0.000000

 -----------------------------------------------------------------
                    Cartesian Multipole Moments
 -----------------------------------------------------------------
    Charge (ESU x 10^10)
                 0.0000
    Dipole Moment (Debye)
         X      -0.3850      Y      -0.4796      Z      -0.0000
       Tot       0.6150
    Quadrupole Moments (Debye-Ang)
        XX     -75.8490     XY       1.8047     YY     -74.4961
        XZ       0.0000     YZ       0.0000     ZZ     -78.5020
    Octopole Moments (Debye-Ang^2)
       XXX     -57.2141    XXY       1.1017    XYY     -20.1357
       YYY      15.5429    XXZ      -0.0000    XYZ      -0.0000
       YYZ      -0.0000    XZZ     -17.8508    YZZ       5.8629
       ZZZ      -0.0000
    Hexadecapole Moments (Debye-Ang^3)
      XXXX   -1299.9167   XXXY     -84.5082   XXYY    -333.1363
      XYYY    -113.0780   YYYY    -869.3404   XXXZ      -0.0000
      XXYZ       0.0000   XYYZ       0.0000   YYYZ       0.0000
      XXZZ    -242.0230   XYZZ     -38.9947   YYZZ    -174.1937
      XZZZ       0.0000   YZZZ       0.0000   ZZZZ     -98.5843
 -----------------------------------------------------------------
 Calculating analytic gradient of the SCF energy
 Gradient of SCF Energy
            1           2           3           4           5           6
    1   0.0008214   0.0001965   0.0005641   0.0006981  -0.0013532  -0.0009269
    2   0.0006498  -0.0004267  -0.0009620   0.0008447   0.0004501  -0.0005560
    3   0.0000000   0.0000000  -0.0000000  -0.0000000  -0.0000000  -0.0000000
 Max gradient component =       1.353E-03
 RMS gradient           =       6.220E-04
 Gradient time:  CPU 12.97 s  wall 3.35 s
 Geometry Optimization Parameters
   NAtoms,    NIC,     NZ,  NCons,   NDum,   NFix, NCnnct, MaxDiis
        6      37       0       0       0       0       0       0

 Cartesian Hessian Update
 Hessian Updated using BFGS Update


** GEOMETRY OPTIMIZATION IN DELOCALIZED INTERNAL COORDINATES **
   Searching for a Minimum

   Optimization Cycle:  18

                       Coordinates (Angstroms)
     ATOM                X               Y               Z
      1  Cl        2.5518377946    1.3765462098    0.0000000000
      2  Cl       -0.5670990433    1.9915028105    0.0000000000
      3  Cl        2.0273107811   -1.4860995506    0.0000000000
      4  I        -1.4273161538   -1.1321900318    0.0000000000
      5  C         1.3570749476    0.1142474343    0.0000000000
      6  C         0.0372452769    0.3622217304    0.0000000000
   Point Group: cs    Number of degrees of freedom:     9


   Energy is  -8376.377558788

 Hessian Updated using BFGS Update

  9 Hessian modes will be used to form the next step
  Hessian Eigenvalues:
     0.049624    0.065341    0.252974    0.258154    0.524743    0.606614
     0.946264    1.012431    1.072606

 Minimum Search - Taking Simple RFO Step
 Searching for Lamda that Minimizes Along All modes
 Value Taken    Lamda =  -0.00000397
 Step Taken.  Stepsize is  0.004031

                             Maximum     Tolerance    Cnvgd?
         Gradient           0.001255      0.000300      NO
         Displacement       0.003245      0.001200      NO
         Energy change     -0.000054      0.000001      NO


 New Cartesian Coordinates Obtained by Inverse Iteration

 Displacement from previous Coordinates is:  0.004123
 ----------------------------------------------------------------
             Standard Nuclear Orientation (Angstroms)
    I     Atom           X                Y                Z
 ----------------------------------------------------------------
    1      Cl      2.5522137245     1.3758511242     0.0000000000
    2      Cl     -0.5674536408     1.9922110175     0.0000000000
    3      Cl      2.0263970729    -1.4858124152     0.0000000000
    4      I      -1.4264688858    -1.1333371127     0.0000000000
    5      C       1.3571064389     0.1143557015     0.0000000000
    6      C       0.0372588934     0.3629602874     0.0000000000
 ----------------------------------------------------------------
 Molecular Point Group                 Cs    NOp =  2
 Largest Abelian Subgroup              Cs    NOp =  2
 Nuclear Repulsion Energy =   824.5676563460 hartrees
 There are       58 alpha and       58 beta electrons
 Applying Cartesian multipole field
    Component          Value
    ---------          -----
     (2,0,0)        1.00000E-11
     (0,2,0)        2.00000E-11
     (0,0,2)       -3.00000E-11
 Nucleus-field energy     =     0.0000000256 hartrees
 Requested basis set is 6-311++G(d,p)
 There are 75 shells and 196 basis functions
 A cutoff of  1.0D-11 yielded   2187 shell pairs
 There are     16450 function pairs (     18221 Cartesian)
 Smallest overlap matrix eigenvalue = 2.07E-05
 Guess MOs from SCF MO coefficient file

 -----------------------------------------------------------------------
  General SCF calculation program by
  Eric Jon Sundstrom, Paul Horn, Yuezhi Mao, Dmitri Zuev, Alec White,
  David Stuck, Shaama M.S., Shane Yost, Joonho Lee, David Small,
  Daniel Levine, Susi Lehtola, Hugh Burton, Evgeny Epifanovsky
 -----------------------------------------------------------------------
 Exchange:     0.2000 Hartree-Fock + 0.0800 Slater + 0.7200 B88
 Correlation:  0.1900 VWN1RPA + 0.8100 LYP
 Using SG-1 standard quadrature grid
 using 4 threads for integral computing
 -------------------------------------------------------
 OpenMP Integral computing Module                
 Release: version 2.0, May 2017, Q-Chem Inc. Pleasanton 
 -------------------------------------------------------
 -------------------------------------------------------
 OpenMP BLAS3 based DFT computing Module                
 Release: version 1.0, May 2013, Q-Chem Inc. Pittsburgh 
 -------------------------------------------------------
 A restricted SCF calculation will be
 performed using DIIS
 SCF converges when DIIS error is below 1.0e-08
 ---------------------------------------
  Cycle       Energy         DIIS error
 ---------------------------------------
    1   -8376.3775612036      1.28e-05  
    2   -8376.3775619121      6.35e-06  
    3   -8376.3775617405      8.75e-06  
    4   -8376.3775620999      8.77e-07  
    5   -8376.3775621039      1.79e-07  
    6   -8376.3775621042      8.40e-08  
    7   -8376.3775621041      3.76e-08  
    8   -8376.3775621041      4.39e-09  Convergence criterion met
 ---------------------------------------
 SCF time:   CPU 29.16s  wall 8.00s 
 SCF   energy in the final basis set =    -8376.3775621041
 Total energy in the final basis set =    -8376.3775621041

 --------------------------------------------------------------
             Orbital Energies (a.u.) and Symmetries
 --------------------------------------------------------------

 Alpha MOs, Restricted
 -- Occupied --                  
******* -176.33 -165.73 -165.73 -165.73 -101.59 -101.59 -101.59
  1 A'    2 A'    3 A'    1 A"    4 A'    5 A'    6 A'    7 A'                 
-35.825 -31.318 -31.312 -31.311 -22.969 -22.967 -22.967 -22.962
  8 A'    9 A'    2 A"   10 A'   11 A'    3 A"   12 A'   13 A'                 
-22.962 -10.320 -10.302  -9.507  -9.505  -9.503  -7.272  -7.270
  4 A"   14 A'   15 A'   16 A'   17 A'   18 A'   19 A'   20 A'                 
 -7.268  -7.261  -7.261  -7.259  -7.259  -7.257  -7.257  -6.374
 21 A'    5 A"   22 A'    6 A"   23 A'    7 A"   24 A'   25 A'                 
 -4.787  -4.771  -4.771  -2.053  -2.048  -2.047  -2.034  -2.034
 26 A'    8 A"   27 A'   28 A'    9 A"   29 A'   10 A"   30 A'                 
 -0.956  -0.898  -0.863  -0.766  -0.682  -0.564  -0.512  -0.495
 31 A'   32 A'   33 A'   34 A'   35 A'   36 A'   37 A'   38 A'                 
 -0.448  -0.419  -0.381  -0.371  -0.353  -0.349  -0.336  -0.309
 11 A"   39 A'   12 A"   40 A'   13 A"   41 A'   42 A'   14 A"                 
 -0.284  -0.262
 43 A'   15 A"                                                                 
 -- Virtual --                   
 -0.077  -0.051  -0.034  -0.027   0.007   0.035   0.040   0.054
 44 A'   16 A"   45 A'   46 A'   47 A'   48 A'   49 A'   50 A'                 
  0.055   0.072   0.079   0.085   0.093   0.106   0.119   0.120
 17 A"   51 A'   18 A"   52 A'   19 A"   53 A'   54 A'   55 A'                 
  0.122   0.128   0.135   0.149   0.163   0.165   0.180   0.198
 20 A"   56 A'   57 A'   21 A"   58 A'   59 A'   60 A'   61 A'                 
  0.223   0.240   0.244   0.265   0.331   0.365   0.384   0.385
 62 A'   63 A'   22 A"   64 A'   65 A'   66 A'   23 A"   67 A'                 
  0.396   0.402   0.417   0.431   0.432   0.443   0.448   0.461
 68 A'   24 A"   69 A'   25 A"   70 A'   71 A'   26 A"   72 A'                 
  0.482   0.482   0.511   0.524   0.532   0.570   0.620   0.675
 73 A'   27 A"   74 A'   75 A'   28 A"   29 A"   76 A'   77 A'                 
  0.677   0.707   0.712   0.774   0.778   0.821   0.832   0.835
 78 A'   30 A"   79 A'   31 A"   80 A'   81 A'   32 A"   33 A"                 
  0.841   0.846   0.866   0.899   0.913   0.928   0.948   0.961
 34 A"   82 A'   83 A'   84 A'   85 A'   86 A'   87 A'   35 A"                 
  1.022   1.040   1.102   1.114   1.210   1.213   1.269   1.295
 88 A'   89 A'   90 A'   91 A'   92 A'   36 A"   93 A'   37 A"                 
  1.334   1.402   1.458   1.565   1.585   1.667   1.696   1.883
 38 A"   94 A'   95 A'   96 A'   39 A"   97 A'   98 A'   40 A"                 
  1.917   2.120   2.155   2.215   2.228   2.268   2.289   2.310
 99 A'  100 A'  101 A'   41 A"   42 A"   43 A"  102 A'  103 A'                 
  2.335   2.453   2.473   2.530   2.628   2.819   2.876   3.111
104 A'  105 A'  106 A'  107 A'   44 A"   45 A"  108 A'  109 A'                 
  3.176   3.470   3.945   3.978   4.003   4.095   4.232   4.416
110 A'  111 A'   46 A"  112 A'   47 A"  113 A'  114 A'  115 A'                 
  5.998   6.057   6.098   9.639   9.760   9.769  23.189  24.002
 48 A"  116 A'  117 A'  118 A'  119 A'  120 A'  121 A'  122 A'                 
 25.756  25.769  25.840  25.866  25.900  25.961  26.335  26.382
 49 A"   50 A"   51 A"  123 A'  124 A'  125 A'  126 A'  127 A'                 
 26.484  27.860  28.336  28.382  28.390  28.517  28.532  28.541
128 A'  129 A'   52 A"  130 A'  131 A'   53 A"  132 A'   54 A"                 
 28.589  28.681 127.877 127.912 127.937 151.652 215.619 215.750
133 A'  134 A'   55 A"  135 A'  136 A'  137 A'  138 A'  139 A'                 
215.7601901.815
140 A'  141 A'                                                                 

 Beta MOs, Restricted
 -- Occupied --                  
******* -176.33 -165.73 -165.73 -165.73 -101.59 -101.59 -101.59
  1 A'    2 A'    3 A'    1 A"    4 A'    5 A'    6 A'    7 A'                 
-35.825 -31.318 -31.312 -31.311 -22.969 -22.967 -22.967 -22.962
  8 A'    9 A'    2 A"   10 A'   11 A'    3 A"   12 A'   13 A'                 
-22.962 -10.320 -10.302  -9.507  -9.505  -9.503  -7.272  -7.270
  4 A"   14 A'   15 A'   16 A'   17 A'   18 A'   19 A'   20 A'                 
 -7.268  -7.261  -7.261  -7.259  -7.259  -7.257  -7.257  -6.374
 21 A'    5 A"   22 A'    6 A"   23 A'    7 A"   24 A'   25 A'                 
 -4.787  -4.771  -4.771  -2.053  -2.048  -2.047  -2.034  -2.034
 26 A'    8 A"   27 A'   28 A'    9 A"   29 A'   10 A"   30 A'                 
 -0.956  -0.898  -0.863  -0.766  -0.682  -0.564  -0.512  -0.495
 31 A'   32 A'   33 A'   34 A'   35 A'   36 A'   37 A'   38 A'                 
 -0.448  -0.419  -0.381  -0.371  -0.353  -0.349  -0.336  -0.309
 11 A"   39 A'   12 A"   40 A'   13 A"   41 A'   42 A'   14 A"                 
 -0.284  -0.262
 43 A'   15 A"                                                                 
 -- Virtual --                   
 -0.077  -0.051  -0.034  -0.027   0.007   0.035   0.040   0.054
 44 A'   16 A"   45 A'   46 A'   47 A'   48 A'   49 A'   50 A'                 
  0.055   0.072   0.079   0.085   0.093   0.106   0.119   0.120
 17 A"   51 A'   18 A"   52 A'   19 A"   53 A'   54 A'   55 A'                 
  0.122   0.128   0.135   0.149   0.163   0.165   0.180   0.198
 20 A"   56 A'   57 A'   21 A"   58 A'   59 A'   60 A'   61 A'                 
  0.223   0.240   0.244   0.265   0.331   0.365   0.384   0.385
 62 A'   63 A'   22 A"   64 A'   65 A'   66 A'   23 A"   67 A'                 
  0.396   0.402   0.417   0.431   0.432   0.443   0.448   0.461
 68 A'   24 A"   69 A'   25 A"   70 A'   71 A'   26 A"   72 A'                 
  0.482   0.482   0.511   0.524   0.532   0.570   0.620   0.675
 73 A'   27 A"   74 A'   75 A'   28 A"   29 A"   76 A'   77 A'                 
  0.677   0.707   0.712   0.774   0.778   0.821   0.832   0.835
 78 A'   30 A"   79 A'   31 A"   80 A'   81 A'   32 A"   33 A"                 
  0.841   0.846   0.866   0.899   0.913   0.928   0.948   0.961
 34 A"   82 A'   83 A'   84 A'   85 A'   86 A'   87 A'   35 A"                 
  1.022   1.040   1.102   1.114   1.210   1.213   1.269   1.295
 88 A'   89 A'   90 A'   91 A'   92 A'   36 A"   93 A'   37 A"                 
  1.334   1.402   1.458   1.565   1.585   1.667   1.696   1.883
 38 A"   94 A'   95 A'   96 A'   39 A"   97 A'   98 A'   40 A"                 
  1.917   2.120   2.155   2.215   2.228   2.268   2.289   2.310
 99 A'  100 A'  101 A'   41 A"   42 A"   43 A"  102 A'  103 A'                 
  2.335   2.453   2.473   2.530   2.628   2.819   2.876   3.111
104 A'  105 A'  106 A'  107 A'   44 A"   45 A"  108 A'  109 A'                 
  3.176   3.470   3.945   3.978   4.003   4.095   4.232   4.416
110 A'  111 A'   46 A"  112 A'   47 A"  113 A'  114 A'  115 A'                 
  5.998   6.057   6.098   9.639   9.760   9.769  23.189  24.002
 48 A"  116 A'  117 A'  118 A'  119 A'  120 A'  121 A'  122 A'                 
 25.756  25.769  25.840  25.866  25.900  25.961  26.335  26.382
 49 A"   50 A"   51 A"  123 A'  124 A'  125 A'  126 A'  127 A'                 
 26.484  27.860  28.336  28.382  28.390  28.517  28.532  28.541
128 A'  129 A'   52 A"  130 A'  131 A'   53 A"  132 A'   54 A"                 
 28.589  28.681 127.877 127.912 127.937 151.652 215.619 215.750
133 A'  134 A'   55 A"  135 A'  136 A'  137 A'  138 A'  139 A'                 
215.7601901.815
140 A'  141 A'                                                                 
 --------------------------------------------------------------

          Ground-State Mulliken Net Atomic Charges

     Atom                 Charge (a.u.)
  ----------------------------------------
      1 Cl                    0.472375
      2 Cl                    0.423125
      3 Cl                    0.390894
      4 I                     0.180635
      5 C                    -0.412992
      6 C                    -1.054037
  ----------------------------------------
  Sum of atomic charges =     0.000000

 -----------------------------------------------------------------
                    Cartesian Multipole Moments
 -----------------------------------------------------------------
    Charge (ESU x 10^10)
                 0.0000
    Dipole Moment (Debye)
         X      -0.3808      Y      -0.4792      Z       0.0000
       Tot       0.6121
    Quadrupole Moments (Debye-Ang)
        XX     -75.8529     XY       1.8003     YY     -74.4879
        XZ      -0.0000     YZ      -0.0000     ZZ     -78.5027
    Octopole Moments (Debye-Ang^2)
       XXX     -57.2015    XXY       1.1366    XYY     -20.1590
       YYY      15.5963    XXZ      -0.0000    XYZ       0.0000
       YYZ       0.0000    XZZ     -17.8567    YZZ       5.8885
       ZZZ       0.0000
    Hexadecapole Moments (Debye-Ang^3)
      XXXX   -1299.4591   XXXY     -84.5864   XXYY    -333.1325
      XYYY    -113.1231   YYYY    -869.7075   XXXZ      -0.0000
      XXYZ      -0.0000   XYYZ      -0.0000   YYYZ      -0.0000
      XXZZ    -241.9348   XYZZ     -39.0151   YYZZ    -174.2696
      XZZZ      -0.0000   YZZZ      -0.0000   ZZZZ     -98.5885
 -----------------------------------------------------------------
 Calculating analytic gradient of the SCF energy
 Gradient of SCF Energy
            1           2           3           4           5           6
    1   0.0007317   0.0001422   0.0004534   0.0006532  -0.0010717  -0.0009087
    2   0.0004971  -0.0002730  -0.0007503   0.0006306   0.0002733  -0.0003777
    3  -0.0000000  -0.0000000  -0.0000000  -0.0000000   0.0000000   0.0000000
 Max gradient component =       1.072E-03
 RMS gradient           =       5.089E-04
 Gradient time:  CPU 12.99 s  wall 3.35 s
 Geometry Optimization Parameters
   NAtoms,    NIC,     NZ,  NCons,   NDum,   NFix, NCnnct, MaxDiis
        6      37       0       0       0       0       0       0

 Cartesian Hessian Update
 Hessian Updated using BFGS Update


** GEOMETRY OPTIMIZATION IN DELOCALIZED INTERNAL COORDINATES **
   Searching for a Minimum

   Optimization Cycle:  19

                       Coordinates (Angstroms)
     ATOM                X               Y               Z
      1  Cl        2.5522137245    1.3758511242    0.0000000000
      2  Cl       -0.5674536408    1.9922110175    0.0000000000
      3  Cl        2.0263970729   -1.4858124152    0.0000000000
      4  I        -1.4264688858   -1.1333371127    0.0000000000
      5  C         1.3571064389    0.1143557015    0.0000000000
      6  C         0.0372588934    0.3629602874    0.0000000000
   Point Group: cs    Number of degrees of freedom:     9


   Energy is  -8376.377562104

 Hessian Updated using BFGS Update

  9 Hessian modes will be used to form the next step
  Hessian Eigenvalues:
     0.046173    0.065371    0.205807    0.281891    0.361976    0.539118
     0.620335    1.012303    1.063769

 Minimum Search - Taking Simple RFO Step
 Searching for Lamda that Minimizes Along All modes
 Value Taken    Lamda =  -0.00001020
 Step Taken.  Stepsize is  0.009184

                             Maximum     Tolerance    Cnvgd?
         Gradient           0.001006      0.000300      NO
         Displacement       0.008158      0.001200      NO
         Energy change     -0.000003      0.000001      NO


 New Cartesian Coordinates Obtained by Inverse Iteration

 Displacement from previous Coordinates is:  0.005889
 ----------------------------------------------------------------
             Standard Nuclear Orientation (Angstroms)
    I     Atom           X                Y                Z
 ----------------------------------------------------------------
    1      Cl      2.5509987865     1.3752061190     0.0000000000
    2      Cl     -0.5668429220     1.9933560129     0.0000000000
    3      Cl      2.0255276063    -1.4849550501     0.0000000000
    4      I      -1.4264788581    -1.1349962421     0.0000000000
    5      C       1.3577921887     0.1138987700     0.0000000000
    6      C       0.0380568016     0.3637189929     0.0000000000
 ----------------------------------------------------------------
 Molecular Point Group                 Cs    NOp =  2
 Largest Abelian Subgroup              Cs    NOp =  2
 Nuclear Repulsion Energy =   824.5062513894 hartrees
 There are       58 alpha and       58 beta electrons
 Applying Cartesian multipole field
    Component          Value
    ---------          -----
     (2,0,0)        1.00000E-11
     (0,2,0)        2.00000E-11
     (0,0,2)       -3.00000E-11
 Nucleus-field energy     =     0.0000000256 hartrees
 Requested basis set is 6-311++G(d,p)
 There are 75 shells and 196 basis functions
 A cutoff of  1.0D-11 yielded   2187 shell pairs
 There are     16450 function pairs (     18221 Cartesian)
 Smallest overlap matrix eigenvalue = 2.07E-05
 Guess MOs from SCF MO coefficient file

 -----------------------------------------------------------------------
  General SCF calculation program by
  Eric Jon Sundstrom, Paul Horn, Yuezhi Mao, Dmitri Zuev, Alec White,
  David Stuck, Shaama M.S., Shane Yost, Joonho Lee, David Small,
  Daniel Levine, Susi Lehtola, Hugh Burton, Evgeny Epifanovsky
 -----------------------------------------------------------------------
 Exchange:     0.2000 Hartree-Fock + 0.0800 Slater + 0.7200 B88
 Correlation:  0.1900 VWN1RPA + 0.8100 LYP
 Using SG-1 standard quadrature grid
 using 4 threads for integral computing
 -------------------------------------------------------
 OpenMP Integral computing Module                
 Release: version 2.0, May 2017, Q-Chem Inc. Pleasanton 
 -------------------------------------------------------
 -------------------------------------------------------
 OpenMP BLAS3 based DFT computing Module                
 Release: version 1.0, May 2013, Q-Chem Inc. Pittsburgh 
 -------------------------------------------------------
 A restricted SCF calculation will be
 performed using DIIS
 SCF converges when DIIS error is below 1.0e-08
 ---------------------------------------
  Cycle       Energy         DIIS error
 ---------------------------------------
    1   -8376.3775643960      2.59e-05  
    2   -8376.3775663776      1.86e-05  
    3   -8376.3775664548      1.79e-05  
    4   -8376.3775679515      1.99e-06  
    5   -8376.3775679729      4.29e-07  
    6   -8376.3775679734      2.90e-07  
    7   -8376.3775679739      5.82e-08  
    8   -8376.3775679740      9.98e-09  Convergence criterion met
 ---------------------------------------
 SCF time:   CPU 29.21s  wall 8.00s 
 SCF   energy in the final basis set =    -8376.3775679740
 Total energy in the final basis set =    -8376.3775679740

 --------------------------------------------------------------
             Orbital Energies (a.u.) and Symmetries
 --------------------------------------------------------------

 Alpha MOs, Restricted
 -- Occupied --                  
******* -176.33 -165.73 -165.73 -165.73 -101.59 -101.59 -101.59
  1 A'    2 A'    3 A'    1 A"    4 A'    5 A'    6 A'    7 A'                 
-35.824 -31.318 -31.312 -31.311 -22.968 -22.967 -22.967 -22.962
  8 A'    9 A'    2 A"   10 A'   11 A'    3 A"   12 A'   13 A'                 
-22.962 -10.320 -10.302  -9.507  -9.505  -9.503  -7.272  -7.270
  4 A"   14 A'   15 A'   16 A'   17 A'   18 A'   19 A'   20 A'                 
 -7.268  -7.261  -7.261  -7.259  -7.259  -7.257  -7.257  -6.374
 21 A'    5 A"   22 A'    6 A"   23 A'    7 A"   24 A'   25 A'                 
 -4.787  -4.771  -4.771  -2.053  -2.048  -2.047  -2.034  -2.034
 26 A'    8 A"   27 A'   28 A'    9 A"   29 A'   10 A"   30 A'                 
 -0.957  -0.898  -0.863  -0.766  -0.681  -0.564  -0.512  -0.495
 31 A'   32 A'   33 A'   34 A'   35 A'   36 A'   37 A'   38 A'                 
 -0.449  -0.419  -0.381  -0.371  -0.354  -0.349  -0.337  -0.309
 11 A"   39 A'   12 A"   40 A'   13 A"   41 A'   42 A'   14 A"                 
 -0.284  -0.262
 43 A'   15 A"                                                                 
 -- Virtual --                   
 -0.077  -0.051  -0.034  -0.027   0.007   0.035   0.040   0.054
 44 A'   16 A"   45 A'   46 A'   47 A'   48 A'   49 A'   50 A'                 
  0.055   0.073   0.079   0.085   0.093   0.106   0.119   0.120
 17 A"   51 A'   18 A"   52 A'   19 A"   53 A'   54 A'   55 A'                 
  0.122   0.128   0.135   0.149   0.163   0.165   0.180   0.199
 20 A"   56 A'   57 A'   21 A"   58 A'   59 A'   60 A'   61 A'                 
  0.223   0.240   0.244   0.265   0.331   0.365   0.384   0.385
 62 A'   63 A'   22 A"   64 A'   65 A'   66 A'   23 A"   67 A'                 
  0.396   0.402   0.418   0.431   0.432   0.443   0.447   0.461
 68 A'   24 A"   69 A'   25 A"   70 A'   71 A'   26 A"   72 A'                 
  0.482   0.482   0.511   0.524   0.532   0.570   0.619   0.675
 27 A"   73 A'   74 A'   75 A'   28 A"   29 A"   76 A'   77 A'                 
  0.677   0.706   0.712   0.774   0.778   0.821   0.832   0.835
 78 A'   30 A"   79 A'   31 A"   80 A'   81 A'   32 A"   33 A"                 
  0.841   0.846   0.866   0.899   0.913   0.929   0.948   0.961
 34 A"   82 A'   83 A'   84 A'   85 A'   86 A'   87 A'   35 A"                 
  1.023   1.040   1.102   1.114   1.210   1.213   1.269   1.295
 88 A'   89 A'   90 A'   91 A'   92 A'   36 A"   93 A'   37 A"                 
  1.334   1.401   1.458   1.566   1.585   1.667   1.696   1.883
 38 A"   94 A'   95 A'   96 A'   39 A"   97 A'   98 A'   40 A"                 
  1.917   2.120   2.156   2.215   2.228   2.268   2.289   2.310
 99 A'  100 A'  101 A'   41 A"   42 A"   43 A"  102 A'  103 A'                 
  2.336   2.453   2.473   2.530   2.628   2.819   2.876   3.112
104 A'  105 A'  106 A'  107 A'   44 A"   45 A"  108 A'  109 A'                 
  3.177   3.471   3.946   3.978   4.003   4.095   4.232   4.415
110 A'  111 A'   46 A"  112 A'   47 A"  113 A'  114 A'  115 A'                 
  5.998   6.057   6.097   9.639   9.760   9.770  23.189  24.002
 48 A"  116 A'  117 A'  118 A'  119 A'  120 A'  121 A'  122 A'                 
 25.756  25.769  25.840  25.866  25.899  25.961  26.335  26.382
 49 A"   50 A"   51 A"  123 A'  124 A'  125 A'  126 A'  127 A'                 
 26.485  27.860  28.336  28.382  28.390  28.517  28.532  28.541
128 A'  129 A'   52 A"  130 A'  131 A'   53 A"  132 A'   54 A"                 
 28.589  28.680 127.877 127.912 127.936 151.652 215.620 215.750
133 A'  134 A'   55 A"  135 A'  136 A'  137 A'  138 A'  139 A'                 
215.7601901.815
140 A'  141 A'                                                                 

 Beta MOs, Restricted
 -- Occupied --                  
******* -176.33 -165.73 -165.73 -165.73 -101.59 -101.59 -101.59
  1 A'    2 A'    3 A'    1 A"    4 A'    5 A'    6 A'    7 A'                 
-35.824 -31.318 -31.312 -31.311 -22.968 -22.967 -22.967 -22.962
  8 A'    9 A'    2 A"   10 A'   11 A'    3 A"   12 A'   13 A'                 
-22.962 -10.320 -10.302  -9.507  -9.505  -9.503  -7.272  -7.270
  4 A"   14 A'   15 A'   16 A'   17 A'   18 A'   19 A'   20 A'                 
 -7.268  -7.261  -7.261  -7.259  -7.259  -7.257  -7.257  -6.374
 21 A'    5 A"   22 A'    6 A"   23 A'    7 A"   24 A'   25 A'                 
 -4.787  -4.771  -4.771  -2.053  -2.048  -2.047  -2.034  -2.034
 26 A'    8 A"   27 A'   28 A'    9 A"   29 A'   10 A"   30 A'                 
 -0.957  -0.898  -0.863  -0.766  -0.681  -0.564  -0.512  -0.495
 31 A'   32 A'   33 A'   34 A'   35 A'   36 A'   37 A'   38 A'                 
 -0.449  -0.419  -0.381  -0.371  -0.354  -0.349  -0.337  -0.309
 11 A"   39 A'   12 A"   40 A'   13 A"   41 A'   42 A'   14 A"                 
 -0.284  -0.262
 43 A'   15 A"                                                                 
 -- Virtual --                   
 -0.077  -0.051  -0.034  -0.027   0.007   0.035   0.040   0.054
 44 A'   16 A"   45 A'   46 A'   47 A'   48 A'   49 A'   50 A'                 
  0.055   0.073   0.079   0.085   0.093   0.106   0.119   0.120
 17 A"   51 A'   18 A"   52 A'   19 A"   53 A'   54 A'   55 A'                 
  0.122   0.128   0.135   0.149   0.163   0.165   0.180   0.199
 20 A"   56 A'   57 A'   21 A"   58 A'   59 A'   60 A'   61 A'                 
  0.223   0.240   0.244   0.265   0.331   0.365   0.384   0.385
 62 A'   63 A'   22 A"   64 A'   65 A'   66 A'   23 A"   67 A'                 
  0.396   0.402   0.418   0.431   0.432   0.443   0.447   0.461
 68 A'   24 A"   69 A'   25 A"   70 A'   71 A'   26 A"   72 A'                 
  0.482   0.482   0.511   0.524   0.532   0.570   0.619   0.675
 27 A"   73 A'   74 A'   75 A'   28 A"   29 A"   76 A'   77 A'                 
  0.677   0.706   0.712   0.774   0.778   0.821   0.832   0.835
 78 A'   30 A"   79 A'   31 A"   80 A'   81 A'   32 A"   33 A"                 
  0.841   0.846   0.866   0.899   0.913   0.929   0.948   0.961
 34 A"   82 A'   83 A'   84 A'   85 A'   86 A'   87 A'   35 A"                 
  1.023   1.040   1.102   1.114   1.210   1.213   1.269   1.295
 88 A'   89 A'   90 A'   91 A'   92 A'   36 A"   93 A'   37 A"                 
  1.334   1.401   1.458   1.566   1.585   1.667   1.696   1.883
 38 A"   94 A'   95 A'   96 A'   39 A"   97 A'   98 A'   40 A"                 
  1.917   2.120   2.156   2.215   2.228   2.268   2.289   2.310
 99 A'  100 A'  101 A'   41 A"   42 A"   43 A"  102 A'  103 A'                 
  2.336   2.453   2.473   2.530   2.628   2.819   2.876   3.112
104 A'  105 A'  106 A'  107 A'   44 A"   45 A"  108 A'  109 A'                 
  3.177   3.471   3.946   3.978   4.003   4.095   4.232   4.415
110 A'  111 A'   46 A"  112 A'   47 A"  113 A'  114 A'  115 A'                 
  5.998   6.057   6.097   9.639   9.760   9.770  23.189  24.002
 48 A"  116 A'  117 A'  118 A'  119 A'  120 A'  121 A'  122 A'                 
 25.756  25.769  25.840  25.866  25.899  25.961  26.335  26.382
 49 A"   50 A"   51 A"  123 A'  124 A'  125 A'  126 A'  127 A'                 
 26.485  27.860  28.336  28.382  28.390  28.517  28.532  28.541
128 A'  129 A'   52 A"  130 A'  131 A'   53 A"  132 A'   54 A"                 
 28.589  28.680 127.877 127.912 127.936 151.652 215.620 215.750
133 A'  134 A'   55 A"  135 A'  136 A'  137 A'  138 A'  139 A'                 
215.7601901.815
140 A'  141 A'                                                                 
 --------------------------------------------------------------

          Ground-State Mulliken Net Atomic Charges

     Atom                 Charge (a.u.)
  ----------------------------------------
      1 Cl                    0.472244
      2 Cl                    0.423915
      3 Cl                    0.392670
      4 I                     0.179633
      5 C                    -0.416594
      6 C                    -1.051868
  ----------------------------------------
  Sum of atomic charges =     0.000000

 -----------------------------------------------------------------
                    Cartesian Multipole Moments
 -----------------------------------------------------------------
    Charge (ESU x 10^10)
                 0.0000
    Dipole Moment (Debye)
         X      -0.3686      Y      -0.4799      Z      -0.0000
       Tot       0.6051
    Quadrupole Moments (Debye-Ang)
        XX     -75.8489     XY       1.7906     YY     -74.4753
        XZ       0.0000     YZ       0.0000     ZZ     -78.5034
    Octopole Moments (Debye-Ang^2)
       XXX     -57.0999    XXY       1.1515    XYY     -20.1339
       YYY      15.6765    XXZ       0.0000    XYZ       0.0000
       YYZ      -0.0000    XZZ     -17.8221    YZZ       5.9184
       ZZZ      -0.0000
    Hexadecapole Moments (Debye-Ang^3)
      XXXX   -1298.8063   XXXY     -84.8935   XXYY    -333.1061
      XYYY    -113.3142   YYYY    -870.2325   XXXZ      -0.0000
      XXYZ       0.0000   XYYZ       0.0000   YYYZ       0.0000
      XXZZ    -241.7954   XYZZ     -39.0979   YYZZ    -174.3809
      XZZZ       0.0000   YZZZ       0.0000   ZZZZ     -98.5965
 -----------------------------------------------------------------
 Calculating analytic gradient of the SCF energy
 Gradient of SCF Energy
            1           2           3           4           5           6
    1   0.0001301   0.0000797   0.0001343   0.0002886  -0.0002238  -0.0004089
    2   0.0000534   0.0000862  -0.0000790   0.0001068  -0.0001601  -0.0000072
    3  -0.0000000   0.0000000  -0.0000000  -0.0000000   0.0000000  -0.0000000
 Max gradient component =       4.089E-04
 RMS gradient           =       1.482E-04
 Gradient time:  CPU 13.06 s  wall 3.37 s
 Geometry Optimization Parameters
   NAtoms,    NIC,     NZ,  NCons,   NDum,   NFix, NCnnct, MaxDiis
        6      37       0       0       0       0       0       0

 Cartesian Hessian Update
 Hessian Updated using BFGS Update


** GEOMETRY OPTIMIZATION IN DELOCALIZED INTERNAL COORDINATES **
   Searching for a Minimum

   Optimization Cycle:  20

                       Coordinates (Angstroms)
     ATOM                X               Y               Z
      1  Cl        2.5509987865    1.3752061190    0.0000000000
      2  Cl       -0.5668429220    1.9933560129    0.0000000000
      3  Cl        2.0255276063   -1.4849550501    0.0000000000
      4  I        -1.4264788581   -1.1349962421    0.0000000000
      5  C         1.3577921887    0.1138987700    0.0000000000
      6  C         0.0380568016    0.3637189929    0.0000000000
   Point Group: cs    Number of degrees of freedom:     9


   Energy is  -8376.377567974

 Hessian Updated using BFGS Update

  9 Hessian modes will be used to form the next step
  Hessian Eigenvalues:
     0.053380    0.065409    0.171185    0.264582    0.341078    0.537194
     0.620542    1.012922    1.062718

 Minimum Search - Taking Simple RFO Step
 Searching for Lamda that Minimizes Along All modes
 Value Taken    Lamda =  -0.00000114
 Step Taken.  Stepsize is  0.002516

                             Maximum     Tolerance    Cnvgd?
         Gradient           0.000368      0.000300      NO
         Displacement       0.002331      0.001200      NO
         Energy change     -0.000006      0.000001      NO


 New Cartesian Coordinates Obtained by Inverse Iteration

 Displacement from previous Coordinates is:  0.002217
 ----------------------------------------------------------------
             Standard Nuclear Orientation (Angstroms)
    I     Atom           X                Y                Z
 ----------------------------------------------------------------
    1      Cl      2.5509700944     1.3753518048     0.0000000000
    2      Cl     -0.5671633678     1.9930176400     0.0000000000
    3      Cl      2.0250674466    -1.4848460586     0.0000000000
    4      I      -1.4268565384    -1.1348465278     0.0000000000
    5      C       1.3583997428     0.1140090741     0.0000000000
    6      C       0.0386362254     0.3635426701     0.0000000000
 ----------------------------------------------------------------
 Molecular Point Group                 Cs    NOp =  2
 Largest Abelian Subgroup              Cs    NOp =  2
 Nuclear Repulsion Energy =   824.5094110615 hartrees
 There are       58 alpha and       58 beta electrons
 Applying Cartesian multipole field
    Component          Value
    ---------          -----
     (2,0,0)        1.00000E-11
     (0,2,0)        2.00000E-11
     (0,0,2)       -3.00000E-11
 Nucleus-field energy     =     0.0000000256 hartrees
 Requested basis set is 6-311++G(d,p)
 There are 75 shells and 196 basis functions
 A cutoff of  1.0D-11 yielded   2187 shell pairs
 There are     16450 function pairs (     18221 Cartesian)
 Smallest overlap matrix eigenvalue = 2.07E-05
 Guess MOs from SCF MO coefficient file

 -----------------------------------------------------------------------
  General SCF calculation program by
  Eric Jon Sundstrom, Paul Horn, Yuezhi Mao, Dmitri Zuev, Alec White,
  David Stuck, Shaama M.S., Shane Yost, Joonho Lee, David Small,
  Daniel Levine, Susi Lehtola, Hugh Burton, Evgeny Epifanovsky
 -----------------------------------------------------------------------
 Exchange:     0.2000 Hartree-Fock + 0.0800 Slater + 0.7200 B88
 Correlation:  0.1900 VWN1RPA + 0.8100 LYP
 Using SG-1 standard quadrature grid
 using 4 threads for integral computing
 -------------------------------------------------------
 OpenMP Integral computing Module                
 Release: version 2.0, May 2017, Q-Chem Inc. Pleasanton 
 -------------------------------------------------------
 -------------------------------------------------------
 OpenMP BLAS3 based DFT computing Module                
 Release: version 1.0, May 2013, Q-Chem Inc. Pittsburgh 
 -------------------------------------------------------
 A restricted SCF calculation will be
 performed using DIIS
 SCF converges when DIIS error is below 1.0e-08
 ---------------------------------------
  Cycle       Energy         DIIS error
 ---------------------------------------
    1   -8376.3775681163      9.46e-06  
    2   -8376.3775686188      4.08e-06  
    3   -8376.3775685306      5.97e-06  
    4   -8376.3775686948      6.50e-07  
    5   -8376.3775686972      2.23e-07  
    6   -8376.3775686974      9.48e-08  
    7   -8376.3775686974      3.49e-08  
    8   -8376.3775686974      4.48e-09  Convergence criterion met
 ---------------------------------------
 SCF time:   CPU 29.16s  wall 7.00s 
 SCF   energy in the final basis set =    -8376.3775686974
 Total energy in the final basis set =    -8376.3775686974

 --------------------------------------------------------------
             Orbital Energies (a.u.) and Symmetries
 --------------------------------------------------------------

 Alpha MOs, Restricted
 -- Occupied --                  
******* -176.33 -165.73 -165.73 -165.73 -101.59 -101.59 -101.59
  1 A'    2 A'    3 A'    1 A"    4 A'    5 A'    6 A'    7 A'                 
-35.824 -31.318 -31.311 -31.311 -22.968 -22.967 -22.967 -22.962
  8 A'    9 A'    2 A"   10 A'   11 A'    3 A"   12 A'   13 A'                 
-22.962 -10.320 -10.302  -9.507  -9.505  -9.503  -7.272  -7.270
  4 A"   14 A'   15 A'   16 A'   17 A'   18 A'   19 A'   20 A'                 
 -7.268  -7.261  -7.261  -7.259  -7.259  -7.257  -7.257  -6.374
 21 A'    5 A"   22 A'    6 A"   23 A'    7 A"   24 A'   25 A'                 
 -4.787  -4.771  -4.771  -2.053  -2.048  -2.047  -2.034  -2.034
 26 A'    8 A"   27 A'   28 A'    9 A"   29 A'   10 A"   30 A'                 
 -0.957  -0.898  -0.863  -0.766  -0.681  -0.564  -0.512  -0.495
 31 A'   32 A'   33 A'   34 A'   35 A'   36 A'   37 A'   38 A'                 
 -0.449  -0.419  -0.381  -0.371  -0.354  -0.349  -0.337  -0.309
 11 A"   39 A'   12 A"   40 A'   13 A"   41 A'   42 A'   14 A"                 
 -0.284  -0.262
 43 A'   15 A"                                                                 
 -- Virtual --                   
 -0.077  -0.051  -0.034  -0.027   0.007   0.035   0.040   0.054
 44 A'   16 A"   45 A'   46 A'   47 A'   48 A'   49 A'   50 A'                 
  0.055   0.073   0.079   0.085   0.093   0.106   0.119   0.120
 17 A"   51 A'   18 A"   52 A'   19 A"   53 A'   54 A'   55 A'                 
  0.122   0.128   0.135   0.149   0.163   0.165   0.180   0.199
 20 A"   56 A'   57 A'   21 A"   58 A'   59 A'   60 A'   61 A'                 
  0.223   0.240   0.244   0.265   0.331   0.365   0.384   0.385
 62 A'   63 A'   22 A"   64 A'   65 A'   66 A'   23 A"   67 A'                 
  0.396   0.402   0.418   0.431   0.432   0.443   0.447   0.461
 68 A'   24 A"   69 A'   25 A"   70 A'   71 A'   26 A"   72 A'                 
  0.482   0.482   0.511   0.524   0.532   0.570   0.619   0.674
 27 A"   73 A'   74 A'   75 A'   28 A"   29 A"   76 A'   77 A'                 
  0.677   0.706   0.712   0.774   0.778   0.821   0.832   0.835
 78 A'   30 A"   79 A'   31 A"   80 A'   81 A'   32 A"   33 A"                 
  0.841   0.846   0.866   0.899   0.913   0.929   0.948   0.961
 34 A"   82 A'   83 A'   84 A'   85 A'   86 A'   87 A'   35 A"                 
  1.023   1.040   1.102   1.114   1.210   1.213   1.269   1.295
 88 A'   89 A'   90 A'   91 A'   92 A'   36 A"   93 A'   37 A"                 
  1.334   1.402   1.458   1.566   1.585   1.668   1.696   1.883
 38 A"   94 A'   95 A'   96 A'   39 A"   97 A'   98 A'   40 A"                 
  1.918   2.120   2.156   2.215   2.228   2.268   2.289   2.310
 99 A'  100 A'  101 A'   41 A"   42 A"   43 A"  102 A'  103 A'                 
  2.336   2.453   2.473   2.530   2.628   2.819   2.876   3.113
104 A'  105 A'  106 A'  107 A'   44 A"   45 A"  108 A'  109 A'                 
  3.177   3.471   3.946   3.978   4.003   4.095   4.232   4.415
110 A'  111 A'   46 A"  112 A'   47 A"  113 A'  114 A'  115 A'                 
  5.998   6.057   6.097   9.639   9.760   9.770  23.189  24.002
 48 A"  116 A'  117 A'  118 A'  119 A'  120 A'  121 A'  122 A'                 
 25.756  25.769  25.840  25.866  25.900  25.961  26.335  26.382
 49 A"   50 A"   51 A"  123 A'  124 A'  125 A'  126 A'  127 A'                 
 26.485  27.860  28.336  28.382  28.390  28.517  28.532  28.541
128 A'  129 A'   52 A"  130 A'  131 A'   53 A"  132 A'   54 A"                 
 28.589  28.680 127.877 127.912 127.936 151.652 215.620 215.750
133 A'  134 A'   55 A"  135 A'  136 A'  137 A'  138 A'  139 A'                 
215.7601901.815
140 A'  141 A'                                                                 

 Beta MOs, Restricted
 -- Occupied --                  
******* -176.33 -165.73 -165.73 -165.73 -101.59 -101.59 -101.59
  1 A'    2 A'    3 A'    1 A"    4 A'    5 A'    6 A'    7 A'                 
-35.824 -31.318 -31.311 -31.311 -22.968 -22.967 -22.967 -22.962
  8 A'    9 A'    2 A"   10 A'   11 A'    3 A"   12 A'   13 A'                 
-22.962 -10.320 -10.302  -9.507  -9.505  -9.503  -7.272  -7.270
  4 A"   14 A'   15 A'   16 A'   17 A'   18 A'   19 A'   20 A'                 
 -7.268  -7.261  -7.261  -7.259  -7.259  -7.257  -7.257  -6.374
 21 A'    5 A"   22 A'    6 A"   23 A'    7 A"   24 A'   25 A'                 
 -4.787  -4.771  -4.771  -2.053  -2.048  -2.047  -2.034  -2.034
 26 A'    8 A"   27 A'   28 A'    9 A"   29 A'   10 A"   30 A'                 
 -0.957  -0.898  -0.863  -0.766  -0.681  -0.564  -0.512  -0.495
 31 A'   32 A'   33 A'   34 A'   35 A'   36 A'   37 A'   38 A'                 
 -0.449  -0.419  -0.381  -0.371  -0.354  -0.349  -0.337  -0.309
 11 A"   39 A'   12 A"   40 A'   13 A"   41 A'   42 A'   14 A"                 
 -0.284  -0.262
 43 A'   15 A"                                                                 
 -- Virtual --                   
 -0.077  -0.051  -0.034  -0.027   0.007   0.035   0.040   0.054
 44 A'   16 A"   45 A'   46 A'   47 A'   48 A'   49 A'   50 A'                 
  0.055   0.073   0.079   0.085   0.093   0.106   0.119   0.120
 17 A"   51 A'   18 A"   52 A'   19 A"   53 A'   54 A'   55 A'                 
  0.122   0.128   0.135   0.149   0.163   0.165   0.180   0.199
 20 A"   56 A'   57 A'   21 A"   58 A'   59 A'   60 A'   61 A'                 
  0.223   0.240   0.244   0.265   0.331   0.365   0.384   0.385
 62 A'   63 A'   22 A"   64 A'   65 A'   66 A'   23 A"   67 A'                 
  0.396   0.402   0.418   0.431   0.432   0.443   0.447   0.461
 68 A'   24 A"   69 A'   25 A"   70 A'   71 A'   26 A"   72 A'                 
  0.482   0.482   0.511   0.524   0.532   0.570   0.619   0.674
 27 A"   73 A'   74 A'   75 A'   28 A"   29 A"   76 A'   77 A'                 
  0.677   0.706   0.712   0.774   0.778   0.821   0.832   0.835
 78 A'   30 A"   79 A'   31 A"   80 A'   81 A'   32 A"   33 A"                 
  0.841   0.846   0.866   0.899   0.913   0.929   0.948   0.961
 34 A"   82 A'   83 A'   84 A'   85 A'   86 A'   87 A'   35 A"                 
  1.023   1.040   1.102   1.114   1.210   1.213   1.269   1.295
 88 A'   89 A'   90 A'   91 A'   92 A'   36 A"   93 A'   37 A"                 
  1.334   1.402   1.458   1.566   1.585   1.668   1.696   1.883
 38 A"   94 A'   95 A'   96 A'   39 A"   97 A'   98 A'   40 A"                 
  1.918   2.120   2.156   2.215   2.228   2.268   2.289   2.310
 99 A'  100 A'  101 A'   41 A"   42 A"   43 A"  102 A'  103 A'                 
  2.336   2.453   2.473   2.530   2.628   2.819   2.876   3.113
104 A'  105 A'  106 A'  107 A'   44 A"   45 A"  108 A'  109 A'                 
  3.177   3.471   3.946   3.978   4.003   4.095   4.232   4.415
110 A'  111 A'   46 A"  112 A'   47 A"  113 A'  114 A'  115 A'                 
  5.998   6.057   6.097   9.639   9.760   9.770  23.189  24.002
 48 A"  116 A'  117 A'  118 A'  119 A'  120 A'  121 A'  122 A'                 
 25.756  25.769  25.840  25.866  25.900  25.961  26.335  26.382
 49 A"   50 A"   51 A"  123 A'  124 A'  125 A'  126 A'  127 A'                 
 26.485  27.860  28.336  28.382  28.390  28.517  28.532  28.541
128 A'  129 A'   52 A"  130 A'  131 A'   53 A"  132 A'   54 A"                 
 28.589  28.680 127.877 127.912 127.936 151.652 215.620 215.750
133 A'  134 A'   55 A"  135 A'  136 A'  137 A'  138 A'  139 A'                 
215.7601901.815
140 A'  141 A'                                                                 
 --------------------------------------------------------------

          Ground-State Mulliken Net Atomic Charges

     Atom                 Charge (a.u.)
  ----------------------------------------
      1 Cl                    0.472773
      2 Cl                    0.423865
      3 Cl                    0.392570
      4 I                     0.179526
      5 C                    -0.416837
      6 C                    -1.051897
  ----------------------------------------
  Sum of atomic charges =     0.000000

 -----------------------------------------------------------------
                    Cartesian Multipole Moments
 -----------------------------------------------------------------
    Charge (ESU x 10^10)
                 0.0000
    Dipole Moment (Debye)
         X      -0.3654      Y      -0.4795      Z       0.0000
       Tot       0.6029
    Quadrupole Moments (Debye-Ang)
        XX     -75.8406     XY       1.7934     YY     -74.4785
        XZ       0.0000     YZ       0.0000     ZZ     -78.5031
    Octopole Moments (Debye-Ang^2)
       XXX     -57.0543    XXY       1.1594    XYY     -20.1089
       YYY      15.6697    XXZ       0.0000    XYZ       0.0000
       YYZ       0.0000    XZZ     -17.8020    YZZ       5.9159
       ZZZ       0.0000
    Hexadecapole Moments (Debye-Ang^3)
      XXXX   -1298.8526   XXXY     -84.8937   XXYY    -333.0876
      XYYY    -113.3691   YYYY    -870.1311   XXXZ       0.0000
      XXYZ      -0.0000   XYYZ      -0.0000   YYYZ       0.0000
      XXZZ    -241.8055   XYZZ     -39.1146   YYZZ    -174.3563
      XZZZ       0.0000   YZZZ      -0.0000   ZZZZ     -98.5971
 -----------------------------------------------------------------
 Calculating analytic gradient of the SCF energy
 Gradient of SCF Energy
            1           2           3           4           5           6
    1   0.0000015   0.0000037  -0.0000201   0.0001598   0.0000322  -0.0001770
    2  -0.0000211   0.0001057   0.0000653   0.0000664  -0.0001517  -0.0000647
    3   0.0000000  -0.0000000   0.0000000  -0.0000000  -0.0000000   0.0000000
 Max gradient component =       1.770E-04
 RMS gradient           =       7.667E-05
 Gradient time:  CPU 13.08 s  wall 3.38 s
 Geometry Optimization Parameters
   NAtoms,    NIC,     NZ,  NCons,   NDum,   NFix, NCnnct, MaxDiis
        6      37       0       0       0       0       0       0

 Cartesian Hessian Update
 Hessian Updated using BFGS Update


** GEOMETRY OPTIMIZATION IN DELOCALIZED INTERNAL COORDINATES **
   Searching for a Minimum

   Optimization Cycle:  21

                       Coordinates (Angstroms)
     ATOM                X               Y               Z
      1  Cl        2.5509700944    1.3753518048    0.0000000000
      2  Cl       -0.5671633678    1.9930176400    0.0000000000
      3  Cl        2.0250674466   -1.4848460586    0.0000000000
      4  I        -1.4268565384   -1.1348465278    0.0000000000
      5  C         1.3583997428    0.1140090741    0.0000000000
      6  C         0.0386362254    0.3635426701    0.0000000000
   Point Group: cs    Number of degrees of freedom:     9


   Energy is  -8376.377568697

 Hessian Updated using BFGS Update

  9 Hessian modes will be used to form the next step
  Hessian Eigenvalues:
     0.049783    0.065449    0.161461    0.238196    0.328212    0.517552
     0.624740    1.009856    1.053279

 Minimum Search - Taking Simple RFO Step
 Searching for Lamda that Minimizes Along All modes
 Value Taken    Lamda =   0.00000000
 Step Taken.  Stepsize is  0.001334

                             Maximum     Tolerance    Cnvgd?
         Gradient           0.000148      0.000300     YES
         Displacement       0.001036      0.001200     YES
         Energy change     -0.000001      0.000001     YES


                       Distance Matrix (Angstroms)
             Cl(  1)   Cl(  2)   Cl(  3)   I (  4)   C (  5)
   Cl(  2)  3.178721
   Cl(  3)  2.908145  4.337649
   I (  4)  4.703637  3.243857  3.469622
   C (  5)  1.735860  2.690440  1.732277  3.052424
   C (  6)  2.708427  1.738442  2.713383  2.095910  1.343147

 Final energy is   -8376.3775686973859     


 ******************************
 **  OPTIMIZATION CONVERGED  **
 ******************************

                       Coordinates (Angstroms)
     ATOM                X               Y               Z
      1  Cl        2.5509700944    1.3753518048    0.0000000000
      2  Cl       -0.5671633678    1.9930176400    0.0000000000
      3  Cl        2.0250674466   -1.4848460586    0.0000000000
      4  I        -1.4268565384   -1.1348465278    0.0000000000
      5  C         1.3583997428    0.1140090741    0.0000000000
      6  C         0.0386362254    0.3635426701    0.0000000000

Z-matrix Print:
$molecule
0 1
I 
C  1 2.095910
C  2 1.343147 1 123.657317
Cl 3 1.732277 2 123.341238 1 -0.000000 0
Cl 3 1.735860 2 122.687894 1 -180.000000 0
Cl 2 1.738442 1 115.241982 3 -180.000000 0
$end


 --------------------------------------------------------------
             Orbital Energies (a.u.) and Symmetries
 --------------------------------------------------------------

 Alpha MOs, Restricted
 -- Occupied --                  
******* -176.33 -165.73 -165.73 -165.73 -101.59 -101.59 -101.59
  1 A'    2 A'    3 A'    1 A"    4 A'    5 A'    6 A'    7 A'                 
-35.824 -31.318 -31.311 -31.311 -22.968 -22.967 -22.967 -22.962
  8 A'    9 A'    2 A"   10 A'   11 A'    3 A"   12 A'   13 A'                 
-22.962 -10.320 -10.302  -9.507  -9.505  -9.503  -7.272  -7.270
  4 A"   14 A'   15 A'   16 A'   17 A'   18 A'   19 A'   20 A'                 
 -7.268  -7.261  -7.261  -7.259  -7.259  -7.257  -7.257  -6.374
 21 A'    5 A"   22 A'    6 A"   23 A'    7 A"   24 A'   25 A'                 
 -4.787  -4.771  -4.771  -2.053  -2.048  -2.047  -2.034  -2.034
 26 A'    8 A"   27 A'   28 A'    9 A"   29 A'   10 A"   30 A'                 
 -0.957  -0.898  -0.863  -0.766  -0.681  -0.564  -0.512  -0.495
 31 A'   32 A'   33 A'   34 A'   35 A'   36 A'   37 A'   38 A'                 
 -0.449  -0.419  -0.381  -0.371  -0.354  -0.349  -0.337  -0.309
 11 A"   39 A'   12 A"   40 A'   13 A"   41 A'   42 A'   14 A"                 
 -0.284  -0.262
 43 A'   15 A"                                                                 
 -- Virtual --                   
 -0.077  -0.051  -0.034  -0.027   0.007   0.035   0.040   0.054
 44 A'   16 A"   45 A'   46 A'   47 A'   48 A'   49 A'   50 A'                 
  0.055   0.073   0.079   0.085   0.093   0.106   0.119   0.120
 17 A"   51 A'   18 A"   52 A'   19 A"   53 A'   54 A'   55 A'                 
  0.122   0.128   0.135   0.149   0.163   0.165   0.180   0.199
 20 A"   56 A'   57 A'   21 A"   58 A'   59 A'   60 A'   61 A'                 
  0.223   0.240   0.244   0.265   0.331   0.365   0.384   0.385
 62 A'   63 A'   22 A"   64 A'   65 A'   66 A'   23 A"   67 A'                 
  0.396   0.402   0.418   0.431   0.432   0.443   0.447   0.461
 68 A'   24 A"   69 A'   25 A"   70 A'   71 A'   26 A"   72 A'                 
  0.482   0.482   0.511   0.524   0.532   0.570   0.619   0.674
 27 A"   73 A'   74 A'   75 A'   28 A"   29 A"   76 A'   77 A'                 
  0.677   0.706   0.712   0.774   0.778   0.821   0.832   0.835
 78 A'   30 A"   79 A'   31 A"   80 A'   81 A'   32 A"   33 A"                 
  0.841   0.846   0.866   0.899   0.913   0.929   0.948   0.961
 34 A"   82 A'   83 A'   84 A'   85 A'   86 A'   87 A'   35 A"                 
  1.023   1.040   1.102   1.114   1.210   1.213   1.269   1.295
 88 A'   89 A'   90 A'   91 A'   92 A'   36 A"   93 A'   37 A"                 
  1.334   1.402   1.458   1.566   1.585   1.668   1.696   1.883
 38 A"   94 A'   95 A'   96 A'   39 A"   97 A'   98 A'   40 A"                 
  1.918   2.120   2.156   2.215   2.228   2.268   2.289   2.310
 99 A'  100 A'  101 A'   41 A"   42 A"   43 A"  102 A'  103 A'                 
  2.336   2.453   2.473   2.530   2.628   2.819   2.876   3.113
104 A'  105 A'  106 A'  107 A'   44 A"   45 A"  108 A'  109 A'                 
  3.177   3.471   3.946   3.978   4.003   4.095   4.232   4.415
110 A'  111 A'   46 A"  112 A'   47 A"  113 A'  114 A'  115 A'                 
  5.998   6.057   6.097   9.639   9.760   9.770  23.189  24.002
 48 A"  116 A'  117 A'  118 A'  119 A'  120 A'  121 A'  122 A'                 
 25.756  25.769  25.840  25.866  25.900  25.961  26.335  26.382
 49 A"   50 A"   51 A"  123 A'  124 A'  125 A'  126 A'  127 A'                 
 26.485  27.860  28.336  28.382  28.390  28.517  28.532  28.541
128 A'  129 A'   52 A"  130 A'  131 A'   53 A"  132 A'   54 A"                 
 28.589  28.680 127.877 127.912 127.936 151.652 215.620 215.750
133 A'  134 A'   55 A"  135 A'  136 A'  137 A'  138 A'  139 A'                 
215.7601901.815
140 A'  141 A'                                                                 

 Beta MOs, Restricted
 -- Occupied --                  
******* -176.33 -165.73 -165.73 -165.73 -101.59 -101.59 -101.59
  1 A'    2 A'    3 A'    1 A"    4 A'    5 A'    6 A'    7 A'                 
-35.824 -31.318 -31.311 -31.311 -22.968 -22.967 -22.967 -22.962
  8 A'    9 A'    2 A"   10 A'   11 A'    3 A"   12 A'   13 A'                 
-22.962 -10.320 -10.302  -9.507  -9.505  -9.503  -7.272  -7.270
  4 A"   14 A'   15 A'   16 A'   17 A'   18 A'   19 A'   20 A'                 
 -7.268  -7.261  -7.261  -7.259  -7.259  -7.257  -7.257  -6.374
 21 A'    5 A"   22 A'    6 A"   23 A'    7 A"   24 A'   25 A'                 
 -4.787  -4.771  -4.771  -2.053  -2.048  -2.047  -2.034  -2.034
 26 A'    8 A"   27 A'   28 A'    9 A"   29 A'   10 A"   30 A'                 
 -0.957  -0.898  -0.863  -0.766  -0.681  -0.564  -0.512  -0.495
 31 A'   32 A'   33 A'   34 A'   35 A'   36 A'   37 A'   38 A'                 
 -0.449  -0.419  -0.381  -0.371  -0.354  -0.349  -0.337  -0.309
 11 A"   39 A'   12 A"   40 A'   13 A"   41 A'   42 A'   14 A"                 
 -0.284  -0.262
 43 A'   15 A"                                                                 
 -- Virtual --                   
 -0.077  -0.051  -0.034  -0.027   0.007   0.035   0.040   0.054
 44 A'   16 A"   45 A'   46 A'   47 A'   48 A'   49 A'   50 A'                 
  0.055   0.073   0.079   0.085   0.093   0.106   0.119   0.120
 17 A"   51 A'   18 A"   52 A'   19 A"   53 A'   54 A'   55 A'                 
  0.122   0.128   0.135   0.149   0.163   0.165   0.180   0.199
 20 A"   56 A'   57 A'   21 A"   58 A'   59 A'   60 A'   61 A'                 
  0.223   0.240   0.244   0.265   0.331   0.365   0.384   0.385
 62 A'   63 A'   22 A"   64 A'   65 A'   66 A'   23 A"   67 A'                 
  0.396   0.402   0.418   0.431   0.432   0.443   0.447   0.461
 68 A'   24 A"   69 A'   25 A"   70 A'   71 A'   26 A"   72 A'                 
  0.482   0.482   0.511   0.524   0.532   0.570   0.619   0.674
 27 A"   73 A'   74 A'   75 A'   28 A"   29 A"   76 A'   77 A'                 
  0.677   0.706   0.712   0.774   0.778   0.821   0.832   0.835
 78 A'   30 A"   79 A'   31 A"   80 A'   81 A'   32 A"   33 A"                 
  0.841   0.846   0.866   0.899   0.913   0.929   0.948   0.961
 34 A"   82 A'   83 A'   84 A'   85 A'   86 A'   87 A'   35 A"                 
  1.023   1.040   1.102   1.114   1.210   1.213   1.269   1.295
 88 A'   89 A'   90 A'   91 A'   92 A'   36 A"   93 A'   37 A"                 
  1.334   1.402   1.458   1.566   1.585   1.668   1.696   1.883
 38 A"   94 A'   95 A'   96 A'   39 A"   97 A'   98 A'   40 A"                 
  1.918   2.120   2.156   2.215   2.228   2.268   2.289   2.310
 99 A'  100 A'  101 A'   41 A"   42 A"   43 A"  102 A'  103 A'                 
  2.336   2.453   2.473   2.530   2.628   2.819   2.876   3.113
104 A'  105 A'  106 A'  107 A'   44 A"   45 A"  108 A'  109 A'                 
  3.177   3.471   3.946   3.978   4.003   4.095   4.232   4.415
110 A'  111 A'   46 A"  112 A'   47 A"  113 A'  114 A'  115 A'                 
  5.998   6.057   6.097   9.639   9.760   9.770  23.189  24.002
 48 A"  116 A'  117 A'  118 A'  119 A'  120 A'  121 A'  122 A'                 
 25.756  25.769  25.840  25.866  25.900  25.961  26.335  26.382
 49 A"   50 A"   51 A"  123 A'  124 A'  125 A'  126 A'  127 A'                 
 26.485  27.860  28.336  28.382  28.390  28.517  28.532  28.541
128 A'  129 A'   52 A"  130 A'  131 A'   53 A"  132 A'   54 A"                 
 28.589  28.680 127.877 127.912 127.936 151.652 215.620 215.750
133 A'  134 A'   55 A"  135 A'  136 A'  137 A'  138 A'  139 A'                 
215.7601901.815
140 A'  141 A'                                                                 
 --------------------------------------------------------------

          Ground-State Mulliken Net Atomic Charges

     Atom                 Charge (a.u.)
  ----------------------------------------
      1 Cl                    0.472773
      2 Cl                    0.423865
      3 Cl                    0.392570
      4 I                     0.179526
      5 C                    -0.416837
      6 C                    -1.051897
  ----------------------------------------
  Sum of atomic charges =     0.000000

 -----------------------------------------------------------------
                    Cartesian Multipole Moments
 -----------------------------------------------------------------
    Charge (ESU x 10^10)
                 0.0000
    Dipole Moment (Debye)
         X      -0.3654      Y      -0.4795      Z       0.0000
       Tot       0.6029
    Quadrupole Moments (Debye-Ang)
        XX     -75.8406     XY       1.7934     YY     -74.4785
        XZ       0.0000     YZ       0.0000     ZZ     -78.5031
    Octopole Moments (Debye-Ang^2)
       XXX     -57.0543    XXY       1.1594    XYY     -20.1089
       YYY      15.6697    XXZ       0.0000    XYZ       0.0000
       YYZ       0.0000    XZZ     -17.8020    YZZ       5.9159
       ZZZ       0.0000
    Hexadecapole Moments (Debye-Ang^3)
      XXXX   -1298.8526   XXXY     -84.8937   XXYY    -333.0876
      XYYY    -113.3691   YYYY    -870.1311   XXXZ       0.0000
      XXYZ      -0.0000   XYYZ      -0.0000   YYYZ       0.0000
      XXZZ    -241.8055   XYZZ     -39.1146   YYZZ    -174.3563
      XZZZ       0.0000   YZZZ      -0.0000   ZZZZ     -98.5971
 -----------------------------------------------------------------
Archival summary:
1\1\TWL01\OPT\ProcedureUnspecified\BasisUnspecified\1l32\taweetha\MonAug2718:24:392018MonAug2718:24:392018\0\\#,OPT,ProcedureUnspecified,BasisUnspecified,\\0,1\I\C,1,2.09591\C,2,1.34315,1,123.657\Cl,3,1.73228,2,123.341,1,-0,0\Cl,3,1.73586,2,122.688,1,-180,0\Cl,2,1.73844,1,115.242,3,-180,0\\\@

 Total job time:  301.55s(wall), 1136.35s(cpu) 
 Mon Aug 27 18:24:39 2018

        *************************************************************
        *                                                           *
        *  Thank you very much for using Q-Chem.  Have a nice day.  *
        *                                                           *
        *************************************************************


 
User input: 2 of 2 
 
Q-Chem Developer Version!
                  Welcome to Q-Chem
     A Quantum Leap Into The Future Of Chemistry


 Q-Chem 5.1, Q-Chem, Inc., Pleasanton, CA (2018)

 Yihan Shao,  Zhengting Gan,  E. Epifanovsky,  A. T. B. Gilbert,  M. Wormit,  
 J. Kussmann,  A. W. Lange,  A. Behn,  Jia Deng,  Xintian Feng,  D. Ghosh,  
 M. Goldey,  P. R. Horn,  L. D. Jacobson,  I. Kaliman,  T. Kus,  A. Landau,  
 Jie Liu,  E. I. Proynov,  R. M. Richard,  R. P. Steele,  E. J. Sundstrom,  
 H. L. Woodcock III,  P. M. Zimmerman,  D. Zuev,  B. Albrecht,  E. Alguire,  
 S. A. Baeppler,  D. Barton,  Z. Benda,  Y. A. Bernard,  E. J. Berquist,  
 K. B. Bravaya,  H. Burton,  D. Casanova,  Chun-Min Chang,  Yunqing Chen,  
 A. Chien,  K. D. Closser,  M. P. Coons,  S. Coriani,  S. Dasgupta,  
 A. L. Dempwolff,  M. Diedenhofen,  Hainam Do,  R. G. Edgar,  Po-Tung Fang,  
 S. Faraji,  S. Fatehi,  Qingguo Feng,  K. D. Fenk,  J. Fosso-Tande,  
 Qinghui Ge,  A. Ghysels,  G. Gidofalvi,  J. Gomes,  J. Gonthier,  A. Gunina,  
 D. Hait,  M. W. D. Hanson-Heine,  P. H. P. Harbach,  A. W. Hauser,  
 J. E. Herr,  E. G. Hohenstein,  Z. C. Holden,  Kerwin Hui,  B. C. Huynh,  
 T.-C. Jagau,  Hyunjun Ji,  B. Kaduk,  K. Khistyaev,  Jaehoon Kim,  
 P. Klunzinger,  K. Koh,  D. Kosenkov,  L. Koulias,  T. Kowalczyk,  
 C. M. Krauter,  A. Kunitsa,  Ka Un Lao,  A. Laurent,  K. V. Lawler,  
 Joonho Lee,  D. Lefrancois,  S. Lehtola,  D. S. Levine,  Yi-Pei Li,  
 You-Sheng Lin,  Fenglai Liu,  E. Livshits,  A. Luenser,  P. Manohar,  
 E. Mansoor,  S. F. Manzer,  Shan-Ping Mao,  Yuezhi Mao,  N. Mardirossian,  
 A. V. Marenich,  T. Markovich,  L. A. Martinez-Martinez,  S. A. Maurer,  
 N. J. Mayhall,  S. C. McKenzie,  J.-M. Mewes,  A. F. Morrison,  
 J. W. Mullinax,  K. Nanda,  T. S. Nguyen-Beck,  R. Olivares-Amaya,  
 J. A. Parkhill,  T. M. Perrine,  F. Plasser,  P. Pokhilko,  S. Prager,  
 A. Prociuk,  E. Ramos,  D. R. Rehn,  F. Rob,  M. Schneider,  N. Sergueev,  
 S. M. Sharada,  S. Sharma,  D. W. Small,  T. Stauch,  T. Stein,  
 Yu-Chuan Su,  A. J. W. Thom,  A. Tkatchenko,  T. Tsuchimochi,  N. M. Tubman,  
 L. Vogt,  M. L. Vidal,  O. Vydrov,  M. A. Watson,  J. Wenzel,  
 M. de Wergifosse,  T. A. Wesolowski,  A. White,  J. Witte,  A. Yamada,  
 Jun Yang,  K. Yao,  S. Yeganeh,  S. R. Yost,  Zhi-Qiang You,  A. Zech,  
 Igor Ying Zhang,  Xing Zhang,  Yan Zhao,  Ying Zhu,  B. R. Brooks,  
 G. K. L. Chan,  C. J. Cramer,  M. S. Gordon,  W. J. Hehre,  A. Klamt,  
 M. W. Schmidt,  C. D. Sherrill,  D. G. Truhlar,  A. Aspuru-Guzik,  R. Baer,  
 A. T. Bell,  N. A. Besley,  Jeng-Da Chai,  A. E. DePrince, III,  
 R. A. DiStasio Jr.,  A. Dreuw,  B. D. Dunietz,  T. R. Furlani,  
 Chao-Ping Hsu,  Yousung Jung,  Jing Kong,  D. S. Lambrecht,  WanZhen Liang,  
 C. Ochsenfeld,  V. A. Rassolov,  L. V. Slipchenko,  J. E. Subotnik,  
 T. Van Voorhis,  J. M. Herbert,  A. I. Krylov,  P. M. W. Gill,  M. Head-Gordon

 Contributors to earlier versions of Q-Chem not listed above: 
 R. D. Adamson,  B. Austin,  J. Baker,  G. J. O. Beran,  K. Brandhorst,  
 S. T. Brown,  E. F. C. Byrd,  A. K. Chakraborty,  C.-L. Cheng,  
 Siu Hung Chien,  D. M. Chipman,  D. L. Crittenden,  H. Dachsel,  
 R. J. Doerksen,  A. D. Dutoi,  L. Fusti-Molnar,  W. A. Goddard III,  
 A. Golubeva-Zadorozhnaya,  S. R. Gwaltney,  G. Hawkins,  A. Heyden,  
 S. Hirata,  G. Kedziora,  F. J. Keil,  C. Kelley,  Jihan Kim,  R. A. King,  
 R. Z. Khaliullin,  P. P. Korambath,  W. Kurlancheek,  A. M. Lee,  M. S. Lee,  
 S. V. Levchenko,  Ching Yeh Lin,  D. Liotard,  R. C. Lochan,  I. Lotan,  
 P. E. Maslen,  N. Nair,  D. P. O'Neill,  D. Neuhauser,  E. Neuscamman,  
 C. M. Oana,  R. Olson,  B. Peters,  R. Peverati,  P. A. Pieniazek,  
 Y. M. Rhee,  J. Ritchie,  M. A. Rohrdanz,  E. Rosta,  N. J. Russ,  
 H. F. Schaefer III,  N. E. Schultz,  N. Shenvi,  A. C. Simmonett,  A. Sodt,  
 D. Stuck,  K. S. Thanthiriwatte,  V. Vanovschi,  Tao Wang,  A. Warshel,  
 C. F. Williams,  Q. Wu,  X. Xu,  W. Zhang

 Please cite Q-Chem as follows:
 Y. Shao et al., Mol. Phys. 113, 184-215 (2015)
 DOI: 10.1080/00268976.2014.952696

 Q-Chem 5.1.1 for Intel X86 EM64T Linux

 Parts of Q-Chem use Armadillo 8.300.2 (Tropical Shenanigans).
 http://arma.sourceforge.net/

 Q-Chem begins on Mon Aug 27 18:24:39 2018  

Host: 
0

     Scratch files written to /scratch/taweetham/qchem5041//
The previous job contains 0 fragments, simply inherited here
Input Ideriv = 2
Curr. Ideriv = -1
Max.  Ideriv = 2

Checking the input file for inconsistencies... 	...done.

--------------------------------------------------------------
User input:
--------------------------------------------------------------

$molecule
read
$end

$rem
   SCF_GUESS 	READ
   JOB_TYPE 	FREQUENCY
   BASIS 	6-311++G**
   EXCHANGE 	B3LYP
   MEM_TOTAL	7500	
$end


--------------------------------------------------------------
 ----------------------------------------------------------------
             Standard Nuclear Orientation (Angstroms)
    I     Atom           X                Y                Z
 ----------------------------------------------------------------
    1      Cl      2.9928866558     0.2194902668    -0.0000000000
    2      Cl      0.5251758632     2.2231546139    -0.0000000000
    3      Cl      1.1909195692    -2.0631003737     0.0000000000
    4      I      -1.6969912693    -0.1400169488     0.0000000000
    5      C       1.3490020285    -0.3380515341     0.0000000000
    6      C       0.2989715998     0.4994918117    -0.0000000000
 ----------------------------------------------------------------
 Molecular Point Group                 Cs    NOp =  2
 Largest Abelian Subgroup              Cs    NOp =  2
 Nuclear Repulsion Energy =   824.5094110615 hartrees
 There are       58 alpha and       58 beta electrons
 Requested basis set is 6-311++G(d,p)
 There are 75 shells and 196 basis functions

 Total QAlloc Memory Limit   7500 MB
 Mega-Array Size       188 MB
 MEM_STATIC part       192 MB

                       Distance Matrix (Angstroms)
             Cl(  1)   Cl(  2)   Cl(  3)   I (  4)   C (  5)
   Cl(  2)  3.178721
   Cl(  3)  2.908145  4.337649
   I (  4)  4.703637  3.243857  3.469622
   C (  5)  1.735860  2.690440  1.732277  3.052424
   C (  6)  2.708427  1.738442  2.713383  2.095910  1.343147

 A cutoff of  1.0D-11 yielded   2187 shell pairs
 There are     16450 function pairs (     18221 Cartesian)

 -------------------------------------------------------
 OpenMP Integral Computing Module                       
 Release: version 1.0, May 2013, Q-Chem Inc. Pittsburgh 
 -------------------------------------------------------
 Integral Job Info:
 Integral job number is                      11
 Integral operator is                         1
 short-range coefficients                     0
 long-range coefficients              100000000
 Omega coefficients                           0
 if combine SR and LR in K                    0
 Integral screening is                        0
 Integral computing path is                   2
 max size of driver memory is            800000
 size of driver memory is                593474
 size of scratch memory is             11933652
 max col of scratch BK array               1296
 max len of scratch array in speh3          155
 max len of scratch index in speh4           18
 max int batch size is                      520
 min int batch size is                       52
 fixed nKL is                                52
 max L of basis functions is                  2
 order of int derivative is                   0
 number of shells is                         75
 number of basis is                         206
 number of cartesian basis is               206
 number of contracted shell pairs          2187
 number of primitive shell pairs           5152
 maxK2 (contraction) of shell pair           36
 max number of K2 of shell pair               1
 max number of CS2 of shell pair            278
 max number of PS2 of shell pair            312
 mem total for path MDJ                  533020
 -------------------------------------------------------
 Smallest overlap matrix eigenvalue = 2.07E-05
 Guess MOs from SCF MO coefficient file

 -----------------------------------------------------------------------
  General SCF calculation program by
  Eric Jon Sundstrom, Paul Horn, Yuezhi Mao, Dmitri Zuev, Alec White,
  David Stuck, Shaama M.S., Shane Yost, Joonho Lee, David Small,
  Daniel Levine, Susi Lehtola, Hugh Burton, Evgeny Epifanovsky
 -----------------------------------------------------------------------
 Exchange:     0.2000 Hartree-Fock + 0.0800 Slater + 0.7200 B88
 Correlation:  0.1900 VWN1RPA + 0.8100 LYP
 Using SG-1 standard quadrature grid
 using 4 threads for integral computing
 -------------------------------------------------------
 OpenMP Integral computing Module                
 Release: version 2.0, May 2017, Q-Chem Inc. Pleasanton 
 -------------------------------------------------------
 -------------------------------------------------------
 OpenMP BLAS3 based DFT computing Module                
 Release: version 1.0, May 2013, Q-Chem Inc. Pittsburgh 
 -------------------------------------------------------
 A restricted SCF calculation will be
 performed using DIIS
 SCF converges when DIIS error is below 1.0e-08
 ---------------------------------------
  Cycle       Energy         DIIS error
 ---------------------------------------
    1   -8375.7174920471      1.09e-02  
    2   -8376.3470077965      2.33e-03  
    3   -8376.3029305586      3.78e-03  
    4   -8376.3765955474      4.98e-04  
    5   -8376.3777190385      1.37e-04  
    6   -8376.3777647422      9.27e-05  
    7   -8376.3778028655      2.27e-05  
    8   -8376.3778053508      3.85e-06  
    9   -8376.3778054252      1.01e-06  
   10   -8376.3778054288      3.04e-07  
   11   -8376.3778054292      8.57e-08  
   12   -8376.3778054293      1.83e-08  
   13   -8376.3778054293      2.36e-09  Convergence criterion met
 ---------------------------------------
 SCF time:   CPU 49.16s  wall 13.00s 
 SCF   energy in the final basis set =    -8376.3778054293
 Total energy in the final basis set =    -8376.3778054293

 --------------------------------------------------------------
             Orbital Energies (a.u.) and Symmetries
 --------------------------------------------------------------

 Alpha MOs, Restricted
 -- Occupied --                  
******* -176.33 -165.73 -165.73 -165.73 -101.59 -101.59 -101.59
  1 A'    2 A'    3 A'    1 A"    4 A'    5 A'    6 A'    7 A'                 
-35.824 -31.318 -31.311 -31.311 -22.968 -22.967 -22.967 -22.962
  8 A'    9 A'    2 A"   10 A'   11 A'    3 A"   12 A'   13 A'                 
-22.962 -10.320 -10.302  -9.507  -9.505  -9.503  -7.272  -7.270
  4 A"   14 A'   15 A'   16 A'   17 A'   18 A'   19 A'   20 A'                 
 -7.268  -7.261  -7.261  -7.259  -7.259  -7.257  -7.257  -6.374
 21 A'    5 A"   22 A'    6 A"   23 A'    7 A"   24 A'   25 A'                 
 -4.787  -4.771  -4.770  -2.053  -2.048  -2.047  -2.034  -2.034
 26 A'    8 A"   27 A'   28 A'    9 A"   29 A'   10 A"   30 A'                 
 -0.957  -0.898  -0.863  -0.766  -0.681  -0.564  -0.512  -0.495
 31 A'   32 A'   33 A'   34 A'   35 A'   36 A'   37 A'   38 A'                 
 -0.449  -0.419  -0.381  -0.371  -0.354  -0.349  -0.337  -0.309
 11 A"   39 A'   12 A"   40 A'   13 A"   41 A'   42 A'   14 A"                 
 -0.284  -0.262
 43 A'   15 A"                                                                 
 -- Virtual --                   
 -0.077  -0.051  -0.034  -0.027   0.007   0.035   0.040   0.054
 44 A'   16 A"   45 A'   46 A'   47 A'   48 A'   49 A'   50 A'                 
  0.055   0.072   0.079   0.085   0.093   0.106   0.119   0.120
 17 A"   51 A'   18 A"   52 A'   19 A"   53 A'   54 A'   55 A'                 
  0.122   0.128   0.135   0.149   0.163   0.165   0.180   0.199
 20 A"   56 A'   57 A'   21 A"   58 A'   59 A'   60 A'   61 A'                 
  0.223   0.240   0.244   0.265   0.330   0.365   0.384   0.386
 62 A'   63 A'   22 A"   64 A'   65 A'   66 A'   23 A"   67 A'                 
  0.396   0.402   0.418   0.431   0.432   0.444   0.447   0.461
 68 A'   24 A"   69 A'   25 A"   70 A'   71 A'   26 A"   72 A'                 
  0.482   0.482   0.511   0.524   0.533   0.570   0.619   0.674
 73 A'   27 A"   74 A'   75 A'   28 A"   29 A"   76 A'   77 A'                 
  0.677   0.706   0.712   0.774   0.778   0.822   0.832   0.835
 78 A'   30 A"   79 A'   31 A"   80 A'   81 A'   32 A"   33 A"                 
  0.841   0.846   0.866   0.899   0.913   0.929   0.948   0.961
 34 A"   82 A'   83 A'   84 A'   85 A'   86 A'   87 A'   35 A"                 
  1.023   1.040   1.102   1.114   1.210   1.213   1.269   1.295
 88 A'   89 A'   90 A'   91 A'   92 A'   36 A"   93 A'   37 A"                 
  1.334   1.402   1.458   1.566   1.585   1.668   1.696   1.883
 38 A"   94 A'   95 A'   96 A'   39 A"   97 A'   98 A'   40 A"                 
  1.918   2.120   2.155   2.215   2.227   2.268   2.289   2.310
 99 A'  100 A'  101 A'   41 A"   42 A"   43 A"  102 A'  103 A'                 
  2.336   2.453   2.473   2.530   2.628   2.819   2.876   3.113
104 A'  105 A'  106 A'  107 A'   44 A"   45 A"  108 A'  109 A'                 
  3.177   3.471   3.945   3.978   4.003   4.095   4.232   4.415
110 A'  111 A'   46 A"  112 A'   47 A"  113 A'  114 A'  115 A'                 
  5.998   6.058   6.097   9.639   9.760   9.770  23.189  24.002
 48 A"  116 A'  117 A'  118 A'  119 A'  120 A'  121 A'  122 A'                 
 25.756  25.769  25.840  25.866  25.899  25.961  26.335  26.381
 49 A"   50 A"   51 A"  123 A'  124 A'  125 A'  126 A'  127 A'                 
 26.485  27.860  28.336  28.383  28.390  28.517  28.532  28.541
128 A'  129 A'   52 A"  130 A'  131 A'   53 A"  132 A'   54 A"                 
 28.589  28.681 127.877 127.912 127.937 151.652 215.620 215.750
133 A'  134 A'   55 A"  135 A'  136 A'  137 A'  138 A'  139 A'                 
215.7601901.815
140 A'  141 A'                                                                 

 Beta MOs, Restricted
 -- Occupied --                  
******* -176.33 -165.73 -165.73 -165.73 -101.59 -101.59 -101.59
  1 A'    2 A'    3 A'    1 A"    4 A'    5 A'    6 A'    7 A'                 
-35.824 -31.318 -31.311 -31.311 -22.968 -22.967 -22.967 -22.962
  8 A'    9 A'    2 A"   10 A'   11 A'    3 A"   12 A'   13 A'                 
-22.962 -10.320 -10.302  -9.507  -9.505  -9.503  -7.272  -7.270
  4 A"   14 A'   15 A'   16 A'   17 A'   18 A'   19 A'   20 A'                 
 -7.268  -7.261  -7.261  -7.259  -7.259  -7.257  -7.257  -6.374
 21 A'    5 A"   22 A'    6 A"   23 A'    7 A"   24 A'   25 A'                 
 -4.787  -4.771  -4.770  -2.053  -2.048  -2.047  -2.034  -2.034
 26 A'    8 A"   27 A'   28 A'    9 A"   29 A'   10 A"   30 A'                 
 -0.957  -0.898  -0.863  -0.766  -0.681  -0.564  -0.512  -0.495
 31 A'   32 A'   33 A'   34 A'   35 A'   36 A'   37 A'   38 A'                 
 -0.449  -0.419  -0.381  -0.371  -0.354  -0.349  -0.337  -0.309
 11 A"   39 A'   12 A"   40 A'   13 A"   41 A'   42 A'   14 A"                 
 -0.284  -0.262
 43 A'   15 A"                                                                 
 -- Virtual --                   
 -0.077  -0.051  -0.034  -0.027   0.007   0.035   0.040   0.054
 44 A'   16 A"   45 A'   46 A'   47 A'   48 A'   49 A'   50 A'                 
  0.055   0.072   0.079   0.085   0.093   0.106   0.119   0.120
 17 A"   51 A'   18 A"   52 A'   19 A"   53 A'   54 A'   55 A'                 
  0.122   0.128   0.135   0.149   0.163   0.165   0.180   0.199
 20 A"   56 A'   57 A'   21 A"   58 A'   59 A'   60 A'   61 A'                 
  0.223   0.240   0.244   0.265   0.330   0.365   0.384   0.386
 62 A'   63 A'   22 A"   64 A'   65 A'   66 A'   23 A"   67 A'                 
  0.396   0.402   0.418   0.431   0.432   0.444   0.447   0.461
 68 A'   24 A"   69 A'   25 A"   70 A'   71 A'   26 A"   72 A'                 
  0.482   0.482   0.511   0.524   0.533   0.570   0.619   0.674
 73 A'   27 A"   74 A'   75 A'   28 A"   29 A"   76 A'   77 A'                 
  0.677   0.706   0.712   0.774   0.778   0.822   0.832   0.835
 78 A'   30 A"   79 A'   31 A"   80 A'   81 A'   32 A"   33 A"                 
  0.841   0.846   0.866   0.899   0.913   0.929   0.948   0.961
 34 A"   82 A'   83 A'   84 A'   85 A'   86 A'   87 A'   35 A"                 
  1.023   1.040   1.102   1.114   1.210   1.213   1.269   1.295
 88 A'   89 A'   90 A'   91 A'   92 A'   36 A"   93 A'   37 A"                 
  1.334   1.402   1.458   1.566   1.585   1.668   1.696   1.883
 38 A"   94 A'   95 A'   96 A'   39 A"   97 A'   98 A'   40 A"                 
  1.918   2.120   2.155   2.215   2.227   2.268   2.289   2.310
 99 A'  100 A'  101 A'   41 A"   42 A"   43 A"  102 A'  103 A'                 
  2.336   2.453   2.473   2.530   2.628   2.819   2.876   3.113
104 A'  105 A'  106 A'  107 A'   44 A"   45 A"  108 A'  109 A'                 
  3.177   3.471   3.945   3.978   4.003   4.095   4.232   4.415
110 A'  111 A'   46 A"  112 A'   47 A"  113 A'  114 A'  115 A'                 
  5.998   6.058   6.097   9.639   9.760   9.770  23.189  24.002
 48 A"  116 A'  117 A'  118 A'  119 A'  120 A'  121 A'  122 A'                 
 25.756  25.769  25.840  25.866  25.899  25.961  26.335  26.381
 49 A"   50 A"   51 A"  123 A'  124 A'  125 A'  126 A'  127 A'                 
 26.485  27.860  28.336  28.383  28.390  28.517  28.532  28.541
128 A'  129 A'   52 A"  130 A'  131 A'   53 A"  132 A'   54 A"                 
 28.589  28.681 127.877 127.912 127.937 151.652 215.620 215.750
133 A'  134 A'   55 A"  135 A'  136 A'  137 A'  138 A'  139 A'                 
215.7601901.815
140 A'  141 A'                                                                 
 --------------------------------------------------------------

          Ground-State Mulliken Net Atomic Charges

     Atom                 Charge (a.u.)
  ----------------------------------------
      1 Cl                    0.473367
      2 Cl                    0.423334
      3 Cl                    0.393019
      4 I                     0.179210
      5 C                    -0.418034
      6 C                    -1.050896
  ----------------------------------------
  Sum of atomic charges =     0.000000

 -----------------------------------------------------------------
                    Cartesian Multipole Moments
 -----------------------------------------------------------------
    Charge (ESU x 10^10)
                 0.0000
    Dipole Moment (Debye)
         X      -0.5496      Y      -0.2539      Z       0.0000
       Tot       0.6054
    Quadrupole Moments (Debye-Ang)
        XX     -74.1586     XY       1.4398     YY     -76.3570
        XZ       0.0000     YZ       0.0000     ZZ     -78.5028
    Octopole Moments (Debye-Ang^2)
       XXX     -69.3058    XXY      -2.6704    XYY     -18.8039
       YYY      -5.5549    XXZ       0.0000    XYZ      -0.0000
       YYZ       0.0000    XZZ     -20.4199    YZZ      -1.8474
       ZZZ       0.0000
    Hexadecapole Moments (Debye-Ang^3)
      XXXX   -1348.9091   XXXY      37.1178   XXYY    -376.6153
      XYYY      10.6528   YYYY    -744.3556   XXXZ       0.0000
      XXYZ       0.0000   XYYZ       0.0000   YYYZ      -0.0000
      XXZZ    -262.5600   XYZZ       3.1272   YYZZ    -154.4724
      XZZZ       0.0000   YZZZ       0.0000   ZZZZ     -98.5948
 -----------------------------------------------------------------
 Calculating MO derivatives via CPSCF
 D1JvT checksum  = 378648 24703.6555441767
 D1KAT checksum  = 908352 1092.1568611718
   1         3          18      0.131345    0.032556
   2         3          18      0.018042    0.004602
   3         3          18      0.002611    0.000773
   4         3          18      0.000282    0.000082
   5        16           5      0.000019    0.000008
   6        21           0      0.000000    0.000000    Roots Converged
 Time for AOints: 17.7 s (CPU) 4.5 s (wall)
 ------------------------------------------------------------------------------
                     AOints        : Timing summary (seconds)
 ------------------------------------------------------------------------------
     job step          cpu (% of tot)      sys (% of tot)     wall (% of tot)
 ------------------------------------------------------------------------------
  cpscf_lag         0.7933E+02 (32.0)   0.5000E-05 (12.5)   0.2037E+02 (31.5)
  iterzp            0.1507E+03 (60.7)   0.3200E-04 (80.0)   0.3947E+02 (61.1)
  make_fx           0.0000E+00 ( 0.0)   0.0000E+00 ( 0.0)   0.0000E+00 ( 0.0)
  AOints            0.1774E+02 ( 7.2)   0.1000E-05 ( 2.5)   0.4490E+01 ( 6.9)
 ------------------------------------------------------------------------------
   Grand Totals     0.2480E+03          0.4000E-04          0.6462E+02
 ------------------------------------------------------------------------------
 Calculating analytic Hessian of the SCF energy
 Polarizability Matrix (a.u.)
            1           2           3
    1-118.8496125  -0.1345531   0.0000000
    2  -0.1345531 -99.1183330  -0.0000000
    3   0.0000000  -0.0000000 -53.8996462

 Direct stationary perturbation theory relativistic correction:

 rels  =      99.299438906855
 relv  =    -330.428189718370
 rel2e =      44.214428554075
 E_rel =    -186.914322257439

 Hessian of the SCF Energy
            1           2           3           4           5           6
    1   0.2058790   0.0527542  -0.0000000  -0.0034647   0.0031889   0.0000000
    2   0.0527542   0.0652691   0.0000000   0.0090267  -0.0012796  -0.0000000
    3  -0.0000000   0.0000000   0.0088988   0.0000000   0.0000000  -0.0018823
    4  -0.0034647   0.0090267   0.0000000   0.0478351   0.0181735  -0.0000000
    5   0.0031889  -0.0012796   0.0000000   0.0181735   0.2251322  -0.0000000
    6   0.0000000  -0.0000000  -0.0018823  -0.0000000  -0.0000000   0.0103531
    7  -0.0131922  -0.0302983   0.0000000  -0.0007927   0.0021960  -0.0000000
    8  -0.0212304  -0.0253130  -0.0000000   0.0020341  -0.0028579   0.0000000
    9   0.0000000  -0.0000000   0.0043153   0.0000000  -0.0000000   0.0045881
   10  -0.0010778   0.0012941   0.0000000  -0.0119457  -0.0156889  -0.0000000
   11   0.0015004  -0.0000994   0.0000000  -0.0217325  -0.0176684  -0.0000000
   12  -0.0000000   0.0000000   0.0030420   0.0000000   0.0000000   0.0030126
   13  -0.1474713  -0.0393862   0.0000000   0.0020174  -0.0058308  -0.0000000
   14  -0.0245516  -0.0411779   0.0000000   0.0160053  -0.0379930  -0.0000000
   15   0.0000000   0.0000000  -0.0219519  -0.0000000   0.0000000   0.0047060
   16  -0.0406729   0.0066095  -0.0000000  -0.0336493  -0.0020386   0.0000000
   17  -0.0116615   0.0026009  -0.0000000  -0.0235070  -0.1653332   0.0000000
   18  -0.0000000  -0.0000000   0.0075781   0.0000000   0.0000000  -0.0207775
            7           8           9          10          11          12
    1  -0.0131922  -0.0212304   0.0000000  -0.0010778   0.0015004  -0.0000000
    2  -0.0302983  -0.0253130  -0.0000000   0.0012941  -0.0000994   0.0000000
    3   0.0000000  -0.0000000   0.0043153   0.0000000   0.0000000   0.0030420
    4  -0.0007927   0.0020341   0.0000000  -0.0119457  -0.0217325   0.0000000
    5   0.0021960  -0.0028579  -0.0000000  -0.0156889  -0.0176684   0.0000000
    6  -0.0000000   0.0000000   0.0045881  -0.0000000  -0.0000000   0.0030126
    7   0.0503002   0.0152832  -0.0000000  -0.0058035   0.0074326   0.0000000
    8   0.0152832   0.2321393   0.0000000   0.0022660  -0.0012431  -0.0000000
    9  -0.0000000   0.0000000   0.0101628  -0.0000000  -0.0000000  -0.0008038
   10  -0.0058035   0.0022660  -0.0000000   0.1322324   0.0419591  -0.0000000
   11   0.0074326  -0.0012431  -0.0000000   0.0419591   0.0441978   0.0000000
   12   0.0000000  -0.0000000  -0.0008038  -0.0000000   0.0000000   0.0046620
   13  -0.0337363   0.0032578  -0.0000000  -0.0274013   0.0033233  -0.0000000
   14  -0.0114463  -0.1672257  -0.0000000  -0.0075174   0.0024473   0.0000000
   15   0.0000000  -0.0000000  -0.0223567  -0.0000000   0.0000000   0.0032918
   16   0.0032245  -0.0016106  -0.0000000  -0.0860041  -0.0324831   0.0000000
   17   0.0168328  -0.0354994   0.0000000  -0.0223129  -0.0276341  -0.0000000
   18  -0.0000000   0.0000000   0.0040943   0.0000000  -0.0000000  -0.0132046
           13          14          15          16          17          18
    1  -0.1474713  -0.0245516   0.0000000  -0.0406729  -0.0116615  -0.0000000
    2  -0.0393862  -0.0411779   0.0000000   0.0066095   0.0026009  -0.0000000
    3   0.0000000   0.0000000  -0.0219519  -0.0000000  -0.0000000   0.0075781
    4   0.0020174   0.0160053  -0.0000000  -0.0336493  -0.0235070   0.0000000
    5  -0.0058308  -0.0379930   0.0000000  -0.0020386  -0.1653332   0.0000000
    6  -0.0000000  -0.0000000   0.0047060   0.0000000   0.0000000  -0.0207775
    7  -0.0337363  -0.0114463   0.0000000   0.0032245   0.0168328  -0.0000000
    8   0.0032578  -0.1672257  -0.0000000  -0.0016106  -0.0354994   0.0000000
    9  -0.0000000  -0.0000000  -0.0223567  -0.0000000   0.0000000   0.0040943
   10  -0.0274013  -0.0075174  -0.0000000  -0.0860041  -0.0223129   0.0000000
   11   0.0033233   0.0024473   0.0000000  -0.0324831  -0.0276341  -0.0000000
   12  -0.0000000   0.0000000   0.0032918   0.0000000  -0.0000000  -0.0132046
   13   0.5229262  -0.1731801  -0.0000000  -0.3163347   0.2118160   0.0000000
   14  -0.1731801   0.4650430   0.0000000   0.2006902  -0.2210936  -0.0000000
   15  -0.0000000   0.0000000   0.0821587   0.0000000  -0.0000000  -0.0458480
   16  -0.3163347   0.2006902   0.0000000   0.4734364  -0.1711674  -0.0000000
   17   0.2118160  -0.2210936  -0.0000000  -0.1711674   0.4469594   0.0000000
   18   0.0000000  -0.0000000  -0.0458480  -0.0000000   0.0000000   0.0681577
 Gradient time:  CPU 372.14 s  wall 97.13 s
 **********************************************************************
 **                                                                  **
 **                       VIBRATIONAL ANALYSIS                       **
 **                       --------------------                       **
 **                                                                  **
 **        VIBRATIONAL FREQUENCIES (CM**-1) AND NORMAL MODES         **
 **     FORCE CONSTANTS (mDYN/ANGSTROM) AND REDUCED MASSES (AMU)     **
 **                  INFRARED INTENSITIES (KM/MOL)                   **
 **                                                                  **
 **********************************************************************


 Mode:                 1                      2                      3
 Frequency:        76.90                 138.67                 212.16
 Force Cnst:      0.1237                 0.4371                 1.0020
 Red. Mass:      35.4937                38.5740                37.7829
 IR Active:          YES                    YES                    YES
 IR Intens:        0.036                  0.390                  0.606
 Raman Active:       YES                    YES                    YES
               X      Y      Z        X      Y      Z        X      Y      Z
 Cl         0.000 -0.000  0.619    0.029  0.210  0.000   -0.199  0.325  0.000
 Cl        -0.000  0.000 -0.506    0.110 -0.350 -0.000    0.855  0.036 -0.000
 Cl        -0.000  0.000 -0.529    0.685 -0.270 -0.000   -0.134  0.142 -0.000
 I          0.000 -0.000  0.145   -0.243  0.167  0.000   -0.127 -0.160  0.000
 C         -0.000  0.000 -0.087    0.138 -0.228 -0.000   -0.117  0.090 -0.000
 C         -0.000  0.000 -0.231    0.032 -0.346 -0.000   -0.065  0.133 -0.000
 TransDip   0.000  0.000  0.006   -0.020 -0.002  0.000   -0.010 -0.023  0.000

 Mode:                 4                      5                      6
 Frequency:       234.23                 271.12                 306.66
 Force Cnst:      1.2089                 0.5725                 1.6116
 Red. Mass:      37.3993                13.2176                29.0859
 IR Active:          YES                    YES                    YES
 IR Intens:        0.010                  1.627                  0.318
 Raman Active:       YES                    YES                    YES
               X      Y      Z        X      Y      Z        X      Y      Z
 Cl         0.592 -0.420 -0.000    0.000  0.000 -0.092    0.455  0.382  0.000
 Cl         0.047  0.250  0.000    0.000 -0.000 -0.150   -0.075 -0.413  0.000
 Cl         0.165  0.345  0.000   -0.000  0.000 -0.137   -0.448  0.077  0.000
 I         -0.255 -0.094 -0.000   -0.000 -0.000 -0.025   -0.038  0.016  0.000
 C          0.229  0.283  0.000    0.000  0.000  0.619    0.378 -0.041 -0.000
 C          0.122  0.205  0.000    0.000 -0.000  0.753    0.217 -0.266 -0.000
 TransDip  -0.002  0.002 -0.000   -0.000  0.000 -0.041   -0.005  0.017  0.000

 Mode:                 7                      8                      9
 Frequency:       397.83                 524.39                 683.76
 Force Cnst:      2.9957                 1.9797                 3.9602
 Red. Mass:      32.1262                12.2192                14.3770
 IR Active:          YES                    YES                    YES
 IR Intens:        0.013                  0.272                 61.786
 Raman Active:       YES                    YES                    YES
               X      Y      Z        X      Y      Z        X      Y      Z
 Cl        -0.214 -0.235  0.000   -0.000 -0.000 -0.063   -0.261 -0.047  0.000
 Cl         0.012 -0.558  0.000   -0.000 -0.000  0.046   -0.033  0.079 -0.000
 Cl         0.121  0.652  0.000    0.000  0.000 -0.055   -0.018  0.140 -0.000
 I          0.061  0.031 -0.000    0.000  0.000  0.009   -0.034 -0.008  0.000
 C         -0.148  0.198 -0.000    0.000 -0.000  0.758    0.559 -0.252  0.000
 C         -0.264 -0.108  0.000   -0.000  0.000 -0.645    0.706 -0.168 -0.000
 TransDip   0.002 -0.003 -0.000    0.000 -0.000  0.017    0.250 -0.033  0.000

 Mode:                10                     11                     12
 Frequency:       824.91                 919.88                1580.59
 Force Cnst:      5.5364                 6.2456                17.7024
 Red. Mass:      13.8090                12.5276                12.0266
 IR Active:          YES                    YES                    YES
 IR Intens:      160.949                 11.831                 13.297
 Raman Active:       YES                    YES                    YES
               X      Y      Z        X      Y      Z        X      Y      Z
 Cl        -0.071 -0.026 -0.000   -0.083 -0.048  0.000   -0.018 -0.002  0.000
 Cl        -0.027 -0.211  0.000    0.030  0.046 -0.000   -0.000 -0.019 -0.000
 Cl         0.002 -0.162  0.000   -0.029 -0.099 -0.000   -0.002  0.021  0.000
 I         -0.016 -0.007 -0.000    0.005  0.005  0.000    0.002  0.000 -0.000
 C          0.111  0.501  0.000    0.534  0.641  0.000    0.561 -0.454 -0.000
 C          0.335  0.740 -0.000   -0.343 -0.406 -0.000   -0.523  0.453  0.000
 TransDip   0.161  0.373  0.000    0.070  0.085  0.000    0.113 -0.029 -0.000

 STANDARD THERMODYNAMIC QUANTITIES AT   298.15 K  AND     1.00 ATM

   This Molecule has  0 Imaginary Frequencies
   Zero point vibrational energy:        8.822 kcal/mol

   Atom    1 Element Cl Has Mass   34.96885
   Atom    2 Element Cl Has Mass   34.96885
   Atom    3 Element Cl Has Mass   34.96885
   Atom    4 Element I  Has Mass  126.90440
   Atom    5 Element C  Has Mass   12.00000
   Atom    6 Element C  Has Mass   12.00000
   Molecular Mass:   255.810950 amu
   Principal axes and moments of inertia in amu*Bohr^2:
                             1           2           3
    Eigenvalues --     1178.97047  2703.79414  3882.76461
          X               0.99996    -0.00947     0.00000
          Y               0.00947     0.99996     0.00000
          Z               0.00000    -0.00000     1.00000
   Rotational Symmetry Number is   1
   The Molecule is an Asymmetric Top
   Translational Enthalpy:        0.889 kcal/mol
   Rotational Enthalpy:           0.889 kcal/mol
   Vibrational Enthalpy:         11.411 kcal/mol
   gas constant (RT):             0.592 kcal/mol
   Translational Entropy:        42.518  cal/mol.K
   Rotational Entropy:           30.893  cal/mol.K
   Vibrational Entropy:          15.853  cal/mol.K

   Total Enthalpy:               13.781 kcal/mol
   Total Entropy:                89.263  cal/mol.K

 ======================================================================

 STANDARD THERMODYNAMIC QUANTITIES FOR ANHARMONIC VIBRATION -- TOSH

   Zero point vibrational energy: ************ kcal/mol

   Vibrational Enthalpy:       Infinity kcal/mol
   Vibrational Entropy:             NaN  cal/mol.K

   Total Enthalpy:             Infinity kcal/mol
   Total Entropy:                   NaN  cal/mol.K

 ======================================================================

 STANDARD THERMODYNAMIC QUANTITIES FOR ANHARMONIC VIBRATION -- VPT2

   Zero point vibrational energy: ************ kcal/mol

   Vibrational Enthalpy:       Infinity kcal/mol
   Vibrational Entropy:             NaN  cal/mol.K

   Total Enthalpy:             Infinity kcal/mol
   Total Entropy:                   NaN  cal/mol.K

 ======================================================================

Archival summary:
1\1\TWL01\FREQ\ProcedureUnspecified\BasisUnspecified\1l32\taweetha\MonAug2718:26:292018MonAug2718:26:292018\0\\#,FREQ,ProcedureUnspecified,BasisUnspecified,\\0,1\I\C,1,2.09591\C,2,1.34315,1,123.657\Cl,3,1.73228,2,123.341,1,-0,0\Cl,3,1.73586,2,122.688,1,-180,0\Cl,2,1.73844,1,115.242,3,-180,0\\\@

 Total job time:  110.34s(wall), 421.48s(cpu) 
 Mon Aug 27 18:26:29 2018

        *************************************************************
        *                                                           *
        *  Thank you very much for using Q-Chem.  Have a nice day.  *
        *                                                           *
        *************************************************************
