# Supplementary material for: Geometric and energetic data from ab initio calculations of haloethene, haloimine, halomethylenephosphine, haloiminophosphine, halodiazene, halodiphosphene and halocyclopropane
Source: Data Brief. 2019 Nov 2;27:104738. doi: 10.1016/j.dib.2019.104738 (PMC6861602; doi:10.1016/j.dib.2019.104738)
Supplement: Multimedia component 2 [file mmc2.zip › CC/B3LYP/ClClCCII.out]

Q-Chem Developer Version!
                  Welcome to Q-Chem
     A Quantum Leap Into The Future Of Chemistry


 Q-Chem 5.1, Q-Chem, Inc., Pleasanton, CA (2018)

 Yihan Shao,  Zhengting Gan,  E. Epifanovsky,  A. T. B. Gilbert,  M. Wormit,  
 J. Kussmann,  A. W. Lange,  A. Behn,  Jia Deng,  Xintian Feng,  D. Ghosh,  
 M. Goldey,  P. R. Horn,  L. D. Jacobson,  I. Kaliman,  T. Kus,  A. Landau,  
 Jie Liu,  E. I. Proynov,  R. M. Richard,  R. P. Steele,  E. J. Sundstrom,  
 H. L. Woodcock III,  P. M. Zimmerman,  D. Zuev,  B. Albrecht,  E. Alguire,  
 S. A. Baeppler,  D. Barton,  Z. Benda,  Y. A. Bernard,  E. J. Berquist,  
 K. B. Bravaya,  H. Burton,  D. Casanova,  Chun-Min Chang,  Yunqing Chen,  
 A. Chien,  K. D. Closser,  M. P. Coons,  S. Coriani,  S. Dasgupta,  
 A. L. Dempwolff,  M. Diedenhofen,  Hainam Do,  R. G. Edgar,  Po-Tung Fang,  
 S. Faraji,  S. Fatehi,  Qingguo Feng,  K. D. Fenk,  J. Fosso-Tande,  
 Qinghui Ge,  A. Ghysels,  G. Gidofalvi,  J. Gomes,  J. Gonthier,  A. Gunina,  
 D. Hait,  M. W. D. Hanson-Heine,  P. H. P. Harbach,  A. W. Hauser,  
 J. E. Herr,  E. G. Hohenstein,  Z. C. Holden,  Kerwin Hui,  B. C. Huynh,  
 T.-C. Jagau,  Hyunjun Ji,  B. Kaduk,  K. Khistyaev,  Jaehoon Kim,  
 P. Klunzinger,  K. Koh,  D. Kosenkov,  L. Koulias,  T. Kowalczyk,  
 C. M. Krauter,  A. Kunitsa,  Ka Un Lao,  A. Laurent,  K. V. Lawler,  
 Joonho Lee,  D. Lefrancois,  S. Lehtola,  D. S. Levine,  Yi-Pei Li,  
 You-Sheng Lin,  Fenglai Liu,  E. Livshits,  A. Luenser,  P. Manohar,  
 E. Mansoor,  S. F. Manzer,  Shan-Ping Mao,  Yuezhi Mao,  N. Mardirossian,  
 A. V. Marenich,  T. Markovich,  L. A. Martinez-Martinez,  S. A. Maurer,  
 N. J. Mayhall,  S. C. McKenzie,  J.-M. Mewes,  A. F. Morrison,  
 J. W. Mullinax,  K. Nanda,  T. S. Nguyen-Beck,  R. Olivares-Amaya,  
 J. A. Parkhill,  T. M. Perrine,  F. Plasser,  P. Pokhilko,  S. Prager,  
 A. Prociuk,  E. Ramos,  D. R. Rehn,  F. Rob,  M. Schneider,  N. Sergueev,  
 S. M. Sharada,  S. Sharma,  D. W. Small,  T. Stauch,  T. Stein,  
 Yu-Chuan Su,  A. J. W. Thom,  A. Tkatchenko,  T. Tsuchimochi,  N. M. Tubman,  
 L. Vogt,  M. L. Vidal,  O. Vydrov,  M. A. Watson,  J. Wenzel,  
 M. de Wergifosse,  T. A. Wesolowski,  A. White,  J. Witte,  A. Yamada,  
 Jun Yang,  K. Yao,  S. Yeganeh,  S. R. Yost,  Zhi-Qiang You,  A. Zech,  
 Igor Ying Zhang,  Xing Zhang,  Yan Zhao,  Ying Zhu,  B. R. Brooks,  
 G. K. L. Chan,  C. J. Cramer,  M. S. Gordon,  W. J. Hehre,  A. Klamt,  
 M. W. Schmidt,  C. D. Sherrill,  D. G. Truhlar,  A. Aspuru-Guzik,  R. Baer,  
 A. T. Bell,  N. A. Besley,  Jeng-Da Chai,  A. E. DePrince, III,  
 R. A. DiStasio Jr.,  A. Dreuw,  B. D. Dunietz,  T. R. Furlani,  
 Chao-Ping Hsu,  Yousung Jung,  Jing Kong,  D. S. Lambrecht,  WanZhen Liang,  
 C. Ochsenfeld,  V. A. Rassolov,  L. V. Slipchenko,  J. E. Subotnik,  
 T. Van Voorhis,  J. M. Herbert,  A. I. Krylov,  P. M. W. Gill,  M. Head-Gordon

 Contributors to earlier versions of Q-Chem not listed above: 
 R. D. Adamson,  B. Austin,  J. Baker,  G. J. O. Beran,  K. Brandhorst,  
 S. T. Brown,  E. F. C. Byrd,  A. K. Chakraborty,  C.-L. Cheng,  
 Siu Hung Chien,  D. M. Chipman,  D. L. Crittenden,  H. Dachsel,  
 R. J. Doerksen,  A. D. Dutoi,  L. Fusti-Molnar,  W. A. Goddard III,  
 A. Golubeva-Zadorozhnaya,  S. R. Gwaltney,  G. Hawkins,  A. Heyden,  
 S. Hirata,  G. Kedziora,  F. J. Keil,  C. Kelley,  Jihan Kim,  R. A. King,  
 R. Z. Khaliullin,  P. P. Korambath,  W. Kurlancheek,  A. M. Lee,  M. S. Lee,  
 S. V. Levchenko,  Ching Yeh Lin,  D. Liotard,  R. C. Lochan,  I. Lotan,  
 P. E. Maslen,  N. Nair,  D. P. O'Neill,  D. Neuhauser,  E. Neuscamman,  
 C. M. Oana,  R. Olson,  B. Peters,  R. Peverati,  P. A. Pieniazek,  
 Y. M. Rhee,  J. Ritchie,  M. A. Rohrdanz,  E. Rosta,  N. J. Russ,  
 H. F. Schaefer III,  N. E. Schultz,  N. Shenvi,  A. C. Simmonett,  A. Sodt,  
 D. Stuck,  K. S. Thanthiriwatte,  V. Vanovschi,  Tao Wang,  A. Warshel,  
 C. F. Williams,  Q. Wu,  X. Xu,  W. Zhang

 Please cite Q-Chem as follows:
 Y. Shao et al., Mol. Phys. 113, 184-215 (2015)
 DOI: 10.1080/00268976.2014.952696

 Q-Chem 5.1.1 for Intel X86 EM64T Linux

 Parts of Q-Chem use Armadillo 8.300.2 (Tropical Shenanigans).
 http://arma.sourceforge.net/

 Q-Chem begins on Tue Aug 28 16:50:19 2018  

Host: 
0

     Scratch files written to /scratch/taweetham/qchem20934//
Input Ideriv = 2
Curr. Ideriv = -1
Max.  Ideriv = 2

Checking the input file for inconsistencies... 	...done.

--------------------------------------------------------------
User input:
--------------------------------------------------------------
inp/ClIClI.inp
$molecule
0	1
  Cl   -1.5553719    1.4997714    0.0000000
  I    1.8439504    1.7943012    0.0000000
 Cl   -1.5553719   -1.4997714   -0.0000000
  I    1.8439504   -1.7943012   -0.0000000
  C   -0.6336458   -0.0000001   -0.0000000
  C    0.7119614   -0.0000000   -0.0000000
$end
$rem
   JOB_TYPE		OPTIMIZATION
   BASIS		6-311++G**
   EXCHANGE		B3LYP
$end

--------------------------------------------------------------
 Atom   3: (  1.4997714187,  0.0000000000,  2.4964639351)
         ->(  1.4997713813, -0.0000000000,  2.4964639623)
 Atom   4: (  1.7943011879,  0.0000000000, -0.9028583676)
         ->(  1.7943012121,  0.0000000000, -0.9028583351)
 Atom   5: (  0.0000001103,  0.0000000000,  1.5747378487)
         ->(  0.0000000000,  0.0000000000,  1.5747378487)
 ----------------------------------------------------------------
             Standard Nuclear Orientation (Angstroms)
    I     Atom           X                Y                Z
 ----------------------------------------------------------------
    1      Cl     -1.4997713813     0.0000000000     2.4964639623
    2      I      -1.7943012121    -0.0000000000    -0.9028583351
    3      Cl      1.4997713813    -0.0000000000     2.4964639623
    4      I       1.7943012121     0.0000000000    -0.9028583351
    5      C       0.0000000000     0.0000000000     1.5747378487
    6      C      -0.0000000019     0.0000000000     0.2291306487
 ----------------------------------------------------------------
 Molecular Point Group                 C2v   NOp =  4
 Largest Abelian Subgroup              C2v   NOp =  4
 Nuclear Repulsion Energy =  1329.9748191578 hartrees
 There are       76 alpha and       76 beta electrons
 Requested basis set is 6-311++G(d,p)
 There are 86 shells and 228 basis functions

 Total QAlloc Memory Limit   2000 MB
 Mega-Array Size       188 MB
 MEM_STATIC part       192 MB
 A cutoff of  1.0D-11 yielded   2652 shell pairs
 There are     20415 function pairs (     22987 Cartesian)

 -------------------------------------------------------
 OpenMP Integral Computing Module                       
 Release: version 1.0, May 2013, Q-Chem Inc. Pittsburgh 
 -------------------------------------------------------
 Integral Job Info:
 Integral job number is                      11
 Integral operator is                         1
 short-range coefficients                     0
 long-range coefficients              100000000
 Omega coefficients                           0
 if combine SR and LR in K                    0
 Integral screening is                        0
 Integral computing path is                   2
 max size of driver memory is            800000
 size of driver memory is                593474
 size of scratch memory is             11933652
 max col of scratch BK array               1296
 max len of scratch array in speh3          155
 max len of scratch index in speh4           18
 max int batch size is                      520
 min int batch size is                       52
 fixed nKL is                                52
 max L of basis functions is                  2
 order of int derivative is                   0
 number of shells is                         86
 number of basis is                         242
 number of cartesian basis is               242
 number of contracted shell pairs          2652
 number of primitive shell pairs           5623
 maxK2 (contraction) of shell pair           36
 max number of K2 of shell pair               1
 max number of CS2 of shell pair            388
 max number of PS2 of shell pair            388
 mem total for path MDJ                  547164
 -------------------------------------------------------
 Smallest overlap matrix eigenvalue = 3.87E-05

 Scale SEOQF with 1.000000e-01/1.000000e-01/1.000000e-01

 Standard Electronic Orientation quadrupole field applied
 Nucleus-field energy     =    -0.0000000187 hartrees
 Guess from superposition of atomic densities
 Warning:  Energy on first SCF cycle will be non-variational
 SAD guess density has 152.000000 electrons

 -----------------------------------------------------------------------
  General SCF calculation program by
  Eric Jon Sundstrom, Paul Horn, Yuezhi Mao, Dmitri Zuev, Alec White,
  David Stuck, Shaama M.S., Shane Yost, Joonho Lee, David Small,
  Daniel Levine, Susi Lehtola, Hugh Burton, Evgeny Epifanovsky
 -----------------------------------------------------------------------
 Exchange:     0.2000 Hartree-Fock + 0.0800 Slater + 0.7200 B88
 Correlation:  0.1900 VWN1RPA + 0.8100 LYP
 Using SG-1 standard quadrature grid
 using 4 threads for integral computing
 -------------------------------------------------------
 OpenMP Integral computing Module                
 Release: version 2.0, May 2017, Q-Chem Inc. Pleasanton 
 -------------------------------------------------------
 -------------------------------------------------------
 OpenMP BLAS3 based DFT computing Module                
 Release: version 1.0, May 2013, Q-Chem Inc. Pittsburgh 
 -------------------------------------------------------
 A restricted SCF calculation will be
 performed using DIIS
 SCF converges when DIIS error is below 1.0e-08
 ---------------------------------------
  Cycle       Energy         DIIS error
 ---------------------------------------
    1  -14836.4491620126      3.34e-02  
    2  -14835.6566992559      1.75e-03  
    3  -14835.6463057438      2.16e-03  
    4  -14835.6659602482      8.56e-04  
    5  -14835.6707289396      1.89e-04  
    6  -14835.6709088915      4.82e-05  
    7  -14835.6709186066      2.85e-05  
    8  -14835.6709238375      3.99e-06  
    9  -14835.6709239381      9.61e-07  
   10  -14835.6709239418      2.31e-07  
   11  -14835.6709239460      4.24e-08  
   12  -14835.6709239423      6.36e-09  Convergence criterion met
 ---------------------------------------
 SCF time:   CPU 38.54s  wall 11.00s 
 SCF   energy in the final basis set =   -14835.6709239423
 Total energy in the final basis set =   -14835.6709239423

 --------------------------------------------------------------
             Orbital Energies (a.u.) and Symmetries
 --------------------------------------------------------------

 Alpha MOs, Restricted
 -- Occupied --                  
*******-1165.89 -176.32 -176.32 -165.73 -165.73 -165.73 -165.73
  1 B1    1 A1    2 B1    2 A1    3 B1    3 A1    1 A2    1 B2                 
-165.73 -165.73 -101.59 -101.59  -35.82  -35.82  -31.31  -31.31
  4 A1    4 B1    5 B1    5 A1    6 B1    6 A1    7 B1    7 A1                 
-31.308 -31.308 -31.308 -31.308 -22.965 -22.965 -22.964 -22.964
  2 B2    2 A2    8 A1    8 B1    9 B1    9 A1    3 B2    3 A2                 
-22.963 -22.963 -22.959 -22.959 -22.959 -22.959 -10.323 -10.287
 10 A1   10 B1   11 B1   11 A1    4 A2    4 B2   12 A1   13 A1                 
 -9.505  -9.505  -7.271  -7.271  -7.260  -7.260  -7.260  -7.260
 12 B1   14 A1   15 A1   13 B1    5 A2    5 B2   14 B1   16 A1                 
 -6.370  -6.370  -4.784  -4.784  -4.768  -4.768  -4.767  -4.767
 15 B1   17 A1   18 A1   16 B1    6 A2    6 B2   19 A1   17 B1                 
 -2.049  -2.049  -2.045  -2.045  -2.044  -2.044  -2.030  -2.030
 20 A1   18 B1    7 B2    7 A2   21 A1   19 B1   22 A1   20 B1                 
 -2.030  -2.030  -0.940  -0.862  -0.800  -0.678  -0.671  -0.549
  8 A2    8 B2   23 A1   21 B1   24 A1   25 A1   22 B1   26 A1                 
 -0.495  -0.465  -0.435  -0.387  -0.367  -0.354  -0.341  -0.340
 23 B1   27 A1    9 B2   24 B1   28 A1    9 A2   25 B1   10 B2                 
 -0.301  -0.287  -0.268  -0.259
 29 A1   10 A2   26 B1   11 B2                                                 
 -- Virtual --                   
 -0.091  -0.069  -0.055  -0.039   0.011   0.033   0.042   0.058
 30 A1   27 B1   12 B2   31 A1   32 A1   28 B1   33 A1   13 B2                 
  0.065   0.079   0.087   0.090   0.094   0.105   0.113   0.120
 29 B1   34 A1   35 A1   11 A2   14 B2   30 B1   31 B1   36 A1                 
  0.137   0.140   0.144   0.166   0.209   0.209   0.217   0.217
 37 A1   15 B2   32 B1   38 A1   33 B1   39 A1   40 A1   12 A2                 
  0.224   0.257   0.267   0.344   0.363   0.363   0.373   0.384
 34 B1   16 B2   35 B1   41 A1   13 A2   36 B1   42 A1   43 A1                 
  0.386   0.403   0.407   0.415   0.430   0.452   0.453   0.459
 17 B2   14 A2   18 B2   44 A1   37 B1   45 A1   19 B2   38 B1                 
  0.470   0.485   0.494   0.516   0.539   0.609   0.618   0.630
 15 A2   39 B1   46 A1   40 B1   20 B2   47 A1   41 B1   21 B2                 
  0.650   0.695   0.706   0.712   0.802   0.805   0.824   0.835
 48 A1   42 B1   49 A1   16 A2   50 A1   43 B1   51 A1   17 A2                 
  0.836   0.895   0.902   0.922   0.923   0.956   1.017   1.033
 22 B2   52 A1   44 B1   45 B1   23 B2   53 A1   46 B1   54 A1                 
  1.180   1.194   1.202   1.207   1.312   1.339   1.353   1.371
 55 A1   47 B1   24 B2   18 A2   19 A2   48 B1   25 B2   56 A1                 
  1.431   1.470   1.557   1.565   1.616   1.688   1.882   1.887
 57 A1   49 B1   58 A1   20 A2   50 B1   59 A1   26 B2   60 A1                 
  2.087   2.124   2.218   2.251   2.294   2.313   2.451   2.475
 51 B1   61 A1   27 B2   21 A2   52 B1   62 A1   53 B1   63 A1                 
  2.618   2.798   2.810   3.066   3.110   3.371   3.945   3.951
 28 B2   54 B1   29 B2   64 A1   55 B1   65 A1   30 B2   22 A2                 
  3.973   3.979   3.981   4.034   4.051   4.115   4.221   4.264
 23 A2   66 A1   56 B1   31 B2   57 B1   67 A1   68 A1   58 B1                 
  4.375   4.436   5.971   6.020   6.025   6.031   6.075   6.137
 69 A1   59 B1   24 A2   32 B2   60 B1   70 A1   71 A1   61 B1                 
  9.678   9.746  23.182  24.006  25.761  25.802  25.861  25.915
 72 A1   62 B1   73 A1   74 A1   33 B2   25 A2   63 B1   75 A1                 
 26.355  26.415  27.812  27.880  28.315  28.349  28.353  28.357
 76 A1   64 B1   77 A1   65 B1   26 A2   78 A1   34 B2   66 B1                 
 28.396  28.407  28.519  28.521  28.528  28.534  28.535  28.558
 79 A1   67 B1   35 B2   27 A2   28 A2   80 A1   68 B1   36 B2                 
 28.566  28.600  28.674  28.708 127.861 127.891 127.892 127.904
 69 B1   81 A1   82 A1   70 B1   29 A2   37 B2   71 B1   83 A1                 
127.925 127.958 151.614 151.672 215.663 215.7341901.7751901.836
 84 A1   72 B1   85 A1   73 B1   86 A1   74 B1   87 A1   75 B1                 

 Beta MOs, Restricted
 -- Occupied --                  
*******-1165.89 -176.32 -176.32 -165.73 -165.73 -165.73 -165.73
  1 B1    1 A1    2 B1    2 A1    3 B1    3 A1    1 A2    1 B2                 
-165.73 -165.73 -101.59 -101.59  -35.82  -35.82  -31.31  -31.31
  4 A1    4 B1    5 B1    5 A1    6 B1    6 A1    7 B1    7 A1                 
-31.308 -31.308 -31.308 -31.308 -22.965 -22.965 -22.964 -22.964
  2 B2    2 A2    8 A1    8 B1    9 B1    9 A1    3 B2    3 A2                 
-22.963 -22.963 -22.959 -22.959 -22.959 -22.959 -10.323 -10.287
 10 A1   10 B1   11 B1   11 A1    4 A2    4 B2   12 A1   13 A1                 
 -9.505  -9.505  -7.271  -7.271  -7.260  -7.260  -7.260  -7.260
 12 B1   14 A1   15 A1   13 B1    5 A2    5 B2   14 B1   16 A1                 
 -6.370  -6.370  -4.784  -4.784  -4.768  -4.768  -4.767  -4.767
 15 B1   17 A1   18 A1   16 B1    6 A2    6 B2   19 A1   17 B1                 
 -2.049  -2.049  -2.045  -2.045  -2.044  -2.044  -2.030  -2.030
 20 A1   18 B1    7 B2    7 A2   21 A1   19 B1   22 A1   20 B1                 
 -2.030  -2.030  -0.940  -0.862  -0.800  -0.678  -0.671  -0.549
  8 A2    8 B2   23 A1   21 B1   24 A1   25 A1   22 B1   26 A1                 
 -0.495  -0.465  -0.435  -0.387  -0.367  -0.354  -0.341  -0.340
 23 B1   27 A1    9 B2   24 B1   28 A1    9 A2   25 B1   10 B2                 
 -0.301  -0.287  -0.268  -0.259
 29 A1   10 A2   26 B1   11 B2                                                 
 -- Virtual --                   
 -0.091  -0.069  -0.055  -0.039   0.011   0.033   0.042   0.058
 30 A1   27 B1   12 B2   31 A1   32 A1   28 B1   33 A1   13 B2                 
  0.065   0.079   0.087   0.090   0.094   0.105   0.113   0.120
 29 B1   34 A1   35 A1   11 A2   14 B2   30 B1   31 B1   36 A1                 
  0.137   0.140   0.144   0.166   0.209   0.209   0.217   0.217
 37 A1   15 B2   32 B1   38 A1   33 B1   39 A1   40 A1   12 A2                 
  0.224   0.257   0.267   0.344   0.363   0.363   0.373   0.384
 34 B1   16 B2   35 B1   41 A1   13 A2   36 B1   42 A1   43 A1                 
  0.386   0.403   0.407   0.415   0.430   0.452   0.453   0.459
 17 B2   14 A2   18 B2   44 A1   37 B1   45 A1   19 B2   38 B1                 
  0.470   0.485   0.494   0.516   0.539   0.609   0.618   0.630
 15 A2   39 B1   46 A1   40 B1   20 B2   47 A1   41 B1   21 B2                 
  0.650   0.695   0.706   0.712   0.802   0.805   0.824   0.835
 48 A1   42 B1   49 A1   16 A2   50 A1   43 B1   51 A1   17 A2                 
  0.836   0.895   0.902   0.922   0.923   0.956   1.017   1.033
 22 B2   52 A1   44 B1   45 B1   23 B2   53 A1   46 B1   54 A1                 
  1.180   1.194   1.202   1.207   1.312   1.339   1.353   1.371
 55 A1   47 B1   24 B2   18 A2   19 A2   48 B1   25 B2   56 A1                 
  1.431   1.470   1.557   1.565   1.616   1.688   1.882   1.887
 57 A1   49 B1   58 A1   20 A2   50 B1   59 A1   26 B2   60 A1                 
  2.087   2.124   2.218   2.251   2.294   2.313   2.451   2.475
 51 B1   61 A1   27 B2   21 A2   52 B1   62 A1   53 B1   63 A1                 
  2.618   2.798   2.810   3.066   3.110   3.371   3.945   3.951
 28 B2   54 B1   29 B2   64 A1   55 B1   65 A1   30 B2   22 A2                 
  3.973   3.979   3.981   4.034   4.051   4.115   4.221   4.264
 23 A2   66 A1   56 B1   31 B2   57 B1   67 A1   68 A1   58 B1                 
  4.375   4.436   5.971   6.020   6.025   6.031   6.075   6.137
 69 A1   59 B1   24 A2   32 B2   60 B1   70 A1   71 A1   61 B1                 
  9.678   9.746  23.182  24.006  25.761  25.802  25.861  25.915
 72 A1   62 B1   73 A1   74 A1   33 B2   25 A2   63 B1   75 A1                 
 26.355  26.415  27.812  27.880  28.315  28.349  28.353  28.357
 76 A1   64 B1   77 A1   65 B1   26 A2   78 A1   34 B2   66 B1                 
 28.396  28.407  28.519  28.521  28.528  28.534  28.535  28.558
 79 A1   67 B1   35 B2   27 A2   28 A2   80 A1   68 B1   36 B2                 
 28.566  28.600  28.674  28.708 127.861 127.891 127.892 127.904
 69 B1   81 A1   82 A1   70 B1   29 A2   37 B2   71 B1   83 A1                 
127.925 127.958 151.614 151.672 215.663 215.7341901.7751901.836
 84 A1   72 B1   85 A1   73 B1   86 A1   74 B1   87 A1   75 B1                 
 --------------------------------------------------------------

          Ground-State Mulliken Net Atomic Charges

     Atom                 Charge (a.u.)
  ----------------------------------------
      1 Cl                    0.390152
      2 I                     0.171175
      3 Cl                    0.390152
      4 I                     0.171175
      5 C                    -0.305859
      6 C                    -0.816794
  ----------------------------------------
  Sum of atomic charges =     0.000000

 -----------------------------------------------------------------
                    Cartesian Multipole Moments
 -----------------------------------------------------------------
    Charge (ESU x 10^10)
                 0.0000
    Dipole Moment (Debye)
         X       0.0000      Y       0.0000      Z      -0.5191
       Tot       0.5191
    Quadrupole Moments (Debye-Ang)
        XX     -87.3001     XY       0.0000     YY     -94.8543
        XZ      -0.0000     YZ       0.0000     ZZ     -92.5695
    Octopole Moments (Debye-Ang^2)
       XXX      -0.0000    XXY       0.0000    XYY       0.0000
       YYY       0.0000    XXZ     -30.3465    XYZ       0.0000
       YYZ     -21.8644    XZZ      -0.0000    YZZ       0.0000
       ZZZ     -68.3764
    Hexadecapole Moments (Debye-Ang^3)
      XXXX   -1443.6685   XXXY       0.0000   XXYY    -284.7859
      XYYY       0.0000   YYYY    -125.3201   XXXZ      -0.0000
      XXYZ       0.0000   XYYZ       0.0000   YYYZ       0.0000
      XXZZ    -437.8828   XYZZ       0.0000   YYZZ    -262.8995
      XZZZ      -0.0000   YZZZ       0.0000   ZZZZ   -1420.4537
 -----------------------------------------------------------------
 Calculating analytic gradient of the SCF energy
 Gradient of SCF Energy
            1           2           3           4           5           6
    1  -0.0143377   0.0005120   0.0143377  -0.0005120   0.0000000  -0.0000000
    2  -0.0000000  -0.0000000  -0.0000000   0.0000000   0.0000000  -0.0000000
    3  -0.0008162   0.0016973  -0.0008162   0.0016973   0.0028529  -0.0046151
 Max gradient component =       1.434E-02
 RMS gradient           =       4.990E-03
 Gradient time:  CPU 19.49 s  wall 4.99 s
 Geometry Optimization Parameters
   NAtoms,    NIC,     NZ,  NCons,   NDum,   NFix, NCnnct, MaxDiis
        6      27       0       0       0       0       0       0


** GEOMETRY OPTIMIZATION IN DELOCALIZED INTERNAL COORDINATES **
   Searching for a Minimum

   Optimization Cycle:   1

                       Coordinates (Angstroms)
     ATOM                X               Y               Z
      1  Cl       -1.4997713813    0.0000000000    2.4964639623
      2  I        -1.7943012121    0.0000000000   -0.9028583351
      3  Cl        1.4997713813    0.0000000000    2.4964639623
      4  I         1.7943012121    0.0000000000   -0.9028583351
      5  C         0.0000000000    0.0000000000    1.5747378487
      6  C         0.0000000000    0.0000000000    0.2291306487
   Point Group: c2v   Number of degrees of freedom:     5


   Energy is -14835.670923942


 Attempting to Generate Delocalized Internal Coordinates

  5 Hessian modes will be used to form the next step
  Hessian Eigenvalues:
     0.112709    0.250000    0.250000    0.295051    0.559666

 Minimum Search - Taking Simple RFO Step
 Searching for Lamda that Minimizes Along All modes
 Value Taken    Lamda =  -0.00298498
 Step Taken.  Stepsize is  0.106691

                             Maximum     Tolerance    Cnvgd?
         Gradient           0.018328      0.000300      NO
         Displacement       0.073455      0.001200      NO
         Energy change     *********      0.000001      NO


 New Cartesian Coordinates Obtained by Inverse Iteration

 Displacement from previous Coordinates is:  0.175027
 ----------------------------------------------------------------
             Standard Nuclear Orientation (Angstroms)
    I     Atom           X                Y                Z
 ----------------------------------------------------------------
    1      Cl     -1.4482444830     0.0000000000     2.5284686790
    2      I      -1.7924757391     0.0000000000    -0.9257205795
    3      Cl      1.4482444830     0.0000000000     2.5284686790
    4      I       1.7924757391     0.0000000000    -0.9257205795
    5      C       0.0000000000     0.0000000000     1.5650214167
    6      C       0.0000000000     0.0000000000     0.2205621362
 ----------------------------------------------------------------
 Molecular Point Group                 C2v   NOp =  4
 Largest Abelian Subgroup              C2v   NOp =  4
 Nuclear Repulsion Energy =  1327.1774808707 hartrees
 There are       76 alpha and       76 beta electrons
 Applying Cartesian multipole field
    Component          Value
    ---------          -----
     (2,0,0)        1.00000E-11
     (0,2,0)        2.00000E-11
     (0,0,2)       -3.00000E-11
 Nucleus-field energy     =    -0.0000000199 hartrees
 Requested basis set is 6-311++G(d,p)
 There are 86 shells and 228 basis functions
 A cutoff of  1.0D-11 yielded   2652 shell pairs
 There are     20359 function pairs (     22903 Cartesian)
 Smallest overlap matrix eigenvalue = 3.42E-05
 Guess MOs from SCF MO coefficient file

 -----------------------------------------------------------------------
  General SCF calculation program by
  Eric Jon Sundstrom, Paul Horn, Yuezhi Mao, Dmitri Zuev, Alec White,
  David Stuck, Shaama M.S., Shane Yost, Joonho Lee, David Small,
  Daniel Levine, Susi Lehtola, Hugh Burton, Evgeny Epifanovsky
 -----------------------------------------------------------------------
 Exchange:     0.2000 Hartree-Fock + 0.0800 Slater + 0.7200 B88
 Correlation:  0.1900 VWN1RPA + 0.8100 LYP
 Using SG-1 standard quadrature grid
 using 4 threads for integral computing
 -------------------------------------------------------
 OpenMP Integral computing Module                
 Release: version 2.0, May 2017, Q-Chem Inc. Pleasanton 
 -------------------------------------------------------
 -------------------------------------------------------
 OpenMP BLAS3 based DFT computing Module                
 Release: version 1.0, May 2013, Q-Chem Inc. Pittsburgh 
 -------------------------------------------------------
 A restricted SCF calculation will be
 performed using DIIS
 SCF converges when DIIS error is below 1.0e-08
 ---------------------------------------
  Cycle       Energy         DIIS error
 ---------------------------------------
    1  -14835.6705107664      4.23e-04  
    2  -14835.6719884389      1.67e-04  
    3  -14835.6718120575      2.38e-04  
    4  -14835.6721639542      3.37e-05  
    5  -14835.6721707553      1.42e-05  
    6  -14835.6721719655      5.77e-06  
    7  -14835.6721721976      1.04e-06  
    8  -14835.6721722043      2.45e-07  
    9  -14835.6721722045      4.60e-08  
   10  -14835.6721722044      7.90e-09  Convergence criterion met
 ---------------------------------------
 SCF time:   CPU 50.39s  wall 13.00s 
 SCF   energy in the final basis set =   -14835.6721722044
 Total energy in the final basis set =   -14835.6721722044

 --------------------------------------------------------------
             Orbital Energies (a.u.) and Symmetries
 --------------------------------------------------------------

 Alpha MOs, Restricted
 -- Occupied --                  
*******-1165.89 -176.32 -176.32 -165.73 -165.73 -165.73 -165.73
  1 B1    1 A1    2 B1    2 A1    3 B1    3 A1    1 A2    1 B2                 
-165.73 -165.73 -101.59 -101.59  -35.82  -35.82  -31.31  -31.31
  4 A1    4 B1    5 B1    5 A1    6 B1    6 A1    7 B1    7 A1                 
-31.308 -31.308 -31.308 -31.308 -22.965 -22.965 -22.964 -22.964
  2 B2    2 A2    8 A1    8 B1    9 B1    9 A1    3 B2    3 A2                 
-22.963 -22.963 -22.959 -22.959 -22.959 -22.959 -10.321 -10.287
 10 A1   10 B1   11 B1   11 A1    4 B2    4 A2   12 A1   13 A1                 
 -9.505  -9.505  -7.270  -7.270  -7.259  -7.259  -7.259  -7.259
 12 B1   14 A1   15 A1   13 B1    5 A2    5 B2   14 B1   16 A1                 
 -6.370  -6.370  -4.784  -4.784  -4.768  -4.768  -4.767  -4.767
 15 B1   17 A1   18 A1   16 B1    6 A2    6 B2   19 A1   17 B1                 
 -2.049  -2.049  -2.045  -2.045  -2.044  -2.044  -2.030  -2.030
 20 A1   18 B1    7 B2    7 A2   21 A1   19 B1   22 A1   20 B1                 
 -2.030  -2.030  -0.947  -0.862  -0.801  -0.677  -0.670  -0.553
  8 A2    8 B2   23 A1   21 B1   24 A1   25 A1   22 B1   26 A1                 
 -0.495  -0.466  -0.439  -0.385  -0.370  -0.353  -0.341  -0.337
 23 B1   27 A1    9 B2   24 B1   28 A1    9 A2   10 B2   25 B1                 
 -0.302  -0.286  -0.269  -0.259
 29 A1   10 A2   26 B1   11 B2                                                 
 -- Virtual --                   
 -0.092  -0.070  -0.054  -0.028   0.011   0.034   0.042   0.058
 30 A1   27 B1   12 B2   31 A1   32 A1   28 B1   33 A1   13 B2                 
  0.065   0.078   0.087   0.090   0.094   0.106   0.117   0.121
 29 B1   34 A1   35 A1   11 A2   14 B2   30 B1   31 B1   36 A1                 
  0.140   0.142   0.143   0.163   0.208   0.214   0.217   0.218
 15 B2   37 A1   32 B1   38 A1   39 A1   33 B1   12 A2   40 A1                 
  0.224   0.257   0.270   0.347   0.361   0.364   0.370   0.383
 34 B1   16 B2   35 B1   41 A1   36 B1   13 A2   42 A1   43 A1                 
  0.389   0.403   0.407   0.420   0.422   0.451   0.453   0.461
 17 B2   14 A2   18 B2   44 A1   37 B1   19 B2   45 A1   38 B1                 
  0.469   0.482   0.490   0.516   0.540   0.607   0.612   0.629
 15 A2   39 B1   46 A1   40 B1   20 B2   47 A1   41 B1   21 B2                 
  0.654   0.694   0.707   0.710   0.798   0.809   0.825   0.834
 48 A1   42 B1   49 A1   16 A2   50 A1   43 B1   51 A1   22 B2                 
  0.835   0.902   0.902   0.917   0.918   0.958   1.035   1.048
 17 A2   52 A1   44 B1   23 B2   45 B1   53 A1   46 B1   54 A1                 
  1.185   1.199   1.207   1.215   1.312   1.339   1.353   1.370
 55 A1   47 B1   18 A2   24 B2   19 A2   48 B1   25 B2   56 A1                 
  1.429   1.469   1.551   1.570   1.625   1.696   1.882   1.884
 57 A1   49 B1   58 A1   20 A2   50 B1   59 A1   60 A1   26 B2                 
  2.118   2.131   2.223   2.249   2.294   2.319   2.460   2.487
 51 B1   61 A1   27 B2   21 A2   52 B1   62 A1   53 B1   63 A1                 
  2.619   2.807   2.812   3.071   3.110   3.386   3.945   3.951
 28 B2   54 B1   29 B2   64 A1   55 B1   65 A1   30 B2   22 A2                 
  3.973   3.979   3.980   4.033   4.051   4.112   4.220   4.263
 23 A2   66 A1   56 B1   31 B2   57 B1   67 A1   68 A1   58 B1                 
  4.373   4.435   5.970   6.019   6.025   6.029   6.072   6.136
 69 A1   59 B1   24 A2   32 B2   60 B1   70 A1   71 A1   61 B1                 
  9.674   9.764  23.187  24.009  25.768  25.801  25.872  25.929
 72 A1   62 B1   73 A1   74 A1   33 B2   25 A2   63 B1   75 A1                 
 26.363  26.422  27.810  27.880  28.315  28.348  28.353  28.357
 76 A1   64 B1   77 A1   65 B1   26 A2   78 A1   34 B2   66 B1                 
 28.394  28.406  28.519  28.521  28.527  28.534  28.535  28.558
 79 A1   67 B1   35 B2   27 A2   28 A2   80 A1   68 B1   36 B2                 
 28.566  28.599  28.673  28.706 127.861 127.890 127.892 127.903
 69 B1   81 A1   82 A1   70 B1   29 A2   37 B2   71 B1   83 A1                 
127.923 127.957 151.612 151.671 215.658 215.7551901.7731901.835
 84 A1   72 B1   85 A1   73 B1   86 A1   74 B1   87 A1   75 B1                 

 Beta MOs, Restricted
 -- Occupied --                  
*******-1165.89 -176.32 -176.32 -165.73 -165.73 -165.73 -165.73
  1 B1    1 A1    2 B1    2 A1    3 B1    3 A1    1 A2    1 B2                 
-165.73 -165.73 -101.59 -101.59  -35.82  -35.82  -31.31  -31.31
  4 A1    4 B1    5 B1    5 A1    6 B1    6 A1    7 B1    7 A1                 
-31.308 -31.308 -31.308 -31.308 -22.965 -22.965 -22.964 -22.964
  2 B2    2 A2    8 A1    8 B1    9 B1    9 A1    3 B2    3 A2                 
-22.963 -22.963 -22.959 -22.959 -22.959 -22.959 -10.321 -10.287
 10 A1   10 B1   11 B1   11 A1    4 B2    4 A2   12 A1   13 A1                 
 -9.505  -9.505  -7.270  -7.270  -7.259  -7.259  -7.259  -7.259
 12 B1   14 A1   15 A1   13 B1    5 A2    5 B2   14 B1   16 A1                 
 -6.370  -6.370  -4.784  -4.784  -4.768  -4.768  -4.767  -4.767
 15 B1   17 A1   18 A1   16 B1    6 A2    6 B2   19 A1   17 B1                 
 -2.049  -2.049  -2.045  -2.045  -2.044  -2.044  -2.030  -2.030
 20 A1   18 B1    7 B2    7 A2   21 A1   19 B1   22 A1   20 B1                 
 -2.030  -2.030  -0.947  -0.862  -0.801  -0.677  -0.670  -0.553
  8 A2    8 B2   23 A1   21 B1   24 A1   25 A1   22 B1   26 A1                 
 -0.495  -0.466  -0.439  -0.385  -0.370  -0.353  -0.341  -0.337
 23 B1   27 A1    9 B2   24 B1   28 A1    9 A2   10 B2   25 B1                 
 -0.302  -0.286  -0.269  -0.259
 29 A1   10 A2   26 B1   11 B2                                                 
 -- Virtual --                   
 -0.092  -0.070  -0.054  -0.028   0.011   0.034   0.042   0.058
 30 A1   27 B1   12 B2   31 A1   32 A1   28 B1   33 A1   13 B2                 
  0.065   0.078   0.087   0.090   0.094   0.106   0.117   0.121
 29 B1   34 A1   35 A1   11 A2   14 B2   30 B1   31 B1   36 A1                 
  0.140   0.142   0.143   0.163   0.208   0.214   0.217   0.218
 15 B2   37 A1   32 B1   38 A1   39 A1   33 B1   12 A2   40 A1                 
  0.224   0.257   0.270   0.347   0.361   0.364   0.370   0.383
 34 B1   16 B2   35 B1   41 A1   36 B1   13 A2   42 A1   43 A1                 
  0.389   0.403   0.407   0.420   0.422   0.451   0.453   0.461
 17 B2   14 A2   18 B2   44 A1   37 B1   19 B2   45 A1   38 B1                 
  0.469   0.482   0.490   0.516   0.540   0.607   0.612   0.629
 15 A2   39 B1   46 A1   40 B1   20 B2   47 A1   41 B1   21 B2                 
  0.654   0.694   0.707   0.710   0.798   0.809   0.825   0.834
 48 A1   42 B1   49 A1   16 A2   50 A1   43 B1   51 A1   22 B2                 
  0.835   0.902   0.902   0.917   0.918   0.958   1.035   1.048
 17 A2   52 A1   44 B1   23 B2   45 B1   53 A1   46 B1   54 A1                 
  1.185   1.199   1.207   1.215   1.312   1.339   1.353   1.370
 55 A1   47 B1   18 A2   24 B2   19 A2   48 B1   25 B2   56 A1                 
  1.429   1.469   1.551   1.570   1.625   1.696   1.882   1.884
 57 A1   49 B1   58 A1   20 A2   50 B1   59 A1   60 A1   26 B2                 
  2.118   2.131   2.223   2.249   2.294   2.319   2.460   2.487
 51 B1   61 A1   27 B2   21 A2   52 B1   62 A1   53 B1   63 A1                 
  2.619   2.807   2.812   3.071   3.110   3.386   3.945   3.951
 28 B2   54 B1   29 B2   64 A1   55 B1   65 A1   30 B2   22 A2                 
  3.973   3.979   3.980   4.033   4.051   4.112   4.220   4.263
 23 A2   66 A1   56 B1   31 B2   57 B1   67 A1   68 A1   58 B1                 
  4.373   4.435   5.970   6.019   6.025   6.029   6.072   6.136
 69 A1   59 B1   24 A2   32 B2   60 B1   70 A1   71 A1   61 B1                 
  9.674   9.764  23.187  24.009  25.768  25.801  25.872  25.929
 72 A1   62 B1   73 A1   74 A1   33 B2   25 A2   63 B1   75 A1                 
 26.363  26.422  27.810  27.880  28.315  28.348  28.353  28.357
 76 A1   64 B1   77 A1   65 B1   26 A2   78 A1   34 B2   66 B1                 
 28.394  28.406  28.519  28.521  28.527  28.534  28.535  28.558
 79 A1   67 B1   35 B2   27 A2   28 A2   80 A1   68 B1   36 B2                 
 28.566  28.599  28.673  28.706 127.861 127.890 127.892 127.903
 69 B1   81 A1   82 A1   70 B1   29 A2   37 B2   71 B1   83 A1                 
127.923 127.957 151.612 151.671 215.658 215.7551901.7731901.835
 84 A1   72 B1   85 A1   73 B1   86 A1   74 B1   87 A1   75 B1                 
 --------------------------------------------------------------

          Ground-State Mulliken Net Atomic Charges

     Atom                 Charge (a.u.)
  ----------------------------------------
      1 Cl                    0.399921
      2 I                     0.170162
      3 Cl                    0.399921
      4 I                     0.170162
      5 C                    -0.291820
      6 C                    -0.848346
  ----------------------------------------
  Sum of atomic charges =     0.000000

 -----------------------------------------------------------------
                    Cartesian Multipole Moments
 -----------------------------------------------------------------
    Charge (ESU x 10^10)
                 0.0000
    Dipole Moment (Debye)
         X       0.0000      Y       0.0000      Z      -0.4878
       Tot       0.4878
    Quadrupole Moments (Debye-Ang)
        XX     -87.6626     XY       0.0000     YY     -94.8120
        XZ       0.0000     YZ      -0.0000     ZZ     -92.0316
    Octopole Moments (Debye-Ang^2)
       XXX       0.0000    XXY       0.0000    XYY      -0.0000
       YYY       0.0000    XXZ     -30.4066    XYZ      -0.0000
       YYZ     -21.0445    XZZ       0.0000    YZZ      -0.0000
       ZZZ     -64.7366
    Hexadecapole Moments (Debye-Ang^3)
      XXXX   -1425.7015   XXXY       0.0000   XXYY    -280.6378
      XYYY       0.0000   YYYY    -125.2506   XXXZ      -0.0000
      XXYZ       0.0000   XYYZ      -0.0000   YYYZ      -0.0000
      XXZZ    -438.7245   XYZZ      -0.0000   YYZZ    -268.6492
      XZZZ      -0.0000   YZZZ      -0.0000   ZZZZ   -1446.2151
 -----------------------------------------------------------------
 Calculating analytic gradient of the SCF energy
 Gradient of SCF Energy
            1           2           3           4           5           6
    1   0.0000529  -0.0000373  -0.0000529   0.0000373  -0.0000000  -0.0000000
    2  -0.0000000  -0.0000000  -0.0000000  -0.0000000  -0.0000000   0.0000000
    3   0.0009550  -0.0011759   0.0009550  -0.0011759   0.0027718  -0.0023302
 Max gradient component =       2.772E-03
 RMS gradient           =       9.919E-04
 Gradient time:  CPU 19.56 s  wall 5.01 s
 Geometry Optimization Parameters
   NAtoms,    NIC,     NZ,  NCons,   NDum,   NFix, NCnnct, MaxDiis
        6      27       0       0       0       0       0       0

 Cartesian Hessian Update
 Hessian Updated using BFGS Update


** GEOMETRY OPTIMIZATION IN DELOCALIZED INTERNAL COORDINATES **
   Searching for a Minimum

   Optimization Cycle:   2

                       Coordinates (Angstroms)
     ATOM                X               Y               Z
      1  Cl       -1.4482444830    0.0000000000    2.5284686790
      2  I        -1.7924757391    0.0000000000   -0.9257205795
      3  Cl        1.4482444830    0.0000000000    2.5284686790
      4  I         1.7924757391    0.0000000000   -0.9257205795
      5  C         0.0000000000    0.0000000000    1.5650214167
      6  C         0.0000000000    0.0000000000    0.2205621362
   Point Group: c2v   Number of degrees of freedom:     5


   Energy is -14835.672172204

 Hessian Updated using BFGS Update

  5 Hessian modes will be used to form the next step
  Hessian Eigenvalues:
     0.113542    0.236561    0.280765    0.293029    0.569847

 Minimum Search - Taking Simple RFO Step
 Searching for Lamda that Minimizes Along All modes
 Value Taken    Lamda =  -0.00009569
 Step Taken.  Stepsize is  0.017163

                             Maximum     Tolerance    Cnvgd?
         Gradient           0.005499      0.000300      NO
         Displacement       0.015159      0.001200      NO
         Energy change     -0.001248      0.000001      NO


 New Cartesian Coordinates Obtained by Inverse Iteration

 Displacement from previous Coordinates is:  0.036483
 ----------------------------------------------------------------
             Standard Nuclear Orientation (Angstroms)
    I     Atom           X                Y                Z
 ----------------------------------------------------------------
    1      Cl     -1.4493400929     0.0000000000     2.5203006291
    2      I      -1.7955161544     0.0000000000    -0.9156574202
    3      Cl      1.4493400929     0.0000000000     2.5203006291
    4      I       1.7955161544     0.0000000000    -0.9156574202
    5      C       0.0000000000     0.0000000000     1.5610424184
    6      C       0.0000000000     0.0000000000     0.2207509157
 ----------------------------------------------------------------
 Molecular Point Group                 C2v   NOp =  4
 Largest Abelian Subgroup              C2v   NOp =  4
 Nuclear Repulsion Energy =  1329.0444658507 hartrees
 There are       76 alpha and       76 beta electrons
 Applying Cartesian multipole field
    Component          Value
    ---------          -----
     (2,0,0)        1.00000E-11
     (0,2,0)        2.00000E-11
     (0,0,2)       -3.00000E-11
 Nucleus-field energy     =    -0.0000000195 hartrees
 Requested basis set is 6-311++G(d,p)
 There are 86 shells and 228 basis functions
 A cutoff of  1.0D-11 yielded   2654 shell pairs
 There are     20409 function pairs (     22975 Cartesian)
 Smallest overlap matrix eigenvalue = 3.41E-05
 Guess MOs from SCF MO coefficient file

 -----------------------------------------------------------------------
  General SCF calculation program by
  Eric Jon Sundstrom, Paul Horn, Yuezhi Mao, Dmitri Zuev, Alec White,
  David Stuck, Shaama M.S., Shane Yost, Joonho Lee, David Small,
  Daniel Levine, Susi Lehtola, Hugh Burton, Evgeny Epifanovsky
 -----------------------------------------------------------------------
 Exchange:     0.2000 Hartree-Fock + 0.0800 Slater + 0.7200 B88
 Correlation:  0.1900 VWN1RPA + 0.8100 LYP
 Using SG-1 standard quadrature grid
 using 4 threads for integral computing
 -------------------------------------------------------
 OpenMP Integral computing Module                
 Release: version 2.0, May 2017, Q-Chem Inc. Pleasanton 
 -------------------------------------------------------
 -------------------------------------------------------
 OpenMP BLAS3 based DFT computing Module                
 Release: version 1.0, May 2013, Q-Chem Inc. Pittsburgh 
 -------------------------------------------------------
 A restricted SCF calculation will be
 performed using DIIS
 SCF converges when DIIS error is below 1.0e-08
 ---------------------------------------
  Cycle       Energy         DIIS error
 ---------------------------------------
    1  -14835.6721795428      6.43e-05  
    2  -14835.6722008626      4.25e-05  
    3  -14835.6721997718      4.41e-05  
    4  -14835.6722132078      7.73e-06  
    5  -14835.6722135825      3.38e-06  
    6  -14835.6722136551      7.06e-07  
    7  -14835.6722136581      1.19e-07  
    8  -14835.6722136584      6.90e-08  
    9  -14835.6722136580      6.58e-09  Convergence criterion met
 ---------------------------------------
 SCF time:   CPU 45.46s  wall 12.00s 
 SCF   energy in the final basis set =   -14835.6722136580
 Total energy in the final basis set =   -14835.6722136580

 --------------------------------------------------------------
             Orbital Energies (a.u.) and Symmetries
 --------------------------------------------------------------

 Alpha MOs, Restricted
 -- Occupied --                  
*******-1165.89 -176.32 -176.32 -165.73 -165.73 -165.73 -165.73
  1 B1    1 A1    2 B1    2 A1    3 B1    3 A1    1 A2    1 B2                 
-165.73 -165.73 -101.59 -101.59  -35.82  -35.82  -31.31  -31.31
  4 A1    4 B1    5 B1    5 A1    6 B1    6 A1    7 B1    7 A1                 
-31.308 -31.308 -31.308 -31.308 -22.965 -22.965 -22.963 -22.963
  2 B2    2 A2    8 A1    8 B1    9 B1    9 A1    3 B2    3 A2                 
-22.963 -22.963 -22.959 -22.959 -22.959 -22.959 -10.320 -10.286
 10 A1   10 B1   11 B1   11 A1    4 B2    4 A2   12 A1   13 A1                 
 -9.505  -9.505  -7.270  -7.270  -7.259  -7.259  -7.259  -7.259
 12 B1   14 A1   15 A1   13 B1    5 A2    5 B2   14 B1   16 A1                 
 -6.370  -6.370  -4.784  -4.784  -4.768  -4.768  -4.767  -4.767
 15 B1   17 A1   18 A1   16 B1    6 A2    6 B2   19 A1   17 B1                 
 -2.049  -2.049  -2.044  -2.044  -2.044  -2.044  -2.030  -2.030
 20 A1   18 B1    7 B2    7 A2   21 A1   19 B1   22 A1   20 B1                 
 -2.030  -2.030  -0.948  -0.863  -0.802  -0.677  -0.670  -0.552
  8 A2    8 B2   23 A1   21 B1   24 A1   25 A1   22 B1   26 A1                 
 -0.496  -0.466  -0.439  -0.386  -0.370  -0.353  -0.341  -0.337
 23 B1   27 A1    9 B2   24 B1   28 A1    9 A2   10 B2   25 B1                 
 -0.301  -0.286  -0.269  -0.259
 29 A1   10 A2   26 B1   11 B2                                                 
 -- Virtual --                   
 -0.091  -0.069  -0.053  -0.028   0.011   0.034   0.042   0.058
 30 A1   27 B1   12 B2   31 A1   32 A1   28 B1   33 A1   13 B2                 
  0.065   0.078   0.087   0.090   0.094   0.106   0.116   0.121
 29 B1   34 A1   35 A1   11 A2   14 B2   30 B1   31 B1   36 A1                 
  0.140   0.142   0.143   0.163   0.207   0.212   0.217   0.219
 15 B2   37 A1   32 B1   38 A1   39 A1   33 B1   12 A2   40 A1                 
  0.224   0.257   0.270   0.346   0.362   0.364   0.370   0.383
 34 B1   16 B2   35 B1   41 A1   36 B1   13 A2   42 A1   43 A1                 
  0.389   0.403   0.407   0.420   0.422   0.451   0.453   0.460
 17 B2   14 A2   18 B2   44 A1   37 B1   19 B2   45 A1   38 B1                 
  0.469   0.483   0.492   0.517   0.540   0.609   0.614   0.630
 15 A2   39 B1   46 A1   40 B1   20 B2   47 A1   41 B1   21 B2                 
  0.656   0.696   0.707   0.710   0.799   0.809   0.824   0.834
 48 A1   42 B1   49 A1   16 A2   50 A1   43 B1   51 A1   22 B2                 
  0.835   0.902   0.903   0.917   0.919   0.958   1.035   1.048
 17 A2   52 A1   44 B1   23 B2   45 B1   53 A1   46 B1   54 A1                 
  1.185   1.200   1.206   1.216   1.313   1.339   1.354   1.372
 55 A1   47 B1   18 A2   24 B2   19 A2   48 B1   25 B2   56 A1                 
  1.431   1.471   1.552   1.572   1.624   1.698   1.886   1.887
 57 A1   49 B1   58 A1   20 A2   50 B1   59 A1   60 A1   26 B2                 
  2.120   2.133   2.223   2.249   2.295   2.320   2.461   2.487
 51 B1   61 A1   27 B2   21 A2   52 B1   62 A1   53 B1   63 A1                 
  2.620   2.807   2.813   3.075   3.113   3.383   3.945   3.951
 28 B2   54 B1   29 B2   64 A1   55 B1   65 A1   30 B2   22 A2                 
  3.973   3.980   3.981   4.034   4.051   4.114   4.221   4.264
 23 A2   66 A1   56 B1   31 B2   57 B1   67 A1   68 A1   58 B1                 
  4.373   4.437   5.970   6.020   6.025   6.031   6.073   6.136
 69 A1   59 B1   24 A2   32 B2   60 B1   70 A1   71 A1   61 B1                 
  9.676   9.765  23.187  24.026  25.768  25.801  25.874  25.930
 72 A1   62 B1   73 A1   74 A1   33 B2   25 A2   63 B1   75 A1                 
 26.363  26.425  27.811  27.881  28.315  28.349  28.353  28.357
 76 A1   64 B1   77 A1   65 B1   26 A2   78 A1   34 B2   66 B1                 
 28.394  28.406  28.519  28.521  28.528  28.534  28.535  28.558
 79 A1   67 B1   35 B2   27 A2   28 A2   80 A1   68 B1   36 B2                 
 28.565  28.599  28.674  28.707 127.861 127.891 127.892 127.903
 69 B1   81 A1   82 A1   70 B1   29 A2   37 B2   71 B1   83 A1                 
127.923 127.957 151.613 151.672 215.659 215.7561901.7741901.836
 84 A1   72 B1   85 A1   73 B1   86 A1   74 B1   87 A1   75 B1                 

 Beta MOs, Restricted
 -- Occupied --                  
*******-1165.89 -176.32 -176.32 -165.73 -165.73 -165.73 -165.73
  1 B1    1 A1    2 B1    2 A1    3 B1    3 A1    1 A2    1 B2                 
-165.73 -165.73 -101.59 -101.59  -35.82  -35.82  -31.31  -31.31
  4 A1    4 B1    5 B1    5 A1    6 B1    6 A1    7 B1    7 A1                 
-31.308 -31.308 -31.308 -31.308 -22.965 -22.965 -22.963 -22.963
  2 B2    2 A2    8 A1    8 B1    9 B1    9 A1    3 B2    3 A2                 
-22.963 -22.963 -22.959 -22.959 -22.959 -22.959 -10.320 -10.286
 10 A1   10 B1   11 B1   11 A1    4 B2    4 A2   12 A1   13 A1                 
 -9.505  -9.505  -7.270  -7.270  -7.259  -7.259  -7.259  -7.259
 12 B1   14 A1   15 A1   13 B1    5 A2    5 B2   14 B1   16 A1                 
 -6.370  -6.370  -4.784  -4.784  -4.768  -4.768  -4.767  -4.767
 15 B1   17 A1   18 A1   16 B1    6 A2    6 B2   19 A1   17 B1                 
 -2.049  -2.049  -2.044  -2.044  -2.044  -2.044  -2.030  -2.030
 20 A1   18 B1    7 B2    7 A2   21 A1   19 B1   22 A1   20 B1                 
 -2.030  -2.030  -0.948  -0.863  -0.802  -0.677  -0.670  -0.552
  8 A2    8 B2   23 A1   21 B1   24 A1   25 A1   22 B1   26 A1                 
 -0.496  -0.466  -0.439  -0.386  -0.370  -0.353  -0.341  -0.337
 23 B1   27 A1    9 B2   24 B1   28 A1    9 A2   10 B2   25 B1                 
 -0.301  -0.286  -0.269  -0.259
 29 A1   10 A2   26 B1   11 B2                                                 
 -- Virtual --                   
 -0.091  -0.069  -0.053  -0.028   0.011   0.034   0.042   0.058
 30 A1   27 B1   12 B2   31 A1   32 A1   28 B1   33 A1   13 B2                 
  0.065   0.078   0.087   0.090   0.094   0.106   0.116   0.121
 29 B1   34 A1   35 A1   11 A2   14 B2   30 B1   31 B1   36 A1                 
  0.140   0.142   0.143   0.163   0.207   0.212   0.217   0.219
 15 B2   37 A1   32 B1   38 A1   39 A1   33 B1   12 A2   40 A1                 
  0.224   0.257   0.270   0.346   0.362   0.364   0.370   0.383
 34 B1   16 B2   35 B1   41 A1   36 B1   13 A2   42 A1   43 A1                 
  0.389   0.403   0.407   0.420   0.422   0.451   0.453   0.460
 17 B2   14 A2   18 B2   44 A1   37 B1   19 B2   45 A1   38 B1                 
  0.469   0.483   0.492   0.517   0.540   0.609   0.614   0.630
 15 A2   39 B1   46 A1   40 B1   20 B2   47 A1   41 B1   21 B2                 
  0.656   0.696   0.707   0.710   0.799   0.809   0.824   0.834
 48 A1   42 B1   49 A1   16 A2   50 A1   43 B1   51 A1   22 B2                 
  0.835   0.902   0.903   0.917   0.919   0.958   1.035   1.048
 17 A2   52 A1   44 B1   23 B2   45 B1   53 A1   46 B1   54 A1                 
  1.185   1.200   1.206   1.216   1.313   1.339   1.354   1.372
 55 A1   47 B1   18 A2   24 B2   19 A2   48 B1   25 B2   56 A1                 
  1.431   1.471   1.552   1.572   1.624   1.698   1.886   1.887
 57 A1   49 B1   58 A1   20 A2   50 B1   59 A1   60 A1   26 B2                 
  2.120   2.133   2.223   2.249   2.295   2.320   2.461   2.487
 51 B1   61 A1   27 B2   21 A2   52 B1   62 A1   53 B1   63 A1                 
  2.620   2.807   2.813   3.075   3.113   3.383   3.945   3.951
 28 B2   54 B1   29 B2   64 A1   55 B1   65 A1   30 B2   22 A2                 
  3.973   3.980   3.981   4.034   4.051   4.114   4.221   4.264
 23 A2   66 A1   56 B1   31 B2   57 B1   67 A1   68 A1   58 B1                 
  4.373   4.437   5.970   6.020   6.025   6.031   6.073   6.136
 69 A1   59 B1   24 A2   32 B2   60 B1   70 A1   71 A1   61 B1                 
  9.676   9.765  23.187  24.026  25.768  25.801  25.874  25.930
 72 A1   62 B1   73 A1   74 A1   33 B2   25 A2   63 B1   75 A1                 
 26.363  26.425  27.811  27.881  28.315  28.349  28.353  28.357
 76 A1   64 B1   77 A1   65 B1   26 A2   78 A1   34 B2   66 B1                 
 28.394  28.406  28.519  28.521  28.528  28.534  28.535  28.558
 79 A1   67 B1   35 B2   27 A2   28 A2   80 A1   68 B1   36 B2                 
 28.565  28.599  28.674  28.707 127.861 127.891 127.892 127.903
 69 B1   81 A1   82 A1   70 B1   29 A2   37 B2   71 B1   83 A1                 
127.923 127.957 151.613 151.672 215.659 215.7561901.7741901.836
 84 A1   72 B1   85 A1   73 B1   86 A1   74 B1   87 A1   75 B1                 
 --------------------------------------------------------------

          Ground-State Mulliken Net Atomic Charges

     Atom                 Charge (a.u.)
  ----------------------------------------
      1 Cl                    0.401096
      2 I                     0.169725
      3 Cl                    0.401096
      4 I                     0.169725
      5 C                    -0.291107
      6 C                    -0.850534
  ----------------------------------------
  Sum of atomic charges =     0.000000

 -----------------------------------------------------------------
                    Cartesian Multipole Moments
 -----------------------------------------------------------------
    Charge (ESU x 10^10)
                 0.0000
    Dipole Moment (Debye)
         X      -0.0000      Y       0.0000      Z      -0.4724
       Tot       0.4724
    Quadrupole Moments (Debye-Ang)
        XX     -87.5834     XY       0.0000     YY     -94.7892
        XZ      -0.0000     YZ       0.0000     ZZ     -92.1321
    Octopole Moments (Debye-Ang^2)
       XXX       0.0000    XXY       0.0000    XYY       0.0000
       YYY       0.0000    XXZ     -30.6158    XYZ      -0.0000
       YYZ     -21.3678    XZZ       0.0000    YZZ       0.0000
       ZZZ     -65.7250
    Hexadecapole Moments (Debye-Ang^3)
      XXXX   -1428.1623   XXXY       0.0000   XXYY    -281.3128
      XYYY       0.0000   YYYY    -125.2034   XXXZ       0.0000
      XXYZ       0.0000   XYYZ       0.0000   YYYZ       0.0000
      XXZZ    -437.9993   XYZZ       0.0000   YYZZ    -266.4694
      XZZZ       0.0000   YZZZ       0.0000   ZZZZ   -1434.7768
 -----------------------------------------------------------------
 Calculating analytic gradient of the SCF energy
 Gradient of SCF Energy
            1           2           3           4           5           6
    1   0.0002181   0.0001128  -0.0002181  -0.0001128   0.0000000   0.0000000
    2   0.0000000   0.0000000   0.0000000   0.0000000  -0.0000000  -0.0000000
    3  -0.0002504   0.0000689  -0.0002504   0.0000689  -0.0006252   0.0009881
 Max gradient component =       9.881E-04
 RMS gradient           =       3.002E-04
 Gradient time:  CPU 19.54 s  wall 5.00 s
 Geometry Optimization Parameters
   NAtoms,    NIC,     NZ,  NCons,   NDum,   NFix, NCnnct, MaxDiis
        6      27       0       0       0       0       0       0

 Cartesian Hessian Update
 Hessian Updated using BFGS Update


** GEOMETRY OPTIMIZATION IN DELOCALIZED INTERNAL COORDINATES **
   Searching for a Minimum

   Optimization Cycle:   3

                       Coordinates (Angstroms)
     ATOM                X               Y               Z
      1  Cl       -1.4493400929    0.0000000000    2.5203006291
      2  I        -1.7955161544    0.0000000000   -0.9156574202
      3  Cl        1.4493400929    0.0000000000    2.5203006291
      4  I         1.7955161544    0.0000000000   -0.9156574202
      5  C         0.0000000000    0.0000000000    1.5610424184
      6  C         0.0000000000    0.0000000000    0.2207509157
   Point Group: c2v   Number of degrees of freedom:     5


   Energy is -14835.672213658

 Hessian Updated using BFGS Update

  5 Hessian modes will be used to form the next step
  Hessian Eigenvalues:
     0.115210    0.233142    0.277208    0.293967    0.655002

 Minimum Search - Taking Simple RFO Step
 Searching for Lamda that Minimizes Along All modes
 Value Taken    Lamda =  -0.00000292
 Step Taken.  Stepsize is  0.002653

                             Maximum     Tolerance    Cnvgd?
         Gradient           0.000874      0.000300      NO
         Displacement       0.002386      0.001200      NO
         Energy change     -0.000041      0.000001      NO


 New Cartesian Coordinates Obtained by Inverse Iteration

 Displacement from previous Coordinates is:  0.003567
 ----------------------------------------------------------------
             Standard Nuclear Orientation (Angstroms)
    I     Atom           X                Y                Z
 ----------------------------------------------------------------
    1      Cl     -1.4496532239     0.0000000000     2.5211473448
    2      I      -1.7960331880     0.0000000000    -0.9163488274
    3      Cl      1.4496532239     0.0000000000     2.5211473448
    4      I       1.7960331880     0.0000000000    -0.9163488274
    5      C       0.0000000000     0.0000000000     1.5613307788
    6      C       0.0000000000     0.0000000000     0.2201519381
 ----------------------------------------------------------------
 Molecular Point Group                 C2v   NOp =  4
 Largest Abelian Subgroup              C2v   NOp =  4
 Nuclear Repulsion Energy =  1328.5921931367 hartrees
 There are       76 alpha and       76 beta electrons
 Applying Cartesian multipole field
    Component          Value
    ---------          -----
     (2,0,0)        1.00000E-11
     (0,2,0)        2.00000E-11
     (0,0,2)       -3.00000E-11
 Nucleus-field energy     =    -0.0000000195 hartrees
 Requested basis set is 6-311++G(d,p)
 There are 86 shells and 228 basis functions
 A cutoff of  1.0D-11 yielded   2654 shell pairs
 There are     20409 function pairs (     22975 Cartesian)
 Smallest overlap matrix eigenvalue = 3.42E-05
 Guess MOs from SCF MO coefficient file

 -----------------------------------------------------------------------
  General SCF calculation program by
  Eric Jon Sundstrom, Paul Horn, Yuezhi Mao, Dmitri Zuev, Alec White,
  David Stuck, Shaama M.S., Shane Yost, Joonho Lee, David Small,
  Daniel Levine, Susi Lehtola, Hugh Burton, Evgeny Epifanovsky
 -----------------------------------------------------------------------
 Exchange:     0.2000 Hartree-Fock + 0.0800 Slater + 0.7200 B88
 Correlation:  0.1900 VWN1RPA + 0.8100 LYP
 Using SG-1 standard quadrature grid
 using 4 threads for integral computing
 -------------------------------------------------------
 OpenMP Integral computing Module                
 Release: version 2.0, May 2017, Q-Chem Inc. Pleasanton 
 -------------------------------------------------------
 -------------------------------------------------------
 OpenMP BLAS3 based DFT computing Module                
 Release: version 1.0, May 2013, Q-Chem Inc. Pittsburgh 
 -------------------------------------------------------
 A restricted SCF calculation will be
 performed using DIIS
 SCF converges when DIIS error is below 1.0e-08
 ---------------------------------------
  Cycle       Energy         DIIS error
 ---------------------------------------
    1  -14835.6722144598      1.12e-05  
    2  -14835.6722146100      8.87e-06  
    3  -14835.6722147261      7.74e-06  
    4  -14835.6722151435      1.14e-06  
    5  -14835.6722151512      4.13e-07  
    6  -14835.6722151520      5.32e-08  
    7  -14835.6722151522      1.89e-08  
    8  -14835.6722151520      3.47e-09  Convergence criterion met
 ---------------------------------------
 SCF time:   CPU 40.39s  wall 11.00s 
 SCF   energy in the final basis set =   -14835.6722151520
 Total energy in the final basis set =   -14835.6722151520

 --------------------------------------------------------------
             Orbital Energies (a.u.) and Symmetries
 --------------------------------------------------------------

 Alpha MOs, Restricted
 -- Occupied --                  
*******-1165.89 -176.32 -176.32 -165.73 -165.73 -165.73 -165.73
  1 B1    1 A1    2 B1    2 A1    3 B1    3 A1    1 A2    1 B2                 
-165.73 -165.73 -101.59 -101.59  -35.82  -35.82  -31.31  -31.31
  4 A1    4 B1    5 B1    5 A1    6 B1    6 A1    7 B1    7 A1                 
-31.308 -31.308 -31.308 -31.308 -22.965 -22.965 -22.963 -22.963
  2 B2    2 A2    8 A1    8 B1    9 B1    9 A1    3 B2    3 A2                 
-22.963 -22.963 -22.959 -22.959 -22.959 -22.959 -10.321 -10.286
 10 A1   10 B1   11 B1   11 A1    4 B2    4 A2   12 A1   13 A1                 
 -9.505  -9.505  -7.270  -7.270  -7.259  -7.259  -7.259  -7.259
 12 B1   14 A1   15 A1   13 B1    5 A2    5 B2   14 B1   16 A1                 
 -6.370  -6.370  -4.784  -4.784  -4.768  -4.768  -4.767  -4.767
 15 B1   17 A1   18 A1   16 B1    6 A2    6 B2   19 A1   17 B1                 
 -2.049  -2.049  -2.044  -2.044  -2.044  -2.044  -2.030  -2.030
 20 A1   18 B1    7 B2    7 A2   21 A1   19 B1   22 A1   20 B1                 
 -2.030  -2.030  -0.947  -0.862  -0.802  -0.677  -0.670  -0.552
  8 A2    8 B2   23 A1   21 B1   24 A1   25 A1   22 B1   26 A1                 
 -0.496  -0.466  -0.439  -0.386  -0.370  -0.353  -0.341  -0.337
 23 B1   27 A1    9 B2   24 B1   28 A1    9 A2   10 B2   25 B1                 
 -0.301  -0.286  -0.269  -0.259
 29 A1   10 A2   26 B1   11 B2                                                 
 -- Virtual --                   
 -0.092  -0.069  -0.053  -0.028   0.011   0.034   0.042   0.058
 30 A1   27 B1   12 B2   31 A1   32 A1   28 B1   33 A1   13 B2                 
  0.065   0.078   0.087   0.090   0.094   0.106   0.116   0.121
 29 B1   34 A1   35 A1   11 A2   14 B2   30 B1   31 B1   36 A1                 
  0.140   0.142   0.143   0.163   0.207   0.212   0.217   0.219
 15 B2   37 A1   32 B1   38 A1   39 A1   33 B1   12 A2   40 A1                 
  0.224   0.257   0.270   0.346   0.362   0.364   0.370   0.383
 34 B1   16 B2   35 B1   41 A1   36 B1   13 A2   42 A1   43 A1                 
  0.389   0.403   0.407   0.420   0.422   0.451   0.453   0.459
 17 B2   14 A2   18 B2   44 A1   37 B1   19 B2   45 A1   38 B1                 
  0.469   0.483   0.492   0.517   0.540   0.608   0.614   0.630
 15 A2   39 B1   46 A1   40 B1   20 B2   47 A1   41 B1   21 B2                 
  0.656   0.696   0.707   0.710   0.799   0.809   0.825   0.834
 48 A1   42 B1   49 A1   16 A2   50 A1   43 B1   51 A1   22 B2                 
  0.835   0.902   0.903   0.917   0.919   0.958   1.035   1.048
 17 A2   52 A1   44 B1   23 B2   45 B1   53 A1   46 B1   54 A1                 
  1.185   1.199   1.206   1.215   1.313   1.339   1.353   1.372
 55 A1   47 B1   18 A2   24 B2   19 A2   48 B1   25 B2   56 A1                 
  1.431   1.470   1.552   1.571   1.624   1.698   1.885   1.886
 57 A1   49 B1   58 A1   20 A2   50 B1   59 A1   60 A1   26 B2                 
  2.119   2.133   2.223   2.249   2.294   2.320   2.461   2.487
 51 B1   61 A1   27 B2   21 A2   52 B1   62 A1   53 B1   63 A1                 
  2.620   2.807   2.813   3.074   3.112   3.384   3.945   3.951
 28 B2   54 B1   29 B2   64 A1   55 B1   65 A1   30 B2   22 A2                 
  3.973   3.980   3.981   4.034   4.050   4.114   4.221   4.264
 23 A2   66 A1   56 B1   31 B2   57 B1   67 A1   68 A1   58 B1                 
  4.373   4.436   5.970   6.020   6.025   6.031   6.072   6.136
 69 A1   59 B1   24 A2   32 B2   60 B1   70 A1   71 A1   61 B1                 
  9.675   9.765  23.187  24.022  25.768  25.801  25.873  25.930
 72 A1   62 B1   73 A1   74 A1   33 B2   25 A2   63 B1   75 A1                 
 26.363  26.425  27.811  27.881  28.315  28.349  28.353  28.357
 76 A1   64 B1   77 A1   65 B1   26 A2   78 A1   34 B2   66 B1                 
 28.394  28.406  28.519  28.521  28.528  28.534  28.535  28.558
 79 A1   67 B1   35 B2   27 A2   28 A2   80 A1   68 B1   36 B2                 
 28.565  28.599  28.674  28.707 127.861 127.891 127.892 127.903
 69 B1   81 A1   82 A1   70 B1   29 A2   37 B2   71 B1   83 A1                 
127.923 127.957 151.613 151.672 215.659 215.7551901.7741901.835
 84 A1   72 B1   85 A1   73 B1   86 A1   74 B1   87 A1   75 B1                 

 Beta MOs, Restricted
 -- Occupied --                  
*******-1165.89 -176.32 -176.32 -165.73 -165.73 -165.73 -165.73
  1 B1    1 A1    2 B1    2 A1    3 B1    3 A1    1 A2    1 B2                 
-165.73 -165.73 -101.59 -101.59  -35.82  -35.82  -31.31  -31.31
  4 A1    4 B1    5 B1    5 A1    6 B1    6 A1    7 B1    7 A1                 
-31.308 -31.308 -31.308 -31.308 -22.965 -22.965 -22.963 -22.963
  2 B2    2 A2    8 A1    8 B1    9 B1    9 A1    3 B2    3 A2                 
-22.963 -22.963 -22.959 -22.959 -22.959 -22.959 -10.321 -10.286
 10 A1   10 B1   11 B1   11 A1    4 B2    4 A2   12 A1   13 A1                 
 -9.505  -9.505  -7.270  -7.270  -7.259  -7.259  -7.259  -7.259
 12 B1   14 A1   15 A1   13 B1    5 A2    5 B2   14 B1   16 A1                 
 -6.370  -6.370  -4.784  -4.784  -4.768  -4.768  -4.767  -4.767
 15 B1   17 A1   18 A1   16 B1    6 A2    6 B2   19 A1   17 B1                 
 -2.049  -2.049  -2.044  -2.044  -2.044  -2.044  -2.030  -2.030
 20 A1   18 B1    7 B2    7 A2   21 A1   19 B1   22 A1   20 B1                 
 -2.030  -2.030  -0.947  -0.862  -0.802  -0.677  -0.670  -0.552
  8 A2    8 B2   23 A1   21 B1   24 A1   25 A1   22 B1   26 A1                 
 -0.496  -0.466  -0.439  -0.386  -0.370  -0.353  -0.341  -0.337
 23 B1   27 A1    9 B2   24 B1   28 A1    9 A2   10 B2   25 B1                 
 -0.301  -0.286  -0.269  -0.259
 29 A1   10 A2   26 B1   11 B2                                                 
 -- Virtual --                   
 -0.092  -0.069  -0.053  -0.028   0.011   0.034   0.042   0.058
 30 A1   27 B1   12 B2   31 A1   32 A1   28 B1   33 A1   13 B2                 
  0.065   0.078   0.087   0.090   0.094   0.106   0.116   0.121
 29 B1   34 A1   35 A1   11 A2   14 B2   30 B1   31 B1   36 A1                 
  0.140   0.142   0.143   0.163   0.207   0.212   0.217   0.219
 15 B2   37 A1   32 B1   38 A1   39 A1   33 B1   12 A2   40 A1                 
  0.224   0.257   0.270   0.346   0.362   0.364   0.370   0.383
 34 B1   16 B2   35 B1   41 A1   36 B1   13 A2   42 A1   43 A1                 
  0.389   0.403   0.407   0.420   0.422   0.451   0.453   0.459
 17 B2   14 A2   18 B2   44 A1   37 B1   19 B2   45 A1   38 B1                 
  0.469   0.483   0.492   0.517   0.540   0.608   0.614   0.630
 15 A2   39 B1   46 A1   40 B1   20 B2   47 A1   41 B1   21 B2                 
  0.656   0.696   0.707   0.710   0.799   0.809   0.825   0.834
 48 A1   42 B1   49 A1   16 A2   50 A1   43 B1   51 A1   22 B2                 
  0.835   0.902   0.903   0.917   0.919   0.958   1.035   1.048
 17 A2   52 A1   44 B1   23 B2   45 B1   53 A1   46 B1   54 A1                 
  1.185   1.199   1.206   1.215   1.313   1.339   1.353   1.372
 55 A1   47 B1   18 A2   24 B2   19 A2   48 B1   25 B2   56 A1                 
  1.431   1.470   1.552   1.571   1.624   1.698   1.885   1.886
 57 A1   49 B1   58 A1   20 A2   50 B1   59 A1   60 A1   26 B2                 
  2.119   2.133   2.223   2.249   2.294   2.320   2.461   2.487
 51 B1   61 A1   27 B2   21 A2   52 B1   62 A1   53 B1   63 A1                 
  2.620   2.807   2.813   3.074   3.112   3.384   3.945   3.951
 28 B2   54 B1   29 B2   64 A1   55 B1   65 A1   30 B2   22 A2                 
  3.973   3.980   3.981   4.034   4.050   4.114   4.221   4.264
 23 A2   66 A1   56 B1   31 B2   57 B1   67 A1   68 A1   58 B1                 
  4.373   4.436   5.970   6.020   6.025   6.031   6.072   6.136
 69 A1   59 B1   24 A2   32 B2   60 B1   70 A1   71 A1   61 B1                 
  9.675   9.765  23.187  24.022  25.768  25.801  25.873  25.930
 72 A1   62 B1   73 A1   74 A1   33 B2   25 A2   63 B1   75 A1                 
 26.363  26.425  27.811  27.881  28.315  28.349  28.353  28.357
 76 A1   64 B1   77 A1   65 B1   26 A2   78 A1   34 B2   66 B1                 
 28.394  28.406  28.519  28.521  28.528  28.534  28.535  28.558
 79 A1   67 B1   35 B2   27 A2   28 A2   80 A1   68 B1   36 B2                 
 28.565  28.599  28.674  28.707 127.861 127.891 127.892 127.903
 69 B1   81 A1   82 A1   70 B1   29 A2   37 B2   71 B1   83 A1                 
127.923 127.957 151.613 151.672 215.659 215.7551901.7741901.835
 84 A1   72 B1   85 A1   73 B1   86 A1   74 B1   87 A1   75 B1                 
 --------------------------------------------------------------

          Ground-State Mulliken Net Atomic Charges

     Atom                 Charge (a.u.)
  ----------------------------------------
      1 Cl                    0.400792
      2 I                     0.169758
      3 Cl                    0.400792
      4 I                     0.169758
      5 C                    -0.291631
      6 C                    -0.849469
  ----------------------------------------
  Sum of atomic charges =     0.000000

 -----------------------------------------------------------------
                    Cartesian Multipole Moments
 -----------------------------------------------------------------
    Charge (ESU x 10^10)
                 0.0000
    Dipole Moment (Debye)
         X      -0.0000      Y      -0.0000      Z      -0.4750
       Tot       0.4750
    Quadrupole Moments (Debye-Ang)
        XX     -87.5791     XY      -0.0000     YY     -94.7946
        XZ      -0.0000     YZ      -0.0000     ZZ     -92.1323
    Octopole Moments (Debye-Ang^2)
       XXX       0.0000    XXY      -0.0000    XYY       0.0000
       YYY       0.0000    XXZ     -30.6140    XYZ      -0.0000
       YYZ     -21.3555    XZZ      -0.0000    YZZ       0.0000
       ZZZ     -65.6739
    Hexadecapole Moments (Debye-Ang^3)
      XXXX   -1428.8251   XXXY       0.0000   XXYY    -281.4428
      XYYY      -0.0000   YYYY    -125.2147   XXXZ       0.0000
      XXYZ       0.0000   XYYZ      -0.0000   YYYZ      -0.0000
      XXZZ    -438.2519   XYZZ      -0.0000   YYZZ    -266.6670
      XZZZ      -0.0000   YZZZ      -0.0000   ZZZZ   -1435.8428
 -----------------------------------------------------------------
 Calculating analytic gradient of the SCF energy
 Gradient of SCF Energy
            1           2           3           4           5           6
    1  -0.0000111  -0.0000255   0.0000111   0.0000255   0.0000000   0.0000000
    2   0.0000000   0.0000000   0.0000000   0.0000000  -0.0000000   0.0000000
    3  -0.0000289  -0.0000365  -0.0000289  -0.0000365   0.0000065   0.0001243
 Max gradient component =       1.243E-04
 RMS gradient           =       3.446E-05
 Gradient time:  CPU 19.46 s  wall 4.99 s
 Geometry Optimization Parameters
   NAtoms,    NIC,     NZ,  NCons,   NDum,   NFix, NCnnct, MaxDiis
        6      27       0       0       0       0       0       0

 Cartesian Hessian Update
 Hessian Updated using BFGS Update


** GEOMETRY OPTIMIZATION IN DELOCALIZED INTERNAL COORDINATES **
   Searching for a Minimum

   Optimization Cycle:   4

                       Coordinates (Angstroms)
     ATOM                X               Y               Z
      1  Cl       -1.4496532239    0.0000000000    2.5211473448
      2  I        -1.7960331880    0.0000000000   -0.9163488274
      3  Cl        1.4496532239    0.0000000000    2.5211473448
      4  I         1.7960331880    0.0000000000   -0.9163488274
      5  C         0.0000000000    0.0000000000    1.5613307788
      6  C         0.0000000000    0.0000000000    0.2201519381
   Point Group: c2v   Number of degrees of freedom:     5


   Energy is -14835.672215152

 Hessian Updated using BFGS Update

  5 Hessian modes will be used to form the next step
  Hessian Eigenvalues:
     0.121307    0.227329    0.279503    0.290110    0.625459

 Minimum Search - Taking Simple RFO Step
 Searching for Lamda that Minimizes Along All modes
 Value Taken    Lamda =   0.00000000
 Step Taken.  Stepsize is  0.000680

                             Maximum     Tolerance    Cnvgd?
         Gradient           0.000081      0.000300     YES
         Displacement       0.000541      0.001200     YES
         Energy change     -0.000001      0.000001      NO


                       Distance Matrix (Angstroms)
             Cl(  1)   I (  2)   Cl(  3)   I (  4)   C (  5)
   I (  2)  3.454904
   Cl(  3)  2.899306  4.727670
   I (  4)  4.727670  3.592066  3.454904
   C (  5)  1.738604  3.060169  1.738604  3.060169
   C (  6)  2.719572  2.125410  2.719572  2.125410  1.341179

 Final energy is   -14835.672215151984     


 ******************************
 **  OPTIMIZATION CONVERGED  **
 ******************************

                       Coordinates (Angstroms)
     ATOM                X               Y               Z
      1  Cl       -1.4496532239    0.0000000000    2.5211473448
      2  I        -1.7960331880    0.0000000000   -0.9163488274
      3  Cl        1.4496532239    0.0000000000    2.5211473448
      4  I         1.7960331880    0.0000000000   -0.9163488274
      5  C         0.0000000000    0.0000000000    1.5613307788
      6  C         0.0000000000    0.0000000000    0.2201519381

Z-matrix Print:
$molecule
0 1
I 
C  1 2.125410
C  2 1.341179 1 122.324967
Cl 3 1.738604 2 123.508575 1 -180.000000 0
Cl 3 1.738604 2 123.508575 1 -0.000000 0
I  2 2.125410 1 115.350066 3 -180.000000 0
$end


 --------------------------------------------------------------
             Orbital Energies (a.u.) and Symmetries
 --------------------------------------------------------------

 Alpha MOs, Restricted
 -- Occupied --                  
*******-1165.89 -176.32 -176.32 -165.73 -165.73 -165.73 -165.73
  1 B1    1 A1    2 B1    2 A1    3 B1    3 A1    1 A2    1 B2                 
-165.73 -165.73 -101.59 -101.59  -35.82  -35.82  -31.31  -31.31
  4 A1    4 B1    5 B1    5 A1    6 B1    6 A1    7 B1    7 A1                 
-31.308 -31.308 -31.308 -31.308 -22.965 -22.965 -22.963 -22.963
  2 B2    2 A2    8 A1    8 B1    9 B1    9 A1    3 B2    3 A2                 
-22.963 -22.963 -22.959 -22.959 -22.959 -22.959 -10.321 -10.286
 10 A1   10 B1   11 B1   11 A1    4 B2    4 A2   12 A1   13 A1                 
 -9.505  -9.505  -7.270  -7.270  -7.259  -7.259  -7.259  -7.259
 12 B1   14 A1   15 A1   13 B1    5 A2    5 B2   14 B1   16 A1                 
 -6.370  -6.370  -4.784  -4.784  -4.768  -4.768  -4.767  -4.767
 15 B1   17 A1   18 A1   16 B1    6 A2    6 B2   19 A1   17 B1                 
 -2.049  -2.049  -2.044  -2.044  -2.044  -2.044  -2.030  -2.030
 20 A1   18 B1    7 B2    7 A2   21 A1   19 B1   22 A1   20 B1                 
 -2.030  -2.030  -0.947  -0.862  -0.802  -0.677  -0.670  -0.552
  8 A2    8 B2   23 A1   21 B1   24 A1   25 A1   22 B1   26 A1                 
 -0.496  -0.466  -0.439  -0.386  -0.370  -0.353  -0.341  -0.337
 23 B1   27 A1    9 B2   24 B1   28 A1    9 A2   10 B2   25 B1                 
 -0.301  -0.286  -0.269  -0.259
 29 A1   10 A2   26 B1   11 B2                                                 
 -- Virtual --                   
 -0.092  -0.069  -0.053  -0.028   0.011   0.034   0.042   0.058
 30 A1   27 B1   12 B2   31 A1   32 A1   28 B1   33 A1   13 B2                 
  0.065   0.078   0.087   0.090   0.094   0.106   0.116   0.121
 29 B1   34 A1   35 A1   11 A2   14 B2   30 B1   31 B1   36 A1                 
  0.140   0.142   0.143   0.163   0.207   0.212   0.217   0.219
 15 B2   37 A1   32 B1   38 A1   39 A1   33 B1   12 A2   40 A1                 
  0.224   0.257   0.270   0.346   0.362   0.364   0.370   0.383
 34 B1   16 B2   35 B1   41 A1   36 B1   13 A2   42 A1   43 A1                 
  0.389   0.403   0.407   0.420   0.422   0.451   0.453   0.459
 17 B2   14 A2   18 B2   44 A1   37 B1   19 B2   45 A1   38 B1                 
  0.469   0.483   0.492   0.517   0.540   0.608   0.614   0.630
 15 A2   39 B1   46 A1   40 B1   20 B2   47 A1   41 B1   21 B2                 
  0.656   0.696   0.707   0.710   0.799   0.809   0.825   0.834
 48 A1   42 B1   49 A1   16 A2   50 A1   43 B1   51 A1   22 B2                 
  0.835   0.902   0.903   0.917   0.919   0.958   1.035   1.048
 17 A2   52 A1   44 B1   23 B2   45 B1   53 A1   46 B1   54 A1                 
  1.185   1.199   1.206   1.215   1.313   1.339   1.353   1.372
 55 A1   47 B1   18 A2   24 B2   19 A2   48 B1   25 B2   56 A1                 
  1.431   1.470   1.552   1.571   1.624   1.698   1.885   1.886
 57 A1   49 B1   58 A1   20 A2   50 B1   59 A1   60 A1   26 B2                 
  2.119   2.133   2.223   2.249   2.294   2.320   2.461   2.487
 51 B1   61 A1   27 B2   21 A2   52 B1   62 A1   53 B1   63 A1                 
  2.620   2.807   2.813   3.074   3.112   3.384   3.945   3.951
 28 B2   54 B1   29 B2   64 A1   55 B1   65 A1   30 B2   22 A2                 
  3.973   3.980   3.981   4.034   4.050   4.114   4.221   4.264
 23 A2   66 A1   56 B1   31 B2   57 B1   67 A1   68 A1   58 B1                 
  4.373   4.436   5.970   6.020   6.025   6.031   6.072   6.136
 69 A1   59 B1   24 A2   32 B2   60 B1   70 A1   71 A1   61 B1                 
  9.675   9.765  23.187  24.022  25.768  25.801  25.873  25.930
 72 A1   62 B1   73 A1   74 A1   33 B2   25 A2   63 B1   75 A1                 
 26.363  26.425  27.811  27.881  28.315  28.349  28.353  28.357
 76 A1   64 B1   77 A1   65 B1   26 A2   78 A1   34 B2   66 B1                 
 28.394  28.406  28.519  28.521  28.528  28.534  28.535  28.558
 79 A1   67 B1   35 B2   27 A2   28 A2   80 A1   68 B1   36 B2                 
 28.565  28.599  28.674  28.707 127.861 127.891 127.892 127.903
 69 B1   81 A1   82 A1   70 B1   29 A2   37 B2   71 B1   83 A1                 
127.923 127.957 151.613 151.672 215.659 215.7551901.7741901.835
 84 A1   72 B1   85 A1   73 B1   86 A1   74 B1   87 A1   75 B1                 

 Beta MOs, Restricted
 -- Occupied --                  
*******-1165.89 -176.32 -176.32 -165.73 -165.73 -165.73 -165.73
  1 B1    1 A1    2 B1    2 A1    3 B1    3 A1    1 A2    1 B2                 
-165.73 -165.73 -101.59 -101.59  -35.82  -35.82  -31.31  -31.31
  4 A1    4 B1    5 B1    5 A1    6 B1    6 A1    7 B1    7 A1                 
-31.308 -31.308 -31.308 -31.308 -22.965 -22.965 -22.963 -22.963
  2 B2    2 A2    8 A1    8 B1    9 B1    9 A1    3 B2    3 A2                 
-22.963 -22.963 -22.959 -22.959 -22.959 -22.959 -10.321 -10.286
 10 A1   10 B1   11 B1   11 A1    4 B2    4 A2   12 A1   13 A1                 
 -9.505  -9.505  -7.270  -7.270  -7.259  -7.259  -7.259  -7.259
 12 B1   14 A1   15 A1   13 B1    5 A2    5 B2   14 B1   16 A1                 
 -6.370  -6.370  -4.784  -4.784  -4.768  -4.768  -4.767  -4.767
 15 B1   17 A1   18 A1   16 B1    6 A2    6 B2   19 A1   17 B1                 
 -2.049  -2.049  -2.044  -2.044  -2.044  -2.044  -2.030  -2.030
 20 A1   18 B1    7 B2    7 A2   21 A1   19 B1   22 A1   20 B1                 
 -2.030  -2.030  -0.947  -0.862  -0.802  -0.677  -0.670  -0.552
  8 A2    8 B2   23 A1   21 B1   24 A1   25 A1   22 B1   26 A1                 
 -0.496  -0.466  -0.439  -0.386  -0.370  -0.353  -0.341  -0.337
 23 B1   27 A1    9 B2   24 B1   28 A1    9 A2   10 B2   25 B1                 
 -0.301  -0.286  -0.269  -0.259
 29 A1   10 A2   26 B1   11 B2                                                 
 -- Virtual --                   
 -0.092  -0.069  -0.053  -0.028   0.011   0.034   0.042   0.058
 30 A1   27 B1   12 B2   31 A1   32 A1   28 B1   33 A1   13 B2                 
  0.065   0.078   0.087   0.090   0.094   0.106   0.116   0.121
 29 B1   34 A1   35 A1   11 A2   14 B2   30 B1   31 B1   36 A1                 
  0.140   0.142   0.143   0.163   0.207   0.212   0.217   0.219
 15 B2   37 A1   32 B1   38 A1   39 A1   33 B1   12 A2   40 A1                 
  0.224   0.257   0.270   0.346   0.362   0.364   0.370   0.383
 34 B1   16 B2   35 B1   41 A1   36 B1   13 A2   42 A1   43 A1                 
  0.389   0.403   0.407   0.420   0.422   0.451   0.453   0.459
 17 B2   14 A2   18 B2   44 A1   37 B1   19 B2   45 A1   38 B1                 
  0.469   0.483   0.492   0.517   0.540   0.608   0.614   0.630
 15 A2   39 B1   46 A1   40 B1   20 B2   47 A1   41 B1   21 B2                 
  0.656   0.696   0.707   0.710   0.799   0.809   0.825   0.834
 48 A1   42 B1   49 A1   16 A2   50 A1   43 B1   51 A1   22 B2                 
  0.835   0.902   0.903   0.917   0.919   0.958   1.035   1.048
 17 A2   52 A1   44 B1   23 B2   45 B1   53 A1   46 B1   54 A1                 
  1.185   1.199   1.206   1.215   1.313   1.339   1.353   1.372
 55 A1   47 B1   18 A2   24 B2   19 A2   48 B1   25 B2   56 A1                 
  1.431   1.470   1.552   1.571   1.624   1.698   1.885   1.886
 57 A1   49 B1   58 A1   20 A2   50 B1   59 A1   60 A1   26 B2                 
  2.119   2.133   2.223   2.249   2.294   2.320   2.461   2.487
 51 B1   61 A1   27 B2   21 A2   52 B1   62 A1   53 B1   63 A1                 
  2.620   2.807   2.813   3.074   3.112   3.384   3.945   3.951
 28 B2   54 B1   29 B2   64 A1   55 B1   65 A1   30 B2   22 A2                 
  3.973   3.980   3.981   4.034   4.050   4.114   4.221   4.264
 23 A2   66 A1   56 B1   31 B2   57 B1   67 A1   68 A1   58 B1                 
  4.373   4.436   5.970   6.020   6.025   6.031   6.072   6.136
 69 A1   59 B1   24 A2   32 B2   60 B1   70 A1   71 A1   61 B1                 
  9.675   9.765  23.187  24.022  25.768  25.801  25.873  25.930
 72 A1   62 B1   73 A1   74 A1   33 B2   25 A2   63 B1   75 A1                 
 26.363  26.425  27.811  27.881  28.315  28.349  28.353  28.357
 76 A1   64 B1   77 A1   65 B1   26 A2   78 A1   34 B2   66 B1                 
 28.394  28.406  28.519  28.521  28.528  28.534  28.535  28.558
 79 A1   67 B1   35 B2   27 A2   28 A2   80 A1   68 B1   36 B2                 
 28.565  28.599  28.674  28.707 127.861 127.891 127.892 127.903
 69 B1   81 A1   82 A1   70 B1   29 A2   37 B2   71 B1   83 A1                 
127.923 127.957 151.613 151.672 215.659 215.7551901.7741901.835
 84 A1   72 B1   85 A1   73 B1   86 A1   74 B1   87 A1   75 B1                 
 --------------------------------------------------------------

          Ground-State Mulliken Net Atomic Charges

     Atom                 Charge (a.u.)
  ----------------------------------------
      1 Cl                    0.400792
      2 I                     0.169758
      3 Cl                    0.400792
      4 I                     0.169758
      5 C                    -0.291631
      6 C                    -0.849469
  ----------------------------------------
  Sum of atomic charges =     0.000000

 -----------------------------------------------------------------
                    Cartesian Multipole Moments
 -----------------------------------------------------------------
    Charge (ESU x 10^10)
                 0.0000
    Dipole Moment (Debye)
         X      -0.0000      Y      -0.0000      Z      -0.4750
       Tot       0.4750
    Quadrupole Moments (Debye-Ang)
        XX     -87.5791     XY      -0.0000     YY     -94.7946
        XZ      -0.0000     YZ      -0.0000     ZZ     -92.1323
    Octopole Moments (Debye-Ang^2)
       XXX       0.0000    XXY      -0.0000    XYY       0.0000
       YYY       0.0000    XXZ     -30.6140    XYZ      -0.0000
       YYZ     -21.3555    XZZ      -0.0000    YZZ       0.0000
       ZZZ     -65.6739
    Hexadecapole Moments (Debye-Ang^3)
      XXXX   -1428.8251   XXXY       0.0000   XXYY    -281.4428
      XYYY      -0.0000   YYYY    -125.2147   XXXZ       0.0000
      XXYZ       0.0000   XYYZ      -0.0000   YYYZ      -0.0000
      XXZZ    -438.2519   XYZZ      -0.0000   YYZZ    -266.6670
      XZZZ      -0.0000   YZZZ      -0.0000   ZZZZ   -1435.8428
 -----------------------------------------------------------------
Archival summary:
1\1\TWL01\OPT\ProcedureUnspecified\BasisUnspecified\2l22\taweetha\TueAug2816:51:272018TueAug2816:51:272018\0\\#,OPT,ProcedureUnspecified,BasisUnspecified,\\0,1\I\C,1,2.12541\C,2,1.34118,1,122.325\Cl,3,1.7386,2,123.509,1,-180,0\Cl,3,1.7386,2,123.509,1,-0,0\I,2,2.12541,1,115.35,3,-180,0\\\@

 Total job time:  68.02s(wall), 253.92s(cpu) 
 Tue Aug 28 16:51:27 2018

        *************************************************************
        *                                                           *
        *  Thank you very much for using Q-Chem.  Have a nice day.  *
        *                                                           *
        *************************************************************


 
User input: 2 of 2 
 
Q-Chem Developer Version!
                  Welcome to Q-Chem
     A Quantum Leap Into The Future Of Chemistry


 Q-Chem 5.1, Q-Chem, Inc., Pleasanton, CA (2018)

 Yihan Shao,  Zhengting Gan,  E. Epifanovsky,  A. T. B. Gilbert,  M. Wormit,  
 J. Kussmann,  A. W. Lange,  A. Behn,  Jia Deng,  Xintian Feng,  D. Ghosh,  
 M. Goldey,  P. R. Horn,  L. D. Jacobson,  I. Kaliman,  T. Kus,  A. Landau,  
 Jie Liu,  E. I. Proynov,  R. M. Richard,  R. P. Steele,  E. J. Sundstrom,  
 H. L. Woodcock III,  P. M. Zimmerman,  D. Zuev,  B. Albrecht,  E. Alguire,  
 S. A. Baeppler,  D. Barton,  Z. Benda,  Y. A. Bernard,  E. J. Berquist,  
 K. B. Bravaya,  H. Burton,  D. Casanova,  Chun-Min Chang,  Yunqing Chen,  
 A. Chien,  K. D. Closser,  M. P. Coons,  S. Coriani,  S. Dasgupta,  
 A. L. Dempwolff,  M. Diedenhofen,  Hainam Do,  R. G. Edgar,  Po-Tung Fang,  
 S. Faraji,  S. Fatehi,  Qingguo Feng,  K. D. Fenk,  J. Fosso-Tande,  
 Qinghui Ge,  A. Ghysels,  G. Gidofalvi,  J. Gomes,  J. Gonthier,  A. Gunina,  
 D. Hait,  M. W. D. Hanson-Heine,  P. H. P. Harbach,  A. W. Hauser,  
 J. E. Herr,  E. G. Hohenstein,  Z. C. Holden,  Kerwin Hui,  B. C. Huynh,  
 T.-C. Jagau,  Hyunjun Ji,  B. Kaduk,  K. Khistyaev,  Jaehoon Kim,  
 P. Klunzinger,  K. Koh,  D. Kosenkov,  L. Koulias,  T. Kowalczyk,  
 C. M. Krauter,  A. Kunitsa,  Ka Un Lao,  A. Laurent,  K. V. Lawler,  
 Joonho Lee,  D. Lefrancois,  S. Lehtola,  D. S. Levine,  Yi-Pei Li,  
 You-Sheng Lin,  Fenglai Liu,  E. Livshits,  A. Luenser,  P. Manohar,  
 E. Mansoor,  S. F. Manzer,  Shan-Ping Mao,  Yuezhi Mao,  N. Mardirossian,  
 A. V. Marenich,  T. Markovich,  L. A. Martinez-Martinez,  S. A. Maurer,  
 N. J. Mayhall,  S. C. McKenzie,  J.-M. Mewes,  A. F. Morrison,  
 J. W. Mullinax,  K. Nanda,  T. S. Nguyen-Beck,  R. Olivares-Amaya,  
 J. A. Parkhill,  T. M. Perrine,  F. Plasser,  P. Pokhilko,  S. Prager,  
 A. Prociuk,  E. Ramos,  D. R. Rehn,  F. Rob,  M. Schneider,  N. Sergueev,  
 S. M. Sharada,  S. Sharma,  D. W. Small,  T. Stauch,  T. Stein,  
 Yu-Chuan Su,  A. J. W. Thom,  A. Tkatchenko,  T. Tsuchimochi,  N. M. Tubman,  
 L. Vogt,  M. L. Vidal,  O. Vydrov,  M. A. Watson,  J. Wenzel,  
 M. de Wergifosse,  T. A. Wesolowski,  A. White,  J. Witte,  A. Yamada,  
 Jun Yang,  K. Yao,  S. Yeganeh,  S. R. Yost,  Zhi-Qiang You,  A. Zech,  
 Igor Ying Zhang,  Xing Zhang,  Yan Zhao,  Ying Zhu,  B. R. Brooks,  
 G. K. L. Chan,  C. J. Cramer,  M. S. Gordon,  W. J. Hehre,  A. Klamt,  
 M. W. Schmidt,  C. D. Sherrill,  D. G. Truhlar,  A. Aspuru-Guzik,  R. Baer,  
 A. T. Bell,  N. A. Besley,  Jeng-Da Chai,  A. E. DePrince, III,  
 R. A. DiStasio Jr.,  A. Dreuw,  B. D. Dunietz,  T. R. Furlani,  
 Chao-Ping Hsu,  Yousung Jung,  Jing Kong,  D. S. Lambrecht,  WanZhen Liang,  
 C. Ochsenfeld,  V. A. Rassolov,  L. V. Slipchenko,  J. E. Subotnik,  
 T. Van Voorhis,  J. M. Herbert,  A. I. Krylov,  P. M. W. Gill,  M. Head-Gordon

 Contributors to earlier versions of Q-Chem not listed above: 
 R. D. Adamson,  B. Austin,  J. Baker,  G. J. O. Beran,  K. Brandhorst,  
 S. T. Brown,  E. F. C. Byrd,  A. K. Chakraborty,  C.-L. Cheng,  
 Siu Hung Chien,  D. M. Chipman,  D. L. Crittenden,  H. Dachsel,  
 R. J. Doerksen,  A. D. Dutoi,  L. Fusti-Molnar,  W. A. Goddard III,  
 A. Golubeva-Zadorozhnaya,  S. R. Gwaltney,  G. Hawkins,  A. Heyden,  
 S. Hirata,  G. Kedziora,  F. J. Keil,  C. Kelley,  Jihan Kim,  R. A. King,  
 R. Z. Khaliullin,  P. P. Korambath,  W. Kurlancheek,  A. M. Lee,  M. S. Lee,  
 S. V. Levchenko,  Ching Yeh Lin,  D. Liotard,  R. C. Lochan,  I. Lotan,  
 P. E. Maslen,  N. Nair,  D. P. O'Neill,  D. Neuhauser,  E. Neuscamman,  
 C. M. Oana,  R. Olson,  B. Peters,  R. Peverati,  P. A. Pieniazek,  
 Y. M. Rhee,  J. Ritchie,  M. A. Rohrdanz,  E. Rosta,  N. J. Russ,  
 H. F. Schaefer III,  N. E. Schultz,  N. Shenvi,  A. C. Simmonett,  A. Sodt,  
 D. Stuck,  K. S. Thanthiriwatte,  V. Vanovschi,  Tao Wang,  A. Warshel,  
 C. F. Williams,  Q. Wu,  X. Xu,  W. Zhang

 Please cite Q-Chem as follows:
 Y. Shao et al., Mol. Phys. 113, 184-215 (2015)
 DOI: 10.1080/00268976.2014.952696

 Q-Chem 5.1.1 for Intel X86 EM64T Linux

 Parts of Q-Chem use Armadillo 8.300.2 (Tropical Shenanigans).
 http://arma.sourceforge.net/

 Q-Chem begins on Tue Aug 28 16:51:27 2018  

Host: 
0

     Scratch files written to /scratch/taweetham/qchem20934//
The previous job contains 0 fragments, simply inherited here
Input Ideriv = 2
Curr. Ideriv = -1
Max.  Ideriv = 2

Checking the input file for inconsistencies... 	...done.

--------------------------------------------------------------
User input:
--------------------------------------------------------------

$molecule
read
$end

$rem
   SCF_GUESS 	READ
   JOB_TYPE 	FREQUENCY
   BASIS 	6-311++G**
   EXCHANGE 	B3LYP
   MEM_TOTAL	7500	
$end


--------------------------------------------------------------
 ----------------------------------------------------------------
             Standard Nuclear Orientation (Angstroms)
    I     Atom           X                Y                Z
 ----------------------------------------------------------------
    1      Cl     -1.4496532239     0.0000000000     2.5259175401
    2      I      -1.7960331880    -0.0000000000    -0.9115786321
    3      Cl      1.4496532239     0.0000000000     2.5259175401
    4      I       1.7960331880     0.0000000000    -0.9115786321
    5      C      -0.0000000000     0.0000000000     1.5661009741
    6      C      -0.0000000000     0.0000000000     0.2249221334
 ----------------------------------------------------------------
 Molecular Point Group                 C2v   NOp =  4
 Largest Abelian Subgroup              C2v   NOp =  4
 Nuclear Repulsion Energy =  1328.5921931367 hartrees
 There are       76 alpha and       76 beta electrons
 Requested basis set is 6-311++G(d,p)
 There are 86 shells and 228 basis functions

 Total QAlloc Memory Limit   7500 MB
 Mega-Array Size       188 MB
 MEM_STATIC part       192 MB

                       Distance Matrix (Angstroms)
             Cl(  1)   I (  2)   Cl(  3)   I (  4)   C (  5)
   I (  2)  3.454904
   Cl(  3)  2.899306  4.727670
   I (  4)  4.727670  3.592066  3.454904
   C (  5)  1.738604  3.060169  1.738604  3.060169
   C (  6)  2.719572  2.125410  2.719572  2.125410  1.341179

 A cutoff of  1.0D-11 yielded   2654 shell pairs
 There are     20409 function pairs (     22975 Cartesian)

 -------------------------------------------------------
 OpenMP Integral Computing Module                       
 Release: version 1.0, May 2013, Q-Chem Inc. Pittsburgh 
 -------------------------------------------------------
 Integral Job Info:
 Integral job number is                      11
 Integral operator is                         1
 short-range coefficients                     0
 long-range coefficients              100000000
 Omega coefficients                           0
 if combine SR and LR in K                    0
 Integral screening is                        0
 Integral computing path is                   2
 max size of driver memory is            800000
 size of driver memory is                593474
 size of scratch memory is             11933652
 max col of scratch BK array               1296
 max len of scratch array in speh3          155
 max len of scratch index in speh4           18
 max int batch size is                      520
 min int batch size is                       52
 fixed nKL is                                52
 max L of basis functions is                  2
 order of int derivative is                   0
 number of shells is                         86
 number of basis is                         242
 number of cartesian basis is               242
 number of contracted shell pairs          2654
 number of primitive shell pairs           5621
 maxK2 (contraction) of shell pair           36
 max number of K2 of shell pair               1
 max number of CS2 of shell pair            390
 max number of PS2 of shell pair            390
 mem total for path MDJ                  547164
 -------------------------------------------------------
 Smallest overlap matrix eigenvalue = 3.42E-05
 Guess MOs from SCF MO coefficient file

 -----------------------------------------------------------------------
  General SCF calculation program by
  Eric Jon Sundstrom, Paul Horn, Yuezhi Mao, Dmitri Zuev, Alec White,
  David Stuck, Shaama M.S., Shane Yost, Joonho Lee, David Small,
  Daniel Levine, Susi Lehtola, Hugh Burton, Evgeny Epifanovsky
 -----------------------------------------------------------------------
 Exchange:     0.2000 Hartree-Fock + 0.0800 Slater + 0.7200 B88
 Correlation:  0.1900 VWN1RPA + 0.8100 LYP
 Using SG-1 standard quadrature grid
 using 4 threads for integral computing
 -------------------------------------------------------
 OpenMP Integral computing Module                
 Release: version 2.0, May 2017, Q-Chem Inc. Pleasanton 
 -------------------------------------------------------
 -------------------------------------------------------
 OpenMP BLAS3 based DFT computing Module                
 Release: version 1.0, May 2013, Q-Chem Inc. Pittsburgh 
 -------------------------------------------------------
 A restricted SCF calculation will be
 performed using DIIS
 SCF converges when DIIS error is below 1.0e-08
 ---------------------------------------
  Cycle       Energy         DIIS error
 ---------------------------------------
    1  -14835.6722151448      8.24e-10  
    2  -14835.6722151572      1.04e-09  Convergence criterion met
 ---------------------------------------
 SCF time:   CPU 6.61s  wall 2.00s 
 SCF   energy in the final basis set =   -14835.6722151572
 Total energy in the final basis set =   -14835.6722151572

 --------------------------------------------------------------
             Orbital Energies (a.u.) and Symmetries
 --------------------------------------------------------------

 Alpha MOs, Restricted
 -- Occupied --                  
*******-1165.89 -176.32 -176.32 -165.73 -165.73 -165.73 -165.73
  1 B1    1 A1    2 B1    2 A1    3 B1    3 A1    1 A2    1 B2                 
-165.73 -165.73 -101.59 -101.59  -35.82  -35.82  -31.31  -31.31
  4 A1    4 B1    5 B1    5 A1    6 B1    6 A1    7 B1    7 A1                 
-31.308 -31.308 -31.308 -31.308 -22.965 -22.965 -22.963 -22.963
  2 B2    2 A2    8 A1    8 B1    9 B1    9 A1    3 B2    3 A2                 
-22.963 -22.963 -22.959 -22.959 -22.959 -22.959 -10.321 -10.286
 10 A1   10 B1   11 B1   11 A1    4 B2    4 A2   12 A1   13 A1                 
 -9.505  -9.505  -7.270  -7.270  -7.259  -7.259  -7.259  -7.259
 12 B1   14 A1   15 A1   13 B1    5 A2    5 B2   14 B1   16 A1                 
 -6.370  -6.370  -4.784  -4.784  -4.768  -4.768  -4.767  -4.767
 15 B1   17 A1   18 A1   16 B1    6 A2    6 B2   19 A1   17 B1                 
 -2.049  -2.049  -2.044  -2.044  -2.044  -2.044  -2.030  -2.030
 20 A1   18 B1    7 B2    7 A2   21 A1   19 B1   22 A1   20 B1                 
 -2.030  -2.030  -0.947  -0.862  -0.802  -0.677  -0.670  -0.552
  8 A2    8 B2   23 A1   21 B1   24 A1   25 A1   22 B1   26 A1                 
 -0.496  -0.466  -0.439  -0.386  -0.370  -0.353  -0.341  -0.337
 23 B1   27 A1    9 B2   24 B1   28 A1    9 A2   10 B2   25 B1                 
 -0.301  -0.286  -0.269  -0.259
 29 A1   10 A2   26 B1   11 B2                                                 
 -- Virtual --                   
 -0.092  -0.069  -0.053  -0.028   0.011   0.034   0.042   0.058
 30 A1   27 B1   12 B2   31 A1   32 A1   28 B1   33 A1   13 B2                 
  0.065   0.078   0.087   0.090   0.094   0.106   0.116   0.121
 29 B1   34 A1   35 A1   11 A2   14 B2   30 B1   31 B1   36 A1                 
  0.140   0.142   0.143   0.163   0.207   0.212   0.217   0.219
 15 B2   37 A1   32 B1   38 A1   39 A1   33 B1   12 A2   40 A1                 
  0.224   0.257   0.270   0.346   0.362   0.364   0.370   0.383
 34 B1   16 B2   35 B1   41 A1   36 B1   13 A2   42 A1   43 A1                 
  0.389   0.403   0.407   0.420   0.422   0.451   0.453   0.459
 17 B2   14 A2   18 B2   44 A1   37 B1   19 B2   45 A1   38 B1                 
  0.469   0.483   0.492   0.517   0.540   0.608   0.614   0.630
 15 A2   39 B1   46 A1   40 B1   20 B2   47 A1   41 B1   21 B2                 
  0.656   0.696   0.707   0.710   0.799   0.809   0.825   0.834
 48 A1   42 B1   49 A1   16 A2   50 A1   43 B1   51 A1   22 B2                 
  0.835   0.902   0.903   0.917   0.919   0.958   1.035   1.048
 17 A2   52 A1   44 B1   23 B2   45 B1   53 A1   46 B1   54 A1                 
  1.185   1.199   1.206   1.215   1.313   1.339   1.353   1.372
 55 A1   47 B1   18 A2   24 B2   19 A2   48 B1   25 B2   56 A1                 
  1.431   1.470   1.552   1.571   1.624   1.698   1.885   1.886
 57 A1   49 B1   58 A1   20 A2   50 B1   59 A1   60 A1   26 B2                 
  2.119   2.133   2.223   2.249   2.294   2.320   2.461   2.487
 51 B1   61 A1   27 B2   21 A2   52 B1   62 A1   53 B1   63 A1                 
  2.620   2.807   2.813   3.074   3.112   3.384   3.945   3.951
 28 B2   54 B1   29 B2   64 A1   55 B1   65 A1   30 B2   22 A2                 
  3.973   3.980   3.981   4.034   4.050   4.114   4.221   4.264
 23 A2   66 A1   56 B1   31 B2   57 B1   67 A1   68 A1   58 B1                 
  4.373   4.436   5.970   6.020   6.025   6.031   6.072   6.136
 69 A1   59 B1   24 A2   32 B2   60 B1   70 A1   71 A1   61 B1                 
  9.675   9.765  23.187  24.022  25.768  25.801  25.873  25.930
 72 A1   62 B1   73 A1   74 A1   33 B2   25 A2   63 B1   75 A1                 
 26.363  26.425  27.811  27.881  28.315  28.349  28.353  28.357
 76 A1   64 B1   77 A1   65 B1   26 A2   78 A1   34 B2   66 B1                 
 28.394  28.406  28.519  28.521  28.528  28.534  28.535  28.558
 79 A1   67 B1   35 B2   27 A2   28 A2   80 A1   68 B1   36 B2                 
 28.565  28.599  28.674  28.707 127.861 127.891 127.892 127.903
 69 B1   81 A1   82 A1   70 B1   29 A2   37 B2   71 B1   83 A1                 
127.923 127.957 151.613 151.672 215.659 215.7551901.7741901.835
 84 A1   72 B1   85 A1   73 B1   86 A1   74 B1   87 A1   75 B1                 

 Beta MOs, Restricted
 -- Occupied --                  
*******-1165.89 -176.32 -176.32 -165.73 -165.73 -165.73 -165.73
  1 B1    1 A1    2 B1    2 A1    3 B1    3 A1    1 A2    1 B2                 
-165.73 -165.73 -101.59 -101.59  -35.82  -35.82  -31.31  -31.31
  4 A1    4 B1    5 B1    5 A1    6 B1    6 A1    7 B1    7 A1                 
-31.308 -31.308 -31.308 -31.308 -22.965 -22.965 -22.963 -22.963
  2 B2    2 A2    8 A1    8 B1    9 B1    9 A1    3 B2    3 A2                 
-22.963 -22.963 -22.959 -22.959 -22.959 -22.959 -10.321 -10.286
 10 A1   10 B1   11 B1   11 A1    4 B2    4 A2   12 A1   13 A1                 
 -9.505  -9.505  -7.270  -7.270  -7.259  -7.259  -7.259  -7.259
 12 B1   14 A1   15 A1   13 B1    5 A2    5 B2   14 B1   16 A1                 
 -6.370  -6.370  -4.784  -4.784  -4.768  -4.768  -4.767  -4.767
 15 B1   17 A1   18 A1   16 B1    6 A2    6 B2   19 A1   17 B1                 
 -2.049  -2.049  -2.044  -2.044  -2.044  -2.044  -2.030  -2.030
 20 A1   18 B1    7 B2    7 A2   21 A1   19 B1   22 A1   20 B1                 
 -2.030  -2.030  -0.947  -0.862  -0.802  -0.677  -0.670  -0.552
  8 A2    8 B2   23 A1   21 B1   24 A1   25 A1   22 B1   26 A1                 
 -0.496  -0.466  -0.439  -0.386  -0.370  -0.353  -0.341  -0.337
 23 B1   27 A1    9 B2   24 B1   28 A1    9 A2   10 B2   25 B1                 
 -0.301  -0.286  -0.269  -0.259
 29 A1   10 A2   26 B1   11 B2                                                 
 -- Virtual --                   
 -0.092  -0.069  -0.053  -0.028   0.011   0.034   0.042   0.058
 30 A1   27 B1   12 B2   31 A1   32 A1   28 B1   33 A1   13 B2                 
  0.065   0.078   0.087   0.090   0.094   0.106   0.116   0.121
 29 B1   34 A1   35 A1   11 A2   14 B2   30 B1   31 B1   36 A1                 
  0.140   0.142   0.143   0.163   0.207   0.212   0.217   0.219
 15 B2   37 A1   32 B1   38 A1   39 A1   33 B1   12 A2   40 A1                 
  0.224   0.257   0.270   0.346   0.362   0.364   0.370   0.383
 34 B1   16 B2   35 B1   41 A1   36 B1   13 A2   42 A1   43 A1                 
  0.389   0.403   0.407   0.420   0.422   0.451   0.453   0.459
 17 B2   14 A2   18 B2   44 A1   37 B1   19 B2   45 A1   38 B1                 
  0.469   0.483   0.492   0.517   0.540   0.608   0.614   0.630
 15 A2   39 B1   46 A1   40 B1   20 B2   47 A1   41 B1   21 B2                 
  0.656   0.696   0.707   0.710   0.799   0.809   0.825   0.834
 48 A1   42 B1   49 A1   16 A2   50 A1   43 B1   51 A1   22 B2                 
  0.835   0.902   0.903   0.917   0.919   0.958   1.035   1.048
 17 A2   52 A1   44 B1   23 B2   45 B1   53 A1   46 B1   54 A1                 
  1.185   1.199   1.206   1.215   1.313   1.339   1.353   1.372
 55 A1   47 B1   18 A2   24 B2   19 A2   48 B1   25 B2   56 A1                 
  1.431   1.470   1.552   1.571   1.624   1.698   1.885   1.886
 57 A1   49 B1   58 A1   20 A2   50 B1   59 A1   60 A1   26 B2                 
  2.119   2.133   2.223   2.249   2.294   2.320   2.461   2.487
 51 B1   61 A1   27 B2   21 A2   52 B1   62 A1   53 B1   63 A1                 
  2.620   2.807   2.813   3.074   3.112   3.384   3.945   3.951
 28 B2   54 B1   29 B2   64 A1   55 B1   65 A1   30 B2   22 A2                 
  3.973   3.980   3.981   4.034   4.050   4.114   4.221   4.264
 23 A2   66 A1   56 B1   31 B2   57 B1   67 A1   68 A1   58 B1                 
  4.373   4.436   5.970   6.020   6.025   6.031   6.072   6.136
 69 A1   59 B1   24 A2   32 B2   60 B1   70 A1   71 A1   61 B1                 
  9.675   9.765  23.187  24.022  25.768  25.801  25.873  25.930
 72 A1   62 B1   73 A1   74 A1   33 B2   25 A2   63 B1   75 A1                 
 26.363  26.425  27.811  27.881  28.315  28.349  28.353  28.357
 76 A1   64 B1   77 A1   65 B1   26 A2   78 A1   34 B2   66 B1                 
 28.394  28.406  28.519  28.521  28.528  28.534  28.535  28.558
 79 A1   67 B1   35 B2   27 A2   28 A2   80 A1   68 B1   36 B2                 
 28.565  28.599  28.674  28.707 127.861 127.891 127.892 127.903
 69 B1   81 A1   82 A1   70 B1   29 A2   37 B2   71 B1   83 A1                 
127.923 127.957 151.613 151.672 215.659 215.7551901.7741901.835
 84 A1   72 B1   85 A1   73 B1   86 A1   74 B1   87 A1   75 B1                 
 --------------------------------------------------------------

          Ground-State Mulliken Net Atomic Charges

     Atom                 Charge (a.u.)
  ----------------------------------------
      1 Cl                    0.400792
      2 I                     0.169758
      3 Cl                    0.400792
      4 I                     0.169758
      5 C                    -0.291631
      6 C                    -0.849469
  ----------------------------------------
  Sum of atomic charges =     0.000000

 -----------------------------------------------------------------
                    Cartesian Multipole Moments
 -----------------------------------------------------------------
    Charge (ESU x 10^10)
                 0.0000
    Dipole Moment (Debye)
         X       0.0000      Y      -0.0000      Z      -0.4750
       Tot       0.4750
    Quadrupole Moments (Debye-Ang)
        XX     -87.5791     XY       0.0000     YY     -94.7946
        XZ      -0.0000     YZ      -0.0000     ZZ     -92.1368
    Octopole Moments (Debye-Ang^2)
       XXX      -0.0000    XXY      -0.0000    XYY      -0.0000
       YYY      -0.0000    XXZ     -31.0317    XYZ      -0.0000
       YYZ     -21.8077    XZZ      -0.0000    YZZ      -0.0000
       ZZZ     -66.9924
    Hexadecapole Moments (Debye-Ang^3)
      XXXX   -1428.8251   XXXY       0.0000   XXYY    -281.4428
      XYYY       0.0000   YYYY    -125.2147   XXXZ      -0.0000
      XXYZ      -0.0000   XYYZ      -0.0000   YYYZ      -0.0000
      XXZZ    -438.5459   XYZZ       0.0000   YYZZ    -266.8729
      XZZZ      -0.0000   YZZZ      -0.0000   ZZZZ   -1437.1085
 -----------------------------------------------------------------
 Calculating MO derivatives via CPSCF
 D1JvT checksum  = 478584 29890.8624688868
 D1KAT checksum  = 1255680 1051.3747421812
   1         3          18      0.112857    0.030855
   2         3          18      0.015204    0.004494
   3         3          18      0.002358    0.000691
   4         3          18      0.000267    0.000081
   5        17           4      0.000019    0.000009
   6        21           0      0.000000    0.000000    Roots Converged
 Time for AOints: 27.9 s (CPU) 7.1 s (wall)
 ------------------------------------------------------------------------------
                     AOints        : Timing summary (seconds)
 ------------------------------------------------------------------------------
     job step          cpu (% of tot)      sys (% of tot)     wall (% of tot)
 ------------------------------------------------------------------------------
  cpscf_lag         0.1222E+03 (33.9)   0.1000E-04 (15.2)   0.3137E+02 (33.3)
  iterzp            0.2103E+03 (58.3)   0.5300E-04 (80.3)   0.5533E+02 (58.7)
  make_fx           0.0000E+00 ( 0.0)   0.0000E+00 ( 0.0)   0.0000E+00 ( 0.0)
  AOints            0.2795E+02 ( 7.7)   0.2000E-05 ( 3.0)   0.7068E+01 ( 7.5)
 ------------------------------------------------------------------------------
   Grand Totals     0.3609E+03          0.6600E-04          0.9424E+02
 ------------------------------------------------------------------------------
 Calculating analytic Hessian of the SCF energy
 Polarizability Matrix (a.u.)
            1           2           3
    1-133.3023649  -0.0000000  -0.0000000
    2  -0.0000000 -65.6238298   0.0000000
    3  -0.0000000   0.0000000-128.6653203

 Direct stationary perturbation theory relativistic correction:

 rels  =     195.475265809224
 relv  =    -651.112309191484
 rel2e =      87.418793478743
 E_rel =    -368.218249903517

 Hessian of the SCF Energy
            1           2           3           4           5           6
    1   0.1726513  -0.0000000  -0.0815024   0.0015074   0.0000000  -0.0038299
    2  -0.0000000   0.0104082  -0.0000000   0.0000000  -0.0008553   0.0000000
    3  -0.0815024  -0.0000000   0.1047042   0.0018430  -0.0000000  -0.0092433
    4   0.0015074   0.0000000   0.0018430   0.0983443   0.0000000   0.0468231
    5   0.0000000  -0.0008553  -0.0000000   0.0000000   0.0190063  -0.0000000
    6  -0.0038299   0.0000000  -0.0092433   0.0468231  -0.0000000   0.0628815
    7  -0.0473820   0.0000000  -0.0049004   0.0009297   0.0000000  -0.0002335
    8   0.0000000   0.0047148   0.0000000  -0.0000000   0.0032474  -0.0000000
    9   0.0049004   0.0000000   0.0064192  -0.0002410   0.0000000  -0.0021360
   10   0.0009297   0.0000000   0.0002410  -0.0248219   0.0000000   0.0026869
   11   0.0000000   0.0032474   0.0000000   0.0000000   0.0022081  -0.0000000
   12   0.0002335  -0.0000000  -0.0021360  -0.0026869   0.0000000   0.0025520
   13  -0.1136510   0.0000000   0.0544028  -0.0119950  -0.0000000  -0.0201640
   14   0.0000000  -0.0235471   0.0000000   0.0000000   0.0024163   0.0000000
   15   0.0659704  -0.0000000  -0.0764946  -0.0084927   0.0000000  -0.0129557
   16  -0.0140553   0.0000000   0.0299161  -0.0639645  -0.0000000  -0.0252825
   17   0.0000000   0.0060320   0.0000000  -0.0000000  -0.0260228  -0.0000000
   18   0.0142281   0.0000000  -0.0232496  -0.0372455   0.0000000  -0.0410985
            7           8           9          10          11          12
    1  -0.0473820   0.0000000   0.0049004   0.0009297   0.0000000   0.0002335
    2   0.0000000   0.0047148   0.0000000   0.0000000   0.0032474  -0.0000000
    3  -0.0049004   0.0000000   0.0064192   0.0002410   0.0000000  -0.0021360
    4   0.0009297  -0.0000000  -0.0002410  -0.0248219   0.0000000  -0.0026869
    5   0.0000000   0.0032474   0.0000000   0.0000000   0.0022081   0.0000000
    6  -0.0002335  -0.0000000  -0.0021360   0.0026869  -0.0000000   0.0025520
    7   0.1726513  -0.0000000   0.0815024   0.0015074  -0.0000000   0.0038299
    8  -0.0000000   0.0104082  -0.0000000  -0.0000000  -0.0008553   0.0000000
    9   0.0815024  -0.0000000   0.1047042  -0.0018430  -0.0000000  -0.0092433
   10   0.0015074  -0.0000000  -0.0018430   0.0983443   0.0000000  -0.0468231
   11  -0.0000000  -0.0008553  -0.0000000   0.0000000   0.0190063   0.0000000
   12   0.0038299   0.0000000  -0.0092433  -0.0468231   0.0000000   0.0628815
   13  -0.1136510  -0.0000000  -0.0544028  -0.0119950  -0.0000000   0.0201640
   14   0.0000000  -0.0235471   0.0000000   0.0000000   0.0024163   0.0000000
   15  -0.0659704   0.0000000  -0.0764946   0.0084927  -0.0000000  -0.0129557
   16  -0.0140553   0.0000000  -0.0299161  -0.0639645  -0.0000000   0.0252825
   17   0.0000000   0.0060320  -0.0000000  -0.0000000  -0.0260228  -0.0000000
   18  -0.0142281  -0.0000000  -0.0232496   0.0372455   0.0000000  -0.0410985
           13          14          15          16          17          18
    1  -0.1136510   0.0000000   0.0659704  -0.0140553   0.0000000   0.0142281
    2   0.0000000  -0.0235471  -0.0000000   0.0000000   0.0060320   0.0000000
    3   0.0544028   0.0000000  -0.0764946   0.0299161   0.0000000  -0.0232496
    4  -0.0119950   0.0000000  -0.0084927  -0.0639645  -0.0000000  -0.0372455
    5  -0.0000000   0.0024163   0.0000000  -0.0000000  -0.0260228   0.0000000
    6  -0.0201640   0.0000000  -0.0129557  -0.0252825  -0.0000000  -0.0410985
    7  -0.1136510   0.0000000  -0.0659704  -0.0140553   0.0000000  -0.0142281
    8  -0.0000000  -0.0235471   0.0000000   0.0000000   0.0060320  -0.0000000
    9  -0.0544028   0.0000000  -0.0764946  -0.0299161  -0.0000000  -0.0232496
   10  -0.0119950   0.0000000   0.0084927  -0.0639645  -0.0000000   0.0372455
   11  -0.0000000   0.0024163  -0.0000000  -0.0000000  -0.0260228   0.0000000
   12   0.0201640   0.0000000  -0.0129557   0.0252825  -0.0000000  -0.0410985
   13   0.3068663  -0.0000000  -0.0000000  -0.0555742   0.0000000   0.0000000
   14  -0.0000000   0.0840703  -0.0000000   0.0000000  -0.0418087   0.0000000
   15  -0.0000000  -0.0000000   0.6587049  -0.0000000   0.0000000  -0.4798045
   16  -0.0555742   0.0000000  -0.0000000   0.2116139  -0.0000000   0.0000000
   17   0.0000000  -0.0418087   0.0000000  -0.0000000   0.0817903  -0.0000000
   18   0.0000000   0.0000000  -0.4798045   0.0000000  -0.0000000   0.6085006
 Gradient time:  CPU 532.55 s  wall 139.36 s
 **********************************************************************
 **                                                                  **
 **                       VIBRATIONAL ANALYSIS                       **
 **                       --------------------                       **
 **                                                                  **
 **        VIBRATIONAL FREQUENCIES (CM**-1) AND NORMAL MODES         **
 **     FORCE CONSTANTS (mDYN/ANGSTROM) AND REDUCED MASSES (AMU)     **
 **                  INFRARED INTENSITIES (KM/MOL)                   **
 **                                                                  **
 **********************************************************************


 Mode:                 1                      2                      3
 Frequency:        73.14                 126.61                 128.17
 Force Cnst:      0.1239                 0.5015                 0.7254
 Red. Mass:      39.3022                53.0948                74.9437
 IR Active:          NO                     YES                    YES
 IR Intens:        0.000                  0.314                  0.271
 Raman Active:       YES                    YES                    YES
               X      Y      Z        X      Y      Z        X      Y      Z
 Cl         0.000  0.690  0.000   -0.392  0.000 -0.468   -0.006  0.000  0.360
 I         -0.000 -0.154 -0.000    0.100 -0.000  0.307    0.480 -0.000 -0.132
 Cl        -0.000 -0.690 -0.000   -0.392 -0.000  0.468    0.006 -0.000  0.360
 I         -0.000  0.154  0.000    0.100  0.000 -0.307   -0.480  0.000 -0.132
 C         -0.000 -0.000 -0.000   -0.039 -0.000 -0.000   -0.000  0.000  0.351
 C         -0.000 -0.000 -0.000    0.211  0.000 -0.000    0.000 -0.000  0.349
 TransDip  -0.000  0.000  0.000    0.018 -0.000  0.000    0.000  0.000 -0.017

 Mode:                 4                      5                      6
 Frequency:       206.88                 249.94                 313.60
 Force Cnst:      1.1560                 1.1818                 0.7488
 Red. Mass:      45.8413                32.1065                12.9240
 IR Active:          YES                    YES                    YES
 IR Intens:        0.322                  0.032                  2.522
 Raman Active:       YES                    YES                    YES
               X      Y      Z        X      Y      Z        X      Y      Z
 Cl         0.171 -0.000  0.600   -0.291 -0.000  0.507   -0.000 -0.123  0.000
 I         -0.188  0.000 -0.184    0.114  0.000  0.079   -0.000 -0.032 -0.000
 Cl        -0.171  0.000  0.600   -0.291  0.000 -0.507    0.000 -0.123  0.000
 I          0.188 -0.000 -0.184    0.114 -0.000 -0.079   -0.000 -0.032  0.000
 C          0.000 -0.000  0.226   -0.464 -0.000 -0.000    0.000  0.654  0.000
 C          0.000 -0.000  0.174   -0.250  0.000 -0.000    0.000  0.735  0.000
 TransDip   0.000  0.000 -0.018   -0.006 -0.000 -0.000    0.000 -0.051 -0.000

 Mode:                 7                      8                      9
 Frequency:       347.61                 530.43                 664.82
 Force Cnst:      1.9616                 2.0145                 3.8466
 Red. Mass:      27.5541                12.1526                14.7714
 IR Active:          YES                    YES                    YES
 IR Intens:        0.220                  0.980                 43.165
 Raman Active:       YES                    YES                    YES
               X      Y      Z        X      Y      Z        X      Y      Z
 Cl         0.564 -0.000 -0.013   -0.000 -0.051 -0.000    0.175 -0.000 -0.164
 I          0.046  0.000  0.043    0.000  0.012  0.000   -0.016  0.000 -0.018
 Cl        -0.564  0.000 -0.013   -0.000 -0.051  0.000   -0.175  0.000 -0.164
 I         -0.046 -0.000  0.043    0.000  0.012 -0.000    0.016 -0.000 -0.018
 C          0.000  0.000 -0.441    0.000  0.726  0.000    0.000 -0.000  0.627
 C          0.000  0.000 -0.400   -0.000 -0.684 -0.000    0.000  0.000  0.700
 TransDip  -0.000 -0.000  0.015   -0.000  0.032  0.000    0.000 -0.000  0.210

 Mode:                10                     11                     12
 Frequency:       683.76                 889.94                1567.78
 Force Cnst:      3.5947                 5.9500                17.4022
 Red. Mass:      13.0500                12.7511                12.0166
 IR Active:          YES                    YES                    YES
 IR Intens:       90.877                 35.773                 41.736
 Raman Active:       YES                    YES                    YES
               X      Y      Z        X      Y      Z        X      Y      Z
 Cl        -0.094 -0.000  0.093   -0.115  0.000  0.054    0.013  0.000 -0.013
 I         -0.030  0.000 -0.014    0.002 -0.000 -0.003    0.002 -0.000  0.002
 Cl        -0.094 -0.000 -0.093   -0.115  0.000 -0.054   -0.013  0.000 -0.013
 I         -0.030  0.000  0.014    0.002 -0.000  0.003   -0.002 -0.000  0.002
 C          0.217  0.000 -0.000    0.934 -0.000 -0.000   -0.000 -0.000  0.727
 C          0.957 -0.000 -0.000   -0.308  0.000 -0.000   -0.000  0.000 -0.686
 TransDip   0.305  0.000 -0.000    0.192 -0.000 -0.000   -0.000 -0.000  0.207

 STANDARD THERMODYNAMIC QUANTITIES AT   298.15 K  AND     1.00 ATM

   This Molecule has  0 Imaginary Frequencies
   Zero point vibrational energy:        8.267 kcal/mol

   Atom    1 Element Cl Has Mass   34.96885
   Atom    2 Element I  Has Mass  126.90440
   Atom    3 Element Cl Has Mass   34.96885
   Atom    4 Element I  Has Mass  126.90440
   Atom    5 Element C  Has Mass   12.00000
   Atom    6 Element C  Has Mass   12.00000
   Molecular Mass:   347.746500 amu
   Principal axes and moments of inertia in amu*Bohr^2:
                             1           2           3
    Eigenvalues --     2442.59306  3448.55471  5891.14777
          X               1.00000    -0.00000    -0.00000
          Y               0.00000     0.00000     1.00000
          Z               0.00000     1.00000    -0.00000
   Rotational Symmetry Number is   2
   The Molecule is an Asymmetric Top
   Translational Enthalpy:        0.889 kcal/mol
   Rotational Enthalpy:           0.889 kcal/mol
   Vibrational Enthalpy:         11.070 kcal/mol
   gas constant (RT):             0.592 kcal/mol
   Translational Entropy:        43.433  cal/mol.K
   Rotational Entropy:           30.895  cal/mol.K
   Vibrational Entropy:          17.776  cal/mol.K

   Total Enthalpy:               13.440 kcal/mol
   Total Entropy:                92.104  cal/mol.K

 ======================================================================

 STANDARD THERMODYNAMIC QUANTITIES FOR ANHARMONIC VIBRATION -- TOSH

   Zero point vibrational energy: ************ kcal/mol

   Vibrational Enthalpy:       Infinity kcal/mol
   Vibrational Entropy:             NaN  cal/mol.K

   Total Enthalpy:             Infinity kcal/mol
   Total Entropy:                   NaN  cal/mol.K

 ======================================================================

 STANDARD THERMODYNAMIC QUANTITIES FOR ANHARMONIC VIBRATION -- VPT2

   Zero point vibrational energy: ************ kcal/mol

   Vibrational Enthalpy:       Infinity kcal/mol
   Vibrational Entropy:             NaN  cal/mol.K

   Total Enthalpy:             Infinity kcal/mol
   Total Entropy:                   NaN  cal/mol.K

 ======================================================================

Archival summary:
1\1\TWL01\FREQ\ProcedureUnspecified\BasisUnspecified\2l22\taweetha\TueAug2816:53:482018TueAug2816:53:482018\0\\#,FREQ,ProcedureUnspecified,BasisUnspecified,\\0,1\I\C,1,2.12541\C,2,1.34118,1,122.325\Cl,3,1.7386,2,123.509,1,-180,0\Cl,3,1.7386,2,123.509,1,-0,0\I,2,2.12541,1,115.35,3,-180,0\\\@

 Total job time:  141.46s(wall), 539.43s(cpu) 
 Tue Aug 28 16:53:48 2018

        *************************************************************
        *                                                           *
        *  Thank you very much for using Q-Chem.  Have a nice day.  *
        *                                                           *
        *************************************************************
