# Supplementary material for: Geometric and energetic data from ab initio calculations of haloethene, haloimine, halomethylenephosphine, haloiminophosphine, halodiazene, halodiphosphene and halocyclopropane
Source: Data Brief. 2019 Nov 2;27:104738. doi: 10.1016/j.dib.2019.104738 (PMC6861602; doi:10.1016/j.dib.2019.104738)
Supplement: Multimedia component 2 [file mmc2.zip › CC/B3LYP/ClFCCBrBr.out]

Q-Chem Developer Version!
                  Welcome to Q-Chem
     A Quantum Leap Into The Future Of Chemistry


 Q-Chem 5.1, Q-Chem, Inc., Pleasanton, CA (2018)

 Yihan Shao,  Zhengting Gan,  E. Epifanovsky,  A. T. B. Gilbert,  M. Wormit,  
 J. Kussmann,  A. W. Lange,  A. Behn,  Jia Deng,  Xintian Feng,  D. Ghosh,  
 M. Goldey,  P. R. Horn,  L. D. Jacobson,  I. Kaliman,  T. Kus,  A. Landau,  
 Jie Liu,  E. I. Proynov,  R. M. Richard,  R. P. Steele,  E. J. Sundstrom,  
 H. L. Woodcock III,  P. M. Zimmerman,  D. Zuev,  B. Albrecht,  E. Alguire,  
 S. A. Baeppler,  D. Barton,  Z. Benda,  Y. A. Bernard,  E. J. Berquist,  
 K. B. Bravaya,  H. Burton,  D. Casanova,  Chun-Min Chang,  Yunqing Chen,  
 A. Chien,  K. D. Closser,  M. P. Coons,  S. Coriani,  S. Dasgupta,  
 A. L. Dempwolff,  M. Diedenhofen,  Hainam Do,  R. G. Edgar,  Po-Tung Fang,  
 S. Faraji,  S. Fatehi,  Qingguo Feng,  K. D. Fenk,  J. Fosso-Tande,  
 Qinghui Ge,  A. Ghysels,  G. Gidofalvi,  J. Gomes,  J. Gonthier,  A. Gunina,  
 D. Hait,  M. W. D. Hanson-Heine,  P. H. P. Harbach,  A. W. Hauser,  
 J. E. Herr,  E. G. Hohenstein,  Z. C. Holden,  Kerwin Hui,  B. C. Huynh,  
 T.-C. Jagau,  Hyunjun Ji,  B. Kaduk,  K. Khistyaev,  Jaehoon Kim,  
 P. Klunzinger,  K. Koh,  D. Kosenkov,  L. Koulias,  T. Kowalczyk,  
 C. M. Krauter,  A. Kunitsa,  Ka Un Lao,  A. Laurent,  K. V. Lawler,  
 Joonho Lee,  D. Lefrancois,  S. Lehtola,  D. S. Levine,  Yi-Pei Li,  
 You-Sheng Lin,  Fenglai Liu,  E. Livshits,  A. Luenser,  P. Manohar,  
 E. Mansoor,  S. F. Manzer,  Shan-Ping Mao,  Yuezhi Mao,  N. Mardirossian,  
 A. V. Marenich,  T. Markovich,  L. A. Martinez-Martinez,  S. A. Maurer,  
 N. J. Mayhall,  S. C. McKenzie,  J.-M. Mewes,  A. F. Morrison,  
 J. W. Mullinax,  K. Nanda,  T. S. Nguyen-Beck,  R. Olivares-Amaya,  
 J. A. Parkhill,  T. M. Perrine,  F. Plasser,  P. Pokhilko,  S. Prager,  
 A. Prociuk,  E. Ramos,  D. R. Rehn,  F. Rob,  M. Schneider,  N. Sergueev,  
 S. M. Sharada,  S. Sharma,  D. W. Small,  T. Stauch,  T. Stein,  
 Yu-Chuan Su,  A. J. W. Thom,  A. Tkatchenko,  T. Tsuchimochi,  N. M. Tubman,  
 L. Vogt,  M. L. Vidal,  O. Vydrov,  M. A. Watson,  J. Wenzel,  
 M. de Wergifosse,  T. A. Wesolowski,  A. White,  J. Witte,  A. Yamada,  
 Jun Yang,  K. Yao,  S. Yeganeh,  S. R. Yost,  Zhi-Qiang You,  A. Zech,  
 Igor Ying Zhang,  Xing Zhang,  Yan Zhao,  Ying Zhu,  B. R. Brooks,  
 G. K. L. Chan,  C. J. Cramer,  M. S. Gordon,  W. J. Hehre,  A. Klamt,  
 M. W. Schmidt,  C. D. Sherrill,  D. G. Truhlar,  A. Aspuru-Guzik,  R. Baer,  
 A. T. Bell,  N. A. Besley,  Jeng-Da Chai,  A. E. DePrince, III,  
 R. A. DiStasio Jr.,  A. Dreuw,  B. D. Dunietz,  T. R. Furlani,  
 Chao-Ping Hsu,  Yousung Jung,  Jing Kong,  D. S. Lambrecht,  WanZhen Liang,  
 C. Ochsenfeld,  V. A. Rassolov,  L. V. Slipchenko,  J. E. Subotnik,  
 T. Van Voorhis,  J. M. Herbert,  A. I. Krylov,  P. M. W. Gill,  M. Head-Gordon

 Contributors to earlier versions of Q-Chem not listed above: 
 R. D. Adamson,  B. Austin,  J. Baker,  G. J. O. Beran,  K. Brandhorst,  
 S. T. Brown,  E. F. C. Byrd,  A. K. Chakraborty,  C.-L. Cheng,  
 Siu Hung Chien,  D. M. Chipman,  D. L. Crittenden,  H. Dachsel,  
 R. J. Doerksen,  A. D. Dutoi,  L. Fusti-Molnar,  W. A. Goddard III,  
 A. Golubeva-Zadorozhnaya,  S. R. Gwaltney,  G. Hawkins,  A. Heyden,  
 S. Hirata,  G. Kedziora,  F. J. Keil,  C. Kelley,  Jihan Kim,  R. A. King,  
 R. Z. Khaliullin,  P. P. Korambath,  W. Kurlancheek,  A. M. Lee,  M. S. Lee,  
 S. V. Levchenko,  Ching Yeh Lin,  D. Liotard,  R. C. Lochan,  I. Lotan,  
 P. E. Maslen,  N. Nair,  D. P. O'Neill,  D. Neuhauser,  E. Neuscamman,  
 C. M. Oana,  R. Olson,  B. Peters,  R. Peverati,  P. A. Pieniazek,  
 Y. M. Rhee,  J. Ritchie,  M. A. Rohrdanz,  E. Rosta,  N. J. Russ,  
 H. F. Schaefer III,  N. E. Schultz,  N. Shenvi,  A. C. Simmonett,  A. Sodt,  
 D. Stuck,  K. S. Thanthiriwatte,  V. Vanovschi,  Tao Wang,  A. Warshel,  
 C. F. Williams,  Q. Wu,  X. Xu,  W. Zhang

 Please cite Q-Chem as follows:
 Y. Shao et al., Mol. Phys. 113, 184-215 (2015)
 DOI: 10.1080/00268976.2014.952696

 Q-Chem 5.1.1 for Intel X86 EM64T Linux

 Parts of Q-Chem use Armadillo 8.300.2 (Tropical Shenanigans).
 http://arma.sourceforge.net/

 Q-Chem begins on Mon Aug 27 04:24:05 2018  

Host: 
0

     Scratch files written to /scratch/taweetham/qchem7253//
Input Ideriv = 2
Curr. Ideriv = -1
Max.  Ideriv = 2

Checking the input file for inconsistencies... 	...done.

--------------------------------------------------------------
User input:
--------------------------------------------------------------
inp/ClBrFBr.inp
$molecule
0	1
Cl	-2.0	1.0	0.0
Br	2.0	1.0	0.0
F	-2.0	-1.0	0.0
Br	2.0	-1.0	0.0
C	-1.0	0.0	0.0
C	1.0	0.0	0.0
$end
$rem
   JOB_TYPE		OPTIMIZATION
   BASIS		6-311++G**
   EXCHANGE		B3LYP
$end

--------------------------------------------------------------
 ----------------------------------------------------------------
             Standard Nuclear Orientation (Angstroms)
    I     Atom           X                Y                Z
 ----------------------------------------------------------------
    1      Cl      2.8913483637     0.6485567839     0.0000000000
    2      Br     -1.0897937525     1.0365096818     0.0000000000
    3      F       2.6973719147    -1.3420142742    -0.0000000000
    4      Br     -1.2837702015    -0.9540613762    -0.0000000000
    5      C       1.7990746101    -0.2497405207    -0.0000000000
    6      C      -0.1914964479    -0.0557640717    -0.0000000000
 ----------------------------------------------------------------
 Molecular Point Group                 Cs    NOp =  2
 Largest Abelian Subgroup              Cs    NOp =  2
 Nuclear Repulsion Energy =   914.1128242313 hartrees
 There are       54 alpha and       54 beta electrons
 Requested basis set is 6-311++G(d,p)
 There are 69 shells and 192 basis functions

 Total QAlloc Memory Limit   2000 MB
 Mega-Array Size       188 MB
 MEM_STATIC part       192 MB
 A cutoff of  1.0D-11 yielded   1919 shell pairs
 There are     15993 function pairs (     17696 Cartesian)

 -------------------------------------------------------
 OpenMP Integral Computing Module                       
 Release: version 1.0, May 2013, Q-Chem Inc. Pittsburgh 
 -------------------------------------------------------
 Integral Job Info:
 Integral job number is                      11
 Integral operator is                         1
 short-range coefficients                     0
 long-range coefficients              100000000
 Omega coefficients                           0
 if combine SR and LR in K                    0
 Integral screening is                        0
 Integral computing path is                   2
 max size of driver memory is            800000
 size of driver memory is                593474
 size of scratch memory is             29634545
 max col of scratch BK array               1296
 max len of scratch array in speh3          155
 max len of scratch index in speh4           18
 max int batch size is                      520
 min int batch size is                       52
 fixed nKL is                                45
 max L of basis functions is                  2
 order of int derivative is                   0
 number of shells is                         69
 number of basis is                         202
 number of cartesian basis is               202
 number of contracted shell pairs          1919
 number of primitive shell pairs           5202
 maxK2 (contraction) of shell pair           36
 max number of K2 of shell pair               1
 max number of CS2 of shell pair            188
 max number of PS2 of shell pair            432
 mem total for path MDJ                  530742
 -------------------------------------------------------
 Smallest overlap matrix eigenvalue = 1.01E-04

 Scale SEOQF with 1.000000e-01/1.000000e-01/1.000000e-01

 Standard Electronic Orientation quadrupole field applied
 Nucleus-field energy     =     0.0000000183 hartrees
 Guess from superposition of atomic densities
 Warning:  Energy on first SCF cycle will be non-variational
 SAD guess density has 108.000000 electrons

 -----------------------------------------------------------------------
  General SCF calculation program by
  Eric Jon Sundstrom, Paul Horn, Yuezhi Mao, Dmitri Zuev, Alec White,
  David Stuck, Shaama M.S., Shane Yost, Joonho Lee, David Small,
  Daniel Levine, Susi Lehtola, Hugh Burton, Evgeny Epifanovsky
 -----------------------------------------------------------------------
 Exchange:     0.2000 Hartree-Fock + 0.0800 Slater + 0.7200 B88
 Correlation:  0.1900 VWN1RPA + 0.8100 LYP
 Using SG-1 standard quadrature grid
 using 8 threads for integral computing
 -------------------------------------------------------
 OpenMP Integral computing Module                
 Release: version 2.0, May 2017, Q-Chem Inc. Pleasanton 
 -------------------------------------------------------
 -------------------------------------------------------
 OpenMP BLAS3 based DFT computing Module                
 Release: version 1.0, May 2013, Q-Chem Inc. Pittsburgh 
 -------------------------------------------------------
 A restricted SCF calculation will be
 performed using DIIS
 SCF converges when DIIS error is below 1.0e-08
 ---------------------------------------
  Cycle       Energy         DIIS error
 ---------------------------------------
    1   -5787.4908101237      8.34e-02  
    2   -5783.5057239753      6.07e-03  
    3   -5782.5601590221      1.36e-02  
    4   -5783.5760138579      4.05e-03  
    5   -5783.6272114184      2.46e-03  
    6   -5783.6621446521      5.50e-04  
    7   -5783.6635877509      2.21e-04  
    8   -5783.6637384511      1.41e-04  
    9   -5783.6638438451      5.55e-05  
   10   -5783.6638603695      1.80e-05  
   11   -5783.6638623935      5.18e-06  
   12   -5783.6638625586      2.59e-06  
   13   -5783.6638626101      1.04e-06  
   14   -5783.6638626135      8.84e-07  
   15   -5783.6638626186      6.55e-08  
   16   -5783.6638626187      2.09e-08  
   17   -5783.6638626187      6.27e-09  Convergence criterion met
 ---------------------------------------
 SCF time:   CPU 140.27s  wall 18.00s 
 SCF   energy in the final basis set =    -5783.6638626187
 Total energy in the final basis set =    -5783.6638626187

 --------------------------------------------------------------
             Orbital Energies (a.u.) and Symmetries
 --------------------------------------------------------------

 Alpha MOs, Restricted
 -- Occupied --                  
-482.87 -482.87 -101.60  -62.53  -62.53  -56.35  -56.35  -56.35
  1 A'    2 A'    3 A'    4 A'    5 A'    6 A'    7 A'    1 A"                 
-56.345 -56.344 -56.344 -24.705 -10.348 -10.286  -9.530  -8.756
  8 A'    2 A"    9 A'   10 A'   11 A'   12 A'   13 A'   14 A'                 
 -8.750  -7.293  -7.285  -7.283  -6.588  -6.582  -6.575  -6.573
 15 A'   16 A'    3 A"   17 A'   18 A'   19 A'   20 A'    4 A"                 
 -6.569  -6.567  -2.704  -2.699  -2.696  -2.694  -2.690  -2.688
 21 A'    5 A"   22 A'   23 A'   24 A'    6 A"   25 A'    7 A"                 
 -2.684  -2.684  -2.678  -2.678  -1.260  -1.173  -0.997  -0.836
  8 A"   26 A'   27 A'    9 A"   28 A'   29 A'   30 A'   31 A'                 
 -0.660  -0.622  -0.560  -0.550  -0.532  -0.517  -0.503  -0.482
 32 A'   33 A'   34 A'   10 A"   35 A'   11 A"   36 A'   37 A'                 
 -0.402  -0.391  -0.328  -0.304  -0.194  -0.187
 12 A"   38 A'   39 A'   13 A"   14 A"   40 A'                                 
 -- Virtual --                   
 -0.111  -0.108  -0.004   0.009   0.018   0.030   0.032   0.043
 41 A'   15 A"   42 A'   43 A'   44 A'   16 A"   45 A'   46 A'                 
  0.052   0.063   0.069   0.070   0.075   0.101   0.104   0.112
 47 A'   48 A'   49 A'   17 A"   18 A"   50 A'   51 A'   19 A"                 
  0.121   0.125   0.137   0.146   0.155   0.165   0.180   0.189
 52 A'   53 A'   20 A"   54 A'   55 A'   56 A'   57 A'   58 A'                 
  0.198   0.223   0.291   0.320   0.324   0.336   0.354   0.359
 59 A'   60 A'   21 A"   61 A'   62 A'   63 A'   64 A'   22 A"                 
  0.388   0.393   0.402   0.403   0.420   0.436   0.473   0.501
 65 A'   23 A"   66 A'   24 A"   25 A"   67 A'   68 A'   69 A'                 
  0.508   0.514   0.537   0.553   0.564   0.566   0.624   0.635
 26 A"   27 A"   70 A'   71 A'   72 A'   28 A"   73 A'   74 A'                 
  0.649   0.685   0.718   0.746   0.772   0.774   0.791   0.791
 75 A'   29 A"   76 A'   77 A'   30 A"   78 A'   31 A"   79 A'                 
  0.801   0.877   0.925   1.027   1.081   1.118   1.163   1.228
 32 A"   80 A'   81 A'   82 A'   83 A'   84 A'   85 A'   33 A"                 
  1.233   1.291   1.407   1.423   1.443   1.493   1.518   1.556
 86 A'   87 A'   88 A'   34 A"   89 A'   90 A'   35 A"   36 A"                 
  1.605   1.681   1.692   1.833   1.898   1.928   1.944   1.981
 91 A'   37 A"   92 A'   93 A'   94 A'   38 A"   95 A'   39 A"                 
  2.009   2.050   2.102   2.149   2.212   2.223   2.303   2.398
 96 A'   97 A'   98 A'   99 A'   40 A"  100 A'  101 A'  102 A'                 
  2.644   2.679   2.805   3.000   3.104   3.328   3.755   3.804
 41 A"   42 A"  103 A'  104 A'  105 A'  106 A'   43 A"  107 A'                 
  3.902   3.905   3.981   3.986   4.065   4.071   4.078   4.125
 44 A"   45 A"  108 A'   46 A"  109 A'  110 A'   47 A"   48 A"                 
  4.170   4.256   4.397   4.511   4.618   6.283   6.371   6.502
111 A'  112 A'  113 A'  114 A'  115 A'   49 A"  116 A'  117 A'                 
  6.753   6.970   7.502   7.512   7.587   7.630   7.762   7.767
118 A'  119 A'   50 A"   51 A"  120 A'  121 A'  122 A'  123 A'                 
  9.885  23.458  23.719  25.764  25.969  26.489  48.031  48.199
124 A'  125 A'  126 A'   52 A"  127 A'  128 A'  129 A'  130 A'                 
 66.749 215.918 289.722 289.738 289.813 289.859 290.013 290.036
131 A'  132 A'   53 A"   54 A"  133 A'  134 A'  135 A'  136 A'                 
*******1021.094
137 A'  138 A'                                                                 

 Beta MOs, Restricted
 -- Occupied --                  
-482.87 -482.87 -101.60  -62.53  -62.53  -56.35  -56.35  -56.35
  1 A'    2 A'    3 A'    4 A'    5 A'    6 A'    7 A'    1 A"                 
-56.345 -56.344 -56.344 -24.705 -10.348 -10.286  -9.530  -8.756
  8 A'    2 A"    9 A'   10 A'   11 A'   12 A'   13 A'   14 A'                 
 -8.750  -7.293  -7.285  -7.283  -6.588  -6.582  -6.575  -6.573
 15 A'   16 A'    3 A"   17 A'   18 A'   19 A'   20 A'    4 A"                 
 -6.569  -6.567  -2.704  -2.699  -2.696  -2.694  -2.690  -2.688
 21 A'    5 A"   22 A'   23 A'   24 A'    6 A"   25 A'    7 A"                 
 -2.684  -2.684  -2.678  -2.678  -1.260  -1.173  -0.997  -0.836
  8 A"   26 A'   27 A'    9 A"   28 A'   29 A'   30 A'   31 A'                 
 -0.660  -0.622  -0.560  -0.550  -0.532  -0.517  -0.503  -0.482
 32 A'   33 A'   34 A'   10 A"   35 A'   11 A"   36 A'   37 A'                 
 -0.402  -0.391  -0.328  -0.304  -0.194  -0.187
 12 A"   38 A'   39 A'   13 A"   14 A"   40 A'                                 
 -- Virtual --                   
 -0.111  -0.108  -0.004   0.009   0.018   0.030   0.032   0.043
 41 A'   15 A"   42 A'   43 A'   44 A'   16 A"   45 A'   46 A'                 
  0.052   0.063   0.069   0.070   0.075   0.101   0.104   0.112
 47 A'   48 A'   49 A'   17 A"   18 A"   50 A'   51 A'   19 A"                 
  0.121   0.125   0.137   0.146   0.155   0.165   0.180   0.189
 52 A'   53 A'   20 A"   54 A'   55 A'   56 A'   57 A'   58 A'                 
  0.198   0.223   0.291   0.320   0.324   0.336   0.354   0.359
 59 A'   60 A'   21 A"   61 A'   62 A'   63 A'   64 A'   22 A"                 
  0.388   0.393   0.402   0.403   0.420   0.436   0.473   0.501
 65 A'   23 A"   66 A'   24 A"   25 A"   67 A'   68 A'   69 A'                 
  0.508   0.514   0.537   0.553   0.564   0.566   0.624   0.635
 26 A"   27 A"   70 A'   71 A'   72 A'   28 A"   73 A'   74 A'                 
  0.649   0.685   0.718   0.746   0.772   0.774   0.791   0.791
 75 A'   29 A"   76 A'   77 A'   30 A"   78 A'   31 A"   79 A'                 
  0.801   0.877   0.925   1.027   1.081   1.118   1.163   1.228
 32 A"   80 A'   81 A'   82 A'   83 A'   84 A'   85 A'   33 A"                 
  1.233   1.291   1.407   1.423   1.443   1.493   1.518   1.556
 86 A'   87 A'   88 A'   34 A"   89 A'   90 A'   35 A"   36 A"                 
  1.605   1.681   1.692   1.833   1.898   1.928   1.944   1.981
 91 A'   37 A"   92 A'   93 A'   94 A'   38 A"   95 A'   39 A"                 
  2.009   2.050   2.102   2.149   2.212   2.223   2.303   2.398
 96 A'   97 A'   98 A'   99 A'   40 A"  100 A'  101 A'  102 A'                 
  2.644   2.679   2.805   3.000   3.104   3.328   3.755   3.804
 41 A"   42 A"  103 A'  104 A'  105 A'  106 A'   43 A"  107 A'                 
  3.902   3.905   3.981   3.986   4.065   4.071   4.078   4.125
 44 A"   45 A"  108 A'   46 A"  109 A'  110 A'   47 A"   48 A"                 
  4.170   4.256   4.397   4.511   4.618   6.283   6.371   6.502
111 A'  112 A'  113 A'  114 A'  115 A'   49 A"  116 A'  117 A'                 
  6.753   6.970   7.502   7.512   7.587   7.630   7.762   7.767
118 A'  119 A'   50 A"   51 A"  120 A'  121 A'  122 A'  123 A'                 
  9.885  23.458  23.719  25.764  25.969  26.489  48.031  48.199
124 A'  125 A'  126 A'   52 A"  127 A'  128 A'  129 A'  130 A'                 
 66.749 215.918 289.722 289.738 289.813 289.859 290.013 290.036
131 A'  132 A'   53 A"   54 A"  133 A'  134 A'  135 A'  136 A'                 
*******1021.094
137 A'  138 A'                                                                 
 --------------------------------------------------------------

          Ground-State Mulliken Net Atomic Charges

     Atom                 Charge (a.u.)
  ----------------------------------------
      1 Cl                    0.392263
      2 Br                    0.064071
      3 F                    -0.062866
      4 Br                    0.055365
      5 C                    -0.418910
      6 C                    -0.029923
  ----------------------------------------
  Sum of atomic charges =     0.000000

 -----------------------------------------------------------------
                    Cartesian Multipole Moments
 -----------------------------------------------------------------
    Charge (ESU x 10^10)
                 0.0000
    Dipole Moment (Debye)
         X      -0.5753      Y       1.2590      Z      -0.0000
       Tot       1.3843
    Quadrupole Moments (Debye-Ang)
        XX     -59.5655     XY       2.8878     YY     -70.9780
        XZ       0.0000     YZ       0.0000     ZZ     -64.4055
    Octopole Moments (Debye-Ang^2)
       XXX     -43.1109    XXY      11.8182    XYY     -19.2117
       YYY       0.8675    XXZ      -0.0000    XYZ      -0.0000
       YYZ      -0.0000    XZZ     -14.3596    YZZ      -0.9719
       ZZZ      -0.0000
    Hexadecapole Moments (Debye-Ang^3)
      XXXX   -1235.2410   XXXY      26.7714   XXYY    -285.1580
      XYYY      -8.8910   YYYY    -425.5756   XXXZ       0.0000
      XXYZ       0.0000   XYYZ       0.0000   YYYZ       0.0000
      XXZZ    -230.9454   XYZZ      -4.7588   YYZZ     -81.8671
      XZZZ       0.0000   YZZZ       0.0000   ZZZZ     -74.8151
 -----------------------------------------------------------------
 Calculating analytic gradient of the SCF energy
 Gradient of SCF Energy
            1           2           3           4           5           6
    1  -0.2007604   0.2585570   0.0678586   0.4318093   0.2613400  -0.8188045
    2  -0.3208805  -0.8820396   0.1213647   0.8184915   0.1781957   0.0848682
    3   0.0000000   0.0000000   0.0000000  -0.0000000  -0.0000000   0.0000000
 Max gradient component =       8.820E-01
 RMS gradient           =       3.831E-01
 Gradient time:  CPU 34.57 s  wall 4.44 s
 Geometry Optimization Parameters
   NAtoms,    NIC,     NZ,  NCons,   NDum,   NFix, NCnnct, MaxDiis
        6      37       0       0       0       0       0       0


** GEOMETRY OPTIMIZATION IN DELOCALIZED INTERNAL COORDINATES **
   Searching for a Minimum

   Optimization Cycle:   1

                       Coordinates (Angstroms)
     ATOM                X               Y               Z
      1  Cl        2.8913483637    0.6485567839    0.0000000000
      2  Br       -1.0897937525    1.0365096818    0.0000000000
      3  F         2.6973719147   -1.3420142742    0.0000000000
      4  Br       -1.2837702015   -0.9540613762    0.0000000000
      5  C         1.7990746101   -0.2497405207    0.0000000000
      6  C        -0.1914964479   -0.0557640717    0.0000000000
   Point Group: cs    Number of degrees of freedom:     9


   Energy is  -5783.663862619


 Attempting to Generate Delocalized Internal Coordinates

 ** Taking Steepest Descent Step **
 Calculated Step too Large.  Step scaled by  0.329009
 Step Taken.  Stepsize is  0.300000

                             Maximum     Tolerance    Cnvgd?
         Gradient           0.553638      0.000300      NO
         Displacement       0.182152      0.001200      NO
         Energy change     *********      0.000001      NO


 New Cartesian Coordinates Obtained by Inverse Iteration

 Displacement from previous Coordinates is:  0.188105
 ----------------------------------------------------------------
             Standard Nuclear Orientation (Angstroms)
    I     Atom           X                Y                Z
 ----------------------------------------------------------------
    1      Cl      2.9299941965     0.6665700587     0.0000000000
    2      Br     -1.1177396640     1.0843678932     0.0000000000
    3      F       2.6918170308    -1.3473037871     0.0000000000
    4      Br     -1.3247030342    -1.0021265301     0.0000000000
    5      C       1.8057065757    -0.2549755418     0.0000000000
    6      C      -0.1623406182    -0.0630458700     0.0000000000
 ----------------------------------------------------------------
 Molecular Point Group                 Cs    NOp =  2
 Largest Abelian Subgroup              Cs    NOp =  2
 Nuclear Repulsion Energy =   884.6741757356 hartrees
 There are       54 alpha and       54 beta electrons
 Applying Cartesian multipole field
    Component          Value
    ---------          -----
     (2,0,0)        1.00000E-11
     (0,2,0)        2.00000E-11
     (0,0,2)       -3.00000E-11
 Nucleus-field energy     =     0.0000000192 hartrees
 Requested basis set is 6-311++G(d,p)
 There are 69 shells and 192 basis functions
 A cutoff of  1.0D-11 yielded   1906 shell pairs
 There are     15892 function pairs (     17578 Cartesian)
 Smallest overlap matrix eigenvalue = 1.13E-04
 Guess MOs from SCF MO coefficient file

 -----------------------------------------------------------------------
  General SCF calculation program by
  Eric Jon Sundstrom, Paul Horn, Yuezhi Mao, Dmitri Zuev, Alec White,
  David Stuck, Shaama M.S., Shane Yost, Joonho Lee, David Small,
  Daniel Levine, Susi Lehtola, Hugh Burton, Evgeny Epifanovsky
 -----------------------------------------------------------------------
 Exchange:     0.2000 Hartree-Fock + 0.0800 Slater + 0.7200 B88
 Correlation:  0.1900 VWN1RPA + 0.8100 LYP
 Using SG-1 standard quadrature grid
 using 8 threads for integral computing
 -------------------------------------------------------
 OpenMP Integral computing Module                
 Release: version 2.0, May 2017, Q-Chem Inc. Pleasanton 
 -------------------------------------------------------
 -------------------------------------------------------
 OpenMP BLAS3 based DFT computing Module                
 Release: version 1.0, May 2013, Q-Chem Inc. Pittsburgh 
 -------------------------------------------------------
 A restricted SCF calculation will be
 performed using DIIS
 SCF converges when DIIS error is below 1.0e-08
 ---------------------------------------
  Cycle       Energy         DIIS error
 ---------------------------------------
    1   -5783.8832284066      1.78e-03  
    2   -5783.8709403635      2.25e-03  
    3   -5783.8595396264      2.42e-03  
    4   -5783.8890707083      9.88e-04  
    5   -5783.8944438702      1.18e-04  
    6   -5783.8944904250      5.01e-05  
    7   -5783.8944983401      1.68e-05  
    8   -5783.8944992933      2.53e-06  
    9   -5783.8944993110      1.05e-06  
   10   -5783.8944993172      2.49e-07  
   11   -5783.8944993176      7.09e-08  
   12   -5783.8944993176      4.29e-08  
   13   -5783.8944993176      8.58e-09  Convergence criterion met
 ---------------------------------------
 SCF time:   CPU 104.38s  wall 14.00s 
 SCF   energy in the final basis set =    -5783.8944993176
 Total energy in the final basis set =    -5783.8944993176

 --------------------------------------------------------------
             Orbital Energies (a.u.) and Symmetries
 --------------------------------------------------------------

 Alpha MOs, Restricted
 -- Occupied --                  
-482.87 -482.87 -101.60  -62.53  -62.52  -56.35  -56.34  -56.34
  1 A'    2 A'    3 A'    4 A'    5 A'    6 A'    1 A"    7 A'                 
-56.342 -56.340 -56.340 -24.709 -10.354 -10.292  -9.526  -8.746
  8 A'    2 A"    9 A'   10 A'   11 A'   12 A'   13 A'   14 A'                 
 -8.742  -7.289  -7.281  -7.279  -6.578  -6.574  -6.565  -6.564
 15 A'   16 A'    3 A"   17 A'   18 A'   19 A'   20 A'    4 A"                 
 -6.561  -6.560  -2.692  -2.688  -2.686  -2.685  -2.681  -2.680
 21 A'    5 A"   22 A'   23 A'   24 A'    6 A"   25 A'    7 A"                 
 -2.675  -2.675  -2.670  -2.670  -1.261  -1.115  -0.983  -0.822
  8 A"   26 A'   27 A'    9 A"   28 A'   29 A'   30 A'   31 A'                 
 -0.660  -0.617  -0.552  -0.529  -0.519  -0.506  -0.491  -0.475
 32 A'   33 A'   34 A'   35 A'   10 A"   11 A"   36 A'   37 A'                 
 -0.398  -0.391  -0.330  -0.305  -0.201  -0.199
 12 A"   38 A'   39 A'   13 A"   40 A'   14 A"                                 
 -- Virtual --                   
 -0.107  -0.106  -0.003   0.008   0.015   0.031   0.033   0.042
 15 A"   41 A'   42 A'   43 A'   44 A'   45 A'   16 A"   46 A'                 
  0.052   0.062   0.070   0.070   0.075   0.098   0.102   0.113
 47 A'   48 A'   49 A'   17 A"   18 A"   50 A'   51 A'   19 A"                 
  0.119   0.123   0.139   0.144   0.152   0.164   0.169   0.188
 52 A'   53 A'   20 A"   54 A'   55 A'   56 A'   57 A'   58 A'                 
  0.198   0.219   0.292   0.320   0.327   0.340   0.356   0.377
 59 A'   60 A'   21 A"   61 A'   62 A'   63 A'   64 A'   22 A"                 
  0.384   0.394   0.401   0.405   0.425   0.435   0.465   0.489
 65 A'   23 A"   66 A'   24 A"   25 A"   67 A'   68 A'   69 A'                 
  0.505   0.518   0.536   0.546   0.561   0.570   0.610   0.616
 26 A"   27 A"   70 A'   71 A'   28 A"   72 A'   73 A'   74 A'                 
  0.633   0.668   0.702   0.739   0.746   0.775   0.791   0.797
 75 A'   29 A"   76 A'   77 A'   30 A"   78 A'   79 A'   31 A"                 
  0.801   0.864   0.924   1.008   1.046   1.108   1.136   1.172
 32 A"   80 A'   81 A'   82 A'   83 A'   84 A'   85 A'   86 A'                 
  1.223   1.259   1.399   1.416   1.442   1.473   1.490   1.533
 33 A"   87 A'   88 A'   34 A"   89 A'   90 A'   35 A"   36 A"                 
  1.606   1.665   1.694   1.839   1.905   1.936   1.945   1.995
 91 A'   37 A"   92 A'   93 A'   94 A'   38 A"   95 A'   39 A"                 
  2.011   2.036   2.106   2.131   2.191   2.217   2.302   2.411
 96 A'   97 A'   98 A'   99 A'  100 A'   40 A"  101 A'  102 A'                 
  2.635   2.680   2.799   2.990   3.041   3.328   3.752   3.796
 41 A"   42 A"  103 A'  104 A'  105 A'  106 A'   43 A"  107 A'                 
  3.899   3.905   3.975   3.998   4.054   4.066   4.077   4.137
 44 A"   45 A"  108 A'   46 A"  109 A'  110 A'   47 A"   48 A"                 
  4.154   4.313   4.341   4.416   4.621   6.280   6.368   6.499
111 A'  112 A'  113 A'  114 A'  115 A'   49 A"  116 A'  117 A'                 
  6.757   6.885   7.508   7.521   7.575   7.588   7.723   7.780
118 A'  119 A'   50 A"   51 A"  120 A'  121 A'  122 A'  123 A'                 
  9.856  23.424  23.570  25.770  25.952  26.407  48.027  48.123
124 A'  125 A'  126 A'   52 A"  127 A'  128 A'  129 A'  130 A'                 
 66.744 215.875 289.721 289.743 289.804 289.828 289.959 290.015
131 A'  132 A'   53 A"   54 A"  133 A'  134 A'  135 A'  136 A'                 
*******1020.989
137 A'  138 A'                                                                 

 Beta MOs, Restricted
 -- Occupied --                  
-482.87 -482.87 -101.60  -62.53  -62.52  -56.35  -56.34  -56.34
  1 A'    2 A'    3 A'    4 A'    5 A'    6 A'    1 A"    7 A'                 
-56.342 -56.340 -56.340 -24.709 -10.354 -10.292  -9.526  -8.746
  8 A'    2 A"    9 A'   10 A'   11 A'   12 A'   13 A'   14 A'                 
 -8.742  -7.289  -7.281  -7.279  -6.578  -6.574  -6.565  -6.564
 15 A'   16 A'    3 A"   17 A'   18 A'   19 A'   20 A'    4 A"                 
 -6.561  -6.560  -2.692  -2.688  -2.686  -2.685  -2.681  -2.680
 21 A'    5 A"   22 A'   23 A'   24 A'    6 A"   25 A'    7 A"                 
 -2.675  -2.675  -2.670  -2.670  -1.261  -1.115  -0.983  -0.822
  8 A"   26 A'   27 A'    9 A"   28 A'   29 A'   30 A'   31 A'                 
 -0.660  -0.617  -0.552  -0.529  -0.519  -0.506  -0.491  -0.475
 32 A'   33 A'   34 A'   35 A'   10 A"   11 A"   36 A'   37 A'                 
 -0.398  -0.391  -0.330  -0.305  -0.201  -0.199
 12 A"   38 A'   39 A'   13 A"   40 A'   14 A"                                 
 -- Virtual --                   
 -0.107  -0.106  -0.003   0.008   0.015   0.031   0.033   0.042
 15 A"   41 A'   42 A'   43 A'   44 A'   45 A'   16 A"   46 A'                 
  0.052   0.062   0.070   0.070   0.075   0.098   0.102   0.113
 47 A'   48 A'   49 A'   17 A"   18 A"   50 A'   51 A'   19 A"                 
  0.119   0.123   0.139   0.144   0.152   0.164   0.169   0.188
 52 A'   53 A'   20 A"   54 A'   55 A'   56 A'   57 A'   58 A'                 
  0.198   0.219   0.292   0.320   0.327   0.340   0.356   0.377
 59 A'   60 A'   21 A"   61 A'   62 A'   63 A'   64 A'   22 A"                 
  0.384   0.394   0.401   0.405   0.425   0.435   0.465   0.489
 65 A'   23 A"   66 A'   24 A"   25 A"   67 A'   68 A'   69 A'                 
  0.505   0.518   0.536   0.546   0.561   0.570   0.610   0.616
 26 A"   27 A"   70 A'   71 A'   28 A"   72 A'   73 A'   74 A'                 
  0.633   0.668   0.702   0.739   0.746   0.775   0.791   0.797
 75 A'   29 A"   76 A'   77 A'   30 A"   78 A'   79 A'   31 A"                 
  0.801   0.864   0.924   1.008   1.046   1.108   1.136   1.172
 32 A"   80 A'   81 A'   82 A'   83 A'   84 A'   85 A'   86 A'                 
  1.223   1.259   1.399   1.416   1.442   1.473   1.490   1.533
 33 A"   87 A'   88 A'   34 A"   89 A'   90 A'   35 A"   36 A"                 
  1.606   1.665   1.694   1.839   1.905   1.936   1.945   1.995
 91 A'   37 A"   92 A'   93 A'   94 A'   38 A"   95 A'   39 A"                 
  2.011   2.036   2.106   2.131   2.191   2.217   2.302   2.411
 96 A'   97 A'   98 A'   99 A'  100 A'   40 A"  101 A'  102 A'                 
  2.635   2.680   2.799   2.990   3.041   3.328   3.752   3.796
 41 A"   42 A"  103 A'  104 A'  105 A'  106 A'   43 A"  107 A'                 
  3.899   3.905   3.975   3.998   4.054   4.066   4.077   4.137
 44 A"   45 A"  108 A'   46 A"  109 A'  110 A'   47 A"   48 A"                 
  4.154   4.313   4.341   4.416   4.621   6.280   6.368   6.499
111 A'  112 A'  113 A'  114 A'  115 A'   49 A"  116 A'  117 A'                 
  6.757   6.885   7.508   7.521   7.575   7.588   7.723   7.780
118 A'  119 A'   50 A"   51 A"  120 A'  121 A'  122 A'  123 A'                 
  9.856  23.424  23.570  25.770  25.952  26.407  48.027  48.123
124 A'  125 A'  126 A'   52 A"  127 A'  128 A'  129 A'  130 A'                 
 66.744 215.875 289.721 289.743 289.804 289.828 289.959 290.015
131 A'  132 A'   53 A"   54 A"  133 A'  134 A'  135 A'  136 A'                 
*******1020.989
137 A'  138 A'                                                                 
 --------------------------------------------------------------

          Ground-State Mulliken Net Atomic Charges

     Atom                 Charge (a.u.)
  ----------------------------------------
      1 Cl                    0.381050
      2 Br                    0.023735
      3 F                    -0.053445
      4 Br                    0.038684
      5 C                    -0.411952
      6 C                     0.021928
  ----------------------------------------
  Sum of atomic charges =     0.000000

 -----------------------------------------------------------------
                    Cartesian Multipole Moments
 -----------------------------------------------------------------
    Charge (ESU x 10^10)
                 0.0000
    Dipole Moment (Debye)
         X      -0.7075      Y       1.1362      Z       0.0000
       Tot       1.3385
    Quadrupole Moments (Debye-Ang)
        XX     -59.6528     XY       2.6966     YY     -70.2745
        XZ      -0.0000     YZ       0.0000     ZZ     -64.8062
    Octopole Moments (Debye-Ang^2)
       XXX     -43.0777    XXY      10.9233    XYY     -19.1250
       YYY       0.2440    XXZ      -0.0000    XYZ      -0.0000
       YYZ       0.0000    XZZ     -14.1013    YZZ      -1.1426
       ZZZ      -0.0000
    Hexadecapole Moments (Debye-Ang^3)
      XXXX   -1268.1290   XXXY      22.3297   XXYY    -291.9180
      XYYY     -13.3370   YYYY    -442.3256   XXXZ       0.0000
      XXYZ       0.0000   XYYZ       0.0000   YYYZ       0.0000
      XXZZ    -237.1350   XYZZ      -6.1727   YYZZ     -84.9257
      XZZZ       0.0000   YZZZ       0.0000   ZZZZ     -75.1337
 -----------------------------------------------------------------
 Calculating analytic gradient of the SCF energy
 Gradient of SCF Energy
            1           2           3           4           5           6
    1  -0.1503612   0.1517965   0.0694174   0.2773832   0.2168745  -0.5651104
    2  -0.2654735  -0.6331253   0.1090452   0.5891466   0.1349648   0.0654423
    3   0.0000000   0.0000000  -0.0000000  -0.0000000  -0.0000000   0.0000000
 Max gradient component =       6.331E-01
 RMS gradient           =       2.735E-01
 Gradient time:  CPU 33.67 s  wall 4.33 s
 Geometry Optimization Parameters
   NAtoms,    NIC,     NZ,  NCons,   NDum,   NFix, NCnnct, MaxDiis
        6      37       0       0       0       0       0       0


** GEOMETRY OPTIMIZATION IN DELOCALIZED INTERNAL COORDINATES **
   Searching for a Minimum

   Optimization Cycle:   2

                       Coordinates (Angstroms)
     ATOM                X               Y               Z
      1  Cl        2.9299941965    0.6665700587    0.0000000000
      2  Br       -1.1177396640    1.0843678932    0.0000000000
      3  F         2.6918170308   -1.3473037871    0.0000000000
      4  Br       -1.3247030342   -1.0021265301    0.0000000000
      5  C         1.8057065757   -0.2549755418    0.0000000000
      6  C        -0.1623406182   -0.0630458700    0.0000000000
   Point Group: cs    Number of degrees of freedom:     9


   Energy is  -5783.894499318

 Hessian Updated using BFGS Update

 ** Taking Steepest Descent Step **
 Calculated Step too Large.  Step scaled by  0.463845
 Step Taken.  Stepsize is  0.300000

                             Maximum     Tolerance    Cnvgd?
         Gradient           0.395952      0.000300      NO
         Displacement       0.183660      0.001200      NO
         Energy change     -0.230637      0.000001      NO


 New Cartesian Coordinates Obtained by Inverse Iteration

 Displacement from previous Coordinates is:  0.177956
 ----------------------------------------------------------------
             Standard Nuclear Orientation (Angstroms)
    I     Atom           X                Y                Z
 ----------------------------------------------------------------
    1      Cl      2.9602242077     0.6891849612     0.0000000000
    2      Br     -1.1314650374     1.1323141751     0.0000000000
    3      F       2.6726834266    -1.3529974199     0.0000000000
    4      Br     -1.3530390594    -1.0532252029     0.0000000000
    5      C       1.8044492120    -0.2598109312     0.0000000000
    6      C      -0.1301182630    -0.0719793594     0.0000000000
 ----------------------------------------------------------------
 Molecular Point Group                 Cs    NOp =  2
 Largest Abelian Subgroup              Cs    NOp =  2
 Nuclear Repulsion Energy =   859.2732424918 hartrees
 There are       54 alpha and       54 beta electrons
 Applying Cartesian multipole field
    Component          Value
    ---------          -----
     (2,0,0)        1.00000E-11
     (0,2,0)        2.00000E-11
     (0,0,2)       -3.00000E-11
 Nucleus-field energy     =     0.0000000200 hartrees
 Requested basis set is 6-311++G(d,p)
 There are 69 shells and 192 basis functions
 A cutoff of  1.0D-11 yielded   1892 shell pairs
 There are     15863 function pairs (     17553 Cartesian)
 Smallest overlap matrix eigenvalue = 1.15E-04
 Guess MOs from SCF MO coefficient file

 -----------------------------------------------------------------------
  General SCF calculation program by
  Eric Jon Sundstrom, Paul Horn, Yuezhi Mao, Dmitri Zuev, Alec White,
  David Stuck, Shaama M.S., Shane Yost, Joonho Lee, David Small,
  Daniel Levine, Susi Lehtola, Hugh Burton, Evgeny Epifanovsky
 -----------------------------------------------------------------------
 Exchange:     0.2000 Hartree-Fock + 0.0800 Slater + 0.7200 B88
 Correlation:  0.1900 VWN1RPA + 0.8100 LYP
 Using SG-1 standard quadrature grid
 using 8 threads for integral computing
 -------------------------------------------------------
 OpenMP Integral computing Module                
 Release: version 2.0, May 2017, Q-Chem Inc. Pleasanton 
 -------------------------------------------------------
 -------------------------------------------------------
 OpenMP BLAS3 based DFT computing Module                
 Release: version 1.0, May 2013, Q-Chem Inc. Pittsburgh 
 -------------------------------------------------------
 A restricted SCF calculation will be
 performed using DIIS
 SCF converges when DIIS error is below 1.0e-08
 ---------------------------------------
  Cycle       Energy         DIIS error
 ---------------------------------------
    1   -5784.0518792920      1.43e-03  
    2   -5784.0470536723      1.69e-03  
    3   -5784.0401466260      1.87e-03  
    4   -5784.0567981399      8.02e-04  
    5   -5784.0603288919      8.94e-05  
    6   -5784.0603570166      3.49e-05  
    7   -5784.0603605814      1.21e-05  
    8   -5784.0603610661      1.55e-06  
    9   -5784.0603610726      6.64e-07  
   10   -5784.0603610749      1.86e-07  
   11   -5784.0603610751      5.46e-08  
   12   -5784.0603610751      1.02e-08  
   13   -5784.0603610752      5.61e-09  Convergence criterion met
 ---------------------------------------
 SCF time:   CPU 102.45s  wall 14.00s 
 SCF   energy in the final basis set =    -5784.0603610752
 Total energy in the final basis set =    -5784.0603610752

 --------------------------------------------------------------
             Orbital Energies (a.u.) and Symmetries
 --------------------------------------------------------------

 Alpha MOs, Restricted
 -- Occupied --                  
-482.87 -482.86 -101.60  -62.52  -62.52  -56.34  -56.34  -56.34
  1 A'    2 A'    3 A'    4 A'    5 A'    6 A'    1 A"    7 A'                 
-56.340 -56.337 -56.337 -24.714 -10.359 -10.300  -9.523  -8.740
  8 A'    2 A"    9 A'   10 A'   11 A'   12 A'   13 A'   14 A'                 
 -8.736  -7.287  -7.278  -7.276  -6.571  -6.568  -6.558  -6.558
 15 A'   16 A'    3 A"   17 A'   18 A'   19 A'   20 A'    4 A"                 
 -6.555  -6.554  -2.684  -2.681  -2.679  -2.678  -2.675  -2.675
 21 A'    5 A"   22 A'   23 A'   24 A'    6 A"   25 A'    7 A"                 
 -2.668  -2.668  -2.665  -2.665  -1.264  -1.062  -0.969  -0.813
 26 A'    8 A"   27 A'    9 A"   28 A'   29 A'   30 A'   31 A'                 
 -0.663  -0.614  -0.545  -0.530  -0.513  -0.480  -0.479  -0.466
 32 A'   33 A'   34 A'   35 A'   10 A"   11 A"   36 A'   37 A'                 
 -0.395  -0.390  -0.334  -0.306  -0.215  -0.205
 12 A"   38 A'   39 A'   13 A"   40 A'   14 A"                                 
 -- Virtual --                   
 -0.106  -0.100  -0.003   0.008   0.010   0.031   0.035   0.041
 15 A"   41 A'   42 A'   43 A'   44 A'   45 A'   16 A"   46 A'                 
  0.052   0.059   0.070   0.071   0.075   0.094   0.100   0.113
 47 A'   48 A'   17 A"   49 A'   18 A"   50 A'   51 A'   19 A"                 
  0.116   0.122   0.140   0.140   0.148   0.157   0.168   0.190
 52 A'   53 A'   20 A"   54 A'   55 A'   56 A'   57 A'   58 A'                 
  0.198   0.217   0.292   0.320   0.332   0.342   0.363   0.379
 59 A'   60 A'   21 A"   61 A'   62 A'   63 A'   64 A'   65 A'                 
  0.393   0.398   0.399   0.407   0.430   0.435   0.458   0.478
 22 A"   23 A"   66 A'   24 A"   25 A"   67 A'   68 A'   69 A'                 
  0.503   0.522   0.529   0.539   0.554   0.577   0.589   0.604
 26 A"   27 A"   70 A'   71 A'   28 A"   72 A'   73 A'   74 A'                 
  0.626   0.656   0.688   0.720   0.735   0.782   0.795   0.801
 75 A'   29 A"   76 A'   30 A"   77 A'   78 A'   79 A'   31 A"                 
  0.808   0.851   0.922   0.975   1.025   1.093   1.106   1.136
 32 A"   80 A'   81 A'   82 A'   83 A'   84 A'   85 A'   86 A'                 
  1.218   1.229   1.389   1.406   1.443   1.455   1.459   1.512
 33 A"   87 A'   88 A'   34 A"   89 A'   90 A'   35 A"   36 A"                 
  1.608   1.651   1.682   1.832   1.898   1.945   1.947   2.003
 91 A'   37 A"   92 A'   93 A'   94 A'   95 A'   38 A"   39 A"                 
  2.028   2.048   2.071   2.160   2.166   2.220   2.301   2.429
 96 A'   97 A'   98 A'   99 A'  100 A'   40 A"  101 A'  102 A'                 
  2.625   2.682   2.787   2.980   2.992   3.339   3.749   3.786
 41 A"   42 A"  103 A'  104 A'  105 A'  106 A'   43 A"  107 A'                 
  3.898   3.910   3.972   4.004   4.033   4.059   4.078   4.137
 44 A"   45 A"  108 A'   46 A"  109 A'  110 A'   47 A"  111 A'                 
  4.137   4.274   4.337   4.425   4.628   6.276   6.365   6.497
 48 A"  112 A'  113 A'  114 A'  115 A'   49 A"  116 A'  117 A'                 
  6.750   6.813   7.510   7.531   7.567   7.581   7.698   7.761
118 A'  119 A'   50 A"   51 A"  120 A'  121 A'  122 A'  123 A'                 
  9.827  23.393  23.474  25.776  25.938  26.350  48.015  48.060
124 A'  125 A'  126 A'   52 A"  127 A'  128 A'  129 A'  130 A'                 
 66.737 215.834 289.719 289.748 289.797 289.823 289.931 289.967
131 A'  132 A'   53 A"   54 A"  133 A'  134 A'  135 A'  136 A'                 
*******1020.904
137 A'  138 A'                                                                 

 Beta MOs, Restricted
 -- Occupied --                  
-482.87 -482.86 -101.60  -62.52  -62.52  -56.34  -56.34  -56.34
  1 A'    2 A'    3 A'    4 A'    5 A'    6 A'    1 A"    7 A'                 
-56.340 -56.337 -56.337 -24.714 -10.359 -10.300  -9.523  -8.740
  8 A'    2 A"    9 A'   10 A'   11 A'   12 A'   13 A'   14 A'                 
 -8.736  -7.287  -7.278  -7.276  -6.571  -6.568  -6.558  -6.558
 15 A'   16 A'    3 A"   17 A'   18 A'   19 A'   20 A'    4 A"                 
 -6.555  -6.554  -2.684  -2.681  -2.679  -2.678  -2.675  -2.675
 21 A'    5 A"   22 A'   23 A'   24 A'    6 A"   25 A'    7 A"                 
 -2.668  -2.668  -2.665  -2.665  -1.264  -1.062  -0.969  -0.813
 26 A'    8 A"   27 A'    9 A"   28 A'   29 A'   30 A'   31 A'                 
 -0.663  -0.614  -0.545  -0.530  -0.513  -0.480  -0.479  -0.466
 32 A'   33 A'   34 A'   35 A'   10 A"   11 A"   36 A'   37 A'                 
 -0.395  -0.390  -0.334  -0.306  -0.215  -0.205
 12 A"   38 A'   39 A'   13 A"   40 A'   14 A"                                 
 -- Virtual --                   
 -0.106  -0.100  -0.003   0.008   0.010   0.031   0.035   0.041
 15 A"   41 A'   42 A'   43 A'   44 A'   45 A'   16 A"   46 A'                 
  0.052   0.059   0.070   0.071   0.075   0.094   0.100   0.113
 47 A'   48 A'   17 A"   49 A'   18 A"   50 A'   51 A'   19 A"                 
  0.116   0.122   0.140   0.140   0.148   0.157   0.168   0.190
 52 A'   53 A'   20 A"   54 A'   55 A'   56 A'   57 A'   58 A'                 
  0.198   0.217   0.292   0.320   0.332   0.342   0.363   0.379
 59 A'   60 A'   21 A"   61 A'   62 A'   63 A'   64 A'   65 A'                 
  0.393   0.398   0.399   0.407   0.430   0.435   0.458   0.478
 22 A"   23 A"   66 A'   24 A"   25 A"   67 A'   68 A'   69 A'                 
  0.503   0.522   0.529   0.539   0.554   0.577   0.589   0.604
 26 A"   27 A"   70 A'   71 A'   28 A"   72 A'   73 A'   74 A'                 
  0.626   0.656   0.688   0.720   0.735   0.782   0.795   0.801
 75 A'   29 A"   76 A'   30 A"   77 A'   78 A'   79 A'   31 A"                 
  0.808   0.851   0.922   0.975   1.025   1.093   1.106   1.136
 32 A"   80 A'   81 A'   82 A'   83 A'   84 A'   85 A'   86 A'                 
  1.218   1.229   1.389   1.406   1.443   1.455   1.459   1.512
 33 A"   87 A'   88 A'   34 A"   89 A'   90 A'   35 A"   36 A"                 
  1.608   1.651   1.682   1.832   1.898   1.945   1.947   2.003
 91 A'   37 A"   92 A'   93 A'   94 A'   95 A'   38 A"   39 A"                 
  2.028   2.048   2.071   2.160   2.166   2.220   2.301   2.429
 96 A'   97 A'   98 A'   99 A'  100 A'   40 A"  101 A'  102 A'                 
  2.625   2.682   2.787   2.980   2.992   3.339   3.749   3.786
 41 A"   42 A"  103 A'  104 A'  105 A'  106 A'   43 A"  107 A'                 
  3.898   3.910   3.972   4.004   4.033   4.059   4.078   4.137
 44 A"   45 A"  108 A'   46 A"  109 A'  110 A'   47 A"  111 A'                 
  4.137   4.274   4.337   4.425   4.628   6.276   6.365   6.497
 48 A"  112 A'  113 A'  114 A'  115 A'   49 A"  116 A'  117 A'                 
  6.750   6.813   7.510   7.531   7.567   7.581   7.698   7.761
118 A'  119 A'   50 A"   51 A"  120 A'  121 A'  122 A'  123 A'                 
  9.827  23.393  23.474  25.776  25.938  26.350  48.015  48.060
124 A'  125 A'  126 A'   52 A"  127 A'  128 A'  129 A'  130 A'                 
 66.737 215.834 289.719 289.748 289.797 289.823 289.931 289.967
131 A'  132 A'   53 A"   54 A"  133 A'  134 A'  135 A'  136 A'                 
*******1020.904
137 A'  138 A'                                                                 
 --------------------------------------------------------------

          Ground-State Mulliken Net Atomic Charges

     Atom                 Charge (a.u.)
  ----------------------------------------
      1 Cl                    0.369558
      2 Br                   -0.006631
      3 F                    -0.041284
      4 Br                    0.025809
      5 C                    -0.409423
      6 C                     0.061970
  ----------------------------------------
  Sum of atomic charges =    -0.000000

 -----------------------------------------------------------------
                    Cartesian Multipole Moments
 -----------------------------------------------------------------
    Charge (ESU x 10^10)
                -0.0000
    Dipole Moment (Debye)
         X      -0.7676      Y       1.0213      Z      -0.0000
       Tot       1.2776
    Quadrupole Moments (Debye-Ang)
        XX     -59.8227     XY       2.4761     YY     -69.5400
        XZ      -0.0000     YZ      -0.0000     ZZ     -65.1914
    Octopole Moments (Debye-Ang^2)
       XXX     -43.3314    XXY       9.9299    XYY     -19.3513
       YYY      -0.2636    XXZ      -0.0000    XYZ      -0.0000
       YYZ      -0.0000    XZZ     -14.0064    YZZ      -1.3347
       ZZZ      -0.0000
    Hexadecapole Moments (Debye-Ang^3)
      XXXX   -1289.7878   XXXY      16.6499   XXYY    -296.3945
      XYYY     -19.0112   YYYY    -461.3151   XXXZ       0.0000
      XXYZ      -0.0000   XYYZ      -0.0000   YYYZ      -0.0000
      XXZZ    -241.3539   XYZZ      -7.9914   YYZZ     -88.5498
      XZZZ       0.0000   YZZZ      -0.0000   ZZZZ     -75.5932
 -----------------------------------------------------------------
 Calculating analytic gradient of the SCF energy
 Gradient of SCF Energy
            1           2           3           4           5           6
    1  -0.1069691   0.0849318   0.0691953   0.1773124   0.1807182  -0.4051887
    2  -0.2148469  -0.4583629   0.0955392   0.4282040   0.0979537   0.0515128
    3   0.0000000   0.0000000  -0.0000000  -0.0000000  -0.0000000  -0.0000000
 Max gradient component =       4.584E-01
 RMS gradient           =       1.990E-01
 Gradient time:  CPU 32.97 s  wall 4.25 s
 Geometry Optimization Parameters
   NAtoms,    NIC,     NZ,  NCons,   NDum,   NFix, NCnnct, MaxDiis
        6      37       0       0       0       0       0       0


** GEOMETRY OPTIMIZATION IN DELOCALIZED INTERNAL COORDINATES **
   Searching for a Minimum

   Optimization Cycle:   3

                       Coordinates (Angstroms)
     ATOM                X               Y               Z
      1  Cl        2.9602242077    0.6891849612    0.0000000000
      2  Br       -1.1314650374    1.1323141751    0.0000000000
      3  F         2.6726834266   -1.3529974199    0.0000000000
      4  Br       -1.3530390594   -1.0532252029    0.0000000000
      5  C         1.8044492120   -0.2598109312    0.0000000000
      6  C        -0.1301182630   -0.0719793594    0.0000000000
   Point Group: cs    Number of degrees of freedom:     9


   Energy is  -5784.060361075

 Hessian Updated using BFGS Update

 ** Taking Steepest Descent Step **
 Calculated Step too Large.  Step scaled by  0.635555
 Step Taken.  Stepsize is  0.300000

                             Maximum     Tolerance    Cnvgd?
         Gradient           0.289498      0.000300      NO
         Displacement       0.183992      0.001200      NO
         Energy change     -0.165862      0.000001      NO


 New Cartesian Coordinates Obtained by Inverse Iteration

 Displacement from previous Coordinates is:  0.181358
 ----------------------------------------------------------------
             Standard Nuclear Orientation (Angstroms)
    I     Atom           X                Y                Z
 ----------------------------------------------------------------
    1      Cl      2.9768852299     0.7160977027     0.0000000000
    2      Br     -1.1272026585     1.1794094976     0.0000000000
    3      F       2.6368136740    -1.3589817722     0.0000000000
    4      Br     -1.3646312216    -1.1068947042     0.0000000000
    5      C       1.7936426502    -0.2637788236     0.0000000000
    6      C      -0.0927731873    -0.0823656773     0.0000000000
 ----------------------------------------------------------------
 Molecular Point Group                 Cs    NOp =  2
 Largest Abelian Subgroup              Cs    NOp =  2
 Nuclear Repulsion Energy =   838.5322828980 hartrees
 There are       54 alpha and       54 beta electrons
 Applying Cartesian multipole field
    Component          Value
    ---------          -----
     (2,0,0)        1.00000E-11
     (0,2,0)        2.00000E-11
     (0,0,2)       -3.00000E-11
 Nucleus-field energy     =     0.0000000206 hartrees
 Requested basis set is 6-311++G(d,p)
 There are 69 shells and 192 basis functions
 A cutoff of  1.0D-11 yielded   1884 shell pairs
 There are     15827 function pairs (     17514 Cartesian)
 Smallest overlap matrix eigenvalue = 1.09E-04
 Guess MOs from SCF MO coefficient file

 -----------------------------------------------------------------------
  General SCF calculation program by
  Eric Jon Sundstrom, Paul Horn, Yuezhi Mao, Dmitri Zuev, Alec White,
  David Stuck, Shaama M.S., Shane Yost, Joonho Lee, David Small,
  Daniel Levine, Susi Lehtola, Hugh Burton, Evgeny Epifanovsky
 -----------------------------------------------------------------------
 Exchange:     0.2000 Hartree-Fock + 0.0800 Slater + 0.7200 B88
 Correlation:  0.1900 VWN1RPA + 0.8100 LYP
 Using SG-1 standard quadrature grid
 using 8 threads for integral computing
 -------------------------------------------------------
 OpenMP Integral computing Module                
 Release: version 2.0, May 2017, Q-Chem Inc. Pleasanton 
 -------------------------------------------------------
 -------------------------------------------------------
 OpenMP BLAS3 based DFT computing Module                
 Release: version 1.0, May 2013, Q-Chem Inc. Pittsburgh 
 -------------------------------------------------------
 A restricted SCF calculation will be
 performed using DIIS
 SCF converges when DIIS error is below 1.0e-08
 ---------------------------------------
  Cycle       Energy         DIIS error
 ---------------------------------------
    1   -5784.1762600833      1.17e-03  
    2   -5784.1758652764      1.22e-03  
    3   -5784.1709846857      1.46e-03  
    4   -5784.1806500568      6.22e-04  
    5   -5784.1827548601      7.08e-05  
    6   -5784.1827742200      2.54e-05  
    7   -5784.1827760854      9.02e-06  
    8   -5784.1827763442      1.15e-06  
    9   -5784.1827763485      4.18e-07  
   10   -5784.1827763493      1.69e-07  
   11   -5784.1827763494      5.03e-08  
   12   -5784.1827763495      1.22e-08  
   13   -5784.1827763495      4.92e-09  Convergence criterion met
 ---------------------------------------
 SCF time:   CPU 101.18s  wall 13.00s 
 SCF   energy in the final basis set =    -5784.1827763495
 Total energy in the final basis set =    -5784.1827763495

 --------------------------------------------------------------
             Orbital Energies (a.u.) and Symmetries
 --------------------------------------------------------------

 Alpha MOs, Restricted
 -- Occupied --                  
-482.87 -482.86 -101.60  -62.52  -62.52  -56.34  -56.34  -56.34
  1 A'    2 A'    3 A'    4 A'    5 A'    6 A'    7 A'    1 A"                 
-56.337 -56.335 -56.335 -24.720 -10.365 -10.307  -9.521  -8.735
  8 A'    2 A"    9 A'   10 A'   11 A'   12 A'   13 A'   14 A'                 
 -8.732  -7.285  -7.276  -7.274  -6.567  -6.564  -6.553  -6.553
 15 A'   16 A'    3 A"   17 A'   18 A'   19 A'    4 A"   20 A'                 
 -6.550  -6.550  -2.679  -2.676  -2.674  -2.674  -2.671  -2.671
  5 A"   21 A'   22 A'   23 A'   24 A'    6 A"   25 A'    7 A"                 
 -2.663  -2.663  -2.660  -2.660  -1.268  -1.018  -0.956  -0.806
 26 A'    8 A"    9 A"   27 A'   28 A'   29 A'   30 A'   31 A'                 
 -0.668  -0.612  -0.542  -0.532  -0.513  -0.468  -0.459  -0.457
 32 A'   33 A'   34 A'   35 A'   10 A"   36 A'   37 A'   11 A"                 
 -0.392  -0.387  -0.338  -0.308  -0.229  -0.211
 12 A"   38 A'   39 A'   13 A"   40 A'   14 A"                                 
 -- Virtual --                   
 -0.104  -0.091  -0.002   0.004   0.007   0.030   0.037   0.039
 15 A"   41 A'   42 A'   43 A'   44 A'   45 A'   16 A"   46 A'                 
  0.052   0.057   0.071   0.072   0.076   0.091   0.098   0.112
 47 A'   48 A'   17 A"   49 A'   18 A"   50 A'   51 A'   52 A'                 
  0.113   0.121   0.138   0.141   0.143   0.155   0.169   0.194
 19 A"   53 A'   54 A'   20 A"   55 A'   56 A'   57 A'   58 A'                 
  0.199   0.215   0.293   0.318   0.338   0.343   0.370   0.375
 59 A'   60 A'   21 A"   61 A'   62 A'   63 A'   64 A'   65 A'                 
  0.396   0.396   0.410   0.416   0.434   0.435   0.453   0.469
 66 A'   22 A"   23 A"   24 A"   25 A"   67 A'   68 A'   69 A'                 
  0.502   0.514   0.525   0.539   0.548   0.563   0.588   0.598
 26 A"   70 A'   27 A"   71 A'   28 A"   72 A'   73 A'   74 A'                 
  0.626   0.648   0.681   0.695   0.732   0.790   0.801   0.807
 75 A'   29 A"   76 A'   30 A"   77 A'   78 A'   79 A'   31 A"                 
  0.815   0.838   0.920   0.947   1.012   1.064   1.071   1.137
 32 A"   80 A'   81 A'   82 A'   83 A'   84 A'   85 A'   86 A'                 
  1.203   1.210   1.384   1.392   1.428   1.437   1.446   1.497
 87 A'   33 A"   88 A'   34 A"   35 A"   89 A'   90 A'   36 A"                 
  1.614   1.643   1.670   1.807   1.886   1.948   1.958   2.007
 91 A'   37 A"   92 A'   93 A'   94 A'   95 A'   38 A"   39 A"                 
  2.019   2.057   2.084   2.147   2.195   2.222   2.299   2.448
 96 A'   97 A'   98 A'   99 A'  100 A'   40 A"  101 A'  102 A'                 
  2.615   2.686   2.772   2.954   2.976   3.367   3.745   3.774
 41 A"   42 A"  103 A'  104 A'  105 A'  106 A'   43 A"  107 A'                 
  3.902   3.917   3.973   4.005   4.006   4.050   4.080   4.125
 44 A"   45 A"  108 A'  109 A'   46 A"  110 A'   47 A"  111 A'                 
  4.126   4.269   4.311   4.451   4.640   6.272   6.361   6.499
 48 A"  112 A'  113 A'  114 A'  115 A'   49 A"  116 A'  117 A'                 
  6.737   6.763   7.511   7.540   7.575   7.594   7.687   7.711
118 A'  119 A'   50 A"   51 A"  120 A'  121 A'  122 A'  123 A'                 
  9.800  23.367  23.417  25.779  25.929  26.320  47.998  48.014
124 A'  125 A'  126 A'   52 A"  127 A'  128 A'  129 A'  130 A'                 
 66.730 215.798 289.717 289.751 289.791 289.834 289.906 289.926
131 A'  132 A'   53 A"   54 A"  133 A'  134 A'  135 A'  136 A'                 
*******1020.844
137 A'  138 A'                                                                 

 Beta MOs, Restricted
 -- Occupied --                  
-482.87 -482.86 -101.60  -62.52  -62.52  -56.34  -56.34  -56.34
  1 A'    2 A'    3 A'    4 A'    5 A'    6 A'    7 A'    1 A"                 
-56.337 -56.335 -56.335 -24.720 -10.365 -10.307  -9.521  -8.735
  8 A'    2 A"    9 A'   10 A'   11 A'   12 A'   13 A'   14 A'                 
 -8.732  -7.285  -7.276  -7.274  -6.567  -6.564  -6.553  -6.553
 15 A'   16 A'    3 A"   17 A'   18 A'   19 A'    4 A"   20 A'                 
 -6.550  -6.550  -2.679  -2.676  -2.674  -2.674  -2.671  -2.671
  5 A"   21 A'   22 A'   23 A'   24 A'    6 A"   25 A'    7 A"                 
 -2.663  -2.663  -2.660  -2.660  -1.268  -1.018  -0.956  -0.806
 26 A'    8 A"    9 A"   27 A'   28 A'   29 A'   30 A'   31 A'                 
 -0.668  -0.612  -0.542  -0.532  -0.513  -0.468  -0.459  -0.457
 32 A'   33 A'   34 A'   35 A'   10 A"   36 A'   37 A'   11 A"                 
 -0.392  -0.387  -0.338  -0.308  -0.229  -0.211
 12 A"   38 A'   39 A'   13 A"   40 A'   14 A"                                 
 -- Virtual --                   
 -0.104  -0.091  -0.002   0.004   0.007   0.030   0.037   0.039
 15 A"   41 A'   42 A'   43 A'   44 A'   45 A'   16 A"   46 A'                 
  0.052   0.057   0.071   0.072   0.076   0.091   0.098   0.112
 47 A'   48 A'   17 A"   49 A'   18 A"   50 A'   51 A'   52 A'                 
  0.113   0.121   0.138   0.141   0.143   0.155   0.169   0.194
 19 A"   53 A'   54 A'   20 A"   55 A'   56 A'   57 A'   58 A'                 
  0.199   0.215   0.293   0.318   0.338   0.343   0.370   0.375
 59 A'   60 A'   21 A"   61 A'   62 A'   63 A'   64 A'   65 A'                 
  0.396   0.396   0.410   0.416   0.434   0.435   0.453   0.469
 66 A'   22 A"   23 A"   24 A"   25 A"   67 A'   68 A'   69 A'                 
  0.502   0.514   0.525   0.539   0.548   0.563   0.588   0.598
 26 A"   70 A'   27 A"   71 A'   28 A"   72 A'   73 A'   74 A'                 
  0.626   0.648   0.681   0.695   0.732   0.790   0.801   0.807
 75 A'   29 A"   76 A'   30 A"   77 A'   78 A'   79 A'   31 A"                 
  0.815   0.838   0.920   0.947   1.012   1.064   1.071   1.137
 32 A"   80 A'   81 A'   82 A'   83 A'   84 A'   85 A'   86 A'                 
  1.203   1.210   1.384   1.392   1.428   1.437   1.446   1.497
 87 A'   33 A"   88 A'   34 A"   35 A"   89 A'   90 A'   36 A"                 
  1.614   1.643   1.670   1.807   1.886   1.948   1.958   2.007
 91 A'   37 A"   92 A'   93 A'   94 A'   95 A'   38 A"   39 A"                 
  2.019   2.057   2.084   2.147   2.195   2.222   2.299   2.448
 96 A'   97 A'   98 A'   99 A'  100 A'   40 A"  101 A'  102 A'                 
  2.615   2.686   2.772   2.954   2.976   3.367   3.745   3.774
 41 A"   42 A"  103 A'  104 A'  105 A'  106 A'   43 A"  107 A'                 
  3.902   3.917   3.973   4.005   4.006   4.050   4.080   4.125
 44 A"   45 A"  108 A'  109 A'   46 A"  110 A'   47 A"  111 A'                 
  4.126   4.269   4.311   4.451   4.640   6.272   6.361   6.499
 48 A"  112 A'  113 A'  114 A'  115 A'   49 A"  116 A'  117 A'                 
  6.737   6.763   7.511   7.540   7.575   7.594   7.687   7.711
118 A'  119 A'   50 A"   51 A"  120 A'  121 A'  122 A'  123 A'                 
  9.800  23.367  23.417  25.779  25.929  26.320  47.998  48.014
124 A'  125 A'  126 A'   52 A"  127 A'  128 A'  129 A'  130 A'                 
 66.730 215.798 289.717 289.751 289.791 289.834 289.906 289.926
131 A'  132 A'   53 A"   54 A"  133 A'  134 A'  135 A'  136 A'                 
*******1020.844
137 A'  138 A'                                                                 
 --------------------------------------------------------------

          Ground-State Mulliken Net Atomic Charges

     Atom                 Charge (a.u.)
  ----------------------------------------
      1 Cl                    0.358625
      2 Br                   -0.030294
      3 F                    -0.026965
      4 Br                    0.016483
      5 C                    -0.409994
      6 C                     0.092145
  ----------------------------------------
  Sum of atomic charges =    -0.000000

 -----------------------------------------------------------------
                    Cartesian Multipole Moments
 -----------------------------------------------------------------
    Charge (ESU x 10^10)
                -0.0000
    Dipole Moment (Debye)
         X      -0.7506      Y       0.9060      Z      -0.0000
       Tot       1.1766
    Quadrupole Moments (Debye-Ang)
        XX     -60.0792     XY       2.2501     YY     -68.8027
        XZ      -0.0000     YZ       0.0000     ZZ     -65.5253
    Octopole Moments (Debye-Ang^2)
       XXX     -43.9962    XXY       8.8406    XYY     -19.8849
       YYY      -0.6850    XXZ      -0.0000    XYZ      -0.0000
       YYZ      -0.0000    XZZ     -14.1388    YZZ      -1.5400
       ZZZ      -0.0000
    Hexadecapole Moments (Debye-Ang^3)
      XXXX   -1295.2214   XXXY       9.8286   XXYY    -297.7426
      XYYY     -25.7061   YYYY    -482.4686   XXXZ      -0.0000
      XXYZ      -0.0000   XYYZ      -0.0000   YYYZ       0.0000
      XXZZ    -242.5696   XYZZ     -10.1854   YYZZ     -92.6828
      XZZZ      -0.0000   YZZZ       0.0000   ZZZZ     -76.0696
 -----------------------------------------------------------------
 Calculating analytic gradient of the SCF energy
 Gradient of SCF Energy
            1           2           3           4           5           6
    1  -0.0722466   0.0413646   0.0664964   0.1087590   0.1556955  -0.3000688
    2  -0.1709093  -0.3284236   0.0821054   0.3108211   0.0677004   0.0387060
    3  -0.0000000   0.0000000   0.0000000  -0.0000000   0.0000000   0.0000000
 Max gradient component =       3.284E-01
 RMS gradient           =       1.461E-01
 Gradient time:  CPU 32.49 s  wall 4.18 s
 Geometry Optimization Parameters
   NAtoms,    NIC,     NZ,  NCons,   NDum,   NFix, NCnnct, MaxDiis
        6      37       0       0       0       0       0       0

 Cartesian Hessian Update
 Hessian Updated using BFGS Update


** GEOMETRY OPTIMIZATION IN DELOCALIZED INTERNAL COORDINATES **
   Searching for a Minimum

   Optimization Cycle:   4

                       Coordinates (Angstroms)
     ATOM                X               Y               Z
      1  Cl        2.9768852299    0.7160977027    0.0000000000
      2  Br       -1.1272026585    1.1794094976    0.0000000000
      3  F         2.6368136740   -1.3589817722    0.0000000000
      4  Br       -1.3646312216   -1.1068947042    0.0000000000
      5  C         1.7936426502   -0.2637788236    0.0000000000
      6  C        -0.0927731873   -0.0823656773    0.0000000000
   Point Group: cs    Number of degrees of freedom:     9


   Energy is  -5784.182776350

 Hessian Updated using BFGS Update

  9 Hessian modes will be used to form the next step
  Hessian Eigenvalues:
     0.083414    0.185149    0.249663    0.250165    0.325231    0.387591
     0.600831    0.968438    1.029669

 Minimum Search - Taking Simple RFO Step
 Searching for Lamda that Minimizes Along All modes
 Value Taken    Lamda =  -0.24809187
 Calculated Step too Large.  Step scaled by  0.401195
 Step Taken.  Stepsize is  0.300000

                             Maximum     Tolerance    Cnvgd?
         Gradient           0.216038      0.000300      NO
         Displacement       0.190495      0.001200      NO
         Energy change     -0.122415      0.000001      NO


 New Cartesian Coordinates Obtained by Inverse Iteration

 Displacement from previous Coordinates is:  0.301110
 ----------------------------------------------------------------
             Standard Nuclear Orientation (Angstroms)
    I     Atom           X                Y                Z
 ----------------------------------------------------------------
    1      Cl      2.9387119950     0.7477047968     0.0000000000
    2      Br     -1.0692990229     1.2106525281     0.0000000000
    3      F       2.5503793502    -1.3670120885     0.0000000000
    4      Br     -1.3139847864    -1.1553355348     0.0000000000
    5      C       1.7471793510    -0.2610812971     0.0000000000
    6      C      -0.0302524002    -0.0914421816     0.0000000000
 ----------------------------------------------------------------
 Molecular Point Group                 Cs    NOp =  2
 Largest Abelian Subgroup              Cs    NOp =  2
 Nuclear Repulsion Energy =   833.1344235174 hartrees
 There are       54 alpha and       54 beta electrons
 Applying Cartesian multipole field
    Component          Value
    ---------          -----
     (2,0,0)        1.00000E-11
     (0,2,0)        2.00000E-11
     (0,0,2)       -3.00000E-11
 Nucleus-field energy     =     0.0000000205 hartrees
 Requested basis set is 6-311++G(d,p)
 There are 69 shells and 192 basis functions
 A cutoff of  1.0D-11 yielded   1875 shell pairs
 There are     15827 function pairs (     17519 Cartesian)
 Smallest overlap matrix eigenvalue = 8.42E-05
 Guess MOs from SCF MO coefficient file

 -----------------------------------------------------------------------
  General SCF calculation program by
  Eric Jon Sundstrom, Paul Horn, Yuezhi Mao, Dmitri Zuev, Alec White,
  David Stuck, Shaama M.S., Shane Yost, Joonho Lee, David Small,
  Daniel Levine, Susi Lehtola, Hugh Burton, Evgeny Epifanovsky
 -----------------------------------------------------------------------
 Exchange:     0.2000 Hartree-Fock + 0.0800 Slater + 0.7200 B88
 Correlation:  0.1900 VWN1RPA + 0.8100 LYP
 Using SG-1 standard quadrature grid
 using 8 threads for integral computing
 -------------------------------------------------------
 OpenMP Integral computing Module                
 Release: version 2.0, May 2017, Q-Chem Inc. Pleasanton 
 -------------------------------------------------------
 -------------------------------------------------------
 OpenMP BLAS3 based DFT computing Module                
 Release: version 1.0, May 2013, Q-Chem Inc. Pittsburgh 
 -------------------------------------------------------
 A restricted SCF calculation will be
 performed using DIIS
 SCF converges when DIIS error is below 1.0e-08
 ---------------------------------------
  Cycle       Energy         DIIS error
 ---------------------------------------
    1   -5784.2716102233      8.97e-04  
    2   -5784.2751552044      4.99e-04  
    3   -5784.2711755146      9.79e-04  
    4   -5784.2759802809      2.41e-04  
    5   -5784.2762641863      4.73e-05  
    6   -5784.2762719429      1.22e-05  
    7   -5784.2762726369      3.85e-06  
    8   -5784.2762726803      1.67e-06  
    9   -5784.2762726900      3.69e-07  
   10   -5784.2762726904      1.83e-07  
   11   -5784.2762726907      3.06e-08  
   12   -5784.2762726906      1.49e-08  
   13   -5784.2762726906      2.33e-09  Convergence criterion met
 ---------------------------------------
 SCF time:   CPU 101.07s  wall 14.00s 
 SCF   energy in the final basis set =    -5784.2762726906
 Total energy in the final basis set =    -5784.2762726906

 --------------------------------------------------------------
             Orbital Energies (a.u.) and Symmetries
 --------------------------------------------------------------

 Alpha MOs, Restricted
 -- Occupied --                  
-482.86 -482.86 -101.60  -62.52  -62.52  -56.34  -56.34  -56.34
  1 A'    2 A'    3 A'    4 A'    5 A'    6 A'    7 A'    1 A"                 
-56.335 -56.333 -56.333 -24.725 -10.365 -10.309  -9.519  -8.732
  8 A'    2 A"    9 A'   10 A'   11 A'   12 A'   13 A'   14 A'                 
 -8.729  -7.283  -7.273  -7.272  -6.563  -6.561  -6.550  -6.550
 15 A'   16 A'    3 A"   17 A'   18 A'   19 A'    4 A"   20 A'                 
 -6.548  -6.547  -2.675  -2.673  -2.671  -2.671  -2.668  -2.668
  5 A"   21 A'   22 A'   23 A'   24 A'    6 A"    7 A"   25 A'                 
 -2.660  -2.660  -2.657  -2.657  -1.273  -0.993  -0.948  -0.805
 26 A'    8 A"    9 A"   27 A'   28 A'   29 A'   30 A'   31 A'                 
 -0.678  -0.615  -0.543  -0.536  -0.515  -0.461  -0.455  -0.444
 32 A'   33 A'   34 A'   35 A'   10 A"   36 A'   37 A'   11 A"                 
 -0.391  -0.384  -0.344  -0.309  -0.239  -0.219
 12 A"   38 A'   39 A'   13 A"   40 A'   14 A"                                 
 -- Virtual --                   
 -0.096  -0.062  -0.004   0.000   0.011   0.033   0.038   0.039
 15 A"   41 A'   42 A'   43 A'   44 A'   45 A'   16 A"   46 A'                 
  0.050   0.057   0.071   0.074   0.076   0.089   0.098   0.110
 47 A'   48 A'   17 A"   49 A'   18 A"   50 A'   51 A'   52 A'                 
  0.114   0.120   0.139   0.141   0.145   0.155   0.171   0.200
 19 A"   53 A'   54 A'   20 A"   55 A'   56 A'   57 A'   58 A'                 
  0.202   0.216   0.295   0.315   0.340   0.354   0.365   0.380
 59 A'   60 A'   21 A"   61 A'   62 A'   63 A'   64 A'   65 A'                 
  0.396   0.399   0.411   0.429   0.435   0.438   0.453   0.467
 66 A'   22 A"   23 A"   24 A"   67 A'   25 A"   68 A'   69 A'                 
  0.502   0.502   0.533   0.542   0.545   0.548   0.594   0.602
 70 A'   26 A"   27 A"   71 A'   28 A"   72 A'   73 A'   74 A'                 
  0.637   0.644   0.676   0.685   0.732   0.792   0.815   0.819
 75 A'   29 A"   30 A"   76 A'   77 A'   78 A'   31 A"   79 A'                 
  0.823   0.835   0.922   0.941   1.010   1.044   1.056   1.157
 32 A"   80 A'   81 A'   82 A'   83 A'   84 A'   85 A'   86 A'                 
  1.190   1.200   1.376   1.400   1.400   1.428   1.469   1.502
 87 A'   33 A"   34 A"   35 A"   88 A'   89 A'   90 A'   36 A"                 
  1.621   1.674   1.678   1.766   1.884   1.949   1.967   2.007
 91 A'   37 A"   92 A'   93 A'   94 A'   95 A'   38 A"   39 A"                 
  2.019   2.074   2.108   2.183   2.213   2.224   2.303   2.470
 96 A'   97 A'   98 A'   99 A'  100 A'   40 A"  101 A'  102 A'                 
  2.605   2.703   2.776   2.943   2.991   3.472   3.743   3.765
 41 A"   42 A"  103 A'  104 A'  105 A'  106 A'   43 A"  107 A'                 
  3.910   3.928   3.981   3.987   4.006   4.042   4.084   4.114
 44 A"   45 A"  108 A'  109 A'   46 A"  110 A'   47 A"   48 A"                 
  4.131   4.281   4.313   4.445   4.667   6.271   6.360   6.513
111 A'  112 A'  113 A'  114 A'  115 A'   49 A"  116 A'  117 A'                 
  6.735   6.745   7.513   7.545   7.580   7.618   7.665   7.705
118 A'  119 A'   50 A"   51 A"  120 A'  121 A'  122 A'  123 A'                 
  9.789  23.366  23.402  25.782  25.939  26.331  47.991  47.998
124 A'  125 A'  126 A'   52 A"  127 A'  128 A'  129 A'  130 A'                 
 66.728 215.783 289.719 289.752 289.787 289.846 289.868 289.945
131 A'  132 A'   53 A"   54 A"  133 A'  134 A'  135 A'  136 A'                 
*******1020.823
137 A'  138 A'                                                                 

 Beta MOs, Restricted
 -- Occupied --                  
-482.86 -482.86 -101.60  -62.52  -62.52  -56.34  -56.34  -56.34
  1 A'    2 A'    3 A'    4 A'    5 A'    6 A'    7 A'    1 A"                 
-56.335 -56.333 -56.333 -24.725 -10.365 -10.309  -9.519  -8.732
  8 A'    2 A"    9 A'   10 A'   11 A'   12 A'   13 A'   14 A'                 
 -8.729  -7.283  -7.273  -7.272  -6.563  -6.561  -6.550  -6.550
 15 A'   16 A'    3 A"   17 A'   18 A'   19 A'    4 A"   20 A'                 
 -6.548  -6.547  -2.675  -2.673  -2.671  -2.671  -2.668  -2.668
  5 A"   21 A'   22 A'   23 A'   24 A'    6 A"    7 A"   25 A'                 
 -2.660  -2.660  -2.657  -2.657  -1.273  -0.993  -0.948  -0.805
 26 A'    8 A"    9 A"   27 A'   28 A'   29 A'   30 A'   31 A'                 
 -0.678  -0.615  -0.543  -0.536  -0.515  -0.461  -0.455  -0.444
 32 A'   33 A'   34 A'   35 A'   10 A"   36 A'   37 A'   11 A"                 
 -0.391  -0.384  -0.344  -0.309  -0.239  -0.219
 12 A"   38 A'   39 A'   13 A"   40 A'   14 A"                                 
 -- Virtual --                   
 -0.096  -0.062  -0.004   0.000   0.011   0.033   0.038   0.039
 15 A"   41 A'   42 A'   43 A'   44 A'   45 A'   16 A"   46 A'                 
  0.050   0.057   0.071   0.074   0.076   0.089   0.098   0.110
 47 A'   48 A'   17 A"   49 A'   18 A"   50 A'   51 A'   52 A'                 
  0.114   0.120   0.139   0.141   0.145   0.155   0.171   0.200
 19 A"   53 A'   54 A'   20 A"   55 A'   56 A'   57 A'   58 A'                 
  0.202   0.216   0.295   0.315   0.340   0.354   0.365   0.380
 59 A'   60 A'   21 A"   61 A'   62 A'   63 A'   64 A'   65 A'                 
  0.396   0.399   0.411   0.429   0.435   0.438   0.453   0.467
 66 A'   22 A"   23 A"   24 A"   67 A'   25 A"   68 A'   69 A'                 
  0.502   0.502   0.533   0.542   0.545   0.548   0.594   0.602
 70 A'   26 A"   27 A"   71 A'   28 A"   72 A'   73 A'   74 A'                 
  0.637   0.644   0.676   0.685   0.732   0.792   0.815   0.819
 75 A'   29 A"   30 A"   76 A'   77 A'   78 A'   31 A"   79 A'                 
  0.823   0.835   0.922   0.941   1.010   1.044   1.056   1.157
 32 A"   80 A'   81 A'   82 A'   83 A'   84 A'   85 A'   86 A'                 
  1.190   1.200   1.376   1.400   1.400   1.428   1.469   1.502
 87 A'   33 A"   34 A"   35 A"   88 A'   89 A'   90 A'   36 A"                 
  1.621   1.674   1.678   1.766   1.884   1.949   1.967   2.007
 91 A'   37 A"   92 A'   93 A'   94 A'   95 A'   38 A"   39 A"                 
  2.019   2.074   2.108   2.183   2.213   2.224   2.303   2.470
 96 A'   97 A'   98 A'   99 A'  100 A'   40 A"  101 A'  102 A'                 
  2.605   2.703   2.776   2.943   2.991   3.472   3.743   3.765
 41 A"   42 A"  103 A'  104 A'  105 A'  106 A'   43 A"  107 A'                 
  3.910   3.928   3.981   3.987   4.006   4.042   4.084   4.114
 44 A"   45 A"  108 A'  109 A'   46 A"  110 A'   47 A"   48 A"                 
  4.131   4.281   4.313   4.445   4.667   6.271   6.360   6.513
111 A'  112 A'  113 A'  114 A'  115 A'   49 A"  116 A'  117 A'                 
  6.735   6.745   7.513   7.545   7.580   7.618   7.665   7.705
118 A'  119 A'   50 A"   51 A"  120 A'  121 A'  122 A'  123 A'                 
  9.789  23.366  23.402  25.782  25.939  26.331  47.991  47.998
124 A'  125 A'  126 A'   52 A"  127 A'  128 A'  129 A'  130 A'                 
 66.728 215.783 289.719 289.752 289.787 289.846 289.868 289.945
131 A'  132 A'   53 A"   54 A"  133 A'  134 A'  135 A'  136 A'                 
*******1020.823
137 A'  138 A'                                                                 
 --------------------------------------------------------------

          Ground-State Mulliken Net Atomic Charges

     Atom                 Charge (a.u.)
  ----------------------------------------
      1 Cl                    0.350050
      2 Br                   -0.050231
      3 F                    -0.016968
      4 Br                    0.012826
      5 C                    -0.420740
      6 C                     0.125063
  ----------------------------------------
  Sum of atomic charges =     0.000000

 -----------------------------------------------------------------
                    Cartesian Multipole Moments
 -----------------------------------------------------------------
    Charge (ESU x 10^10)
                 0.0000
    Dipole Moment (Debye)
         X      -0.6763      Y       0.8265      Z      -0.0000
       Tot       1.0680
    Quadrupole Moments (Debye-Ang)
        XX     -60.6478     XY       2.1260     YY     -68.1396
        XZ       0.0000     YZ      -0.0000     ZZ     -65.5728
    Octopole Moments (Debye-Ang^2)
       XXX     -47.3639    XXY       7.8456    XYY     -21.3825
       YYY      -0.7063    XXZ      -0.0000    XYZ       0.0000
       YYZ      -0.0000    XZZ     -15.2394    YZZ      -1.6697
       ZZZ      -0.0000
    Hexadecapole Moments (Debye-Ang^3)
      XXXX   -1241.4105   XXXY       1.9158   XXYY    -287.8233
      XYYY     -32.2150   YYYY    -500.5529   XXXZ      -0.0000
      XXYZ      -0.0000   XYYZ       0.0000   YYYZ      -0.0000
      XXZZ    -232.4533   XYZZ     -12.5392   YYZZ     -96.2739
      XZZZ       0.0000   YZZZ      -0.0000   ZZZZ     -75.9100
 -----------------------------------------------------------------
 Calculating analytic gradient of the SCF energy
 Gradient of SCF Energy
            1           2           3           4           5           6
    1  -0.0555013   0.0273712   0.0597315   0.0808202   0.1535691  -0.2659907
    2  -0.1401661  -0.2604875   0.0684389   0.2476852   0.0501264   0.0344030
    3   0.0000000  -0.0000000   0.0000000   0.0000000  -0.0000000   0.0000000
 Max gradient component =       2.660E-01
 RMS gradient           =       1.214E-01
 Gradient time:  CPU 32.32 s  wall 4.16 s
 Geometry Optimization Parameters
   NAtoms,    NIC,     NZ,  NCons,   NDum,   NFix, NCnnct, MaxDiis
        6      37       0       0       0       0       0       0

 Cartesian Hessian Update
 Hessian Updated using BFGS Update


** GEOMETRY OPTIMIZATION IN DELOCALIZED INTERNAL COORDINATES **
   Searching for a Minimum

   Optimization Cycle:   5

                       Coordinates (Angstroms)
     ATOM                X               Y               Z
      1  Cl        2.9387119950    0.7477047968    0.0000000000
      2  Br       -1.0692990229    1.2106525281    0.0000000000
      3  F         2.5503793502   -1.3670120885    0.0000000000
      4  Br       -1.3139847864   -1.1553355348    0.0000000000
      5  C         1.7471793510   -0.2610812971    0.0000000000
      6  C        -0.0302524002   -0.0914421816    0.0000000000
   Point Group: cs    Number of degrees of freedom:     9


   Energy is  -5784.276272691

 Hessian Updated using BFGS Update

  9 Hessian modes will be used to form the next step
  Hessian Eigenvalues:
     0.048252    0.189087    0.249452    0.250151    0.335627    0.386427
     0.666570    0.968471    1.029670

 Minimum Search - Taking Simple RFO Step
 Searching for Lamda that Minimizes Along All modes
 Value Taken    Lamda =  -0.23925201
 Calculated Step too Large.  Step scaled by  0.350901
 Step Taken.  Stepsize is  0.300000

                             Maximum     Tolerance    Cnvgd?
         Gradient           0.189629      0.000300      NO
         Displacement       0.196598      0.001200      NO
         Energy change     -0.093496      0.000001      NO


 New Cartesian Coordinates Obtained by Inverse Iteration

 Displacement from previous Coordinates is:  0.329889
 ----------------------------------------------------------------
             Standard Nuclear Orientation (Angstroms)
    I     Atom           X                Y                Z
 ----------------------------------------------------------------
    1      Cl      2.8898183685     0.7757367040     0.0000000000
    2      Br     -1.0018240395     1.2352754151     0.0000000000
    3      F       2.4575345827    -1.3709791181     0.0000000000
    4      Br     -1.2533201352    -1.1984404546     0.0000000000
    5      C       1.6916886285    -0.2569164773     0.0000000000
    6      C       0.0388370815    -0.1011898462     0.0000000000
 ----------------------------------------------------------------
 Molecular Point Group                 Cs    NOp =  2
 Largest Abelian Subgroup              Cs    NOp =  2
 Nuclear Repulsion Energy =   832.7178036225 hartrees
 There are       54 alpha and       54 beta electrons
 Applying Cartesian multipole field
    Component          Value
    ---------          -----
     (2,0,0)        1.00000E-11
     (0,2,0)        2.00000E-11
     (0,0,2)       -3.00000E-11
 Nucleus-field energy     =     0.0000000202 hartrees
 Requested basis set is 6-311++G(d,p)
 There are 69 shells and 192 basis functions
 A cutoff of  1.0D-11 yielded   1880 shell pairs
 There are     15860 function pairs (     17548 Cartesian)
 Smallest overlap matrix eigenvalue = 5.92E-05
 Guess MOs from SCF MO coefficient file

 -----------------------------------------------------------------------
  General SCF calculation program by
  Eric Jon Sundstrom, Paul Horn, Yuezhi Mao, Dmitri Zuev, Alec White,
  David Stuck, Shaama M.S., Shane Yost, Joonho Lee, David Small,
  Daniel Levine, Susi Lehtola, Hugh Burton, Evgeny Epifanovsky
 -----------------------------------------------------------------------
 Exchange:     0.2000 Hartree-Fock + 0.0800 Slater + 0.7200 B88
 Correlation:  0.1900 VWN1RPA + 0.8100 LYP
 Using SG-1 standard quadrature grid
 using 8 threads for integral computing
 -------------------------------------------------------
 OpenMP Integral computing Module                
 Release: version 2.0, May 2017, Q-Chem Inc. Pleasanton 
 -------------------------------------------------------
 -------------------------------------------------------
 OpenMP BLAS3 based DFT computing Module                
 Release: version 1.0, May 2013, Q-Chem Inc. Pittsburgh 
 -------------------------------------------------------
 A restricted SCF calculation will be
 performed using DIIS
 SCF converges when DIIS error is below 1.0e-08
 ---------------------------------------
  Cycle       Energy         DIIS error
 ---------------------------------------
    1   -5784.3513050397      9.46e-04  
    2   -5784.3556213654      3.85e-04  
    3   -5784.3538306157      6.95e-04  
    4   -5784.3560994282      1.86e-04  
    5   -5784.3562565364      4.96e-05  
    6   -5784.3562629036      1.04e-05  
    7   -5784.3562632721      2.97e-06  
    8   -5784.3562633085      1.42e-06  
    9   -5784.3562633172      2.36e-07  
   10   -5784.3562633172      1.03e-07  
   11   -5784.3562633174      2.19e-08  
   12   -5784.3562633173      9.58e-09  Convergence criterion met
 ---------------------------------------
 SCF time:   CPU 93.15s  wall 12.00s 
 SCF   energy in the final basis set =    -5784.3562633173
 Total energy in the final basis set =    -5784.3562633173

 --------------------------------------------------------------
             Orbital Energies (a.u.) and Symmetries
 --------------------------------------------------------------

 Alpha MOs, Restricted
 -- Occupied --                  
-482.86 -482.86 -101.60  -62.52  -62.51  -56.34  -56.33  -56.33
  1 A'    2 A'    3 A'    4 A'    5 A'    6 A'    7 A'    1 A"                 
-56.333 -56.331 -56.331 -24.728 -10.363 -10.307  -9.517  -8.729
  8 A'    2 A"    9 A'   10 A'   11 A'   12 A'   13 A'   14 A'                 
 -8.727  -7.281  -7.271  -7.270  -6.561  -6.559  -6.547  -6.547
 15 A'   16 A'    3 A"   17 A'   18 A'   19 A'    4 A"   20 A'                 
 -6.545  -6.544  -2.672  -2.671  -2.668  -2.668  -2.666  -2.665
  5 A"   21 A'   22 A'   23 A'    6 A"   24 A'    7 A"   25 A'                 
 -2.657  -2.657  -2.655  -2.655  -1.278  -0.976  -0.942  -0.804
 26 A'    8 A"    9 A"   27 A'   28 A'   29 A'   30 A'   31 A'                 
 -0.694  -0.620  -0.545  -0.540  -0.518  -0.458  -0.451  -0.436
 32 A'   33 A'   34 A'   35 A'   10 A"   36 A'   37 A'   11 A"                 
 -0.389  -0.381  -0.348  -0.310  -0.247  -0.228
 12 A"   38 A'   39 A'   13 A"   40 A'   14 A"                                 
 -- Virtual --                   
 -0.085  -0.037  -0.009  -0.002   0.016   0.038   0.040   0.042
 15 A"   41 A'   42 A'   43 A'   44 A'   45 A'   16 A"   46 A'                 
  0.050   0.058   0.072   0.076   0.078   0.087   0.099   0.109
 47 A'   48 A'   17 A"   18 A"   49 A'   50 A'   51 A'   52 A'                 
  0.114   0.120   0.141   0.143   0.150   0.156   0.175   0.201
 19 A"   53 A'   20 A"   54 A'   55 A'   56 A'   57 A'   58 A'                 
  0.209   0.222   0.296   0.313   0.339   0.357   0.367   0.383
 59 A'   60 A'   21 A"   61 A'   62 A'   63 A'   64 A'   65 A'                 
  0.401   0.403   0.413   0.435   0.437   0.445   0.453   0.467
 22 A"   66 A'   23 A"   67 A'   24 A"   25 A"   68 A'   69 A'                 
  0.491   0.503   0.537   0.537   0.544   0.547   0.598   0.615
 70 A'   26 A"   27 A"   71 A'   28 A"   72 A'   73 A'   74 A'                 
  0.643   0.651   0.662   0.690   0.730   0.792   0.819   0.820
 29 A"   75 A'   30 A"   76 A'   77 A'   78 A'   31 A"   79 A'                 
  0.838   0.846   0.930   0.940   1.005   1.030   1.050   1.178
 32 A"   80 A'   81 A'   82 A'   83 A'   84 A'   85 A'   86 A'                 
  1.183   1.186   1.360   1.375   1.400   1.430   1.506   1.516
 87 A'   33 A"   34 A"   35 A"   88 A'   89 A'   90 A'   36 A"                 
  1.632   1.701   1.721   1.736   1.888   1.951   1.976   2.008
 91 A'   92 A'   37 A"   93 A'   94 A'   95 A'   38 A"   39 A"                 
  2.032   2.093   2.123   2.226   2.227   2.243   2.310   2.490
 96 A'   97 A'   98 A'   99 A'   40 A"  100 A'  101 A'  102 A'                 
  2.598   2.729   2.821   2.938   3.009   3.568   3.742   3.762
 41 A"   42 A"  103 A'  104 A'  105 A'  106 A'   43 A"  107 A'                 
  3.919   3.939   3.972   3.998   4.006   4.035   4.089   4.103
 44 A"   45 A"  108 A'  109 A'   46 A"  110 A'   47 A"   48 A"                 
  4.141   4.294   4.318   4.429   4.697   6.271   6.359   6.535
111 A'  112 A'  113 A'  114 A'  115 A'   49 A"  116 A'  117 A'                 
  6.733   6.738   7.517   7.548   7.586   7.630   7.638   7.727
118 A'  119 A'   50 A"   51 A"  120 A'  121 A'  122 A'  123 A'                 
  9.783  23.394  23.406  25.784  25.954  26.357  47.984  47.992
124 A'  125 A'  126 A'   52 A"  127 A'  128 A'  129 A'  130 A'                 
 66.727 215.774 289.722 289.753 289.782 289.844 289.857 289.966
131 A'  132 A'   53 A"   54 A"  133 A'  134 A'  135 A'  136 A'                 
*******1020.813
137 A'  138 A'                                                                 

 Beta MOs, Restricted
 -- Occupied --                  
-482.86 -482.86 -101.60  -62.52  -62.51  -56.34  -56.33  -56.33
  1 A'    2 A'    3 A'    4 A'    5 A'    6 A'    7 A'    1 A"                 
-56.333 -56.331 -56.331 -24.728 -10.363 -10.307  -9.517  -8.729
  8 A'    2 A"    9 A'   10 A'   11 A'   12 A'   13 A'   14 A'                 
 -8.727  -7.281  -7.271  -7.270  -6.561  -6.559  -6.547  -6.547
 15 A'   16 A'    3 A"   17 A'   18 A'   19 A'    4 A"   20 A'                 
 -6.545  -6.544  -2.672  -2.671  -2.668  -2.668  -2.666  -2.665
  5 A"   21 A'   22 A'   23 A'    6 A"   24 A'    7 A"   25 A'                 
 -2.657  -2.657  -2.655  -2.655  -1.278  -0.976  -0.942  -0.804
 26 A'    8 A"    9 A"   27 A'   28 A'   29 A'   30 A'   31 A'                 
 -0.694  -0.620  -0.545  -0.540  -0.518  -0.458  -0.451  -0.436
 32 A'   33 A'   34 A'   35 A'   10 A"   36 A'   37 A'   11 A"                 
 -0.389  -0.381  -0.348  -0.310  -0.247  -0.228
 12 A"   38 A'   39 A'   13 A"   40 A'   14 A"                                 
 -- Virtual --                   
 -0.085  -0.037  -0.009  -0.002   0.016   0.038   0.040   0.042
 15 A"   41 A'   42 A'   43 A'   44 A'   45 A'   16 A"   46 A'                 
  0.050   0.058   0.072   0.076   0.078   0.087   0.099   0.109
 47 A'   48 A'   17 A"   18 A"   49 A'   50 A'   51 A'   52 A'                 
  0.114   0.120   0.141   0.143   0.150   0.156   0.175   0.201
 19 A"   53 A'   20 A"   54 A'   55 A'   56 A'   57 A'   58 A'                 
  0.209   0.222   0.296   0.313   0.339   0.357   0.367   0.383
 59 A'   60 A'   21 A"   61 A'   62 A'   63 A'   64 A'   65 A'                 
  0.401   0.403   0.413   0.435   0.437   0.445   0.453   0.467
 22 A"   66 A'   23 A"   67 A'   24 A"   25 A"   68 A'   69 A'                 
  0.491   0.503   0.537   0.537   0.544   0.547   0.598   0.615
 70 A'   26 A"   27 A"   71 A'   28 A"   72 A'   73 A'   74 A'                 
  0.643   0.651   0.662   0.690   0.730   0.792   0.819   0.820
 29 A"   75 A'   30 A"   76 A'   77 A'   78 A'   31 A"   79 A'                 
  0.838   0.846   0.930   0.940   1.005   1.030   1.050   1.178
 32 A"   80 A'   81 A'   82 A'   83 A'   84 A'   85 A'   86 A'                 
  1.183   1.186   1.360   1.375   1.400   1.430   1.506   1.516
 87 A'   33 A"   34 A"   35 A"   88 A'   89 A'   90 A'   36 A"                 
  1.632   1.701   1.721   1.736   1.888   1.951   1.976   2.008
 91 A'   92 A'   37 A"   93 A'   94 A'   95 A'   38 A"   39 A"                 
  2.032   2.093   2.123   2.226   2.227   2.243   2.310   2.490
 96 A'   97 A'   98 A'   99 A'   40 A"  100 A'  101 A'  102 A'                 
  2.598   2.729   2.821   2.938   3.009   3.568   3.742   3.762
 41 A"   42 A"  103 A'  104 A'  105 A'  106 A'   43 A"  107 A'                 
  3.919   3.939   3.972   3.998   4.006   4.035   4.089   4.103
 44 A"   45 A"  108 A'  109 A'   46 A"  110 A'   47 A"   48 A"                 
  4.141   4.294   4.318   4.429   4.697   6.271   6.359   6.535
111 A'  112 A'  113 A'  114 A'  115 A'   49 A"  116 A'  117 A'                 
  6.733   6.738   7.517   7.548   7.586   7.630   7.638   7.727
118 A'  119 A'   50 A"   51 A"  120 A'  121 A'  122 A'  123 A'                 
  9.783  23.394  23.406  25.784  25.954  26.357  47.984  47.992
124 A'  125 A'  126 A'   52 A"  127 A'  128 A'  129 A'  130 A'                 
 66.727 215.774 289.722 289.753 289.782 289.844 289.857 289.966
131 A'  132 A'   53 A"   54 A"  133 A'  134 A'  135 A'  136 A'                 
*******1020.813
137 A'  138 A'                                                                 
 --------------------------------------------------------------

          Ground-State Mulliken Net Atomic Charges

     Atom                 Charge (a.u.)
  ----------------------------------------
      1 Cl                    0.342174
      2 Br                   -0.070507
      3 F                    -0.009630
      4 Br                    0.008108
      5 C                    -0.429450
      6 C                     0.159304
  ----------------------------------------
  Sum of atomic charges =    -0.000000

 -----------------------------------------------------------------
                    Cartesian Multipole Moments
 -----------------------------------------------------------------
    Charge (ESU x 10^10)
                -0.0000
    Dipole Moment (Debye)
         X      -0.5879      Y       0.7464      Z       0.0000
       Tot       0.9501
    Quadrupole Moments (Debye-Ang)
        XX     -61.2110     XY       1.9997     YY     -67.6410
        XZ       0.0000     YZ      -0.0000     ZZ     -65.5192
    Octopole Moments (Debye-Ang^2)
       XXX     -51.2440    XXY       6.9362    XYY     -22.9473
       YYY      -0.6244    XXZ       0.0000    XYZ       0.0000
       YYZ      -0.0000    XZZ     -16.4088    YZZ      -1.7748
       ZZZ      -0.0000
    Hexadecapole Moments (Debye-Ang^3)
      XXXX   -1178.4978   XXXY      -5.6961   XXYY    -276.8501
      XYYY     -38.1173   YYYY    -516.8517   XXXZ       0.0000
      XXYZ      -0.0000   XYYZ       0.0000   YYYZ      -0.0000
      XXZZ    -220.6304   XYZZ     -14.7211   YYZZ     -99.4990
      XZZZ       0.0000   YZZZ      -0.0000   ZZZZ     -75.5427
 -----------------------------------------------------------------
 Calculating analytic gradient of the SCF energy
 Gradient of SCF Energy
            1           2           3           4           5           6
    1  -0.0443563   0.0194335   0.0514504   0.0629898   0.1500274  -0.2395447
    2  -0.1172610  -0.2137417   0.0605764   0.2033766   0.0358714   0.0311784
    3  -0.0000000  -0.0000000   0.0000000   0.0000000  -0.0000000  -0.0000000
 Max gradient component =       2.395E-01
 RMS gradient           =       1.042E-01
 Gradient time:  CPU 32.92 s  wall 4.24 s
 Geometry Optimization Parameters
   NAtoms,    NIC,     NZ,  NCons,   NDum,   NFix, NCnnct, MaxDiis
        6      37       0       0       0       0       0       0

 Cartesian Hessian Update
 Hessian Updated using BFGS Update


** GEOMETRY OPTIMIZATION IN DELOCALIZED INTERNAL COORDINATES **
   Searching for a Minimum

   Optimization Cycle:   6

                       Coordinates (Angstroms)
     ATOM                X               Y               Z
      1  Cl        2.8898183685    0.7757367040    0.0000000000
      2  Br       -1.0018240395    1.2352754151    0.0000000000
      3  F         2.4575345827   -1.3709791181    0.0000000000
      4  Br       -1.2533201352   -1.1984404546    0.0000000000
      5  C         1.6916886285   -0.2569164773    0.0000000000
      6  C         0.0388370815   -0.1011898462    0.0000000000
   Point Group: cs    Number of degrees of freedom:     9


   Energy is  -5784.356263317

 Hessian Updated using BFGS Update

  9 Hessian modes will be used to form the next step
  Hessian Eigenvalues:
     0.052181    0.189699    0.249572    0.250148    0.330291    0.390184
     0.646488    0.968311    1.029701

 Minimum Search - Taking Simple RFO Step
 Searching for Lamda that Minimizes Along All modes
 Value Taken    Lamda =  -0.21127690
 Calculated Step too Large.  Step scaled by  0.351678
 Step Taken.  Stepsize is  0.300000

                             Maximum     Tolerance    Cnvgd?
         Gradient           0.170408      0.000300      NO
         Displacement       0.200460      0.001200      NO
         Energy change     -0.079991      0.000001      NO


 New Cartesian Coordinates Obtained by Inverse Iteration

 Displacement from previous Coordinates is:  0.338243
 ----------------------------------------------------------------
             Standard Nuclear Orientation (Angstroms)
    I     Atom           X                Y                Z
 ----------------------------------------------------------------
    1      Cl      2.8357860340     0.8023033086     0.0000000000
    2      Br     -0.9311707878     1.2577570074     0.0000000000
    3      F       2.3652504099    -1.3746064458     0.0000000000
    4      Br     -1.1892531065    -1.2387783428     0.0000000000
    5      C       1.6323951205    -0.2523972682     0.0000000000
    6      C       0.1097268165    -0.1107920364     0.0000000000
 ----------------------------------------------------------------
 Molecular Point Group                 Cs    NOp =  2
 Largest Abelian Subgroup              Cs    NOp =  2
 Nuclear Repulsion Energy =   834.8461617599 hartrees
 There are       54 alpha and       54 beta electrons
 Applying Cartesian multipole field
    Component          Value
    ---------          -----
     (2,0,0)        1.00000E-11
     (0,2,0)        2.00000E-11
     (0,0,2)       -3.00000E-11
 Nucleus-field energy     =     0.0000000199 hartrees
 Requested basis set is 6-311++G(d,p)
 There are 69 shells and 192 basis functions
 A cutoff of  1.0D-11 yielded   1884 shell pairs
 There are     15906 function pairs (     17604 Cartesian)
 Smallest overlap matrix eigenvalue = 3.90E-05
 Guess MOs from SCF MO coefficient file

 -----------------------------------------------------------------------
  General SCF calculation program by
  Eric Jon Sundstrom, Paul Horn, Yuezhi Mao, Dmitri Zuev, Alec White,
  David Stuck, Shaama M.S., Shane Yost, Joonho Lee, David Small,
  Daniel Levine, Susi Lehtola, Hugh Burton, Evgeny Epifanovsky
 -----------------------------------------------------------------------
 Exchange:     0.2000 Hartree-Fock + 0.0800 Slater + 0.7200 B88
 Correlation:  0.1900 VWN1RPA + 0.8100 LYP
 Using SG-1 standard quadrature grid
 using 8 threads for integral computing
 -------------------------------------------------------
 OpenMP Integral computing Module                
 Release: version 2.0, May 2017, Q-Chem Inc. Pleasanton 
 -------------------------------------------------------
 -------------------------------------------------------
 OpenMP BLAS3 based DFT computing Module                
 Release: version 1.0, May 2013, Q-Chem Inc. Pittsburgh 
 -------------------------------------------------------
 A restricted SCF calculation will be
 performed using DIIS
 SCF converges when DIIS error is below 1.0e-08
 ---------------------------------------
  Cycle       Energy         DIIS error
 ---------------------------------------
    1   -5784.4194006559      1.08e-03  
    2   -5784.4246177509      4.02e-04  
    3   -5784.4238316148      5.65e-04  
    4   -5784.4251980498      1.49e-04  
    5   -5784.4252882343      6.20e-05  
    6   -5784.4253022726      9.30e-06  
    7   -5784.4253025917      2.03e-06  
    8   -5784.4253026057      1.08e-06  
    9   -5784.4253026100      2.05e-07  
   10   -5784.4253026102      5.54e-08  
   11   -5784.4253026102      1.11e-08  
   12   -5784.4253026102      4.68e-09  Convergence criterion met
 ---------------------------------------
 SCF time:   CPU 94.01s  wall 12.00s 
 SCF   energy in the final basis set =    -5784.4253026102
 Total energy in the final basis set =    -5784.4253026102

 --------------------------------------------------------------
             Orbital Energies (a.u.) and Symmetries
 --------------------------------------------------------------

 Alpha MOs, Restricted
 -- Occupied --                  
-482.86 -482.86 -101.60  -62.52  -62.51  -56.34  -56.33  -56.33
  1 A'    2 A'    3 A'    4 A'    5 A'    6 A'    7 A'    1 A"                 
-56.331 -56.330 -56.330 -24.729 -10.358 -10.302  -9.514  -8.727
  8 A'    2 A"    9 A'   10 A'   11 A'   12 A'   13 A'   14 A'                 
 -8.725  -7.279  -7.269  -7.268  -6.559  -6.557  -6.545  -6.544
 15 A'   16 A'    3 A"   17 A'   18 A'   19 A'    4 A"   20 A'                 
 -6.544  -6.543  -2.670  -2.669  -2.666  -2.666  -2.664  -2.664
  5 A"   21 A'   22 A'   23 A'    6 A"   24 A'    7 A"   25 A'                 
 -2.654  -2.654  -2.653  -2.653  -1.282  -0.963  -0.936  -0.803
 26 A'    8 A"    9 A"   27 A'   28 A'   29 A'   30 A'   31 A'                 
 -0.718  -0.624  -0.545  -0.544  -0.521  -0.456  -0.447  -0.430
 32 A'   33 A'   34 A'   35 A'   10 A"   36 A'   37 A'   11 A"                 
 -0.387  -0.378  -0.351  -0.311  -0.254  -0.240
 12 A"   38 A'   39 A'   13 A"   40 A'   14 A"                                 
 -- Virtual --                   
 -0.069  -0.025  -0.017  -0.002   0.020   0.038   0.040   0.045
 15 A"   41 A'   42 A'   43 A'   44 A'   45 A'   16 A"   46 A'                 
  0.054   0.061   0.072   0.077   0.081   0.092   0.100   0.109
 47 A'   48 A'   17 A"   18 A"   49 A'   50 A'   51 A'   52 A'                 
  0.113   0.120   0.141   0.151   0.156   0.158   0.183   0.203
 19 A"   53 A'   20 A"   54 A'   55 A'   56 A'   57 A'   58 A'                 
  0.217   0.234   0.298   0.311   0.338   0.351   0.381   0.385
 59 A'   60 A'   21 A"   61 A'   62 A'   63 A'   64 A'   65 A'                 
  0.403   0.414   0.414   0.435   0.440   0.453   0.454   0.468
 22 A"   23 A"   66 A'   67 A'   24 A"   68 A'   25 A"   69 A'                 
  0.488   0.504   0.527   0.533   0.547   0.552   0.605   0.631
 70 A'   26 A"   71 A'   27 A"   28 A"   72 A'   73 A'   74 A'                 
  0.646   0.653   0.665   0.695   0.727   0.790   0.819   0.821
 29 A"   30 A"   75 A'   76 A'   77 A'   78 A'   79 A'   31 A"                 
  0.853   0.859   0.939   0.946   0.996   1.018   1.049   1.178
 32 A"   80 A'   81 A'   82 A'   83 A'   84 A'   85 A'   33 A"                 
  1.180   1.197   1.334   1.368   1.395   1.431   1.515   1.537
 86 A'   87 A'   34 A"   35 A"   88 A'   89 A'   90 A'   36 A"                 
  1.664   1.719   1.755   1.778   1.897   1.959   1.985   2.009
 91 A'   92 A'   93 A'   37 A"   94 A'   95 A'   38 A"   39 A"                 
  2.053   2.110   2.131   2.231   2.241   2.297   2.333   2.504
 96 A'   97 A'   98 A'   40 A"   99 A'  100 A'  101 A'  102 A'                 
  2.598   2.762   2.908   2.949   3.033   3.603   3.742   3.768
 41 A"   42 A"  103 A'  104 A'  105 A'  106 A'   43 A"  107 A'                 
  3.929   3.949   3.966   4.005   4.015   4.029   4.092   4.094
 44 A"   45 A"  108 A'   46 A"  109 A'  110 A'   47 A"   48 A"                 
  4.153   4.306   4.321   4.412   4.729   6.272   6.360   6.559
111 A'  112 A'  113 A'  114 A'  115 A'   49 A"  116 A'  117 A'                 
  6.731   6.739   7.520   7.550   7.587   7.611   7.648   7.749
118 A'  119 A'   50 A"   51 A"  120 A'  121 A'  122 A'  123 A'                 
  9.780  23.379  23.544  25.786  25.972  26.392  47.979  47.987
124 A'  125 A'  126 A'   52 A"  127 A'  128 A'  129 A'  130 A'                 
 66.729 215.770 289.725 289.753 289.776 289.837 289.859 289.984
131 A'  132 A'   53 A"   54 A"  133 A'  134 A'  135 A'  136 A'                 
*******1020.806
137 A'  138 A'                                                                 

 Beta MOs, Restricted
 -- Occupied --                  
-482.86 -482.86 -101.60  -62.52  -62.51  -56.34  -56.33  -56.33
  1 A'    2 A'    3 A'    4 A'    5 A'    6 A'    7 A'    1 A"                 
-56.331 -56.330 -56.330 -24.729 -10.358 -10.302  -9.514  -8.727
  8 A'    2 A"    9 A'   10 A'   11 A'   12 A'   13 A'   14 A'                 
 -8.725  -7.279  -7.269  -7.268  -6.559  -6.557  -6.545  -6.544
 15 A'   16 A'    3 A"   17 A'   18 A'   19 A'    4 A"   20 A'                 
 -6.544  -6.543  -2.670  -2.669  -2.666  -2.666  -2.664  -2.664
  5 A"   21 A'   22 A'   23 A'    6 A"   24 A'    7 A"   25 A'                 
 -2.654  -2.654  -2.653  -2.653  -1.282  -0.963  -0.936  -0.803
 26 A'    8 A"    9 A"   27 A'   28 A'   29 A'   30 A'   31 A'                 
 -0.718  -0.624  -0.545  -0.544  -0.521  -0.456  -0.447  -0.430
 32 A'   33 A'   34 A'   35 A'   10 A"   36 A'   37 A'   11 A"                 
 -0.387  -0.378  -0.351  -0.311  -0.254  -0.240
 12 A"   38 A'   39 A'   13 A"   40 A'   14 A"                                 
 -- Virtual --                   
 -0.069  -0.025  -0.017  -0.002   0.020   0.038   0.040   0.045
 15 A"   41 A'   42 A'   43 A'   44 A'   45 A'   16 A"   46 A'                 
  0.054   0.061   0.072   0.077   0.081   0.092   0.100   0.109
 47 A'   48 A'   17 A"   18 A"   49 A'   50 A'   51 A'   52 A'                 
  0.113   0.120   0.141   0.151   0.156   0.158   0.183   0.203
 19 A"   53 A'   20 A"   54 A'   55 A'   56 A'   57 A'   58 A'                 
  0.217   0.234   0.298   0.311   0.338   0.351   0.381   0.385
 59 A'   60 A'   21 A"   61 A'   62 A'   63 A'   64 A'   65 A'                 
  0.403   0.414   0.414   0.435   0.440   0.453   0.454   0.468
 22 A"   23 A"   66 A'   67 A'   24 A"   68 A'   25 A"   69 A'                 
  0.488   0.504   0.527   0.533   0.547   0.552   0.605   0.631
 70 A'   26 A"   71 A'   27 A"   28 A"   72 A'   73 A'   74 A'                 
  0.646   0.653   0.665   0.695   0.727   0.790   0.819   0.821
 29 A"   30 A"   75 A'   76 A'   77 A'   78 A'   79 A'   31 A"                 
  0.853   0.859   0.939   0.946   0.996   1.018   1.049   1.178
 32 A"   80 A'   81 A'   82 A'   83 A'   84 A'   85 A'   33 A"                 
  1.180   1.197   1.334   1.368   1.395   1.431   1.515   1.537
 86 A'   87 A'   34 A"   35 A"   88 A'   89 A'   90 A'   36 A"                 
  1.664   1.719   1.755   1.778   1.897   1.959   1.985   2.009
 91 A'   92 A'   93 A'   37 A"   94 A'   95 A'   38 A"   39 A"                 
  2.053   2.110   2.131   2.231   2.241   2.297   2.333   2.504
 96 A'   97 A'   98 A'   40 A"   99 A'  100 A'  101 A'  102 A'                 
  2.598   2.762   2.908   2.949   3.033   3.603   3.742   3.768
 41 A"   42 A"  103 A'  104 A'  105 A'  106 A'   43 A"  107 A'                 
  3.929   3.949   3.966   4.005   4.015   4.029   4.092   4.094
 44 A"   45 A"  108 A'   46 A"  109 A'  110 A'   47 A"   48 A"                 
  4.153   4.306   4.321   4.412   4.729   6.272   6.360   6.559
111 A'  112 A'  113 A'  114 A'  115 A'   49 A"  116 A'  117 A'                 
  6.731   6.739   7.520   7.550   7.587   7.611   7.648   7.749
118 A'  119 A'   50 A"   51 A"  120 A'  121 A'  122 A'  123 A'                 
  9.780  23.379  23.544  25.786  25.972  26.392  47.979  47.987
124 A'  125 A'  126 A'   52 A"  127 A'  128 A'  129 A'  130 A'                 
 66.729 215.770 289.725 289.753 289.776 289.837 289.859 289.984
131 A'  132 A'   53 A"   54 A"  133 A'  134 A'  135 A'  136 A'                 
*******1020.806
137 A'  138 A'                                                                 
 --------------------------------------------------------------

          Ground-State Mulliken Net Atomic Charges

     Atom                 Charge (a.u.)
  ----------------------------------------
      1 Cl                    0.335835
      2 Br                   -0.089173
      3 F                    -0.007475
      4 Br                    0.002512
      5 C                    -0.435180
      6 C                     0.193481
  ----------------------------------------
  Sum of atomic charges =    -0.000000

 -----------------------------------------------------------------
                    Cartesian Multipole Moments
 -----------------------------------------------------------------
    Charge (ESU x 10^10)
                -0.0000
    Dipole Moment (Debye)
         X      -0.5275      Y       0.6818      Z      -0.0000
       Tot       0.8620
    Quadrupole Moments (Debye-Ang)
        XX     -61.7665     XY       1.9201     YY     -67.2215
        XZ      -0.0000     YZ      -0.0000     ZZ     -65.3976
    Octopole Moments (Debye-Ang^2)
       XXX     -55.4710    XXY       6.1835    XYY     -24.5745
       YYY      -0.5054    XXZ      -0.0000    XYZ       0.0000
       YYZ      -0.0000    XZZ     -17.5686    YZZ      -1.8834
       ZZZ      -0.0000
    Hexadecapole Moments (Debye-Ang^3)
      XXXX   -1114.4235   XXXY     -12.4978   XXYY    -266.3240
      XYYY     -43.1548   YYYY    -532.7466   XXXZ      -0.0000
      XXYZ      -0.0000   XYYZ      -0.0000   YYYZ      -0.0000
      XXZZ    -208.5585   XYZZ     -16.6758   YYZZ    -102.6662
      XZZZ      -0.0000   YZZZ      -0.0000   ZZZZ     -75.0684
 -----------------------------------------------------------------
 Calculating analytic gradient of the SCF energy
 Gradient of SCF Energy
            1           2           3           4           5           6
    1  -0.0364264   0.0144763   0.0420290   0.0503439   0.1286692  -0.1990920
    2  -0.0983313  -0.1774480   0.0548860   0.1689746   0.0260900   0.0258287
    3  -0.0000000  -0.0000000  -0.0000000   0.0000000   0.0000000   0.0000000
 Max gradient component =       1.991E-01
 RMS gradient           =       8.695E-02
 Gradient time:  CPU 33.10 s  wall 4.26 s
 Geometry Optimization Parameters
   NAtoms,    NIC,     NZ,  NCons,   NDum,   NFix, NCnnct, MaxDiis
        6      37       0       0       0       0       0       0

 Cartesian Hessian Update
 Hessian Updated using BFGS Update


** GEOMETRY OPTIMIZATION IN DELOCALIZED INTERNAL COORDINATES **
   Searching for a Minimum

   Optimization Cycle:   7

                       Coordinates (Angstroms)
     ATOM                X               Y               Z
      1  Cl        2.8357860340    0.8023033086    0.0000000000
      2  Br       -0.9311707878    1.2577570074    0.0000000000
      3  F         2.3652504099   -1.3746064458    0.0000000000
      4  Br       -1.1892531065   -1.2387783428    0.0000000000
      5  C         1.6323951205   -0.2523972682    0.0000000000
      6  C         0.1097268165   -0.1107920364    0.0000000000
   Point Group: cs    Number of degrees of freedom:     9


   Energy is  -5784.425302610

 Hessian Updated using BFGS Update

  9 Hessian modes will be used to form the next step
  Hessian Eigenvalues:
     0.113492    0.181332    0.249059    0.250215    0.289669    0.391695
     0.580949    0.968295    1.029709

 Minimum Search - Taking Simple RFO Step
 Searching for Lamda that Minimizes Along All modes
 Value Taken    Lamda =  -0.15493428
 Calculated Step too Large.  Step scaled by  0.412681
 Step Taken.  Stepsize is  0.300000

                             Maximum     Tolerance    Cnvgd?
         Gradient           0.143601      0.000300      NO
         Displacement       0.197093      0.001200      NO
         Energy change     -0.069039      0.000001      NO


 New Cartesian Coordinates Obtained by Inverse Iteration

 Displacement from previous Coordinates is:  0.328576
 ----------------------------------------------------------------
             Standard Nuclear Orientation (Angstroms)
    I     Atom           X                Y                Z
 ----------------------------------------------------------------
    1      Cl      2.7844110022     0.8313363742     0.0000000000
    2      Br     -0.8632430341     1.2849130932     0.0000000000
    3      F       2.2760527105    -1.3821858072     0.0000000000
    4      Br     -1.1272806456    -1.2828028608     0.0000000000
    5      C       1.5766410657    -0.2485795532     0.0000000000
    6      C       0.1761533879    -0.1191950233     0.0000000000
 ----------------------------------------------------------------
 Molecular Point Group                 Cs    NOp =  2
 Largest Abelian Subgroup              Cs    NOp =  2
 Nuclear Repulsion Energy =   836.2566811980 hartrees
 There are       54 alpha and       54 beta electrons
 Applying Cartesian multipole field
    Component          Value
    ---------          -----
     (2,0,0)        1.00000E-11
     (0,2,0)        2.00000E-11
     (0,0,2)       -3.00000E-11
 Nucleus-field energy     =     0.0000000198 hartrees
 Requested basis set is 6-311++G(d,p)
 There are 69 shells and 192 basis functions
 A cutoff of  1.0D-11 yielded   1897 shell pairs
 There are     15951 function pairs (     17654 Cartesian)
 Smallest overlap matrix eigenvalue = 2.55E-05
 Guess MOs from SCF MO coefficient file

 -----------------------------------------------------------------------
  General SCF calculation program by
  Eric Jon Sundstrom, Paul Horn, Yuezhi Mao, Dmitri Zuev, Alec White,
  David Stuck, Shaama M.S., Shane Yost, Joonho Lee, David Small,
  Daniel Levine, Susi Lehtola, Hugh Burton, Evgeny Epifanovsky
 -----------------------------------------------------------------------
 Exchange:     0.2000 Hartree-Fock + 0.0800 Slater + 0.7200 B88
 Correlation:  0.1900 VWN1RPA + 0.8100 LYP
 Using SG-1 standard quadrature grid
 using 8 threads for integral computing
 -------------------------------------------------------
 OpenMP Integral computing Module                
 Release: version 2.0, May 2017, Q-Chem Inc. Pleasanton 
 -------------------------------------------------------
 -------------------------------------------------------
 OpenMP BLAS3 based DFT computing Module                
 Release: version 1.0, May 2013, Q-Chem Inc. Pittsburgh 
 -------------------------------------------------------
 A restricted SCF calculation will be
 performed using DIIS
 SCF converges when DIIS error is below 1.0e-08
 ---------------------------------------
  Cycle       Energy         DIIS error
 ---------------------------------------
    1   -5784.4729430311      1.23e-03  
    2   -5784.4790735581      4.41e-04  
    3   -5784.4785945527      5.42e-04  
    4   -5784.4798509304      1.03e-04  
    5   -5784.4798864078      4.85e-05  
    6   -5784.4798953372      1.08e-05  
    7   -5784.4798957996      1.54e-06  
    8   -5784.4798958081      7.77e-07  
    9   -5784.4798958103      2.05e-07  
   10   -5784.4798958104      4.39e-08  
   11   -5784.4798958105      7.73e-09  Convergence criterion met
 ---------------------------------------
 SCF time:   CPU 87.31s  wall 11.00s 
 SCF   energy in the final basis set =    -5784.4798958105
 Total energy in the final basis set =    -5784.4798958105

 --------------------------------------------------------------
             Orbital Energies (a.u.) and Symmetries
 --------------------------------------------------------------

 Alpha MOs, Restricted
 -- Occupied --                  
-482.86 -482.86 -101.60  -62.51  -62.51  -56.33  -56.33  -56.33
  1 A'    2 A'    3 A'    4 A'    5 A'    6 A'    7 A'    1 A"                 
-56.330 -56.330 -56.329 -24.730 -10.350 -10.295  -9.513  -8.725
  8 A'    2 A"    9 A'   10 A'   11 A'   12 A'   13 A'   14 A'                 
 -8.724  -7.277  -7.267  -7.266  -6.557  -6.557  -6.543  -6.543
 15 A'   16 A'    3 A"   17 A'   18 A'   19 A'    4 A"   20 A'                 
 -6.543  -6.542  -2.669  -2.668  -2.664  -2.664  -2.663  -2.663
  5 A"   21 A'   22 A'   23 A'    6 A"   24 A'    7 A"   25 A'                 
 -2.653  -2.653  -2.652  -2.652  -1.284  -0.955  -0.927  -0.803
 26 A'    8 A"    9 A"   27 A'   28 A'   29 A'   30 A'   31 A'                 
 -0.745  -0.627  -0.548  -0.544  -0.525  -0.454  -0.443  -0.426
 32 A'   33 A'   34 A'   35 A'   10 A"   36 A'   37 A'   11 A"                 
 -0.384  -0.374  -0.353  -0.312  -0.262  -0.253
 12 A"   38 A'   39 A'   13 A"   40 A'   14 A"                                 
 -- Virtual --                   
 -0.051  -0.027  -0.023  -0.003   0.021   0.037   0.041   0.046
 15 A"   41 A'   42 A'   43 A'   44 A'   45 A'   16 A"   46 A'                 
  0.057   0.064   0.072   0.077   0.079   0.100   0.101   0.109
 47 A'   48 A'   17 A"   18 A"   49 A'   50 A'   51 A'   52 A'                 
  0.113   0.120   0.141   0.157   0.158   0.165   0.191   0.204
 19 A"   53 A'   20 A"   54 A'   55 A'   56 A'   57 A'   58 A'                 
  0.228   0.254   0.299   0.310   0.338   0.349   0.383   0.401
 59 A'   60 A'   21 A"   61 A'   62 A'   63 A'   64 A'   65 A'                 
  0.404   0.415   0.423   0.434   0.442   0.453   0.464   0.468
 22 A"   23 A"   66 A'   67 A'   24 A"   68 A'   25 A"   69 A'                 
  0.502   0.505   0.515   0.524   0.552   0.559   0.612   0.634
 70 A'   26 A"   71 A'   27 A"   28 A"   72 A'   73 A'   29 A"                 
  0.648   0.665   0.681   0.699   0.723   0.786   0.822   0.824
 74 A'   30 A"   75 A'   76 A'   77 A'   78 A'   31 A"   79 A'                 
  0.866   0.869   0.936   0.960   0.986   1.009   1.046   1.178
 32 A"   80 A'   81 A'   82 A'   83 A'   84 A'   85 A'   33 A"                 
  1.179   1.211   1.306   1.372   1.391   1.429   1.503   1.562
 86 A'   87 A'   34 A"   35 A"   88 A'   89 A'   90 A'   36 A"                 
  1.691   1.746   1.803   1.834   1.909   1.976   1.996   2.009
 91 A'   92 A'   93 A'   37 A"   94 A'   95 A'   38 A"   39 A"                 
  2.083   2.112   2.152   2.236   2.252   2.307   2.390   2.510
 96 A'   97 A'   98 A'   40 A"   99 A'  100 A'  101 A'  102 A'                 
  2.605   2.794   2.925   3.025   3.102   3.552   3.744   3.772
 41 A"   42 A"  103 A'  104 A'  105 A'  106 A'   43 A"  107 A'                 
  3.939   3.957   3.964   4.004   4.021   4.038   4.080   4.097
 44 A"   45 A"  108 A'   46 A"  109 A'  110 A'   47 A"   48 A"                 
  4.167   4.308   4.321   4.398   4.755   6.274   6.361   6.578
111 A'  112 A'  113 A'  114 A'  115 A'   49 A"  116 A'  117 A'                 
  6.728   6.742   7.524   7.551   7.576   7.608   7.653   7.766
118 A'  119 A'   50 A"   51 A"  120 A'  121 A'  122 A'  123 A'                 
  9.777  23.347  23.825  25.788  25.986  26.425  47.972  47.983
124 A'  125 A'  126 A'   52 A"  127 A'  128 A'  129 A'  130 A'                 
 66.732 215.766 289.728 289.751 289.772 289.835 289.857 289.995
131 A'  132 A'   53 A"   54 A"  133 A'  134 A'  135 A'  136 A'                 
*******1020.800
137 A'  138 A'                                                                 

 Beta MOs, Restricted
 -- Occupied --                  
-482.86 -482.86 -101.60  -62.51  -62.51  -56.33  -56.33  -56.33
  1 A'    2 A'    3 A'    4 A'    5 A'    6 A'    7 A'    1 A"                 
-56.330 -56.330 -56.329 -24.730 -10.350 -10.295  -9.513  -8.725
  8 A'    2 A"    9 A'   10 A'   11 A'   12 A'   13 A'   14 A'                 
 -8.724  -7.277  -7.267  -7.266  -6.557  -6.557  -6.543  -6.543
 15 A'   16 A'    3 A"   17 A'   18 A'   19 A'    4 A"   20 A'                 
 -6.543  -6.542  -2.669  -2.668  -2.664  -2.664  -2.663  -2.663
  5 A"   21 A'   22 A'   23 A'    6 A"   24 A'    7 A"   25 A'                 
 -2.653  -2.653  -2.652  -2.652  -1.284  -0.955  -0.927  -0.803
 26 A'    8 A"    9 A"   27 A'   28 A'   29 A'   30 A'   31 A'                 
 -0.745  -0.627  -0.548  -0.544  -0.525  -0.454  -0.443  -0.426
 32 A'   33 A'   34 A'   35 A'   10 A"   36 A'   37 A'   11 A"                 
 -0.384  -0.374  -0.353  -0.312  -0.262  -0.253
 12 A"   38 A'   39 A'   13 A"   40 A'   14 A"                                 
 -- Virtual --                   
 -0.051  -0.027  -0.023  -0.003   0.021   0.037   0.041   0.046
 15 A"   41 A'   42 A'   43 A'   44 A'   45 A'   16 A"   46 A'                 
  0.057   0.064   0.072   0.077   0.079   0.100   0.101   0.109
 47 A'   48 A'   17 A"   18 A"   49 A'   50 A'   51 A'   52 A'                 
  0.113   0.120   0.141   0.157   0.158   0.165   0.191   0.204
 19 A"   53 A'   20 A"   54 A'   55 A'   56 A'   57 A'   58 A'                 
  0.228   0.254   0.299   0.310   0.338   0.349   0.383   0.401
 59 A'   60 A'   21 A"   61 A'   62 A'   63 A'   64 A'   65 A'                 
  0.404   0.415   0.423   0.434   0.442   0.453   0.464   0.468
 22 A"   23 A"   66 A'   67 A'   24 A"   68 A'   25 A"   69 A'                 
  0.502   0.505   0.515   0.524   0.552   0.559   0.612   0.634
 70 A'   26 A"   71 A'   27 A"   28 A"   72 A'   73 A'   29 A"                 
  0.648   0.665   0.681   0.699   0.723   0.786   0.822   0.824
 74 A'   30 A"   75 A'   76 A'   77 A'   78 A'   31 A"   79 A'                 
  0.866   0.869   0.936   0.960   0.986   1.009   1.046   1.178
 32 A"   80 A'   81 A'   82 A'   83 A'   84 A'   85 A'   33 A"                 
  1.179   1.211   1.306   1.372   1.391   1.429   1.503   1.562
 86 A'   87 A'   34 A"   35 A"   88 A'   89 A'   90 A'   36 A"                 
  1.691   1.746   1.803   1.834   1.909   1.976   1.996   2.009
 91 A'   92 A'   93 A'   37 A"   94 A'   95 A'   38 A"   39 A"                 
  2.083   2.112   2.152   2.236   2.252   2.307   2.390   2.510
 96 A'   97 A'   98 A'   40 A"   99 A'  100 A'  101 A'  102 A'                 
  2.605   2.794   2.925   3.025   3.102   3.552   3.744   3.772
 41 A"   42 A"  103 A'  104 A'  105 A'  106 A'   43 A"  107 A'                 
  3.939   3.957   3.964   4.004   4.021   4.038   4.080   4.097
 44 A"   45 A"  108 A'   46 A"  109 A'  110 A'   47 A"   48 A"                 
  4.167   4.308   4.321   4.398   4.755   6.274   6.361   6.578
111 A'  112 A'  113 A'  114 A'  115 A'   49 A"  116 A'  117 A'                 
  6.728   6.742   7.524   7.551   7.576   7.608   7.653   7.766
118 A'  119 A'   50 A"   51 A"  120 A'  121 A'  122 A'  123 A'                 
  9.777  23.347  23.825  25.788  25.986  26.425  47.972  47.983
124 A'  125 A'  126 A'   52 A"  127 A'  128 A'  129 A'  130 A'                 
 66.732 215.766 289.728 289.751 289.772 289.835 289.857 289.995
131 A'  132 A'   53 A"   54 A"  133 A'  134 A'  135 A'  136 A'                 
*******1020.800
137 A'  138 A'                                                                 
 --------------------------------------------------------------

          Ground-State Mulliken Net Atomic Charges

     Atom                 Charge (a.u.)
  ----------------------------------------
      1 Cl                    0.332410
      2 Br                   -0.104927
      3 F                    -0.009367
      4 Br                   -0.002394
      5 C                    -0.434791
      6 C                     0.219069
  ----------------------------------------
  Sum of atomic charges =    -0.000000

 -----------------------------------------------------------------
                    Cartesian Multipole Moments
 -----------------------------------------------------------------
    Charge (ESU x 10^10)
                -0.0000
    Dipole Moment (Debye)
         X      -0.4989      Y       0.6361      Z      -0.0000
       Tot       0.8084
    Quadrupole Moments (Debye-Ang)
        XX     -62.2991     XY       1.9030     YY     -66.7602
        XZ      -0.0000     YZ      -0.0000     ZZ     -65.2685
    Octopole Moments (Debye-Ang^2)
       XXX     -59.6662    XXY       5.5444    XYY     -26.2322
       YYY      -0.4367    XXZ      -0.0000    XYZ       0.0000
       YYZ      -0.0000    XZZ     -18.6793    YZZ      -2.0208
       ZZZ      -0.0000
    Hexadecapole Moments (Debye-Ang^3)
      XXXX   -1056.2402   XXXY     -18.7783   XXYY    -257.6736
      XYYY     -47.6247   YYYY    -551.4964   XXXZ      -0.0000
      XXYZ       0.0000   XYYZ      -0.0000   YYYZ      -0.0000
      XXZZ    -197.5485   XYZZ     -18.5453   YYZZ    -106.4684
      XZZZ      -0.0000   YZZZ      -0.0000   ZZZZ     -74.6678
 -----------------------------------------------------------------
 Calculating analytic gradient of the SCF energy
 Gradient of SCF Energy
            1           2           3           4           5           6
    1  -0.0292469   0.0104059   0.0310141   0.0390733   0.0723123  -0.1235588
    2  -0.0791534  -0.1430326   0.0484473   0.1368744   0.0211410   0.0157232
    3  -0.0000000  -0.0000000  -0.0000000   0.0000000   0.0000000  -0.0000000
 Max gradient component =       1.430E-01
 RMS gradient           =       6.344E-02
 Gradient time:  CPU 33.77 s  wall 4.34 s
 Geometry Optimization Parameters
   NAtoms,    NIC,     NZ,  NCons,   NDum,   NFix, NCnnct, MaxDiis
        6      37       0       0       0       0       0       0

 Cartesian Hessian Update
 Hessian Updated using BFGS Update


** GEOMETRY OPTIMIZATION IN DELOCALIZED INTERNAL COORDINATES **
   Searching for a Minimum

   Optimization Cycle:   8

                       Coordinates (Angstroms)
     ATOM                X               Y               Z
      1  Cl        2.7844110022    0.8313363742    0.0000000000
      2  Br       -0.8632430341    1.2849130932    0.0000000000
      3  F         2.2760527105   -1.3821858072    0.0000000000
      4  Br       -1.1272806456   -1.2828028608    0.0000000000
      5  C         1.5766410657   -0.2485795532    0.0000000000
      6  C         0.1761533879   -0.1191950233    0.0000000000
   Point Group: cs    Number of degrees of freedom:     9


   Energy is  -5784.479895810

 Hessian Updated using BFGS Update

  9 Hessian modes will be used to form the next step
  Hessian Eigenvalues:
     0.156693    0.232720    0.247540    0.251110    0.281592    0.394894
     0.552529    0.968317    1.029708

 Minimum Search - Taking Simple RFO Step
 Searching for Lamda that Minimizes Along All modes
 Value Taken    Lamda =  -0.08535772
 Calculated Step too Large.  Step scaled by  0.542936
 Step Taken.  Stepsize is  0.300000

                             Maximum     Tolerance    Cnvgd?
         Gradient           0.098856      0.000300      NO
         Displacement       0.219728      0.001200      NO
         Energy change     -0.054593      0.000001      NO


 New Cartesian Coordinates Obtained by Inverse Iteration

 Displacement from previous Coordinates is:  0.266121
 ----------------------------------------------------------------
             Standard Nuclear Orientation (Angstroms)
    I     Atom           X                Y                Z
 ----------------------------------------------------------------
    1      Cl      2.7572664278     0.8697901989     0.0000000000
    2      Br     -0.8151520572     1.3287731104     0.0000000000
    3      F       2.2018387010    -1.4014529431     0.0000000000
    4      Br     -1.0849950060    -1.3408524537     0.0000000000
    5      C       1.5485341239    -0.2485742462     0.0000000000
    6      C       0.2152422971    -0.1241974434     0.0000000000
 ----------------------------------------------------------------
 Molecular Point Group                 Cs    NOp =  2
 Largest Abelian Subgroup              Cs    NOp =  2
 Nuclear Repulsion Energy =   829.6584606935 hartrees
 There are       54 alpha and       54 beta electrons
 Applying Cartesian multipole field
    Component          Value
    ---------          -----
     (2,0,0)        1.00000E-11
     (0,2,0)        2.00000E-11
     (0,0,2)       -3.00000E-11
 Nucleus-field energy     =     0.0000000201 hartrees
 Requested basis set is 6-311++G(d,p)
 There are 69 shells and 192 basis functions
 A cutoff of  1.0D-11 yielded   1897 shell pairs
 There are     15905 function pairs (     17583 Cartesian)
 Smallest overlap matrix eigenvalue = 2.10E-05
 Guess MOs from SCF MO coefficient file

 -----------------------------------------------------------------------
  General SCF calculation program by
  Eric Jon Sundstrom, Paul Horn, Yuezhi Mao, Dmitri Zuev, Alec White,
  David Stuck, Shaama M.S., Shane Yost, Joonho Lee, David Small,
  Daniel Levine, Susi Lehtola, Hugh Burton, Evgeny Epifanovsky
 -----------------------------------------------------------------------
 Exchange:     0.2000 Hartree-Fock + 0.0800 Slater + 0.7200 B88
 Correlation:  0.1900 VWN1RPA + 0.8100 LYP
 Using SG-1 standard quadrature grid
 using 8 threads for integral computing
 -------------------------------------------------------
 OpenMP Integral computing Module                
 Release: version 2.0, May 2017, Q-Chem Inc. Pleasanton 
 -------------------------------------------------------
 -------------------------------------------------------
 OpenMP BLAS3 based DFT computing Module                
 Release: version 1.0, May 2013, Q-Chem Inc. Pittsburgh 
 -------------------------------------------------------
 A restricted SCF calculation will be
 performed using DIIS
 SCF converges when DIIS error is below 1.0e-08
 ---------------------------------------
  Cycle       Energy         DIIS error
 ---------------------------------------
    1   -5784.5122812471      1.01e-03  
    2   -5784.5168024110      3.20e-04  
    3   -5784.5165442103      3.86e-04  
    4   -5784.5171855509      1.02e-04  
    5   -5784.5172279058      2.40e-05  
    6   -5784.5172295376      9.04e-06  
    7   -5784.5172297889      1.34e-06  
    8   -5784.5172297950      7.93e-07  
    9   -5784.5172297976      1.54e-07  
   10   -5784.5172297975      4.75e-08  
   11   -5784.5172297977      8.10e-09  Convergence criterion met
 ---------------------------------------
 SCF time:   CPU 87.06s  wall 11.00s 
 SCF   energy in the final basis set =    -5784.5172297977
 Total energy in the final basis set =    -5784.5172297977

 --------------------------------------------------------------
             Orbital Energies (a.u.) and Symmetries
 --------------------------------------------------------------

 Alpha MOs, Restricted
 -- Occupied --                  
-482.86 -482.86 -101.60  -62.51  -62.51  -56.33  -56.33  -56.33
  1 A'    2 A'    3 A'    4 A'    5 A'    6 A'    7 A'    1 A"                 
-56.330 -56.330 -56.330 -24.732 -10.345 -10.292  -9.512  -8.724
  2 A"    8 A'    9 A'   10 A'   11 A'   12 A'   13 A'   14 A'                 
 -8.724  -7.277  -7.267  -7.266  -6.557  -6.556  -6.542  -6.542
 15 A'   16 A'    3 A"   17 A'   18 A'   19 A'    4 A"    5 A"                 
 -6.542  -6.541  -2.668  -2.667  -2.664  -2.663  -2.663  -2.662
 20 A'   21 A'   22 A'   23 A'    6 A"   24 A'    7 A"   25 A'                 
 -2.652  -2.651  -2.651  -2.651  -1.287  -0.947  -0.916  -0.804
 26 A'    8 A"    9 A"   27 A'   28 A'   29 A'   30 A'   31 A'                 
 -0.760  -0.628  -0.552  -0.540  -0.527  -0.450  -0.441  -0.421
 32 A'   33 A'   34 A'   35 A'   10 A"   36 A'   37 A'   11 A"                 
 -0.380  -0.366  -0.357  -0.314  -0.271  -0.261
 12 A"   38 A'   39 A'   13 A"   40 A'   14 A"                                 
 -- Virtual --                   
 -0.039  -0.037  -0.026  -0.004   0.021   0.035   0.042   0.045
 15 A"   41 A'   42 A'   43 A'   44 A'   45 A'   16 A"   46 A'                 
  0.057   0.065   0.072   0.076   0.077   0.100   0.104   0.109
 47 A'   48 A'   17 A"   49 A'   18 A"   50 A'   51 A'   52 A'                 
  0.112   0.120   0.141   0.159   0.162   0.170   0.193   0.205
 19 A"   53 A'   20 A"   54 A'   55 A'   56 A'   57 A'   58 A'                 
  0.236   0.265   0.299   0.308   0.337   0.350   0.382   0.405
 59 A'   60 A'   21 A"   61 A'   62 A'   63 A'   64 A'   22 A"                 
  0.410   0.416   0.421   0.431   0.443   0.453   0.469   0.476
 65 A'   23 A"   66 A'   67 A'   24 A"   68 A'   69 A'   25 A"                 
  0.502   0.504   0.518   0.525   0.554   0.566   0.616   0.619
 70 A'   26 A"   27 A"   71 A'   28 A"   72 A'   29 A"   73 A'                 
  0.657   0.678   0.690   0.696   0.722   0.778   0.823   0.829
 74 A'   30 A"   75 A'   76 A'   77 A'   78 A'   31 A"   79 A'                 
  0.874   0.874   0.924   0.954   0.980   1.000   1.035   1.173
 80 A'   32 A"   81 A'   82 A'   83 A'   84 A'   85 A'   86 A'                 
  1.178   1.213   1.288   1.373   1.385   1.427   1.502   1.573
 33 A"   87 A'   34 A"   35 A"   88 A'   89 A'   90 A'   36 A"                 
  1.698   1.746   1.834   1.863   1.920   2.002   2.010   2.010
 91 A'   92 A'   93 A'   37 A"   94 A'   38 A"   39 A"   95 A'                 
  2.091   2.111   2.174   2.237   2.252   2.299   2.404   2.508
 96 A'   97 A'   98 A'   40 A"   99 A'  100 A'  101 A'  102 A'                 
  2.612   2.808   2.920   3.049   3.176   3.476   3.745   3.772
 41 A"   42 A"  103 A'  104 A'  105 A'  106 A'   43 A"  107 A'                 
  3.951   3.962   3.968   4.001   4.015   4.059   4.064   4.098
 44 A"   45 A"  108 A'   46 A"  109 A'  110 A'   47 A"   48 A"                 
  4.178   4.274   4.332   4.387   4.767   6.274   6.360   6.580
111 A'  112 A'  113 A'  114 A'  115 A'   49 A"  116 A'  117 A'                 
  6.721   6.733   7.528   7.549   7.567   7.609   7.648   7.767
118 A'  119 A'   50 A"   51 A"  120 A'  121 A'  122 A'  123 A'                 
  9.766  23.316  24.055  25.788  25.985  26.435  47.953  47.976
124 A'  125 A'  126 A'   52 A"  127 A'  128 A'  129 A'  130 A'                 
 66.731 215.754 289.731 289.748 289.776 289.832 289.846 289.987
131 A'  132 A'   53 A"   54 A"  133 A'  134 A'  135 A'  136 A'                 
*******1020.791
137 A'  138 A'                                                                 

 Beta MOs, Restricted
 -- Occupied --                  
-482.86 -482.86 -101.60  -62.51  -62.51  -56.33  -56.33  -56.33
  1 A'    2 A'    3 A'    4 A'    5 A'    6 A'    7 A'    1 A"                 
-56.330 -56.330 -56.330 -24.732 -10.345 -10.292  -9.512  -8.724
  2 A"    8 A'    9 A'   10 A'   11 A'   12 A'   13 A'   14 A'                 
 -8.724  -7.277  -7.267  -7.266  -6.557  -6.556  -6.542  -6.542
 15 A'   16 A'    3 A"   17 A'   18 A'   19 A'    4 A"    5 A"                 
 -6.542  -6.541  -2.668  -2.667  -2.664  -2.663  -2.663  -2.662
 20 A'   21 A'   22 A'   23 A'    6 A"   24 A'    7 A"   25 A'                 
 -2.652  -2.651  -2.651  -2.651  -1.287  -0.947  -0.916  -0.804
 26 A'    8 A"    9 A"   27 A'   28 A'   29 A'   30 A'   31 A'                 
 -0.760  -0.628  -0.552  -0.540  -0.527  -0.450  -0.441  -0.421
 32 A'   33 A'   34 A'   35 A'   10 A"   36 A'   37 A'   11 A"                 
 -0.380  -0.366  -0.357  -0.314  -0.271  -0.261
 12 A"   38 A'   39 A'   13 A"   40 A'   14 A"                                 
 -- Virtual --                   
 -0.039  -0.037  -0.026  -0.004   0.021   0.035   0.042   0.045
 15 A"   41 A'   42 A'   43 A'   44 A'   45 A'   16 A"   46 A'                 
  0.057   0.065   0.072   0.076   0.077   0.100   0.104   0.109
 47 A'   48 A'   17 A"   49 A'   18 A"   50 A'   51 A'   52 A'                 
  0.112   0.120   0.141   0.159   0.162   0.170   0.193   0.205
 19 A"   53 A'   20 A"   54 A'   55 A'   56 A'   57 A'   58 A'                 
  0.236   0.265   0.299   0.308   0.337   0.350   0.382   0.405
 59 A'   60 A'   21 A"   61 A'   62 A'   63 A'   64 A'   22 A"                 
  0.410   0.416   0.421   0.431   0.443   0.453   0.469   0.476
 65 A'   23 A"   66 A'   67 A'   24 A"   68 A'   69 A'   25 A"                 
  0.502   0.504   0.518   0.525   0.554   0.566   0.616   0.619
 70 A'   26 A"   27 A"   71 A'   28 A"   72 A'   29 A"   73 A'                 
  0.657   0.678   0.690   0.696   0.722   0.778   0.823   0.829
 74 A'   30 A"   75 A'   76 A'   77 A'   78 A'   31 A"   79 A'                 
  0.874   0.874   0.924   0.954   0.980   1.000   1.035   1.173
 80 A'   32 A"   81 A'   82 A'   83 A'   84 A'   85 A'   86 A'                 
  1.178   1.213   1.288   1.373   1.385   1.427   1.502   1.573
 33 A"   87 A'   34 A"   35 A"   88 A'   89 A'   90 A'   36 A"                 
  1.698   1.746   1.834   1.863   1.920   2.002   2.010   2.010
 91 A'   92 A'   93 A'   37 A"   94 A'   38 A"   39 A"   95 A'                 
  2.091   2.111   2.174   2.237   2.252   2.299   2.404   2.508
 96 A'   97 A'   98 A'   40 A"   99 A'  100 A'  101 A'  102 A'                 
  2.612   2.808   2.920   3.049   3.176   3.476   3.745   3.772
 41 A"   42 A"  103 A'  104 A'  105 A'  106 A'   43 A"  107 A'                 
  3.951   3.962   3.968   4.001   4.015   4.059   4.064   4.098
 44 A"   45 A"  108 A'   46 A"  109 A'  110 A'   47 A"   48 A"                 
  4.178   4.274   4.332   4.387   4.767   6.274   6.360   6.580
111 A'  112 A'  113 A'  114 A'  115 A'   49 A"  116 A'  117 A'                 
  6.721   6.733   7.528   7.549   7.567   7.609   7.648   7.767
118 A'  119 A'   50 A"   51 A"  120 A'  121 A'  122 A'  123 A'                 
  9.766  23.316  24.055  25.788  25.985  26.435  47.953  47.976
124 A'  125 A'  126 A'   52 A"  127 A'  128 A'  129 A'  130 A'                 
 66.731 215.754 289.731 289.748 289.776 289.832 289.846 289.987
131 A'  132 A'   53 A"   54 A"  133 A'  134 A'  135 A'  136 A'                 
*******1020.791
137 A'  138 A'                                                                 
 --------------------------------------------------------------

          Ground-State Mulliken Net Atomic Charges

     Atom                 Charge (a.u.)
  ----------------------------------------
      1 Cl                    0.336545
      2 Br                   -0.115329
      3 F                    -0.009042
      4 Br                   -0.003471
      5 C                    -0.418630
      6 C                     0.209928
  ----------------------------------------
  Sum of atomic charges =    -0.000000

 -----------------------------------------------------------------
                    Cartesian Multipole Moments
 -----------------------------------------------------------------
    Charge (ESU x 10^10)
                -0.0000
    Dipole Moment (Debye)
         X      -0.4333      Y       0.6049      Z      -0.0000
       Tot       0.7441
    Quadrupole Moments (Debye-Ang)
        XX     -62.6964     XY       1.9605     YY     -66.1308
        XZ      -0.0000     YZ      -0.0000     ZZ     -65.3035
    Octopole Moments (Debye-Ang^2)
       XXX     -62.3759    XXY       4.9915    XYY     -27.5421
       YYY      -0.6192    XXZ       0.0000    XYZ       0.0000
       YYZ       0.0000    XZZ     -19.5416    YZZ      -2.2302
       ZZZ      -0.0000
    Hexadecapole Moments (Debye-Ang^3)
      XXXX   -1021.9240   XXXY     -25.0086   XXYY    -254.6052
      XYYY     -52.2004   YYYY    -579.7977   XXXZ      -0.0000
      XXYZ      -0.0000   XYYZ      -0.0000   YYYZ      -0.0000
      XXZZ    -190.9529   XYZZ     -20.6349   YYZZ    -112.2881
      XZZZ      -0.0000   YZZZ      -0.0000   ZZZZ     -74.7708
 -----------------------------------------------------------------
 Calculating analytic gradient of the SCF energy
 Gradient of SCF Energy
            1           2           3           4           5           6
    1  -0.0188415   0.0048253   0.0182731   0.0257096   0.0144405  -0.0444069
    2  -0.0545341  -0.1034494   0.0381303   0.1009486   0.0158411   0.0030635
    3  -0.0000000  -0.0000000   0.0000000   0.0000000  -0.0000000  -0.0000000
 Max gradient component =       1.034E-01
 RMS gradient           =       4.023E-02
 Gradient time:  CPU 33.93 s  wall 4.36 s
 Geometry Optimization Parameters
   NAtoms,    NIC,     NZ,  NCons,   NDum,   NFix, NCnnct, MaxDiis
        6      37       0       0       0       0       0       0

 Cartesian Hessian Update
 Hessian Updated using BFGS Update


** GEOMETRY OPTIMIZATION IN DELOCALIZED INTERNAL COORDINATES **
   Searching for a Minimum

   Optimization Cycle:   9

                       Coordinates (Angstroms)
     ATOM                X               Y               Z
      1  Cl        2.7572664278    0.8697901989    0.0000000000
      2  Br       -0.8151520572    1.3287731104    0.0000000000
      3  F         2.2018387010   -1.4014529431    0.0000000000
      4  Br       -1.0849950060   -1.3408524537    0.0000000000
      5  C         1.5485341239   -0.2485742462    0.0000000000
      6  C         0.2152422971   -0.1241974434    0.0000000000
   Point Group: cs    Number of degrees of freedom:     9


   Energy is  -5784.517229798

 Hessian Updated using BFGS Update

  9 Hessian modes will be used to form the next step
  Hessian Eigenvalues:
     0.115640    0.222823    0.248653    0.250704    0.369182    0.449396
     0.544170    0.968720    1.029766

 Minimum Search - Taking Simple RFO Step
 Searching for Lamda that Minimizes Along All modes
 Value Taken    Lamda =  -0.05182127
 Calculated Step too Large.  Step scaled by  0.558452
 Step Taken.  Stepsize is  0.300000

                             Maximum     Tolerance    Cnvgd?
         Gradient           0.081761      0.000300      NO
         Displacement       0.279421      0.001200      NO
         Energy change     -0.037334      0.000001      NO


 New Cartesian Coordinates Obtained by Inverse Iteration

 Displacement from previous Coordinates is:  0.205522
 ----------------------------------------------------------------
             Standard Nuclear Orientation (Angstroms)
    I     Atom           X                Y                Z
 ----------------------------------------------------------------
    1      Cl      2.7525991062     0.9097604826     0.0000000000
    2      Br     -0.7904293029     1.3822198972     0.0000000000
    3      F       2.1576624914    -1.4278662764     0.0000000000
    4      Br     -1.0672275385    -1.4018516994     0.0000000000
    5      C       1.5504479511    -0.2542067626     0.0000000000
    6      C       0.2196817793    -0.1245694186     0.0000000000
 ----------------------------------------------------------------
 Molecular Point Group                 Cs    NOp =  2
 Largest Abelian Subgroup              Cs    NOp =  2
 Nuclear Repulsion Energy =   816.9154368149 hartrees
 There are       54 alpha and       54 beta electrons
 Applying Cartesian multipole field
    Component          Value
    ---------          -----
     (2,0,0)        1.00000E-11
     (0,2,0)        2.00000E-11
     (0,0,2)       -3.00000E-11
 Nucleus-field energy     =     0.0000000209 hartrees
 Requested basis set is 6-311++G(d,p)
 There are 69 shells and 192 basis functions
 A cutoff of  1.0D-11 yielded   1891 shell pairs
 There are     15863 function pairs (     17534 Cartesian)
 Smallest overlap matrix eigenvalue = 2.34E-05
 Guess MOs from SCF MO coefficient file

 -----------------------------------------------------------------------
  General SCF calculation program by
  Eric Jon Sundstrom, Paul Horn, Yuezhi Mao, Dmitri Zuev, Alec White,
  David Stuck, Shaama M.S., Shane Yost, Joonho Lee, David Small,
  Daniel Levine, Susi Lehtola, Hugh Burton, Evgeny Epifanovsky
 -----------------------------------------------------------------------
 Exchange:     0.2000 Hartree-Fock + 0.0800 Slater + 0.7200 B88
 Correlation:  0.1900 VWN1RPA + 0.8100 LYP
 Using SG-1 standard quadrature grid
 using 8 threads for integral computing
 -------------------------------------------------------
 OpenMP Integral computing Module                
 Release: version 2.0, May 2017, Q-Chem Inc. Pleasanton 
 -------------------------------------------------------
 -------------------------------------------------------
 OpenMP BLAS3 based DFT computing Module                
 Release: version 1.0, May 2013, Q-Chem Inc. Pittsburgh 
 -------------------------------------------------------
 A restricted SCF calculation will be
 performed using DIIS
 SCF converges when DIIS error is below 1.0e-08
 ---------------------------------------
  Cycle       Energy         DIIS error
 ---------------------------------------
    1   -5784.5381705752      6.85e-04  
    2   -5784.5405479623      3.71e-04  
    3   -5784.5403862993      4.10e-04  
    4   -5784.5411071066      6.70e-05  
    5   -5784.5411237032      2.30e-05  
    6   -5784.5411257271      6.90e-06  
    7   -5784.5411259544      1.06e-06  
    8   -5784.5411259578      7.27e-07  
    9   -5784.5411259592      8.02e-08  
   10   -5784.5411259593      3.67e-08  
   11   -5784.5411259592      5.76e-09  Convergence criterion met
 ---------------------------------------
 SCF time:   CPU 86.43s  wall 12.00s 
 SCF   energy in the final basis set =    -5784.5411259592
 Total energy in the final basis set =    -5784.5411259592

 --------------------------------------------------------------
             Orbital Energies (a.u.) and Symmetries
 --------------------------------------------------------------

 Alpha MOs, Restricted
 -- Occupied --                  
-482.86 -482.86 -101.60  -62.51  -62.51  -56.33  -56.33  -56.33
  1 A'    2 A'    3 A'    4 A'    5 A'    6 A'    7 A'    1 A"                 
-56.330 -56.330 -56.330 -24.736 -10.347 -10.294  -9.513  -8.724
  2 A"    8 A'    9 A'   10 A'   11 A'   12 A'   13 A'   14 A'                 
 -8.724  -7.278  -7.268  -7.267  -6.556  -6.556  -6.542  -6.542
 15 A'   16 A'    3 A"   17 A'   18 A'   19 A'    4 A"    5 A"                 
 -6.541  -6.541  -2.667  -2.667  -2.663  -2.663  -2.663  -2.662
 20 A'   21 A'   22 A'   23 A'    6 A"    7 A"   24 A'   25 A'                 
 -2.651  -2.651  -2.651  -2.651  -1.289  -0.938  -0.904  -0.804
 26 A'    8 A"    9 A"   27 A'   28 A'   29 A'   30 A'   31 A'                 
 -0.760  -0.629  -0.553  -0.535  -0.527  -0.447  -0.439  -0.415
 32 A'   33 A'   34 A'   35 A'   10 A"   36 A'   37 A'   11 A"                 
 -0.378  -0.362  -0.357  -0.315  -0.281  -0.263
 12 A"   38 A'   39 A'   13 A"   40 A'   14 A"                                 
 -- Virtual --                   
 -0.041  -0.039  -0.033  -0.005   0.018   0.033   0.042   0.043
 41 A'   15 A"   42 A'   43 A'   44 A'   45 A'   16 A"   46 A'                 
  0.057   0.064   0.072   0.073   0.077   0.098   0.104   0.108
 47 A'   48 A'   17 A"   49 A'   18 A"   50 A'   51 A'   52 A'                 
  0.112   0.119   0.140   0.159   0.163   0.172   0.190   0.205
 19 A"   53 A'   20 A"   54 A'   55 A'   56 A'   57 A'   58 A'                 
  0.238   0.265   0.298   0.306   0.336   0.350   0.381   0.406
 59 A'   60 A'   21 A"   61 A'   62 A'   63 A'   64 A'   22 A"                 
  0.409   0.416   0.419   0.428   0.445   0.450   0.471   0.486
 65 A'   66 A'   23 A"   67 A'   24 A"   68 A'   69 A'   25 A"                 
  0.495   0.504   0.517   0.534   0.554   0.570   0.598   0.622
 70 A'   26 A"   27 A"   71 A'   28 A"   72 A'   29 A"   73 A'                 
  0.655   0.683   0.684   0.692   0.728   0.768   0.822   0.827
 74 A'   75 A'   30 A"   76 A'   77 A'   78 A'   31 A"   79 A'                 
  0.869   0.875   0.908   0.938   0.973   0.991   1.021   1.162
 80 A'   32 A"   81 A'   82 A'   83 A'   84 A'   85 A'   86 A'                 
  1.173   1.204   1.277   1.370   1.381   1.433   1.511   1.567
 33 A"   87 A'   34 A"   35 A"   88 A'   89 A'   90 A'   36 A"                 
  1.679   1.724   1.841   1.860   1.922   2.000   2.008   2.053
 91 A'   92 A'   93 A'   37 A"   94 A'   38 A"   39 A"   95 A'                 
  2.072   2.114   2.171   2.235   2.238   2.278   2.378   2.499
 96 A'   97 A'   98 A'   40 A"   99 A'  100 A'  101 A'  102 A'                 
  2.610   2.806   2.913   3.056   3.164   3.452   3.743   3.772
 41 A"   42 A"  103 A'  104 A'  105 A'  106 A'   43 A"  107 A'                 
  3.961   3.962   3.978   3.997   4.010   4.050   4.062   4.097
 44 A"   45 A"  108 A'   46 A"  109 A'   47 A"  110 A'   48 A"                 
  4.188   4.227   4.341   4.383   4.765   6.271   6.356   6.566
111 A'  112 A'  113 A'  114 A'  115 A'   49 A"  116 A'  117 A'                 
  6.709   6.715   7.531   7.546   7.579   7.607   7.635   7.750
118 A'  119 A'   50 A"   51 A"  120 A'  121 A'  122 A'  123 A'                 
  9.751  23.307  24.055  25.785  25.972  26.419  47.926  47.969
124 A'  125 A'  126 A'   52 A"  127 A'  128 A'  129 A'  130 A'                 
 66.727 215.737 289.732 289.743 289.796 289.824 289.836 289.965
131 A'  132 A'   53 A"   54 A"  133 A'  134 A'  135 A'  136 A'                 
*******1020.781
137 A'  138 A'                                                                 

 Beta MOs, Restricted
 -- Occupied --                  
-482.86 -482.86 -101.60  -62.51  -62.51  -56.33  -56.33  -56.33
  1 A'    2 A'    3 A'    4 A'    5 A'    6 A'    7 A'    1 A"                 
-56.330 -56.330 -56.330 -24.736 -10.347 -10.294  -9.513  -8.724
  2 A"    8 A'    9 A'   10 A'   11 A'   12 A'   13 A'   14 A'                 
 -8.724  -7.278  -7.268  -7.267  -6.556  -6.556  -6.542  -6.542
 15 A'   16 A'    3 A"   17 A'   18 A'   19 A'    4 A"    5 A"                 
 -6.541  -6.541  -2.667  -2.667  -2.663  -2.663  -2.663  -2.662
 20 A'   21 A'   22 A'   23 A'    6 A"    7 A"   24 A'   25 A'                 
 -2.651  -2.651  -2.651  -2.651  -1.289  -0.938  -0.904  -0.804
 26 A'    8 A"    9 A"   27 A'   28 A'   29 A'   30 A'   31 A'                 
 -0.760  -0.629  -0.553  -0.535  -0.527  -0.447  -0.439  -0.415
 32 A'   33 A'   34 A'   35 A'   10 A"   36 A'   37 A'   11 A"                 
 -0.378  -0.362  -0.357  -0.315  -0.281  -0.263
 12 A"   38 A'   39 A'   13 A"   40 A'   14 A"                                 
 -- Virtual --                   
 -0.041  -0.039  -0.033  -0.005   0.018   0.033   0.042   0.043
 41 A'   15 A"   42 A'   43 A'   44 A'   45 A'   16 A"   46 A'                 
  0.057   0.064   0.072   0.073   0.077   0.098   0.104   0.108
 47 A'   48 A'   17 A"   49 A'   18 A"   50 A'   51 A'   52 A'                 
  0.112   0.119   0.140   0.159   0.163   0.172   0.190   0.205
 19 A"   53 A'   20 A"   54 A'   55 A'   56 A'   57 A'   58 A'                 
  0.238   0.265   0.298   0.306   0.336   0.350   0.381   0.406
 59 A'   60 A'   21 A"   61 A'   62 A'   63 A'   64 A'   22 A"                 
  0.409   0.416   0.419   0.428   0.445   0.450   0.471   0.486
 65 A'   66 A'   23 A"   67 A'   24 A"   68 A'   69 A'   25 A"                 
  0.495   0.504   0.517   0.534   0.554   0.570   0.598   0.622
 70 A'   26 A"   27 A"   71 A'   28 A"   72 A'   29 A"   73 A'                 
  0.655   0.683   0.684   0.692   0.728   0.768   0.822   0.827
 74 A'   75 A'   30 A"   76 A'   77 A'   78 A'   31 A"   79 A'                 
  0.869   0.875   0.908   0.938   0.973   0.991   1.021   1.162
 80 A'   32 A"   81 A'   82 A'   83 A'   84 A'   85 A'   86 A'                 
  1.173   1.204   1.277   1.370   1.381   1.433   1.511   1.567
 33 A"   87 A'   34 A"   35 A"   88 A'   89 A'   90 A'   36 A"                 
  1.679   1.724   1.841   1.860   1.922   2.000   2.008   2.053
 91 A'   92 A'   93 A'   37 A"   94 A'   38 A"   39 A"   95 A'                 
  2.072   2.114   2.171   2.235   2.238   2.278   2.378   2.499
 96 A'   97 A'   98 A'   40 A"   99 A'  100 A'  101 A'  102 A'                 
  2.610   2.806   2.913   3.056   3.164   3.452   3.743   3.772
 41 A"   42 A"  103 A'  104 A'  105 A'  106 A'   43 A"  107 A'                 
  3.961   3.962   3.978   3.997   4.010   4.050   4.062   4.097
 44 A"   45 A"  108 A'   46 A"  109 A'   47 A"  110 A'   48 A"                 
  4.188   4.227   4.341   4.383   4.765   6.271   6.356   6.566
111 A'  112 A'  113 A'  114 A'  115 A'   49 A"  116 A'  117 A'                 
  6.709   6.715   7.531   7.546   7.579   7.607   7.635   7.750
118 A'  119 A'   50 A"   51 A"  120 A'  121 A'  122 A'  123 A'                 
  9.751  23.307  24.055  25.785  25.972  26.419  47.926  47.969
124 A'  125 A'  126 A'   52 A"  127 A'  128 A'  129 A'  130 A'                 
 66.727 215.737 289.732 289.743 289.796 289.824 289.836 289.965
131 A'  132 A'   53 A"   54 A"  133 A'  134 A'  135 A'  136 A'                 
*******1020.781
137 A'  138 A'                                                                 
 --------------------------------------------------------------

          Ground-State Mulliken Net Atomic Charges

     Atom                 Charge (a.u.)
  ----------------------------------------
      1 Cl                    0.344919
      2 Br                   -0.118832
      3 F                    -0.005384
      4 Br                   -0.003387
      5 C                    -0.402095
      6 C                     0.184778
  ----------------------------------------
  Sum of atomic charges =    -0.000000

 -----------------------------------------------------------------
                    Cartesian Multipole Moments
 -----------------------------------------------------------------
    Charge (ESU x 10^10)
                -0.0000
    Dipole Moment (Debye)
         X      -0.3291      Y       0.5867      Z       0.0000
       Tot       0.6727
    Quadrupole Moments (Debye-Ang)
        XX     -62.9542     XY       2.0287     YY     -65.4870
        XZ      -0.0000     YZ       0.0000     ZZ     -65.5007
    Octopole Moments (Debye-Ang^2)
       XXX     -63.3423    XXY       4.5293    XYY     -28.2956
       YYY      -1.0095    XXZ       0.0000    XYZ      -0.0000
       YYZ      -0.0000    XZZ     -20.0707    YZZ      -2.4772
       ZZZ       0.0000
    Hexadecapole Moments (Debye-Ang^3)
      XXXX   -1012.1961   XXXY     -30.4651   XXYY    -256.8119
      XYYY     -56.1142   YYYY    -613.2030   XXXZ      -0.0000
      XXYZ       0.0000   XYYZ      -0.0000   YYYZ       0.0000
      XXZZ    -188.8506   XYZZ     -22.5820   YYZZ    -119.2004
      XZZZ      -0.0000   YZZZ       0.0000   ZZZZ     -75.2917
 -----------------------------------------------------------------
 Calculating analytic gradient of the SCF energy
 Gradient of SCF Energy
            1           2           3           4           5           6
    1  -0.0085618  -0.0008448   0.0087105   0.0137215   0.0102317  -0.0232570
    2  -0.0318133  -0.0687885   0.0266694   0.0700123   0.0070962  -0.0031761
    3   0.0000000  -0.0000000  -0.0000000   0.0000000   0.0000000  -0.0000000
 Max gradient component =       7.001E-02
 RMS gradient           =       2.625E-02
 Gradient time:  CPU 33.36 s  wall 4.29 s
 Geometry Optimization Parameters
   NAtoms,    NIC,     NZ,  NCons,   NDum,   NFix, NCnnct, MaxDiis
        6      37       0       0       0       0       0       0

 Cartesian Hessian Update
 Hessian Updated using BFGS Update


** GEOMETRY OPTIMIZATION IN DELOCALIZED INTERNAL COORDINATES **
   Searching for a Minimum

   Optimization Cycle:  10

                       Coordinates (Angstroms)
     ATOM                X               Y               Z
      1  Cl        2.7525991062    0.9097604826    0.0000000000
      2  Br       -0.7904293029    1.3822198972    0.0000000000
      3  F         2.1576624914   -1.4278662764    0.0000000000
      4  Br       -1.0672275385   -1.4018516994    0.0000000000
      5  C         1.5504479511   -0.2542067626    0.0000000000
      6  C         0.2196817793   -0.1245694186    0.0000000000
   Point Group: cs    Number of degrees of freedom:     9


   Energy is  -5784.541125959

 Hessian Updated using BFGS Update

  9 Hessian modes will be used to form the next step
  Hessian Eigenvalues:
     0.101265    0.211510    0.249685    0.250695    0.366550    0.455675
     0.549509    0.969153    1.029927

 Minimum Search - Taking Simple RFO Step
 Searching for Lamda that Minimizes Along All modes
 Value Taken    Lamda =  -0.03085560
 Calculated Step too Large.  Step scaled by  0.630241
 Step Taken.  Stepsize is  0.300000

                             Maximum     Tolerance    Cnvgd?
         Gradient           0.054981      0.000300      NO
         Displacement       0.274965      0.001200      NO
         Energy change     -0.023896      0.000001      NO


 New Cartesian Coordinates Obtained by Inverse Iteration

 Displacement from previous Coordinates is:  0.216888
 ----------------------------------------------------------------
             Standard Nuclear Orientation (Angstroms)
    I     Atom           X                Y                Z
 ----------------------------------------------------------------
    1      Cl      2.7322464199     0.9456928231     0.0000000000
    2      Br     -0.7555272782     1.4412980204     0.0000000000
    3      F       2.1218874267    -1.4558842274     0.0000000000
    4      Br     -1.0404198354    -1.4637531033     0.0000000000
    5      C       1.5435681888    -0.2631432042     0.0000000000
    6      C       0.2209795648    -0.1207240857     0.0000000000
 ----------------------------------------------------------------
 Molecular Point Group                 Cs    NOp =  2
 Largest Abelian Subgroup              Cs    NOp =  2
 Nuclear Repulsion Energy =   806.2708487239 hartrees
 There are       54 alpha and       54 beta electrons
 Applying Cartesian multipole field
    Component          Value
    ---------          -----
     (2,0,0)        1.00000E-11
     (0,2,0)        2.00000E-11
     (0,0,2)       -3.00000E-11
 Nucleus-field energy     =     0.0000000216 hartrees
 Requested basis set is 6-311++G(d,p)
 There are 69 shells and 192 basis functions
 A cutoff of  1.0D-11 yielded   1890 shell pairs
 There are     15849 function pairs (     17517 Cartesian)
 Smallest overlap matrix eigenvalue = 2.56E-05
 Guess MOs from SCF MO coefficient file

 -----------------------------------------------------------------------
  General SCF calculation program by
  Eric Jon Sundstrom, Paul Horn, Yuezhi Mao, Dmitri Zuev, Alec White,
  David Stuck, Shaama M.S., Shane Yost, Joonho Lee, David Small,
  Daniel Levine, Susi Lehtola, Hugh Burton, Evgeny Epifanovsky
 -----------------------------------------------------------------------
 Exchange:     0.2000 Hartree-Fock + 0.0800 Slater + 0.7200 B88
 Correlation:  0.1900 VWN1RPA + 0.8100 LYP
 Using SG-1 standard quadrature grid
 using 8 threads for integral computing
 -------------------------------------------------------
 OpenMP Integral computing Module                
 Release: version 2.0, May 2017, Q-Chem Inc. Pleasanton 
 -------------------------------------------------------
 -------------------------------------------------------
 OpenMP BLAS3 based DFT computing Module                
 Release: version 1.0, May 2013, Q-Chem Inc. Pittsburgh 
 -------------------------------------------------------
 A restricted SCF calculation will be
 performed using DIIS
 SCF converges when DIIS error is below 1.0e-08
 ---------------------------------------
  Cycle       Energy         DIIS error
 ---------------------------------------
    1   -5784.5540883079      6.26e-04  
    2   -5784.5562586795      2.97e-04  
    3   -5784.5560677018      3.59e-04  
    4   -5784.5566163240      6.24e-05  
    5   -5784.5566320397      1.64e-05  
    6   -5784.5566329535      6.95e-06  
    7   -5784.5566331826      8.37e-07  
    8   -5784.5566331852      4.84e-07  
    9   -5784.5566331858      6.71e-08  
   10   -5784.5566331860      3.18e-08  
   11   -5784.5566331859      6.29e-09  Convergence criterion met
 ---------------------------------------
 SCF time:   CPU 86.02s  wall 11.00s 
 SCF   energy in the final basis set =    -5784.5566331859
 Total energy in the final basis set =    -5784.5566331859

 --------------------------------------------------------------
             Orbital Energies (a.u.) and Symmetries
 --------------------------------------------------------------

 Alpha MOs, Restricted
 -- Occupied --                  
-482.86 -482.86 -101.60  -62.52  -62.51  -56.34  -56.34  -56.33
  1 A'    2 A'    3 A'    4 A'    5 A'    6 A'    7 A'    1 A"                 
-56.332 -56.331 -56.331 -24.738 -10.348 -10.297  -9.514  -8.725
  8 A'    2 A"    9 A'   10 A'   11 A'   12 A'   13 A'   14 A'                 
 -8.724  -7.279  -7.268  -7.268  -6.557  -6.556  -6.543  -6.542
 15 A'   16 A'    3 A"   17 A'   18 A'   19 A'    4 A"   20 A'                 
 -6.542  -6.541  -2.668  -2.667  -2.664  -2.663  -2.663  -2.662
  5 A"   21 A'   22 A'   23 A'    6 A"   24 A'    7 A"   25 A'                 
 -2.652  -2.652  -2.651  -2.651  -1.288  -0.932  -0.893  -0.805
 26 A'    8 A"    9 A"   27 A'   28 A'   29 A'   30 A'   31 A'                 
 -0.760  -0.628  -0.553  -0.531  -0.526  -0.445  -0.438  -0.412
 32 A'   33 A'   34 A'   35 A'   10 A"   36 A'   37 A'   11 A"                 
 -0.375  -0.363  -0.350  -0.317  -0.290  -0.265
 12 A"   38 A'   39 A'   13 A"   40 A'   14 A"                                 
 -- Virtual --                   
 -0.046  -0.040  -0.038  -0.006   0.016   0.032   0.042   0.043
 41 A'   42 A'   15 A"   43 A'   44 A'   45 A'   46 A'   16 A"                 
  0.056   0.064   0.070   0.072   0.076   0.097   0.103   0.108
 47 A'   48 A'   49 A'   17 A"   18 A"   50 A'   51 A'   52 A'                 
  0.112   0.118   0.139   0.159   0.165   0.175   0.185   0.202
 19 A"   53 A'   20 A"   54 A'   55 A'   56 A'   57 A'   58 A'                 
  0.240   0.265   0.298   0.306   0.334   0.350   0.380   0.402
 59 A'   60 A'   21 A"   61 A'   62 A'   63 A'   64 A'   65 A'                 
  0.406   0.414   0.420   0.427   0.444   0.446   0.470   0.492
 22 A"   66 A'   23 A"   67 A'   68 A'   24 A"   69 A'   70 A'                 
  0.493   0.504   0.516   0.550   0.554   0.577   0.581   0.625
 25 A"   26 A"   27 A"   71 A'   28 A"   72 A'   29 A"   73 A'                 
  0.645   0.668   0.693   0.697   0.733   0.762   0.823   0.825
 74 A'   75 A'   30 A"   76 A'   77 A'   78 A'   31 A"   79 A'                 
  0.863   0.874   0.895   0.925   0.964   0.988   1.017   1.151
 80 A'   32 A"   81 A'   82 A'   83 A'   84 A'   85 A'   86 A'                 
  1.166   1.193   1.268   1.367   1.381   1.440   1.518   1.564
 33 A"   87 A'   34 A"   35 A"   88 A'   89 A'   90 A'   36 A"                 
  1.663   1.708   1.847   1.862   1.925   1.998   2.006   2.041
 91 A'   92 A'   93 A'   37 A"   94 A'   38 A"   39 A"   95 A'                 
  2.097   2.118   2.179   2.222   2.234   2.257   2.366   2.489
 96 A'   97 A'   98 A'   99 A'   40 A"  100 A'  101 A'  102 A'                 
  2.610   2.804   2.906   3.058   3.161   3.425   3.742   3.771
 41 A"   42 A"  103 A'  104 A'  105 A'  106 A'   43 A"  107 A'                 
  3.956   3.969   3.991   3.991   4.009   4.038   4.055   4.096
 44 A"   45 A"  108 A'   46 A"  109 A'   47 A"  110 A'   48 A"                 
  4.177   4.207   4.349   4.384   4.761   6.269   6.355   6.547
111 A'  112 A'  113 A'  114 A'  115 A'   49 A"  116 A'  117 A'                 
  6.691   6.706   7.533   7.543   7.603   7.614   7.617   7.729
118 A'  119 A'   50 A"   51 A"  120 A'  121 A'  122 A'  123 A'                 
  9.739  23.294  24.077  25.783  25.962  26.402  47.901  47.962
124 A'  125 A'  126 A'   52 A"  127 A'  128 A'  129 A'  130 A'                 
 66.724 215.724 289.731 289.739 289.803 289.809 289.852 289.943
131 A'  132 A'   53 A"   54 A"  133 A'  134 A'  135 A'  136 A'                 
*******1020.772
137 A'  138 A'                                                                 

 Beta MOs, Restricted
 -- Occupied --                  
-482.86 -482.86 -101.60  -62.52  -62.51  -56.34  -56.34  -56.33
  1 A'    2 A'    3 A'    4 A'    5 A'    6 A'    7 A'    1 A"                 
-56.332 -56.331 -56.331 -24.738 -10.348 -10.297  -9.514  -8.725
  8 A'    2 A"    9 A'   10 A'   11 A'   12 A'   13 A'   14 A'                 
 -8.724  -7.279  -7.268  -7.268  -6.557  -6.556  -6.543  -6.542
 15 A'   16 A'    3 A"   17 A'   18 A'   19 A'    4 A"   20 A'                 
 -6.542  -6.541  -2.668  -2.667  -2.664  -2.663  -2.663  -2.662
  5 A"   21 A'   22 A'   23 A'    6 A"   24 A'    7 A"   25 A'                 
 -2.652  -2.652  -2.651  -2.651  -1.288  -0.932  -0.893  -0.805
 26 A'    8 A"    9 A"   27 A'   28 A'   29 A'   30 A'   31 A'                 
 -0.760  -0.628  -0.553  -0.531  -0.526  -0.445  -0.438  -0.412
 32 A'   33 A'   34 A'   35 A'   10 A"   36 A'   37 A'   11 A"                 
 -0.375  -0.363  -0.350  -0.317  -0.290  -0.265
 12 A"   38 A'   39 A'   13 A"   40 A'   14 A"                                 
 -- Virtual --                   
 -0.046  -0.040  -0.038  -0.006   0.016   0.032   0.042   0.043
 41 A'   42 A'   15 A"   43 A'   44 A'   45 A'   46 A'   16 A"                 
  0.056   0.064   0.070   0.072   0.076   0.097   0.103   0.108
 47 A'   48 A'   49 A'   17 A"   18 A"   50 A'   51 A'   52 A'                 
  0.112   0.118   0.139   0.159   0.165   0.175   0.185   0.202
 19 A"   53 A'   20 A"   54 A'   55 A'   56 A'   57 A'   58 A'                 
  0.240   0.265   0.298   0.306   0.334   0.350   0.380   0.402
 59 A'   60 A'   21 A"   61 A'   62 A'   63 A'   64 A'   65 A'                 
  0.406   0.414   0.420   0.427   0.444   0.446   0.470   0.492
 22 A"   66 A'   23 A"   67 A'   68 A'   24 A"   69 A'   70 A'                 
  0.493   0.504   0.516   0.550   0.554   0.577   0.581   0.625
 25 A"   26 A"   27 A"   71 A'   28 A"   72 A'   29 A"   73 A'                 
  0.645   0.668   0.693   0.697   0.733   0.762   0.823   0.825
 74 A'   75 A'   30 A"   76 A'   77 A'   78 A'   31 A"   79 A'                 
  0.863   0.874   0.895   0.925   0.964   0.988   1.017   1.151
 80 A'   32 A"   81 A'   82 A'   83 A'   84 A'   85 A'   86 A'                 
  1.166   1.193   1.268   1.367   1.381   1.440   1.518   1.564
 33 A"   87 A'   34 A"   35 A"   88 A'   89 A'   90 A'   36 A"                 
  1.663   1.708   1.847   1.862   1.925   1.998   2.006   2.041
 91 A'   92 A'   93 A'   37 A"   94 A'   38 A"   39 A"   95 A'                 
  2.097   2.118   2.179   2.222   2.234   2.257   2.366   2.489
 96 A'   97 A'   98 A'   99 A'   40 A"  100 A'  101 A'  102 A'                 
  2.610   2.804   2.906   3.058   3.161   3.425   3.742   3.771
 41 A"   42 A"  103 A'  104 A'  105 A'  106 A'   43 A"  107 A'                 
  3.956   3.969   3.991   3.991   4.009   4.038   4.055   4.096
 44 A"   45 A"  108 A'   46 A"  109 A'   47 A"  110 A'   48 A"                 
  4.177   4.207   4.349   4.384   4.761   6.269   6.355   6.547
111 A'  112 A'  113 A'  114 A'  115 A'   49 A"  116 A'  117 A'                 
  6.691   6.706   7.533   7.543   7.603   7.614   7.617   7.729
118 A'  119 A'   50 A"   51 A"  120 A'  121 A'  122 A'  123 A'                 
  9.739  23.294  24.077  25.783  25.962  26.402  47.901  47.962
124 A'  125 A'  126 A'   52 A"  127 A'  128 A'  129 A'  130 A'                 
 66.724 215.724 289.731 289.739 289.803 289.809 289.852 289.943
131 A'  132 A'   53 A"   54 A"  133 A'  134 A'  135 A'  136 A'                 
*******1020.772
137 A'  138 A'                                                                 
 --------------------------------------------------------------

          Ground-State Mulliken Net Atomic Charges

     Atom                 Charge (a.u.)
  ----------------------------------------
      1 Cl                    0.350402
      2 Br                   -0.118655
      3 F                    -0.007305
      4 Br                   -0.006340
      5 C                    -0.404137
      6 C                     0.186036
  ----------------------------------------
  Sum of atomic charges =    -0.000000

 -----------------------------------------------------------------
                    Cartesian Multipole Moments
 -----------------------------------------------------------------
    Charge (ESU x 10^10)
                -0.0000
    Dipole Moment (Debye)
         X      -0.2835      Y       0.6021      Z      -0.0000
       Tot       0.6655
    Quadrupole Moments (Debye-Ang)
        XX     -63.4046     XY       2.0731     YY     -64.8378
        XZ      -0.0000     YZ      -0.0000     ZZ     -65.6502
    Octopole Moments (Debye-Ang^2)
       XXX     -65.1663    XXY       4.0686    XYY     -29.3104
       YYY      -1.3385    XXZ       0.0000    XYZ       0.0000
       YYZ      -0.0000    XZZ     -20.7666    YZZ      -2.7207
       ZZZ      -0.0000
    Hexadecapole Moments (Debye-Ang^3)
      XXXX    -994.8363   XXXY     -35.3949   XXYY    -258.9469
      XYYY     -58.6086   YYYY    -648.9253   XXXZ       0.0000
      XXYZ      -0.0000   XYYZ       0.0000   YYYZ      -0.0000
      XXZZ    -185.0912   XYZZ     -24.1048   YYZZ    -126.7015
      XZZZ      -0.0000   YZZZ      -0.0000   ZZZZ     -75.6765
 -----------------------------------------------------------------
 Calculating analytic gradient of the SCF energy
 Gradient of SCF Energy
            1           2           3           4           5           6
    1  -0.0030525  -0.0039704   0.0041192   0.0054648   0.0000144  -0.0025756
    2  -0.0153462  -0.0412684   0.0140287   0.0441912   0.0030837  -0.0046890
    3   0.0000000   0.0000000   0.0000000   0.0000000  -0.0000000  -0.0000000
 Max gradient component =       4.419E-02
 RMS gradient           =       1.527E-02
 Gradient time:  CPU 32.91 s  wall 4.24 s
 Geometry Optimization Parameters
   NAtoms,    NIC,     NZ,  NCons,   NDum,   NFix, NCnnct, MaxDiis
        6      37       0       0       0       0       0       0

 Cartesian Hessian Update
 Hessian Updated using BFGS Update


** GEOMETRY OPTIMIZATION IN DELOCALIZED INTERNAL COORDINATES **
   Searching for a Minimum

   Optimization Cycle:  11

                       Coordinates (Angstroms)
     ATOM                X               Y               Z
      1  Cl        2.7322464199    0.9456928231    0.0000000000
      2  Br       -0.7555272782    1.4412980204    0.0000000000
      3  F         2.1218874267   -1.4558842274    0.0000000000
      4  Br       -1.0404198354   -1.4637531033    0.0000000000
      5  C         1.5435681888   -0.2631432042    0.0000000000
      6  C         0.2209795648   -0.1207240857    0.0000000000
   Point Group: cs    Number of degrees of freedom:     9


   Energy is  -5784.556633186

 Hessian Updated using BFGS Update

  9 Hessian modes will be used to form the next step
  Hessian Eigenvalues:
     0.080362    0.207141    0.249857    0.250653    0.369109    0.468454
     0.551873    0.968807    1.029911

 Minimum Search - Taking Simple RFO Step
 Searching for Lamda that Minimizes Along All modes
 Value Taken    Lamda =  -0.01609644
 Calculated Step too Large.  Step scaled by  0.738502
 Step Taken.  Stepsize is  0.300000

                             Maximum     Tolerance    Cnvgd?
         Gradient           0.034477      0.000300      NO
         Displacement       0.274003      0.001200      NO
         Energy change     -0.015507      0.000001      NO


 New Cartesian Coordinates Obtained by Inverse Iteration

 Displacement from previous Coordinates is:  0.220216
 ----------------------------------------------------------------
             Standard Nuclear Orientation (Angstroms)
    I     Atom           X                Y                Z
 ----------------------------------------------------------------
    1      Cl      2.7132866254     0.9757994894     0.0000000000
    2      Br     -0.7183042385     1.5020907171     0.0000000000
    3      F       2.0875675358    -1.4802026208     0.0000000000
    4      Br     -1.0086480566    -1.5288306622     0.0000000000
    5      C       1.5364302167    -0.2707305638     0.0000000000
    6      C       0.2124024039    -0.1146401367     0.0000000000
 ----------------------------------------------------------------
 Molecular Point Group                 Cs    NOp =  2
 Largest Abelian Subgroup              Cs    NOp =  2
 Nuclear Repulsion Energy =   796.5742581082 hartrees
 There are       54 alpha and       54 beta electrons
 Applying Cartesian multipole field
    Component          Value
    ---------          -----
     (2,0,0)        1.00000E-11
     (0,2,0)        2.00000E-11
     (0,0,2)       -3.00000E-11
 Nucleus-field energy     =     0.0000000224 hartrees
 Requested basis set is 6-311++G(d,p)
 There are 69 shells and 192 basis functions
 A cutoff of  1.0D-11 yielded   1891 shell pairs
 There are     15916 function pairs (     17610 Cartesian)
 Smallest overlap matrix eigenvalue = 2.94E-05
 Guess MOs from SCF MO coefficient file

 -----------------------------------------------------------------------
  General SCF calculation program by
  Eric Jon Sundstrom, Paul Horn, Yuezhi Mao, Dmitri Zuev, Alec White,
  David Stuck, Shaama M.S., Shane Yost, Joonho Lee, David Small,
  Daniel Levine, Susi Lehtola, Hugh Burton, Evgeny Epifanovsky
 -----------------------------------------------------------------------
 Exchange:     0.2000 Hartree-Fock + 0.0800 Slater + 0.7200 B88
 Correlation:  0.1900 VWN1RPA + 0.8100 LYP
 Using SG-1 standard quadrature grid
 using 8 threads for integral computing
 -------------------------------------------------------
 OpenMP Integral computing Module                
 Release: version 2.0, May 2017, Q-Chem Inc. Pleasanton 
 -------------------------------------------------------
 -------------------------------------------------------
 OpenMP BLAS3 based DFT computing Module                
 Release: version 1.0, May 2013, Q-Chem Inc. Pittsburgh 
 -------------------------------------------------------
 A restricted SCF calculation will be
 performed using DIIS
 SCF converges when DIIS error is below 1.0e-08
 ---------------------------------------
  Cycle       Energy         DIIS error
 ---------------------------------------
    1   -5784.5630441989      5.85e-04  
    2   -5784.5650455070      2.85e-04  
    3   -5784.5648629853      3.50e-04  
    4   -5784.5653871113      5.69e-05  
    5   -5784.5653999923      1.87e-05  
    6   -5784.5654012907      6.85e-06  
    7   -5784.5654015158      7.52e-07  
    8   -5784.5654015178      4.23e-07  
    9   -5784.5654015185      7.06e-08  
   10   -5784.5654015184      2.86e-08  
   11   -5784.5654015185      7.85e-09  Convergence criterion met
 ---------------------------------------
 SCF time:   CPU 85.70s  wall 11.00s 
 SCF   energy in the final basis set =    -5784.5654015185
 Total energy in the final basis set =    -5784.5654015185

 --------------------------------------------------------------
             Orbital Energies (a.u.) and Symmetries
 --------------------------------------------------------------

 Alpha MOs, Restricted
 -- Occupied --                  
-482.86 -482.86 -101.60  -62.52  -62.51  -56.34  -56.34  -56.33
  1 A'    2 A'    3 A'    4 A'    5 A'    6 A'    7 A'    1 A"                 
-56.333 -56.331 -56.331 -24.740 -10.349 -10.299  -9.514  -8.726
  8 A'    2 A"    9 A'   10 A'   11 A'   12 A'   13 A'   14 A'                 
 -8.724  -7.279  -7.268  -7.268  -6.558  -6.556  -6.544  -6.543
 15 A'   16 A'    3 A"   17 A'   18 A'   19 A'    4 A"   20 A'                 
 -6.542  -6.541  -2.669  -2.667  -2.665  -2.665  -2.663  -2.663
  5 A"   21 A'   22 A'   23 A'    6 A"   24 A'    7 A"   25 A'                 
 -2.653  -2.653  -2.651  -2.651  -1.287  -0.928  -0.884  -0.806
 26 A'    8 A"    9 A"   27 A'   28 A'   29 A'   30 A'   31 A'                 
 -0.757  -0.627  -0.553  -0.527  -0.525  -0.443  -0.438  -0.408
 32 A'   33 A'   34 A'   35 A'   10 A"   36 A'   37 A'   11 A"                 
 -0.372  -0.364  -0.343  -0.319  -0.297  -0.266
 12 A"   38 A'   39 A'   13 A"   40 A'   14 A"                                 
 -- Virtual --                   
 -0.051  -0.045  -0.039  -0.007   0.013   0.031   0.041   0.043
 41 A'   42 A'   15 A"   43 A'   44 A'   45 A'   46 A'   16 A"                 
  0.055   0.063   0.068   0.072   0.076   0.096   0.102   0.110
 47 A'   48 A'   49 A'   17 A"   18 A"   50 A'   51 A'   52 A'                 
  0.112   0.117   0.138   0.159   0.165   0.177   0.181   0.198
 19 A"   53 A'   20 A"   54 A'   55 A'   56 A'   57 A'   58 A'                 
  0.240   0.264   0.297   0.306   0.333   0.350   0.380   0.398
 59 A'   60 A'   21 A"   61 A'   62 A'   63 A'   64 A'   65 A'                 
  0.406   0.410   0.422   0.427   0.439   0.447   0.464   0.490
 22 A"   66 A'   23 A"   67 A'   68 A'   24 A"   69 A'   70 A'                 
  0.499   0.505   0.515   0.555   0.563   0.568   0.586   0.623
 25 A"   26 A"   27 A"   28 A"   71 A'   29 A"   72 A'   73 A'                 
  0.630   0.653   0.700   0.701   0.736   0.760   0.821   0.823
 74 A'   75 A'   30 A"   76 A'   77 A'   78 A'   79 A'   31 A"                 
  0.856   0.872   0.884   0.914   0.953   0.987   1.017   1.138
 80 A'   32 A"   81 A'   82 A'   83 A'   84 A'   85 A'   86 A'                 
  1.159   1.182   1.262   1.365   1.381   1.447   1.526   1.559
 33 A"   87 A'   34 A"   35 A"   88 A'   89 A'   90 A'   36 A"                 
  1.645   1.693   1.850   1.861   1.925   1.996   2.002   2.017
 91 A'   92 A'   93 A'   37 A"   94 A'   38 A"   39 A"   95 A'                 
  2.102   2.122   2.187   2.206   2.233   2.240   2.356   2.481
 96 A'   97 A'   98 A'   99 A'   40 A"  100 A'  101 A'  102 A'                 
  2.608   2.800   2.901   3.060   3.146   3.412   3.740   3.770
 41 A"   42 A"  103 A'  104 A'  105 A'  106 A'   43 A"  107 A'                 
  3.951   3.973   3.986   4.000   4.012   4.030   4.046   4.094
 44 A"   45 A"   46 A"  108 A'  109 A'   47 A"  110 A'   48 A"                 
  4.139   4.218   4.359   4.387   4.756   6.268   6.353   6.531
111 A'  112 A'  113 A'  114 A'  115 A'   49 A"  116 A'  117 A'                 
  6.679   6.696   7.533   7.541   7.593   7.599   7.651   7.709
118 A'  119 A'   50 A"   51 A"  120 A'  121 A'  122 A'  123 A'                 
  9.729  23.287  24.061  25.782  25.953  26.387  47.883  47.954
124 A'  125 A'  126 A'   52 A"  127 A'  128 A'  129 A'  130 A'                 
 66.721 215.713 289.729 289.737 289.780 289.805 289.881 289.925
131 A'  132 A'   53 A"   54 A"  133 A'  134 A'  135 A'  136 A'                 
*******1020.761
137 A'  138 A'                                                                 

 Beta MOs, Restricted
 -- Occupied --                  
-482.86 -482.86 -101.60  -62.52  -62.51  -56.34  -56.34  -56.33
  1 A'    2 A'    3 A'    4 A'    5 A'    6 A'    7 A'    1 A"                 
-56.333 -56.331 -56.331 -24.740 -10.349 -10.299  -9.514  -8.726
  8 A'    2 A"    9 A'   10 A'   11 A'   12 A'   13 A'   14 A'                 
 -8.724  -7.279  -7.268  -7.268  -6.558  -6.556  -6.544  -6.543
 15 A'   16 A'    3 A"   17 A'   18 A'   19 A'    4 A"   20 A'                 
 -6.542  -6.541  -2.669  -2.667  -2.665  -2.665  -2.663  -2.663
  5 A"   21 A'   22 A'   23 A'    6 A"   24 A'    7 A"   25 A'                 
 -2.653  -2.653  -2.651  -2.651  -1.287  -0.928  -0.884  -0.806
 26 A'    8 A"    9 A"   27 A'   28 A'   29 A'   30 A'   31 A'                 
 -0.757  -0.627  -0.553  -0.527  -0.525  -0.443  -0.438  -0.408
 32 A'   33 A'   34 A'   35 A'   10 A"   36 A'   37 A'   11 A"                 
 -0.372  -0.364  -0.343  -0.319  -0.297  -0.266
 12 A"   38 A'   39 A'   13 A"   40 A'   14 A"                                 
 -- Virtual --                   
 -0.051  -0.045  -0.039  -0.007   0.013   0.031   0.041   0.043
 41 A'   42 A'   15 A"   43 A'   44 A'   45 A'   46 A'   16 A"                 
  0.055   0.063   0.068   0.072   0.076   0.096   0.102   0.110
 47 A'   48 A'   49 A'   17 A"   18 A"   50 A'   51 A'   52 A'                 
  0.112   0.117   0.138   0.159   0.165   0.177   0.181   0.198
 19 A"   53 A'   20 A"   54 A'   55 A'   56 A'   57 A'   58 A'                 
  0.240   0.264   0.297   0.306   0.333   0.350   0.380   0.398
 59 A'   60 A'   21 A"   61 A'   62 A'   63 A'   64 A'   65 A'                 
  0.406   0.410   0.422   0.427   0.439   0.447   0.464   0.490
 22 A"   66 A'   23 A"   67 A'   68 A'   24 A"   69 A'   70 A'                 
  0.499   0.505   0.515   0.555   0.563   0.568   0.586   0.623
 25 A"   26 A"   27 A"   28 A"   71 A'   29 A"   72 A'   73 A'                 
  0.630   0.653   0.700   0.701   0.736   0.760   0.821   0.823
 74 A'   75 A'   30 A"   76 A'   77 A'   78 A'   79 A'   31 A"                 
  0.856   0.872   0.884   0.914   0.953   0.987   1.017   1.138
 80 A'   32 A"   81 A'   82 A'   83 A'   84 A'   85 A'   86 A'                 
  1.159   1.182   1.262   1.365   1.381   1.447   1.526   1.559
 33 A"   87 A'   34 A"   35 A"   88 A'   89 A'   90 A'   36 A"                 
  1.645   1.693   1.850   1.861   1.925   1.996   2.002   2.017
 91 A'   92 A'   93 A'   37 A"   94 A'   38 A"   39 A"   95 A'                 
  2.102   2.122   2.187   2.206   2.233   2.240   2.356   2.481
 96 A'   97 A'   98 A'   99 A'   40 A"  100 A'  101 A'  102 A'                 
  2.608   2.800   2.901   3.060   3.146   3.412   3.740   3.770
 41 A"   42 A"  103 A'  104 A'  105 A'  106 A'   43 A"  107 A'                 
  3.951   3.973   3.986   4.000   4.012   4.030   4.046   4.094
 44 A"   45 A"   46 A"  108 A'  109 A'   47 A"  110 A'   48 A"                 
  4.139   4.218   4.359   4.387   4.756   6.268   6.353   6.531
111 A'  112 A'  113 A'  114 A'  115 A'   49 A"  116 A'  117 A'                 
  6.679   6.696   7.533   7.541   7.593   7.599   7.651   7.709
118 A'  119 A'   50 A"   51 A"  120 A'  121 A'  122 A'  123 A'                 
  9.729  23.287  24.061  25.782  25.953  26.387  47.883  47.954
124 A'  125 A'  126 A'   52 A"  127 A'  128 A'  129 A'  130 A'                 
 66.721 215.713 289.729 289.737 289.780 289.805 289.881 289.925
131 A'  132 A'   53 A"   54 A"  133 A'  134 A'  135 A'  136 A'                 
*******1020.761
137 A'  138 A'                                                                 
 --------------------------------------------------------------

          Ground-State Mulliken Net Atomic Charges

     Atom                 Charge (a.u.)
  ----------------------------------------
      1 Cl                    0.355570
      2 Br                   -0.117600
      3 F                    -0.007078
      4 Br                   -0.009641
      5 C                    -0.425341
      6 C                     0.204090
  ----------------------------------------
  Sum of atomic charges =     0.000000

 -----------------------------------------------------------------
                    Cartesian Multipole Moments
 -----------------------------------------------------------------
    Charge (ESU x 10^10)
                 0.0000
    Dipole Moment (Debye)
         X      -0.2333      Y       0.6189      Z       0.0000
       Tot       0.6614
    Quadrupole Moments (Debye-Ang)
        XX     -63.8585     XY       2.0850     YY     -64.1936
        XZ       0.0000     YZ       0.0000     ZZ     -65.7946
    Octopole Moments (Debye-Ang^2)
       XXX     -67.1276    XXY       3.6513    XYY     -30.3290
       YYY      -1.5554    XXZ       0.0000    XYZ      -0.0000
       YYZ      -0.0000    XZZ     -21.5872    YZZ      -2.8874
       ZZZ       0.0000
    Hexadecapole Moments (Debye-Ang^3)
      XXXX    -976.4147   XXXY     -40.3377   XXYY    -262.1337
      XYYY     -60.6519   YYYY    -685.9429   XXXZ      -0.0000
      XXYZ      -0.0000   XYYZ      -0.0000   YYYZ       0.0000
      XXZZ    -181.2123   XYZZ     -25.4673   YYZZ    -134.6193
      XZZZ      -0.0000   YZZZ       0.0000   ZZZZ     -76.0428
 -----------------------------------------------------------------
 Calculating analytic gradient of the SCF energy
 Gradient of SCF Energy
            1           2           3           4           5           6
    1   0.0003073  -0.0047670   0.0003613   0.0003691   0.0011377   0.0025916
    2  -0.0030039  -0.0199172   0.0042430   0.0221271  -0.0010047  -0.0024442
    3  -0.0000000   0.0000000   0.0000000   0.0000000  -0.0000000  -0.0000000
 Max gradient component =       2.213E-02
 RMS gradient           =       7.270E-03
 Gradient time:  CPU 32.65 s  wall 4.20 s
 Geometry Optimization Parameters
   NAtoms,    NIC,     NZ,  NCons,   NDum,   NFix, NCnnct, MaxDiis
        6      37       0       0       0       0       0       0

 Cartesian Hessian Update
 Hessian Updated using BFGS Update


** GEOMETRY OPTIMIZATION IN DELOCALIZED INTERNAL COORDINATES **
   Searching for a Minimum

   Optimization Cycle:  12

                       Coordinates (Angstroms)
     ATOM                X               Y               Z
      1  Cl        2.7132866254    0.9757994894    0.0000000000
      2  Br       -0.7183042385    1.5020907171    0.0000000000
      3  F         2.0875675358   -1.4802026208    0.0000000000
      4  Br       -1.0086480566   -1.5288306622    0.0000000000
      5  C         1.5364302167   -0.2707305638    0.0000000000
      6  C         0.2124024039   -0.1146401367    0.0000000000
   Point Group: cs    Number of degrees of freedom:     9


   Energy is  -5784.565401518

 Hessian Updated using BFGS Update

  9 Hessian modes will be used to form the next step
  Hessian Eigenvalues:
     0.066521    0.205457    0.249873    0.250928    0.368769    0.469322
     0.557562    0.968446    1.029715

 Minimum Search - Taking Simple RFO Step
 Searching for Lamda that Minimizes Along All modes
 Value Taken    Lamda =  -0.00552803
 Step Taken.  Stepsize is  0.274285

                             Maximum     Tolerance    Cnvgd?
         Gradient           0.015592      0.000300      NO
         Displacement       0.236601      0.001200      NO
         Energy change     -0.008768      0.000001      NO


 New Cartesian Coordinates Obtained by Inverse Iteration

 Displacement from previous Coordinates is:  0.217791
 ----------------------------------------------------------------
             Standard Nuclear Orientation (Angstroms)
    I     Atom           X                Y                Z
 ----------------------------------------------------------------
    1      Cl      2.6861398469     0.9995360215     0.0000000000
    2      Br     -0.6688857282     1.5590113575     0.0000000000
    3      F       2.0602328030    -1.4961273027     0.0000000000
    4      Br     -0.9757630713    -1.5903234747     0.0000000000
    5      C       1.5211410492    -0.2768424219     0.0000000000
    6      C       0.1998695870    -0.1117679568     0.0000000000
 ----------------------------------------------------------------
 Molecular Point Group                 Cs    NOp =  2
 Largest Abelian Subgroup              Cs    NOp =  2
 Nuclear Repulsion Energy =   789.9040330294 hartrees
 There are       54 alpha and       54 beta electrons
 Applying Cartesian multipole field
    Component          Value
    ---------          -----
     (2,0,0)        1.00000E-11
     (0,2,0)        2.00000E-11
     (0,0,2)       -3.00000E-11
 Nucleus-field energy     =     0.0000000231 hartrees
 Requested basis set is 6-311++G(d,p)
 There are 69 shells and 192 basis functions
 A cutoff of  1.0D-11 yielded   1884 shell pairs
 There are     15889 function pairs (     17580 Cartesian)
 Smallest overlap matrix eigenvalue = 3.29E-05
 Guess MOs from SCF MO coefficient file

 -----------------------------------------------------------------------
  General SCF calculation program by
  Eric Jon Sundstrom, Paul Horn, Yuezhi Mao, Dmitri Zuev, Alec White,
  David Stuck, Shaama M.S., Shane Yost, Joonho Lee, David Small,
  Daniel Levine, Susi Lehtola, Hugh Burton, Evgeny Epifanovsky
 -----------------------------------------------------------------------
 Exchange:     0.2000 Hartree-Fock + 0.0800 Slater + 0.7200 B88
 Correlation:  0.1900 VWN1RPA + 0.8100 LYP
 Using SG-1 standard quadrature grid
 using 8 threads for integral computing
 -------------------------------------------------------
 OpenMP Integral computing Module                
 Release: version 2.0, May 2017, Q-Chem Inc. Pleasanton 
 -------------------------------------------------------
 -------------------------------------------------------
 OpenMP BLAS3 based DFT computing Module                
 Release: version 1.0, May 2013, Q-Chem Inc. Pittsburgh 
 -------------------------------------------------------
 A restricted SCF calculation will be
 performed using DIIS
 SCF converges when DIIS error is below 1.0e-08
 ---------------------------------------
  Cycle       Energy         DIIS error
 ---------------------------------------
    1   -5784.5668740400      5.05e-04  
    2   -5784.5685525277      2.11e-04  
    3   -5784.5684110102      2.78e-04  
    4   -5784.5687437087      5.22e-05  
    5   -5784.5687553263      1.32e-05  
    6   -5784.5687558646      6.54e-06  
    7   -5784.5687560673      7.86e-07  
    8   -5784.5687560695      4.30e-07  
    9   -5784.5687560702      6.88e-08  
   10   -5784.5687560703      2.78e-08  
   11   -5784.5687560702      7.34e-09  Convergence criterion met
 ---------------------------------------
 SCF time:   CPU 85.19s  wall 11.00s 
 SCF   energy in the final basis set =    -5784.5687560702
 Total energy in the final basis set =    -5784.5687560702

 --------------------------------------------------------------
             Orbital Energies (a.u.) and Symmetries
 --------------------------------------------------------------

 Alpha MOs, Restricted
 -- Occupied --                  
-482.87 -482.86 -101.60  -62.52  -62.52  -56.34  -56.34  -56.33
  1 A'    2 A'    3 A'    4 A'    5 A'    6 A'    7 A'    1 A"                 
-56.334 -56.332 -56.332 -24.741 -10.350 -10.301  -9.513  -8.727
  8 A'    2 A"    9 A'   10 A'   11 A'   12 A'   13 A'   14 A'                 
 -8.724  -7.279  -7.268  -7.267  -6.560  -6.557  -6.545  -6.544
 15 A'   16 A'    3 A"   17 A'   18 A'   19 A'    4 A"   20 A'                 
 -6.542  -6.542  -2.670  -2.667  -2.666  -2.666  -2.663  -2.663
  5 A"   21 A'   22 A'   23 A'    6 A"   24 A'    7 A"   25 A'                 
 -2.654  -2.654  -2.651  -2.651  -1.286  -0.925  -0.878  -0.808
 26 A'    8 A"    9 A"   27 A'   28 A'   29 A'   30 A'   31 A'                 
 -0.756  -0.626  -0.552  -0.524  -0.523  -0.442  -0.437  -0.407
 32 A'   33 A'   34 A'   10 A"   35 A'   36 A'   37 A'   11 A"                 
 -0.369  -0.365  -0.338  -0.321  -0.303  -0.267
 12 A"   38 A'   39 A'   13 A"   40 A'   14 A"                                 
 -- Virtual --                   
 -0.058  -0.047  -0.039  -0.009   0.011   0.030   0.041   0.043
 41 A'   42 A'   15 A"   43 A'   44 A'   45 A'   46 A'   16 A"                 
  0.055   0.064   0.067   0.071   0.076   0.094   0.101   0.112
 47 A'   48 A'   49 A'   17 A"   18 A"   50 A'   51 A'   52 A'                 
  0.112   0.116   0.137   0.157   0.164   0.177   0.180   0.195
 19 A"   53 A'   20 A"   54 A'   55 A'   56 A'   57 A'   58 A'                 
  0.239   0.267   0.297   0.307   0.332   0.351   0.382   0.395
 59 A'   60 A'   21 A"   61 A'   62 A'   63 A'   64 A'   65 A'                 
  0.405   0.406   0.424   0.427   0.434   0.448   0.459   0.487
 22 A"   66 A'   23 A"   67 A'   68 A'   24 A"   69 A'   70 A'                 
  0.501   0.507   0.513   0.556   0.559   0.575   0.595   0.610
 25 A"   26 A"   27 A"   28 A"   29 A"   71 A'   72 A'   73 A'                 
  0.617   0.649   0.706   0.707   0.740   0.760   0.818   0.824
 74 A'   75 A'   76 A'   30 A"   77 A'   78 A'   79 A'   31 A"                 
  0.850   0.869   0.877   0.907   0.944   0.988   1.017   1.126
 80 A'   32 A"   81 A'   82 A'   83 A'   84 A'   85 A'   86 A'                 
  1.153   1.174   1.258   1.364   1.382   1.451   1.531   1.557
 33 A"   87 A'   34 A"   35 A"   88 A'   89 A'   90 A'   36 A"                 
  1.632   1.683   1.855   1.864   1.924   1.990   2.001   2.002
 91 A'   92 A'   93 A'   37 A"   94 A'   38 A"   95 A'   39 A"                 
  2.089   2.130   2.180   2.194   2.232   2.237   2.351   2.475
 96 A'   97 A'   98 A'   99 A'   40 A"  100 A'  101 A'  102 A'                 
  2.608   2.798   2.899   3.062   3.139   3.398   3.740   3.768
 41 A"   42 A"  103 A'  104 A'  105 A'  106 A'   43 A"  107 A'                 
  3.947   3.976   3.982   4.006   4.017   4.026   4.037   4.091
 44 A"   45 A"   46 A"  108 A'  109 A'   47 A"  110 A'   48 A"                 
  4.113   4.220   4.363   4.391   4.754   6.267   6.351   6.523
111 A'  112 A'  113 A'  114 A'  115 A'   49 A"  116 A'  117 A'                 
  6.673   6.687   7.531   7.540   7.573   7.592   7.673   7.696
118 A'  119 A'   50 A"   51 A"  120 A'  121 A'  122 A'  123 A'                 
  9.722  23.280  24.065  25.782  25.951  26.378  47.875  47.946
124 A'  125 A'  126 A'   52 A"  127 A'  128 A'  129 A'  130 A'                 
 66.720 215.706 289.726 289.735 289.763 289.796 289.894 289.913
131 A'  132 A'   53 A"   54 A"  133 A'  134 A'  135 A'  136 A'                 
*******1020.750
137 A'  138 A'                                                                 

 Beta MOs, Restricted
 -- Occupied --                  
-482.87 -482.86 -101.60  -62.52  -62.52  -56.34  -56.34  -56.33
  1 A'    2 A'    3 A'    4 A'    5 A'    6 A'    7 A'    1 A"                 
-56.334 -56.332 -56.332 -24.741 -10.350 -10.301  -9.513  -8.727
  8 A'    2 A"    9 A'   10 A'   11 A'   12 A'   13 A'   14 A'                 
 -8.724  -7.279  -7.268  -7.267  -6.560  -6.557  -6.545  -6.544
 15 A'   16 A'    3 A"   17 A'   18 A'   19 A'    4 A"   20 A'                 
 -6.542  -6.542  -2.670  -2.667  -2.666  -2.666  -2.663  -2.663
  5 A"   21 A'   22 A'   23 A'    6 A"   24 A'    7 A"   25 A'                 
 -2.654  -2.654  -2.651  -2.651  -1.286  -0.925  -0.878  -0.808
 26 A'    8 A"    9 A"   27 A'   28 A'   29 A'   30 A'   31 A'                 
 -0.756  -0.626  -0.552  -0.524  -0.523  -0.442  -0.437  -0.407
 32 A'   33 A'   34 A'   10 A"   35 A'   36 A'   37 A'   11 A"                 
 -0.369  -0.365  -0.338  -0.321  -0.303  -0.267
 12 A"   38 A'   39 A'   13 A"   40 A'   14 A"                                 
 -- Virtual --                   
 -0.058  -0.047  -0.039  -0.009   0.011   0.030   0.041   0.043
 41 A'   42 A'   15 A"   43 A'   44 A'   45 A'   46 A'   16 A"                 
  0.055   0.064   0.067   0.071   0.076   0.094   0.101   0.112
 47 A'   48 A'   49 A'   17 A"   18 A"   50 A'   51 A'   52 A'                 
  0.112   0.116   0.137   0.157   0.164   0.177   0.180   0.195
 19 A"   53 A'   20 A"   54 A'   55 A'   56 A'   57 A'   58 A'                 
  0.239   0.267   0.297   0.307   0.332   0.351   0.382   0.395
 59 A'   60 A'   21 A"   61 A'   62 A'   63 A'   64 A'   65 A'                 
  0.405   0.406   0.424   0.427   0.434   0.448   0.459   0.487
 22 A"   66 A'   23 A"   67 A'   68 A'   24 A"   69 A'   70 A'                 
  0.501   0.507   0.513   0.556   0.559   0.575   0.595   0.610
 25 A"   26 A"   27 A"   28 A"   29 A"   71 A'   72 A'   73 A'                 
  0.617   0.649   0.706   0.707   0.740   0.760   0.818   0.824
 74 A'   75 A'   76 A'   30 A"   77 A'   78 A'   79 A'   31 A"                 
  0.850   0.869   0.877   0.907   0.944   0.988   1.017   1.126
 80 A'   32 A"   81 A'   82 A'   83 A'   84 A'   85 A'   86 A'                 
  1.153   1.174   1.258   1.364   1.382   1.451   1.531   1.557
 33 A"   87 A'   34 A"   35 A"   88 A'   89 A'   90 A'   36 A"                 
  1.632   1.683   1.855   1.864   1.924   1.990   2.001   2.002
 91 A'   92 A'   93 A'   37 A"   94 A'   38 A"   95 A'   39 A"                 
  2.089   2.130   2.180   2.194   2.232   2.237   2.351   2.475
 96 A'   97 A'   98 A'   99 A'   40 A"  100 A'  101 A'  102 A'                 
  2.608   2.798   2.899   3.062   3.139   3.398   3.740   3.768
 41 A"   42 A"  103 A'  104 A'  105 A'  106 A'   43 A"  107 A'                 
  3.947   3.976   3.982   4.006   4.017   4.026   4.037   4.091
 44 A"   45 A"   46 A"  108 A'  109 A'   47 A"  110 A'   48 A"                 
  4.113   4.220   4.363   4.391   4.754   6.267   6.351   6.523
111 A'  112 A'  113 A'  114 A'  115 A'   49 A"  116 A'  117 A'                 
  6.673   6.687   7.531   7.540   7.573   7.592   7.673   7.696
118 A'  119 A'   50 A"   51 A"  120 A'  121 A'  122 A'  123 A'                 
  9.722  23.280  24.065  25.782  25.951  26.378  47.875  47.946
124 A'  125 A'  126 A'   52 A"  127 A'  128 A'  129 A'  130 A'                 
 66.720 215.706 289.726 289.735 289.763 289.796 289.894 289.913
131 A'  132 A'   53 A"   54 A"  133 A'  134 A'  135 A'  136 A'                 
*******1020.750
137 A'  138 A'                                                                 
 --------------------------------------------------------------

          Ground-State Mulliken Net Atomic Charges

     Atom                 Charge (a.u.)
  ----------------------------------------
      1 Cl                    0.359887
      2 Br                   -0.118227
      3 F                    -0.007473
      4 Br                   -0.012306
      5 C                    -0.466878
      6 C                     0.244997
  ----------------------------------------
  Sum of atomic charges =     0.000000

 -----------------------------------------------------------------
                    Cartesian Multipole Moments
 -----------------------------------------------------------------
    Charge (ESU x 10^10)
                 0.0000
    Dipole Moment (Debye)
         X      -0.2087      Y       0.6275      Z      -0.0000
       Tot       0.6613
    Quadrupole Moments (Debye-Ang)
        XX     -64.3673     XY       2.1106     YY     -63.5946
        XZ       0.0000     YZ      -0.0000     ZZ     -65.8870
    Octopole Moments (Debye-Ang^2)
       XXX     -69.6149    XXY       3.2227    XYY     -31.2983
       YYY      -1.6505    XXZ      -0.0000    XYZ       0.0000
       YYZ      -0.0000    XZZ     -22.5093    YZZ      -3.0037
       ZZZ      -0.0000
    Hexadecapole Moments (Debye-Ang^3)
      XXXX    -952.9237   XXXY     -45.5321   XXYY    -265.1558
      XYYY     -62.8589   YYYY    -720.3650   XXXZ       0.0000
      XXYZ      -0.0000   XYYZ       0.0000   YYYZ      -0.0000
      XXZZ    -176.4330   XYZZ     -26.8538   YYZZ    -142.1667
      XZZZ       0.0000   YZZZ      -0.0000   ZZZZ     -76.2708
 -----------------------------------------------------------------
 Calculating analytic gradient of the SCF energy
 Gradient of SCF Energy
            1           2           3           4           5           6
    1   0.0012924  -0.0026095  -0.0016133  -0.0010549  -0.0029177   0.0069030
    2   0.0048906  -0.0049889  -0.0028458   0.0058813  -0.0025688  -0.0003683
    3  -0.0000000   0.0000000   0.0000000   0.0000000  -0.0000000   0.0000000
 Max gradient component =       6.903E-03
 RMS gradient           =       3.042E-03
 Gradient time:  CPU 32.72 s  wall 4.21 s
 Geometry Optimization Parameters
   NAtoms,    NIC,     NZ,  NCons,   NDum,   NFix, NCnnct, MaxDiis
        6      37       0       0       0       0       0       0

 Cartesian Hessian Update
 Hessian Updated using BFGS Update


** GEOMETRY OPTIMIZATION IN DELOCALIZED INTERNAL COORDINATES **
   Searching for a Minimum

   Optimization Cycle:  13

                       Coordinates (Angstroms)
     ATOM                X               Y               Z
      1  Cl        2.6861398469    0.9995360215    0.0000000000
      2  Br       -0.6688857282    1.5590113575    0.0000000000
      3  F         2.0602328030   -1.4961273027    0.0000000000
      4  Br       -0.9757630713   -1.5903234747    0.0000000000
      5  C         1.5211410492   -0.2768424219    0.0000000000
      6  C         0.1998695870   -0.1117679568    0.0000000000
   Point Group: cs    Number of degrees of freedom:     9


   Energy is  -5784.568756070

 Hessian Updated using BFGS Update

  9 Hessian modes will be used to form the next step
  Hessian Eigenvalues:
     0.055360    0.202703    0.250608    0.251146    0.370706    0.473228
     0.556476    0.967912    1.029541

 Minimum Search - Taking Simple RFO Step
 Searching for Lamda that Minimizes Along All modes
 Value Taken    Lamda =  -0.00060913
 Step Taken.  Stepsize is  0.092908

                             Maximum     Tolerance    Cnvgd?
         Gradient           0.006029      0.000300      NO
         Displacement       0.066980      0.001200      NO
         Energy change     -0.003355      0.000001      NO


 New Cartesian Coordinates Obtained by Inverse Iteration

 Displacement from previous Coordinates is:  0.071198
 ----------------------------------------------------------------
             Standard Nuclear Orientation (Angstroms)
    I     Atom           X                Y                Z
 ----------------------------------------------------------------
    1      Cl      2.6838963684     1.0006850513     0.0000000000
    2      Br     -0.6541332616     1.5776905974     0.0000000000
    3      F       2.0530278687    -1.4953942109     0.0000000000
    4      Br     -0.9645690649    -1.6131507582     0.0000000000
    5      C       1.5150178194    -0.2755114702     0.0000000000
    6      C       0.1894947566    -0.1108329866     0.0000000000
 ----------------------------------------------------------------
 Molecular Point Group                 Cs    NOp =  2
 Largest Abelian Subgroup              Cs    NOp =  2
 Nuclear Repulsion Energy =   787.5373531677 hartrees
 There are       54 alpha and       54 beta electrons
 Applying Cartesian multipole field
    Component          Value
    ---------          -----
     (2,0,0)        1.00000E-11
     (0,2,0)        2.00000E-11
     (0,0,2)       -3.00000E-11
 Nucleus-field energy     =     0.0000000233 hartrees
 Requested basis set is 6-311++G(d,p)
 There are 69 shells and 192 basis functions
 A cutoff of  1.0D-11 yielded   1881 shell pairs
 There are     15846 function pairs (     17526 Cartesian)
 Smallest overlap matrix eigenvalue = 3.46E-05
 Guess MOs from SCF MO coefficient file

 -----------------------------------------------------------------------
  General SCF calculation program by
  Eric Jon Sundstrom, Paul Horn, Yuezhi Mao, Dmitri Zuev, Alec White,
  David Stuck, Shaama M.S., Shane Yost, Joonho Lee, David Small,
  Daniel Levine, Susi Lehtola, Hugh Burton, Evgeny Epifanovsky
 -----------------------------------------------------------------------
 Exchange:     0.2000 Hartree-Fock + 0.0800 Slater + 0.7200 B88
 Correlation:  0.1900 VWN1RPA + 0.8100 LYP
 Using SG-1 standard quadrature grid
 using 8 threads for integral computing
 -------------------------------------------------------
 OpenMP Integral computing Module                
 Release: version 2.0, May 2017, Q-Chem Inc. Pleasanton 
 -------------------------------------------------------
 -------------------------------------------------------
 OpenMP BLAS3 based DFT computing Module                
 Release: version 1.0, May 2013, Q-Chem Inc. Pittsburgh 
 -------------------------------------------------------
 A restricted SCF calculation will be
 performed using DIIS
 SCF converges when DIIS error is below 1.0e-08
 ---------------------------------------
  Cycle       Energy         DIIS error
 ---------------------------------------
    1   -5784.5689149066      1.72e-04  
    2   -5784.5691190237      7.52e-05  
    3   -5784.5690997506      1.01e-04  
    4   -5784.5691447324      1.62e-05  
    5   -5784.5691457669      5.93e-06  
    6   -5784.5691458917      2.25e-06  
    7   -5784.5691459163      3.17e-07  
    8   -5784.5691459167      1.84e-07  
    9   -5784.5691459167      3.17e-08  
   10   -5784.5691459167      9.53e-09  Convergence criterion met
 ---------------------------------------
 SCF time:   CPU 77.16s  wall 10.00s 
 SCF   energy in the final basis set =    -5784.5691459167
 Total energy in the final basis set =    -5784.5691459167

 --------------------------------------------------------------
             Orbital Energies (a.u.) and Symmetries
 --------------------------------------------------------------

 Alpha MOs, Restricted
 -- Occupied --                  
-482.87 -482.86 -101.60  -62.52  -62.52  -56.34  -56.34  -56.33
  1 A'    2 A'    3 A'    4 A'    5 A'    6 A'    7 A'    1 A"                 
-56.335 -56.332 -56.332 -24.741 -10.350 -10.302  -9.513  -8.727
  8 A'    2 A"    9 A'   10 A'   11 A'   12 A'   13 A'   14 A'                 
 -8.724  -7.278  -7.268  -7.267  -6.560  -6.557  -6.545  -6.545
 15 A'   16 A'    3 A"   17 A'   18 A'   19 A'    4 A"   20 A'                 
 -6.542  -6.542  -2.670  -2.668  -2.666  -2.666  -2.664  -2.663
  5 A"   21 A'   22 A'   23 A'    6 A"   24 A'    7 A"   25 A'                 
 -2.654  -2.654  -2.652  -2.652  -1.286  -0.924  -0.876  -0.808
  8 A"   26 A'   27 A'    9 A"   28 A'   29 A'   30 A'   31 A'                 
 -0.754  -0.626  -0.552  -0.524  -0.522  -0.442  -0.437  -0.406
 32 A'   33 A'   34 A'   10 A"   35 A'   36 A'   37 A'   11 A"                 
 -0.369  -0.365  -0.337  -0.321  -0.305  -0.266
 12 A"   38 A'   39 A'   13 A"   40 A'   14 A"                                 
 -- Virtual --                   
 -0.061  -0.047  -0.040  -0.010   0.011   0.030   0.041   0.043
 41 A'   42 A'   15 A"   43 A'   44 A'   45 A'   46 A'   16 A"                 
  0.055   0.064   0.066   0.071   0.077   0.093   0.100   0.112
 47 A'   48 A'   49 A'   17 A"   18 A"   50 A'   51 A'   52 A'                 
  0.112   0.116   0.136   0.155   0.164   0.176   0.180   0.194
 19 A"   53 A'   20 A"   54 A'   55 A'   56 A'   57 A'   58 A'                 
  0.239   0.267   0.296   0.307   0.332   0.350   0.383   0.394
 59 A'   60 A'   21 A"   61 A'   62 A'   63 A'   64 A'   65 A'                 
  0.405   0.405   0.424   0.427   0.433   0.448   0.458   0.485
 22 A"   66 A'   23 A"   67 A'   68 A'   24 A"   69 A'   70 A'                 
  0.501   0.508   0.512   0.556   0.557   0.576   0.596   0.604
 25 A"   26 A"   27 A"   28 A"   29 A"   71 A'   72 A'   73 A'                 
  0.614   0.650   0.706   0.709   0.742   0.760   0.817   0.824
 74 A'   75 A'   76 A'   30 A"   77 A'   78 A'   79 A'   31 A"                 
  0.848   0.868   0.876   0.905   0.942   0.988   1.016   1.124
 80 A'   32 A"   81 A'   82 A'   83 A'   84 A'   85 A'   86 A'                 
  1.150   1.173   1.257   1.363   1.382   1.452   1.534   1.555
 33 A"   87 A'   34 A"   35 A"   88 A'   89 A'   90 A'   36 A"                 
  1.626   1.680   1.855   1.863   1.923   1.988   1.997   2.002
 91 A'   92 A'   93 A'   37 A"   94 A'   38 A"   95 A'   39 A"                 
  2.083   2.128   2.176   2.191   2.232   2.235   2.348   2.475
 96 A'   97 A'   98 A'   99 A'   40 A"  100 A'  101 A'  102 A'                 
  2.607   2.797   2.899   3.061   3.131   3.400   3.739   3.767
 41 A"   42 A"  103 A'  104 A'  105 A'  106 A'   43 A"  107 A'                 
  3.947   3.977   3.981   4.007   4.019   4.025   4.034   4.089
 44 A"   45 A"   46 A"  108 A'  109 A'   47 A"  110 A'   48 A"                 
  4.107   4.219   4.363   4.392   4.753   6.267   6.351   6.521
111 A'  112 A'  113 A'  114 A'  115 A'   49 A"  116 A'  117 A'                 
  6.672   6.684   7.530   7.539   7.567   7.590   7.676   7.693
118 A'  119 A'   50 A"   51 A"  120 A'  121 A'  122 A'  123 A'                 
  9.722  23.281  24.048  25.782  25.951  26.377  47.874  47.943
124 A'  125 A'  126 A'   52 A"  127 A'  128 A'  129 A'  130 A'                 
 66.720 215.706 289.725 289.734 289.759 289.792 289.894 289.911
131 A'  132 A'   53 A"   54 A"  133 A'  134 A'  135 A'  136 A'                 
*******1020.747
137 A'  138 A'                                                                 

 Beta MOs, Restricted
 -- Occupied --                  
-482.87 -482.86 -101.60  -62.52  -62.52  -56.34  -56.34  -56.33
  1 A'    2 A'    3 A'    4 A'    5 A'    6 A'    7 A'    1 A"                 
-56.335 -56.332 -56.332 -24.741 -10.350 -10.302  -9.513  -8.727
  8 A'    2 A"    9 A'   10 A'   11 A'   12 A'   13 A'   14 A'                 
 -8.724  -7.278  -7.268  -7.267  -6.560  -6.557  -6.545  -6.545
 15 A'   16 A'    3 A"   17 A'   18 A'   19 A'    4 A"   20 A'                 
 -6.542  -6.542  -2.670  -2.668  -2.666  -2.666  -2.664  -2.663
  5 A"   21 A'   22 A'   23 A'    6 A"   24 A'    7 A"   25 A'                 
 -2.654  -2.654  -2.652  -2.652  -1.286  -0.924  -0.876  -0.808
  8 A"   26 A'   27 A'    9 A"   28 A'   29 A'   30 A'   31 A'                 
 -0.754  -0.626  -0.552  -0.524  -0.522  -0.442  -0.437  -0.406
 32 A'   33 A'   34 A'   10 A"   35 A'   36 A'   37 A'   11 A"                 
 -0.369  -0.365  -0.337  -0.321  -0.305  -0.266
 12 A"   38 A'   39 A'   13 A"   40 A'   14 A"                                 
 -- Virtual --                   
 -0.061  -0.047  -0.040  -0.010   0.011   0.030   0.041   0.043
 41 A'   42 A'   15 A"   43 A'   44 A'   45 A'   46 A'   16 A"                 
  0.055   0.064   0.066   0.071   0.077   0.093   0.100   0.112
 47 A'   48 A'   49 A'   17 A"   18 A"   50 A'   51 A'   52 A'                 
  0.112   0.116   0.136   0.155   0.164   0.176   0.180   0.194
 19 A"   53 A'   20 A"   54 A'   55 A'   56 A'   57 A'   58 A'                 
  0.239   0.267   0.296   0.307   0.332   0.350   0.383   0.394
 59 A'   60 A'   21 A"   61 A'   62 A'   63 A'   64 A'   65 A'                 
  0.405   0.405   0.424   0.427   0.433   0.448   0.458   0.485
 22 A"   66 A'   23 A"   67 A'   68 A'   24 A"   69 A'   70 A'                 
  0.501   0.508   0.512   0.556   0.557   0.576   0.596   0.604
 25 A"   26 A"   27 A"   28 A"   29 A"   71 A'   72 A'   73 A'                 
  0.614   0.650   0.706   0.709   0.742   0.760   0.817   0.824
 74 A'   75 A'   76 A'   30 A"   77 A'   78 A'   79 A'   31 A"                 
  0.848   0.868   0.876   0.905   0.942   0.988   1.016   1.124
 80 A'   32 A"   81 A'   82 A'   83 A'   84 A'   85 A'   86 A'                 
  1.150   1.173   1.257   1.363   1.382   1.452   1.534   1.555
 33 A"   87 A'   34 A"   35 A"   88 A'   89 A'   90 A'   36 A"                 
  1.626   1.680   1.855   1.863   1.923   1.988   1.997   2.002
 91 A'   92 A'   93 A'   37 A"   94 A'   38 A"   95 A'   39 A"                 
  2.083   2.128   2.176   2.191   2.232   2.235   2.348   2.475
 96 A'   97 A'   98 A'   99 A'   40 A"  100 A'  101 A'  102 A'                 
  2.607   2.797   2.899   3.061   3.131   3.400   3.739   3.767
 41 A"   42 A"  103 A'  104 A'  105 A'  106 A'   43 A"  107 A'                 
  3.947   3.977   3.981   4.007   4.019   4.025   4.034   4.089
 44 A"   45 A"   46 A"  108 A'  109 A'   47 A"  110 A'   48 A"                 
  4.107   4.219   4.363   4.392   4.753   6.267   6.351   6.521
111 A'  112 A'  113 A'  114 A'  115 A'   49 A"  116 A'  117 A'                 
  6.672   6.684   7.530   7.539   7.567   7.590   7.676   7.693
118 A'  119 A'   50 A"   51 A"  120 A'  121 A'  122 A'  123 A'                 
  9.722  23.281  24.048  25.782  25.951  26.377  47.874  47.943
124 A'  125 A'  126 A'   52 A"  127 A'  128 A'  129 A'  130 A'                 
 66.720 215.706 289.725 289.734 289.759 289.792 289.894 289.911
131 A'  132 A'   53 A"   54 A"  133 A'  134 A'  135 A'  136 A'                 
*******1020.747
137 A'  138 A'                                                                 
 --------------------------------------------------------------

          Ground-State Mulliken Net Atomic Charges

     Atom                 Charge (a.u.)
  ----------------------------------------
      1 Cl                    0.362113
      2 Br                   -0.118254
      3 F                    -0.005849
      4 Br                   -0.011451
      5 C                    -0.484203
      6 C                     0.257644
  ----------------------------------------
  Sum of atomic charges =     0.000000

 -----------------------------------------------------------------
                    Cartesian Multipole Moments
 -----------------------------------------------------------------
    Charge (ESU x 10^10)
                 0.0000
    Dipole Moment (Debye)
         X      -0.1970      Y       0.6219      Z      -0.0000
       Tot       0.6524
    Quadrupole Moments (Debye-Ang)
        XX     -64.5025     XY       2.1348     YY     -63.4010
        XZ      -0.0000     YZ       0.0000     ZZ     -65.9206
    Octopole Moments (Debye-Ang^2)
       XXX     -70.2788    XXY       3.2104    XYY     -31.6415
       YYY      -1.5969    XXZ      -0.0000    XYZ      -0.0000
       YYZ      -0.0000    XZZ     -22.8402    YZZ      -2.9575
       ZZZ      -0.0000
    Hexadecapole Moments (Debye-Ang^3)
      XXXX    -946.9464   XXXY     -46.8041   XXYY    -266.8095
      XYYY     -63.4887   YYYY    -731.1219   XXXZ      -0.0000
      XXYZ      -0.0000   XYYZ      -0.0000   YYYZ       0.0000
      XXZZ    -175.3328   XYZZ     -27.2250   YYZZ    -144.6015
      XZZZ      -0.0000   YZZZ       0.0000   ZZZZ     -76.3518
 -----------------------------------------------------------------
 Calculating analytic gradient of the SCF energy
 Gradient of SCF Energy
            1           2           3           4           5           6
    1   0.0020693  -0.0012550  -0.0018439  -0.0009180   0.0001948   0.0017529
    2   0.0058525  -0.0011117  -0.0032689   0.0013733  -0.0031364   0.0002912
    3   0.0000000  -0.0000000  -0.0000000   0.0000000   0.0000000  -0.0000000
 Max gradient component =       5.852E-03
 RMS gradient           =       1.989E-03
 Gradient time:  CPU 32.40 s  wall 4.17 s
 Geometry Optimization Parameters
   NAtoms,    NIC,     NZ,  NCons,   NDum,   NFix, NCnnct, MaxDiis
        6      37       0       0       0       0       0       0

 Cartesian Hessian Update
 Hessian Updated using BFGS Update


** GEOMETRY OPTIMIZATION IN DELOCALIZED INTERNAL COORDINATES **
   Searching for a Minimum

   Optimization Cycle:  14

                       Coordinates (Angstroms)
     ATOM                X               Y               Z
      1  Cl        2.6838963684    1.0006850513    0.0000000000
      2  Br       -0.6541332616    1.5776905974    0.0000000000
      3  F         2.0530278687   -1.4953942109    0.0000000000
      4  Br       -0.9645690649   -1.6131507582    0.0000000000
      5  C         1.5150178194   -0.2755114702    0.0000000000
      6  C         0.1894947566   -0.1108329866    0.0000000000
   Point Group: cs    Number of degrees of freedom:     9


   Energy is  -5784.569145917

 Hessian Updated using BFGS Update

  9 Hessian modes will be used to form the next step
  Hessian Eigenvalues:
     0.046897    0.175636    0.249829    0.250898    0.375409    0.461420
     0.557093    0.966389    1.029610

 Minimum Search - Taking Simple RFO Step
 Searching for Lamda that Minimizes Along All modes
 Value Taken    Lamda =  -0.00019806
 Step Taken.  Stepsize is  0.049170

                             Maximum     Tolerance    Cnvgd?
         Gradient           0.003522      0.000300      NO
         Displacement       0.036733      0.001200      NO
         Energy change     -0.000390      0.000001      NO


 New Cartesian Coordinates Obtained by Inverse Iteration

 Displacement from previous Coordinates is:  0.038928
 ----------------------------------------------------------------
             Standard Nuclear Orientation (Angstroms)
    I     Atom           X                Y                Z
 ----------------------------------------------------------------
    1      Cl      2.6830295992     0.9955288673     0.0000000000
    2      Br     -0.6462707486     1.5858225975     0.0000000000
    3      F       2.0520185646    -1.4905845417     0.0000000000
    4      Br     -0.9578950133    -1.6238122957     0.0000000000
    5      C       1.5082563325    -0.2730582810     0.0000000000
    6      C       0.1835957522    -0.1104101234     0.0000000000
 ----------------------------------------------------------------
 Molecular Point Group                 Cs    NOp =  2
 Largest Abelian Subgroup              Cs    NOp =  2
 Nuclear Repulsion Energy =   786.9869009348 hartrees
 There are       54 alpha and       54 beta electrons
 Applying Cartesian multipole field
    Component          Value
    ---------          -----
     (2,0,0)        1.00000E-11
     (0,2,0)        2.00000E-11
     (0,0,2)       -3.00000E-11
 Nucleus-field energy     =     0.0000000234 hartrees
 Requested basis set is 6-311++G(d,p)
 There are 69 shells and 192 basis functions
 A cutoff of  1.0D-11 yielded   1879 shell pairs
 There are     15840 function pairs (     17520 Cartesian)
 Smallest overlap matrix eigenvalue = 3.48E-05
 Guess MOs from SCF MO coefficient file

 -----------------------------------------------------------------------
  General SCF calculation program by
  Eric Jon Sundstrom, Paul Horn, Yuezhi Mao, Dmitri Zuev, Alec White,
  David Stuck, Shaama M.S., Shane Yost, Joonho Lee, David Small,
  Daniel Levine, Susi Lehtola, Hugh Burton, Evgeny Epifanovsky
 -----------------------------------------------------------------------
 Exchange:     0.2000 Hartree-Fock + 0.0800 Slater + 0.7200 B88
 Correlation:  0.1900 VWN1RPA + 0.8100 LYP
 Using SG-1 standard quadrature grid
 using 8 threads for integral computing
 -------------------------------------------------------
 OpenMP Integral computing Module                
 Release: version 2.0, May 2017, Q-Chem Inc. Pleasanton 
 -------------------------------------------------------
 -------------------------------------------------------
 OpenMP BLAS3 based DFT computing Module                
 Release: version 1.0, May 2013, Q-Chem Inc. Pittsburgh 
 -------------------------------------------------------
 A restricted SCF calculation will be
 performed using DIIS
 SCF converges when DIIS error is below 1.0e-08
 ---------------------------------------
  Cycle       Energy         DIIS error
 ---------------------------------------
    1   -5784.5691967367      1.03e-04  
    2   -5784.5692768366      2.70e-05  
    3   -5784.5692758066      3.28e-05  
    4   -5784.5692799158      9.68e-06  
    5   -5784.5692802955      3.23e-06  
    6   -5784.5692803275      1.34e-06  
    7   -5784.5692803339      1.85e-07  
    8   -5784.5692803339      1.10e-07  
    9   -5784.5692803341      2.29e-08  
   10   -5784.5692803341      6.14e-09  Convergence criterion met
 ---------------------------------------
 SCF time:   CPU 77.23s  wall 10.00s 
 SCF   energy in the final basis set =    -5784.5692803341
 Total energy in the final basis set =    -5784.5692803341

 --------------------------------------------------------------
             Orbital Energies (a.u.) and Symmetries
 --------------------------------------------------------------

 Alpha MOs, Restricted
 -- Occupied --                  
-482.87 -482.86 -101.60  -62.52  -62.52  -56.34  -56.34  -56.34
  1 A'    2 A'    3 A'    4 A'    5 A'    6 A'    7 A'    1 A"                 
-56.335 -56.332 -56.332 -24.740 -10.350 -10.302  -9.513  -8.727
  8 A'    2 A"    9 A'   10 A'   11 A'   12 A'   13 A'   14 A'                 
 -8.725  -7.278  -7.268  -7.267  -6.560  -6.557  -6.545  -6.545
 15 A'   16 A'    3 A"   17 A'   18 A'   19 A'    4 A"   20 A'                 
 -6.543  -6.542  -2.671  -2.668  -2.666  -2.666  -2.664  -2.664
  5 A"   21 A'   22 A'   23 A'    6 A"   24 A'    7 A"   25 A'                 
 -2.654  -2.654  -2.652  -2.652  -1.285  -0.924  -0.876  -0.809
  8 A"   26 A'   27 A'    9 A"   28 A'   29 A'   30 A'   31 A'                 
 -0.754  -0.626  -0.552  -0.524  -0.522  -0.442  -0.437  -0.405
 32 A'   33 A'   34 A'   10 A"   35 A'   36 A'   37 A'   11 A"                 
 -0.368  -0.365  -0.336  -0.322  -0.306  -0.266
 12 A"   38 A'   39 A'   13 A"   40 A'   14 A"                                 
 -- Virtual --                   
 -0.062  -0.047  -0.039  -0.009   0.012   0.030   0.041   0.043
 41 A'   42 A'   15 A"   43 A'   44 A'   45 A'   46 A'   16 A"                 
  0.056   0.065   0.066   0.071   0.077   0.093   0.100   0.112
 47 A'   48 A'   49 A'   17 A"   18 A"   50 A'   51 A'   52 A'                 
  0.112   0.116   0.136   0.154   0.164   0.176   0.180   0.194
 19 A"   53 A'   20 A"   54 A'   55 A'   56 A'   57 A'   58 A'                 
  0.239   0.268   0.296   0.307   0.333   0.350   0.384   0.394
 59 A'   60 A'   21 A"   61 A'   62 A'   63 A'   64 A'   65 A'                 
  0.404   0.405   0.424   0.428   0.432   0.448   0.458   0.485
 22 A"   66 A'   23 A"   67 A'   68 A'   24 A"   69 A'   70 A'                 
  0.501   0.508   0.512   0.556   0.557   0.578   0.596   0.601
 25 A"   26 A"   27 A"   28 A"   29 A"   71 A'   72 A'   73 A'                 
  0.613   0.651   0.707   0.710   0.743   0.759   0.818   0.824
 74 A'   75 A'   76 A'   30 A"   77 A'   78 A'   79 A'   31 A"                 
  0.847   0.868   0.876   0.904   0.943   0.988   1.016   1.125
 80 A'   32 A"   81 A'   82 A'   83 A'   84 A'   85 A'   86 A'                 
  1.149   1.174   1.258   1.364   1.382   1.452   1.534   1.555
 33 A"   87 A'   34 A"   35 A"   88 A'   89 A'   90 A'   36 A"                 
  1.626   1.681   1.855   1.864   1.923   1.987   1.996   2.003
 91 A'   92 A'   93 A'   37 A"   94 A'   38 A"   95 A'   39 A"                 
  2.080   2.129   2.174   2.194   2.233   2.234   2.347   2.476
 96 A'   97 A'   98 A'   99 A'   40 A"  100 A'  101 A'  102 A'                 
  2.607   2.797   2.901   3.061   3.131   3.400   3.740   3.767
 41 A"   42 A"  103 A'  104 A'  105 A'  106 A'   43 A"  107 A'                 
  3.947   3.977   3.980   4.008   4.020   4.025   4.033   4.089
 44 A"   45 A"   46 A"  108 A'  109 A'   47 A"  110 A'   48 A"                 
  4.105   4.219   4.363   4.393   4.754   6.267   6.352   6.521
111 A'  112 A'  113 A'  114 A'  115 A'   49 A"  116 A'  117 A'                 
  6.672   6.683   7.530   7.539   7.564   7.588   7.676   7.692
118 A'  119 A'   50 A"   51 A"  120 A'  121 A'  122 A'  123 A'                 
  9.723  23.281  24.053  25.783  25.952  26.379  47.874  47.943
124 A'  125 A'  126 A'   52 A"  127 A'  128 A'  129 A'  130 A'                 
 66.720 215.707 289.724 289.734 289.757 289.791 289.894 289.910
131 A'  132 A'   53 A"   54 A"  133 A'  134 A'  135 A'  136 A'                 
*******1020.746
137 A'  138 A'                                                                 

 Beta MOs, Restricted
 -- Occupied --                  
-482.87 -482.86 -101.60  -62.52  -62.52  -56.34  -56.34  -56.34
  1 A'    2 A'    3 A'    4 A'    5 A'    6 A'    7 A'    1 A"                 
-56.335 -56.332 -56.332 -24.740 -10.350 -10.302  -9.513  -8.727
  8 A'    2 A"    9 A'   10 A'   11 A'   12 A'   13 A'   14 A'                 
 -8.725  -7.278  -7.268  -7.267  -6.560  -6.557  -6.545  -6.545
 15 A'   16 A'    3 A"   17 A'   18 A'   19 A'    4 A"   20 A'                 
 -6.543  -6.542  -2.671  -2.668  -2.666  -2.666  -2.664  -2.664
  5 A"   21 A'   22 A'   23 A'    6 A"   24 A'    7 A"   25 A'                 
 -2.654  -2.654  -2.652  -2.652  -1.285  -0.924  -0.876  -0.809
  8 A"   26 A'   27 A'    9 A"   28 A'   29 A'   30 A'   31 A'                 
 -0.754  -0.626  -0.552  -0.524  -0.522  -0.442  -0.437  -0.405
 32 A'   33 A'   34 A'   10 A"   35 A'   36 A'   37 A'   11 A"                 
 -0.368  -0.365  -0.336  -0.322  -0.306  -0.266
 12 A"   38 A'   39 A'   13 A"   40 A'   14 A"                                 
 -- Virtual --                   
 -0.062  -0.047  -0.039  -0.009   0.012   0.030   0.041   0.043
 41 A'   42 A'   15 A"   43 A'   44 A'   45 A'   46 A'   16 A"                 
  0.056   0.065   0.066   0.071   0.077   0.093   0.100   0.112
 47 A'   48 A'   49 A'   17 A"   18 A"   50 A'   51 A'   52 A'                 
  0.112   0.116   0.136   0.154   0.164   0.176   0.180   0.194
 19 A"   53 A'   20 A"   54 A'   55 A'   56 A'   57 A'   58 A'                 
  0.239   0.268   0.296   0.307   0.333   0.350   0.384   0.394
 59 A'   60 A'   21 A"   61 A'   62 A'   63 A'   64 A'   65 A'                 
  0.404   0.405   0.424   0.428   0.432   0.448   0.458   0.485
 22 A"   66 A'   23 A"   67 A'   68 A'   24 A"   69 A'   70 A'                 
  0.501   0.508   0.512   0.556   0.557   0.578   0.596   0.601
 25 A"   26 A"   27 A"   28 A"   29 A"   71 A'   72 A'   73 A'                 
  0.613   0.651   0.707   0.710   0.743   0.759   0.818   0.824
 74 A'   75 A'   76 A'   30 A"   77 A'   78 A'   79 A'   31 A"                 
  0.847   0.868   0.876   0.904   0.943   0.988   1.016   1.125
 80 A'   32 A"   81 A'   82 A'   83 A'   84 A'   85 A'   86 A'                 
  1.149   1.174   1.258   1.364   1.382   1.452   1.534   1.555
 33 A"   87 A'   34 A"   35 A"   88 A'   89 A'   90 A'   36 A"                 
  1.626   1.681   1.855   1.864   1.923   1.987   1.996   2.003
 91 A'   92 A'   93 A'   37 A"   94 A'   38 A"   95 A'   39 A"                 
  2.080   2.129   2.174   2.194   2.233   2.234   2.347   2.476
 96 A'   97 A'   98 A'   99 A'   40 A"  100 A'  101 A'  102 A'                 
  2.607   2.797   2.901   3.061   3.131   3.400   3.740   3.767
 41 A"   42 A"  103 A'  104 A'  105 A'  106 A'   43 A"  107 A'                 
  3.947   3.977   3.980   4.008   4.020   4.025   4.033   4.089
 44 A"   45 A"   46 A"  108 A'  109 A'   47 A"  110 A'   48 A"                 
  4.105   4.219   4.363   4.393   4.754   6.267   6.352   6.521
111 A'  112 A'  113 A'  114 A'  115 A'   49 A"  116 A'  117 A'                 
  6.672   6.683   7.530   7.539   7.564   7.588   7.676   7.692
118 A'  119 A'   50 A"   51 A"  120 A'  121 A'  122 A'  123 A'                 
  9.723  23.281  24.053  25.783  25.952  26.379  47.874  47.943
124 A'  125 A'  126 A'   52 A"  127 A'  128 A'  129 A'  130 A'                 
 66.720 215.707 289.724 289.734 289.757 289.791 289.894 289.910
131 A'  132 A'   53 A"   54 A"  133 A'  134 A'  135 A'  136 A'                 
*******1020.746
137 A'  138 A'                                                                 
 --------------------------------------------------------------

          Ground-State Mulliken Net Atomic Charges

     Atom                 Charge (a.u.)
  ----------------------------------------
      1 Cl                    0.363023
      2 Br                   -0.117926
      3 F                    -0.005434
      4 Br                   -0.010393
      5 C                    -0.495237
      6 C                     0.265966
  ----------------------------------------
  Sum of atomic charges =     0.000000

 -----------------------------------------------------------------
                    Cartesian Multipole Moments
 -----------------------------------------------------------------
    Charge (ESU x 10^10)
                 0.0000
    Dipole Moment (Debye)
         X      -0.2017      Y       0.6186      Z       0.0000
       Tot       0.6506
    Quadrupole Moments (Debye-Ang)
        XX     -64.5773     XY       2.1558     YY     -63.3189
        XZ      -0.0000     YZ      -0.0000     ZZ     -65.9180
    Octopole Moments (Debye-Ang^2)
       XXX     -70.6318    XXY       3.2792    XYY     -31.8749
       YYY      -1.4978    XXZ       0.0000    XYZ       0.0000
       YYZ       0.0000    XZZ     -23.0100    YZZ      -2.8843
       ZZZ       0.0000
    Hexadecapole Moments (Debye-Ang^3)
      XXXX    -943.2190   XXXY     -46.8550   XXYY    -267.4904
      XYYY     -63.4763   YYYY    -734.7915   XXXZ       0.0000
      XXYZ      -0.0000   XYYZ       0.0000   YYYZ      -0.0000
      XXZZ    -174.7030   XYZZ     -27.2367   YYZZ    -145.4970
      XZZZ      -0.0000   YZZZ      -0.0000   ZZZZ     -76.3439
 -----------------------------------------------------------------
 Calculating analytic gradient of the SCF energy
 Gradient of SCF Energy
            1           2           3           4           5           6
    1   0.0020747  -0.0001767  -0.0009902  -0.0003903  -0.0021558   0.0016383
    2   0.0045047   0.0000414  -0.0024153  -0.0001938  -0.0022241   0.0002872
    3  -0.0000000   0.0000000   0.0000000  -0.0000000  -0.0000000  -0.0000000
 Max gradient component =       4.505E-03
 RMS gradient           =       1.563E-03
 Gradient time:  CPU 32.88 s  wall 4.23 s
 Geometry Optimization Parameters
   NAtoms,    NIC,     NZ,  NCons,   NDum,   NFix, NCnnct, MaxDiis
        6      37       0       0       0       0       0       0

 Cartesian Hessian Update
 Hessian Updated using BFGS Update


** GEOMETRY OPTIMIZATION IN DELOCALIZED INTERNAL COORDINATES **
   Searching for a Minimum

   Optimization Cycle:  15

                       Coordinates (Angstroms)
     ATOM                X               Y               Z
      1  Cl        2.6830295992    0.9955288673    0.0000000000
      2  Br       -0.6462707486    1.5858225975    0.0000000000
      3  F         2.0520185646   -1.4905845417    0.0000000000
      4  Br       -0.9578950133   -1.6238122957    0.0000000000
      5  C         1.5082563325   -0.2730582810    0.0000000000
      6  C         0.1835957522   -0.1104101234    0.0000000000
   Point Group: cs    Number of degrees of freedom:     9


   Energy is  -5784.569280334

 Hessian Updated using BFGS Update

  9 Hessian modes will be used to form the next step
  Hessian Eigenvalues:
     0.047980    0.110674    0.249755    0.251431    0.383195    0.454134
     0.557398    0.952829    1.030082

 Minimum Search - Taking Simple RFO Step
 Searching for Lamda that Minimizes Along All modes
 Value Taken    Lamda =  -0.00009880
 Step Taken.  Stepsize is  0.033864

                             Maximum     Tolerance    Cnvgd?
         Gradient           0.001905      0.000300      NO
         Displacement       0.024292      0.001200      NO
         Energy change     -0.000134      0.000001      NO


 New Cartesian Coordinates Obtained by Inverse Iteration

 Displacement from previous Coordinates is:  0.024651
 ----------------------------------------------------------------
             Standard Nuclear Orientation (Angstroms)
    I     Atom           X                Y                Z
 ----------------------------------------------------------------
    1      Cl      2.6857698636     0.9878477501     0.0000000000
    2      Br     -0.6457456629     1.5880598347     0.0000000000
    3      F       2.0541657807    -1.4847064761     0.0000000000
    4      Br     -0.9554901380    -1.6275291675     0.0000000000
    5      C       1.5051082670    -0.2702953430     0.0000000000
    6      C       0.1789263762    -0.1098903752     0.0000000000
 ----------------------------------------------------------------
 Molecular Point Group                 Cs    NOp =  2
 Largest Abelian Subgroup              Cs    NOp =  2
 Nuclear Repulsion Energy =   786.8699998067 hartrees
 There are       54 alpha and       54 beta electrons
 Applying Cartesian multipole field
    Component          Value
    ---------          -----
     (2,0,0)        1.00000E-11
     (0,2,0)        2.00000E-11
     (0,0,2)       -3.00000E-11
 Nucleus-field energy     =     0.0000000235 hartrees
 Requested basis set is 6-311++G(d,p)
 There are 69 shells and 192 basis functions
 A cutoff of  1.0D-11 yielded   1880 shell pairs
 There are     15855 function pairs (     17538 Cartesian)
 Smallest overlap matrix eigenvalue = 3.48E-05
 Guess MOs from SCF MO coefficient file

 -----------------------------------------------------------------------
  General SCF calculation program by
  Eric Jon Sundstrom, Paul Horn, Yuezhi Mao, Dmitri Zuev, Alec White,
  David Stuck, Shaama M.S., Shane Yost, Joonho Lee, David Small,
  Daniel Levine, Susi Lehtola, Hugh Burton, Evgeny Epifanovsky
 -----------------------------------------------------------------------
 Exchange:     0.2000 Hartree-Fock + 0.0800 Slater + 0.7200 B88
 Correlation:  0.1900 VWN1RPA + 0.8100 LYP
 Using SG-1 standard quadrature grid
 using 8 threads for integral computing
 -------------------------------------------------------
 OpenMP Integral computing Module                
 Release: version 2.0, May 2017, Q-Chem Inc. Pleasanton 
 -------------------------------------------------------
 -------------------------------------------------------
 OpenMP BLAS3 based DFT computing Module                
 Release: version 1.0, May 2013, Q-Chem Inc. Pittsburgh 
 -------------------------------------------------------
 A restricted SCF calculation will be
 performed using DIIS
 SCF converges when DIIS error is below 1.0e-08
 ---------------------------------------
  Cycle       Energy         DIIS error
 ---------------------------------------
    1   -5784.5692936658      8.00e-05  
    2   -5784.5693390371      1.93e-05  
    3   -5784.5693386979      2.27e-05  
    4   -5784.5693404908      5.75e-06  
    5   -5784.5693406197      1.80e-06  
    6   -5784.5693406295      7.65e-07  
    7   -5784.5693406315      2.12e-07  
    8   -5784.5693406317      7.09e-08  
    9   -5784.5693406317      1.95e-08  
   10   -5784.5693406317      4.68e-09  Convergence criterion met
 ---------------------------------------
 SCF time:   CPU 77.25s  wall 10.00s 
 SCF   energy in the final basis set =    -5784.5693406317
 Total energy in the final basis set =    -5784.5693406317

 --------------------------------------------------------------
             Orbital Energies (a.u.) and Symmetries
 --------------------------------------------------------------

 Alpha MOs, Restricted
 -- Occupied --                  
-482.87 -482.86 -101.60  -62.52  -62.52  -56.34  -56.34  -56.34
  1 A'    2 A'    3 A'    4 A'    5 A'    6 A'    7 A'    1 A"                 
-56.335 -56.333 -56.332 -24.740 -10.350 -10.301  -9.513  -8.727
  8 A'    2 A"    9 A'   10 A'   11 A'   12 A'   13 A'   14 A'                 
 -8.725  -7.278  -7.268  -7.267  -6.560  -6.557  -6.545  -6.545
 15 A'   16 A'    3 A"   17 A'   18 A'   19 A'    4 A"   20 A'                 
 -6.543  -6.542  -2.671  -2.668  -2.666  -2.666  -2.664  -2.664
  5 A"   21 A'   22 A'   23 A'    6 A"   24 A'    7 A"   25 A'                 
 -2.655  -2.655  -2.652  -2.652  -1.285  -0.924  -0.876  -0.809
  8 A"   26 A'   27 A'    9 A"   28 A'   29 A'   30 A'   31 A'                 
 -0.754  -0.626  -0.552  -0.524  -0.522  -0.443  -0.437  -0.405
 32 A'   33 A'   34 A'   10 A"   35 A'   36 A'   37 A'   11 A"                 
 -0.369  -0.365  -0.336  -0.322  -0.306  -0.266
 12 A"   38 A'   39 A'   13 A"   40 A'   14 A"                                 
 -- Virtual --                   
 -0.062  -0.047  -0.040  -0.009   0.012   0.030   0.041   0.043
 41 A'   42 A'   15 A"   43 A'   44 A'   45 A'   46 A'   16 A"                 
  0.056   0.065   0.067   0.071   0.077   0.093   0.100   0.112
 47 A'   48 A'   49 A'   17 A"   18 A"   50 A'   51 A'   52 A'                 
  0.112   0.116   0.136   0.154   0.165   0.176   0.180   0.195
 19 A"   53 A'   20 A"   54 A'   55 A'   56 A'   57 A'   58 A'                 
  0.239   0.268   0.295   0.307   0.333   0.350   0.384   0.394
 59 A'   60 A'   21 A"   61 A'   62 A'   63 A'   64 A'   65 A'                 
  0.404   0.405   0.424   0.427   0.432   0.448   0.459   0.485
 22 A"   66 A'   23 A"   67 A'   68 A'   24 A"   69 A'   70 A'                 
  0.501   0.509   0.511   0.555   0.558   0.577   0.595   0.599
 25 A"   26 A"   27 A"   28 A"   29 A"   71 A'   72 A'   73 A'                 
  0.612   0.651   0.707   0.709   0.742   0.759   0.819   0.825
 74 A'   75 A'   76 A'   30 A"   77 A'   78 A'   79 A'   31 A"                 
  0.848   0.868   0.876   0.904   0.944   0.989   1.016   1.127
 80 A'   32 A"   81 A'   82 A'   83 A'   84 A'   85 A'   86 A'                 
  1.149   1.175   1.259   1.364   1.382   1.451   1.534   1.555
 33 A"   87 A'   34 A"   35 A"   88 A'   89 A'   90 A'   36 A"                 
  1.626   1.682   1.855   1.864   1.923   1.986   1.996   2.003
 91 A'   92 A'   93 A'   37 A"   94 A'   38 A"   95 A'   39 A"                 
  2.079   2.128   2.173   2.198   2.233   2.234   2.347   2.478
 96 A'   97 A'   98 A'   99 A'   40 A"  100 A'  101 A'  102 A'                 
  2.608   2.797   2.902   3.061   3.130   3.403   3.740   3.768
 41 A"   42 A"  103 A'  104 A'  105 A'  106 A'   43 A"  107 A'                 
  3.948   3.977   3.980   4.009   4.020   4.025   4.033   4.089
 44 A"   45 A"   46 A"  108 A'  109 A'   47 A"  110 A'   48 A"                 
  4.104   4.219   4.363   4.393   4.755   6.268   6.352   6.522
111 A'  112 A'  113 A'  114 A'  115 A'   49 A"  116 A'  117 A'                 
  6.673   6.683   7.530   7.539   7.563   7.588   7.676   7.692
118 A'  119 A'   50 A"   51 A"  120 A'  121 A'  122 A'  123 A'                 
  9.725  23.282  24.048  25.783  25.953  26.382  47.874  47.943
124 A'  125 A'  126 A'   52 A"  127 A'  128 A'  129 A'  130 A'                 
 66.721 215.709 289.724 289.734 289.757 289.790 289.894 289.910
131 A'  132 A'   53 A"   54 A"  133 A'  134 A'  135 A'  136 A'                 
*******1020.746
137 A'  138 A'                                                                 

 Beta MOs, Restricted
 -- Occupied --                  
-482.87 -482.86 -101.60  -62.52  -62.52  -56.34  -56.34  -56.34
  1 A'    2 A'    3 A'    4 A'    5 A'    6 A'    7 A'    1 A"                 
-56.335 -56.333 -56.332 -24.740 -10.350 -10.301  -9.513  -8.727
  8 A'    2 A"    9 A'   10 A'   11 A'   12 A'   13 A'   14 A'                 
 -8.725  -7.278  -7.268  -7.267  -6.560  -6.557  -6.545  -6.545
 15 A'   16 A'    3 A"   17 A'   18 A'   19 A'    4 A"   20 A'                 
 -6.543  -6.542  -2.671  -2.668  -2.666  -2.666  -2.664  -2.664
  5 A"   21 A'   22 A'   23 A'    6 A"   24 A'    7 A"   25 A'                 
 -2.655  -2.655  -2.652  -2.652  -1.285  -0.924  -0.876  -0.809
  8 A"   26 A'   27 A'    9 A"   28 A'   29 A'   30 A'   31 A'                 
 -0.754  -0.626  -0.552  -0.524  -0.522  -0.443  -0.437  -0.405
 32 A'   33 A'   34 A'   10 A"   35 A'   36 A'   37 A'   11 A"                 
 -0.369  -0.365  -0.336  -0.322  -0.306  -0.266
 12 A"   38 A'   39 A'   13 A"   40 A'   14 A"                                 
 -- Virtual --                   
 -0.062  -0.047  -0.040  -0.009   0.012   0.030   0.041   0.043
 41 A'   42 A'   15 A"   43 A'   44 A'   45 A'   46 A'   16 A"                 
  0.056   0.065   0.067   0.071   0.077   0.093   0.100   0.112
 47 A'   48 A'   49 A'   17 A"   18 A"   50 A'   51 A'   52 A'                 
  0.112   0.116   0.136   0.154   0.165   0.176   0.180   0.195
 19 A"   53 A'   20 A"   54 A'   55 A'   56 A'   57 A'   58 A'                 
  0.239   0.268   0.295   0.307   0.333   0.350   0.384   0.394
 59 A'   60 A'   21 A"   61 A'   62 A'   63 A'   64 A'   65 A'                 
  0.404   0.405   0.424   0.427   0.432   0.448   0.459   0.485
 22 A"   66 A'   23 A"   67 A'   68 A'   24 A"   69 A'   70 A'                 
  0.501   0.509   0.511   0.555   0.558   0.577   0.595   0.599
 25 A"   26 A"   27 A"   28 A"   29 A"   71 A'   72 A'   73 A'                 
  0.612   0.651   0.707   0.709   0.742   0.759   0.819   0.825
 74 A'   75 A'   76 A'   30 A"   77 A'   78 A'   79 A'   31 A"                 
  0.848   0.868   0.876   0.904   0.944   0.989   1.016   1.127
 80 A'   32 A"   81 A'   82 A'   83 A'   84 A'   85 A'   86 A'                 
  1.149   1.175   1.259   1.364   1.382   1.451   1.534   1.555
 33 A"   87 A'   34 A"   35 A"   88 A'   89 A'   90 A'   36 A"                 
  1.626   1.682   1.855   1.864   1.923   1.986   1.996   2.003
 91 A'   92 A'   93 A'   37 A"   94 A'   38 A"   95 A'   39 A"                 
  2.079   2.128   2.173   2.198   2.233   2.234   2.347   2.478
 96 A'   97 A'   98 A'   99 A'   40 A"  100 A'  101 A'  102 A'                 
  2.608   2.797   2.902   3.061   3.130   3.403   3.740   3.768
 41 A"   42 A"  103 A'  104 A'  105 A'  106 A'   43 A"  107 A'                 
  3.948   3.977   3.980   4.009   4.020   4.025   4.033   4.089
 44 A"   45 A"   46 A"  108 A'  109 A'   47 A"  110 A'   48 A"                 
  4.104   4.219   4.363   4.393   4.755   6.268   6.352   6.522
111 A'  112 A'  113 A'  114 A'  115 A'   49 A"  116 A'  117 A'                 
  6.673   6.683   7.530   7.539   7.563   7.588   7.676   7.692
118 A'  119 A'   50 A"   51 A"  120 A'  121 A'  122 A'  123 A'                 
  9.725  23.282  24.048  25.783  25.953  26.382  47.874  47.943
124 A'  125 A'  126 A'   52 A"  127 A'  128 A'  129 A'  130 A'                 
 66.721 215.709 289.724 289.734 289.757 289.790 289.894 289.910
131 A'  132 A'   53 A"   54 A"  133 A'  134 A'  135 A'  136 A'                 
*******1020.746
137 A'  138 A'                                                                 
 --------------------------------------------------------------

          Ground-State Mulliken Net Atomic Charges

     Atom                 Charge (a.u.)
  ----------------------------------------
      1 Cl                    0.363613
      2 Br                   -0.117174
      3 F                    -0.004614
      4 Br                   -0.009278
      5 C                    -0.500005
      6 C                     0.267459
  ----------------------------------------
  Sum of atomic charges =     0.000000

 -----------------------------------------------------------------
                    Cartesian Multipole Moments
 -----------------------------------------------------------------
    Charge (ESU x 10^10)
                 0.0000
    Dipole Moment (Debye)
         X      -0.2013      Y       0.6153      Z       0.0000
       Tot       0.6474
    Quadrupole Moments (Debye-Ang)
        XX     -64.5765     XY       2.1677     YY     -63.3017
        XZ      -0.0000     YZ       0.0000     ZZ     -65.9123
    Octopole Moments (Debye-Ang^2)
       XXX     -70.5656    XXY       3.3884    XYY     -31.9811
       YYY      -1.4004    XXZ      -0.0000    XYZ       0.0000
       YYZ       0.0000    XZZ     -23.0463    YZZ      -2.8041
       ZZZ       0.0000
    Hexadecapole Moments (Debye-Ang^3)
      XXXX    -942.7678   XXXY     -46.2163   XXYY    -267.8686
      XYYY     -63.1068   YYYY    -734.7492   XXXZ       0.0000
      XXYZ       0.0000   XYYZ       0.0000   YYYZ      -0.0000
      XXZZ    -174.7241   XYZZ     -27.0483   YYZZ    -145.5609
      XZZZ       0.0000   YZZZ       0.0000   ZZZZ     -76.3308
 -----------------------------------------------------------------
 Calculating analytic gradient of the SCF energy
 Gradient of SCF Energy
            1           2           3           4           5           6
    1   0.0018427   0.0003329  -0.0001086   0.0000217  -0.0013624  -0.0007263
    2   0.0022636   0.0000273  -0.0006657  -0.0003813  -0.0016378   0.0003939
    3   0.0000000  -0.0000000   0.0000000  -0.0000000  -0.0000000  -0.0000000
 Max gradient component =       2.264E-03
 RMS gradient           =       8.961E-04
 Gradient time:  CPU 32.41 s  wall 4.17 s
 Geometry Optimization Parameters
   NAtoms,    NIC,     NZ,  NCons,   NDum,   NFix, NCnnct, MaxDiis
        6      37       0       0       0       0       0       0

 Cartesian Hessian Update
 Hessian Updated using BFGS Update


** GEOMETRY OPTIMIZATION IN DELOCALIZED INTERNAL COORDINATES **
   Searching for a Minimum

   Optimization Cycle:  16

                       Coordinates (Angstroms)
     ATOM                X               Y               Z
      1  Cl        2.6857698636    0.9878477501    0.0000000000
      2  Br       -0.6457456629    1.5880598347    0.0000000000
      3  F         2.0541657807   -1.4847064761    0.0000000000
      4  Br       -0.9554901380   -1.6275291675    0.0000000000
      5  C         1.5051082670   -0.2702953430    0.0000000000
      6  C         0.1789263762   -0.1098903752    0.0000000000
   Point Group: cs    Number of degrees of freedom:     9


   Energy is  -5784.569340632

 Hessian Updated using BFGS Update

  9 Hessian modes will be used to form the next step
  Hessian Eigenvalues:
     0.054974    0.077152    0.250059    0.252285    0.383680    0.454454
     0.562268    0.917260    1.029920

 Minimum Search - Taking Simple RFO Step
 Searching for Lamda that Minimizes Along All modes
 Value Taken    Lamda =  -0.00001972
 Step Taken.  Stepsize is  0.013752

                             Maximum     Tolerance    Cnvgd?
         Gradient           0.001126      0.000300      NO
         Displacement       0.012192      0.001200      NO
         Energy change     -0.000060      0.000001      NO


 New Cartesian Coordinates Obtained by Inverse Iteration

 Displacement from previous Coordinates is:  0.008786
 ----------------------------------------------------------------
             Standard Nuclear Orientation (Angstroms)
    I     Atom           X                Y                Z
 ----------------------------------------------------------------
    1      Cl      2.6855741519     0.9846956333     0.0000000000
    2      Br     -0.6466082074     1.5869852631     0.0000000000
    3      F       2.0558672499    -1.4826843747     0.0000000000
    4      Br     -0.9556189675    -1.6261569591     0.0000000000
    5      C       1.5046118344    -0.2695134187     0.0000000000
    6      C       0.1789084253    -0.1098399210     0.0000000000
 ----------------------------------------------------------------
 Molecular Point Group                 Cs    NOp =  2
 Largest Abelian Subgroup              Cs    NOp =  2
 Nuclear Repulsion Energy =   787.2196517762 hartrees
 There are       54 alpha and       54 beta electrons
 Applying Cartesian multipole field
    Component          Value
    ---------          -----
     (2,0,0)        1.00000E-11
     (0,2,0)        2.00000E-11
     (0,0,2)       -3.00000E-11
 Nucleus-field energy     =     0.0000000234 hartrees
 Requested basis set is 6-311++G(d,p)
 There are 69 shells and 192 basis functions
 A cutoff of  1.0D-11 yielded   1880 shell pairs
 There are     15855 function pairs (     17538 Cartesian)
 Smallest overlap matrix eigenvalue = 3.46E-05
 Guess MOs from SCF MO coefficient file

 -----------------------------------------------------------------------
  General SCF calculation program by
  Eric Jon Sundstrom, Paul Horn, Yuezhi Mao, Dmitri Zuev, Alec White,
  David Stuck, Shaama M.S., Shane Yost, Joonho Lee, David Small,
  Daniel Levine, Susi Lehtola, Hugh Burton, Evgeny Epifanovsky
 -----------------------------------------------------------------------
 Exchange:     0.2000 Hartree-Fock + 0.0800 Slater + 0.7200 B88
 Correlation:  0.1900 VWN1RPA + 0.8100 LYP
 Using SG-1 standard quadrature grid
 using 8 threads for integral computing
 -------------------------------------------------------
 OpenMP Integral computing Module                
 Release: version 2.0, May 2017, Q-Chem Inc. Pleasanton 
 -------------------------------------------------------
 -------------------------------------------------------
 OpenMP BLAS3 based DFT computing Module                
 Release: version 1.0, May 2013, Q-Chem Inc. Pittsburgh 
 -------------------------------------------------------
 A restricted SCF calculation will be
 performed using DIIS
 SCF converges when DIIS error is below 1.0e-08
 ---------------------------------------
  Cycle       Energy         DIIS error
 ---------------------------------------
    1   -5784.5693473651      3.03e-05  
    2   -5784.5693521902      1.51e-05  
    3   -5784.5693519201      1.70e-05  
    4   -5784.5693531632      2.15e-06  
    5   -5784.5693531761      1.26e-06  
    6   -5784.5693531827      2.88e-07  
    7   -5784.5693531832      6.89e-08  
    8   -5784.5693531831      1.84e-08  
    9   -5784.5693531830      4.65e-09  Convergence criterion met
 ---------------------------------------
 SCF time:   CPU 69.59s  wall 9.00s 
 SCF   energy in the final basis set =    -5784.5693531830
 Total energy in the final basis set =    -5784.5693531830

 --------------------------------------------------------------
             Orbital Energies (a.u.) and Symmetries
 --------------------------------------------------------------

 Alpha MOs, Restricted
 -- Occupied --                  
-482.87 -482.86 -101.60  -62.52  -62.52  -56.34  -56.34  -56.34
  1 A'    2 A'    3 A'    4 A'    5 A'    6 A'    7 A'    1 A"                 
-56.335 -56.333 -56.332 -24.739 -10.349 -10.301  -9.513  -8.727
  8 A'    2 A"    9 A'   10 A'   11 A'   12 A'   13 A'   14 A'                 
 -8.725  -7.278  -7.268  -7.267  -6.560  -6.557  -6.545  -6.545
 15 A'   16 A'    3 A"   17 A'   18 A'   19 A'    4 A"   20 A'                 
 -6.543  -6.542  -2.671  -2.668  -2.666  -2.666  -2.664  -2.664
  5 A"   21 A'   22 A'   23 A'    6 A"   24 A'    7 A"   25 A'                 
 -2.654  -2.654  -2.652  -2.652  -1.285  -0.925  -0.877  -0.809
  8 A"   26 A'   27 A'    9 A"   28 A'   29 A'   30 A'   31 A'                 
 -0.754  -0.626  -0.552  -0.524  -0.522  -0.443  -0.437  -0.406
 32 A'   33 A'   34 A'   10 A"   35 A'   36 A'   37 A'   11 A"                 
 -0.369  -0.365  -0.336  -0.322  -0.306  -0.266
 12 A"   38 A'   39 A'   13 A"   40 A'   14 A"                                 
 -- Virtual --                   
 -0.061  -0.046  -0.039  -0.008   0.012   0.030   0.041   0.043
 41 A'   42 A'   15 A"   43 A'   44 A'   45 A'   46 A'   16 A"                 
  0.056   0.065   0.067   0.071   0.077   0.093   0.100   0.112
 47 A'   48 A'   49 A'   17 A"   18 A"   50 A'   51 A'   52 A'                 
  0.112   0.116   0.136   0.154   0.165   0.176   0.180   0.195
 19 A"   53 A'   20 A"   54 A'   55 A'   56 A'   57 A'   58 A'                 
  0.239   0.268   0.295   0.307   0.333   0.350   0.384   0.394
 59 A'   60 A'   21 A"   61 A'   62 A'   63 A'   64 A'   65 A'                 
  0.404   0.405   0.424   0.427   0.432   0.448   0.460   0.485
 22 A"   66 A'   23 A"   67 A'   68 A'   24 A"   69 A'   70 A'                 
  0.501   0.509   0.512   0.555   0.558   0.577   0.595   0.600
 25 A"   26 A"   27 A"   28 A"   29 A"   71 A'   72 A'   73 A'                 
  0.612   0.651   0.708   0.709   0.742   0.758   0.819   0.824
 74 A'   75 A'   76 A'   30 A"   77 A'   78 A'   79 A'   31 A"                 
  0.848   0.868   0.876   0.905   0.945   0.989   1.016   1.128
 80 A'   32 A"   81 A'   82 A'   83 A'   84 A'   85 A'   86 A'                 
  1.149   1.175   1.260   1.365   1.382   1.451   1.534   1.556
 33 A"   87 A'   34 A"   35 A"   88 A'   89 A'   90 A'   36 A"                 
  1.627   1.682   1.855   1.864   1.924   1.986   1.997   2.003
 91 A'   92 A'   93 A'   37 A"   94 A'   38 A"   95 A'   39 A"                 
  2.080   2.128   2.174   2.200   2.233   2.235   2.347   2.478
 96 A'   97 A'   98 A'   99 A'   40 A"  100 A'  101 A'  102 A'                 
  2.608   2.797   2.903   3.061   3.131   3.404   3.740   3.768
 41 A"   42 A"  103 A'  104 A'  105 A'  106 A'   43 A"  107 A'                 
  3.949   3.977   3.980   4.009   4.020   4.025   4.034   4.089
 44 A"   45 A"   46 A"  108 A'  109 A'   47 A"  110 A'   48 A"                 
  4.104   4.219   4.363   4.393   4.755   6.268   6.353   6.522
111 A'  112 A'  113 A'  114 A'  115 A'   49 A"  116 A'  117 A'                 
  6.674   6.684   7.530   7.539   7.564   7.588   7.676   7.692
118 A'  119 A'   50 A"   51 A"  120 A'  121 A'  122 A'  123 A'                 
  9.726  23.282  24.051  25.783  25.954  26.383  47.874  47.943
124 A'  125 A'  126 A'   52 A"  127 A'  128 A'  129 A'  130 A'                 
 66.721 215.710 289.724 289.734 289.757 289.790 289.894 289.910
131 A'  132 A'   53 A"   54 A"  133 A'  134 A'  135 A'  136 A'                 
*******1020.747
137 A'  138 A'                                                                 

 Beta MOs, Restricted
 -- Occupied --                  
-482.87 -482.86 -101.60  -62.52  -62.52  -56.34  -56.34  -56.34
  1 A'    2 A'    3 A'    4 A'    5 A'    6 A'    7 A'    1 A"                 
-56.335 -56.333 -56.332 -24.739 -10.349 -10.301  -9.513  -8.727
  8 A'    2 A"    9 A'   10 A'   11 A'   12 A'   13 A'   14 A'                 
 -8.725  -7.278  -7.268  -7.267  -6.560  -6.557  -6.545  -6.545
 15 A'   16 A'    3 A"   17 A'   18 A'   19 A'    4 A"   20 A'                 
 -6.543  -6.542  -2.671  -2.668  -2.666  -2.666  -2.664  -2.664
  5 A"   21 A'   22 A'   23 A'    6 A"   24 A'    7 A"   25 A'                 
 -2.654  -2.654  -2.652  -2.652  -1.285  -0.925  -0.877  -0.809
  8 A"   26 A'   27 A'    9 A"   28 A'   29 A'   30 A'   31 A'                 
 -0.754  -0.626  -0.552  -0.524  -0.522  -0.443  -0.437  -0.406
 32 A'   33 A'   34 A'   10 A"   35 A'   36 A'   37 A'   11 A"                 
 -0.369  -0.365  -0.336  -0.322  -0.306  -0.266
 12 A"   38 A'   39 A'   13 A"   40 A'   14 A"                                 
 -- Virtual --                   
 -0.061  -0.046  -0.039  -0.008   0.012   0.030   0.041   0.043
 41 A'   42 A'   15 A"   43 A'   44 A'   45 A'   46 A'   16 A"                 
  0.056   0.065   0.067   0.071   0.077   0.093   0.100   0.112
 47 A'   48 A'   49 A'   17 A"   18 A"   50 A'   51 A'   52 A'                 
  0.112   0.116   0.136   0.154   0.165   0.176   0.180   0.195
 19 A"   53 A'   20 A"   54 A'   55 A'   56 A'   57 A'   58 A'                 
  0.239   0.268   0.295   0.307   0.333   0.350   0.384   0.394
 59 A'   60 A'   21 A"   61 A'   62 A'   63 A'   64 A'   65 A'                 
  0.404   0.405   0.424   0.427   0.432   0.448   0.460   0.485
 22 A"   66 A'   23 A"   67 A'   68 A'   24 A"   69 A'   70 A'                 
  0.501   0.509   0.512   0.555   0.558   0.577   0.595   0.600
 25 A"   26 A"   27 A"   28 A"   29 A"   71 A'   72 A'   73 A'                 
  0.612   0.651   0.708   0.709   0.742   0.758   0.819   0.824
 74 A'   75 A'   76 A'   30 A"   77 A'   78 A'   79 A'   31 A"                 
  0.848   0.868   0.876   0.905   0.945   0.989   1.016   1.128
 80 A'   32 A"   81 A'   82 A'   83 A'   84 A'   85 A'   86 A'                 
  1.149   1.175   1.260   1.365   1.382   1.451   1.534   1.556
 33 A"   87 A'   34 A"   35 A"   88 A'   89 A'   90 A'   36 A"                 
  1.627   1.682   1.855   1.864   1.924   1.986   1.997   2.003
 91 A'   92 A'   93 A'   37 A"   94 A'   38 A"   95 A'   39 A"                 
  2.080   2.128   2.174   2.200   2.233   2.235   2.347   2.478
 96 A'   97 A'   98 A'   99 A'   40 A"  100 A'  101 A'  102 A'                 
  2.608   2.797   2.903   3.061   3.131   3.404   3.740   3.768
 41 A"   42 A"  103 A'  104 A'  105 A'  106 A'   43 A"  107 A'                 
  3.949   3.977   3.980   4.009   4.020   4.025   4.034   4.089
 44 A"   45 A"   46 A"  108 A'  109 A'   47 A"  110 A'   48 A"                 
  4.104   4.219   4.363   4.393   4.755   6.268   6.353   6.522
111 A'  112 A'  113 A'  114 A'  115 A'   49 A"  116 A'  117 A'                 
  6.674   6.684   7.530   7.539   7.564   7.588   7.676   7.692
118 A'  119 A'   50 A"   51 A"  120 A'  121 A'  122 A'  123 A'                 
  9.726  23.282  24.051  25.783  25.954  26.383  47.874  47.943
124 A'  125 A'  126 A'   52 A"  127 A'  128 A'  129 A'  130 A'                 
 66.721 215.710 289.724 289.734 289.757 289.790 289.894 289.910
131 A'  132 A'   53 A"   54 A"  133 A'  134 A'  135 A'  136 A'                 
*******1020.747
137 A'  138 A'                                                                 
 --------------------------------------------------------------

          Ground-State Mulliken Net Atomic Charges

     Atom                 Charge (a.u.)
  ----------------------------------------
      1 Cl                    0.363791
      2 Br                   -0.116928
      3 F                    -0.004666
      4 Br                   -0.009123
      5 C                    -0.500709
      6 C                     0.267635
  ----------------------------------------
  Sum of atomic charges =     0.000000

 -----------------------------------------------------------------
                    Cartesian Multipole Moments
 -----------------------------------------------------------------
    Charge (ESU x 10^10)
                 0.0000
    Dipole Moment (Debye)
         X      -0.1997      Y       0.6166      Z      -0.0000
       Tot       0.6481
    Quadrupole Moments (Debye-Ang)
        XX     -64.5581     XY       2.1729     YY     -63.3169
        XZ       0.0000     YZ       0.0000     ZZ     -65.9033
    Octopole Moments (Debye-Ang^2)
       XXX     -70.4553    XXY       3.4281    XYY     -31.9771
       YYY      -1.3656    XXZ      -0.0000    XYZ      -0.0000
       YYZ      -0.0000    XZZ     -23.0152    YZZ      -2.7820
       ZZZ      -0.0000
    Hexadecapole Moments (Debye-Ang^3)
      XXXX    -942.5786   XXXY     -45.7837   XXYY    -267.7055
      XYYY     -62.8178   YYYY    -733.5012   XXXZ       0.0000
      XXYZ       0.0000   XYYZ       0.0000   YYYZ       0.0000
      XXZZ    -174.7200   XYZZ     -26.9111   YYZZ    -145.3050
      XZZZ       0.0000   YZZZ       0.0000   ZZZZ     -76.3105
 -----------------------------------------------------------------
 Calculating analytic gradient of the SCF energy
 Gradient of SCF Energy
            1           2           3           4           5           6
    1   0.0012421   0.0003800   0.0002345   0.0001718  -0.0016691  -0.0003594
    2   0.0010124  -0.0003412   0.0000756   0.0000396  -0.0011138   0.0003275
    3   0.0000000  -0.0000000  -0.0000000   0.0000000   0.0000000   0.0000000
 Max gradient component =       1.669E-03
 RMS gradient           =       6.317E-04
 Gradient time:  CPU 32.43 s  wall 4.18 s
 Geometry Optimization Parameters
   NAtoms,    NIC,     NZ,  NCons,   NDum,   NFix, NCnnct, MaxDiis
        6      37       0       0       0       0       0       0

 Cartesian Hessian Update
 Hessian Updated using BFGS Update


** GEOMETRY OPTIMIZATION IN DELOCALIZED INTERNAL COORDINATES **
   Searching for a Minimum

   Optimization Cycle:  17

                       Coordinates (Angstroms)
     ATOM                X               Y               Z
      1  Cl        2.6855741519    0.9846956333    0.0000000000
      2  Br       -0.6466082074    1.5869852631    0.0000000000
      3  F         2.0558672499   -1.4826843747    0.0000000000
      4  Br       -0.9556189675   -1.6261569591    0.0000000000
      5  C         1.5046118344   -0.2695134187    0.0000000000
      6  C         0.1789084253   -0.1098399210    0.0000000000
   Point Group: cs    Number of degrees of freedom:     9


   Energy is  -5784.569353183

 Hessian Updated using BFGS Update

  9 Hessian modes will be used to form the next step
  Hessian Eigenvalues:
     0.053270    0.072973    0.250016    0.255324    0.386839    0.447547
     0.553068    0.738708    1.028629

 Minimum Search - Taking Simple RFO Step
 Searching for Lamda that Minimizes Along All modes
 Value Taken    Lamda =  -0.00000639
 Step Taken.  Stepsize is  0.006603

                             Maximum     Tolerance    Cnvgd?
         Gradient           0.000929      0.000300      NO
         Displacement       0.005246      0.001200      NO
         Energy change     -0.000013      0.000001      NO


 New Cartesian Coordinates Obtained by Inverse Iteration

 Displacement from previous Coordinates is:  0.004778
 ----------------------------------------------------------------
             Standard Nuclear Orientation (Angstroms)
    I     Atom           X                Y                Z
 ----------------------------------------------------------------
    1      Cl      2.6853424363     0.9835035722     0.0000000000
    2      Br     -0.6478383070     1.5861842701     0.0000000000
    3      F       2.0562656286    -1.4823894388     0.0000000000
    4      Br     -0.9558389942    -1.6249439822     0.0000000000
    5      C       1.5053764930    -0.2691564945     0.0000000000
    6      C       0.1794272299    -0.1097117040     0.0000000000
 ----------------------------------------------------------------
 Molecular Point Group                 Cs    NOp =  2
 Largest Abelian Subgroup              Cs    NOp =  2
 Nuclear Repulsion Energy =   787.3912487816 hartrees
 There are       54 alpha and       54 beta electrons
 Applying Cartesian multipole field
    Component          Value
    ---------          -----
     (2,0,0)        1.00000E-11
     (0,2,0)        2.00000E-11
     (0,0,2)       -3.00000E-11
 Nucleus-field energy     =     0.0000000234 hartrees
 Requested basis set is 6-311++G(d,p)
 There are 69 shells and 192 basis functions
 A cutoff of  1.0D-11 yielded   1880 shell pairs
 There are     15855 function pairs (     17538 Cartesian)
 Smallest overlap matrix eigenvalue = 3.45E-05
 Guess MOs from SCF MO coefficient file

 -----------------------------------------------------------------------
  General SCF calculation program by
  Eric Jon Sundstrom, Paul Horn, Yuezhi Mao, Dmitri Zuev, Alec White,
  David Stuck, Shaama M.S., Shane Yost, Joonho Lee, David Small,
  Daniel Levine, Susi Lehtola, Hugh Burton, Evgeny Epifanovsky
 -----------------------------------------------------------------------
 Exchange:     0.2000 Hartree-Fock + 0.0800 Slater + 0.7200 B88
 Correlation:  0.1900 VWN1RPA + 0.8100 LYP
 Using SG-1 standard quadrature grid
 using 8 threads for integral computing
 -------------------------------------------------------
 OpenMP Integral computing Module                
 Release: version 2.0, May 2017, Q-Chem Inc. Pleasanton 
 -------------------------------------------------------
 -------------------------------------------------------
 OpenMP BLAS3 based DFT computing Module                
 Release: version 1.0, May 2013, Q-Chem Inc. Pittsburgh 
 -------------------------------------------------------
 A restricted SCF calculation will be
 performed using DIIS
 SCF converges when DIIS error is below 1.0e-08
 ---------------------------------------
  Cycle       Energy         DIIS error
 ---------------------------------------
    1   -5784.5693559654      1.58e-05  
    2   -5784.5693574547      6.37e-06  
    3   -5784.5693573937      7.44e-06  
    4   -5784.5693576309      1.13e-06  
    5   -5784.5693576368      3.82e-07  
    6   -5784.5693576373      1.84e-07  
    7   -5784.5693576375      5.09e-08  
    8   -5784.5693576374      1.07e-08  
    9   -5784.5693576374      3.03e-09  Convergence criterion met
 ---------------------------------------
 SCF time:   CPU 69.56s  wall 9.00s 
 SCF   energy in the final basis set =    -5784.5693576374
 Total energy in the final basis set =    -5784.5693576374

 --------------------------------------------------------------
             Orbital Energies (a.u.) and Symmetries
 --------------------------------------------------------------

 Alpha MOs, Restricted
 -- Occupied --                  
-482.87 -482.86 -101.60  -62.52  -62.52  -56.34  -56.34  -56.33
  1 A'    2 A'    3 A'    4 A'    5 A'    6 A'    7 A'    1 A"                 
-56.335 -56.333 -56.332 -24.739 -10.349 -10.301  -9.513  -8.727
  8 A'    2 A"    9 A'   10 A'   11 A'   12 A'   13 A'   14 A'                 
 -8.725  -7.278  -7.268  -7.267  -6.560  -6.557  -6.545  -6.545
 15 A'   16 A'    3 A"   17 A'   18 A'   19 A'    4 A"   20 A'                 
 -6.543  -6.542  -2.671  -2.668  -2.666  -2.666  -2.664  -2.664
  5 A"   21 A'   22 A'   23 A'    6 A"   24 A'    7 A"   25 A'                 
 -2.654  -2.654  -2.652  -2.652  -1.285  -0.925  -0.877  -0.809
  8 A"   26 A'   27 A'    9 A"   28 A'   29 A'   30 A'   31 A'                 
 -0.754  -0.626  -0.552  -0.524  -0.522  -0.443  -0.437  -0.406
 32 A'   33 A'   34 A'   10 A"   35 A'   36 A'   37 A'   11 A"                 
 -0.369  -0.365  -0.336  -0.322  -0.306  -0.266
 12 A"   38 A'   39 A'   13 A"   40 A'   14 A"                                 
 -- Virtual --                   
 -0.061  -0.046  -0.039  -0.008   0.013   0.030   0.041   0.043
 41 A'   42 A'   15 A"   43 A'   44 A'   45 A'   46 A'   16 A"                 
  0.056   0.065   0.067   0.071   0.077   0.093   0.100   0.112
 47 A'   48 A'   49 A'   17 A"   18 A"   50 A'   51 A'   52 A'                 
  0.112   0.116   0.136   0.154   0.165   0.176   0.180   0.195
 19 A"   53 A'   20 A"   54 A'   55 A'   56 A'   57 A'   58 A'                 
  0.239   0.268   0.295   0.307   0.333   0.350   0.384   0.394
 59 A'   60 A'   21 A"   61 A'   62 A'   63 A'   64 A'   65 A'                 
  0.404   0.405   0.424   0.427   0.433   0.448   0.460   0.485
 22 A"   66 A'   23 A"   67 A'   68 A'   24 A"   69 A'   70 A'                 
  0.501   0.509   0.512   0.555   0.558   0.577   0.595   0.600
 25 A"   26 A"   27 A"   28 A"   29 A"   71 A'   72 A'   73 A'                 
  0.612   0.651   0.708   0.709   0.742   0.758   0.819   0.824
 74 A'   75 A'   76 A'   30 A"   77 A'   78 A'   79 A'   31 A"                 
  0.848   0.868   0.876   0.905   0.945   0.989   1.017   1.128
 80 A'   32 A"   81 A'   82 A'   83 A'   84 A'   85 A'   86 A'                 
  1.149   1.176   1.261   1.365   1.382   1.451   1.534   1.556
 33 A"   87 A'   34 A"   35 A"   88 A'   89 A'   90 A'   36 A"                 
  1.628   1.683   1.855   1.864   1.924   1.986   1.997   2.003
 91 A'   92 A'   93 A'   37 A"   94 A'   38 A"   95 A'   39 A"                 
  2.080   2.128   2.174   2.200   2.233   2.235   2.348   2.478
 96 A'   97 A'   98 A'   99 A'   40 A"  100 A'  101 A'  102 A'                 
  2.608   2.797   2.903   3.061   3.131   3.405   3.740   3.768
 41 A"   42 A"  103 A'  104 A'  105 A'  106 A'   43 A"  107 A'                 
  3.949   3.977   3.980   4.009   4.020   4.025   4.034   4.090
 44 A"   45 A"   46 A"  108 A'  109 A'   47 A"  110 A'   48 A"                 
  4.105   4.219   4.363   4.393   4.756   6.268   6.353   6.522
111 A'  112 A'  113 A'  114 A'  115 A'   49 A"  116 A'  117 A'                 
  6.674   6.684   7.530   7.539   7.564   7.588   7.676   7.692
118 A'  119 A'   50 A"   51 A"  120 A'  121 A'  122 A'  123 A'                 
  9.727  23.283  24.050  25.783  25.955  26.384  47.874  47.943
124 A'  125 A'  126 A'   52 A"  127 A'  128 A'  129 A'  130 A'                 
 66.721 215.711 289.725 289.734 289.757 289.790 289.894 289.910
131 A'  132 A'   53 A"   54 A"  133 A'  134 A'  135 A'  136 A'                 
*******1020.747
137 A'  138 A'                                                                 

 Beta MOs, Restricted
 -- Occupied --                  
-482.87 -482.86 -101.60  -62.52  -62.52  -56.34  -56.34  -56.33
  1 A'    2 A'    3 A'    4 A'    5 A'    6 A'    7 A'    1 A"                 
-56.335 -56.333 -56.332 -24.739 -10.349 -10.301  -9.513  -8.727
  8 A'    2 A"    9 A'   10 A'   11 A'   12 A'   13 A'   14 A'                 
 -8.725  -7.278  -7.268  -7.267  -6.560  -6.557  -6.545  -6.545
 15 A'   16 A'    3 A"   17 A'   18 A'   19 A'    4 A"   20 A'                 
 -6.543  -6.542  -2.671  -2.668  -2.666  -2.666  -2.664  -2.664
  5 A"   21 A'   22 A'   23 A'    6 A"   24 A'    7 A"   25 A'                 
 -2.654  -2.654  -2.652  -2.652  -1.285  -0.925  -0.877  -0.809
  8 A"   26 A'   27 A'    9 A"   28 A'   29 A'   30 A'   31 A'                 
 -0.754  -0.626  -0.552  -0.524  -0.522  -0.443  -0.437  -0.406
 32 A'   33 A'   34 A'   10 A"   35 A'   36 A'   37 A'   11 A"                 
 -0.369  -0.365  -0.336  -0.322  -0.306  -0.266
 12 A"   38 A'   39 A'   13 A"   40 A'   14 A"                                 
 -- Virtual --                   
 -0.061  -0.046  -0.039  -0.008   0.013   0.030   0.041   0.043
 41 A'   42 A'   15 A"   43 A'   44 A'   45 A'   46 A'   16 A"                 
  0.056   0.065   0.067   0.071   0.077   0.093   0.100   0.112
 47 A'   48 A'   49 A'   17 A"   18 A"   50 A'   51 A'   52 A'                 
  0.112   0.116   0.136   0.154   0.165   0.176   0.180   0.195
 19 A"   53 A'   20 A"   54 A'   55 A'   56 A'   57 A'   58 A'                 
  0.239   0.268   0.295   0.307   0.333   0.350   0.384   0.394
 59 A'   60 A'   21 A"   61 A'   62 A'   63 A'   64 A'   65 A'                 
  0.404   0.405   0.424   0.427   0.433   0.448   0.460   0.485
 22 A"   66 A'   23 A"   67 A'   68 A'   24 A"   69 A'   70 A'                 
  0.501   0.509   0.512   0.555   0.558   0.577   0.595   0.600
 25 A"   26 A"   27 A"   28 A"   29 A"   71 A'   72 A'   73 A'                 
  0.612   0.651   0.708   0.709   0.742   0.758   0.819   0.824
 74 A'   75 A'   76 A'   30 A"   77 A'   78 A'   79 A'   31 A"                 
  0.848   0.868   0.876   0.905   0.945   0.989   1.017   1.128
 80 A'   32 A"   81 A'   82 A'   83 A'   84 A'   85 A'   86 A'                 
  1.149   1.176   1.261   1.365   1.382   1.451   1.534   1.556
 33 A"   87 A'   34 A"   35 A"   88 A'   89 A'   90 A'   36 A"                 
  1.628   1.683   1.855   1.864   1.924   1.986   1.997   2.003
 91 A'   92 A'   93 A'   37 A"   94 A'   38 A"   95 A'   39 A"                 
  2.080   2.128   2.174   2.200   2.233   2.235   2.348   2.478
 96 A'   97 A'   98 A'   99 A'   40 A"  100 A'  101 A'  102 A'                 
  2.608   2.797   2.903   3.061   3.131   3.405   3.740   3.768
 41 A"   42 A"  103 A'  104 A'  105 A'  106 A'   43 A"  107 A'                 
  3.949   3.977   3.980   4.009   4.020   4.025   4.034   4.090
 44 A"   45 A"   46 A"  108 A'  109 A'   47 A"  110 A'   48 A"                 
  4.105   4.219   4.363   4.393   4.756   6.268   6.353   6.522
111 A'  112 A'  113 A'  114 A'  115 A'   49 A"  116 A'  117 A'                 
  6.674   6.684   7.530   7.539   7.564   7.588   7.676   7.692
118 A'  119 A'   50 A"   51 A"  120 A'  121 A'  122 A'  123 A'                 
  9.727  23.283  24.050  25.783  25.955  26.384  47.874  47.943
124 A'  125 A'  126 A'   52 A"  127 A'  128 A'  129 A'  130 A'                 
 66.721 215.711 289.725 289.734 289.757 289.790 289.894 289.910
131 A'  132 A'   53 A"   54 A"  133 A'  134 A'  135 A'  136 A'                 
*******1020.747
137 A'  138 A'                                                                 
 --------------------------------------------------------------

          Ground-State Mulliken Net Atomic Charges

     Atom                 Charge (a.u.)
  ----------------------------------------
      1 Cl                    0.364219
      2 Br                   -0.116866
      3 F                    -0.004723
      4 Br                   -0.009195
      5 C                    -0.500451
      6 C                     0.267016
  ----------------------------------------
  Sum of atomic charges =     0.000000

 -----------------------------------------------------------------
                    Cartesian Multipole Moments
 -----------------------------------------------------------------
    Charge (ESU x 10^10)
                 0.0000
    Dipole Moment (Debye)
         X      -0.1938      Y       0.6195      Z       0.0000
       Tot       0.6491
    Quadrupole Moments (Debye-Ang)
        XX     -64.5334     XY       2.1783     YY     -63.3302
        XZ       0.0000     YZ       0.0000     ZZ     -65.9000
    Octopole Moments (Debye-Ang^2)
       XXX     -70.3345    XXY       3.4560    XYY     -31.9507
       YYY      -1.3546    XXZ       0.0000    XYZ      -0.0000
       YYZ       0.0000    XZZ     -22.9830    YZZ      -2.7759
       ZZZ       0.0000
    Hexadecapole Moments (Debye-Ang^3)
      XXXX    -942.5467   XXXY     -45.4963   XXYY    -267.5761
      XYYY     -62.6002   YYYY    -732.8171   XXXZ      -0.0000
      XXYZ       0.0000   XYYZ      -0.0000   YYYZ       0.0000
      XXZZ    -174.7323   XYZZ     -26.8196   YYZZ    -145.1524
      XZZZ       0.0000   YZZZ       0.0000   ZZZZ     -76.3043
 -----------------------------------------------------------------
 Calculating analytic gradient of the SCF energy
 Gradient of SCF Energy
            1           2           3           4           5           6
    1   0.0007483   0.0002585   0.0002019   0.0001815  -0.0009266  -0.0004637
    2   0.0004068  -0.0004714   0.0003089   0.0002771  -0.0008034   0.0002819
    3   0.0000000  -0.0000000  -0.0000000  -0.0000000   0.0000000   0.0000000
 Max gradient component =       9.266E-04
 RMS gradient           =       4.122E-04
 Gradient time:  CPU 32.51 s  wall 4.18 s
 Geometry Optimization Parameters
   NAtoms,    NIC,     NZ,  NCons,   NDum,   NFix, NCnnct, MaxDiis
        6      37       0       0       0       0       0       0

 Cartesian Hessian Update
 Hessian Updated using BFGS Update


** GEOMETRY OPTIMIZATION IN DELOCALIZED INTERNAL COORDINATES **
   Searching for a Minimum

   Optimization Cycle:  18

                       Coordinates (Angstroms)
     ATOM                X               Y               Z
      1  Cl        2.6853424363    0.9835035722    0.0000000000
      2  Br       -0.6478383070    1.5861842701    0.0000000000
      3  F         2.0562656286   -1.4823894388    0.0000000000
      4  Br       -0.9558389942   -1.6249439822    0.0000000000
      5  C         1.5053764930   -0.2691564945    0.0000000000
      6  C         0.1794272299   -0.1097117040    0.0000000000
   Point Group: cs    Number of degrees of freedom:     9


   Energy is  -5784.569357637

 Hessian Updated using BFGS Update

  9 Hessian modes will be used to form the next step
  Hessian Eigenvalues:
     0.054548    0.085798    0.251137    0.251606    0.313208    0.398008
     0.492424    0.586834    1.028149

 Minimum Search - Taking Simple RFO Step
 Searching for Lamda that Minimizes Along All modes
 Value Taken    Lamda =  -0.00000405
 Step Taken.  Stepsize is  0.004103

                             Maximum     Tolerance    Cnvgd?
         Gradient           0.000649      0.000300      NO
         Displacement       0.002802      0.001200      NO
         Energy change     -0.000004      0.000001      NO


 New Cartesian Coordinates Obtained by Inverse Iteration

 Displacement from previous Coordinates is:  0.003121
 ----------------------------------------------------------------
             Standard Nuclear Orientation (Angstroms)
    I     Atom           X                Y                Z
 ----------------------------------------------------------------
    1      Cl      2.6843741963     0.9831815876     0.0000000000
    2      Br     -0.6482143461     1.5861158922     0.0000000000
    3      F       2.0560709408    -1.4827510516     0.0000000000
    4      Br     -0.9557682488    -1.6244644258     0.0000000000
    5      C       1.5061392830    -0.2689184618     0.0000000000
    6      C       0.1801326615    -0.1096773178     0.0000000000
 ----------------------------------------------------------------
 Molecular Point Group                 Cs    NOp =  2
 Largest Abelian Subgroup              Cs    NOp =  2
 Nuclear Repulsion Energy =   787.4796855132 hartrees
 There are       54 alpha and       54 beta electrons
 Applying Cartesian multipole field
    Component          Value
    ---------          -----
     (2,0,0)        1.00000E-11
     (0,2,0)        2.00000E-11
     (0,0,2)       -3.00000E-11
 Nucleus-field energy     =     0.0000000234 hartrees
 Requested basis set is 6-311++G(d,p)
 There are 69 shells and 192 basis functions
 A cutoff of  1.0D-11 yielded   1880 shell pairs
 There are     15855 function pairs (     17538 Cartesian)
 Smallest overlap matrix eigenvalue = 3.45E-05
 Guess MOs from SCF MO coefficient file

 -----------------------------------------------------------------------
  General SCF calculation program by
  Eric Jon Sundstrom, Paul Horn, Yuezhi Mao, Dmitri Zuev, Alec White,
  David Stuck, Shaama M.S., Shane Yost, Joonho Lee, David Small,
  Daniel Levine, Susi Lehtola, Hugh Burton, Evgeny Epifanovsky
 -----------------------------------------------------------------------
 Exchange:     0.2000 Hartree-Fock + 0.0800 Slater + 0.7200 B88
 Correlation:  0.1900 VWN1RPA + 0.8100 LYP
 Using SG-1 standard quadrature grid
 using 8 threads for integral computing
 -------------------------------------------------------
 OpenMP Integral computing Module                
 Release: version 2.0, May 2017, Q-Chem Inc. Pleasanton 
 -------------------------------------------------------
 -------------------------------------------------------
 OpenMP BLAS3 based DFT computing Module                
 Release: version 1.0, May 2013, Q-Chem Inc. Pittsburgh 
 -------------------------------------------------------
 A restricted SCF calculation will be
 performed using DIIS
 SCF converges when DIIS error is below 1.0e-08
 ---------------------------------------
  Cycle       Energy         DIIS error
 ---------------------------------------
    1   -5784.5693588149      1.50e-05  
    2   -5784.5693601365      6.58e-06  
    3   -5784.5693599961      8.63e-06  
    4   -5784.5693603176      1.25e-06  
    5   -5784.5693603236      6.14e-07  
    6   -5784.5693603251      1.27e-07  
    7   -5784.5693603250      4.19e-08  
    8   -5784.5693603251      9.79e-09  Convergence criterion met
 ---------------------------------------
 SCF time:   CPU 61.82s  wall 8.00s 
 SCF   energy in the final basis set =    -5784.5693603251
 Total energy in the final basis set =    -5784.5693603251

 --------------------------------------------------------------
             Orbital Energies (a.u.) and Symmetries
 --------------------------------------------------------------

 Alpha MOs, Restricted
 -- Occupied --                  
-482.87 -482.86 -101.60  -62.52  -62.52  -56.34  -56.34  -56.33
  1 A'    2 A'    3 A'    4 A'    5 A'    6 A'    7 A'    1 A"                 
-56.335 -56.332 -56.332 -24.739 -10.349 -10.301  -9.513  -8.727
  8 A'    2 A"    9 A'   10 A'   11 A'   12 A'   13 A'   14 A'                 
 -8.725  -7.278  -7.268  -7.267  -6.560  -6.557  -6.545  -6.545
 15 A'   16 A'    3 A"   17 A'   18 A'   19 A'    4 A"   20 A'                 
 -6.543  -6.542  -2.671  -2.668  -2.666  -2.666  -2.664  -2.664
  5 A"   21 A'   22 A'   23 A'    6 A"   24 A'    7 A"   25 A'                 
 -2.654  -2.654  -2.652  -2.652  -1.285  -0.926  -0.877  -0.809
  8 A"   26 A'   27 A'    9 A"   28 A'   29 A'   30 A'   31 A'                 
 -0.754  -0.626  -0.552  -0.524  -0.522  -0.443  -0.437  -0.406
 32 A'   33 A'   34 A'   10 A"   35 A'   36 A'   37 A'   11 A"                 
 -0.369  -0.365  -0.336  -0.322  -0.306  -0.266
 12 A"   38 A'   39 A'   13 A"   40 A'   14 A"                                 
 -- Virtual --                   
 -0.061  -0.046  -0.039  -0.008   0.013   0.030   0.041   0.043
 41 A'   42 A'   15 A"   43 A'   44 A'   45 A'   46 A'   16 A"                 
  0.056   0.065   0.067   0.071   0.077   0.093   0.100   0.112
 47 A'   48 A'   49 A'   17 A"   18 A"   50 A'   51 A'   52 A'                 
  0.112   0.116   0.136   0.154   0.165   0.176   0.180   0.195
 19 A"   53 A'   20 A"   54 A'   55 A'   56 A'   57 A'   58 A'                 
  0.239   0.268   0.295   0.307   0.333   0.350   0.384   0.394
 59 A'   60 A'   21 A"   61 A'   62 A'   63 A'   64 A'   65 A'                 
  0.404   0.405   0.424   0.427   0.433   0.448   0.460   0.485
 22 A"   66 A'   23 A"   67 A'   68 A'   24 A"   69 A'   70 A'                 
  0.501   0.509   0.512   0.555   0.558   0.577   0.595   0.600
 25 A"   26 A"   27 A"   28 A"   29 A"   71 A'   72 A'   73 A'                 
  0.613   0.651   0.708   0.709   0.742   0.758   0.819   0.824
 74 A'   75 A'   76 A'   30 A"   77 A'   78 A'   79 A'   31 A"                 
  0.848   0.867   0.876   0.905   0.946   0.989   1.017   1.128
 80 A'   32 A"   81 A'   82 A'   83 A'   84 A'   85 A'   86 A'                 
  1.149   1.176   1.261   1.365   1.382   1.451   1.534   1.556
 33 A"   87 A'   34 A"   35 A"   88 A'   89 A'   90 A'   36 A"                 
  1.628   1.683   1.855   1.864   1.924   1.986   1.997   2.003
 91 A'   92 A'   93 A'   37 A"   94 A'   38 A"   95 A'   39 A"                 
  2.081   2.128   2.174   2.200   2.233   2.235   2.348   2.478
 96 A'   97 A'   98 A'   99 A'   40 A"  100 A'  101 A'  102 A'                 
  2.608   2.797   2.903   3.061   3.132   3.405   3.741   3.768
 41 A"   42 A"  103 A'  104 A'  105 A'  106 A'   43 A"  107 A'                 
  3.949   3.977   3.980   4.009   4.020   4.025   4.034   4.090
 44 A"   45 A"   46 A"  108 A'  109 A'   47 A"  110 A'   48 A"                 
  4.105   4.219   4.363   4.393   4.756   6.268   6.353   6.522
111 A'  112 A'  113 A'  114 A'  115 A'   49 A"  116 A'  117 A'                 
  6.674   6.684   7.530   7.539   7.564   7.588   7.676   7.692
118 A'  119 A'   50 A"   51 A"  120 A'  121 A'  122 A'  123 A'                 
  9.727  23.283  24.050  25.783  25.955  26.384  47.874  47.943
124 A'  125 A'  126 A'   52 A"  127 A'  128 A'  129 A'  130 A'                 
 66.722 215.712 289.725 289.734 289.757 289.791 289.894 289.911
131 A'  132 A'   53 A"   54 A"  133 A'  134 A'  135 A'  136 A'                 
*******1020.747
137 A'  138 A'                                                                 

 Beta MOs, Restricted
 -- Occupied --                  
-482.87 -482.86 -101.60  -62.52  -62.52  -56.34  -56.34  -56.33
  1 A'    2 A'    3 A'    4 A'    5 A'    6 A'    7 A'    1 A"                 
-56.335 -56.332 -56.332 -24.739 -10.349 -10.301  -9.513  -8.727
  8 A'    2 A"    9 A'   10 A'   11 A'   12 A'   13 A'   14 A'                 
 -8.725  -7.278  -7.268  -7.267  -6.560  -6.557  -6.545  -6.545
 15 A'   16 A'    3 A"   17 A'   18 A'   19 A'    4 A"   20 A'                 
 -6.543  -6.542  -2.671  -2.668  -2.666  -2.666  -2.664  -2.664
  5 A"   21 A'   22 A'   23 A'    6 A"   24 A'    7 A"   25 A'                 
 -2.654  -2.654  -2.652  -2.652  -1.285  -0.926  -0.877  -0.809
  8 A"   26 A'   27 A'    9 A"   28 A'   29 A'   30 A'   31 A'                 
 -0.754  -0.626  -0.552  -0.524  -0.522  -0.443  -0.437  -0.406
 32 A'   33 A'   34 A'   10 A"   35 A'   36 A'   37 A'   11 A"                 
 -0.369  -0.365  -0.336  -0.322  -0.306  -0.266
 12 A"   38 A'   39 A'   13 A"   40 A'   14 A"                                 
 -- Virtual --                   
 -0.061  -0.046  -0.039  -0.008   0.013   0.030   0.041   0.043
 41 A'   42 A'   15 A"   43 A'   44 A'   45 A'   46 A'   16 A"                 
  0.056   0.065   0.067   0.071   0.077   0.093   0.100   0.112
 47 A'   48 A'   49 A'   17 A"   18 A"   50 A'   51 A'   52 A'                 
  0.112   0.116   0.136   0.154   0.165   0.176   0.180   0.195
 19 A"   53 A'   20 A"   54 A'   55 A'   56 A'   57 A'   58 A'                 
  0.239   0.268   0.295   0.307   0.333   0.350   0.384   0.394
 59 A'   60 A'   21 A"   61 A'   62 A'   63 A'   64 A'   65 A'                 
  0.404   0.405   0.424   0.427   0.433   0.448   0.460   0.485
 22 A"   66 A'   23 A"   67 A'   68 A'   24 A"   69 A'   70 A'                 
  0.501   0.509   0.512   0.555   0.558   0.577   0.595   0.600
 25 A"   26 A"   27 A"   28 A"   29 A"   71 A'   72 A'   73 A'                 
  0.613   0.651   0.708   0.709   0.742   0.758   0.819   0.824
 74 A'   75 A'   76 A'   30 A"   77 A'   78 A'   79 A'   31 A"                 
  0.848   0.867   0.876   0.905   0.946   0.989   1.017   1.128
 80 A'   32 A"   81 A'   82 A'   83 A'   84 A'   85 A'   86 A'                 
  1.149   1.176   1.261   1.365   1.382   1.451   1.534   1.556
 33 A"   87 A'   34 A"   35 A"   88 A'   89 A'   90 A'   36 A"                 
  1.628   1.683   1.855   1.864   1.924   1.986   1.997   2.003
 91 A'   92 A'   93 A'   37 A"   94 A'   38 A"   95 A'   39 A"                 
  2.081   2.128   2.174   2.200   2.233   2.235   2.348   2.478
 96 A'   97 A'   98 A'   99 A'   40 A"  100 A'  101 A'  102 A'                 
  2.608   2.797   2.903   3.061   3.132   3.405   3.741   3.768
 41 A"   42 A"  103 A'  104 A'  105 A'  106 A'   43 A"  107 A'                 
  3.949   3.977   3.980   4.009   4.020   4.025   4.034   4.090
 44 A"   45 A"   46 A"  108 A'  109 A'   47 A"  110 A'   48 A"                 
  4.105   4.219   4.363   4.393   4.756   6.268   6.353   6.522
111 A'  112 A'  113 A'  114 A'  115 A'   49 A"  116 A'  117 A'                 
  6.674   6.684   7.530   7.539   7.564   7.588   7.676   7.692
118 A'  119 A'   50 A"   51 A"  120 A'  121 A'  122 A'  123 A'                 
  9.727  23.283  24.050  25.783  25.955  26.384  47.874  47.943
124 A'  125 A'  126 A'   52 A"  127 A'  128 A'  129 A'  130 A'                 
 66.722 215.712 289.725 289.734 289.757 289.791 289.894 289.911
131 A'  132 A'   53 A"   54 A"  133 A'  134 A'  135 A'  136 A'                 
*******1020.747
137 A'  138 A'                                                                 
 --------------------------------------------------------------

          Ground-State Mulliken Net Atomic Charges

     Atom                 Charge (a.u.)
  ----------------------------------------
      1 Cl                    0.364882
      2 Br                   -0.116965
      3 F                    -0.004965
      4 Br                   -0.009343
      5 C                    -0.500735
      6 C                     0.267126
  ----------------------------------------
  Sum of atomic charges =     0.000000

 -----------------------------------------------------------------
                    Cartesian Multipole Moments
 -----------------------------------------------------------------
    Charge (ESU x 10^10)
                 0.0000
    Dipole Moment (Debye)
         X      -0.1867      Y       0.6237      Z      -0.0000
       Tot       0.6510
    Quadrupole Moments (Debye-Ang)
        XX     -64.5133     XY       2.1880     YY     -63.3370
        XZ       0.0000     YZ       0.0000     ZZ     -65.8982
    Octopole Moments (Debye-Ang^2)
       XXX     -70.2478    XXY       3.4782    XYY     -31.9285
       YYY      -1.3489    XXZ       0.0000    XYZ      -0.0000
       YYZ      -0.0000    XZZ     -22.9612    YZZ      -2.7761
       ZZZ      -0.0000
    Hexadecapole Moments (Debye-Ang^3)
      XXXX    -942.0868   XXXY     -45.3181   XXYY    -267.4704
      XYYY     -62.4381   YYYY    -732.7032   XXXZ       0.0000
      XXYZ       0.0000   XYYZ       0.0000   YYYZ       0.0000
      XXZZ    -174.6569   XYZZ     -26.7641   YYZZ    -145.1192
      XZZZ       0.0000   YZZZ       0.0000   ZZZZ     -76.3014
 -----------------------------------------------------------------
 Calculating analytic gradient of the SCF energy
 Gradient of SCF Energy
            1           2           3           4           5           6
    1   0.0002209   0.0001422   0.0000805   0.0001308  -0.0003265  -0.0002479
    2   0.0000207  -0.0003838   0.0002400   0.0003012  -0.0003692   0.0001909
    3   0.0000000  -0.0000000  -0.0000000  -0.0000000  -0.0000000   0.0000000
 Max gradient component =       3.838E-04
 RMS gradient           =       2.013E-04
 Gradient time:  CPU 32.43 s  wall 4.17 s
 Geometry Optimization Parameters
   NAtoms,    NIC,     NZ,  NCons,   NDum,   NFix, NCnnct, MaxDiis
        6      37       0       0       0       0       0       0

 Cartesian Hessian Update
 Hessian Updated using BFGS Update


** GEOMETRY OPTIMIZATION IN DELOCALIZED INTERNAL COORDINATES **
   Searching for a Minimum

   Optimization Cycle:  19

                       Coordinates (Angstroms)
     ATOM                X               Y               Z
      1  Cl        2.6843741963    0.9831815876    0.0000000000
      2  Br       -0.6482143461    1.5861158922    0.0000000000
      3  F         2.0560709408   -1.4827510516    0.0000000000
      4  Br       -0.9557682488   -1.6244644258    0.0000000000
      5  C         1.5061392830   -0.2689184618    0.0000000000
      6  C         0.1801326615   -0.1096773178    0.0000000000
   Point Group: cs    Number of degrees of freedom:     9


   Energy is  -5784.569360325

 Hessian Updated using BFGS Update

  9 Hessian modes will be used to form the next step
  Hessian Eigenvalues:
     0.058892    0.094018    0.174234    0.251580    0.275131    0.392834
     0.470984    0.579812    1.028044

 Minimum Search - Taking Simple RFO Step
 Searching for Lamda that Minimizes Along All modes
 Value Taken    Lamda =  -0.00000147
 Step Taken.  Stepsize is  0.003120

                             Maximum     Tolerance    Cnvgd?
         Gradient           0.000258      0.000300     YES
         Displacement       0.002226      0.001200      NO
         Energy change     -0.000003      0.000001      NO


 New Cartesian Coordinates Obtained by Inverse Iteration

 Displacement from previous Coordinates is:  0.002251
 ----------------------------------------------------------------
             Standard Nuclear Orientation (Angstroms)
    I     Atom           X                Y                Z
 ----------------------------------------------------------------
    1      Cl      2.6838067943     0.9833257474     0.0000000000
    2      Br     -0.6480756978     1.5866120037     0.0000000000
    3      F       2.0556306319    -1.4831662200     0.0000000000
    4      Br     -0.9555574951    -1.6248460877     0.0000000000
    5      C       1.5065251005    -0.2687418698     0.0000000000
    6      C       0.1804051529    -0.1096973507     0.0000000000
 ----------------------------------------------------------------
 Molecular Point Group                 Cs    NOp =  2
 Largest Abelian Subgroup              Cs    NOp =  2
 Nuclear Repulsion Energy =   787.4280462404 hartrees
 There are       54 alpha and       54 beta electrons
 Applying Cartesian multipole field
    Component          Value
    ---------          -----
     (2,0,0)        1.00000E-11
     (0,2,0)        2.00000E-11
     (0,0,2)       -3.00000E-11
 Nucleus-field energy     =     0.0000000234 hartrees
 Requested basis set is 6-311++G(d,p)
 There are 69 shells and 192 basis functions
 A cutoff of  1.0D-11 yielded   1880 shell pairs
 There are     15855 function pairs (     17538 Cartesian)
 Smallest overlap matrix eigenvalue = 3.45E-05
 Guess MOs from SCF MO coefficient file

 -----------------------------------------------------------------------
  General SCF calculation program by
  Eric Jon Sundstrom, Paul Horn, Yuezhi Mao, Dmitri Zuev, Alec White,
  David Stuck, Shaama M.S., Shane Yost, Joonho Lee, David Small,
  Daniel Levine, Susi Lehtola, Hugh Burton, Evgeny Epifanovsky
 -----------------------------------------------------------------------
 Exchange:     0.2000 Hartree-Fock + 0.0800 Slater + 0.7200 B88
 Correlation:  0.1900 VWN1RPA + 0.8100 LYP
 Using SG-1 standard quadrature grid
 using 8 threads for integral computing
 -------------------------------------------------------
 OpenMP Integral computing Module                
 Release: version 2.0, May 2017, Q-Chem Inc. Pleasanton 
 -------------------------------------------------------
 -------------------------------------------------------
 OpenMP BLAS3 based DFT computing Module                
 Release: version 1.0, May 2013, Q-Chem Inc. Pittsburgh 
 -------------------------------------------------------
 A restricted SCF calculation will be
 performed using DIIS
 SCF converges when DIIS error is below 1.0e-08
 ---------------------------------------
  Cycle       Energy         DIIS error
 ---------------------------------------
    1   -5784.5693605819      1.00e-05  
    2   -5784.5693611130      5.16e-06  
    3   -5784.5693610176      6.86e-06  
    4   -5784.5693612277      7.28e-07  
    5   -5784.5693612291      3.66e-07  
    6   -5784.5693612296      5.32e-08  
    7   -5784.5693612296      2.26e-08  
    8   -5784.5693612296      6.86e-09  Convergence criterion met
 ---------------------------------------
 SCF time:   CPU 61.79s  wall 8.00s 
 SCF   energy in the final basis set =    -5784.5693612296
 Total energy in the final basis set =    -5784.5693612296

 --------------------------------------------------------------
             Orbital Energies (a.u.) and Symmetries
 --------------------------------------------------------------

 Alpha MOs, Restricted
 -- Occupied --                  
-482.87 -482.86 -101.60  -62.52  -62.52  -56.34  -56.34  -56.33
  1 A'    2 A'    3 A'    4 A'    5 A'    6 A'    7 A'    1 A"                 
-56.335 -56.332 -56.332 -24.739 -10.349 -10.301  -9.513  -8.727
  8 A'    2 A"    9 A'   10 A'   11 A'   12 A'   13 A'   14 A'                 
 -8.725  -7.278  -7.268  -7.267  -6.560  -6.557  -6.545  -6.545
 15 A'   16 A'    3 A"   17 A'   18 A'   19 A'    4 A"   20 A'                 
 -6.543  -6.542  -2.670  -2.668  -2.666  -2.666  -2.664  -2.664
  5 A"   21 A'   22 A'   23 A'    6 A"   24 A'    7 A"   25 A'                 
 -2.654  -2.654  -2.652  -2.652  -1.285  -0.926  -0.877  -0.809
  8 A"   26 A'   27 A'    9 A"   28 A'   29 A'   30 A'   31 A'                 
 -0.754  -0.626  -0.552  -0.524  -0.522  -0.442  -0.437  -0.406
 32 A'   33 A'   34 A'   10 A"   35 A'   36 A'   37 A'   11 A"                 
 -0.369  -0.365  -0.336  -0.322  -0.306  -0.266
 12 A"   38 A'   39 A'   13 A"   40 A'   14 A"                                 
 -- Virtual --                   
 -0.061  -0.046  -0.039  -0.008   0.013   0.030   0.041   0.043
 41 A'   42 A'   15 A"   43 A'   44 A'   45 A'   46 A'   16 A"                 
  0.056   0.065   0.067   0.071   0.077   0.093   0.100   0.112
 47 A'   48 A'   49 A'   17 A"   18 A"   50 A'   51 A'   52 A'                 
  0.112   0.116   0.136   0.154   0.165   0.176   0.180   0.195
 19 A"   53 A'   20 A"   54 A'   55 A'   56 A'   57 A'   58 A'                 
  0.239   0.268   0.295   0.307   0.333   0.350   0.384   0.394
 59 A'   60 A'   21 A"   61 A'   62 A'   63 A'   64 A'   65 A'                 
  0.404   0.405   0.424   0.427   0.433   0.448   0.460   0.485
 22 A"   66 A'   23 A"   67 A'   68 A'   24 A"   69 A'   70 A'                 
  0.501   0.509   0.512   0.555   0.558   0.577   0.595   0.600
 25 A"   26 A"   27 A"   28 A"   29 A"   71 A'   72 A'   73 A'                 
  0.613   0.651   0.708   0.709   0.742   0.758   0.819   0.824
 74 A'   75 A'   76 A'   30 A"   77 A'   78 A'   79 A'   31 A"                 
  0.848   0.867   0.876   0.905   0.946   0.989   1.017   1.128
 80 A'   32 A"   81 A'   82 A'   83 A'   84 A'   85 A'   86 A'                 
  1.149   1.176   1.261   1.365   1.382   1.451   1.534   1.556
 33 A"   87 A'   34 A"   35 A"   88 A'   89 A'   90 A'   36 A"                 
  1.628   1.683   1.856   1.864   1.924   1.986   1.997   2.003
 91 A'   92 A'   93 A'   37 A"   94 A'   38 A"   95 A'   39 A"                 
  2.080   2.128   2.174   2.200   2.233   2.235   2.348   2.478
 96 A'   97 A'   98 A'   99 A'   40 A"  100 A'  101 A'  102 A'                 
  2.608   2.797   2.903   3.061   3.132   3.406   3.741   3.768
 41 A"   42 A"  103 A'  104 A'  105 A'  106 A'   43 A"  107 A'                 
  3.948   3.977   3.980   4.009   4.020   4.025   4.034   4.090
 44 A"   45 A"   46 A"  108 A'  109 A'   47 A"  110 A'   48 A"                 
  4.105   4.219   4.363   4.393   4.756   6.268   6.353   6.522
111 A'  112 A'  113 A'  114 A'  115 A'   49 A"  116 A'  117 A'                 
  6.673   6.684   7.530   7.539   7.564   7.588   7.677   7.692
118 A'  119 A'   50 A"   51 A"  120 A'  121 A'  122 A'  123 A'                 
  9.728  23.283  24.049  25.783  25.955  26.384  47.874  47.943
124 A'  125 A'  126 A'   52 A"  127 A'  128 A'  129 A'  130 A'                 
 66.722 215.712 289.725 289.734 289.757 289.791 289.894 289.910
131 A'  132 A'   53 A"   54 A"  133 A'  134 A'  135 A'  136 A'                 
*******1020.747
137 A'  138 A'                                                                 

 Beta MOs, Restricted
 -- Occupied --                  
-482.87 -482.86 -101.60  -62.52  -62.52  -56.34  -56.34  -56.33
  1 A'    2 A'    3 A'    4 A'    5 A'    6 A'    7 A'    1 A"                 
-56.335 -56.332 -56.332 -24.739 -10.349 -10.301  -9.513  -8.727
  8 A'    2 A"    9 A'   10 A'   11 A'   12 A'   13 A'   14 A'                 
 -8.725  -7.278  -7.268  -7.267  -6.560  -6.557  -6.545  -6.545
 15 A'   16 A'    3 A"   17 A'   18 A'   19 A'    4 A"   20 A'                 
 -6.543  -6.542  -2.670  -2.668  -2.666  -2.666  -2.664  -2.664
  5 A"   21 A'   22 A'   23 A'    6 A"   24 A'    7 A"   25 A'                 
 -2.654  -2.654  -2.652  -2.652  -1.285  -0.926  -0.877  -0.809
  8 A"   26 A'   27 A'    9 A"   28 A'   29 A'   30 A'   31 A'                 
 -0.754  -0.626  -0.552  -0.524  -0.522  -0.442  -0.437  -0.406
 32 A'   33 A'   34 A'   10 A"   35 A'   36 A'   37 A'   11 A"                 
 -0.369  -0.365  -0.336  -0.322  -0.306  -0.266
 12 A"   38 A'   39 A'   13 A"   40 A'   14 A"                                 
 -- Virtual --                   
 -0.061  -0.046  -0.039  -0.008   0.013   0.030   0.041   0.043
 41 A'   42 A'   15 A"   43 A'   44 A'   45 A'   46 A'   16 A"                 
  0.056   0.065   0.067   0.071   0.077   0.093   0.100   0.112
 47 A'   48 A'   49 A'   17 A"   18 A"   50 A'   51 A'   52 A'                 
  0.112   0.116   0.136   0.154   0.165   0.176   0.180   0.195
 19 A"   53 A'   20 A"   54 A'   55 A'   56 A'   57 A'   58 A'                 
  0.239   0.268   0.295   0.307   0.333   0.350   0.384   0.394
 59 A'   60 A'   21 A"   61 A'   62 A'   63 A'   64 A'   65 A'                 
  0.404   0.405   0.424   0.427   0.433   0.448   0.460   0.485
 22 A"   66 A'   23 A"   67 A'   68 A'   24 A"   69 A'   70 A'                 
  0.501   0.509   0.512   0.555   0.558   0.577   0.595   0.600
 25 A"   26 A"   27 A"   28 A"   29 A"   71 A'   72 A'   73 A'                 
  0.613   0.651   0.708   0.709   0.742   0.758   0.819   0.824
 74 A'   75 A'   76 A'   30 A"   77 A'   78 A'   79 A'   31 A"                 
  0.848   0.867   0.876   0.905   0.946   0.989   1.017   1.128
 80 A'   32 A"   81 A'   82 A'   83 A'   84 A'   85 A'   86 A'                 
  1.149   1.176   1.261   1.365   1.382   1.451   1.534   1.556
 33 A"   87 A'   34 A"   35 A"   88 A'   89 A'   90 A'   36 A"                 
  1.628   1.683   1.856   1.864   1.924   1.986   1.997   2.003
 91 A'   92 A'   93 A'   37 A"   94 A'   38 A"   95 A'   39 A"                 
  2.080   2.128   2.174   2.200   2.233   2.235   2.348   2.478
 96 A'   97 A'   98 A'   99 A'   40 A"  100 A'  101 A'  102 A'                 
  2.608   2.797   2.903   3.061   3.132   3.406   3.741   3.768
 41 A"   42 A"  103 A'  104 A'  105 A'  106 A'   43 A"  107 A'                 
  3.948   3.977   3.980   4.009   4.020   4.025   4.034   4.090
 44 A"   45 A"   46 A"  108 A'  109 A'   47 A"  110 A'   48 A"                 
  4.105   4.219   4.363   4.393   4.756   6.268   6.353   6.522
111 A'  112 A'  113 A'  114 A'  115 A'   49 A"  116 A'  117 A'                 
  6.673   6.684   7.530   7.539   7.564   7.588   7.677   7.692
118 A'  119 A'   50 A"   51 A"  120 A'  121 A'  122 A'  123 A'                 
  9.728  23.283  24.049  25.783  25.955  26.384  47.874  47.943
124 A'  125 A'  126 A'   52 A"  127 A'  128 A'  129 A'  130 A'                 
 66.722 215.712 289.725 289.734 289.757 289.791 289.894 289.910
131 A'  132 A'   53 A"   54 A"  133 A'  134 A'  135 A'  136 A'                 
*******1020.747
137 A'  138 A'                                                                 
 --------------------------------------------------------------

          Ground-State Mulliken Net Atomic Charges

     Atom                 Charge (a.u.)
  ----------------------------------------
      1 Cl                    0.365394
      2 Br                   -0.117092
      3 F                    -0.005146
      4 Br                   -0.009406
      5 C                    -0.501186
      6 C                     0.267435
  ----------------------------------------
  Sum of atomic charges =     0.000000

 -----------------------------------------------------------------
                    Cartesian Multipole Moments
 -----------------------------------------------------------------
    Charge (ESU x 10^10)
                 0.0000
    Dipole Moment (Debye)
         X      -0.1823      Y       0.6262      Z       0.0000
       Tot       0.6522
    Quadrupole Moments (Debye-Ang)
        XX     -64.5045     XY       2.1961     YY     -63.3363
        XZ      -0.0000     YZ       0.0000     ZZ     -65.8988
    Octopole Moments (Debye-Ang^2)
       XXX     -70.2137    XXY       3.4909    XYY     -31.9229
       YYY      -1.3472    XXZ       0.0000    XYZ      -0.0000
       YYZ       0.0000    XZZ     -22.9565    YZZ      -2.7772
       ZZZ       0.0000
    Hexadecapole Moments (Debye-Ang^3)
      XXXX    -941.7195   XXXY     -45.2725   XXYY    -267.4686
      XYYY     -62.3847   YYYY    -733.0239   XXXZ      -0.0000
      XXYZ      -0.0000   XYYZ      -0.0000   YYYZ       0.0000
      XXZZ    -174.5948   XYZZ     -26.7536   YYZZ    -145.1828
      XZZZ      -0.0000   YZZZ       0.0000   ZZZZ     -76.3035
 -----------------------------------------------------------------
 Calculating analytic gradient of the SCF energy
 Gradient of SCF Energy
            1           2           3           4           5           6
    1  -0.0000180   0.0000751  -0.0000223   0.0000557   0.0000513  -0.0001418
    2  -0.0000711  -0.0001771   0.0000699   0.0001529  -0.0000840   0.0001094
    3   0.0000000   0.0000000  -0.0000000   0.0000000  -0.0000000   0.0000000
 Max gradient component =       1.771E-04
 RMS gradient           =       8.028E-05
 Gradient time:  CPU 32.40 s  wall 4.17 s
 Geometry Optimization Parameters
   NAtoms,    NIC,     NZ,  NCons,   NDum,   NFix, NCnnct, MaxDiis
        6      37       0       0       0       0       0       0

 Cartesian Hessian Update
 Hessian Updated using BFGS Update


** GEOMETRY OPTIMIZATION IN DELOCALIZED INTERNAL COORDINATES **
   Searching for a Minimum

   Optimization Cycle:  20

                       Coordinates (Angstroms)
     ATOM                X               Y               Z
      1  Cl        2.6838067943    0.9833257474    0.0000000000
      2  Br       -0.6480756978    1.5866120037    0.0000000000
      3  F         2.0556306319   -1.4831662200    0.0000000000
      4  Br       -0.9555574951   -1.6248460877    0.0000000000
      5  C         1.5065251005   -0.2687418698    0.0000000000
      6  C         0.1804051529   -0.1096973507    0.0000000000
   Point Group: cs    Number of degrees of freedom:     9


   Energy is  -5784.569361230

 Hessian Updated using BFGS Update

  9 Hessian modes will be used to form the next step
  Hessian Eigenvalues:
     0.054117    0.080610    0.173516    0.251921    0.283222    0.390323
     0.458289    0.570766    1.028007

 Minimum Search - Taking Simple RFO Step
 Searching for Lamda that Minimizes Along All modes
 Value Taken    Lamda =   0.00000000
 Step Taken.  Stepsize is  0.001690

                             Maximum     Tolerance    Cnvgd?
         Gradient           0.000131      0.000300     YES
         Displacement       0.001443      0.001200      NO
         Energy change     -0.000001      0.000001     YES


                       Distance Matrix (Angstroms)
             Cl(  1)   Br(  2)   F (  3)   Br(  4)   C (  5)
   Br(  2)  3.386059
   F (  3)  2.545228  4.090668
   Br(  4)  4.477447  3.226144  3.014519
   C (  5)  1.718623  2.843351  1.332795  2.810849
   C (  6)  2.731615  1.887815  2.324411  1.893697  1.335623

 Final energy is   -5784.5693612295872     


 ******************************
 **  OPTIMIZATION CONVERGED  **
 ******************************

                       Coordinates (Angstroms)
     ATOM                X               Y               Z
      1  Cl        2.6838067943    0.9833257474    0.0000000000
      2  Br       -0.6480756978    1.5866120037    0.0000000000
      3  F         2.0556306319   -1.4831662200    0.0000000000
      4  Br       -0.9555574951   -1.6248460877    0.0000000000
      5  C         1.5065251005   -0.2687418698    0.0000000000
      6  C         0.1804051529   -0.1096973507    0.0000000000

Z-matrix Print:
$molecule
0 1
Br
C  1 1.887815
C  2 1.335623 1 122.869920
F  3 1.332795 2 121.169189 1 -180.000000 0
Cl 3 1.718623 2 126.397798 1 -0.000000 0
Br 2 1.893697 1 117.108783 3 -180.000000 0
$end


 --------------------------------------------------------------
             Orbital Energies (a.u.) and Symmetries
 --------------------------------------------------------------

 Alpha MOs, Restricted
 -- Occupied --                  
-482.87 -482.86 -101.60  -62.52  -62.52  -56.34  -56.34  -56.33
  1 A'    2 A'    3 A'    4 A'    5 A'    6 A'    7 A'    1 A"                 
-56.335 -56.332 -56.332 -24.739 -10.349 -10.301  -9.513  -8.727
  8 A'    2 A"    9 A'   10 A'   11 A'   12 A'   13 A'   14 A'                 
 -8.725  -7.278  -7.268  -7.267  -6.560  -6.557  -6.545  -6.545
 15 A'   16 A'    3 A"   17 A'   18 A'   19 A'    4 A"   20 A'                 
 -6.543  -6.542  -2.670  -2.668  -2.666  -2.666  -2.664  -2.664
  5 A"   21 A'   22 A'   23 A'    6 A"   24 A'    7 A"   25 A'                 
 -2.654  -2.654  -2.652  -2.652  -1.285  -0.926  -0.877  -0.809
  8 A"   26 A'   27 A'    9 A"   28 A'   29 A'   30 A'   31 A'                 
 -0.754  -0.626  -0.552  -0.524  -0.522  -0.442  -0.437  -0.406
 32 A'   33 A'   34 A'   10 A"   35 A'   36 A'   37 A'   11 A"                 
 -0.369  -0.365  -0.336  -0.322  -0.306  -0.266
 12 A"   38 A'   39 A'   13 A"   40 A'   14 A"                                 
 -- Virtual --                   
 -0.061  -0.046  -0.039  -0.008   0.013   0.030   0.041   0.043
 41 A'   42 A'   15 A"   43 A'   44 A'   45 A'   46 A'   16 A"                 
  0.056   0.065   0.067   0.071   0.077   0.093   0.100   0.112
 47 A'   48 A'   49 A'   17 A"   18 A"   50 A'   51 A'   52 A'                 
  0.112   0.116   0.136   0.154   0.165   0.176   0.180   0.195
 19 A"   53 A'   20 A"   54 A'   55 A'   56 A'   57 A'   58 A'                 
  0.239   0.268   0.295   0.307   0.333   0.350   0.384   0.394
 59 A'   60 A'   21 A"   61 A'   62 A'   63 A'   64 A'   65 A'                 
  0.404   0.405   0.424   0.427   0.433   0.448   0.460   0.485
 22 A"   66 A'   23 A"   67 A'   68 A'   24 A"   69 A'   70 A'                 
  0.501   0.509   0.512   0.555   0.558   0.577   0.595   0.600
 25 A"   26 A"   27 A"   28 A"   29 A"   71 A'   72 A'   73 A'                 
  0.613   0.651   0.708   0.709   0.742   0.758   0.819   0.824
 74 A'   75 A'   76 A'   30 A"   77 A'   78 A'   79 A'   31 A"                 
  0.848   0.867   0.876   0.905   0.946   0.989   1.017   1.128
 80 A'   32 A"   81 A'   82 A'   83 A'   84 A'   85 A'   86 A'                 
  1.149   1.176   1.261   1.365   1.382   1.451   1.534   1.556
 33 A"   87 A'   34 A"   35 A"   88 A'   89 A'   90 A'   36 A"                 
  1.628   1.683   1.856   1.864   1.924   1.986   1.997   2.003
 91 A'   92 A'   93 A'   37 A"   94 A'   38 A"   95 A'   39 A"                 
  2.080   2.128   2.174   2.200   2.233   2.235   2.348   2.478
 96 A'   97 A'   98 A'   99 A'   40 A"  100 A'  101 A'  102 A'                 
  2.608   2.797   2.903   3.061   3.132   3.406   3.741   3.768
 41 A"   42 A"  103 A'  104 A'  105 A'  106 A'   43 A"  107 A'                 
  3.948   3.977   3.980   4.009   4.020   4.025   4.034   4.090
 44 A"   45 A"   46 A"  108 A'  109 A'   47 A"  110 A'   48 A"                 
  4.105   4.219   4.363   4.393   4.756   6.268   6.353   6.522
111 A'  112 A'  113 A'  114 A'  115 A'   49 A"  116 A'  117 A'                 
  6.673   6.684   7.530   7.539   7.564   7.588   7.677   7.692
118 A'  119 A'   50 A"   51 A"  120 A'  121 A'  122 A'  123 A'                 
  9.728  23.283  24.049  25.783  25.955  26.384  47.874  47.943
124 A'  125 A'  126 A'   52 A"  127 A'  128 A'  129 A'  130 A'                 
 66.722 215.712 289.725 289.734 289.757 289.791 289.894 289.910
131 A'  132 A'   53 A"   54 A"  133 A'  134 A'  135 A'  136 A'                 
*******1020.747
137 A'  138 A'                                                                 

 Beta MOs, Restricted
 -- Occupied --                  
-482.87 -482.86 -101.60  -62.52  -62.52  -56.34  -56.34  -56.33
  1 A'    2 A'    3 A'    4 A'    5 A'    6 A'    7 A'    1 A"                 
-56.335 -56.332 -56.332 -24.739 -10.349 -10.301  -9.513  -8.727
  8 A'    2 A"    9 A'   10 A'   11 A'   12 A'   13 A'   14 A'                 
 -8.725  -7.278  -7.268  -7.267  -6.560  -6.557  -6.545  -6.545
 15 A'   16 A'    3 A"   17 A'   18 A'   19 A'    4 A"   20 A'                 
 -6.543  -6.542  -2.670  -2.668  -2.666  -2.666  -2.664  -2.664
  5 A"   21 A'   22 A'   23 A'    6 A"   24 A'    7 A"   25 A'                 
 -2.654  -2.654  -2.652  -2.652  -1.285  -0.926  -0.877  -0.809
  8 A"   26 A'   27 A'    9 A"   28 A'   29 A'   30 A'   31 A'                 
 -0.754  -0.626  -0.552  -0.524  -0.522  -0.442  -0.437  -0.406
 32 A'   33 A'   34 A'   10 A"   35 A'   36 A'   37 A'   11 A"                 
 -0.369  -0.365  -0.336  -0.322  -0.306  -0.266
 12 A"   38 A'   39 A'   13 A"   40 A'   14 A"                                 
 -- Virtual --                   
 -0.061  -0.046  -0.039  -0.008   0.013   0.030   0.041   0.043
 41 A'   42 A'   15 A"   43 A'   44 A'   45 A'   46 A'   16 A"                 
  0.056   0.065   0.067   0.071   0.077   0.093   0.100   0.112
 47 A'   48 A'   49 A'   17 A"   18 A"   50 A'   51 A'   52 A'                 
  0.112   0.116   0.136   0.154   0.165   0.176   0.180   0.195
 19 A"   53 A'   20 A"   54 A'   55 A'   56 A'   57 A'   58 A'                 
  0.239   0.268   0.295   0.307   0.333   0.350   0.384   0.394
 59 A'   60 A'   21 A"   61 A'   62 A'   63 A'   64 A'   65 A'                 
  0.404   0.405   0.424   0.427   0.433   0.448   0.460   0.485
 22 A"   66 A'   23 A"   67 A'   68 A'   24 A"   69 A'   70 A'                 
  0.501   0.509   0.512   0.555   0.558   0.577   0.595   0.600
 25 A"   26 A"   27 A"   28 A"   29 A"   71 A'   72 A'   73 A'                 
  0.613   0.651   0.708   0.709   0.742   0.758   0.819   0.824
 74 A'   75 A'   76 A'   30 A"   77 A'   78 A'   79 A'   31 A"                 
  0.848   0.867   0.876   0.905   0.946   0.989   1.017   1.128
 80 A'   32 A"   81 A'   82 A'   83 A'   84 A'   85 A'   86 A'                 
  1.149   1.176   1.261   1.365   1.382   1.451   1.534   1.556
 33 A"   87 A'   34 A"   35 A"   88 A'   89 A'   90 A'   36 A"                 
  1.628   1.683   1.856   1.864   1.924   1.986   1.997   2.003
 91 A'   92 A'   93 A'   37 A"   94 A'   38 A"   95 A'   39 A"                 
  2.080   2.128   2.174   2.200   2.233   2.235   2.348   2.478
 96 A'   97 A'   98 A'   99 A'   40 A"  100 A'  101 A'  102 A'                 
  2.608   2.797   2.903   3.061   3.132   3.406   3.741   3.768
 41 A"   42 A"  103 A'  104 A'  105 A'  106 A'   43 A"  107 A'                 
  3.948   3.977   3.980   4.009   4.020   4.025   4.034   4.090
 44 A"   45 A"   46 A"  108 A'  109 A'   47 A"  110 A'   48 A"                 
  4.105   4.219   4.363   4.393   4.756   6.268   6.353   6.522
111 A'  112 A'  113 A'  114 A'  115 A'   49 A"  116 A'  117 A'                 
  6.673   6.684   7.530   7.539   7.564   7.588   7.677   7.692
118 A'  119 A'   50 A"   51 A"  120 A'  121 A'  122 A'  123 A'                 
  9.728  23.283  24.049  25.783  25.955  26.384  47.874  47.943
124 A'  125 A'  126 A'   52 A"  127 A'  128 A'  129 A'  130 A'                 
 66.722 215.712 289.725 289.734 289.757 289.791 289.894 289.910
131 A'  132 A'   53 A"   54 A"  133 A'  134 A'  135 A'  136 A'                 
*******1020.747
137 A'  138 A'                                                                 
 --------------------------------------------------------------

          Ground-State Mulliken Net Atomic Charges

     Atom                 Charge (a.u.)
  ----------------------------------------
      1 Cl                    0.365394
      2 Br                   -0.117092
      3 F                    -0.005146
      4 Br                   -0.009406
      5 C                    -0.501186
      6 C                     0.267435
  ----------------------------------------
  Sum of atomic charges =     0.000000

 -----------------------------------------------------------------
                    Cartesian Multipole Moments
 -----------------------------------------------------------------
    Charge (ESU x 10^10)
                 0.0000
    Dipole Moment (Debye)
         X      -0.1823      Y       0.6262      Z       0.0000
       Tot       0.6522
    Quadrupole Moments (Debye-Ang)
        XX     -64.5045     XY       2.1961     YY     -63.3363
        XZ      -0.0000     YZ       0.0000     ZZ     -65.8988
    Octopole Moments (Debye-Ang^2)
       XXX     -70.2137    XXY       3.4909    XYY     -31.9229
       YYY      -1.3472    XXZ       0.0000    XYZ      -0.0000
       YYZ       0.0000    XZZ     -22.9565    YZZ      -2.7772
       ZZZ       0.0000
    Hexadecapole Moments (Debye-Ang^3)
      XXXX    -941.7195   XXXY     -45.2725   XXYY    -267.4686
      XYYY     -62.3847   YYYY    -733.0239   XXXZ      -0.0000
      XXYZ      -0.0000   XYYZ      -0.0000   YYYZ       0.0000
      XXZZ    -174.5948   XYZZ     -26.7536   YYZZ    -145.1828
      XZZZ      -0.0000   YZZZ       0.0000   ZZZZ     -76.3035
 -----------------------------------------------------------------
Archival summary:
1\1\K55V\OPT\ProcedureUnspecified\BasisUnspecified\r2l112\taweetha\MonAug2704:29:192018MonAug2704:29:192018\0\\#,OPT,ProcedureUnspecified,BasisUnspecified,\\0,1\Br\C,1,1.88782\C,2,1.33562,1,122.87\F,3,1.3328,2,121.169,1,-180,0\Cl,3,1.71862,2,126.398,1,-0,0\Br,2,1.8937,1,117.109,3,-180,0\\\@

 Total job time:  314.17s(wall), 2411.47s(cpu) 
 Mon Aug 27 04:29:19 2018

        *************************************************************
        *                                                           *
        *  Thank you very much for using Q-Chem.  Have a nice day.  *
        *                                                           *
        *************************************************************


 
User input: 2 of 2 
 
Q-Chem Developer Version!
                  Welcome to Q-Chem
     A Quantum Leap Into The Future Of Chemistry


 Q-Chem 5.1, Q-Chem, Inc., Pleasanton, CA (2018)

 Yihan Shao,  Zhengting Gan,  E. Epifanovsky,  A. T. B. Gilbert,  M. Wormit,  
 J. Kussmann,  A. W. Lange,  A. Behn,  Jia Deng,  Xintian Feng,  D. Ghosh,  
 M. Goldey,  P. R. Horn,  L. D. Jacobson,  I. Kaliman,  T. Kus,  A. Landau,  
 Jie Liu,  E. I. Proynov,  R. M. Richard,  R. P. Steele,  E. J. Sundstrom,  
 H. L. Woodcock III,  P. M. Zimmerman,  D. Zuev,  B. Albrecht,  E. Alguire,  
 S. A. Baeppler,  D. Barton,  Z. Benda,  Y. A. Bernard,  E. J. Berquist,  
 K. B. Bravaya,  H. Burton,  D. Casanova,  Chun-Min Chang,  Yunqing Chen,  
 A. Chien,  K. D. Closser,  M. P. Coons,  S. Coriani,  S. Dasgupta,  
 A. L. Dempwolff,  M. Diedenhofen,  Hainam Do,  R. G. Edgar,  Po-Tung Fang,  
 S. Faraji,  S. Fatehi,  Qingguo Feng,  K. D. Fenk,  J. Fosso-Tande,  
 Qinghui Ge,  A. Ghysels,  G. Gidofalvi,  J. Gomes,  J. Gonthier,  A. Gunina,  
 D. Hait,  M. W. D. Hanson-Heine,  P. H. P. Harbach,  A. W. Hauser,  
 J. E. Herr,  E. G. Hohenstein,  Z. C. Holden,  Kerwin Hui,  B. C. Huynh,  
 T.-C. Jagau,  Hyunjun Ji,  B. Kaduk,  K. Khistyaev,  Jaehoon Kim,  
 P. Klunzinger,  K. Koh,  D. Kosenkov,  L. Koulias,  T. Kowalczyk,  
 C. M. Krauter,  A. Kunitsa,  Ka Un Lao,  A. Laurent,  K. V. Lawler,  
 Joonho Lee,  D. Lefrancois,  S. Lehtola,  D. S. Levine,  Yi-Pei Li,  
 You-Sheng Lin,  Fenglai Liu,  E. Livshits,  A. Luenser,  P. Manohar,  
 E. Mansoor,  S. F. Manzer,  Shan-Ping Mao,  Yuezhi Mao,  N. Mardirossian,  
 A. V. Marenich,  T. Markovich,  L. A. Martinez-Martinez,  S. A. Maurer,  
 N. J. Mayhall,  S. C. McKenzie,  J.-M. Mewes,  A. F. Morrison,  
 J. W. Mullinax,  K. Nanda,  T. S. Nguyen-Beck,  R. Olivares-Amaya,  
 J. A. Parkhill,  T. M. Perrine,  F. Plasser,  P. Pokhilko,  S. Prager,  
 A. Prociuk,  E. Ramos,  D. R. Rehn,  F. Rob,  M. Schneider,  N. Sergueev,  
 S. M. Sharada,  S. Sharma,  D. W. Small,  T. Stauch,  T. Stein,  
 Yu-Chuan Su,  A. J. W. Thom,  A. Tkatchenko,  T. Tsuchimochi,  N. M. Tubman,  
 L. Vogt,  M. L. Vidal,  O. Vydrov,  M. A. Watson,  J. Wenzel,  
 M. de Wergifosse,  T. A. Wesolowski,  A. White,  J. Witte,  A. Yamada,  
 Jun Yang,  K. Yao,  S. Yeganeh,  S. R. Yost,  Zhi-Qiang You,  A. Zech,  
 Igor Ying Zhang,  Xing Zhang,  Yan Zhao,  Ying Zhu,  B. R. Brooks,  
 G. K. L. Chan,  C. J. Cramer,  M. S. Gordon,  W. J. Hehre,  A. Klamt,  
 M. W. Schmidt,  C. D. Sherrill,  D. G. Truhlar,  A. Aspuru-Guzik,  R. Baer,  
 A. T. Bell,  N. A. Besley,  Jeng-Da Chai,  A. E. DePrince, III,  
 R. A. DiStasio Jr.,  A. Dreuw,  B. D. Dunietz,  T. R. Furlani,  
 Chao-Ping Hsu,  Yousung Jung,  Jing Kong,  D. S. Lambrecht,  WanZhen Liang,  
 C. Ochsenfeld,  V. A. Rassolov,  L. V. Slipchenko,  J. E. Subotnik,  
 T. Van Voorhis,  J. M. Herbert,  A. I. Krylov,  P. M. W. Gill,  M. Head-Gordon

 Contributors to earlier versions of Q-Chem not listed above: 
 R. D. Adamson,  B. Austin,  J. Baker,  G. J. O. Beran,  K. Brandhorst,  
 S. T. Brown,  E. F. C. Byrd,  A. K. Chakraborty,  C.-L. Cheng,  
 Siu Hung Chien,  D. M. Chipman,  D. L. Crittenden,  H. Dachsel,  
 R. J. Doerksen,  A. D. Dutoi,  L. Fusti-Molnar,  W. A. Goddard III,  
 A. Golubeva-Zadorozhnaya,  S. R. Gwaltney,  G. Hawkins,  A. Heyden,  
 S. Hirata,  G. Kedziora,  F. J. Keil,  C. Kelley,  Jihan Kim,  R. A. King,  
 R. Z. Khaliullin,  P. P. Korambath,  W. Kurlancheek,  A. M. Lee,  M. S. Lee,  
 S. V. Levchenko,  Ching Yeh Lin,  D. Liotard,  R. C. Lochan,  I. Lotan,  
 P. E. Maslen,  N. Nair,  D. P. O'Neill,  D. Neuhauser,  E. Neuscamman,  
 C. M. Oana,  R. Olson,  B. Peters,  R. Peverati,  P. A. Pieniazek,  
 Y. M. Rhee,  J. Ritchie,  M. A. Rohrdanz,  E. Rosta,  N. J. Russ,  
 H. F. Schaefer III,  N. E. Schultz,  N. Shenvi,  A. C. Simmonett,  A. Sodt,  
 D. Stuck,  K. S. Thanthiriwatte,  V. Vanovschi,  Tao Wang,  A. Warshel,  
 C. F. Williams,  Q. Wu,  X. Xu,  W. Zhang

 Please cite Q-Chem as follows:
 Y. Shao et al., Mol. Phys. 113, 184-215 (2015)
 DOI: 10.1080/00268976.2014.952696

 Q-Chem 5.1.1 for Intel X86 EM64T Linux

 Parts of Q-Chem use Armadillo 8.300.2 (Tropical Shenanigans).
 http://arma.sourceforge.net/

 Q-Chem begins on Mon Aug 27 04:29:19 2018  

Host: 
0

     Scratch files written to /scratch/taweetham/qchem7253//
The previous job contains 0 fragments, simply inherited here
Input Ideriv = 2
Curr. Ideriv = -1
Max.  Ideriv = 2

Checking the input file for inconsistencies... 	...done.

--------------------------------------------------------------
User input:
--------------------------------------------------------------

$molecule
read
$end

$rem
   SCF_GUESS 	READ
   JOB_TYPE 	FREQUENCY
   BASIS 	6-311++G**
   EXCHANGE 	B3LYP
   MEM_TOTAL	7500	
$end


--------------------------------------------------------------
 ----------------------------------------------------------------
             Standard Nuclear Orientation (Angstroms)
    I     Atom           X                Y                Z
 ----------------------------------------------------------------
    1      Cl      2.4813123030    -1.0699622566     0.0000000000
    2      Br      0.5381779179     1.7030548746    -0.0000000000
    3      F       0.2995010641    -2.3806443821     0.0000000000
    4      Br     -1.9399117986    -0.3626361683     0.0000000000
    5      C       0.7637851948    -1.1313311176     0.0000000000
    6      C      -0.0666406783    -0.0852517019     0.0000000000
 ----------------------------------------------------------------
 Molecular Point Group                 Cs    NOp =  2
 Largest Abelian Subgroup              Cs    NOp =  2
 Nuclear Repulsion Energy =   787.4280462404 hartrees
 There are       54 alpha and       54 beta electrons
 Requested basis set is 6-311++G(d,p)
 There are 69 shells and 192 basis functions

 Total QAlloc Memory Limit   7500 MB
 Mega-Array Size       188 MB
 MEM_STATIC part       192 MB

                       Distance Matrix (Angstroms)
             Cl(  1)   Br(  2)   F (  3)   Br(  4)   C (  5)
   Br(  2)  3.386059
   F (  3)  2.545228  4.090668
   Br(  4)  4.477447  3.226144  3.014519
   C (  5)  1.718623  2.843351  1.332795  2.810849
   C (  6)  2.731615  1.887815  2.324411  1.893697  1.335623

 A cutoff of  1.0D-11 yielded   1880 shell pairs
 There are     15855 function pairs (     17538 Cartesian)

 -------------------------------------------------------
 OpenMP Integral Computing Module                       
 Release: version 1.0, May 2013, Q-Chem Inc. Pittsburgh 
 -------------------------------------------------------
 Integral Job Info:
 Integral job number is                      11
 Integral operator is                         1
 short-range coefficients                     0
 long-range coefficients              100000000
 Omega coefficients                           0
 if combine SR and LR in K                    0
 Integral screening is                        0
 Integral computing path is                   2
 max size of driver memory is            800000
 size of driver memory is                593474
 size of scratch memory is             29634545
 max col of scratch BK array               1296
 max len of scratch array in speh3          155
 max len of scratch index in speh4           18
 max int batch size is                      520
 min int batch size is                       52
 fixed nKL is                                45
 max L of basis functions is                  2
 order of int derivative is                   0
 number of shells is                         69
 number of basis is                         202
 number of cartesian basis is               202
 number of contracted shell pairs          1880
 number of primitive shell pairs           5059
 maxK2 (contraction) of shell pair           36
 max number of K2 of shell pair               1
 max number of CS2 of shell pair            196
 max number of PS2 of shell pair            438
 mem total for path MDJ                  526822
 -------------------------------------------------------
 Smallest overlap matrix eigenvalue = 3.45E-05
 Guess MOs from SCF MO coefficient file

 -----------------------------------------------------------------------
  General SCF calculation program by
  Eric Jon Sundstrom, Paul Horn, Yuezhi Mao, Dmitri Zuev, Alec White,
  David Stuck, Shaama M.S., Shane Yost, Joonho Lee, David Small,
  Daniel Levine, Susi Lehtola, Hugh Burton, Evgeny Epifanovsky
 -----------------------------------------------------------------------
 Exchange:     0.2000 Hartree-Fock + 0.0800 Slater + 0.7200 B88
 Correlation:  0.1900 VWN1RPA + 0.8100 LYP
 Using SG-1 standard quadrature grid
 using 8 threads for integral computing
 -------------------------------------------------------
 OpenMP Integral computing Module                
 Release: version 2.0, May 2017, Q-Chem Inc. Pleasanton 
 -------------------------------------------------------
 -------------------------------------------------------
 OpenMP BLAS3 based DFT computing Module                
 Release: version 1.0, May 2013, Q-Chem Inc. Pittsburgh 
 -------------------------------------------------------
 A restricted SCF calculation will be
 performed using DIIS
 SCF converges when DIIS error is below 1.0e-08
 ---------------------------------------
  Cycle       Energy         DIIS error
 ---------------------------------------
    1   -5783.2779824673      1.31e-02  
    2   -5784.4611936776      4.72e-03  
    3   -5784.3814226222      6.31e-03  
    4   -5784.5676548056      6.26e-04  
    5   -5784.5682689331      5.24e-04  
    6   -5784.5692783448      1.49e-04  
    7   -5784.5693720715      4.91e-05  
    8   -5784.5693794306      6.25e-06  
    9   -5784.5693795112      1.96e-06  
   10   -5784.5693795205      9.44e-07  
   11   -5784.5693795230      2.61e-07  
   12   -5784.5693795231      3.92e-08  
   13   -5784.5693795231      9.47e-09  Convergence criterion met
 ---------------------------------------
 SCF time:   CPU 104.91s  wall 14.00s 
 SCF   energy in the final basis set =    -5784.5693795231
 Total energy in the final basis set =    -5784.5693795231

 --------------------------------------------------------------
             Orbital Energies (a.u.) and Symmetries
 --------------------------------------------------------------

 Alpha MOs, Restricted
 -- Occupied --                  
-482.87 -482.86 -101.60  -62.52  -62.52  -56.34  -56.34  -56.33
  1 A'    2 A'    3 A'    4 A'    5 A'    6 A'    7 A'    1 A"                 
-56.335 -56.332 -56.332 -24.739 -10.349 -10.301  -9.513  -8.727
  8 A'    2 A"    9 A'   10 A'   11 A'   12 A'   13 A'   14 A'                 
 -8.725  -7.278  -7.268  -7.268  -6.560  -6.557  -6.545  -6.545
 15 A'   16 A'    3 A"   17 A'   18 A'   19 A'    4 A"   20 A'                 
 -6.543  -6.542  -2.671  -2.668  -2.666  -2.666  -2.664  -2.664
  5 A"   21 A'   22 A'   23 A'    6 A"   24 A'    7 A"   25 A'                 
 -2.654  -2.654  -2.652  -2.652  -1.285  -0.926  -0.877  -0.809
  8 A"   26 A'   27 A'    9 A"   28 A'   29 A'   30 A'   31 A'                 
 -0.754  -0.626  -0.552  -0.524  -0.522  -0.442  -0.437  -0.406
 32 A'   33 A'   34 A'   10 A"   35 A'   36 A'   37 A'   11 A"                 
 -0.369  -0.365  -0.336  -0.322  -0.306  -0.266
 12 A"   38 A'   39 A'   13 A"   40 A'   14 A"                                 
 -- Virtual --                   
 -0.061  -0.046  -0.039  -0.008   0.013   0.030   0.041   0.043
 41 A'   42 A'   15 A"   43 A'   44 A'   45 A'   46 A'   16 A"                 
  0.056   0.065   0.067   0.071   0.077   0.093   0.100   0.112
 47 A'   48 A'   49 A'   17 A"   18 A"   50 A'   51 A'   52 A'                 
  0.112   0.116   0.136   0.154   0.165   0.176   0.180   0.195
 19 A"   53 A'   20 A"   54 A'   55 A'   56 A'   57 A'   58 A'                 
  0.239   0.268   0.296   0.307   0.333   0.350   0.384   0.394
 59 A'   60 A'   21 A"   61 A'   62 A'   63 A'   64 A'   65 A'                 
  0.404   0.405   0.424   0.427   0.433   0.448   0.460   0.485
 22 A"   66 A'   23 A"   67 A'   68 A'   24 A"   69 A'   70 A'                 
  0.501   0.509   0.512   0.555   0.558   0.577   0.595   0.600
 25 A"   26 A"   27 A"   28 A"   29 A"   71 A'   72 A'   73 A'                 
  0.613   0.651   0.708   0.709   0.742   0.758   0.819   0.824
 74 A'   75 A'   76 A'   30 A"   77 A'   78 A'   79 A'   31 A"                 
  0.848   0.867   0.876   0.905   0.946   0.989   1.017   1.128
 80 A'   32 A"   81 A'   82 A'   83 A'   84 A'   85 A'   86 A'                 
  1.149   1.176   1.261   1.365   1.382   1.451   1.534   1.556
 33 A"   87 A'   34 A"   35 A"   88 A'   89 A'   90 A'   36 A"                 
  1.628   1.683   1.856   1.864   1.924   1.987   1.997   2.003
 91 A'   92 A'   93 A'   37 A"   94 A'   38 A"   95 A'   39 A"                 
  2.080   2.128   2.174   2.200   2.233   2.235   2.348   2.478
 96 A'   97 A'   98 A'   99 A'   40 A"  100 A'  101 A'  102 A'                 
  2.608   2.797   2.903   3.061   3.132   3.406   3.741   3.768
 41 A"   42 A"  103 A'  104 A'  105 A'  106 A'   43 A"  107 A'                 
  3.948   3.977   3.980   4.009   4.020   4.025   4.034   4.089
 44 A"   45 A"   46 A"  108 A'  109 A'   47 A"  110 A'   48 A"                 
  4.105   4.219   4.363   4.393   4.756   6.268   6.353   6.522
111 A'  112 A'  113 A'  114 A'  115 A'   49 A"  116 A'  117 A'                 
  6.673   6.684   7.530   7.539   7.564   7.588   7.677   7.692
118 A'  119 A'   50 A"   51 A"  120 A'  121 A'  122 A'  123 A'                 
  9.727  23.283  24.049  25.783  25.954  26.384  47.874  47.943
124 A'  125 A'  126 A'   52 A"  127 A'  128 A'  129 A'  130 A'                 
 66.722 215.712 289.725 289.734 289.757 289.791 289.894 289.910
131 A'  132 A'   53 A"   54 A"  133 A'  134 A'  135 A'  136 A'                 
*******1020.747
137 A'  138 A'                                                                 

 Beta MOs, Restricted
 -- Occupied --                  
-482.87 -482.86 -101.60  -62.52  -62.52  -56.34  -56.34  -56.33
  1 A'    2 A'    3 A'    4 A'    5 A'    6 A'    7 A'    1 A"                 
-56.335 -56.332 -56.332 -24.739 -10.349 -10.301  -9.513  -8.727
  8 A'    2 A"    9 A'   10 A'   11 A'   12 A'   13 A'   14 A'                 
 -8.725  -7.278  -7.268  -7.268  -6.560  -6.557  -6.545  -6.545
 15 A'   16 A'    3 A"   17 A'   18 A'   19 A'    4 A"   20 A'                 
 -6.543  -6.542  -2.671  -2.668  -2.666  -2.666  -2.664  -2.664
  5 A"   21 A'   22 A'   23 A'    6 A"   24 A'    7 A"   25 A'                 
 -2.654  -2.654  -2.652  -2.652  -1.285  -0.926  -0.877  -0.809
  8 A"   26 A'   27 A'    9 A"   28 A'   29 A'   30 A'   31 A'                 
 -0.754  -0.626  -0.552  -0.524  -0.522  -0.442  -0.437  -0.406
 32 A'   33 A'   34 A'   10 A"   35 A'   36 A'   37 A'   11 A"                 
 -0.369  -0.365  -0.336  -0.322  -0.306  -0.266
 12 A"   38 A'   39 A'   13 A"   40 A'   14 A"                                 
 -- Virtual --                   
 -0.061  -0.046  -0.039  -0.008   0.013   0.030   0.041   0.043
 41 A'   42 A'   15 A"   43 A'   44 A'   45 A'   46 A'   16 A"                 
  0.056   0.065   0.067   0.071   0.077   0.093   0.100   0.112
 47 A'   48 A'   49 A'   17 A"   18 A"   50 A'   51 A'   52 A'                 
  0.112   0.116   0.136   0.154   0.165   0.176   0.180   0.195
 19 A"   53 A'   20 A"   54 A'   55 A'   56 A'   57 A'   58 A'                 
  0.239   0.268   0.296   0.307   0.333   0.350   0.384   0.394
 59 A'   60 A'   21 A"   61 A'   62 A'   63 A'   64 A'   65 A'                 
  0.404   0.405   0.424   0.427   0.433   0.448   0.460   0.485
 22 A"   66 A'   23 A"   67 A'   68 A'   24 A"   69 A'   70 A'                 
  0.501   0.509   0.512   0.555   0.558   0.577   0.595   0.600
 25 A"   26 A"   27 A"   28 A"   29 A"   71 A'   72 A'   73 A'                 
  0.613   0.651   0.708   0.709   0.742   0.758   0.819   0.824
 74 A'   75 A'   76 A'   30 A"   77 A'   78 A'   79 A'   31 A"                 
  0.848   0.867   0.876   0.905   0.946   0.989   1.017   1.128
 80 A'   32 A"   81 A'   82 A'   83 A'   84 A'   85 A'   86 A'                 
  1.149   1.176   1.261   1.365   1.382   1.451   1.534   1.556
 33 A"   87 A'   34 A"   35 A"   88 A'   89 A'   90 A'   36 A"                 
  1.628   1.683   1.856   1.864   1.924   1.987   1.997   2.003
 91 A'   92 A'   93 A'   37 A"   94 A'   38 A"   95 A'   39 A"                 
  2.080   2.128   2.174   2.200   2.233   2.235   2.348   2.478
 96 A'   97 A'   98 A'   99 A'   40 A"  100 A'  101 A'  102 A'                 
  2.608   2.797   2.903   3.061   3.132   3.406   3.741   3.768
 41 A"   42 A"  103 A'  104 A'  105 A'  106 A'   43 A"  107 A'                 
  3.948   3.977   3.980   4.009   4.020   4.025   4.034   4.089
 44 A"   45 A"   46 A"  108 A'  109 A'   47 A"  110 A'   48 A"                 
  4.105   4.219   4.363   4.393   4.756   6.268   6.353   6.522
111 A'  112 A'  113 A'  114 A'  115 A'   49 A"  116 A'  117 A'                 
  6.673   6.684   7.530   7.539   7.564   7.588   7.677   7.692
118 A'  119 A'   50 A"   51 A"  120 A'  121 A'  122 A'  123 A'                 
  9.727  23.283  24.049  25.783  25.954  26.384  47.874  47.943
124 A'  125 A'  126 A'   52 A"  127 A'  128 A'  129 A'  130 A'                 
 66.722 215.712 289.725 289.734 289.757 289.791 289.894 289.910
131 A'  132 A'   53 A"   54 A"  133 A'  134 A'  135 A'  136 A'                 
*******1020.747
137 A'  138 A'                                                                 
 --------------------------------------------------------------

          Ground-State Mulliken Net Atomic Charges

     Atom                 Charge (a.u.)
  ----------------------------------------
      1 Cl                    0.365291
      2 Br                   -0.117441
      3 F                    -0.005258
      4 Br                   -0.009371
      5 C                    -0.500885
      6 C                     0.267664
  ----------------------------------------
  Sum of atomic charges =     0.000000

 -----------------------------------------------------------------
                    Cartesian Multipole Moments
 -----------------------------------------------------------------
    Charge (ESU x 10^10)
                 0.0000
    Dipole Moment (Debye)
         X       0.3107      Y       0.5727      Z       0.0000
       Tot       0.6515
    Quadrupole Moments (Debye-Ang)
        XX     -61.8022     XY       0.5756     YY     -65.9743
        XZ      -0.0000     YZ      -0.0000     ZZ     -65.8989
    Octopole Moments (Debye-Ang^2)
       XXX     -33.8334    XXY       4.1736    XYY      -7.5277
       YYY      37.9789    XXZ       0.0000    XYZ       0.0000
       YYZ      -0.0000    XZZ     -10.5128    YZZ       6.2963
       ZZZ       0.0000
    Hexadecapole Moments (Debye-Ang^3)
      XXXX    -907.3512   XXXY      35.1053   XXYY    -280.5150
      XYYY      50.0424   YYYY    -687.2018   XXXZ      -0.0000
      XXYZ       0.0000   XYYZ      -0.0000   YYYZ      -0.0000
      XXZZ    -183.4029   XYZZ      11.5161   YYZZ    -130.5424
      XZZZ       0.0000   YZZZ       0.0000   ZZZZ     -76.3046
 -----------------------------------------------------------------
 Calculating MO derivatives via CPSCF
 D1JvT checksum  = 351432 26052.5760337256
 D1KAT checksum  = 836496 1200.5279327740
   1         3          18      0.117747    0.031607
   2         3          18      0.016107    0.003940
   3         3          18      0.002269    0.000671
   4         3          18      0.000225    0.000077
   5        19           2      0.000011    0.000006
   6        21           0      0.000000    0.000000    Roots Converged
 Time for AOints: 35.1 s (CPU) 4.5 s (wall)
 ------------------------------------------------------------------------------
                     AOints        : Timing summary (seconds)
 ------------------------------------------------------------------------------
     job step          cpu (% of tot)      sys (% of tot)     wall (% of tot)
 ------------------------------------------------------------------------------
  cpscf_lag         0.1469E+03 (37.6)   0.1400E-04 (28.0)   0.1880E+02 (37.0)
  iterzp            0.2087E+03 (53.4)   0.3400E-04 (68.0)   0.2752E+02 (54.1)
  make_fx           0.0000E+00 ( 0.0)   0.0000E+00 ( 0.0)   0.0000E+00 ( 0.0)
  AOints            0.3514E+02 ( 9.0)   0.2000E-05 ( 4.0)   0.4452E+01 ( 8.8)
 ------------------------------------------------------------------------------
   Grand Totals     0.3909E+03          0.5000E-04          0.5087E+02
 ------------------------------------------------------------------------------
 Calculating analytic Hessian of the SCF energy
 Polarizability Matrix (a.u.)
            1           2           3
    1 -98.3649181   2.3737814   0.0000000
    2   2.3737814 -81.0562455   0.0000000
    3   0.0000000   0.0000000 -45.9355924

 Direct stationary perturbation theory relativistic correction:

 rels  =      34.431592836992
 relv  =    -117.390132988433
 rel2e =      19.283000714735
 E_rel =     -63.675539436706

 Hessian of the SCF Energy
            1           2           3           4           5           6
    1   0.2486654   0.0081214  -0.0000000  -0.0007654   0.0026278   0.0000000
    2   0.0081214   0.0449056   0.0000000   0.0061833  -0.0035203  -0.0000000
    3  -0.0000000   0.0000000   0.0093478   0.0000000   0.0000000  -0.0011555
    4  -0.0007654   0.0061833   0.0000000   0.0471419   0.0527483  -0.0000000
    5   0.0026278  -0.0035203   0.0000000   0.0527483   0.2066180  -0.0000000
    6   0.0000000  -0.0000000  -0.0011555  -0.0000000  -0.0000000   0.0057784
    7  -0.0368934  -0.0375391   0.0000000  -0.0003300   0.0014060   0.0000000
    8  -0.0267818  -0.0096921  -0.0000000   0.0012951  -0.0051510  -0.0000000
    9  -0.0000000   0.0000000   0.0050553   0.0000000   0.0000000   0.0058409
   10  -0.0020002   0.0017936   0.0000000  -0.0166059  -0.0159291   0.0000000
   11   0.0017748  -0.0008885  -0.0000000  -0.0206118  -0.0096584  -0.0000000
   12   0.0000000  -0.0000000   0.0035580   0.0000000   0.0000000   0.0023143
   13  -0.1759866   0.0046391   0.0000000   0.0033142  -0.0134213   0.0000000
   14   0.0162160  -0.0339728  -0.0000000   0.0054574  -0.0267982  -0.0000000
   15   0.0000000  -0.0000000  -0.0228543   0.0000000   0.0000000   0.0006131
   16  -0.0330197   0.0168017  -0.0000000  -0.0327547  -0.0274317   0.0000000
   17  -0.0019582   0.0031680  -0.0000000  -0.0450724  -0.1614901   0.0000000
   18  -0.0000000   0.0000000   0.0060488   0.0000000   0.0000000  -0.0133912
            7           8           9          10          11          12
    1  -0.0368934  -0.0267818  -0.0000000  -0.0020002   0.0017748   0.0000000
    2  -0.0375391  -0.0096921   0.0000000   0.0017936  -0.0008885  -0.0000000
    3   0.0000000  -0.0000000   0.0050553   0.0000000  -0.0000000   0.0035580
    4  -0.0003300   0.0012951   0.0000000  -0.0166059  -0.0206118   0.0000000
    5   0.0014060  -0.0051510   0.0000000  -0.0159291  -0.0096584   0.0000000
    6   0.0000000  -0.0000000   0.0058409   0.0000000  -0.0000000   0.0023143
    7   0.1162058   0.1015589   0.0000000   0.0007362   0.0055889  -0.0000000
    8   0.1015589   0.3703925  -0.0000000   0.0031696  -0.0004578   0.0000000
    9   0.0000000  -0.0000000   0.0198368   0.0000000  -0.0000000  -0.0030592
   10   0.0007362   0.0031696   0.0000000   0.2077147   0.0222639  -0.0000000
   11   0.0055889  -0.0004578  -0.0000000   0.0222639   0.0343591  -0.0000000
   12  -0.0000000   0.0000000  -0.0030592  -0.0000000  -0.0000000   0.0080917
   13  -0.0864460  -0.0597499  -0.0000000  -0.0341912   0.0106366   0.0000000
   14  -0.0856836  -0.3014199   0.0000000  -0.0083780   0.0031101  -0.0000000
   15  -0.0000000   0.0000000  -0.0360240  -0.0000000   0.0000000   0.0052335
   16   0.0067275  -0.0194919  -0.0000000  -0.1556535  -0.0196524  -0.0000000
   17   0.0146689  -0.0536717  -0.0000000  -0.0029200  -0.0264645   0.0000000
   18  -0.0000000   0.0000000   0.0083502   0.0000000  -0.0000000  -0.0161383
           13          14          15          16          17          18
    1  -0.1759866   0.0162160   0.0000000  -0.0330197  -0.0019582  -0.0000000
    2   0.0046391  -0.0339728  -0.0000000   0.0168017   0.0031680   0.0000000
    3   0.0000000  -0.0000000  -0.0228543  -0.0000000  -0.0000000   0.0060488
    4   0.0033142   0.0054574   0.0000000  -0.0327547  -0.0450724   0.0000000
    5  -0.0134213  -0.0267982   0.0000000  -0.0274317  -0.1614901   0.0000000
    6   0.0000000  -0.0000000   0.0006131   0.0000000   0.0000000  -0.0133912
    7  -0.0864460  -0.0856836  -0.0000000   0.0067275   0.0146689  -0.0000000
    8  -0.0597499  -0.3014199   0.0000000  -0.0194919  -0.0536717   0.0000000
    9  -0.0000000   0.0000000  -0.0360240  -0.0000000  -0.0000000   0.0083502
   10  -0.0341912  -0.0083780  -0.0000000  -0.1556535  -0.0029200   0.0000000
   11   0.0106366   0.0031101   0.0000000  -0.0196524  -0.0264645  -0.0000000
   12   0.0000000  -0.0000000   0.0052335  -0.0000000   0.0000000  -0.0161383
   13   0.5283211  -0.1554356  -0.0000000  -0.2350114   0.2133311   0.0000000
   14  -0.1554356   0.6932106   0.0000000   0.2278238  -0.3341298  -0.0000000
   15  -0.0000000   0.0000000   0.0987992   0.0000000  -0.0000000  -0.0457676
   16  -0.2350114   0.2278238   0.0000000   0.4497119  -0.1780495  -0.0000000
   17   0.2133311  -0.3341298  -0.0000000  -0.1780495   0.5725881   0.0000000
   18   0.0000000  -0.0000000  -0.0457676  -0.0000000   0.0000000   0.0608982
 Gradient time:  CPU 644.11 s  wall 83.39 s
 **********************************************************************
 **                                                                  **
 **                       VIBRATIONAL ANALYSIS                       **
 **                       --------------------                       **
 **                                                                  **
 **        VIBRATIONAL FREQUENCIES (CM**-1) AND NORMAL MODES         **
 **     FORCE CONSTANTS (mDYN/ANGSTROM) AND REDUCED MASSES (AMU)     **
 **                  INFRARED INTENSITIES (KM/MOL)                   **
 **                                                                  **
 **********************************************************************


 Mode:                 1                      2                      3
 Frequency:       103.85                 137.81                 169.79
 Force Cnst:      0.1575                 0.4658                 0.7252
 Red. Mass:      24.7885                41.6311                42.6947
 IR Active:          YES                    YES                    YES
 IR Intens:        0.220                  0.729                  0.295
 Raman Active:       YES                    YES                    YES
               X      Y      Z        X      Y      Z        X      Y      Z
 Cl         0.000  0.000 -0.463   -0.041  0.683  0.000    0.286 -0.152  0.000
 Br         0.000 -0.000  0.132    0.229 -0.350 -0.000   -0.407 -0.195 -0.000
 F          0.000 -0.000  0.804    0.387 -0.189 -0.000    0.387 -0.313 -0.000
 Br        -0.000  0.000 -0.181   -0.266  0.130  0.000    0.122  0.422  0.000
 C          0.000  0.000  0.268   -0.039 -0.052  0.000    0.251 -0.258  0.000
 C         -0.000 -0.000  0.129   -0.207 -0.191 -0.000    0.174 -0.301 -0.000
 TransDip  -0.000 -0.000 -0.015   -0.025 -0.011  0.000   -0.015  0.009  0.000

 Mode:                 4                      5                      6
 Frequency:       279.09                 279.89                 361.18
 Force Cnst:      1.7714                 0.5976                 1.7939
 Red. Mass:      38.6004                12.9460                23.3403
 IR Active:          YES                    YES                    YES
 IR Intens:        0.240                  0.400                  1.163
 Raman Active:       YES                    YES                    YES
               X      Y      Z        X      Y      Z        X      Y      Z
 Cl        -0.460  0.390 -0.000    0.000 -0.000 -0.070    0.343  0.020 -0.000
 Br        -0.085 -0.161 -0.000    0.000  0.000 -0.062   -0.050 -0.246 -0.000
 F         -0.545 -0.055 -0.000    0.000  0.000 -0.253   -0.439  0.659 -0.000
 Br         0.455  0.028 -0.000   -0.000 -0.000 -0.044   -0.023 -0.003 -0.000
 C         -0.265 -0.151  0.000    0.000  0.000  0.449    0.169  0.366  0.000
 C          0.031 -0.025  0.000   -0.000  0.000  0.851    0.004  0.170  0.000
 TransDip   0.015  0.003 -0.000   -0.000 -0.000 -0.020    0.034 -0.006  0.000

 Mode:                 7                      8                      9
 Frequency:       464.19                 549.57                 780.35
 Force Cnst:      2.6088                 2.1911                 4.9844
 Red. Mass:      20.5487                12.3130                13.8925
 IR Active:          YES                    YES                    YES
 IR Intens:        0.550                  1.705                120.155
 Raman Active:       YES                    YES                    YES
               X      Y      Z        X      Y      Z        X      Y      Z
 Cl        -0.360 -0.196 -0.000   -0.000  0.000 -0.059   -0.230  0.023 -0.000
 Br        -0.018 -0.120  0.000    0.000  0.000  0.008   -0.010 -0.004  0.000
 F          0.588  0.366 -0.000   -0.000 -0.000 -0.175   -0.017  0.168 -0.000
 Br         0.072  0.007  0.000    0.000 -0.000  0.015   -0.083 -0.005  0.000
 C         -0.038  0.475  0.000    0.000 -0.000  0.830    0.553 -0.164  0.000
 C         -0.196  0.259 -0.000   -0.000 -0.000 -0.526    0.753 -0.107 -0.000
 TransDip  -0.022 -0.009  0.000   -0.000 -0.000  0.042    0.350 -0.027  0.000

 Mode:                10                     11                     12
 Frequency:       908.73                1142.67                1671.47
 Force Cnst:      6.2558                10.3365                19.8766
 Red. Mass:      12.8577                13.4364                12.0752
 IR Active:          YES                    YES                    YES
 IR Intens:      101.244                119.359                 82.396
 Raman Active:       YES                    YES                    YES
               X      Y      Z        X      Y      Z        X      Y      Z
 Cl         0.054  0.008 -0.000   -0.052 -0.006  0.000    0.021 -0.004 -0.000
 Br        -0.022 -0.060  0.000    0.001 -0.010 -0.000    0.002  0.008  0.000
 F          0.014 -0.253 -0.000   -0.173 -0.406  0.000   -0.017 -0.089 -0.000
 Br        -0.029 -0.013  0.000    0.002  0.002 -0.000   -0.007  0.000  0.000
 C         -0.315  0.081  0.000    0.631  0.578 -0.000   -0.406  0.623  0.000
 C          0.470  0.775 -0.000   -0.227  0.135  0.000    0.406 -0.523 -0.000
 TransDip   0.055  0.318  0.000    0.189  0.295 -0.000   -0.155  0.246  0.000

 STANDARD THERMODYNAMIC QUANTITIES AT   298.15 K  AND     1.00 ATM

   This Molecule has  0 Imaginary Frequencies
   Zero point vibrational energy:        9.791 kcal/mol

   Atom    1 Element Cl Has Mass   34.96885
   Atom    2 Element Br Has Mass   78.91830
   Atom    3 Element F  Has Mass   18.99840
   Atom    4 Element Br Has Mass   78.91830
   Atom    5 Element C  Has Mass   12.00000
   Atom    6 Element C  Has Mass   12.00000
   Molecular Mass:   235.803850 amu
   Principal axes and moments of inertia in amu*Bohr^2:
                             1           2           3
    Eigenvalues --     1432.64973  1944.19692  3376.84665
          X               0.99674    -0.08067     0.00000
          Y               0.08067     0.99674     0.00000
          Z              -0.00000    -0.00000     1.00000
   Rotational Symmetry Number is   1
   The Molecule is an Asymmetric Top
   Translational Enthalpy:        0.889 kcal/mol
   Rotational Enthalpy:           0.889 kcal/mol
   Vibrational Enthalpy:         12.204 kcal/mol
   gas constant (RT):             0.592 kcal/mol
   Translational Entropy:        42.275  cal/mol.K
   Rotational Entropy:           30.620  cal/mol.K
   Vibrational Entropy:          14.559  cal/mol.K

   Total Enthalpy:               14.574 kcal/mol
   Total Entropy:                87.454  cal/mol.K

 ======================================================================

 STANDARD THERMODYNAMIC QUANTITIES FOR ANHARMONIC VIBRATION -- TOSH

   Zero point vibrational energy: ************ kcal/mol

   Vibrational Enthalpy:       Infinity kcal/mol
   Vibrational Entropy:             NaN  cal/mol.K

   Total Enthalpy:             Infinity kcal/mol
   Total Entropy:                   NaN  cal/mol.K

 ======================================================================

 STANDARD THERMODYNAMIC QUANTITIES FOR ANHARMONIC VIBRATION -- VPT2

   Zero point vibrational energy: ************ kcal/mol

   Vibrational Enthalpy:       Infinity kcal/mol
   Vibrational Entropy:             NaN  cal/mol.K

   Total Enthalpy:             Infinity kcal/mol
   Total Entropy:                   NaN  cal/mol.K

 ======================================================================

Archival summary:
1\1\K55V\FREQ\ProcedureUnspecified\BasisUnspecified\r2l112\taweetha\MonAug2704:30:562018MonAug2704:30:562018\0\\#,FREQ,ProcedureUnspecified,BasisUnspecified,\\0,1\Br\C,1,1.88782\C,2,1.33562,1,122.87\F,3,1.3328,2,121.169,1,-180,0\Cl,3,1.71862,2,126.398,1,0,0\Br,2,1.8937,1,117.109,3,180,0\\\@

 Total job time:  97.17s(wall), 749.29s(cpu) 
 Mon Aug 27 04:30:56 2018

        *************************************************************
        *                                                           *
        *  Thank you very much for using Q-Chem.  Have a nice day.  *
        *                                                           *
        *************************************************************
