# Supplementary material for: Geometric and energetic data from ab initio calculations of haloethene, haloimine, halomethylenephosphine, haloiminophosphine, halodiazene, halodiphosphene and halocyclopropane
Source: Data Brief. 2019 Nov 2;27:104738. doi: 10.1016/j.dib.2019.104738 (PMC6861602; doi:10.1016/j.dib.2019.104738)
Supplement: Multimedia component 2 [file mmc2.zip › CC/B3LYP/ClFCCBrCl.out]

Q-Chem Developer Version!
                  Welcome to Q-Chem
     A Quantum Leap Into The Future Of Chemistry


 Q-Chem 5.1, Q-Chem, Inc., Pleasanton, CA (2018)

 Yihan Shao,  Zhengting Gan,  E. Epifanovsky,  A. T. B. Gilbert,  M. Wormit,  
 J. Kussmann,  A. W. Lange,  A. Behn,  Jia Deng,  Xintian Feng,  D. Ghosh,  
 M. Goldey,  P. R. Horn,  L. D. Jacobson,  I. Kaliman,  T. Kus,  A. Landau,  
 Jie Liu,  E. I. Proynov,  R. M. Richard,  R. P. Steele,  E. J. Sundstrom,  
 H. L. Woodcock III,  P. M. Zimmerman,  D. Zuev,  B. Albrecht,  E. Alguire,  
 S. A. Baeppler,  D. Barton,  Z. Benda,  Y. A. Bernard,  E. J. Berquist,  
 K. B. Bravaya,  H. Burton,  D. Casanova,  Chun-Min Chang,  Yunqing Chen,  
 A. Chien,  K. D. Closser,  M. P. Coons,  S. Coriani,  S. Dasgupta,  
 A. L. Dempwolff,  M. Diedenhofen,  Hainam Do,  R. G. Edgar,  Po-Tung Fang,  
 S. Faraji,  S. Fatehi,  Qingguo Feng,  K. D. Fenk,  J. Fosso-Tande,  
 Qinghui Ge,  A. Ghysels,  G. Gidofalvi,  J. Gomes,  J. Gonthier,  A. Gunina,  
 D. Hait,  M. W. D. Hanson-Heine,  P. H. P. Harbach,  A. W. Hauser,  
 J. E. Herr,  E. G. Hohenstein,  Z. C. Holden,  Kerwin Hui,  B. C. Huynh,  
 T.-C. Jagau,  Hyunjun Ji,  B. Kaduk,  K. Khistyaev,  Jaehoon Kim,  
 P. Klunzinger,  K. Koh,  D. Kosenkov,  L. Koulias,  T. Kowalczyk,  
 C. M. Krauter,  A. Kunitsa,  Ka Un Lao,  A. Laurent,  K. V. Lawler,  
 Joonho Lee,  D. Lefrancois,  S. Lehtola,  D. S. Levine,  Yi-Pei Li,  
 You-Sheng Lin,  Fenglai Liu,  E. Livshits,  A. Luenser,  P. Manohar,  
 E. Mansoor,  S. F. Manzer,  Shan-Ping Mao,  Yuezhi Mao,  N. Mardirossian,  
 A. V. Marenich,  T. Markovich,  L. A. Martinez-Martinez,  S. A. Maurer,  
 N. J. Mayhall,  S. C. McKenzie,  J.-M. Mewes,  A. F. Morrison,  
 J. W. Mullinax,  K. Nanda,  T. S. Nguyen-Beck,  R. Olivares-Amaya,  
 J. A. Parkhill,  T. M. Perrine,  F. Plasser,  P. Pokhilko,  S. Prager,  
 A. Prociuk,  E. Ramos,  D. R. Rehn,  F. Rob,  M. Schneider,  N. Sergueev,  
 S. M. Sharada,  S. Sharma,  D. W. Small,  T. Stauch,  T. Stein,  
 Yu-Chuan Su,  A. J. W. Thom,  A. Tkatchenko,  T. Tsuchimochi,  N. M. Tubman,  
 L. Vogt,  M. L. Vidal,  O. Vydrov,  M. A. Watson,  J. Wenzel,  
 M. de Wergifosse,  T. A. Wesolowski,  A. White,  J. Witte,  A. Yamada,  
 Jun Yang,  K. Yao,  S. Yeganeh,  S. R. Yost,  Zhi-Qiang You,  A. Zech,  
 Igor Ying Zhang,  Xing Zhang,  Yan Zhao,  Ying Zhu,  B. R. Brooks,  
 G. K. L. Chan,  C. J. Cramer,  M. S. Gordon,  W. J. Hehre,  A. Klamt,  
 M. W. Schmidt,  C. D. Sherrill,  D. G. Truhlar,  A. Aspuru-Guzik,  R. Baer,  
 A. T. Bell,  N. A. Besley,  Jeng-Da Chai,  A. E. DePrince, III,  
 R. A. DiStasio Jr.,  A. Dreuw,  B. D. Dunietz,  T. R. Furlani,  
 Chao-Ping Hsu,  Yousung Jung,  Jing Kong,  D. S. Lambrecht,  WanZhen Liang,  
 C. Ochsenfeld,  V. A. Rassolov,  L. V. Slipchenko,  J. E. Subotnik,  
 T. Van Voorhis,  J. M. Herbert,  A. I. Krylov,  P. M. W. Gill,  M. Head-Gordon

 Contributors to earlier versions of Q-Chem not listed above: 
 R. D. Adamson,  B. Austin,  J. Baker,  G. J. O. Beran,  K. Brandhorst,  
 S. T. Brown,  E. F. C. Byrd,  A. K. Chakraborty,  C.-L. Cheng,  
 Siu Hung Chien,  D. M. Chipman,  D. L. Crittenden,  H. Dachsel,  
 R. J. Doerksen,  A. D. Dutoi,  L. Fusti-Molnar,  W. A. Goddard III,  
 A. Golubeva-Zadorozhnaya,  S. R. Gwaltney,  G. Hawkins,  A. Heyden,  
 S. Hirata,  G. Kedziora,  F. J. Keil,  C. Kelley,  Jihan Kim,  R. A. King,  
 R. Z. Khaliullin,  P. P. Korambath,  W. Kurlancheek,  A. M. Lee,  M. S. Lee,  
 S. V. Levchenko,  Ching Yeh Lin,  D. Liotard,  R. C. Lochan,  I. Lotan,  
 P. E. Maslen,  N. Nair,  D. P. O'Neill,  D. Neuhauser,  E. Neuscamman,  
 C. M. Oana,  R. Olson,  B. Peters,  R. Peverati,  P. A. Pieniazek,  
 Y. M. Rhee,  J. Ritchie,  M. A. Rohrdanz,  E. Rosta,  N. J. Russ,  
 H. F. Schaefer III,  N. E. Schultz,  N. Shenvi,  A. C. Simmonett,  A. Sodt,  
 D. Stuck,  K. S. Thanthiriwatte,  V. Vanovschi,  Tao Wang,  A. Warshel,  
 C. F. Williams,  Q. Wu,  X. Xu,  W. Zhang

 Please cite Q-Chem as follows:
 Y. Shao et al., Mol. Phys. 113, 184-215 (2015)
 DOI: 10.1080/00268976.2014.952696

 Q-Chem 5.1.1 for Intel X86 EM64T Linux

 Parts of Q-Chem use Armadillo 8.300.2 (Tropical Shenanigans).
 http://arma.sourceforge.net/

 Q-Chem begins on Mon Aug 27 04:30:56 2018  

Host: 
0

     Scratch files written to /scratch/taweetham/qchem7333//
Input Ideriv = 2
Curr. Ideriv = -1
Max.  Ideriv = 2

Checking the input file for inconsistencies... 	...done.

--------------------------------------------------------------
User input:
--------------------------------------------------------------
inp/ClBrFCl.inp
$molecule
0	1
Cl	-2.0	1.0	0.0
Br	2.0	1.0	0.0
F	-2.0	-1.0	0.0
Cl	2.0	-1.0	0.0
C	-1.0	0.0	0.0
C	1.0	0.0	0.0
$end
$rem
   JOB_TYPE		OPTIMIZATION
   BASIS		6-311++G**
   EXCHANGE		B3LYP
$end

--------------------------------------------------------------
 ----------------------------------------------------------------
             Standard Nuclear Orientation (Angstroms)
    I     Atom           X                Y                Z
 ----------------------------------------------------------------
    1      Cl      2.5613107096     0.7683129135     0.0000000000
    2      Br     -1.4376982681     0.6792781106     0.0000000000
    3      F       2.6058281110    -1.2311915754    -0.0000000000
    4      Cl     -1.3931808667    -1.3202263783    -0.0000000000
    5      C       1.5838171659    -0.2536980317    -0.0000000000
    6      C      -0.4156873230    -0.2982154331    -0.0000000000
 ----------------------------------------------------------------
 Molecular Point Group                 Cs    NOp =  2
 Largest Abelian Subgroup              Cs    NOp =  2
 Nuclear Repulsion Energy =   631.2973388862 hartrees
 There are       45 alpha and       45 beta electrons
 Requested basis set is 6-311++G(d,p)
 There are 63 shells and 174 basis functions

 Total QAlloc Memory Limit   2000 MB
 Mega-Array Size       188 MB
 MEM_STATIC part       192 MB
 A cutoff of  1.0D-11 yielded   1623 shell pairs
 There are     13347 function pairs (     14595 Cartesian)

 -------------------------------------------------------
 OpenMP Integral Computing Module                       
 Release: version 1.0, May 2013, Q-Chem Inc. Pittsburgh 
 -------------------------------------------------------
 Integral Job Info:
 Integral job number is                      11
 Integral operator is                         1
 short-range coefficients                     0
 long-range coefficients              100000000
 Omega coefficients                           0
 if combine SR and LR in K                    0
 Integral screening is                        0
 Integral computing path is                   2
 max size of driver memory is            800000
 size of driver memory is                593474
 size of scratch memory is             29634545
 max col of scratch BK array               1296
 max len of scratch array in speh3          155
 max len of scratch index in speh4           18
 max int batch size is                      520
 min int batch size is                       52
 fixed nKL is                                45
 max L of basis functions is                  2
 order of int derivative is                   0
 number of shells is                         63
 number of basis is                         182
 number of cartesian basis is               182
 number of contracted shell pairs          1623
 number of primitive shell pairs           4489
 maxK2 (contraction) of shell pair           36
 max number of K2 of shell pair               1
 max number of CS2 of shell pair            165
 max number of PS2 of shell pair            432
 mem total for path MDJ                  521996
 -------------------------------------------------------
 Smallest overlap matrix eigenvalue = 8.12E-05

 Scale SEOQF with 1.000000e-01/1.000000e-01/1.000000e-01

 Standard Electronic Orientation quadrupole field applied
 Nucleus-field energy     =     0.0000000155 hartrees
 Guess from superposition of atomic densities
 Warning:  Energy on first SCF cycle will be non-variational
 SAD guess density has 90.000000 electrons

 -----------------------------------------------------------------------
  General SCF calculation program by
  Eric Jon Sundstrom, Paul Horn, Yuezhi Mao, Dmitri Zuev, Alec White,
  David Stuck, Shaama M.S., Shane Yost, Joonho Lee, David Small,
  Daniel Levine, Susi Lehtola, Hugh Burton, Evgeny Epifanovsky
 -----------------------------------------------------------------------
 Exchange:     0.2000 Hartree-Fock + 0.0800 Slater + 0.7200 B88
 Correlation:  0.1900 VWN1RPA + 0.8100 LYP
 Using SG-1 standard quadrature grid
 using 8 threads for integral computing
 -------------------------------------------------------
 OpenMP Integral computing Module                
 Release: version 2.0, May 2017, Q-Chem Inc. Pleasanton 
 -------------------------------------------------------
 -------------------------------------------------------
 OpenMP BLAS3 based DFT computing Module                
 Release: version 1.0, May 2013, Q-Chem Inc. Pittsburgh 
 -------------------------------------------------------
 A restricted SCF calculation will be
 performed using DIIS
 SCF converges when DIIS error is below 1.0e-08
 ---------------------------------------
  Cycle       Energy         DIIS error
 ---------------------------------------
    1   -3673.1670191284      7.46e-02  
    2   -3669.8011866411      5.42e-03  
    3   -3669.0610249757      1.31e-02  
    4   -3669.8452694566      3.69e-03  
    5   -3669.8921540944      1.66e-03  
    6   -3669.9039732469      4.33e-04  
    7   -3669.9047080822      1.55e-04  
    8   -3669.9047687038      8.08e-05  
    9   -3669.9047977566      3.00e-05  
   10   -3669.9048002161      1.68e-05  
   11   -3669.9048015137      2.82e-06  
   12   -3669.9048015480      5.47e-07  
   13   -3669.9048015494      1.20e-07  
   14   -3669.9048015493      7.24e-08  
   15   -3669.9048015494      1.34e-08  
   16   -3669.9048015494      3.47e-09  Convergence criterion met
 ---------------------------------------
 SCF time:   CPU 84.59s  wall 11.00s 
 SCF   energy in the final basis set =    -3669.9048015494
 Total energy in the final basis set =    -3669.9048015494

 --------------------------------------------------------------
             Orbital Energies (a.u.) and Symmetries
 --------------------------------------------------------------

 Alpha MOs, Restricted
 -- Occupied --                  
-482.87 -101.60 -101.59  -62.53  -56.35  -56.34  -56.34  -24.70
  1 A'    2 A'    3 A'    4 A'    5 A'    1 A"    6 A'    7 A'                 
-10.345 -10.296  -9.526  -9.519  -8.749  -7.289  -7.283  -7.281
  8 A'    9 A'   10 A'   11 A'   12 A'   13 A'   14 A'    2 A"                 
 -7.279  -7.272  -7.272  -6.581  -6.568  -6.567  -2.696  -2.689
 15 A'   16 A'    3 A"   17 A'   18 A'    4 A"   19 A'   20 A'                 
 -2.687  -2.678  -2.678  -1.257  -1.164  -0.994  -0.858  -0.657
  5 A"    6 A"   21 A'   22 A'   23 A'   24 A'   25 A'   26 A'                 
 -0.626  -0.566  -0.543  -0.529  -0.513  -0.504  -0.494  -0.398
 27 A'   28 A'    7 A"   29 A'    8 A"   30 A'   31 A'    9 A"                 
 -0.394  -0.325  -0.325  -0.214  -0.191
 32 A'   33 A'   10 A"   34 A'   11 A"                                         
 -- Virtual --                   
 -0.108  -0.103  -0.004   0.017   0.018   0.034   0.036   0.044
 35 A'   12 A"   36 A'   37 A'   38 A'   13 A"   39 A'   40 A'                 
  0.058   0.071   0.074   0.080   0.083   0.085   0.107   0.117
 41 A'   42 A'   14 A"   43 A'   15 A"   44 A'   45 A'   16 A"                 
  0.126   0.138   0.143   0.151   0.164   0.171   0.183   0.197
 46 A'   17 A"   47 A'   48 A'   49 A'   50 A'   51 A'   52 A'                 
  0.212   0.225   0.297   0.321   0.336   0.349   0.368   0.383
 53 A'   54 A'   18 A"   55 A'   56 A'   57 A'   58 A'   19 A"                 
  0.393   0.408   0.419   0.427   0.429   0.451   0.456   0.499
 59 A'   60 A'   20 A"   21 A"   61 A'   22 A"   62 A'   63 A'                 
  0.525   0.545   0.552   0.572   0.585   0.588   0.641   0.646
 23 A"   64 A'   65 A'   24 A"   66 A'   25 A"   67 A'   68 A'                 
  0.684   0.739   0.746   0.779   0.792   0.795   0.835   0.896
 69 A'   26 A"   70 A'   71 A'   72 A'   27 A"   28 A"   29 A"                 
  0.897   0.931   1.002   1.063   1.102   1.140   1.233   1.246
 73 A'   74 A'   75 A'   76 A'   77 A'   78 A'   30 A"   79 A'                 
  1.292   1.312   1.422   1.431   1.450   1.516   1.531   1.602
 80 A'   81 A'   82 A'   31 A"   83 A'   84 A'   32 A"   33 A"                 
  1.610   1.705   1.776   1.852   1.925   1.947   1.993   2.053
 85 A'   34 A"   86 A'   87 A'   88 A'   35 A"   89 A'   90 A'                 
  2.147   2.213   2.231   2.232   2.288   2.311   2.382   2.455
 91 A'   36 A"   37 A"   92 A'   93 A'   94 A'   95 A'   96 A'                 
  2.647   2.703   2.829   3.016   3.186   3.357   3.758   3.807
 38 A"   39 A"   97 A'   98 A'   99 A'  100 A'   40 A"  101 A'                 
  3.905   3.976   3.985   4.053   4.065   4.261   4.425   4.621
 41 A"   42 A"  102 A'   43 A"  103 A'  104 A'  105 A'  106 A'                 
  6.288   6.372   6.503   6.845   7.504   7.597   7.743   9.882
 44 A"  107 A'  108 A'  109 A'   45 A"  110 A'  111 A'  112 A'                 
  9.912  23.458  23.651  25.760  25.809  25.936  26.034  26.457
113 A'  114 A'  115 A'   46 A"   47 A"  116 A'  117 A'  118 A'                 
 26.672  48.105  66.751 215.914 215.955 289.725 289.822 290.011
119 A'  120 A'  121 A'  122 A'  123 A'   48 A"  124 A'  125 A'                 
*******
126 A'                                                                         

 Beta MOs, Restricted
 -- Occupied --                  
-482.87 -101.60 -101.59  -62.53  -56.35  -56.34  -56.34  -24.70
  1 A'    2 A'    3 A'    4 A'    5 A'    1 A"    6 A'    7 A'                 
-10.345 -10.296  -9.526  -9.519  -8.749  -7.289  -7.283  -7.281
  8 A'    9 A'   10 A'   11 A'   12 A'   13 A'   14 A'    2 A"                 
 -7.279  -7.272  -7.272  -6.581  -6.568  -6.567  -2.696  -2.689
 15 A'   16 A'    3 A"   17 A'   18 A'    4 A"   19 A'   20 A'                 
 -2.687  -2.678  -2.678  -1.257  -1.164  -0.994  -0.858  -0.657
  5 A"    6 A"   21 A'   22 A'   23 A'   24 A'   25 A'   26 A'                 
 -0.626  -0.566  -0.543  -0.529  -0.513  -0.504  -0.494  -0.398
 27 A'   28 A'    7 A"   29 A'    8 A"   30 A'   31 A'    9 A"                 
 -0.394  -0.325  -0.325  -0.214  -0.191
 32 A'   33 A'   10 A"   34 A'   11 A"                                         
 -- Virtual --                   
 -0.108  -0.103  -0.004   0.017   0.018   0.034   0.036   0.044
 35 A'   12 A"   36 A'   37 A'   38 A'   13 A"   39 A'   40 A'                 
  0.058   0.071   0.074   0.080   0.083   0.085   0.107   0.117
 41 A'   42 A'   14 A"   43 A'   15 A"   44 A'   45 A'   16 A"                 
  0.126   0.138   0.143   0.151   0.164   0.171   0.183   0.197
 46 A'   17 A"   47 A'   48 A'   49 A'   50 A'   51 A'   52 A'                 
  0.212   0.225   0.297   0.321   0.336   0.349   0.368   0.383
 53 A'   54 A'   18 A"   55 A'   56 A'   57 A'   58 A'   19 A"                 
  0.393   0.408   0.419   0.427   0.429   0.451   0.456   0.499
 59 A'   60 A'   20 A"   21 A"   61 A'   22 A"   62 A'   63 A'                 
  0.525   0.545   0.552   0.572   0.585   0.588   0.641   0.646
 23 A"   64 A'   65 A'   24 A"   66 A'   25 A"   67 A'   68 A'                 
  0.684   0.739   0.746   0.779   0.792   0.795   0.835   0.896
 69 A'   26 A"   70 A'   71 A'   72 A'   27 A"   28 A"   29 A"                 
  0.897   0.931   1.002   1.063   1.102   1.140   1.233   1.246
 73 A'   74 A'   75 A'   76 A'   77 A'   78 A'   30 A"   79 A'                 
  1.292   1.312   1.422   1.431   1.450   1.516   1.531   1.602
 80 A'   81 A'   82 A'   31 A"   83 A'   84 A'   32 A"   33 A"                 
  1.610   1.705   1.776   1.852   1.925   1.947   1.993   2.053
 85 A'   34 A"   86 A'   87 A'   88 A'   35 A"   89 A'   90 A'                 
  2.147   2.213   2.231   2.232   2.288   2.311   2.382   2.455
 91 A'   36 A"   37 A"   92 A'   93 A'   94 A'   95 A'   96 A'                 
  2.647   2.703   2.829   3.016   3.186   3.357   3.758   3.807
 38 A"   39 A"   97 A'   98 A'   99 A'  100 A'   40 A"  101 A'                 
  3.905   3.976   3.985   4.053   4.065   4.261   4.425   4.621
 41 A"   42 A"  102 A'   43 A"  103 A'  104 A'  105 A'  106 A'                 
  6.288   6.372   6.503   6.845   7.504   7.597   7.743   9.882
 44 A"  107 A'  108 A'  109 A'   45 A"  110 A'  111 A'  112 A'                 
  9.912  23.458  23.651  25.760  25.809  25.936  26.034  26.457
113 A'  114 A'  115 A'   46 A"   47 A"  116 A'  117 A'  118 A'                 
 26.672  48.105  66.751 215.914 215.955 289.725 289.822 290.011
119 A'  120 A'  121 A'  122 A'  123 A'   48 A"  124 A'  125 A'                 
*******
126 A'                                                                         
 --------------------------------------------------------------

          Ground-State Mulliken Net Atomic Charges

     Atom                 Charge (a.u.)
  ----------------------------------------
      1 Cl                    0.436500
      2 Br                   -0.004608
      3 F                    -0.065676
      4 Cl                    0.301393
      5 C                    -0.451536
      6 C                    -0.216073
  ----------------------------------------
  Sum of atomic charges =    -0.000000

 -----------------------------------------------------------------
                    Cartesian Multipole Moments
 -----------------------------------------------------------------
    Charge (ESU x 10^10)
                -0.0000
    Dipole Moment (Debye)
         X      -0.8772      Y       0.8079      Z      -0.0000
       Tot       1.1925
    Quadrupole Moments (Debye-Ang)
        XX     -55.1905     XY       4.2452     YY     -63.5302
        XZ      -0.0000     YZ       0.0000     ZZ     -58.9161
    Octopole Moments (Debye-Ang^2)
       XXX     -28.6939    XXY      14.4048    XYY     -10.5197
       YYY      14.7705    XXZ      -0.0000    XYZ       0.0000
       YYZ      -0.0000    XZZ      -7.5029    YZZ       3.6127
       ZZZ      -0.0000
    Hexadecapole Moments (Debye-Ang^3)
      XXXX   -1146.7590   XXXY       4.7501   XXYY    -256.3828
      XYYY     -24.0162   YYYY    -371.5097   XXXZ       0.0000
      XXYZ      -0.0000   XYYZ       0.0000   YYYZ      -0.0000
      XXZZ    -211.3050   XYZZ     -10.7239   YYZZ     -72.3139
      XZZZ      -0.0000   YZZZ       0.0000   ZZZZ     -67.5520
 -----------------------------------------------------------------
 Calculating analytic gradient of the SCF energy
 Gradient of SCF Energy
            1           2           3           4           5           6
    1  -0.1607231   0.3702323   0.0518713   0.1473471   0.2433667  -0.6520943
    2  -0.3436228  -0.7605438   0.1294517   0.5819385   0.2126278   0.1801487
    3   0.0000000  -0.0000000  -0.0000000  -0.0000000  -0.0000000   0.0000000
 Max gradient component =       7.605E-01
 RMS gradient           =       3.163E-01
 Gradient time:  CPU 23.18 s  wall 3.09 s
 Geometry Optimization Parameters
   NAtoms,    NIC,     NZ,  NCons,   NDum,   NFix, NCnnct, MaxDiis
        6      37       0       0       0       0       0       0


** GEOMETRY OPTIMIZATION IN DELOCALIZED INTERNAL COORDINATES **
   Searching for a Minimum

   Optimization Cycle:   1

                       Coordinates (Angstroms)
     ATOM                X               Y               Z
      1  Cl        2.5613107096    0.7683129135    0.0000000000
      2  Br       -1.4376982681    0.6792781106    0.0000000000
      3  F         2.6058281110   -1.2311915754    0.0000000000
      4  Cl       -1.3931808667   -1.3202263783    0.0000000000
      5  C         1.5838171659   -0.2536980317    0.0000000000
      6  C        -0.4156873230   -0.2982154331    0.0000000000
   Point Group: cs    Number of degrees of freedom:     9


   Energy is  -3669.904801549


 Attempting to Generate Delocalized Internal Coordinates

 ** Taking Steepest Descent Step **
 Calculated Step too Large.  Step scaled by  0.397308
 Step Taken.  Stepsize is  0.300000

                             Maximum     Tolerance    Cnvgd?
         Gradient           0.460354      0.000300      NO
         Displacement       0.182902      0.001200      NO
         Energy change     *********      0.000001      NO


 New Cartesian Coordinates Obtained by Inverse Iteration

 Displacement from previous Coordinates is:  0.185940
 ----------------------------------------------------------------
             Standard Nuclear Orientation (Angstroms)
    I     Atom           X                Y                Z
 ----------------------------------------------------------------
    1      Cl      2.5962909090     0.7920328989     0.0000000000
    2      Br     -1.4853443447     0.7290190913     0.0000000000
    3      F       2.5940058920    -1.2418304876     0.0000000000
    4      Cl     -1.3996344193    -1.3621733270     0.0000000000
    5      C       1.5851436762    -0.2638171139     0.0000000000
    6      C      -0.3860721848    -0.3089714562     0.0000000000
 ----------------------------------------------------------------
 Molecular Point Group                 Cs    NOp =  2
 Largest Abelian Subgroup              Cs    NOp =  2
 Nuclear Repulsion Energy =   613.0099966630 hartrees
 There are       45 alpha and       45 beta electrons
 Applying Cartesian multipole field
    Component          Value
    ---------          -----
     (2,0,0)        1.00000E-11
     (0,2,0)        2.00000E-11
     (0,0,2)       -3.00000E-11
 Nucleus-field energy     =     0.0000000162 hartrees
 Requested basis set is 6-311++G(d,p)
 There are 63 shells and 174 basis functions
 A cutoff of  1.0D-11 yielded   1617 shell pairs
 There are     13318 function pairs (     14562 Cartesian)
 Smallest overlap matrix eigenvalue = 8.97E-05
 Guess MOs from SCF MO coefficient file

 -----------------------------------------------------------------------
  General SCF calculation program by
  Eric Jon Sundstrom, Paul Horn, Yuezhi Mao, Dmitri Zuev, Alec White,
  David Stuck, Shaama M.S., Shane Yost, Joonho Lee, David Small,
  Daniel Levine, Susi Lehtola, Hugh Burton, Evgeny Epifanovsky
 -----------------------------------------------------------------------
 Exchange:     0.2000 Hartree-Fock + 0.0800 Slater + 0.7200 B88
 Correlation:  0.1900 VWN1RPA + 0.8100 LYP
 Using SG-1 standard quadrature grid
 using 8 threads for integral computing
 -------------------------------------------------------
 OpenMP Integral computing Module                
 Release: version 2.0, May 2017, Q-Chem Inc. Pleasanton 
 -------------------------------------------------------
 -------------------------------------------------------
 OpenMP BLAS3 based DFT computing Module                
 Release: version 1.0, May 2013, Q-Chem Inc. Pittsburgh 
 -------------------------------------------------------
 A restricted SCF calculation will be
 performed using DIIS
 SCF converges when DIIS error is below 1.0e-08
 ---------------------------------------
  Cycle       Energy         DIIS error
 ---------------------------------------
    1   -3670.0826299373      1.76e-03  
    2   -3670.0799085530      1.87e-03  
    3   -3670.0671737921      2.33e-03  
    4   -3670.0879278621      1.06e-03  
    5   -3670.0931514689      1.01e-04  
    6   -3670.0931818441      4.50e-05  
    7   -3670.0931865813      1.31e-05  
    8   -3670.0931870664      2.67e-06  
    9   -3670.0931870955      9.51e-07  
   10   -3670.0931871012      2.88e-07  
   11   -3670.0931871018      1.04e-07  
   12   -3670.0931871019      2.97e-08  
   13   -3670.0931871019      6.14e-09  Convergence criterion met
 ---------------------------------------
 SCF time:   CPU 67.87s  wall 8.00s 
 SCF   energy in the final basis set =    -3670.0931871019
 Total energy in the final basis set =    -3670.0931871019

 --------------------------------------------------------------
             Orbital Energies (a.u.) and Symmetries
 --------------------------------------------------------------

 Alpha MOs, Restricted
 -- Occupied --                  
-482.87 -101.60 -101.59  -62.52  -56.34  -56.34  -56.34  -24.71
  1 A'    2 A'    3 A'    4 A'    5 A'    1 A"    6 A'    7 A'                 
-10.353 -10.305  -9.523  -9.516  -8.740  -7.287  -7.280  -7.278
  8 A'    9 A'   10 A'   11 A'   12 A'   13 A'   14 A'    2 A"                 
 -7.276  -7.270  -7.270  -6.571  -6.558  -6.558  -2.685  -2.679
 15 A'   16 A'    3 A"   17 A'   18 A'    4 A"   19 A'   20 A'                 
 -2.678  -2.668  -2.668  -1.259  -1.112  -0.978  -0.845  -0.660
  5 A"    6 A"   21 A'   22 A'   23 A'   24 A'   25 A'   26 A'                 
 -0.623  -0.556  -0.527  -0.517  -0.505  -0.494  -0.487  -0.396
 27 A'   28 A'   29 A'    7 A"    8 A"   30 A'   31 A'    9 A"                 
 -0.395  -0.329  -0.324  -0.227  -0.199
 32 A'   33 A'   10 A"   34 A'   11 A"                                         
 -- Virtual --                   
 -0.104  -0.103  -0.003   0.013   0.017   0.035   0.037   0.043
 35 A'   12 A"   36 A'   37 A'   38 A'   39 A'   13 A"   40 A'                 
  0.058   0.072   0.074   0.078   0.082   0.083   0.103   0.118
 41 A'   42 A'   14 A"   43 A'   44 A'   15 A"   45 A'   16 A"                 
  0.121   0.139   0.140   0.152   0.158   0.170   0.177   0.197
 46 A'   17 A"   47 A'   48 A'   49 A'   50 A'   51 A'   52 A'                 
  0.206   0.226   0.298   0.320   0.337   0.350   0.375   0.388
 53 A'   54 A'   18 A"   55 A'   56 A'   57 A'   58 A'   59 A'                 
  0.390   0.410   0.422   0.428   0.430   0.458   0.470   0.486
 19 A"   60 A'   20 A"   61 A'   21 A"   62 A'   22 A"   63 A'                 
  0.530   0.541   0.549   0.556   0.588   0.588   0.623   0.631
 23 A"   64 A'   65 A'   24 A"   66 A'   25 A"   67 A'   68 A'                 
  0.670   0.730   0.741   0.768   0.794   0.804   0.830   0.879
 69 A'   26 A"   70 A'   71 A'   72 A'   27 A"   28 A"   29 A"                 
  0.891   0.933   0.984   1.027   1.076   1.132   1.199   1.228
 73 A'   74 A'   75 A'   76 A'   77 A'   78 A'   79 A'   30 A"                 
  1.252   1.279   1.414   1.424   1.447   1.490   1.490   1.571
 80 A'   81 A'   82 A'   31 A"   83 A'   32 A"   84 A'   33 A"                 
  1.610   1.683   1.751   1.843   1.918   1.961   1.996   2.032
 85 A'   34 A"   86 A'   87 A'   88 A'   35 A"   89 A'   90 A'                 
  2.111   2.196   2.218   2.234   2.295   2.314   2.393   2.473
 91 A'   92 A'   36 A"   37 A"   93 A'   94 A'   95 A'   96 A'                 
  2.636   2.698   2.820   2.996   3.117   3.361   3.754   3.796
 38 A"   39 A"   97 A'   98 A'   99 A'  100 A'   40 A"  101 A'                 
  3.908   3.977   3.980   4.062   4.063   4.229   4.358   4.622
 41 A"  102 A'   42 A"  103 A'   43 A"  104 A'  105 A'  106 A'                 
  6.283   6.368   6.499   6.817   7.512   7.590   7.707   9.843
 44 A"  107 A'  108 A'  109 A'   45 A"  110 A'  111 A'  112 A'                 
  9.870  23.417  23.530  25.766  25.811  25.919  26.017  26.365
113 A'  114 A'  115 A'   46 A"   47 A"  116 A'  117 A'  118 A'                 
 26.552  48.070  66.742 215.860 215.898 289.728 289.808 289.956
119 A'  120 A'  121 A'  122 A'  123 A'   48 A"  124 A'  125 A'                 
*******
126 A'                                                                         

 Beta MOs, Restricted
 -- Occupied --                  
-482.87 -101.60 -101.59  -62.52  -56.34  -56.34  -56.34  -24.71
  1 A'    2 A'    3 A'    4 A'    5 A'    1 A"    6 A'    7 A'                 
-10.353 -10.305  -9.523  -9.516  -8.740  -7.287  -7.280  -7.278
  8 A'    9 A'   10 A'   11 A'   12 A'   13 A'   14 A'    2 A"                 
 -7.276  -7.270  -7.270  -6.571  -6.558  -6.558  -2.685  -2.679
 15 A'   16 A'    3 A"   17 A'   18 A'    4 A"   19 A'   20 A'                 
 -2.678  -2.668  -2.668  -1.259  -1.112  -0.978  -0.845  -0.660
  5 A"    6 A"   21 A'   22 A'   23 A'   24 A'   25 A'   26 A'                 
 -0.623  -0.556  -0.527  -0.517  -0.505  -0.494  -0.487  -0.396
 27 A'   28 A'   29 A'    7 A"    8 A"   30 A'   31 A'    9 A"                 
 -0.395  -0.329  -0.324  -0.227  -0.199
 32 A'   33 A'   10 A"   34 A'   11 A"                                         
 -- Virtual --                   
 -0.104  -0.103  -0.003   0.013   0.017   0.035   0.037   0.043
 35 A'   12 A"   36 A'   37 A'   38 A'   39 A'   13 A"   40 A'                 
  0.058   0.072   0.074   0.078   0.082   0.083   0.103   0.118
 41 A'   42 A'   14 A"   43 A'   44 A'   15 A"   45 A'   16 A"                 
  0.121   0.139   0.140   0.152   0.158   0.170   0.177   0.197
 46 A'   17 A"   47 A'   48 A'   49 A'   50 A'   51 A'   52 A'                 
  0.206   0.226   0.298   0.320   0.337   0.350   0.375   0.388
 53 A'   54 A'   18 A"   55 A'   56 A'   57 A'   58 A'   59 A'                 
  0.390   0.410   0.422   0.428   0.430   0.458   0.470   0.486
 19 A"   60 A'   20 A"   61 A'   21 A"   62 A'   22 A"   63 A'                 
  0.530   0.541   0.549   0.556   0.588   0.588   0.623   0.631
 23 A"   64 A'   65 A'   24 A"   66 A'   25 A"   67 A'   68 A'                 
  0.670   0.730   0.741   0.768   0.794   0.804   0.830   0.879
 69 A'   26 A"   70 A'   71 A'   72 A'   27 A"   28 A"   29 A"                 
  0.891   0.933   0.984   1.027   1.076   1.132   1.199   1.228
 73 A'   74 A'   75 A'   76 A'   77 A'   78 A'   79 A'   30 A"                 
  1.252   1.279   1.414   1.424   1.447   1.490   1.490   1.571
 80 A'   81 A'   82 A'   31 A"   83 A'   32 A"   84 A'   33 A"                 
  1.610   1.683   1.751   1.843   1.918   1.961   1.996   2.032
 85 A'   34 A"   86 A'   87 A'   88 A'   35 A"   89 A'   90 A'                 
  2.111   2.196   2.218   2.234   2.295   2.314   2.393   2.473
 91 A'   92 A'   36 A"   37 A"   93 A'   94 A'   95 A'   96 A'                 
  2.636   2.698   2.820   2.996   3.117   3.361   3.754   3.796
 38 A"   39 A"   97 A'   98 A'   99 A'  100 A'   40 A"  101 A'                 
  3.908   3.977   3.980   4.062   4.063   4.229   4.358   4.622
 41 A"  102 A'   42 A"  103 A'   43 A"  104 A'  105 A'  106 A'                 
  6.283   6.368   6.499   6.817   7.512   7.590   7.707   9.843
 44 A"  107 A'  108 A'  109 A'   45 A"  110 A'  111 A'  112 A'                 
  9.870  23.417  23.530  25.766  25.811  25.919  26.017  26.365
113 A'  114 A'  115 A'   46 A"   47 A"  116 A'  117 A'  118 A'                 
 26.552  48.070  66.742 215.860 215.898 289.728 289.808 289.956
119 A'  120 A'  121 A'  122 A'  123 A'   48 A"  124 A'  125 A'                 
*******
126 A'                                                                         
 --------------------------------------------------------------

          Ground-State Mulliken Net Atomic Charges

     Atom                 Charge (a.u.)
  ----------------------------------------
      1 Cl                    0.418268
      2 Br                   -0.063431
      3 F                    -0.053495
      4 Cl                    0.336256
      5 C                    -0.439866
      6 C                    -0.197733
  ----------------------------------------
  Sum of atomic charges =    -0.000000

 -----------------------------------------------------------------
                    Cartesian Multipole Moments
 -----------------------------------------------------------------
    Charge (ESU x 10^10)
                -0.0000
    Dipole Moment (Debye)
         X      -0.8798      Y       0.6567      Z      -0.0000
       Tot       1.0979
    Quadrupole Moments (Debye-Ang)
        XX     -55.2508     XY       3.9085     YY     -62.9883
        XZ      -0.0000     YZ      -0.0000     ZZ     -59.3336
    Octopole Moments (Debye-Ang^2)
       XXX     -28.0932    XXY      13.4877    XYY     -10.5338
       YYY      12.6342    XXZ      -0.0000    XYZ      -0.0000
       YYZ      -0.0000    XZZ      -7.2318    YZZ       3.0649
       ZZZ      -0.0000
    Hexadecapole Moments (Debye-Ang^3)
      XXXX   -1171.8987   XXXY       2.6974   XXYY    -261.1752
      XYYY     -23.7058   YYYY    -386.6728   XXXZ      -0.0000
      XXYZ      -0.0000   XYYZ      -0.0000   YYYZ      -0.0000
      XXZZ    -216.2733   XYZZ     -10.8667   YYZZ     -75.1210
      XZZZ       0.0000   YZZZ      -0.0000   ZZZZ     -68.0382
 -----------------------------------------------------------------
 Calculating analytic gradient of the SCF energy
 Gradient of SCF Energy
            1           2           3           4           5           6
    1  -0.1085926   0.2087274   0.0555033   0.0936229   0.1952196  -0.4444807
    2  -0.2709676  -0.5169071   0.1148497   0.4460968   0.1541643   0.0727639
    3   0.0000000   0.0000000   0.0000000   0.0000000  -0.0000000  -0.0000000
 Max gradient component =       5.169E-01
 RMS gradient           =       2.217E-01
 Gradient time:  CPU 22.96 s  wall 2.99 s
 Geometry Optimization Parameters
   NAtoms,    NIC,     NZ,  NCons,   NDum,   NFix, NCnnct, MaxDiis
        6      37       0       0       0       0       0       0


** GEOMETRY OPTIMIZATION IN DELOCALIZED INTERNAL COORDINATES **
   Searching for a Minimum

   Optimization Cycle:   2

                       Coordinates (Angstroms)
     ATOM                X               Y               Z
      1  Cl        2.5962909090    0.7920328989    0.0000000000
      2  Br       -1.4853443447    0.7290190913    0.0000000000
      3  F         2.5940058920   -1.2418304876    0.0000000000
      4  Cl       -1.3996344193   -1.3621733270    0.0000000000
      5  C         1.5851436762   -0.2638171139    0.0000000000
      6  C        -0.3860721848   -0.3089714562    0.0000000000
   Point Group: cs    Number of degrees of freedom:     9


   Energy is  -3670.093187102

 Hessian Updated using BFGS Update

 ** Taking Steepest Descent Step **
 Calculated Step too Large.  Step scaled by  0.570611
 Step Taken.  Stepsize is  0.300000

                             Maximum     Tolerance    Cnvgd?
         Gradient           0.324537      0.000300      NO
         Displacement       0.185185      0.001200      NO
         Energy change     -0.188386      0.000001      NO


 New Cartesian Coordinates Obtained by Inverse Iteration

 Displacement from previous Coordinates is:  0.179773
 ----------------------------------------------------------------
             Standard Nuclear Orientation (Angstroms)
    I     Atom           X                Y                Z
 ----------------------------------------------------------------
    1      Cl      2.6194031231     0.8201854762     0.0000000000
    2      Br     -1.5082574021     0.7779636241     0.0000000000
    3      F       2.5638882218    -1.2542741622     0.0000000000
    4      Cl     -1.3959821793    -1.4104204521     0.0000000000
    5      C       1.5768280174    -0.2721504942     0.0000000000
    6      C      -0.3514902523    -0.3170443864     0.0000000000
 ----------------------------------------------------------------
 Molecular Point Group                 Cs    NOp =  2
 Largest Abelian Subgroup              Cs    NOp =  2
 Nuclear Repulsion Energy =   598.2931798271 hartrees
 There are       45 alpha and       45 beta electrons
 Applying Cartesian multipole field
    Component          Value
    ---------          -----
     (2,0,0)        1.00000E-11
     (0,2,0)        2.00000E-11
     (0,0,2)       -3.00000E-11
 Nucleus-field energy     =     0.0000000167 hartrees
 Requested basis set is 6-311++G(d,p)
 There are 63 shells and 174 basis functions
 A cutoff of  1.0D-11 yielded   1611 shell pairs
 There are     13326 function pairs (     14578 Cartesian)
 Smallest overlap matrix eigenvalue = 9.29E-05
 Guess MOs from SCF MO coefficient file

 -----------------------------------------------------------------------
  General SCF calculation program by
  Eric Jon Sundstrom, Paul Horn, Yuezhi Mao, Dmitri Zuev, Alec White,
  David Stuck, Shaama M.S., Shane Yost, Joonho Lee, David Small,
  Daniel Levine, Susi Lehtola, Hugh Burton, Evgeny Epifanovsky
 -----------------------------------------------------------------------
 Exchange:     0.2000 Hartree-Fock + 0.0800 Slater + 0.7200 B88
 Correlation:  0.1900 VWN1RPA + 0.8100 LYP
 Using SG-1 standard quadrature grid
 using 8 threads for integral computing
 -------------------------------------------------------
 OpenMP Integral computing Module                
 Release: version 2.0, May 2017, Q-Chem Inc. Pleasanton 
 -------------------------------------------------------
 -------------------------------------------------------
 OpenMP BLAS3 based DFT computing Module                
 Release: version 1.0, May 2013, Q-Chem Inc. Pittsburgh 
 -------------------------------------------------------
 A restricted SCF calculation will be
 performed using DIIS
 SCF converges when DIIS error is below 1.0e-08
 ---------------------------------------
  Cycle       Energy         DIIS error
 ---------------------------------------
    1   -3670.2208074250      1.39e-03  
    2   -3670.2218532080      1.32e-03  
    3   -3670.2142515048      1.76e-03  
    4   -3670.2256250224      7.87e-04  
    5   -3670.2284462598      7.71e-05  
    6   -3670.2284642230      3.04e-05  
    7   -3670.2284662602      9.75e-06  
    8   -3670.2284665064      1.50e-06  
    9   -3670.2284665127      4.59e-07  
   10   -3670.2284665136      1.64e-07  
   11   -3670.2284665136      5.98e-08  
   12   -3670.2284665137      1.03e-08  
   13   -3670.2284665137      4.18e-09  Convergence criterion met
 ---------------------------------------
 SCF time:   CPU 67.04s  wall 8.00s 
 SCF   energy in the final basis set =    -3670.2284665137
 Total energy in the final basis set =    -3670.2284665137

 --------------------------------------------------------------
             Orbital Energies (a.u.) and Symmetries
 --------------------------------------------------------------

 Alpha MOs, Restricted
 -- Occupied --                  
-482.86 -101.60 -101.59  -62.52  -56.34  -56.34  -56.34  -24.72
  1 A'    2 A'    3 A'    4 A'    5 A'    1 A"    6 A'    7 A'                 
-10.360 -10.313  -9.520  -9.513  -8.735  -7.284  -7.277  -7.275
  8 A'    9 A'   10 A'   11 A'   12 A'   13 A'   14 A'    2 A"                 
 -7.274  -7.267  -7.267  -6.566  -6.553  -6.553  -2.679  -2.674
 15 A'    3 A"   16 A'   17 A'    4 A"   18 A'   19 A'   20 A'                 
 -2.673  -2.663  -2.663  -1.263  -1.066  -0.963  -0.836  -0.665
  5 A"    6 A"   21 A'   22 A'   23 A'   24 A'   25 A'   26 A'                 
 -0.620  -0.550  -0.529  -0.512  -0.485  -0.483  -0.478  -0.394
 27 A'   28 A'   29 A'    7 A"   30 A'    8 A"   31 A'   32 A'                 
 -0.393  -0.334  -0.324  -0.242  -0.206
  9 A"   33 A'   10 A"   34 A'   11 A"                                         
 -- Virtual --                   
 -0.103  -0.096  -0.003   0.008   0.018   0.034   0.039   0.042
 12 A"   35 A'   36 A'   37 A'   38 A'   39 A'   13 A"   40 A'                 
  0.057   0.070   0.074   0.076   0.081   0.083   0.099   0.116
 41 A'   42 A'   14 A"   43 A'   44 A'   15 A"   45 A'   46 A'                 
  0.118   0.137   0.140   0.149   0.152   0.170   0.178   0.195
 16 A"   47 A'   17 A"   48 A'   49 A'   50 A'   51 A'   52 A'                 
  0.202   0.227   0.298   0.318   0.338   0.353   0.376   0.388
 53 A'   54 A'   18 A"   55 A'   56 A'   57 A'   58 A'   59 A'                 
  0.396   0.412   0.425   0.431   0.434   0.461   0.474   0.486
 19 A"   60 A'   20 A"   61 A'   21 A"   62 A'   63 A'   22 A"                 
  0.529   0.534   0.544   0.553   0.588   0.593   0.598   0.625
 64 A'   23 A"   24 A"   65 A'   25 A"   66 A'   67 A'   68 A'                 
  0.662   0.724   0.738   0.767   0.798   0.811   0.829   0.868
 69 A'   26 A"   70 A'   71 A'   72 A'   27 A"   28 A"   29 A"                 
  0.885   0.933   0.965   0.989   1.062   1.133   1.154   1.217
 73 A'   74 A'   75 A'   76 A'   77 A'   78 A'   79 A'   80 A'                 
  1.222   1.252   1.407   1.414   1.445   1.451   1.468   1.542
 30 A"   81 A'   82 A'   31 A"   83 A'   32 A"   84 A'   33 A"                 
  1.614   1.666   1.721   1.828   1.902   1.972   1.994   2.047
 85 A'   34 A"   86 A'   87 A'   88 A'   35 A"   89 A'   90 A'                 
  2.075   2.166   2.221   2.236   2.296   2.321   2.409   2.494
 91 A'   92 A'   36 A"   37 A"   93 A'   94 A'   95 A'   96 A'                 
  2.625   2.696   2.805   2.980   3.064   3.377   3.749   3.783
 38 A"   39 A"   97 A'   98 A'   99 A'  100 A'   40 A"  101 A'                 
  3.913   3.974   3.980   4.056   4.067   4.205   4.320   4.631
 41 A"  102 A'   42 A"  103 A'   43 A"  104 A'  105 A'  106 A'                 
  6.278   6.363   6.498   6.784   7.518   7.585   7.680   9.808
 44 A"  107 A'  108 A'  109 A'   45 A"  110 A'  111 A'  112 A'                 
  9.835  23.382  23.451  25.771  25.814  25.909  26.003  26.305
113 A'  114 A'  115 A'   46 A"   47 A"  116 A'  117 A'  118 A'                 
 26.474  48.034  66.734 215.813 215.851 289.729 289.796 289.917
119 A'  120 A'  121 A'  122 A'  123 A'   48 A"  124 A'  125 A'                 
*******
126 A'                                                                         

 Beta MOs, Restricted
 -- Occupied --                  
-482.86 -101.60 -101.59  -62.52  -56.34  -56.34  -56.34  -24.72
  1 A'    2 A'    3 A'    4 A'    5 A'    1 A"    6 A'    7 A'                 
-10.360 -10.313  -9.520  -9.513  -8.735  -7.284  -7.277  -7.275
  8 A'    9 A'   10 A'   11 A'   12 A'   13 A'   14 A'    2 A"                 
 -7.274  -7.267  -7.267  -6.566  -6.553  -6.553  -2.679  -2.674
 15 A'    3 A"   16 A'   17 A'    4 A"   18 A'   19 A'   20 A'                 
 -2.673  -2.663  -2.663  -1.263  -1.066  -0.963  -0.836  -0.665
  5 A"    6 A"   21 A'   22 A'   23 A'   24 A'   25 A'   26 A'                 
 -0.620  -0.550  -0.529  -0.512  -0.485  -0.483  -0.478  -0.394
 27 A'   28 A'   29 A'    7 A"   30 A'    8 A"   31 A'   32 A'                 
 -0.393  -0.334  -0.324  -0.242  -0.206
  9 A"   33 A'   10 A"   34 A'   11 A"                                         
 -- Virtual --                   
 -0.103  -0.096  -0.003   0.008   0.018   0.034   0.039   0.042
 12 A"   35 A'   36 A'   37 A'   38 A'   39 A'   13 A"   40 A'                 
  0.057   0.070   0.074   0.076   0.081   0.083   0.099   0.116
 41 A'   42 A'   14 A"   43 A'   44 A'   15 A"   45 A'   46 A'                 
  0.118   0.137   0.140   0.149   0.152   0.170   0.178   0.195
 16 A"   47 A'   17 A"   48 A'   49 A'   50 A'   51 A'   52 A'                 
  0.202   0.227   0.298   0.318   0.338   0.353   0.376   0.388
 53 A'   54 A'   18 A"   55 A'   56 A'   57 A'   58 A'   59 A'                 
  0.396   0.412   0.425   0.431   0.434   0.461   0.474   0.486
 19 A"   60 A'   20 A"   61 A'   21 A"   62 A'   63 A'   22 A"                 
  0.529   0.534   0.544   0.553   0.588   0.593   0.598   0.625
 64 A'   23 A"   24 A"   65 A'   25 A"   66 A'   67 A'   68 A'                 
  0.662   0.724   0.738   0.767   0.798   0.811   0.829   0.868
 69 A'   26 A"   70 A'   71 A'   72 A'   27 A"   28 A"   29 A"                 
  0.885   0.933   0.965   0.989   1.062   1.133   1.154   1.217
 73 A'   74 A'   75 A'   76 A'   77 A'   78 A'   79 A'   80 A'                 
  1.222   1.252   1.407   1.414   1.445   1.451   1.468   1.542
 30 A"   81 A'   82 A'   31 A"   83 A'   32 A"   84 A'   33 A"                 
  1.614   1.666   1.721   1.828   1.902   1.972   1.994   2.047
 85 A'   34 A"   86 A'   87 A'   88 A'   35 A"   89 A'   90 A'                 
  2.075   2.166   2.221   2.236   2.296   2.321   2.409   2.494
 91 A'   92 A'   36 A"   37 A"   93 A'   94 A'   95 A'   96 A'                 
  2.625   2.696   2.805   2.980   3.064   3.377   3.749   3.783
 38 A"   39 A"   97 A'   98 A'   99 A'  100 A'   40 A"  101 A'                 
  3.913   3.974   3.980   4.056   4.067   4.205   4.320   4.631
 41 A"  102 A'   42 A"  103 A'   43 A"  104 A'  105 A'  106 A'                 
  6.278   6.363   6.498   6.784   7.518   7.585   7.680   9.808
 44 A"  107 A'  108 A'  109 A'   45 A"  110 A'  111 A'  112 A'                 
  9.835  23.382  23.451  25.771  25.814  25.909  26.003  26.305
113 A'  114 A'  115 A'   46 A"   47 A"  116 A'  117 A'  118 A'                 
 26.474  48.034  66.734 215.813 215.851 289.729 289.796 289.917
119 A'  120 A'  121 A'  122 A'  123 A'   48 A"  124 A'  125 A'                 
*******
126 A'                                                                         
 --------------------------------------------------------------

          Ground-State Mulliken Net Atomic Charges

     Atom                 Charge (a.u.)
  ----------------------------------------
      1 Cl                    0.398257
      2 Br                   -0.094864
      3 F                    -0.038525
      4 Cl                    0.348216
      5 C                    -0.433457
      6 C                    -0.179627
  ----------------------------------------
  Sum of atomic charges =    -0.000000

 -----------------------------------------------------------------
                    Cartesian Multipole Moments
 -----------------------------------------------------------------
    Charge (ESU x 10^10)
                -0.0000
    Dipole Moment (Debye)
         X      -0.8424      Y       0.6032      Z       0.0000
       Tot       1.0360
    Quadrupole Moments (Debye-Ang)
        XX     -55.4162     XY       3.4222     YY     -62.4601
        XZ      -0.0000     YZ       0.0000     ZZ     -59.6990
    Octopole Moments (Debye-Ang^2)
       XXX     -27.9507    XXY      12.7018    XYY     -10.8182
       YYY      10.9635    XXZ       0.0000    XYZ      -0.0000
       YYZ       0.0000    XZZ      -7.1825    YZZ       2.5549
       ZZZ       0.0000
    Hexadecapole Moments (Debye-Ang^3)
      XXXX   -1181.5611   XXXY      -1.2774   XXYY    -263.1963
      XYYY     -25.0318   YYYY    -404.6531   XXXZ      -0.0000
      XXYZ      -0.0000   XYYZ      -0.0000   YYYZ      -0.0000
      XXZZ    -218.4958   XYZZ     -11.4938   YYZZ     -78.5363
      XZZZ      -0.0000   YZZZ       0.0000   ZZZZ     -68.5348
 -----------------------------------------------------------------
 Calculating analytic gradient of the SCF energy
 Gradient of SCF Energy
            1           2           3           4           5           6
    1  -0.0687556   0.1228658   0.0565547   0.0527905   0.1613472  -0.3248026
    2  -0.2098266  -0.3654250   0.0990694   0.3332033   0.1092486   0.0337303
    3  -0.0000000   0.0000000  -0.0000000  -0.0000000   0.0000000  -0.0000000
 Max gradient component =       3.654E-01
 RMS gradient           =       1.614E-01
 Gradient time:  CPU 22.40 s  wall 2.92 s
 Geometry Optimization Parameters
   NAtoms,    NIC,     NZ,  NCons,   NDum,   NFix, NCnnct, MaxDiis
        6      37       0       0       0       0       0       0

 Cartesian Hessian Update
 Hessian Updated using BFGS Update


** GEOMETRY OPTIMIZATION IN DELOCALIZED INTERNAL COORDINATES **
   Searching for a Minimum

   Optimization Cycle:   3

                       Coordinates (Angstroms)
     ATOM                X               Y               Z
      1  Cl        2.6194031231    0.8201854762    0.0000000000
      2  Br       -1.5082574021    0.7779636241    0.0000000000
      3  F         2.5638882218   -1.2542741622    0.0000000000
      4  Cl       -1.3959821793   -1.4104204521    0.0000000000
      5  C         1.5768280174   -0.2721504942    0.0000000000
      6  C        -0.3514902523   -0.3170443864    0.0000000000
   Point Group: cs    Number of degrees of freedom:     9


   Energy is  -3670.228466514

 Hessian Updated using BFGS Update

  9 Hessian modes will be used to form the next step
  Hessian Eigenvalues:
     0.084515    0.185616    0.249946    0.250012    0.329978    0.387886
     0.645973    0.957464    1.061094

 Minimum Search - Taking Simple RFO Step
 Searching for Lamda that Minimizes Along All modes
 Value Taken    Lamda =  -0.26342704
 Calculated Step too Large.  Step scaled by  0.410382
 Step Taken.  Stepsize is  0.300000

                             Maximum     Tolerance    Cnvgd?
         Gradient           0.238381      0.000300      NO
         Displacement       0.189548      0.001200      NO
         Energy change     -0.135279      0.000001      NO


 New Cartesian Coordinates Obtained by Inverse Iteration

 Displacement from previous Coordinates is:  0.290516
 ----------------------------------------------------------------
             Standard Nuclear Orientation (Angstroms)
    I     Atom           X                Y                Z
 ----------------------------------------------------------------
    1      Cl      2.5822877971     0.8492360387     0.0000000000
    2      Br     -1.4638845628     0.8172440005     0.0000000000
    3      F       2.4816811819    -1.2740132506     0.0000000000
    4      Cl     -1.3377990594    -1.4515821754     0.0000000000
    5      C       1.5327490475    -0.2765411126     0.0000000000
    6      C      -0.2906448758    -0.3200838951     0.0000000000
 ----------------------------------------------------------------
 Molecular Point Group                 Cs    NOp =  2
 Largest Abelian Subgroup              Cs    NOp =  2
 Nuclear Repulsion Energy =   595.2911364204 hartrees
 There are       45 alpha and       45 beta electrons
 Applying Cartesian multipole field
    Component          Value
    ---------          -----
     (2,0,0)        1.00000E-11
     (0,2,0)        2.00000E-11
     (0,0,2)       -3.00000E-11
 Nucleus-field energy     =     0.0000000165 hartrees
 Requested basis set is 6-311++G(d,p)
 There are 63 shells and 174 basis functions
 A cutoff of  1.0D-11 yielded   1612 shell pairs
 There are     13342 function pairs (     14594 Cartesian)
 Smallest overlap matrix eigenvalue = 7.61E-05
 Guess MOs from SCF MO coefficient file

 -----------------------------------------------------------------------
  General SCF calculation program by
  Eric Jon Sundstrom, Paul Horn, Yuezhi Mao, Dmitri Zuev, Alec White,
  David Stuck, Shaama M.S., Shane Yost, Joonho Lee, David Small,
  Daniel Levine, Susi Lehtola, Hugh Burton, Evgeny Epifanovsky
 -----------------------------------------------------------------------
 Exchange:     0.2000 Hartree-Fock + 0.0800 Slater + 0.7200 B88
 Correlation:  0.1900 VWN1RPA + 0.8100 LYP
 Using SG-1 standard quadrature grid
 using 8 threads for integral computing
 -------------------------------------------------------
 OpenMP Integral computing Module                
 Release: version 2.0, May 2017, Q-Chem Inc. Pleasanton 
 -------------------------------------------------------
 -------------------------------------------------------
 OpenMP BLAS3 based DFT computing Module                
 Release: version 1.0, May 2013, Q-Chem Inc. Pittsburgh 
 -------------------------------------------------------
 A restricted SCF calculation will be
 performed using DIIS
 SCF converges when DIIS error is below 1.0e-08
 ---------------------------------------
  Cycle       Energy         DIIS error
 ---------------------------------------
    1   -3670.3241965278      1.00e-03  
    2   -3670.3282534672      5.24e-04  
    3   -3670.3241890858      1.07e-03  
    4   -3670.3288448216      3.09e-04  
    5   -3670.3292509748      5.24e-05  
    6   -3670.3292595481      1.25e-05  
    7   -3670.3292601208      3.84e-06  
    8   -3670.3292601546      1.88e-06  
    9   -3670.3292601645      4.14e-07  
   10   -3670.3292601650      1.92e-07  
   11   -3670.3292601651      4.99e-08  
   12   -3670.3292601652      1.50e-08  
   13   -3670.3292601651      2.65e-09  Convergence criterion met
 ---------------------------------------
 SCF time:   CPU 67.42s  wall 9.00s 
 SCF   energy in the final basis set =    -3670.3292601651
 Total energy in the final basis set =    -3670.3292601651

 --------------------------------------------------------------
             Orbital Energies (a.u.) and Symmetries
 --------------------------------------------------------------

 Alpha MOs, Restricted
 -- Occupied --                  
-482.86 -101.60 -101.59  -62.52  -56.34  -56.34  -56.33  -24.72
  1 A'    2 A'    3 A'    4 A'    5 A'    1 A"    6 A'    7 A'                 
-10.362 -10.316  -9.518  -9.510  -8.732  -7.283  -7.274  -7.273
  8 A'    9 A'   10 A'   11 A'   12 A'   13 A'   14 A'    2 A"                 
 -7.272  -7.264  -7.263  -6.564  -6.550  -6.550  -2.676  -2.671
 15 A'    3 A"   16 A'   17 A'    4 A"   18 A'   19 A'    5 A"                 
 -2.670  -2.660  -2.660  -1.268  -1.038  -0.954  -0.833  -0.674
 20 A'    6 A"   21 A'   22 A'   23 A'   24 A'   25 A'   26 A'                 
 -0.619  -0.552  -0.533  -0.513  -0.479  -0.469  -0.469  -0.393
 27 A'   28 A'   29 A'    7 A"   30 A'   31 A'    8 A"   32 A'                 
 -0.392  -0.341  -0.325  -0.253  -0.214
  9 A"   33 A'   10 A"   34 A'   11 A"                                         
 -- Virtual --                   
 -0.096  -0.067  -0.004   0.005   0.021   0.035   0.041   0.042
 12 A"   35 A'   36 A'   37 A'   38 A'   39 A'   13 A"   40 A'                 
  0.057   0.067   0.075   0.077   0.082   0.083   0.099   0.114
 41 A'   42 A'   14 A"   43 A'   44 A'   15 A"   45 A'   46 A'                 
  0.118   0.135   0.140   0.147   0.152   0.172   0.186   0.194
 16 A"   47 A'   17 A"   48 A'   49 A'   50 A'   51 A'   52 A'                 
  0.203   0.228   0.301   0.315   0.339   0.358   0.372   0.392
 53 A'   54 A'   18 A"   55 A'   56 A'   57 A'   58 A'   59 A'                 
  0.399   0.411   0.427   0.438   0.439   0.468   0.474   0.497
 19 A"   60 A'   20 A"   21 A"   61 A'   62 A'   63 A'   22 A"                 
  0.520   0.534   0.545   0.559   0.578   0.588   0.603   0.631
 64 A'   23 A"   24 A"   65 A'   66 A'   25 A"   67 A'   68 A'                 
  0.664   0.721   0.736   0.780   0.809   0.815   0.834   0.866
 69 A'   26 A"   70 A'   71 A'   72 A'   27 A"   28 A"   29 A"                 
  0.885   0.937   0.954   0.978   1.068   1.118   1.159   1.197
 73 A'   74 A'   75 A'   76 A'   77 A'   78 A'   79 A'   80 A'                 
  1.218   1.237   1.396   1.411   1.422   1.441   1.487   1.536
 30 A"   81 A'   31 A"   82 A'   32 A"   83 A'   84 A'   33 A"                 
  1.627   1.687   1.713   1.799   1.891   1.978   1.999   2.058
 85 A'   34 A"   86 A'   87 A'   88 A'   35 A"   89 A'   90 A'                 
  2.073   2.195   2.224   2.238   2.297   2.330   2.420   2.516
 91 A'   92 A'   36 A"   37 A"   93 A'   94 A'   95 A'   96 A'                 
  2.616   2.706   2.800   2.988   3.047   3.479   3.747   3.772
 38 A"   39 A"   97 A'   98 A'   99 A'  100 A'   40 A"  101 A'                 
  3.923   3.980   3.982   4.051   4.069   4.194   4.312   4.656
 41 A"   42 A"  102 A'  103 A'   43 A"  104 A'  105 A'  106 A'                 
  6.277   6.362   6.511   6.769   7.522   7.585   7.670   9.795
 44 A"  107 A'  108 A'  109 A'   45 A"  110 A'  111 A'  112 A'                 
  9.818  23.372  23.423  25.773  25.818  25.916  26.001  26.284
113 A'  114 A'  115 A'   46 A"   47 A"  116 A'  117 A'  118 A'                 
 26.473  48.018  66.730 215.794 215.829 289.731 289.792 289.903
119 A'  120 A'  121 A'  122 A'  123 A'   48 A"  124 A'  125 A'                 
*******
126 A'                                                                         

 Beta MOs, Restricted
 -- Occupied --                  
-482.86 -101.60 -101.59  -62.52  -56.34  -56.34  -56.33  -24.72
  1 A'    2 A'    3 A'    4 A'    5 A'    1 A"    6 A'    7 A'                 
-10.362 -10.316  -9.518  -9.510  -8.732  -7.283  -7.274  -7.273
  8 A'    9 A'   10 A'   11 A'   12 A'   13 A'   14 A'    2 A"                 
 -7.272  -7.264  -7.263  -6.564  -6.550  -6.550  -2.676  -2.671
 15 A'    3 A"   16 A'   17 A'    4 A"   18 A'   19 A'    5 A"                 
 -2.670  -2.660  -2.660  -1.268  -1.038  -0.954  -0.833  -0.674
 20 A'    6 A"   21 A'   22 A'   23 A'   24 A'   25 A'   26 A'                 
 -0.619  -0.552  -0.533  -0.513  -0.479  -0.469  -0.469  -0.393
 27 A'   28 A'   29 A'    7 A"   30 A'   31 A'    8 A"   32 A'                 
 -0.392  -0.341  -0.325  -0.253  -0.214
  9 A"   33 A'   10 A"   34 A'   11 A"                                         
 -- Virtual --                   
 -0.096  -0.067  -0.004   0.005   0.021   0.035   0.041   0.042
 12 A"   35 A'   36 A'   37 A'   38 A'   39 A'   13 A"   40 A'                 
  0.057   0.067   0.075   0.077   0.082   0.083   0.099   0.114
 41 A'   42 A'   14 A"   43 A'   44 A'   15 A"   45 A'   46 A'                 
  0.118   0.135   0.140   0.147   0.152   0.172   0.186   0.194
 16 A"   47 A'   17 A"   48 A'   49 A'   50 A'   51 A'   52 A'                 
  0.203   0.228   0.301   0.315   0.339   0.358   0.372   0.392
 53 A'   54 A'   18 A"   55 A'   56 A'   57 A'   58 A'   59 A'                 
  0.399   0.411   0.427   0.438   0.439   0.468   0.474   0.497
 19 A"   60 A'   20 A"   21 A"   61 A'   62 A'   63 A'   22 A"                 
  0.520   0.534   0.545   0.559   0.578   0.588   0.603   0.631
 64 A'   23 A"   24 A"   65 A'   66 A'   25 A"   67 A'   68 A'                 
  0.664   0.721   0.736   0.780   0.809   0.815   0.834   0.866
 69 A'   26 A"   70 A'   71 A'   72 A'   27 A"   28 A"   29 A"                 
  0.885   0.937   0.954   0.978   1.068   1.118   1.159   1.197
 73 A'   74 A'   75 A'   76 A'   77 A'   78 A'   79 A'   80 A'                 
  1.218   1.237   1.396   1.411   1.422   1.441   1.487   1.536
 30 A"   81 A'   31 A"   82 A'   32 A"   83 A'   84 A'   33 A"                 
  1.627   1.687   1.713   1.799   1.891   1.978   1.999   2.058
 85 A'   34 A"   86 A'   87 A'   88 A'   35 A"   89 A'   90 A'                 
  2.073   2.195   2.224   2.238   2.297   2.330   2.420   2.516
 91 A'   92 A'   36 A"   37 A"   93 A'   94 A'   95 A'   96 A'                 
  2.616   2.706   2.800   2.988   3.047   3.479   3.747   3.772
 38 A"   39 A"   97 A'   98 A'   99 A'  100 A'   40 A"  101 A'                 
  3.923   3.980   3.982   4.051   4.069   4.194   4.312   4.656
 41 A"   42 A"  102 A'  103 A'   43 A"  104 A'  105 A'  106 A'                 
  6.277   6.362   6.511   6.769   7.522   7.585   7.670   9.795
 44 A"  107 A'  108 A'  109 A'   45 A"  110 A'  111 A'  112 A'                 
  9.818  23.372  23.423  25.773  25.818  25.916  26.001  26.284
113 A'  114 A'  115 A'   46 A"   47 A"  116 A'  117 A'  118 A'                 
 26.473  48.018  66.730 215.794 215.829 289.731 289.792 289.903
119 A'  120 A'  121 A'  122 A'  123 A'   48 A"  124 A'  125 A'                 
*******
126 A'                                                                         
 --------------------------------------------------------------

          Ground-State Mulliken Net Atomic Charges

     Atom                 Charge (a.u.)
  ----------------------------------------
      1 Cl                    0.385081
      2 Br                   -0.105257
      3 F                    -0.027553
      4 Cl                    0.341949
      5 C                    -0.446372
      6 C                    -0.147849
  ----------------------------------------
  Sum of atomic charges =     0.000000

 -----------------------------------------------------------------
                    Cartesian Multipole Moments
 -----------------------------------------------------------------
    Charge (ESU x 10^10)
                 0.0000
    Dipole Moment (Debye)
         X      -0.7528      Y       0.6149      Z      -0.0000
       Tot       0.9720
    Quadrupole Moments (Debye-Ang)
        XX     -55.8965     XY       2.9808     YY     -61.9415
        XZ       0.0000     YZ      -0.0000     ZZ     -59.7740
    Octopole Moments (Debye-Ang^2)
       XXX     -29.6195    XXY      11.9487    XYY     -11.8177
       YYY       9.7380    XXZ      -0.0000    XYZ      -0.0000
       YYZ      -0.0000    XZZ      -7.8748    YZZ       2.0608
       ZZZ      -0.0000
    Hexadecapole Moments (Debye-Ang^3)
      XXXX   -1130.9842   XXXY      -5.4375   XXYY    -253.9907
      XYYY     -25.4845   YYYY    -420.8788   XXXZ       0.0000
      XXYZ       0.0000   XYYZ       0.0000   YYYZ       0.0000
      XXZZ    -209.3048   XYZZ     -11.9267   YYZZ     -81.6835
      XZZZ       0.0000   YZZZ       0.0000   ZZZZ     -68.3982
 -----------------------------------------------------------------
 Calculating analytic gradient of the SCF energy
 Gradient of SCF Energy
            1           2           3           4           5           6
    1  -0.0509312   0.0877494   0.0527119   0.0365845   0.1562519  -0.2823666
    2  -0.1698526  -0.2860502   0.0817597   0.2659672   0.0867834   0.0213924
    3  -0.0000000  -0.0000000   0.0000000  -0.0000000   0.0000000   0.0000000
 Max gradient component =       2.861E-01
 RMS gradient           =       1.322E-01
 Gradient time:  CPU 22.60 s  wall 2.94 s
 Geometry Optimization Parameters
   NAtoms,    NIC,     NZ,  NCons,   NDum,   NFix, NCnnct, MaxDiis
        6      37       0       0       0       0       0       0

 Cartesian Hessian Update
 Hessian Updated using BFGS Update


** GEOMETRY OPTIMIZATION IN DELOCALIZED INTERNAL COORDINATES **
   Searching for a Minimum

   Optimization Cycle:   4

                       Coordinates (Angstroms)
     ATOM                X               Y               Z
      1  Cl        2.5822877971    0.8492360387    0.0000000000
      2  Br       -1.4638845628    0.8172440005    0.0000000000
      3  F         2.4816811819   -1.2740132506    0.0000000000
      4  Cl       -1.3377990594   -1.4515821754    0.0000000000
      5  C         1.5327490475   -0.2765411126    0.0000000000
      6  C        -0.2906448758   -0.3200838951    0.0000000000
   Point Group: cs    Number of degrees of freedom:     9


   Energy is  -3670.329260165

 Hessian Updated using BFGS Update

  9 Hessian modes will be used to form the next step
  Hessian Eigenvalues:
     0.052565    0.189239    0.249606    0.250031    0.330535    0.385527
     0.706482    0.957443    1.066981

 Minimum Search - Taking Simple RFO Step
 Searching for Lamda that Minimizes Along All modes
 Value Taken    Lamda =  -0.24959714
 Calculated Step too Large.  Step scaled by  0.357512
 Step Taken.  Stepsize is  0.300000

                             Maximum     Tolerance    Cnvgd?
         Gradient           0.204874      0.000300      NO
         Displacement       0.195282      0.001200      NO
         Energy change     -0.100794      0.000001      NO


 New Cartesian Coordinates Obtained by Inverse Iteration

 Displacement from previous Coordinates is:  0.324391
 ----------------------------------------------------------------
             Standard Nuclear Orientation (Angstroms)
    I     Atom           X                Y                Z
 ----------------------------------------------------------------
    1      Cl      2.5334555950     0.8732774975     0.0000000000
    2      Br     -1.4056856064     0.8505711521     0.0000000000
    3      F       2.3905257890    -1.2896520867     0.0000000000
    4      Cl     -1.2701363684    -1.4870737677     0.0000000000
    5      C       1.4785937221    -0.2801832747     0.0000000000
    6      C      -0.2223636027    -0.3226799151     0.0000000000
 ----------------------------------------------------------------
 Molecular Point Group                 Cs    NOp =  2
 Largest Abelian Subgroup              Cs    NOp =  2
 Nuclear Repulsion Energy =   596.2001852262 hartrees
 There are       45 alpha and       45 beta electrons
 Applying Cartesian multipole field
    Component          Value
    ---------          -----
     (2,0,0)        1.00000E-11
     (0,2,0)        2.00000E-11
     (0,0,2)       -3.00000E-11
 Nucleus-field energy     =     0.0000000162 hartrees
 Requested basis set is 6-311++G(d,p)
 There are 63 shells and 174 basis functions
 A cutoff of  1.0D-11 yielded   1619 shell pairs
 There are     13420 function pairs (     14686 Cartesian)
 Smallest overlap matrix eigenvalue = 5.61E-05
 Guess MOs from SCF MO coefficient file

 -----------------------------------------------------------------------
  General SCF calculation program by
  Eric Jon Sundstrom, Paul Horn, Yuezhi Mao, Dmitri Zuev, Alec White,
  David Stuck, Shaama M.S., Shane Yost, Joonho Lee, David Small,
  Daniel Levine, Susi Lehtola, Hugh Burton, Evgeny Epifanovsky
 -----------------------------------------------------------------------
 Exchange:     0.2000 Hartree-Fock + 0.0800 Slater + 0.7200 B88
 Correlation:  0.1900 VWN1RPA + 0.8100 LYP
 Using SG-1 standard quadrature grid
 using 8 threads for integral computing
 -------------------------------------------------------
 OpenMP Integral computing Module                
 Release: version 2.0, May 2017, Q-Chem Inc. Pleasanton 
 -------------------------------------------------------
 -------------------------------------------------------
 OpenMP BLAS3 based DFT computing Module                
 Release: version 1.0, May 2013, Q-Chem Inc. Pittsburgh 
 -------------------------------------------------------
 A restricted SCF calculation will be
 performed using DIIS
 SCF converges when DIIS error is below 1.0e-08
 ---------------------------------------
  Cycle       Energy         DIIS error
 ---------------------------------------
    1   -3670.4089967022      1.01e-03  
    2   -3670.4135868215      3.82e-04  
    3   -3670.4119670859      7.18e-04  
    4   -3670.4139061931      2.18e-04  
    5   -3670.4140964730      5.29e-05  
    6   -3670.4141021711      1.10e-05  
    7   -3670.4141025129      2.95e-06  
    8   -3670.4141025405      1.49e-06  
    9   -3670.4141025485      2.70e-07  
   10   -3670.4141025487      1.12e-07  
   11   -3670.4141025487      3.72e-08  
   12   -3670.4141025487      9.96e-09  Convergence criterion met
 ---------------------------------------
 SCF time:   CPU 62.90s  wall 9.00s 
 SCF   energy in the final basis set =    -3670.4141025487
 Total energy in the final basis set =    -3670.4141025487

 --------------------------------------------------------------
             Orbital Energies (a.u.) and Symmetries
 --------------------------------------------------------------

 Alpha MOs, Restricted
 -- Occupied --                  
-482.86 -101.60 -101.59  -62.52  -56.34  -56.33  -56.33  -24.72
  1 A'    2 A'    3 A'    4 A'    5 A'    1 A"    6 A'    7 A'                 
-10.361 -10.315  -9.517  -9.507  -8.729  -7.281  -7.271  -7.271
  8 A'    9 A'   10 A'   11 A'   12 A'   13 A'    2 A"   14 A'                 
 -7.270  -7.261  -7.260  -6.561  -6.548  -6.547  -2.673  -2.668
 15 A'    3 A"   16 A'   17 A'    4 A"   18 A'   19 A'    5 A"                 
 -2.668  -2.657  -2.657  -1.274  -1.018  -0.947  -0.831  -0.689
 20 A'    6 A"   21 A'   22 A'   23 A'   24 A'   25 A'   26 A'                 
 -0.621  -0.556  -0.538  -0.516  -0.475  -0.462  -0.458  -0.393
 27 A'   28 A'   29 A'    7 A"   30 A'   31 A'    8 A"   32 A'                 
 -0.391  -0.346  -0.325  -0.262  -0.224
  9 A"   33 A'   10 A"   34 A'   11 A"                                         
 -- Virtual --                   
 -0.086  -0.036  -0.005   0.002   0.026   0.040   0.042   0.043
 12 A"   35 A'   36 A'   37 A'   38 A'   39 A'   13 A"   40 A'                 
  0.056   0.063   0.076   0.080   0.082   0.083   0.101   0.113
 41 A'   42 A'   14 A"   43 A'   15 A"   44 A'   45 A'   46 A'                 
  0.118   0.134   0.140   0.149   0.152   0.175   0.194   0.199
 16 A"   47 A'   17 A"   48 A'   49 A'   50 A'   51 A'   52 A'                 
  0.205   0.229   0.304   0.312   0.339   0.359   0.371   0.396
 53 A'   54 A'   18 A"   55 A'   56 A'   57 A'   58 A'   59 A'                 
  0.401   0.410   0.429   0.442   0.443   0.471   0.482   0.505
 19 A"   60 A'   20 A"   21 A"   61 A'   62 A'   63 A'   22 A"                 
  0.511   0.531   0.550   0.560   0.572   0.588   0.615   0.638
 64 A'   23 A"   24 A"   65 A'   66 A'   25 A"   67 A'   68 A'                 
  0.674   0.720   0.734   0.794   0.817   0.818   0.836   0.872
 69 A'   26 A"   70 A'   71 A'   27 A"   72 A'   28 A"   29 A"                 
  0.884   0.933   0.958   0.975   1.078   1.098   1.170   1.191
 73 A'   74 A'   75 A'   76 A'   77 A'   78 A'   79 A'   80 A'                 
  1.211   1.227   1.375   1.398   1.409   1.439   1.531   1.542
 30 A"   81 A'   31 A"   32 A"   82 A'   83 A'   84 A'   33 A"                 
  1.642   1.712   1.727   1.774   1.889   1.983   2.008   2.066
 85 A'   86 A'   34 A"   87 A'   88 A'   35 A"   89 A'   90 A'                 
  2.088   2.226   2.241   2.248   2.301   2.340   2.431   2.536
 91 A'   36 A"   37 A"   92 A'   93 A'   94 A'   95 A'   96 A'                 
  2.608   2.726   2.829   2.998   3.039   3.589   3.744   3.766
 38 A"   39 A"   97 A'   98 A'   99 A'  100 A'   40 A"  101 A'                 
  3.934   3.980   3.996   4.045   4.071   4.189   4.313   4.687
 41 A"   42 A"  102 A'  103 A'   43 A"  104 A'  105 A'  106 A'                 
  6.276   6.362   6.533   6.759   7.525   7.587   7.665   9.790
 44 A"  107 A'  108 A'  109 A'   45 A"  110 A'  111 A'  112 A'                 
  9.806  23.390  23.408  25.774  25.822  25.930  26.002  26.281
113 A'  114 A'  115 A'   46 A"   47 A"  116 A'  117 A'  118 A'                 
 26.500  48.008  66.727 215.785 215.813 289.732 289.792 289.897
119 A'  120 A'  121 A'  122 A'  123 A'   48 A"  124 A'  125 A'                 
*******
126 A'                                                                         

 Beta MOs, Restricted
 -- Occupied --                  
-482.86 -101.60 -101.59  -62.52  -56.34  -56.33  -56.33  -24.72
  1 A'    2 A'    3 A'    4 A'    5 A'    1 A"    6 A'    7 A'                 
-10.361 -10.315  -9.517  -9.507  -8.729  -7.281  -7.271  -7.271
  8 A'    9 A'   10 A'   11 A'   12 A'   13 A'    2 A"   14 A'                 
 -7.270  -7.261  -7.260  -6.561  -6.548  -6.547  -2.673  -2.668
 15 A'    3 A"   16 A'   17 A'    4 A"   18 A'   19 A'    5 A"                 
 -2.668  -2.657  -2.657  -1.274  -1.018  -0.947  -0.831  -0.689
 20 A'    6 A"   21 A'   22 A'   23 A'   24 A'   25 A'   26 A'                 
 -0.621  -0.556  -0.538  -0.516  -0.475  -0.462  -0.458  -0.393
 27 A'   28 A'   29 A'    7 A"   30 A'   31 A'    8 A"   32 A'                 
 -0.391  -0.346  -0.325  -0.262  -0.224
  9 A"   33 A'   10 A"   34 A'   11 A"                                         
 -- Virtual --                   
 -0.086  -0.036  -0.005   0.002   0.026   0.040   0.042   0.043
 12 A"   35 A'   36 A'   37 A'   38 A'   39 A'   13 A"   40 A'                 
  0.056   0.063   0.076   0.080   0.082   0.083   0.101   0.113
 41 A'   42 A'   14 A"   43 A'   15 A"   44 A'   45 A'   46 A'                 
  0.118   0.134   0.140   0.149   0.152   0.175   0.194   0.199
 16 A"   47 A'   17 A"   48 A'   49 A'   50 A'   51 A'   52 A'                 
  0.205   0.229   0.304   0.312   0.339   0.359   0.371   0.396
 53 A'   54 A'   18 A"   55 A'   56 A'   57 A'   58 A'   59 A'                 
  0.401   0.410   0.429   0.442   0.443   0.471   0.482   0.505
 19 A"   60 A'   20 A"   21 A"   61 A'   62 A'   63 A'   22 A"                 
  0.511   0.531   0.550   0.560   0.572   0.588   0.615   0.638
 64 A'   23 A"   24 A"   65 A'   66 A'   25 A"   67 A'   68 A'                 
  0.674   0.720   0.734   0.794   0.817   0.818   0.836   0.872
 69 A'   26 A"   70 A'   71 A'   27 A"   72 A'   28 A"   29 A"                 
  0.884   0.933   0.958   0.975   1.078   1.098   1.170   1.191
 73 A'   74 A'   75 A'   76 A'   77 A'   78 A'   79 A'   80 A'                 
  1.211   1.227   1.375   1.398   1.409   1.439   1.531   1.542
 30 A"   81 A'   31 A"   32 A"   82 A'   83 A'   84 A'   33 A"                 
  1.642   1.712   1.727   1.774   1.889   1.983   2.008   2.066
 85 A'   86 A'   34 A"   87 A'   88 A'   35 A"   89 A'   90 A'                 
  2.088   2.226   2.241   2.248   2.301   2.340   2.431   2.536
 91 A'   36 A"   37 A"   92 A'   93 A'   94 A'   95 A'   96 A'                 
  2.608   2.726   2.829   2.998   3.039   3.589   3.744   3.766
 38 A"   39 A"   97 A'   98 A'   99 A'  100 A'   40 A"  101 A'                 
  3.934   3.980   3.996   4.045   4.071   4.189   4.313   4.687
 41 A"   42 A"  102 A'  103 A'   43 A"  104 A'  105 A'  106 A'                 
  6.276   6.362   6.533   6.759   7.525   7.587   7.665   9.790
 44 A"  107 A'  108 A'  109 A'   45 A"  110 A'  111 A'  112 A'                 
  9.806  23.390  23.408  25.774  25.822  25.930  26.002  26.281
113 A'  114 A'  115 A'   46 A"   47 A"  116 A'  117 A'  118 A'                 
 26.500  48.008  66.727 215.785 215.813 289.732 289.792 289.897
119 A'  120 A'  121 A'  122 A'  123 A'   48 A"  124 A'  125 A'                 
*******
126 A'                                                                         
 --------------------------------------------------------------

          Ground-State Mulliken Net Atomic Charges

     Atom                 Charge (a.u.)
  ----------------------------------------
      1 Cl                    0.373032
      2 Br                   -0.115382
      3 F                    -0.018561
      4 Cl                    0.334401
      5 C                    -0.462097
      6 C                    -0.111394
  ----------------------------------------
  Sum of atomic charges =    -0.000000

 -----------------------------------------------------------------
                    Cartesian Multipole Moments
 -----------------------------------------------------------------
    Charge (ESU x 10^10)
                -0.0000
    Dipole Moment (Debye)
         X      -0.6352      Y       0.5995      Z      -0.0000
       Tot       0.8734
    Quadrupole Moments (Debye-Ang)
        XX     -56.3917     XY       2.5751     YY     -61.5536
        XZ       0.0000     YZ       0.0000     ZZ     -59.7410
    Octopole Moments (Debye-Ang^2)
       XXX     -31.6716    XXY      11.1232    XYY     -12.8724
       YYY       8.6899    XXZ      -0.0000    XYZ      -0.0000
       YYZ      -0.0000    XZZ      -8.6361    YZZ       1.5937
       ZZZ      -0.0000
    Hexadecapole Moments (Debye-Ang^3)
      XXXX   -1069.7765   XXXY      -9.0567   XXYY    -243.3485
      XYYY     -25.7639   YYYY    -435.4560   XXXZ       0.0000
      XXYZ       0.0000   XYYZ       0.0000   YYYZ       0.0000
      XXZZ    -198.1501   XYZZ     -12.2602   YYZZ     -84.4925
      XZZZ       0.0000   YZZZ       0.0000   ZZZZ     -68.0290
 -----------------------------------------------------------------
 Calculating analytic gradient of the SCF energy
 Gradient of SCF Energy
            1           2           3           4           5           6
    1  -0.0391668   0.0655997   0.0461971   0.0262531   0.1539048  -0.2527879
    2  -0.1404071  -0.2310453   0.0712347   0.2176522   0.0682827   0.0142829
    3  -0.0000000  -0.0000000   0.0000000   0.0000000  -0.0000000   0.0000000
 Max gradient component =       2.528E-01
 RMS gradient           =       1.122E-01
 Gradient time:  CPU 22.91 s  wall 2.98 s
 Geometry Optimization Parameters
   NAtoms,    NIC,     NZ,  NCons,   NDum,   NFix, NCnnct, MaxDiis
        6      37       0       0       0       0       0       0

 Cartesian Hessian Update
 Hessian Updated using BFGS Update


** GEOMETRY OPTIMIZATION IN DELOCALIZED INTERNAL COORDINATES **
   Searching for a Minimum

   Optimization Cycle:   5

                       Coordinates (Angstroms)
     ATOM                X               Y               Z
      1  Cl        2.5334555950    0.8732774975    0.0000000000
      2  Br       -1.4056856064    0.8505711521    0.0000000000
      3  F         2.3905257890   -1.2896520867    0.0000000000
      4  Cl       -1.2701363684   -1.4870737677    0.0000000000
      5  C         1.4785937221   -0.2801832747    0.0000000000
      6  C        -0.2223636027   -0.3226799151    0.0000000000
   Point Group: cs    Number of degrees of freedom:     9


   Energy is  -3670.414102549

 Hessian Updated using BFGS Update

  9 Hessian modes will be used to form the next step
  Hessian Eigenvalues:
     0.048469    0.190909    0.249471    0.250030    0.331827    0.388700
     0.712081    0.957523    1.069600

 Minimum Search - Taking Simple RFO Step
 Searching for Lamda that Minimizes Along All modes
 Value Taken    Lamda =  -0.22407786
 Calculated Step too Large.  Step scaled by  0.348974
 Step Taken.  Stepsize is  0.300000

                             Maximum     Tolerance    Cnvgd?
         Gradient           0.182365      0.000300      NO
         Displacement       0.199026      0.001200      NO
         Energy change     -0.084842      0.000001      NO


 New Cartesian Coordinates Obtained by Inverse Iteration

 Displacement from previous Coordinates is:  0.337629
 ----------------------------------------------------------------
             Standard Nuclear Orientation (Angstroms)
    I     Atom           X                Y                Z
 ----------------------------------------------------------------
    1      Cl      2.4790318105     0.8943446735     0.0000000000
    2      Br     -1.3424526113     0.8808537519     0.0000000000
    3      F       2.2977864488    -1.3044518287     0.0000000000
    4      Cl     -1.1979326513    -1.5191989090     0.0000000000
    5      C       1.4194356588    -0.2831357411     0.0000000000
    6      C      -0.1514791269    -0.3241523411     0.0000000000
 ----------------------------------------------------------------
 Molecular Point Group                 Cs    NOp =  2
 Largest Abelian Subgroup              Cs    NOp =  2
 Nuclear Repulsion Energy =   599.3464621315 hartrees
 There are       45 alpha and       45 beta electrons
 Applying Cartesian multipole field
    Component          Value
    ---------          -----
     (2,0,0)        1.00000E-11
     (0,2,0)        2.00000E-11
     (0,0,2)       -3.00000E-11
 Nucleus-field energy     =     0.0000000159 hartrees
 Requested basis set is 6-311++G(d,p)
 There are 63 shells and 174 basis functions
 A cutoff of  1.0D-11 yielded   1627 shell pairs
 There are     13475 function pairs (     14751 Cartesian)
 Smallest overlap matrix eigenvalue = 3.83E-05
 Guess MOs from SCF MO coefficient file

 -----------------------------------------------------------------------
  General SCF calculation program by
  Eric Jon Sundstrom, Paul Horn, Yuezhi Mao, Dmitri Zuev, Alec White,
  David Stuck, Shaama M.S., Shane Yost, Joonho Lee, David Small,
  Daniel Levine, Susi Lehtola, Hugh Burton, Evgeny Epifanovsky
 -----------------------------------------------------------------------
 Exchange:     0.2000 Hartree-Fock + 0.0800 Slater + 0.7200 B88
 Correlation:  0.1900 VWN1RPA + 0.8100 LYP
 Using SG-1 standard quadrature grid
 using 8 threads for integral computing
 -------------------------------------------------------
 OpenMP Integral computing Module                
 Release: version 2.0, May 2017, Q-Chem Inc. Pleasanton 
 -------------------------------------------------------
 -------------------------------------------------------
 OpenMP BLAS3 based DFT computing Module                
 Release: version 1.0, May 2013, Q-Chem Inc. Pittsburgh 
 -------------------------------------------------------
 A restricted SCF calculation will be
 performed using DIIS
 SCF converges when DIIS error is below 1.0e-08
 ---------------------------------------
  Cycle       Energy         DIIS error
 ---------------------------------------
    1   -3670.4816848661      1.12e-03  
    2   -3670.4870533124      3.95e-04  
    3   -3670.4864169009      5.62e-04  
    4   -3670.4874696236      1.72e-04  
    5   -3670.4875774246      6.63e-05  
    6   -3670.4875906344      9.72e-06  
    7   -3670.4875909201      1.86e-06  
    8   -3670.4875909307      6.21e-07  
    9   -3670.4875909318      2.63e-07  
   10   -3670.4875909320      6.66e-08  
   11   -3670.4875909320      2.32e-08  
   12   -3670.4875909320      5.48e-09  Convergence criterion met
 ---------------------------------------
 SCF time:   CPU 63.69s  wall 8.00s 
 SCF   energy in the final basis set =    -3670.4875909320
 Total energy in the final basis set =    -3670.4875909320

 --------------------------------------------------------------
             Orbital Energies (a.u.) and Symmetries
 --------------------------------------------------------------

 Alpha MOs, Restricted
 -- Occupied --                  
-482.86 -101.60 -101.58  -62.52  -56.34  -56.33  -56.33  -24.73
  1 A'    2 A'    3 A'    4 A'    5 A'    1 A"    6 A'    7 A'                 
-10.357 -10.311  -9.515  -9.505  -8.727  -7.279  -7.269  -7.269
  8 A'    9 A'   10 A'   11 A'   12 A'   13 A'    2 A"   14 A'                 
 -7.268  -7.259  -7.258  -6.559  -6.546  -6.545  -2.671  -2.666
 15 A'    3 A"   16 A'   17 A'    4 A"   18 A'   19 A'    5 A"                 
 -2.666  -2.655  -2.655  -1.279  -1.002  -0.942  -0.830  -0.711
 20 A'    6 A"   21 A'   22 A'   23 A'   24 A'   25 A'   26 A'                 
 -0.625  -0.559  -0.542  -0.520  -0.472  -0.457  -0.451  -0.392
 27 A'   28 A'   29 A'    7 A"   30 A'   31 A'    8 A"   32 A'                 
 -0.389  -0.349  -0.326  -0.269  -0.236
  9 A"   33 A'   10 A"   34 A'   11 A"                                         
 -- Virtual --                   
 -0.072  -0.019  -0.007  -0.001   0.029   0.043   0.043   0.052
 12 A"   35 A'   36 A'   37 A'   38 A'   13 A"   39 A'   40 A'                 
  0.054   0.062   0.077   0.082   0.084   0.090   0.106   0.114
 41 A'   42 A'   14 A"   15 A"   43 A'   44 A'   45 A'   46 A'                 
  0.119   0.133   0.139   0.151   0.155   0.180   0.196   0.206
 16 A"   47 A'   17 A"   48 A'   49 A'   50 A'   51 A'   52 A'                 
  0.215   0.232   0.305   0.310   0.340   0.356   0.374   0.400
 53 A'   54 A'   18 A"   55 A'   56 A'   57 A'   58 A'   59 A'                 
  0.403   0.410   0.430   0.443   0.445   0.472   0.493   0.504
 19 A"   60 A'   20 A"   61 A'   21 A"   62 A'   63 A'   64 A'                 
  0.511   0.527   0.553   0.554   0.583   0.591   0.629   0.647
 22 A"   23 A"   24 A"   65 A'   66 A'   25 A"   67 A'   68 A'                 
  0.688   0.722   0.733   0.807   0.819   0.823   0.838   0.880
 69 A'   26 A"   70 A'   71 A'   27 A"   72 A'   28 A"   73 A'                 
  0.882   0.927   0.971   0.975   1.076   1.092   1.163   1.206
 29 A"   74 A'   75 A'   76 A'   77 A'   78 A'   79 A'   30 A"                 
  1.207   1.223   1.350   1.384   1.403   1.439   1.551   1.558
 80 A'   81 A'   31 A"   32 A"   82 A'   83 A'   84 A'   33 A"                 
  1.679   1.718   1.778   1.780   1.894   1.989   2.019   2.081
 85 A'   86 A'   34 A"   87 A'   88 A'   35 A"   89 A'   90 A'                 
  2.106   2.229   2.244   2.290   2.316   2.369   2.443   2.550
 91 A'   36 A"   37 A"   92 A'   93 A'   94 A'   95 A'   96 A'                 
  2.606   2.754   2.906   2.999   3.049   3.650   3.743   3.772
 38 A"   39 A"   97 A'   98 A'   99 A'  100 A'   40 A"  101 A'                 
  3.945   3.981   4.013   4.038   4.073   4.189   4.318   4.719
 41 A"   42 A"  102 A'  103 A'   43 A"  104 A'  105 A'  106 A'                 
  6.276   6.362   6.563   6.752   7.528   7.589   7.666   9.789
 44 A"  107 A'  108 A'  109 A'   45 A"  110 A'  111 A'  112 A'                 
  9.798  23.392  23.483  25.774  25.826  25.944  26.007  26.291
113 A'  114 A'  115 A'   46 A"   47 A"  116 A'  117 A'  118 A'                 
 26.538  48.001  66.727 215.781 215.799 289.734 289.793 289.897
119 A'  120 A'  121 A'  122 A'  123 A'   48 A"  124 A'  125 A'                 
*******
126 A'                                                                         

 Beta MOs, Restricted
 -- Occupied --                  
-482.86 -101.60 -101.58  -62.52  -56.34  -56.33  -56.33  -24.73
  1 A'    2 A'    3 A'    4 A'    5 A'    1 A"    6 A'    7 A'                 
-10.357 -10.311  -9.515  -9.505  -8.727  -7.279  -7.269  -7.269
  8 A'    9 A'   10 A'   11 A'   12 A'   13 A'    2 A"   14 A'                 
 -7.268  -7.259  -7.258  -6.559  -6.546  -6.545  -2.671  -2.666
 15 A'    3 A"   16 A'   17 A'    4 A"   18 A'   19 A'    5 A"                 
 -2.666  -2.655  -2.655  -1.279  -1.002  -0.942  -0.830  -0.711
 20 A'    6 A"   21 A'   22 A'   23 A'   24 A'   25 A'   26 A'                 
 -0.625  -0.559  -0.542  -0.520  -0.472  -0.457  -0.451  -0.392
 27 A'   28 A'   29 A'    7 A"   30 A'   31 A'    8 A"   32 A'                 
 -0.389  -0.349  -0.326  -0.269  -0.236
  9 A"   33 A'   10 A"   34 A'   11 A"                                         
 -- Virtual --                   
 -0.072  -0.019  -0.007  -0.001   0.029   0.043   0.043   0.052
 12 A"   35 A'   36 A'   37 A'   38 A'   13 A"   39 A'   40 A'                 
  0.054   0.062   0.077   0.082   0.084   0.090   0.106   0.114
 41 A'   42 A'   14 A"   15 A"   43 A'   44 A'   45 A'   46 A'                 
  0.119   0.133   0.139   0.151   0.155   0.180   0.196   0.206
 16 A"   47 A'   17 A"   48 A'   49 A'   50 A'   51 A'   52 A'                 
  0.215   0.232   0.305   0.310   0.340   0.356   0.374   0.400
 53 A'   54 A'   18 A"   55 A'   56 A'   57 A'   58 A'   59 A'                 
  0.403   0.410   0.430   0.443   0.445   0.472   0.493   0.504
 19 A"   60 A'   20 A"   61 A'   21 A"   62 A'   63 A'   64 A'                 
  0.511   0.527   0.553   0.554   0.583   0.591   0.629   0.647
 22 A"   23 A"   24 A"   65 A'   66 A'   25 A"   67 A'   68 A'                 
  0.688   0.722   0.733   0.807   0.819   0.823   0.838   0.880
 69 A'   26 A"   70 A'   71 A'   27 A"   72 A'   28 A"   73 A'                 
  0.882   0.927   0.971   0.975   1.076   1.092   1.163   1.206
 29 A"   74 A'   75 A'   76 A'   77 A'   78 A'   79 A'   30 A"                 
  1.207   1.223   1.350   1.384   1.403   1.439   1.551   1.558
 80 A'   81 A'   31 A"   32 A"   82 A'   83 A'   84 A'   33 A"                 
  1.679   1.718   1.778   1.780   1.894   1.989   2.019   2.081
 85 A'   86 A'   34 A"   87 A'   88 A'   35 A"   89 A'   90 A'                 
  2.106   2.229   2.244   2.290   2.316   2.369   2.443   2.550
 91 A'   36 A"   37 A"   92 A'   93 A'   94 A'   95 A'   96 A'                 
  2.606   2.754   2.906   2.999   3.049   3.650   3.743   3.772
 38 A"   39 A"   97 A'   98 A'   99 A'  100 A'   40 A"  101 A'                 
  3.945   3.981   4.013   4.038   4.073   4.189   4.318   4.719
 41 A"   42 A"  102 A'  103 A'   43 A"  104 A'  105 A'  106 A'                 
  6.276   6.362   6.563   6.752   7.528   7.589   7.666   9.789
 44 A"  107 A'  108 A'  109 A'   45 A"  110 A'  111 A'  112 A'                 
  9.798  23.392  23.483  25.774  25.826  25.944  26.007  26.291
113 A'  114 A'  115 A'   46 A"   47 A"  116 A'  117 A'  118 A'                 
 26.538  48.001  66.727 215.781 215.799 289.734 289.793 289.897
119 A'  120 A'  121 A'  122 A'  123 A'   48 A"  124 A'  125 A'                 
*******
126 A'                                                                         
 --------------------------------------------------------------

          Ground-State Mulliken Net Atomic Charges

     Atom                 Charge (a.u.)
  ----------------------------------------
      1 Cl                    0.363390
      2 Br                   -0.124728
      3 F                    -0.014896
      4 Cl                    0.326814
      5 C                    -0.483083
      6 C                    -0.067498
  ----------------------------------------
  Sum of atomic charges =    -0.000000

 -----------------------------------------------------------------
                    Cartesian Multipole Moments
 -----------------------------------------------------------------
    Charge (ESU x 10^10)
                -0.0000
    Dipole Moment (Debye)
         X      -0.5359      Y       0.5842      Z      -0.0000
       Tot       0.7928
    Quadrupole Moments (Debye-Ang)
        XX     -56.8822     XY       2.2527     YY     -61.2422
        XZ      -0.0000     YZ       0.0000     ZZ     -59.6292
    Octopole Moments (Debye-Ang^2)
       XXX     -34.0694    XXY      10.3662    XYY     -13.9958
       YYY       7.7570    XXZ      -0.0000    XYZ       0.0000
       YYZ      -0.0000    XZZ      -9.4046    YZZ       1.1407
       ZZZ      -0.0000
    Hexadecapole Moments (Debye-Ang^3)
      XXXX   -1006.0416   XXXY     -11.6864   XXYY    -232.8010
      XYYY     -25.5346   YYYY    -449.1723   XXXZ      -0.0000
      XXYZ       0.0000   XYYZ      -0.0000   YYYZ      -0.0000
      XXZZ    -186.5252   XYZZ     -12.4298   YYZZ     -87.1479
      XZZZ       0.0000   YZZZ      -0.0000   ZZZZ     -67.5130
 -----------------------------------------------------------------
 Calculating analytic gradient of the SCF energy
 Gradient of SCF Energy
            1           2           3           4           5           6
    1  -0.0311368   0.0507010   0.0382343   0.0190534   0.1393798  -0.2162318
    2  -0.1168335  -0.1896897   0.0635068   0.1803925   0.0528245   0.0097993
    3   0.0000000  -0.0000000   0.0000000  -0.0000000  -0.0000000   0.0000000
 Max gradient component =       2.162E-01
 RMS gradient           =       9.447E-02
 Gradient time:  CPU 23.29 s  wall 3.03 s
 Geometry Optimization Parameters
   NAtoms,    NIC,     NZ,  NCons,   NDum,   NFix, NCnnct, MaxDiis
        6      37       0       0       0       0       0       0

 Cartesian Hessian Update
 Hessian Updated using BFGS Update


** GEOMETRY OPTIMIZATION IN DELOCALIZED INTERNAL COORDINATES **
   Searching for a Minimum

   Optimization Cycle:   6

                       Coordinates (Angstroms)
     ATOM                X               Y               Z
      1  Cl        2.4790318105    0.8943446735    0.0000000000
      2  Br       -1.3424526113    0.8808537519    0.0000000000
      3  F         2.2977864488   -1.3044518287    0.0000000000
      4  Cl       -1.1979326513   -1.5191989090    0.0000000000
      5  C         1.4194356588   -0.2831357411    0.0000000000
      6  C        -0.1514791269   -0.3241523411    0.0000000000
   Point Group: cs    Number of degrees of freedom:     9


   Energy is  -3670.487590932

 Hessian Updated using BFGS Update

  9 Hessian modes will be used to form the next step
  Hessian Eigenvalues:
     0.088102    0.185805    0.248901    0.250079    0.299572    0.391283
     0.642105    0.957632    1.068434

 Minimum Search - Taking Simple RFO Step
 Searching for Lamda that Minimizes Along All modes
 Value Taken    Lamda =  -0.17655010
 Calculated Step too Large.  Step scaled by  0.386257
 Step Taken.  Stepsize is  0.300000

                             Maximum     Tolerance    Cnvgd?
         Gradient           0.157136      0.000300      NO
         Displacement       0.198367      0.001200      NO
         Energy change     -0.073488      0.000001      NO


 New Cartesian Coordinates Obtained by Inverse Iteration

 Displacement from previous Coordinates is:  0.337131
 ----------------------------------------------------------------
             Standard Nuclear Orientation (Angstroms)
    I     Atom           X                Y                Z
 ----------------------------------------------------------------
    1      Cl      2.4245560372     0.9157126971     0.0000000000
    2      Br     -1.2797584381     0.9123406685     0.0000000000
    3      F       2.2060688251    -1.3213185950     0.0000000000
    4      Cl     -1.1243142030    -1.5526316924     0.0000000000
    5      C       1.3603738156    -0.2854914438     0.0000000000
    6      C      -0.0825365082    -0.3243520288     0.0000000000
 ----------------------------------------------------------------
 Molecular Point Group                 Cs    NOp =  2
 Largest Abelian Subgroup              Cs    NOp =  2
 Nuclear Repulsion Energy =   603.0971019018 hartrees
 There are       45 alpha and       45 beta electrons
 Applying Cartesian multipole field
    Component          Value
    ---------          -----
     (2,0,0)        1.00000E-11
     (0,2,0)        2.00000E-11
     (0,0,2)       -3.00000E-11
 Nucleus-field energy     =     0.0000000156 hartrees
 Requested basis set is 6-311++G(d,p)
 There are 63 shells and 174 basis functions
 A cutoff of  1.0D-11 yielded   1643 shell pairs
 There are     13606 function pairs (     14905 Cartesian)
 Smallest overlap matrix eigenvalue = 2.50E-05
 Guess MOs from SCF MO coefficient file

 -----------------------------------------------------------------------
  General SCF calculation program by
  Eric Jon Sundstrom, Paul Horn, Yuezhi Mao, Dmitri Zuev, Alec White,
  David Stuck, Shaama M.S., Shane Yost, Joonho Lee, David Small,
  Daniel Levine, Susi Lehtola, Hugh Burton, Evgeny Epifanovsky
 -----------------------------------------------------------------------
 Exchange:     0.2000 Hartree-Fock + 0.0800 Slater + 0.7200 B88
 Correlation:  0.1900 VWN1RPA + 0.8100 LYP
 Using SG-1 standard quadrature grid
 using 8 threads for integral computing
 -------------------------------------------------------
 OpenMP Integral computing Module                
 Release: version 2.0, May 2017, Q-Chem Inc. Pleasanton 
 -------------------------------------------------------
 -------------------------------------------------------
 OpenMP BLAS3 based DFT computing Module                
 Release: version 1.0, May 2013, Q-Chem Inc. Pittsburgh 
 -------------------------------------------------------
 A restricted SCF calculation will be
 performed using DIIS
 SCF converges when DIIS error is below 1.0e-08
 ---------------------------------------
  Cycle       Energy         DIIS error
 ---------------------------------------
    1   -3670.5405219726      1.29e-03  
    2   -3670.5469784334      4.64e-04  
    3   -3670.5466064560      5.61e-04  
    4   -3670.5476709893      1.12e-04  
    5   -3670.5477046277      6.06e-05  
    6   -3670.5477170421      1.09e-05  
    7   -3670.5477174210      1.88e-06  
    8   -3670.5477174308      5.31e-07  
    9   -3670.5477174316      2.01e-07  
   10   -3670.5477174317      5.27e-08  
   11   -3670.5477174317      1.69e-08  
   12   -3670.5477174316      2.98e-09  Convergence criterion met
 ---------------------------------------
 SCF time:   CPU 64.58s  wall 8.00s 
 SCF   energy in the final basis set =    -3670.5477174316
 Total energy in the final basis set =    -3670.5477174316

 --------------------------------------------------------------
             Orbital Energies (a.u.) and Symmetries
 --------------------------------------------------------------

 Alpha MOs, Restricted
 -- Occupied --                  
-482.86 -101.59 -101.58  -62.51  -56.33  -56.33  -56.33  -24.73
  1 A'    2 A'    3 A'    4 A'    5 A'    1 A"    6 A'    7 A'                 
-10.350 -10.305  -9.513  -9.503  -8.726  -7.277  -7.268  -7.268
  8 A'    9 A'   10 A'   11 A'   12 A'   13 A'   14 A'    2 A"                 
 -7.267  -7.258  -7.257  -6.558  -6.544  -6.543  -2.670  -2.665
 15 A'    3 A"   16 A'   17 A'    4 A"   18 A'   19 A'    5 A"                 
 -2.664  -2.653  -2.653  -1.282  -0.990  -0.937  -0.829  -0.739
 20 A'    6 A"   21 A'   22 A'   23 A'   24 A'   25 A'   26 A'                 
 -0.627  -0.559  -0.547  -0.523  -0.469  -0.453  -0.445  -0.389
 27 A'   28 A'   29 A'    7 A"   30 A'   31 A'    8 A"   32 A'                 
 -0.387  -0.352  -0.327  -0.276  -0.249
  9 A"   33 A'   10 A"   34 A'   11 A"                                         
 -- Virtual --                   
 -0.055  -0.021  -0.006  -0.003   0.029   0.043   0.043   0.052
 12 A"   35 A'   36 A'   37 A'   38 A'   39 A'   13 A"   40 A'                 
  0.057   0.064   0.077   0.082   0.084   0.098   0.111   0.117
 41 A'   42 A'   14 A"   15 A"   43 A'   44 A'   45 A'   46 A'                 
  0.118   0.132   0.139   0.151   0.162   0.187   0.203   0.209
 16 A"   47 A'   17 A"   48 A'   49 A'   50 A'   51 A'   52 A'                 
  0.225   0.249   0.307   0.308   0.340   0.354   0.382   0.402
 53 A'   54 A'   18 A"   55 A'   56 A'   57 A'   58 A'   59 A'                 
  0.404   0.412   0.431   0.440   0.448   0.474   0.492   0.510
 19 A"   60 A'   20 A"   61 A'   21 A"   62 A'   63 A'   64 A'                 
  0.514   0.520   0.553   0.554   0.596   0.600   0.638   0.662
 22 A"   23 A"   24 A"   65 A'   25 A"   66 A'   67 A'   68 A'                 
  0.703   0.731   0.736   0.817   0.821   0.826   0.838   0.878
 69 A'   26 A"   70 A'   71 A'   27 A"   72 A'   28 A"   73 A'                 
  0.893   0.923   0.974   0.988   1.061   1.096   1.155   1.209
 29 A"   74 A'   75 A'   76 A'   77 A'   78 A'   79 A'   30 A"                 
  1.212   1.233   1.322   1.381   1.397   1.439   1.536   1.580
 80 A'   81 A'   31 A"   32 A"   82 A'   83 A'   84 A'   33 A"                 
  1.711   1.751   1.812   1.834   1.907   1.995   2.033   2.097
 85 A'   86 A'   87 A'   34 A"   88 A'   35 A"   89 A'   90 A'                 
  2.137   2.233   2.248   2.295   2.330   2.432   2.457   2.553
 91 A'   36 A"   37 A"   92 A'   93 A'   94 A'   95 A'   96 A'                 
  2.610   2.786   2.986   3.013   3.098   3.632   3.744   3.779
 38 A"   39 A"   97 A'   98 A'   99 A'  100 A'   40 A"  101 A'                 
  3.954   3.982   4.031   4.034   4.074   4.191   4.326   4.748
 41 A"   42 A"  102 A'  103 A'   43 A"  104 A'  105 A'  106 A'                 
  6.277   6.362   6.593   6.747   7.531   7.591   7.667   9.783
 44 A"  107 A'  108 A'  109 A'   45 A"  110 A'  111 A'  112 A'                 
  9.796  23.363  23.713  25.775  25.829  25.955  26.018  26.312
113 A'  114 A'  115 A'   46 A"   47 A"  116 A'  117 A'  118 A'                 
 26.571  47.994  66.729 215.777 215.789 289.735 289.795 289.899
119 A'  120 A'  121 A'  122 A'  123 A'   48 A"  124 A'  125 A'                 
*******
126 A'                                                                         

 Beta MOs, Restricted
 -- Occupied --                  
-482.86 -101.59 -101.58  -62.51  -56.33  -56.33  -56.33  -24.73
  1 A'    2 A'    3 A'    4 A'    5 A'    1 A"    6 A'    7 A'                 
-10.350 -10.305  -9.513  -9.503  -8.726  -7.277  -7.268  -7.268
  8 A'    9 A'   10 A'   11 A'   12 A'   13 A'   14 A'    2 A"                 
 -7.267  -7.258  -7.257  -6.558  -6.544  -6.543  -2.670  -2.665
 15 A'    3 A"   16 A'   17 A'    4 A"   18 A'   19 A'    5 A"                 
 -2.664  -2.653  -2.653  -1.282  -0.990  -0.937  -0.829  -0.739
 20 A'    6 A"   21 A'   22 A'   23 A'   24 A'   25 A'   26 A'                 
 -0.627  -0.559  -0.547  -0.523  -0.469  -0.453  -0.445  -0.389
 27 A'   28 A'   29 A'    7 A"   30 A'   31 A'    8 A"   32 A'                 
 -0.387  -0.352  -0.327  -0.276  -0.249
  9 A"   33 A'   10 A"   34 A'   11 A"                                         
 -- Virtual --                   
 -0.055  -0.021  -0.006  -0.003   0.029   0.043   0.043   0.052
 12 A"   35 A'   36 A'   37 A'   38 A'   39 A'   13 A"   40 A'                 
  0.057   0.064   0.077   0.082   0.084   0.098   0.111   0.117
 41 A'   42 A'   14 A"   15 A"   43 A'   44 A'   45 A'   46 A'                 
  0.118   0.132   0.139   0.151   0.162   0.187   0.203   0.209
 16 A"   47 A'   17 A"   48 A'   49 A'   50 A'   51 A'   52 A'                 
  0.225   0.249   0.307   0.308   0.340   0.354   0.382   0.402
 53 A'   54 A'   18 A"   55 A'   56 A'   57 A'   58 A'   59 A'                 
  0.404   0.412   0.431   0.440   0.448   0.474   0.492   0.510
 19 A"   60 A'   20 A"   61 A'   21 A"   62 A'   63 A'   64 A'                 
  0.514   0.520   0.553   0.554   0.596   0.600   0.638   0.662
 22 A"   23 A"   24 A"   65 A'   25 A"   66 A'   67 A'   68 A'                 
  0.703   0.731   0.736   0.817   0.821   0.826   0.838   0.878
 69 A'   26 A"   70 A'   71 A'   27 A"   72 A'   28 A"   73 A'                 
  0.893   0.923   0.974   0.988   1.061   1.096   1.155   1.209
 29 A"   74 A'   75 A'   76 A'   77 A'   78 A'   79 A'   30 A"                 
  1.212   1.233   1.322   1.381   1.397   1.439   1.536   1.580
 80 A'   81 A'   31 A"   32 A"   82 A'   83 A'   84 A'   33 A"                 
  1.711   1.751   1.812   1.834   1.907   1.995   2.033   2.097
 85 A'   86 A'   87 A'   34 A"   88 A'   35 A"   89 A'   90 A'                 
  2.137   2.233   2.248   2.295   2.330   2.432   2.457   2.553
 91 A'   36 A"   37 A"   92 A'   93 A'   94 A'   95 A'   96 A'                 
  2.610   2.786   2.986   3.013   3.098   3.632   3.744   3.779
 38 A"   39 A"   97 A'   98 A'   99 A'  100 A'   40 A"  101 A'                 
  3.954   3.982   4.031   4.034   4.074   4.191   4.326   4.748
 41 A"   42 A"  102 A'  103 A'   43 A"  104 A'  105 A'  106 A'                 
  6.277   6.362   6.593   6.747   7.531   7.591   7.667   9.783
 44 A"  107 A'  108 A'  109 A'   45 A"  110 A'  111 A'  112 A'                 
  9.796  23.363  23.713  25.775  25.829  25.955  26.018  26.312
113 A'  114 A'  115 A'   46 A"   47 A"  116 A'  117 A'  118 A'                 
 26.571  47.994  66.729 215.777 215.789 289.735 289.795 289.899
119 A'  120 A'  121 A'  122 A'  123 A'   48 A"  124 A'  125 A'                 
*******
126 A'                                                                         
 --------------------------------------------------------------

          Ground-State Mulliken Net Atomic Charges

     Atom                 Charge (a.u.)
  ----------------------------------------
      1 Cl                    0.356518
      2 Br                   -0.132965
      3 F                    -0.016103
      4 Cl                    0.319520
      5 C                    -0.512401
      6 C                    -0.014569
  ----------------------------------------
  Sum of atomic charges =     0.000000

 -----------------------------------------------------------------
                    Cartesian Multipole Moments
 -----------------------------------------------------------------
    Charge (ESU x 10^10)
                -0.0000
    Dipole Moment (Debye)
         X      -0.4701      Y       0.5849      Z       0.0000
       Tot       0.7504
    Quadrupole Moments (Debye-Ang)
        XX     -57.3451     XY       2.0058     YY     -60.9306
        XZ      -0.0000     YZ       0.0000     ZZ     -59.4785
    Octopole Moments (Debye-Ang^2)
       XXX     -36.6356    XXY       9.6896    XYY     -15.1948
       YYY       6.8195    XXZ      -0.0000    XYZ      -0.0000
       YYZ       0.0000    XZZ     -10.1623    YZZ       0.6779
       ZZZ      -0.0000
    Hexadecapole Moments (Debye-Ang^3)
      XXXX    -945.0750   XXXY     -13.5840   XXYY    -223.3586
      XYYY     -24.8867   YYYY    -463.7774   XXXZ      -0.0000
      XXYZ       0.0000   XYYZ      -0.0000   YYYZ       0.0000
      XXZZ    -175.4038   XYZZ     -12.4911   YYZZ     -90.0365
      XZZZ      -0.0000   YZZZ       0.0000   ZZZZ     -66.9793
 -----------------------------------------------------------------
 Calculating analytic gradient of the SCF energy
 Gradient of SCF Energy
            1           2           3           4           5           6
    1  -0.0250080   0.0397471   0.0289308   0.0131679   0.0941215  -0.1509592
    2  -0.0953160  -0.1547766   0.0559392   0.1474451   0.0389810   0.0077274
    3  -0.0000000  -0.0000000  -0.0000000   0.0000000   0.0000000  -0.0000000
 Max gradient component =       1.548E-01
 RMS gradient           =       7.240E-02
 Gradient time:  CPU 23.73 s  wall 3.08 s
 Geometry Optimization Parameters
   NAtoms,    NIC,     NZ,  NCons,   NDum,   NFix, NCnnct, MaxDiis
        6      37       0       0       0       0       0       0

 Cartesian Hessian Update
 Hessian Updated using BFGS Update


** GEOMETRY OPTIMIZATION IN DELOCALIZED INTERNAL COORDINATES **
   Searching for a Minimum

   Optimization Cycle:   7

                       Coordinates (Angstroms)
     ATOM                X               Y               Z
      1  Cl        2.4245560372    0.9157126971    0.0000000000
      2  Br       -1.2797584381    0.9123406685    0.0000000000
      3  F         2.2060688251   -1.3213185950    0.0000000000
      4  Cl       -1.1243142030   -1.5526316924    0.0000000000
      5  C         1.3603738156   -0.2854914438    0.0000000000
      6  C        -0.0825365082   -0.3243520288    0.0000000000
   Point Group: cs    Number of degrees of freedom:     9


   Energy is  -3670.547717432

 Hessian Updated using BFGS Update

  9 Hessian modes will be used to form the next step
  Hessian Eigenvalues:
     0.166450    0.204597    0.246234    0.250280    0.266172    0.393299
     0.595798    0.957658    1.067478

 Minimum Search - Taking Simple RFO Step
 Searching for Lamda that Minimizes Along All modes
 Value Taken    Lamda =  -0.10498455
 Calculated Step too Large.  Step scaled by  0.507938
 Step Taken.  Stepsize is  0.300000

                             Maximum     Tolerance    Cnvgd?
         Gradient           0.114500      0.000300      NO
         Displacement       0.182400      0.001200      NO
         Energy change     -0.060126      0.000001      NO


 New Cartesian Coordinates Obtained by Inverse Iteration

 Displacement from previous Coordinates is:  0.298785
 ----------------------------------------------------------------
             Standard Nuclear Orientation (Angstroms)
    I     Atom           X                Y                Z
 ----------------------------------------------------------------
    1      Cl      2.3849434928     0.9469237160     0.0000000000
    2      Br     -1.2303595812     0.9552332979     0.0000000000
    3      F       2.1225937092    -1.3463217603     0.0000000000
    4      Cl     -1.0603258196    -1.5993632993     0.0000000000
    5      C       1.3191185182    -0.2878107807     0.0000000000
    6      C      -0.0315807908    -0.3244015682     0.0000000000
 ----------------------------------------------------------------
 Molecular Point Group                 Cs    NOp =  2
 Largest Abelian Subgroup              Cs    NOp =  2
 Nuclear Repulsion Energy =   603.0058699080 hartrees
 There are       45 alpha and       45 beta electrons
 Applying Cartesian multipole field
    Component          Value
    ---------          -----
     (2,0,0)        1.00000E-11
     (0,2,0)        2.00000E-11
     (0,0,2)       -3.00000E-11
 Nucleus-field energy     =     0.0000000156 hartrees
 Requested basis set is 6-311++G(d,p)
 There are 63 shells and 174 basis functions
 A cutoff of  1.0D-11 yielded   1644 shell pairs
 There are     13580 function pairs (     14877 Cartesian)
 Smallest overlap matrix eigenvalue = 1.87E-05
 Guess MOs from SCF MO coefficient file

 -----------------------------------------------------------------------
  General SCF calculation program by
  Eric Jon Sundstrom, Paul Horn, Yuezhi Mao, Dmitri Zuev, Alec White,
  David Stuck, Shaama M.S., Shane Yost, Joonho Lee, David Small,
  Daniel Levine, Susi Lehtola, Hugh Burton, Evgeny Epifanovsky
 -----------------------------------------------------------------------
 Exchange:     0.2000 Hartree-Fock + 0.0800 Slater + 0.7200 B88
 Correlation:  0.1900 VWN1RPA + 0.8100 LYP
 Using SG-1 standard quadrature grid
 using 8 threads for integral computing
 -------------------------------------------------------
 OpenMP Integral computing Module                
 Release: version 2.0, May 2017, Q-Chem Inc. Pleasanton 
 -------------------------------------------------------
 -------------------------------------------------------
 OpenMP BLAS3 based DFT computing Module                
 Release: version 1.0, May 2013, Q-Chem Inc. Pittsburgh 
 -------------------------------------------------------
 A restricted SCF calculation will be
 performed using DIIS
 SCF converges when DIIS error is below 1.0e-08
 ---------------------------------------
  Cycle       Energy         DIIS error
 ---------------------------------------
    1   -3670.5839057170      1.26e-03  
    2   -3670.5900306409      3.87e-04  
    3   -3670.5898182209      4.45e-04  
    4   -3670.5905049852      1.08e-04  
    5   -3670.5905430597      3.35e-05  
    6   -3670.5905461589      1.08e-05  
    7   -3670.5905465140      1.88e-06  
    8   -3670.5905465252      5.18e-07  
    9   -3670.5905465261      1.33e-07  
   10   -3670.5905465262      4.34e-08  
   11   -3670.5905465261      1.36e-08  
   12   -3670.5905465262      2.95e-09  Convergence criterion met
 ---------------------------------------
 SCF time:   CPU 65.18s  wall 8.00s 
 SCF   energy in the final basis set =    -3670.5905465262
 Total energy in the final basis set =    -3670.5905465262

 --------------------------------------------------------------
             Orbital Energies (a.u.) and Symmetries
 --------------------------------------------------------------

 Alpha MOs, Restricted
 -- Occupied --                  
-482.86 -101.60 -101.58  -62.51  -56.33  -56.33  -56.33  -24.73
  1 A'    2 A'    3 A'    4 A'    5 A'    1 A"    6 A'    7 A'                 
-10.344 -10.299  -9.512  -9.502  -8.725  -7.277  -7.267  -7.267
  8 A'    9 A'   10 A'   11 A'   12 A'   13 A'   14 A'    2 A"                 
 -7.266  -7.257  -7.256  -6.557  -6.543  -6.543  -2.669  -2.664
 15 A'    3 A"   16 A'   17 A'    4 A"   18 A'   19 A'    5 A"                 
 -2.664  -2.653  -2.653  -1.285  -0.977  -0.930  -0.829  -0.761
 20 A'    6 A"   21 A'   22 A'   23 A'   24 A'   25 A'   26 A'                 
 -0.628  -0.557  -0.551  -0.527  -0.464  -0.449  -0.439  -0.385
 27 A'   28 A'   29 A'    7 A"   30 A'   31 A'    8 A"    9 A"                 
 -0.383  -0.356  -0.328  -0.284  -0.260
 32 A'   33 A'   10 A"   34 A'   11 A"                                         
 -- Virtual --                   
 -0.039  -0.030  -0.008  -0.004   0.027   0.041   0.044   0.051
 12 A"   35 A'   36 A'   37 A'   38 A'   39 A'   13 A"   40 A'                 
  0.057   0.065   0.077   0.082   0.083   0.102   0.112   0.118
 41 A'   42 A'   14 A"   15 A"   43 A'   44 A'   45 A'   16 A"                 
  0.121   0.131   0.139   0.151   0.166   0.189   0.207   0.219
 46 A'   47 A'   17 A"   48 A'   49 A'   50 A'   51 A'   52 A'                 
  0.229   0.269   0.305   0.307   0.338   0.355   0.390   0.402
 53 A'   54 A'   55 A'   18 A"   56 A'   57 A'   58 A'   59 A'                 
  0.406   0.416   0.433   0.434   0.451   0.474   0.485   0.510
 19 A"   60 A'   20 A"   61 A'   21 A"   62 A'   63 A'   22 A"                 
  0.514   0.518   0.554   0.565   0.600   0.621   0.643   0.681
 64 A'   23 A"   24 A"   65 A'   25 A"   66 A'   67 A'   68 A'                 
  0.715   0.742   0.747   0.813   0.822   0.832   0.837   0.879
 69 A'   26 A"   70 A'   71 A'   27 A"   72 A'   28 A"   73 A'                 
  0.903   0.918   0.963   1.001   1.042   1.091   1.143   1.207
 29 A"   74 A'   75 A'   76 A'   77 A'   78 A'   79 A'   80 A'                 
  1.212   1.246   1.299   1.382   1.391   1.438   1.523   1.596
 30 A"   81 A'   31 A"   32 A"   82 A'   83 A'   84 A'   33 A"                 
  1.729   1.765   1.842   1.873   1.924   2.000   2.050   2.109
 85 A'   86 A'   87 A'   34 A"   88 A'   35 A"   89 A'   90 A'                 
  2.176   2.234   2.252   2.287   2.337   2.466   2.472   2.541
 91 A'   36 A"   37 A"   92 A'   93 A'   94 A'   95 A'   96 A'                 
  2.618   2.806   2.978   3.051   3.193   3.556   3.746   3.776
 38 A"   39 A"   97 A'   98 A'   99 A'  100 A'   40 A"  101 A'                 
  3.961   3.982   4.023   4.058   4.074   4.192   4.333   4.764
 41 A"   42 A"  102 A'  103 A'   43 A"  104 A'  105 A'  106 A'                 
  6.277   6.361   6.612   6.737   7.533   7.592   7.664   9.768
 44 A"  107 A'  108 A'  109 A'   45 A"  110 A'  111 A'  112 A'                 
  9.791  23.325  23.995  25.774  25.829  25.957  26.028  26.333
113 A'  114 A'  115 A'   46 A"   47 A"  116 A'  117 A'  118 A'                 
 26.575  47.982  66.729 215.758 215.782 289.734 289.795 289.897
119 A'  120 A'  121 A'  122 A'  123 A'   48 A"  124 A'  125 A'                 
*******
126 A'                                                                         

 Beta MOs, Restricted
 -- Occupied --                  
-482.86 -101.60 -101.58  -62.51  -56.33  -56.33  -56.33  -24.73
  1 A'    2 A'    3 A'    4 A'    5 A'    1 A"    6 A'    7 A'                 
-10.344 -10.299  -9.512  -9.502  -8.725  -7.277  -7.267  -7.267
  8 A'    9 A'   10 A'   11 A'   12 A'   13 A'   14 A'    2 A"                 
 -7.266  -7.257  -7.256  -6.557  -6.543  -6.543  -2.669  -2.664
 15 A'    3 A"   16 A'   17 A'    4 A"   18 A'   19 A'    5 A"                 
 -2.664  -2.653  -2.653  -1.285  -0.977  -0.930  -0.829  -0.761
 20 A'    6 A"   21 A'   22 A'   23 A'   24 A'   25 A'   26 A'                 
 -0.628  -0.557  -0.551  -0.527  -0.464  -0.449  -0.439  -0.385
 27 A'   28 A'   29 A'    7 A"   30 A'   31 A'    8 A"    9 A"                 
 -0.383  -0.356  -0.328  -0.284  -0.260
 32 A'   33 A'   10 A"   34 A'   11 A"                                         
 -- Virtual --                   
 -0.039  -0.030  -0.008  -0.004   0.027   0.041   0.044   0.051
 12 A"   35 A'   36 A'   37 A'   38 A'   39 A'   13 A"   40 A'                 
  0.057   0.065   0.077   0.082   0.083   0.102   0.112   0.118
 41 A'   42 A'   14 A"   15 A"   43 A'   44 A'   45 A'   16 A"                 
  0.121   0.131   0.139   0.151   0.166   0.189   0.207   0.219
 46 A'   47 A'   17 A"   48 A'   49 A'   50 A'   51 A'   52 A'                 
  0.229   0.269   0.305   0.307   0.338   0.355   0.390   0.402
 53 A'   54 A'   55 A'   18 A"   56 A'   57 A'   58 A'   59 A'                 
  0.406   0.416   0.433   0.434   0.451   0.474   0.485   0.510
 19 A"   60 A'   20 A"   61 A'   21 A"   62 A'   63 A'   22 A"                 
  0.514   0.518   0.554   0.565   0.600   0.621   0.643   0.681
 64 A'   23 A"   24 A"   65 A'   25 A"   66 A'   67 A'   68 A'                 
  0.715   0.742   0.747   0.813   0.822   0.832   0.837   0.879
 69 A'   26 A"   70 A'   71 A'   27 A"   72 A'   28 A"   73 A'                 
  0.903   0.918   0.963   1.001   1.042   1.091   1.143   1.207
 29 A"   74 A'   75 A'   76 A'   77 A'   78 A'   79 A'   80 A'                 
  1.212   1.246   1.299   1.382   1.391   1.438   1.523   1.596
 30 A"   81 A'   31 A"   32 A"   82 A'   83 A'   84 A'   33 A"                 
  1.729   1.765   1.842   1.873   1.924   2.000   2.050   2.109
 85 A'   86 A'   87 A'   34 A"   88 A'   35 A"   89 A'   90 A'                 
  2.176   2.234   2.252   2.287   2.337   2.466   2.472   2.541
 91 A'   36 A"   37 A"   92 A'   93 A'   94 A'   95 A'   96 A'                 
  2.618   2.806   2.978   3.051   3.193   3.556   3.746   3.776
 38 A"   39 A"   97 A'   98 A'   99 A'  100 A'   40 A"  101 A'                 
  3.961   3.982   4.023   4.058   4.074   4.192   4.333   4.764
 41 A"   42 A"  102 A'  103 A'   43 A"  104 A'  105 A'  106 A'                 
  6.277   6.361   6.612   6.737   7.533   7.592   7.664   9.768
 44 A"  107 A'  108 A'  109 A'   45 A"  110 A'  111 A'  112 A'                 
  9.791  23.325  23.995  25.774  25.829  25.957  26.028  26.333
113 A'  114 A'  115 A'   46 A"   47 A"  116 A'  117 A'  118 A'                 
 26.575  47.982  66.729 215.758 215.782 289.734 289.795 289.897
119 A'  120 A'  121 A'  122 A'  123 A'   48 A"  124 A'  125 A'                 
*******
126 A'                                                                         
 --------------------------------------------------------------

          Ground-State Mulliken Net Atomic Charges

     Atom                 Charge (a.u.)
  ----------------------------------------
      1 Cl                    0.354909
      2 Br                   -0.140492
      3 F                    -0.016968
      4 Cl                    0.313077
      5 C                    -0.537490
      6 C                     0.026964
  ----------------------------------------
  Sum of atomic charges =     0.000000

 -----------------------------------------------------------------
                    Cartesian Multipole Moments
 -----------------------------------------------------------------
    Charge (ESU x 10^10)
                 0.0000
    Dipole Moment (Debye)
         X      -0.3989      Y       0.6179      Z      -0.0000
       Tot       0.7354
    Quadrupole Moments (Debye-Ang)
        XX     -57.7352     XY       1.8070     YY     -60.4908
        XZ      -0.0000     YZ      -0.0000     ZZ     -59.4227
    Octopole Moments (Debye-Ang^2)
       XXX     -38.6325    XXY       9.0611    XYY     -16.3019
       YYY       5.6012    XXZ      -0.0000    XYZ      -0.0000
       YYZ      -0.0000    XZZ     -10.8244    YZZ       0.1410
       ZZZ      -0.0000
    Hexadecapole Moments (Debye-Ang^3)
      XXXX    -899.6262   XXXY     -15.6366   XXYY    -217.6358
      XYYY     -24.5344   YYYY    -484.7082   XXXZ      -0.0000
      XXYZ      -0.0000   XYYZ      -0.0000   YYYZ      -0.0000
      XXZZ    -167.0311   XYZZ     -12.7259   YYZZ     -94.3107
      XZZZ      -0.0000   YZZZ      -0.0000   ZZZZ     -66.7790
 -----------------------------------------------------------------
 Calculating analytic gradient of the SCF energy
 Gradient of SCF Energy
            1           2           3           4           5           6
    1  -0.0172817   0.0288022   0.0175413   0.0060430   0.0255125  -0.0606173
    2  -0.0693283  -0.1179841   0.0451215   0.1098018   0.0246353   0.0077539
    3  -0.0000000   0.0000000  -0.0000000   0.0000000   0.0000000  -0.0000000
 Max gradient component =       1.180E-01
 RMS gradient           =       4.672E-02
 Gradient time:  CPU 23.84 s  wall 3.10 s
 Geometry Optimization Parameters
   NAtoms,    NIC,     NZ,  NCons,   NDum,   NFix, NCnnct, MaxDiis
        6      37       0       0       0       0       0       0

 Cartesian Hessian Update
 Hessian Updated using BFGS Update


** GEOMETRY OPTIMIZATION IN DELOCALIZED INTERNAL COORDINATES **
   Searching for a Minimum

   Optimization Cycle:   8

                       Coordinates (Angstroms)
     ATOM                X               Y               Z
      1  Cl        2.3849434928    0.9469237160    0.0000000000
      2  Br       -1.2303595812    0.9552332979    0.0000000000
      3  F         2.1225937092   -1.3463217603    0.0000000000
      4  Cl       -1.0603258196   -1.5993632993    0.0000000000
      5  C         1.3191185182   -0.2878107807    0.0000000000
      6  C        -0.0315807908   -0.3244015682    0.0000000000
   Point Group: cs    Number of degrees of freedom:     9


   Energy is  -3670.590546526

 Hessian Updated using BFGS Update

  9 Hessian modes will be used to form the next step
  Hessian Eigenvalues:
     0.128092    0.227160    0.249318    0.250340    0.363324    0.427352
     0.576356    0.957756    1.067613

 Minimum Search - Taking Simple RFO Step
 Searching for Lamda that Minimizes Along All modes
 Value Taken    Lamda =  -0.05929103
 Calculated Step too Large.  Step scaled by  0.560178
 Step Taken.  Stepsize is  0.300000

                             Maximum     Tolerance    Cnvgd?
         Gradient           0.090015      0.000300      NO
         Displacement       0.273217      0.001200      NO
         Energy change     -0.042829      0.000001      NO


 New Cartesian Coordinates Obtained by Inverse Iteration

 Displacement from previous Coordinates is:  0.217169
 ----------------------------------------------------------------
             Standard Nuclear Orientation (Angstroms)
    I     Atom           X                Y                Z
 ----------------------------------------------------------------
    1      Cl      2.3721648692     0.9881663729     0.0000000000
    2      Br     -1.2081795733     1.0088711452     0.0000000000
    3      F       2.0723810320    -1.3771589017     0.0000000000
    4      Cl     -1.0271699019    -1.6563241817     0.0000000000
    5      C       1.3158730618    -0.2925908867     0.0000000000
    6      C      -0.0206799591    -0.3267039425     0.0000000000
 ----------------------------------------------------------------
 Molecular Point Group                 Cs    NOp =  2
 Largest Abelian Subgroup              Cs    NOp =  2
 Nuclear Repulsion Energy =   596.3141688684 hartrees
 There are       45 alpha and       45 beta electrons
 Applying Cartesian multipole field
    Component          Value
    ---------          -----
     (2,0,0)        1.00000E-11
     (0,2,0)        2.00000E-11
     (0,0,2)       -3.00000E-11
 Nucleus-field energy     =     0.0000000160 hartrees
 Requested basis set is 6-311++G(d,p)
 There are 63 shells and 174 basis functions
 A cutoff of  1.0D-11 yielded   1641 shell pairs
 There are     13571 function pairs (     14867 Cartesian)
 Smallest overlap matrix eigenvalue = 1.98E-05
 Guess MOs from SCF MO coefficient file

 -----------------------------------------------------------------------
  General SCF calculation program by
  Eric Jon Sundstrom, Paul Horn, Yuezhi Mao, Dmitri Zuev, Alec White,
  David Stuck, Shaama M.S., Shane Yost, Joonho Lee, David Small,
  Daniel Levine, Susi Lehtola, Hugh Burton, Evgeny Epifanovsky
 -----------------------------------------------------------------------
 Exchange:     0.2000 Hartree-Fock + 0.0800 Slater + 0.7200 B88
 Correlation:  0.1900 VWN1RPA + 0.8100 LYP
 Using SG-1 standard quadrature grid
 using 8 threads for integral computing
 -------------------------------------------------------
 OpenMP Integral computing Module                
 Release: version 2.0, May 2017, Q-Chem Inc. Pleasanton 
 -------------------------------------------------------
 -------------------------------------------------------
 OpenMP BLAS3 based DFT computing Module                
 Release: version 1.0, May 2013, Q-Chem Inc. Pittsburgh 
 -------------------------------------------------------
 A restricted SCF calculation will be
 performed using DIIS
 SCF converges when DIIS error is below 1.0e-08
 ---------------------------------------
  Cycle       Energy         DIIS error
 ---------------------------------------
    1   -3670.6144752786      8.21e-04  
    2   -3670.6175759489      3.58e-04  
    3   -3670.6173513812      4.30e-04  
    4   -3670.6179953750      7.67e-05  
    5   -3670.6180138162      2.38e-05  
    6   -3670.6180156063      7.06e-06  
    7   -3670.6180157935      1.41e-06  
    8   -3670.6180157994      7.44e-07  
    9   -3670.6180158008      1.55e-07  
   10   -3670.6180158009      3.18e-08  
   11   -3670.6180158009      6.61e-09  Convergence criterion met
 ---------------------------------------
 SCF time:   CPU 59.40s  wall 8.00s 
 SCF   energy in the final basis set =    -3670.6180158009
 Total energy in the final basis set =    -3670.6180158009

 --------------------------------------------------------------
             Orbital Energies (a.u.) and Symmetries
 --------------------------------------------------------------

 Alpha MOs, Restricted
 -- Occupied --                  
-482.86 -101.60 -101.59  -62.51  -56.34  -56.33  -56.33  -24.73
  1 A'    2 A'    3 A'    4 A'    5 A'    1 A"    6 A'    7 A'                 
-10.345 -10.300  -9.513  -9.502  -8.725  -7.278  -7.268  -7.267
  8 A'    9 A'   10 A'   11 A'   12 A'   13 A'    2 A"   14 A'                 
 -7.267  -7.257  -7.256  -6.557  -6.543  -6.543  -2.669  -2.664
 15 A'    3 A"   16 A'   17 A'    4 A"   18 A'   19 A'    5 A"                 
 -2.664  -2.653  -2.652  -1.288  -0.963  -0.922  -0.828  -0.764
 20 A'    6 A"   21 A'   22 A'   23 A'   24 A'   25 A'   26 A'                 
 -0.629  -0.556  -0.550  -0.528  -0.461  -0.447  -0.431  -0.384
 27 A'   28 A'   29 A'    7 A"   30 A'   31 A'    8 A"    9 A"                 
 -0.375  -0.361  -0.330  -0.294  -0.263
 32 A'   33 A'   10 A"   34 A'   11 A"                                         
 -- Virtual --                   
 -0.036  -0.034  -0.015  -0.005   0.024   0.039   0.045   0.049
 12 A"   35 A'   36 A'   37 A'   38 A'   39 A'   13 A"   40 A'                 
  0.057   0.065   0.077   0.082   0.082   0.103   0.111   0.118
 41 A'   42 A'   14 A"   43 A'   15 A"   44 A'   45 A'   16 A"                 
  0.120   0.129   0.139   0.152   0.168   0.187   0.208   0.222
 46 A'   47 A'   17 A"   48 A'   49 A'   50 A'   51 A'   52 A'                 
  0.231   0.272   0.302   0.306   0.337   0.357   0.390   0.402
 53 A'   54 A'   55 A'   18 A"   56 A'   57 A'   58 A'   59 A'                 
  0.407   0.415   0.430   0.435   0.454   0.469   0.477   0.505
 19 A"   60 A'   61 A'   20 A"   21 A"   62 A'   63 A'   64 A'                 
  0.507   0.518   0.554   0.571   0.601   0.629   0.647   0.690
 22 A"   23 A"   24 A"   65 A'   25 A"   66 A'   67 A'   68 A'                 
  0.723   0.748   0.758   0.807   0.822   0.830   0.836   0.874
 69 A'   26 A"   70 A'   71 A'   27 A"   72 A'   28 A"   73 A'                 
  0.908   0.912   0.940   0.999   1.021   1.082   1.128   1.199
 29 A"   74 A'   75 A'   76 A'   77 A'   78 A'   79 A'   80 A'                 
  1.206   1.244   1.286   1.378   1.385   1.442   1.531   1.590
 30 A"   81 A'   31 A"   32 A"   82 A'   83 A'   84 A'   33 A"                 
  1.715   1.743   1.850   1.872   1.928   2.000   2.059   2.116
 85 A'   86 A'   87 A'   34 A"   88 A'   35 A"   89 A'   90 A'                 
  2.181   2.232   2.251   2.268   2.339   2.436   2.478   2.523
 91 A'   36 A"   37 A"   92 A'   93 A'   94 A'   95 A'   96 A'                 
  2.616   2.806   2.973   3.061   3.198   3.518   3.744   3.776
 38 A"   39 A"   97 A'   98 A'   99 A'  100 A'   40 A"  101 A'                 
  3.964   3.981   4.015   4.068   4.070   4.188   4.339   4.764
 41 A"   42 A"  102 A'  103 A'   43 A"  104 A'  105 A'  106 A'                 
  6.274   6.356   6.612   6.720   7.533   7.591   7.657   9.747
 44 A"  107 A'  108 A'  109 A'   45 A"  110 A'  111 A'  112 A'                 
  9.779  23.310  24.040  25.770  25.826  25.950  26.025  26.336
113 A'  114 A'  115 A'   46 A"   47 A"  116 A'  117 A'  118 A'                 
 26.545  47.965  66.725 215.734 215.768 289.733 289.793 289.890
119 A'  120 A'  121 A'  122 A'  123 A'   48 A"  124 A'  125 A'                 
*******
126 A'                                                                         

 Beta MOs, Restricted
 -- Occupied --                  
-482.86 -101.60 -101.59  -62.51  -56.34  -56.33  -56.33  -24.73
  1 A'    2 A'    3 A'    4 A'    5 A'    1 A"    6 A'    7 A'                 
-10.345 -10.300  -9.513  -9.502  -8.725  -7.278  -7.268  -7.267
  8 A'    9 A'   10 A'   11 A'   12 A'   13 A'    2 A"   14 A'                 
 -7.267  -7.257  -7.256  -6.557  -6.543  -6.543  -2.669  -2.664
 15 A'    3 A"   16 A'   17 A'    4 A"   18 A'   19 A'    5 A"                 
 -2.664  -2.653  -2.652  -1.288  -0.963  -0.922  -0.828  -0.764
 20 A'    6 A"   21 A'   22 A'   23 A'   24 A'   25 A'   26 A'                 
 -0.629  -0.556  -0.550  -0.528  -0.461  -0.447  -0.431  -0.384
 27 A'   28 A'   29 A'    7 A"   30 A'   31 A'    8 A"    9 A"                 
 -0.375  -0.361  -0.330  -0.294  -0.263
 32 A'   33 A'   10 A"   34 A'   11 A"                                         
 -- Virtual --                   
 -0.036  -0.034  -0.015  -0.005   0.024   0.039   0.045   0.049
 12 A"   35 A'   36 A'   37 A'   38 A'   39 A'   13 A"   40 A'                 
  0.057   0.065   0.077   0.082   0.082   0.103   0.111   0.118
 41 A'   42 A'   14 A"   43 A'   15 A"   44 A'   45 A'   16 A"                 
  0.120   0.129   0.139   0.152   0.168   0.187   0.208   0.222
 46 A'   47 A'   17 A"   48 A'   49 A'   50 A'   51 A'   52 A'                 
  0.231   0.272   0.302   0.306   0.337   0.357   0.390   0.402
 53 A'   54 A'   55 A'   18 A"   56 A'   57 A'   58 A'   59 A'                 
  0.407   0.415   0.430   0.435   0.454   0.469   0.477   0.505
 19 A"   60 A'   61 A'   20 A"   21 A"   62 A'   63 A'   64 A'                 
  0.507   0.518   0.554   0.571   0.601   0.629   0.647   0.690
 22 A"   23 A"   24 A"   65 A'   25 A"   66 A'   67 A'   68 A'                 
  0.723   0.748   0.758   0.807   0.822   0.830   0.836   0.874
 69 A'   26 A"   70 A'   71 A'   27 A"   72 A'   28 A"   73 A'                 
  0.908   0.912   0.940   0.999   1.021   1.082   1.128   1.199
 29 A"   74 A'   75 A'   76 A'   77 A'   78 A'   79 A'   80 A'                 
  1.206   1.244   1.286   1.378   1.385   1.442   1.531   1.590
 30 A"   81 A'   31 A"   32 A"   82 A'   83 A'   84 A'   33 A"                 
  1.715   1.743   1.850   1.872   1.928   2.000   2.059   2.116
 85 A'   86 A'   87 A'   34 A"   88 A'   35 A"   89 A'   90 A'                 
  2.181   2.232   2.251   2.268   2.339   2.436   2.478   2.523
 91 A'   36 A"   37 A"   92 A'   93 A'   94 A'   95 A'   96 A'                 
  2.616   2.806   2.973   3.061   3.198   3.518   3.744   3.776
 38 A"   39 A"   97 A'   98 A'   99 A'  100 A'   40 A"  101 A'                 
  3.964   3.981   4.015   4.068   4.070   4.188   4.339   4.764
 41 A"   42 A"  102 A'  103 A'   43 A"  104 A'  105 A'  106 A'                 
  6.274   6.356   6.612   6.720   7.533   7.591   7.657   9.747
 44 A"  107 A'  108 A'  109 A'   45 A"  110 A'  111 A'  112 A'                 
  9.779  23.310  24.040  25.770  25.826  25.950  26.025  26.336
113 A'  114 A'  115 A'   46 A"   47 A"  116 A'  117 A'  118 A'                 
 26.545  47.965  66.725 215.734 215.768 289.733 289.793 289.890
119 A'  120 A'  121 A'  122 A'  123 A'   48 A"  124 A'  125 A'                 
*******
126 A'                                                                         
 --------------------------------------------------------------

          Ground-State Mulliken Net Atomic Charges

     Atom                 Charge (a.u.)
  ----------------------------------------
      1 Cl                    0.358681
      2 Br                   -0.145888
      3 F                    -0.012321
      4 Cl                    0.310401
      5 C                    -0.537158
      6 C                     0.026284
  ----------------------------------------
  Sum of atomic charges =     0.000000

 -----------------------------------------------------------------
                    Cartesian Multipole Moments
 -----------------------------------------------------------------
    Charge (ESU x 10^10)
                -0.0000
    Dipole Moment (Debye)
         X      -0.2883      Y       0.6655      Z      -0.0000
       Tot       0.7253
    Quadrupole Moments (Debye-Ang)
        XX     -57.9991     XY       1.6448     YY     -59.9722
        XZ       0.0000     YZ      -0.0000     ZZ     -59.5773
    Octopole Moments (Debye-Ang^2)
       XXX     -39.2264    XXY       8.4659    XYY     -16.9250
       YYY       4.1465    XXZ      -0.0000    XYZ       0.0000
       YYZ      -0.0000    XZZ     -11.2128    YZZ      -0.4432
       ZZZ      -0.0000
    Hexadecapole Moments (Debye-Ang^3)
      XXXX    -883.4882   XXXY     -18.0925   XXYY    -217.9428
      XYYY     -25.0005   YYYY    -512.0329   XXXZ       0.0000
      XXYZ      -0.0000   XYYZ       0.0000   YYYZ      -0.0000
      XXZZ    -163.7902   XYZZ     -13.2417   YYZZ     -99.9798
      XZZZ       0.0000   YZZZ      -0.0000   ZZZZ     -67.1469
 -----------------------------------------------------------------
 Calculating analytic gradient of the SCF energy
 Gradient of SCF Energy
            1           2           3           4           5           6
    1  -0.0081766   0.0175751   0.0075269  -0.0010501   0.0098262  -0.0257015
    2  -0.0425778  -0.0832342   0.0325819   0.0729921   0.0128736   0.0073644
    3   0.0000000   0.0000000   0.0000000   0.0000000  -0.0000000  -0.0000000
 Max gradient component =       8.323E-02
 RMS gradient           =       3.031E-02
 Gradient time:  CPU 23.71 s  wall 3.08 s
 Geometry Optimization Parameters
   NAtoms,    NIC,     NZ,  NCons,   NDum,   NFix, NCnnct, MaxDiis
        6      37       0       0       0       0       0       0

 Cartesian Hessian Update
 Hessian Updated using BFGS Update


** GEOMETRY OPTIMIZATION IN DELOCALIZED INTERNAL COORDINATES **
   Searching for a Minimum

   Optimization Cycle:   9

                       Coordinates (Angstroms)
     ATOM                X               Y               Z
      1  Cl        2.3721648692    0.9881663729    0.0000000000
      2  Br       -1.2081795733    1.0088711452    0.0000000000
      3  F         2.0723810320   -1.3771589017    0.0000000000
      4  Cl       -1.0271699019   -1.6563241817    0.0000000000
      5  C         1.3158730618   -0.2925908867    0.0000000000
      6  C        -0.0206799591   -0.3267039425    0.0000000000
   Point Group: cs    Number of degrees of freedom:     9


   Energy is  -3670.618015801

 Hessian Updated using BFGS Update

  9 Hessian modes will be used to form the next step
  Hessian Eigenvalues:
     0.108076    0.215498    0.249588    0.250415    0.362422    0.452803
     0.572114    0.958128    1.067800

 Minimum Search - Taking Simple RFO Step
 Searching for Lamda that Minimizes Along All modes
 Value Taken    Lamda =  -0.03596019
 Calculated Step too Large.  Step scaled by  0.614029
 Step Taken.  Stepsize is  0.300000

                             Maximum     Tolerance    Cnvgd?
         Gradient           0.063713      0.000300      NO
         Displacement       0.280365      0.001200      NO
         Energy change     -0.027469      0.000001      NO


 New Cartesian Coordinates Obtained by Inverse Iteration

 Displacement from previous Coordinates is:  0.214725
 ----------------------------------------------------------------
             Standard Nuclear Orientation (Angstroms)
    I     Atom           X                Y                Z
 ----------------------------------------------------------------
    1      Cl      2.3429011993     1.0292094905     0.0000000000
    2      Br     -1.1775606738     1.0716618859     0.0000000000
    3      F       2.0462244358    -1.4085296956     0.0000000000
    4      Cl     -1.0011463040    -1.7105961365     0.0000000000
    5      C       1.3141082167    -0.3055800393     0.0000000000
    6      C      -0.0201373453    -0.3319058995     0.0000000000
 ----------------------------------------------------------------
 Molecular Point Group                 Cs    NOp =  2
 Largest Abelian Subgroup              Cs    NOp =  2
 Nuclear Repulsion Energy =   590.0311185456 hartrees
 There are       45 alpha and       45 beta electrons
 Applying Cartesian multipole field
    Component          Value
    ---------          -----
     (2,0,0)        1.00000E-11
     (0,2,0)        2.00000E-11
     (0,0,2)       -3.00000E-11
 Nucleus-field energy     =     0.0000000165 hartrees
 Requested basis set is 6-311++G(d,p)
 There are 63 shells and 174 basis functions
 A cutoff of  1.0D-11 yielded   1640 shell pairs
 There are     13568 function pairs (     14861 Cartesian)
 Smallest overlap matrix eigenvalue = 2.23E-05
 Guess MOs from SCF MO coefficient file

 -----------------------------------------------------------------------
  General SCF calculation program by
  Eric Jon Sundstrom, Paul Horn, Yuezhi Mao, Dmitri Zuev, Alec White,
  David Stuck, Shaama M.S., Shane Yost, Joonho Lee, David Small,
  Daniel Levine, Susi Lehtola, Hugh Burton, Evgeny Epifanovsky
 -----------------------------------------------------------------------
 Exchange:     0.2000 Hartree-Fock + 0.0800 Slater + 0.7200 B88
 Correlation:  0.1900 VWN1RPA + 0.8100 LYP
 Using SG-1 standard quadrature grid
 using 8 threads for integral computing
 -------------------------------------------------------
 OpenMP Integral computing Module                
 Release: version 2.0, May 2017, Q-Chem Inc. Pleasanton 
 -------------------------------------------------------
 -------------------------------------------------------
 OpenMP BLAS3 based DFT computing Module                
 Release: version 1.0, May 2013, Q-Chem Inc. Pittsburgh 
 -------------------------------------------------------
 A restricted SCF calculation will be
 performed using DIIS
 SCF converges when DIIS error is below 1.0e-08
 ---------------------------------------
  Cycle       Energy         DIIS error
 ---------------------------------------
    1   -3670.6327836719      7.20e-04  
    2   -3670.6352981146      3.47e-04  
    3   -3670.6351527275      3.99e-04  
    4   -3670.6357014070      6.63e-05  
    5   -3670.6357151665      2.32e-05  
    6   -3670.6357169685      6.64e-06  
    7   -3670.6357171366      1.10e-06  
    8   -3670.6357171397      6.49e-07  
    9   -3670.6357171410      1.23e-07  
   10   -3670.6357171410      2.90e-08  
   11   -3670.6357171411      6.13e-09  Convergence criterion met
 ---------------------------------------
 SCF time:   CPU 59.01s  wall 8.00s 
 SCF   energy in the final basis set =    -3670.6357171411
 Total energy in the final basis set =    -3670.6357171411

 --------------------------------------------------------------
             Orbital Energies (a.u.) and Symmetries
 --------------------------------------------------------------

 Alpha MOs, Restricted
 -- Occupied --                  
-482.86 -101.60 -101.59  -62.52  -56.34  -56.33  -56.33  -24.74
  1 A'    2 A'    3 A'    4 A'    5 A'    1 A"    6 A'    7 A'                 
-10.347 -10.303  -9.514  -9.503  -8.726  -7.279  -7.268  -7.268
  8 A'    9 A'   10 A'   11 A'   12 A'   13 A'    2 A"   14 A'                 
 -7.268  -7.257  -7.257  -6.558  -6.544  -6.543  -2.669  -2.665
 15 A'    3 A"   16 A'   17 A'    4 A"   18 A'   19 A'    5 A"                 
 -2.665  -2.653  -2.653  -1.289  -0.952  -0.915  -0.828  -0.763
 20 A'    6 A"   21 A'   22 A'   23 A'   24 A'   25 A'   26 A'                 
 -0.629  -0.556  -0.546  -0.528  -0.459  -0.445  -0.426  -0.382
 27 A'   28 A'   29 A'    7 A"   30 A'   31 A'    8 A"    9 A"                 
 -0.369  -0.364  -0.331  -0.302  -0.265
 32 A'   33 A'   10 A"   34 A'   11 A"                                         
 -- Virtual --                   
 -0.038  -0.037  -0.022  -0.005   0.021   0.037   0.045   0.048
 35 A'   12 A"   36 A'   37 A'   38 A'   39 A'   13 A"   40 A'                 
  0.058   0.063   0.077   0.079   0.081   0.105   0.110   0.118
 41 A'   42 A'   14 A"   43 A'   15 A"   44 A'   45 A'   16 A"                 
  0.119   0.127   0.138   0.152   0.170   0.183   0.206   0.223
 46 A'   47 A'   17 A"   48 A'   49 A'   50 A'   51 A'   52 A'                 
  0.231   0.273   0.301   0.306   0.335   0.359   0.389   0.401
 53 A'   54 A'   55 A'   18 A"   56 A'   57 A'   58 A'   59 A'                 
  0.407   0.413   0.430   0.436   0.457   0.464   0.469   0.496
 19 A"   60 A'   61 A'   20 A"   21 A"   62 A'   63 A'   64 A'                 
  0.505   0.516   0.554   0.576   0.600   0.624   0.649   0.694
 22 A"   23 A"   24 A"   65 A'   25 A"   66 A'   67 A'   68 A'                 
  0.726   0.754   0.766   0.808   0.822   0.826   0.836   0.871
 69 A'   26 A"   70 A'   71 A'   27 A"   72 A'   28 A"   73 A'                 
  0.907   0.908   0.919   0.989   1.005   1.077   1.117   1.191
 74 A'   29 A"   75 A'   76 A'   77 A'   78 A'   79 A'   80 A'                 
  1.198   1.237   1.277   1.375   1.383   1.448   1.540   1.584
 30 A"   81 A'   31 A"   32 A"   82 A'   83 A'   84 A'   33 A"                 
  1.696   1.719   1.855   1.868   1.931   1.997   2.054   2.122
 85 A'   86 A'   87 A'   34 A"   88 A'   35 A"   89 A'   90 A'                 
  2.177   2.228   2.249   2.250   2.342   2.405   2.483   2.507
 91 A'   36 A"   92 A'   37 A"   93 A'   94 A'   95 A'   96 A'                 
  2.614   2.803   2.965   3.065   3.190   3.491   3.742   3.774
 38 A"   39 A"   97 A'   98 A'   99 A'  100 A'   40 A"  101 A'                 
  3.960   3.980   4.010   4.063   4.066   4.185   4.345   4.759
 41 A"   42 A"  102 A'  103 A'   43 A"  104 A'  105 A'  106 A'                 
  6.271   6.353   6.603   6.704   7.533   7.591   7.653   9.728
 44 A"  107 A'  108 A'  109 A'   45 A"  110 A'  111 A'  112 A'                 
  9.770  23.297  24.043  25.767  25.822  25.950  26.019  26.335
113 A'  114 A'  115 A'   46 A"   47 A"  116 A'  117 A'  118 A'                 
 26.515  47.948  66.720 215.712 215.759 289.731 289.790 289.884
119 A'  120 A'  121 A'  122 A'  123 A'   48 A"  124 A'  125 A'                 
*******
126 A'                                                                         

 Beta MOs, Restricted
 -- Occupied --                  
-482.86 -101.60 -101.59  -62.52  -56.34  -56.33  -56.33  -24.74
  1 A'    2 A'    3 A'    4 A'    5 A'    1 A"    6 A'    7 A'                 
-10.347 -10.303  -9.514  -9.503  -8.726  -7.279  -7.268  -7.268
  8 A'    9 A'   10 A'   11 A'   12 A'   13 A'    2 A"   14 A'                 
 -7.268  -7.257  -7.257  -6.558  -6.544  -6.543  -2.669  -2.665
 15 A'    3 A"   16 A'   17 A'    4 A"   18 A'   19 A'    5 A"                 
 -2.665  -2.653  -2.653  -1.289  -0.952  -0.915  -0.828  -0.763
 20 A'    6 A"   21 A'   22 A'   23 A'   24 A'   25 A'   26 A'                 
 -0.629  -0.556  -0.546  -0.528  -0.459  -0.445  -0.426  -0.382
 27 A'   28 A'   29 A'    7 A"   30 A'   31 A'    8 A"    9 A"                 
 -0.369  -0.364  -0.331  -0.302  -0.265
 32 A'   33 A'   10 A"   34 A'   11 A"                                         
 -- Virtual --                   
 -0.038  -0.037  -0.022  -0.005   0.021   0.037   0.045   0.048
 35 A'   12 A"   36 A'   37 A'   38 A'   39 A'   13 A"   40 A'                 
  0.058   0.063   0.077   0.079   0.081   0.105   0.110   0.118
 41 A'   42 A'   14 A"   43 A'   15 A"   44 A'   45 A'   16 A"                 
  0.119   0.127   0.138   0.152   0.170   0.183   0.206   0.223
 46 A'   47 A'   17 A"   48 A'   49 A'   50 A'   51 A'   52 A'                 
  0.231   0.273   0.301   0.306   0.335   0.359   0.389   0.401
 53 A'   54 A'   55 A'   18 A"   56 A'   57 A'   58 A'   59 A'                 
  0.407   0.413   0.430   0.436   0.457   0.464   0.469   0.496
 19 A"   60 A'   61 A'   20 A"   21 A"   62 A'   63 A'   64 A'                 
  0.505   0.516   0.554   0.576   0.600   0.624   0.649   0.694
 22 A"   23 A"   24 A"   65 A'   25 A"   66 A'   67 A'   68 A'                 
  0.726   0.754   0.766   0.808   0.822   0.826   0.836   0.871
 69 A'   26 A"   70 A'   71 A'   27 A"   72 A'   28 A"   73 A'                 
  0.907   0.908   0.919   0.989   1.005   1.077   1.117   1.191
 74 A'   29 A"   75 A'   76 A'   77 A'   78 A'   79 A'   80 A'                 
  1.198   1.237   1.277   1.375   1.383   1.448   1.540   1.584
 30 A"   81 A'   31 A"   32 A"   82 A'   83 A'   84 A'   33 A"                 
  1.696   1.719   1.855   1.868   1.931   1.997   2.054   2.122
 85 A'   86 A'   87 A'   34 A"   88 A'   35 A"   89 A'   90 A'                 
  2.177   2.228   2.249   2.250   2.342   2.405   2.483   2.507
 91 A'   36 A"   92 A'   37 A"   93 A'   94 A'   95 A'   96 A'                 
  2.614   2.803   2.965   3.065   3.190   3.491   3.742   3.774
 38 A"   39 A"   97 A'   98 A'   99 A'  100 A'   40 A"  101 A'                 
  3.960   3.980   4.010   4.063   4.066   4.185   4.345   4.759
 41 A"   42 A"  102 A'  103 A'   43 A"  104 A'  105 A'  106 A'                 
  6.271   6.353   6.603   6.704   7.533   7.591   7.653   9.728
 44 A"  107 A'  108 A'  109 A'   45 A"  110 A'  111 A'  112 A'                 
  9.770  23.297  24.043  25.767  25.822  25.950  26.019  26.335
113 A'  114 A'  115 A'   46 A"   47 A"  116 A'  117 A'  118 A'                 
 26.515  47.948  66.720 215.712 215.759 289.731 289.790 289.884
119 A'  120 A'  121 A'  122 A'  123 A'   48 A"  124 A'  125 A'                 
*******
126 A'                                                                         
 --------------------------------------------------------------

          Ground-State Mulliken Net Atomic Charges

     Atom                 Charge (a.u.)
  ----------------------------------------
      1 Cl                    0.360152
      2 Br                   -0.147583
      3 F                    -0.012107
      4 Cl                    0.315505
      5 C                    -0.553317
      6 C                     0.037349
  ----------------------------------------
  Sum of atomic charges =     0.000000

 -----------------------------------------------------------------
                    Cartesian Multipole Moments
 -----------------------------------------------------------------
    Charge (ESU x 10^10)
                 0.0000
    Dipole Moment (Debye)
         X      -0.2357      Y       0.7066      Z       0.0000
       Tot       0.7449
    Quadrupole Moments (Debye-Ang)
        XX     -58.4058     XY       1.4917     YY     -59.4399
        XZ       0.0000     YZ       0.0000     ZZ     -59.7364
    Octopole Moments (Debye-Ang^2)
       XXX     -40.1117    XXY       7.6517    XYY     -17.5893
       YYY       2.5093    XXZ       0.0000    XYZ      -0.0000
       YYZ       0.0000    XZZ     -11.5999    YZZ      -1.1550
       ZZZ       0.0000
    Hexadecapole Moments (Debye-Ang^3)
      XXXX    -865.6461   XXXY     -19.5096   XXYY    -218.9035
      XYYY     -24.5172   YYYY    -541.7378   XXXZ       0.0000
      XXYZ      -0.0000   XYYZ       0.0000   YYYZ       0.0000
      XXZZ    -159.9422   XYZZ     -13.3634   YYZZ    -106.2045
      XZZZ      -0.0000   YZZZ       0.0000   ZZZZ     -67.5216
 -----------------------------------------------------------------
 Calculating analytic gradient of the SCF energy
 Gradient of SCF Energy
            1           2           3           4           5           6
    1  -0.0029880   0.0085033   0.0032641  -0.0040809   0.0043764  -0.0090749
    2  -0.0223144  -0.0527358   0.0191741   0.0441700   0.0054867   0.0062193
    3   0.0000000  -0.0000000   0.0000000   0.0000000  -0.0000000   0.0000000
 Max gradient component =       5.274E-02
 RMS gradient           =       1.807E-02
 Gradient time:  CPU 23.55 s  wall 3.06 s
 Geometry Optimization Parameters
   NAtoms,    NIC,     NZ,  NCons,   NDum,   NFix, NCnnct, MaxDiis
        6      37       0       0       0       0       0       0

 Cartesian Hessian Update
 Hessian Updated using BFGS Update


** GEOMETRY OPTIMIZATION IN DELOCALIZED INTERNAL COORDINATES **
   Searching for a Minimum

   Optimization Cycle:  10

                       Coordinates (Angstroms)
     ATOM                X               Y               Z
      1  Cl        2.3429011993    1.0292094905    0.0000000000
      2  Br       -1.1775606738    1.0716618859    0.0000000000
      3  F         2.0462244358   -1.4085296956    0.0000000000
      4  Cl       -1.0011463040   -1.7105961365    0.0000000000
      5  C         1.3141082167   -0.3055800393    0.0000000000
      6  C        -0.0201373453   -0.3319058995    0.0000000000
   Point Group: cs    Number of degrees of freedom:     9


   Energy is  -3670.635717141

 Hessian Updated using BFGS Update

  9 Hessian modes will be used to form the next step
  Hessian Eigenvalues:
     0.091199    0.209515    0.249576    0.250424    0.361069    0.455704
     0.576099    0.958071    1.066088

 Minimum Search - Taking Simple RFO Step
 Searching for Lamda that Minimizes Along All modes
 Value Taken    Lamda =  -0.01842951
 Calculated Step too Large.  Step scaled by  0.739632
 Step Taken.  Stepsize is  0.300000

                             Maximum     Tolerance    Cnvgd?
         Gradient           0.039329      0.000300      NO
         Displacement       0.276870      0.001200      NO
         Energy change     -0.017701      0.000001      NO


 New Cartesian Coordinates Obtained by Inverse Iteration

 Displacement from previous Coordinates is:  0.223825
 ----------------------------------------------------------------
             Standard Nuclear Orientation (Angstroms)
    I     Atom           X                Y                Z
 ----------------------------------------------------------------
    1      Cl      2.3083820794     1.0649972526     0.0000000000
    2      Br     -1.1418353385     1.1378505510     0.0000000000
    3      F       2.0215285268    -1.4382002972     0.0000000000
    4      Cl     -0.9674930946    -1.7656828157     0.0000000000
    5      C       1.3080782575    -0.3186744538     0.0000000000
    6      C      -0.0242709019    -0.3360306314     0.0000000000
 ----------------------------------------------------------------
 Molecular Point Group                 Cs    NOp =  2
 Largest Abelian Subgroup              Cs    NOp =  2
 Nuclear Repulsion Energy =   584.8947383226 hartrees
 There are       45 alpha and       45 beta electrons
 Applying Cartesian multipole field
    Component          Value
    ---------          -----
     (2,0,0)        1.00000E-11
     (0,2,0)        2.00000E-11
     (0,0,2)       -3.00000E-11
 Nucleus-field energy     =     0.0000000169 hartrees
 Requested basis set is 6-311++G(d,p)
 There are 63 shells and 174 basis functions
 A cutoff of  1.0D-11 yielded   1639 shell pairs
 There are     13610 function pairs (     14919 Cartesian)
 Smallest overlap matrix eigenvalue = 2.53E-05
 Guess MOs from SCF MO coefficient file

 -----------------------------------------------------------------------
  General SCF calculation program by
  Eric Jon Sundstrom, Paul Horn, Yuezhi Mao, Dmitri Zuev, Alec White,
  David Stuck, Shaama M.S., Shane Yost, Joonho Lee, David Small,
  Daniel Levine, Susi Lehtola, Hugh Burton, Evgeny Epifanovsky
 -----------------------------------------------------------------------
 Exchange:     0.2000 Hartree-Fock + 0.0800 Slater + 0.7200 B88
 Correlation:  0.1900 VWN1RPA + 0.8100 LYP
 Using SG-1 standard quadrature grid
 using 8 threads for integral computing
 -------------------------------------------------------
 OpenMP Integral computing Module                
 Release: version 2.0, May 2017, Q-Chem Inc. Pleasanton 
 -------------------------------------------------------
 -------------------------------------------------------
 OpenMP BLAS3 based DFT computing Module                
 Release: version 1.0, May 2013, Q-Chem Inc. Pittsburgh 
 -------------------------------------------------------
 A restricted SCF calculation will be
 performed using DIIS
 SCF converges when DIIS error is below 1.0e-08
 ---------------------------------------
  Cycle       Energy         DIIS error
 ---------------------------------------
    1   -3670.6430122436      6.79e-04  
    2   -3670.6454001277      3.09e-04  
    3   -3670.6452373439      3.76e-04  
    4   -3670.6457290498      6.16e-05  
    5   -3670.6457412036      2.10e-05  
    6   -3670.6457426637      6.66e-06  
    7   -3670.6457428323      1.10e-06  
    8   -3670.6457428360      5.91e-07  
    9   -3670.6457428371      1.21e-07  
   10   -3670.6457428372      2.99e-08  
   11   -3670.6457428372      6.19e-09  Convergence criterion met
 ---------------------------------------
 SCF time:   CPU 58.78s  wall 8.00s 
 SCF   energy in the final basis set =    -3670.6457428372
 Total energy in the final basis set =    -3670.6457428372

 --------------------------------------------------------------
             Orbital Energies (a.u.) and Symmetries
 --------------------------------------------------------------

 Alpha MOs, Restricted
 -- Occupied --                  
-482.86 -101.60 -101.59  -62.52  -56.34  -56.33  -56.33  -24.74
  1 A'    2 A'    3 A'    4 A'    5 A'    1 A"    6 A'    7 A'                 
-10.348 -10.306  -9.514  -9.504  -8.727  -7.279  -7.269  -7.268
  8 A'    9 A'   10 A'   11 A'   12 A'   13 A'   14 A'    2 A"                 
 -7.268  -7.258  -7.257  -6.559  -6.545  -6.544  -2.670  -2.666
 15 A'    3 A"   16 A'   17 A'    4 A"   18 A'   19 A'    5 A"                 
 -2.666  -2.654  -2.654  -1.288  -0.944  -0.908  -0.828  -0.763
 20 A'   21 A'    6 A"   22 A'   23 A'   24 A'   25 A'   26 A'                 
 -0.629  -0.556  -0.541  -0.527  -0.457  -0.443  -0.422  -0.380
 27 A'   28 A'   29 A'    7 A"   30 A'   31 A'    8 A"    9 A"                 
 -0.367  -0.362  -0.333  -0.309  -0.267
 32 A'   33 A'   10 A"   34 A'   11 A"                                         
 -- Virtual --                   
 -0.043  -0.037  -0.029  -0.007   0.018   0.036   0.045   0.046
 35 A'   12 A"   36 A'   37 A'   38 A'   39 A'   13 A"   40 A'                 
  0.058   0.063   0.076   0.077   0.081   0.108   0.109   0.118
 41 A'   42 A'   14 A"   43 A'   15 A"   44 A'   45 A'   46 A'                 
  0.118   0.125   0.138   0.152   0.172   0.179   0.202   0.224
 16 A"   47 A'   17 A"   48 A'   49 A'   50 A'   51 A'   52 A'                 
  0.232   0.274   0.300   0.305   0.334   0.360   0.388   0.398
 53 A'   54 A'   55 A'   18 A"   56 A'   57 A'   58 A'   59 A'                 
  0.407   0.414   0.431   0.437   0.459   0.460   0.462   0.488
 19 A"   60 A'   61 A'   20 A"   62 A'   21 A"   63 A'   64 A'                 
  0.503   0.514   0.554   0.580   0.599   0.616   0.648   0.693
 22 A"   23 A"   24 A"   65 A'   25 A"   66 A'   67 A'   68 A'                 
  0.730   0.761   0.772   0.811   0.821   0.823   0.835   0.871
 69 A'   26 A"   70 A'   71 A'   72 A'   27 A"   28 A"   73 A'                 
  0.899   0.904   0.908   0.974   0.992   1.073   1.110   1.182
 74 A'   75 A'   29 A"   76 A'   77 A'   78 A'   79 A'   80 A'                 
  1.188   1.226   1.269   1.373   1.384   1.453   1.549   1.579
 30 A"   81 A'   31 A"   32 A"   82 A'   83 A'   84 A'   33 A"                 
  1.679   1.698   1.858   1.867   1.934   1.994   2.042   2.125
 85 A'   86 A'   87 A'   34 A"   88 A'   35 A"   89 A'   90 A'                 
  2.169   2.225   2.230   2.249   2.340   2.383   2.484   2.495
 91 A'   36 A"   92 A'   37 A"   93 A'   94 A'   95 A'   96 A'                 
  2.612   2.801   2.958   3.067   3.183   3.466   3.740   3.772
 38 A"   39 A"   97 A'   98 A'   99 A'  100 A'   40 A"  101 A'                 
  3.955   3.978   4.008   4.055   4.061   4.180   4.350   4.753
 41 A"   42 A"  102 A'  103 A'   43 A"  104 A'  105 A'  106 A'                 
  6.270   6.350   6.594   6.689   7.532   7.587   7.650   9.712
 44 A"  107 A'  108 A'  109 A'   45 A"  110 A'  111 A'  112 A'                 
  9.764  23.287  24.047  25.764  25.818  25.952  26.005  26.332
113 A'  114 A'  115 A'   46 A"   47 A"  116 A'  117 A'  118 A'                 
 26.490  47.934  66.717 215.695 215.753 289.728 289.784 289.878
119 A'  120 A'  121 A'  122 A'  123 A'   48 A"  124 A'  125 A'                 
*******
126 A'                                                                         

 Beta MOs, Restricted
 -- Occupied --                  
-482.86 -101.60 -101.59  -62.52  -56.34  -56.33  -56.33  -24.74
  1 A'    2 A'    3 A'    4 A'    5 A'    1 A"    6 A'    7 A'                 
-10.348 -10.306  -9.514  -9.504  -8.727  -7.279  -7.269  -7.268
  8 A'    9 A'   10 A'   11 A'   12 A'   13 A'   14 A'    2 A"                 
 -7.268  -7.258  -7.257  -6.559  -6.545  -6.544  -2.670  -2.666
 15 A'    3 A"   16 A'   17 A'    4 A"   18 A'   19 A'    5 A"                 
 -2.666  -2.654  -2.654  -1.288  -0.944  -0.908  -0.828  -0.763
 20 A'   21 A'    6 A"   22 A'   23 A'   24 A'   25 A'   26 A'                 
 -0.629  -0.556  -0.541  -0.527  -0.457  -0.443  -0.422  -0.380
 27 A'   28 A'   29 A'    7 A"   30 A'   31 A'    8 A"    9 A"                 
 -0.367  -0.362  -0.333  -0.309  -0.267
 32 A'   33 A'   10 A"   34 A'   11 A"                                         
 -- Virtual --                   
 -0.043  -0.037  -0.029  -0.007   0.018   0.036   0.045   0.046
 35 A'   12 A"   36 A'   37 A'   38 A'   39 A'   13 A"   40 A'                 
  0.058   0.063   0.076   0.077   0.081   0.108   0.109   0.118
 41 A'   42 A'   14 A"   43 A'   15 A"   44 A'   45 A'   46 A'                 
  0.118   0.125   0.138   0.152   0.172   0.179   0.202   0.224
 16 A"   47 A'   17 A"   48 A'   49 A'   50 A'   51 A'   52 A'                 
  0.232   0.274   0.300   0.305   0.334   0.360   0.388   0.398
 53 A'   54 A'   55 A'   18 A"   56 A'   57 A'   58 A'   59 A'                 
  0.407   0.414   0.431   0.437   0.459   0.460   0.462   0.488
 19 A"   60 A'   61 A'   20 A"   62 A'   21 A"   63 A'   64 A'                 
  0.503   0.514   0.554   0.580   0.599   0.616   0.648   0.693
 22 A"   23 A"   24 A"   65 A'   25 A"   66 A'   67 A'   68 A'                 
  0.730   0.761   0.772   0.811   0.821   0.823   0.835   0.871
 69 A'   26 A"   70 A'   71 A'   72 A'   27 A"   28 A"   73 A'                 
  0.899   0.904   0.908   0.974   0.992   1.073   1.110   1.182
 74 A'   75 A'   29 A"   76 A'   77 A'   78 A'   79 A'   80 A'                 
  1.188   1.226   1.269   1.373   1.384   1.453   1.549   1.579
 30 A"   81 A'   31 A"   32 A"   82 A'   83 A'   84 A'   33 A"                 
  1.679   1.698   1.858   1.867   1.934   1.994   2.042   2.125
 85 A'   86 A'   87 A'   34 A"   88 A'   35 A"   89 A'   90 A'                 
  2.169   2.225   2.230   2.249   2.340   2.383   2.484   2.495
 91 A'   36 A"   92 A'   37 A"   93 A'   94 A'   95 A'   96 A'                 
  2.612   2.801   2.958   3.067   3.183   3.466   3.740   3.772
 38 A"   39 A"   97 A'   98 A'   99 A'  100 A'   40 A"  101 A'                 
  3.955   3.978   4.008   4.055   4.061   4.180   4.350   4.753
 41 A"   42 A"  102 A'  103 A'   43 A"  104 A'  105 A'  106 A'                 
  6.270   6.350   6.594   6.689   7.532   7.587   7.650   9.712
 44 A"  107 A'  108 A'  109 A'   45 A"  110 A'  111 A'  112 A'                 
  9.764  23.287  24.047  25.764  25.818  25.952  26.005  26.332
113 A'  114 A'  115 A'   46 A"   47 A"  116 A'  117 A'  118 A'                 
 26.490  47.934  66.717 215.695 215.753 289.728 289.784 289.878
119 A'  120 A'  121 A'  122 A'  123 A'   48 A"  124 A'  125 A'                 
*******
126 A'                                                                         
 --------------------------------------------------------------

          Ground-State Mulliken Net Atomic Charges

     Atom                 Charge (a.u.)
  ----------------------------------------
      1 Cl                    0.361586
      2 Br                   -0.147648
      3 F                    -0.012486
      4 Cl                    0.322423
      5 C                    -0.583829
      6 C                     0.059953
  ----------------------------------------
  Sum of atomic charges =     0.000000

 -----------------------------------------------------------------
                    Cartesian Multipole Moments
 -----------------------------------------------------------------
    Charge (ESU x 10^10)
                 0.0000
    Dipole Moment (Debye)
         X      -0.2045      Y       0.7394      Z       0.0000
       Tot       0.7672
    Quadrupole Moments (Debye-Ang)
        XX     -58.8579     XY       1.3463     YY     -58.9225
        XZ      -0.0000     YZ      -0.0000     ZZ     -59.8717
    Octopole Moments (Debye-Ang^2)
       XXX     -41.2862    XXY       6.7128    XYY     -18.3481
       YYY       0.8899    XXZ      -0.0000    XYZ      -0.0000
       YYZ      -0.0000    XZZ     -12.0900    YZZ      -1.8783
       ZZZ      -0.0000
    Hexadecapole Moments (Debye-Ang^3)
      XXXX    -843.7349   XXXY     -20.0851   XXYY    -220.2848
      XYYY     -23.3414   YYYY    -572.4899   XXXZ      -0.0000
      XXYZ      -0.0000   XYYZ      -0.0000   YYYZ      -0.0000
      XXZZ    -155.3882   XYZZ     -13.1399   YYZZ    -112.7394
      XZZZ      -0.0000   YZZZ      -0.0000   ZZZZ     -67.8381
 -----------------------------------------------------------------
 Calculating analytic gradient of the SCF energy
 Gradient of SCF Energy
            1           2           3           4           5           6
    1  -0.0006881   0.0026761   0.0007772  -0.0042388  -0.0001612   0.0016348
    2  -0.0067611  -0.0269026   0.0075289   0.0217775  -0.0000584   0.0044156
    3  -0.0000000   0.0000000   0.0000000   0.0000000   0.0000000  -0.0000000
 Max gradient component =       2.690E-02
 RMS gradient           =       8.656E-03
 Gradient time:  CPU 23.26 s  wall 3.02 s
 Geometry Optimization Parameters
   NAtoms,    NIC,     NZ,  NCons,   NDum,   NFix, NCnnct, MaxDiis
        6      37       0       0       0       0       0       0

 Cartesian Hessian Update
 Hessian Updated using BFGS Update


** GEOMETRY OPTIMIZATION IN DELOCALIZED INTERNAL COORDINATES **
   Searching for a Minimum

   Optimization Cycle:  11

                       Coordinates (Angstroms)
     ATOM                X               Y               Z
      1  Cl        2.3083820794    1.0649972526    0.0000000000
      2  Br       -1.1418353385    1.1378505510    0.0000000000
      3  F         2.0215285268   -1.4382002972    0.0000000000
      4  Cl       -0.9674930946   -1.7656828157    0.0000000000
      5  C         1.3080782575   -0.3186744538    0.0000000000
      6  C        -0.0242709019   -0.3360306314    0.0000000000
   Point Group: cs    Number of degrees of freedom:     9


   Energy is  -3670.645742837

 Hessian Updated using BFGS Update

  9 Hessian modes will be used to form the next step
  Hessian Eigenvalues:
     0.075836    0.206581    0.249792    0.251261    0.361375    0.459216
     0.578130    0.957971    1.064230

 Minimum Search - Taking Simple RFO Step
 Searching for Lamda that Minimizes Along All modes
 Value Taken    Lamda =  -0.00611052
 Step Taken.  Stepsize is  0.270852

                             Maximum     Tolerance    Cnvgd?
         Gradient           0.019130      0.000300      NO
         Displacement       0.244844      0.001200      NO
         Energy change     -0.010026      0.000001      NO


 New Cartesian Coordinates Obtained by Inverse Iteration

 Displacement from previous Coordinates is:  0.202100
 ----------------------------------------------------------------
             Standard Nuclear Orientation (Angstroms)
    I     Atom           X                Y                Z
 ----------------------------------------------------------------
    1      Cl      2.2870132612     1.0890167317     0.0000000000
    2      Br     -1.1141274400     1.1976406622     0.0000000000
    3      F       1.9936286091    -1.4614573576     0.0000000000
    4      Cl     -0.9264441542    -1.8187644927     0.0000000000
    5      C       1.2998326383    -0.3253427671     0.0000000000
    6      C      -0.0355133858    -0.3368331710     0.0000000000
 ----------------------------------------------------------------
 Molecular Point Group                 Cs    NOp =  2
 Largest Abelian Subgroup              Cs    NOp =  2
 Nuclear Repulsion Energy =   580.4911321671 hartrees
 There are       45 alpha and       45 beta electrons
 Applying Cartesian multipole field
    Component          Value
    ---------          -----
     (2,0,0)        1.00000E-11
     (0,2,0)        2.00000E-11
     (0,0,2)       -3.00000E-11
 Nucleus-field energy     =     0.0000000174 hartrees
 Requested basis set is 6-311++G(d,p)
 There are 63 shells and 174 basis functions
 A cutoff of  1.0D-11 yielded   1638 shell pairs
 There are     13607 function pairs (     14916 Cartesian)
 Smallest overlap matrix eigenvalue = 2.91E-05
 Guess MOs from SCF MO coefficient file

 -----------------------------------------------------------------------
  General SCF calculation program by
  Eric Jon Sundstrom, Paul Horn, Yuezhi Mao, Dmitri Zuev, Alec White,
  David Stuck, Shaama M.S., Shane Yost, Joonho Lee, David Small,
  Daniel Levine, Susi Lehtola, Hugh Burton, Evgeny Epifanovsky
 -----------------------------------------------------------------------
 Exchange:     0.2000 Hartree-Fock + 0.0800 Slater + 0.7200 B88
 Correlation:  0.1900 VWN1RPA + 0.8100 LYP
 Using SG-1 standard quadrature grid
 using 8 threads for integral computing
 -------------------------------------------------------
 OpenMP Integral computing Module                
 Release: version 2.0, May 2017, Q-Chem Inc. Pleasanton 
 -------------------------------------------------------
 -------------------------------------------------------
 OpenMP BLAS3 based DFT computing Module                
 Release: version 1.0, May 2013, Q-Chem Inc. Pittsburgh 
 -------------------------------------------------------
 A restricted SCF calculation will be
 performed using DIIS
 SCF converges when DIIS error is below 1.0e-08
 ---------------------------------------
  Cycle       Energy         DIIS error
 ---------------------------------------
    1   -3670.6473073796      5.93e-04  
    2   -3670.6491950791      2.69e-04  
    3   -3670.6490400027      3.42e-04  
    4   -3670.6494546225      5.09e-05  
    5   -3670.6494625749      1.99e-05  
    6   -3670.6494639250      5.80e-06  
    7   -3670.6494640542      1.06e-06  
    8   -3670.6494640575      5.30e-07  
    9   -3670.6494640584      1.22e-07  
   10   -3670.6494640584      2.67e-08  
   11   -3670.6494640585      5.64e-09  Convergence criterion met
 ---------------------------------------
 SCF time:   CPU 58.33s  wall 8.00s 
 SCF   energy in the final basis set =    -3670.6494640585
 Total energy in the final basis set =    -3670.6494640585

 --------------------------------------------------------------
             Orbital Energies (a.u.) and Symmetries
 --------------------------------------------------------------

 Alpha MOs, Restricted
 -- Occupied --                  
-482.87 -101.60 -101.59  -62.52  -56.34  -56.34  -56.34  -24.74
  1 A'    2 A'    3 A'    4 A'    5 A'    1 A"    6 A'    7 A'                 
-10.350 -10.308  -9.514  -9.504  -8.728  -7.279  -7.270  -7.269
  8 A'    9 A'   10 A'   11 A'   12 A'   13 A'   14 A'    2 A"                 
 -7.268  -7.259  -7.258  -6.560  -6.546  -6.545  -2.671  -2.667
 15 A'    3 A"   16 A'   17 A'    4 A"   18 A'   19 A'    5 A"                 
 -2.667  -2.655  -2.655  -1.287  -0.939  -0.903  -0.828  -0.761
 20 A'   21 A'    6 A"   22 A'   23 A'   24 A'   25 A'   26 A'                 
 -0.628  -0.555  -0.538  -0.526  -0.456  -0.442  -0.418  -0.379
 27 A'   28 A'   29 A'    7 A"   30 A'   31 A'    8 A"    9 A"                 
 -0.368  -0.358  -0.334  -0.314  -0.268
 32 A'   33 A'   10 A"   34 A'   11 A"                                         
 -- Virtual --                   
 -0.049  -0.038  -0.034  -0.009   0.016   0.035   0.045   0.045
 35 A'   12 A"   36 A'   37 A'   38 A'   39 A'   40 A'   13 A"                 
  0.058   0.063   0.075   0.076   0.081   0.108   0.109   0.117
 41 A'   42 A'   43 A'   14 A"   15 A"   44 A'   45 A'   46 A'                 
  0.118   0.124   0.137   0.151   0.171   0.178   0.198   0.223
 16 A"   47 A'   17 A"   48 A'   49 A'   50 A'   51 A'   52 A'                 
  0.233   0.275   0.301   0.304   0.334   0.362   0.388   0.395
 53 A'   54 A'   55 A'   18 A"   56 A'   57 A'   58 A'   59 A'                 
  0.407   0.419   0.432   0.437   0.455   0.458   0.463   0.480
 19 A"   60 A'   61 A'   20 A"   62 A'   63 A'   21 A"   64 A'                 
  0.502   0.514   0.553   0.580   0.598   0.609   0.643   0.690
 22 A"   23 A"   24 A"   65 A'   25 A"   66 A'   67 A'   68 A'                 
  0.734   0.767   0.774   0.811   0.818   0.823   0.835   0.873
 69 A'   26 A"   70 A'   71 A'   72 A'   27 A"   28 A"   73 A'                 
  0.886   0.902   0.907   0.961   0.980   1.068   1.106   1.177
 74 A'   75 A'   29 A"   76 A'   77 A'   78 A'   79 A'   80 A'                 
  1.178   1.213   1.264   1.371   1.384   1.455   1.558   1.574
 30 A"   81 A'   31 A"   32 A"   82 A'   83 A'   84 A'   33 A"                 
  1.661   1.684   1.859   1.865   1.934   1.991   2.029   2.122
 85 A'   86 A'   87 A'   34 A"   88 A'   35 A"   89 A'   90 A'                 
  2.163   2.210   2.223   2.249   2.332   2.366   2.479   2.487
 91 A'   92 A'   36 A"   37 A"   93 A'   94 A'   95 A'   96 A'                 
  2.610   2.798   2.952   3.067   3.172   3.451   3.739   3.771
 38 A"   39 A"   97 A'   98 A'   99 A'  100 A'   40 A"  101 A'                 
  3.950   3.977   4.008   4.048   4.056   4.169   4.352   4.749
 41 A"   42 A"  102 A'  103 A'   43 A"  104 A'  105 A'  106 A'                 
  6.268   6.349   6.586   6.678   7.530   7.582   7.647   9.703
 44 A"  107 A'  108 A'  109 A'   45 A"  110 A'  111 A'  112 A'                 
  9.760  23.280  24.033  25.762  25.815  25.949  25.984  26.326
113 A'  114 A'  115 A'   46 A"   47 A"  116 A'  117 A'  118 A'                 
 26.469  47.923  66.714 215.684 215.749 289.726 289.777 289.874
119 A'  120 A'  121 A'  122 A'  123 A'   48 A"  124 A'  125 A'                 
*******
126 A'                                                                         

 Beta MOs, Restricted
 -- Occupied --                  
-482.87 -101.60 -101.59  -62.52  -56.34  -56.34  -56.34  -24.74
  1 A'    2 A'    3 A'    4 A'    5 A'    1 A"    6 A'    7 A'                 
-10.350 -10.308  -9.514  -9.504  -8.728  -7.279  -7.270  -7.269
  8 A'    9 A'   10 A'   11 A'   12 A'   13 A'   14 A'    2 A"                 
 -7.268  -7.259  -7.258  -6.560  -6.546  -6.545  -2.671  -2.667
 15 A'    3 A"   16 A'   17 A'    4 A"   18 A'   19 A'    5 A"                 
 -2.667  -2.655  -2.655  -1.287  -0.939  -0.903  -0.828  -0.761
 20 A'   21 A'    6 A"   22 A'   23 A'   24 A'   25 A'   26 A'                 
 -0.628  -0.555  -0.538  -0.526  -0.456  -0.442  -0.418  -0.379
 27 A'   28 A'   29 A'    7 A"   30 A'   31 A'    8 A"    9 A"                 
 -0.368  -0.358  -0.334  -0.314  -0.268
 32 A'   33 A'   10 A"   34 A'   11 A"                                         
 -- Virtual --                   
 -0.049  -0.038  -0.034  -0.009   0.016   0.035   0.045   0.045
 35 A'   12 A"   36 A'   37 A'   38 A'   39 A'   40 A'   13 A"                 
  0.058   0.063   0.075   0.076   0.081   0.108   0.109   0.117
 41 A'   42 A'   43 A'   14 A"   15 A"   44 A'   45 A'   46 A'                 
  0.118   0.124   0.137   0.151   0.171   0.178   0.198   0.223
 16 A"   47 A'   17 A"   48 A'   49 A'   50 A'   51 A'   52 A'                 
  0.233   0.275   0.301   0.304   0.334   0.362   0.388   0.395
 53 A'   54 A'   55 A'   18 A"   56 A'   57 A'   58 A'   59 A'                 
  0.407   0.419   0.432   0.437   0.455   0.458   0.463   0.480
 19 A"   60 A'   61 A'   20 A"   62 A'   63 A'   21 A"   64 A'                 
  0.502   0.514   0.553   0.580   0.598   0.609   0.643   0.690
 22 A"   23 A"   24 A"   65 A'   25 A"   66 A'   67 A'   68 A'                 
  0.734   0.767   0.774   0.811   0.818   0.823   0.835   0.873
 69 A'   26 A"   70 A'   71 A'   72 A'   27 A"   28 A"   73 A'                 
  0.886   0.902   0.907   0.961   0.980   1.068   1.106   1.177
 74 A'   75 A'   29 A"   76 A'   77 A'   78 A'   79 A'   80 A'                 
  1.178   1.213   1.264   1.371   1.384   1.455   1.558   1.574
 30 A"   81 A'   31 A"   32 A"   82 A'   83 A'   84 A'   33 A"                 
  1.661   1.684   1.859   1.865   1.934   1.991   2.029   2.122
 85 A'   86 A'   87 A'   34 A"   88 A'   35 A"   89 A'   90 A'                 
  2.163   2.210   2.223   2.249   2.332   2.366   2.479   2.487
 91 A'   92 A'   36 A"   37 A"   93 A'   94 A'   95 A'   96 A'                 
  2.610   2.798   2.952   3.067   3.172   3.451   3.739   3.771
 38 A"   39 A"   97 A'   98 A'   99 A'  100 A'   40 A"  101 A'                 
  3.950   3.977   4.008   4.048   4.056   4.169   4.352   4.749
 41 A"   42 A"  102 A'  103 A'   43 A"  104 A'  105 A'  106 A'                 
  6.268   6.349   6.586   6.678   7.530   7.582   7.647   9.703
 44 A"  107 A'  108 A'  109 A'   45 A"  110 A'  111 A'  112 A'                 
  9.760  23.280  24.033  25.762  25.815  25.949  25.984  26.326
113 A'  114 A'  115 A'   46 A"   47 A"  116 A'  117 A'  118 A'                 
 26.469  47.923  66.714 215.684 215.749 289.726 289.777 289.874
119 A'  120 A'  121 A'  122 A'  123 A'   48 A"  124 A'  125 A'                 
*******
126 A'                                                                         
 --------------------------------------------------------------

          Ground-State Mulliken Net Atomic Charges

     Atom                 Charge (a.u.)
  ----------------------------------------
      1 Cl                    0.365912
      2 Br                   -0.147014
      3 F                    -0.010941
      4 Cl                    0.325657
      5 C                    -0.615425
      6 C                     0.081811
  ----------------------------------------
  Sum of atomic charges =     0.000000

 -----------------------------------------------------------------
                    Cartesian Multipole Moments
 -----------------------------------------------------------------
    Charge (ESU x 10^10)
                 0.0000
    Dipole Moment (Debye)
         X      -0.1762      Y       0.7722      Z      -0.0000
       Tot       0.7921
    Quadrupole Moments (Debye-Ang)
        XX     -59.2225     XY       1.2399     YY     -58.4928
        XZ      -0.0000     YZ       0.0000     ZZ     -59.9888
    Octopole Moments (Debye-Ang^2)
       XXX     -42.3773    XXY       6.0124    XYY     -19.0547
       YYY      -0.4405    XXZ       0.0000    XYZ      -0.0000
       YYZ      -0.0000    XZZ     -12.6318    YZZ      -2.4442
       ZZZ      -0.0000
    Hexadecapole Moments (Debye-Ang^3)
      XXXX    -825.0409   XXXY     -19.5452   XXYY    -222.6009
      XYYY     -21.8132   YYYY    -600.3514   XXXZ      -0.0000
      XXYZ       0.0000   XYYZ      -0.0000   YYYZ       0.0000
      XXZZ    -151.6726   XYZZ     -12.6298   YYZZ    -118.7569
      XZZZ      -0.0000   YZZZ       0.0000   ZZZZ     -68.1093
 -----------------------------------------------------------------
 Calculating analytic gradient of the SCF energy
 Gradient of SCF Energy
            1           2           3           4           5           6
    1   0.0008006  -0.0002200  -0.0013255  -0.0022648   0.0009278   0.0020820
    2   0.0039495  -0.0080767  -0.0008729   0.0057058  -0.0034800   0.0027743
    3   0.0000000   0.0000000   0.0000000   0.0000000  -0.0000000  -0.0000000
 Max gradient component =       8.077E-03
 RMS gradient           =       2.855E-03
 Gradient time:  CPU 23.20 s  wall 3.01 s
 Geometry Optimization Parameters
   NAtoms,    NIC,     NZ,  NCons,   NDum,   NFix, NCnnct, MaxDiis
        6      37       0       0       0       0       0       0

 Cartesian Hessian Update
 Hessian Updated using BFGS Update


** GEOMETRY OPTIMIZATION IN DELOCALIZED INTERNAL COORDINATES **
   Searching for a Minimum

   Optimization Cycle:  12

                       Coordinates (Angstroms)
     ATOM                X               Y               Z
      1  Cl        2.2870132612    1.0890167317    0.0000000000
      2  Br       -1.1141274400    1.1976406622    0.0000000000
      3  F         1.9936286091   -1.4614573576    0.0000000000
      4  Cl       -0.9264441542   -1.8187644927    0.0000000000
      5  C         1.2998326383   -0.3253427671    0.0000000000
      6  C        -0.0355133858   -0.3368331710    0.0000000000
   Point Group: cs    Number of degrees of freedom:     9


   Energy is  -3670.649464058

 Hessian Updated using BFGS Update

  9 Hessian modes will be used to form the next step
  Hessian Eigenvalues:
     0.063092    0.204566    0.249999    0.251216    0.361051    0.459465
     0.579793    0.957879    1.062186

 Minimum Search - Taking Simple RFO Step
 Searching for Lamda that Minimizes Along All modes
 Value Taken    Lamda =  -0.00060323
 Step Taken.  Stepsize is  0.090048

                             Maximum     Tolerance    Cnvgd?
         Gradient           0.005113      0.000300      NO
         Displacement       0.068623      0.001200      NO
         Energy change     -0.003721      0.000001      NO


 New Cartesian Coordinates Obtained by Inverse Iteration

 Displacement from previous Coordinates is:  0.070180
 ----------------------------------------------------------------
             Standard Nuclear Orientation (Angstroms)
    I     Atom           X                Y                Z
 ----------------------------------------------------------------
    1      Cl      2.2808051289     1.0918203248     0.0000000000
    2      Br     -1.1022784155     1.2185551922     0.0000000000
    3      F       1.9863396687    -1.4642287426     0.0000000000
    4      Cl     -0.9111792010    -1.8378909188     0.0000000000
    5      C       1.2925422731    -0.3257525866     0.0000000000
    6      C      -0.0418399256    -0.3382436636     0.0000000000
 ----------------------------------------------------------------
 Molecular Point Group                 Cs    NOp =  2
 Largest Abelian Subgroup              Cs    NOp =  2
 Nuclear Repulsion Energy =   579.4209742421 hartrees
 There are       45 alpha and       45 beta electrons
 Applying Cartesian multipole field
    Component          Value
    ---------          -----
     (2,0,0)        1.00000E-11
     (0,2,0)        2.00000E-11
     (0,0,2)       -3.00000E-11
 Nucleus-field energy     =     0.0000000175 hartrees
 Requested basis set is 6-311++G(d,p)
 There are 63 shells and 174 basis functions
 A cutoff of  1.0D-11 yielded   1637 shell pairs
 There are     13604 function pairs (     14913 Cartesian)
 Smallest overlap matrix eigenvalue = 3.01E-05
 Guess MOs from SCF MO coefficient file

 -----------------------------------------------------------------------
  General SCF calculation program by
  Eric Jon Sundstrom, Paul Horn, Yuezhi Mao, Dmitri Zuev, Alec White,
  David Stuck, Shaama M.S., Shane Yost, Joonho Lee, David Small,
  Daniel Levine, Susi Lehtola, Hugh Burton, Evgeny Epifanovsky
 -----------------------------------------------------------------------
 Exchange:     0.2000 Hartree-Fock + 0.0800 Slater + 0.7200 B88
 Correlation:  0.1900 VWN1RPA + 0.8100 LYP
 Using SG-1 standard quadrature grid
 using 8 threads for integral computing
 -------------------------------------------------------
 OpenMP Integral computing Module                
 Release: version 2.0, May 2017, Q-Chem Inc. Pleasanton 
 -------------------------------------------------------
 -------------------------------------------------------
 OpenMP BLAS3 based DFT computing Module                
 Release: version 1.0, May 2013, Q-Chem Inc. Pittsburgh 
 -------------------------------------------------------
 A restricted SCF calculation will be
 performed using DIIS
 SCF converges when DIIS error is below 1.0e-08
 ---------------------------------------
  Cycle       Energy         DIIS error
 ---------------------------------------
    1   -3670.6495967053      1.95e-04  
    2   -3670.6498209096      7.16e-05  
    3   -3670.6498032580      1.01e-04  
    4   -3670.6498407380      1.66e-05  
    5   -3670.6498416416      4.89e-06  
    6   -3670.6498417125      2.04e-06  
    7   -3670.6498417282      3.78e-07  
    8   -3670.6498417285      1.85e-07  
    9   -3670.6498417286      4.75e-08  
   10   -3670.6498417286      7.64e-09  Convergence criterion met
 ---------------------------------------
 SCF time:   CPU 52.93s  wall 7.00s 
 SCF   energy in the final basis set =    -3670.6498417286
 Total energy in the final basis set =    -3670.6498417286

 --------------------------------------------------------------
             Orbital Energies (a.u.) and Symmetries
 --------------------------------------------------------------

 Alpha MOs, Restricted
 -- Occupied --                  
-482.87 -101.60 -101.59  -62.52  -56.34  -56.34  -56.34  -24.74
  1 A'    2 A'    3 A'    4 A'    5 A'    1 A"    6 A'    7 A'                 
-10.350 -10.309  -9.514  -9.505  -8.728  -7.279  -7.270  -7.268
  8 A'    9 A'   10 A'   11 A'   12 A'   13 A'   14 A'    2 A"                 
 -7.268  -7.259  -7.259  -6.561  -6.546  -6.546  -2.671  -2.667
 15 A'    3 A"   16 A'   17 A'    4 A"   18 A'   19 A'    5 A"                 
 -2.667  -2.655  -2.655  -1.286  -0.938  -0.902  -0.828  -0.761
 20 A'   21 A'    6 A"   22 A'   23 A'   24 A'   25 A'   26 A'                 
 -0.627  -0.555  -0.536  -0.525  -0.456  -0.441  -0.417  -0.378
 27 A'   28 A'   29 A'    7 A"   30 A'   31 A'    8 A"    9 A"                 
 -0.368  -0.357  -0.334  -0.315  -0.269
 32 A'   33 A'   10 A"   34 A'   11 A"                                         
 -- Virtual --                   
 -0.051  -0.038  -0.035  -0.009   0.015   0.035   0.045   0.045
 35 A'   12 A"   36 A'   37 A'   38 A'   39 A'   40 A'   13 A"                 
  0.058   0.064   0.074   0.076   0.081   0.108   0.109   0.117
 41 A'   42 A'   43 A'   14 A"   15 A"   44 A'   45 A'   46 A'                 
  0.118   0.123   0.137   0.151   0.171   0.178   0.197   0.222
 16 A"   47 A'   17 A"   48 A'   49 A'   50 A'   51 A'   52 A'                 
  0.233   0.276   0.301   0.304   0.334   0.363   0.388   0.394
 53 A'   54 A'   55 A'   18 A"   56 A'   57 A'   58 A'   59 A'                 
  0.407   0.421   0.432   0.437   0.454   0.457   0.463   0.478
 19 A"   60 A'   61 A'   20 A"   62 A'   63 A'   21 A"   64 A'                 
  0.501   0.514   0.554   0.580   0.598   0.606   0.641   0.689
 22 A"   23 A"   24 A"   65 A'   25 A"   66 A'   67 A'   68 A'                 
  0.735   0.768   0.775   0.811   0.817   0.824   0.835   0.874
 69 A'   26 A"   70 A'   71 A'   72 A'   27 A"   28 A"   73 A'                 
  0.884   0.902   0.907   0.958   0.976   1.067   1.106   1.175
 74 A'   75 A'   29 A"   76 A'   77 A'   78 A'   79 A'   30 A"                 
  1.176   1.209   1.263   1.371   1.385   1.455   1.559   1.573
 80 A'   81 A'   31 A"   32 A"   82 A'   83 A'   84 A'   33 A"                 
  1.656   1.682   1.860   1.866   1.935   1.990   2.025   2.122
 85 A'   86 A'   87 A'   34 A"   88 A'   35 A"   89 A'   90 A'                 
  2.162   2.206   2.223   2.248   2.327   2.363   2.479   2.484
 91 A'   92 A'   36 A"   37 A"   93 A'   94 A'   95 A'   96 A'                 
  2.610   2.797   2.950   3.066   3.171   3.446   3.739   3.770
 38 A"   39 A"   97 A'   98 A'   99 A'  100 A'   40 A"  101 A'                 
  3.948   3.977   4.009   4.046   4.054   4.165   4.352   4.748
 41 A"   42 A"  102 A'  103 A'   43 A"  104 A'  105 A'  106 A'                 
  6.268   6.349   6.584   6.674   7.530   7.579   7.646   9.701
 44 A"  107 A'  108 A'  109 A'   45 A"  110 A'  111 A'  112 A'                 
  9.759  23.277  24.037  25.762  25.814  25.949  25.975  26.324
113 A'  114 A'  115 A'   46 A"   47 A"  116 A'  117 A'  118 A'                 
 26.465  47.920  66.714 215.683 215.748 289.725 289.775 289.872
119 A'  120 A'  121 A'  122 A'  123 A'   48 A"  124 A'  125 A'                 
*******
126 A'                                                                         

 Beta MOs, Restricted
 -- Occupied --                  
-482.87 -101.60 -101.59  -62.52  -56.34  -56.34  -56.34  -24.74
  1 A'    2 A'    3 A'    4 A'    5 A'    1 A"    6 A'    7 A'                 
-10.350 -10.309  -9.514  -9.505  -8.728  -7.279  -7.270  -7.268
  8 A'    9 A'   10 A'   11 A'   12 A'   13 A'   14 A'    2 A"                 
 -7.268  -7.259  -7.259  -6.561  -6.546  -6.546  -2.671  -2.667
 15 A'    3 A"   16 A'   17 A'    4 A"   18 A'   19 A'    5 A"                 
 -2.667  -2.655  -2.655  -1.286  -0.938  -0.902  -0.828  -0.761
 20 A'   21 A'    6 A"   22 A'   23 A'   24 A'   25 A'   26 A'                 
 -0.627  -0.555  -0.536  -0.525  -0.456  -0.441  -0.417  -0.378
 27 A'   28 A'   29 A'    7 A"   30 A'   31 A'    8 A"    9 A"                 
 -0.368  -0.357  -0.334  -0.315  -0.269
 32 A'   33 A'   10 A"   34 A'   11 A"                                         
 -- Virtual --                   
 -0.051  -0.038  -0.035  -0.009   0.015   0.035   0.045   0.045
 35 A'   12 A"   36 A'   37 A'   38 A'   39 A'   40 A'   13 A"                 
  0.058   0.064   0.074   0.076   0.081   0.108   0.109   0.117
 41 A'   42 A'   43 A'   14 A"   15 A"   44 A'   45 A'   46 A'                 
  0.118   0.123   0.137   0.151   0.171   0.178   0.197   0.222
 16 A"   47 A'   17 A"   48 A'   49 A'   50 A'   51 A'   52 A'                 
  0.233   0.276   0.301   0.304   0.334   0.363   0.388   0.394
 53 A'   54 A'   55 A'   18 A"   56 A'   57 A'   58 A'   59 A'                 
  0.407   0.421   0.432   0.437   0.454   0.457   0.463   0.478
 19 A"   60 A'   61 A'   20 A"   62 A'   63 A'   21 A"   64 A'                 
  0.501   0.514   0.554   0.580   0.598   0.606   0.641   0.689
 22 A"   23 A"   24 A"   65 A'   25 A"   66 A'   67 A'   68 A'                 
  0.735   0.768   0.775   0.811   0.817   0.824   0.835   0.874
 69 A'   26 A"   70 A'   71 A'   72 A'   27 A"   28 A"   73 A'                 
  0.884   0.902   0.907   0.958   0.976   1.067   1.106   1.175
 74 A'   75 A'   29 A"   76 A'   77 A'   78 A'   79 A'   30 A"                 
  1.176   1.209   1.263   1.371   1.385   1.455   1.559   1.573
 80 A'   81 A'   31 A"   32 A"   82 A'   83 A'   84 A'   33 A"                 
  1.656   1.682   1.860   1.866   1.935   1.990   2.025   2.122
 85 A'   86 A'   87 A'   34 A"   88 A'   35 A"   89 A'   90 A'                 
  2.162   2.206   2.223   2.248   2.327   2.363   2.479   2.484
 91 A'   92 A'   36 A"   37 A"   93 A'   94 A'   95 A'   96 A'                 
  2.610   2.797   2.950   3.066   3.171   3.446   3.739   3.770
 38 A"   39 A"   97 A'   98 A'   99 A'  100 A'   40 A"  101 A'                 
  3.948   3.977   4.009   4.046   4.054   4.165   4.352   4.748
 41 A"   42 A"  102 A'  103 A'   43 A"  104 A'  105 A'  106 A'                 
  6.268   6.349   6.584   6.674   7.530   7.579   7.646   9.701
 44 A"  107 A'  108 A'  109 A'   45 A"  110 A'  111 A'  112 A'                 
  9.759  23.277  24.037  25.762  25.814  25.949  25.975  26.324
113 A'  114 A'  115 A'   46 A"   47 A"  116 A'  117 A'  118 A'                 
 26.465  47.920  66.714 215.683 215.748 289.725 289.775 289.872
119 A'  120 A'  121 A'  122 A'  123 A'   48 A"  124 A'  125 A'                 
*******
126 A'                                                                         
 --------------------------------------------------------------

          Ground-State Mulliken Net Atomic Charges

     Atom                 Charge (a.u.)
  ----------------------------------------
      1 Cl                    0.368222
      2 Br                   -0.146455
      3 F                    -0.011023
      4 Cl                    0.327393
      5 C                    -0.632629
      6 C                     0.094492
  ----------------------------------------
  Sum of atomic charges =     0.000000

 -----------------------------------------------------------------
                    Cartesian Multipole Moments
 -----------------------------------------------------------------
    Charge (ESU x 10^10)
                 0.0000
    Dipole Moment (Debye)
         X      -0.1778      Y       0.7806      Z      -0.0000
       Tot       0.8006
    Quadrupole Moments (Debye-Ang)
        XX     -59.3625     XY       1.2351     YY     -58.3476
        XZ       0.0000     YZ      -0.0000     ZZ     -60.0136
    Octopole Moments (Debye-Ang^2)
       XXX     -42.8257    XXY       5.8472    XYY     -19.3615
       YYY      -0.8346    XXZ       0.0000    XYZ       0.0000
       YYZ      -0.0000    XZZ     -12.8553    YZZ      -2.5973
       ZZZ      -0.0000
    Hexadecapole Moments (Debye-Ang^3)
      XXXX    -817.8997   XXXY     -18.8347   XXYY    -223.4279
      XYYY     -21.2622   YYYY    -609.1304   XXXZ      -0.0000
      XXYZ       0.0000   XYYZ      -0.0000   YYYZ      -0.0000
      XXZZ    -150.3145   XYZZ     -12.3737   YYZZ    -120.7043
      XZZZ       0.0000   YZZZ      -0.0000   ZZZZ     -68.1637
 -----------------------------------------------------------------
 Calculating analytic gradient of the SCF energy
 Gradient of SCF Energy
            1           2           3           4           5           6
    1   0.0012134  -0.0002539  -0.0010498  -0.0009760  -0.0017390   0.0028053
    2   0.0055558  -0.0027182  -0.0027612   0.0012545  -0.0033128   0.0019818
    3  -0.0000000  -0.0000000  -0.0000000   0.0000000   0.0000000   0.0000000
 Max gradient component =       5.556E-03
 RMS gradient           =       2.066E-03
 Gradient time:  CPU 23.00 s  wall 3.00 s
 Geometry Optimization Parameters
   NAtoms,    NIC,     NZ,  NCons,   NDum,   NFix, NCnnct, MaxDiis
        6      37       0       0       0       0       0       0

 Cartesian Hessian Update
 Hessian Updated using BFGS Update


** GEOMETRY OPTIMIZATION IN DELOCALIZED INTERNAL COORDINATES **
   Searching for a Minimum

   Optimization Cycle:  13

                       Coordinates (Angstroms)
     ATOM                X               Y               Z
      1  Cl        2.2808051289    1.0918203248    0.0000000000
      2  Br       -1.1022784155    1.2185551922    0.0000000000
      3  F         1.9863396687   -1.4642287426    0.0000000000
      4  Cl       -0.9111792010   -1.8378909188    0.0000000000
      5  C         1.2925422731   -0.3257525866    0.0000000000
      6  C        -0.0418399256   -0.3382436636    0.0000000000
   Point Group: cs    Number of degrees of freedom:     9


   Energy is  -3670.649841729

 Hessian Updated using BFGS Update

  9 Hessian modes will be used to form the next step
  Hessian Eigenvalues:
     0.053583    0.180942    0.249461    0.251267    0.367017    0.459158
     0.575686    0.953501    1.056588

 Minimum Search - Taking Simple RFO Step
 Searching for Lamda that Minimizes Along All modes
 Value Taken    Lamda =  -0.00014840
 Step Taken.  Stepsize is  0.040093

                             Maximum     Tolerance    Cnvgd?
         Gradient           0.003007      0.000300      NO
         Displacement       0.027423      0.001200      NO
         Energy change     -0.000378      0.000001      NO


 New Cartesian Coordinates Obtained by Inverse Iteration

 Displacement from previous Coordinates is:  0.029118
 ----------------------------------------------------------------
             Standard Nuclear Orientation (Angstroms)
    I     Atom           X                Y                Z
 ----------------------------------------------------------------
    1      Cl      2.2818157861     1.0887361897     0.0000000000
    2      Br     -1.0985865896     1.2264777825     0.0000000000
    3      F       1.9858771173    -1.4609338924     0.0000000000
    4      Cl     -0.9062861396    -1.8461505962     0.0000000000
    5      C       1.2887805660    -0.3242309011     0.0000000000
    6      C      -0.0472112116    -0.3396389769     0.0000000000
 ----------------------------------------------------------------
 Molecular Point Group                 Cs    NOp =  2
 Largest Abelian Subgroup              Cs    NOp =  2
 Nuclear Repulsion Energy =   578.9549350945 hartrees
 There are       45 alpha and       45 beta electrons
 Applying Cartesian multipole field
    Component          Value
    ---------          -----
     (2,0,0)        1.00000E-11
     (0,2,0)        2.00000E-11
     (0,0,2)       -3.00000E-11
 Nucleus-field energy     =     0.0000000176 hartrees
 Requested basis set is 6-311++G(d,p)
 There are 63 shells and 174 basis functions
 A cutoff of  1.0D-11 yielded   1636 shell pairs
 There are     13601 function pairs (     14910 Cartesian)
 Smallest overlap matrix eigenvalue = 3.06E-05
 Guess MOs from SCF MO coefficient file

 -----------------------------------------------------------------------
  General SCF calculation program by
  Eric Jon Sundstrom, Paul Horn, Yuezhi Mao, Dmitri Zuev, Alec White,
  David Stuck, Shaama M.S., Shane Yost, Joonho Lee, David Small,
  Daniel Levine, Susi Lehtola, Hugh Burton, Evgeny Epifanovsky
 -----------------------------------------------------------------------
 Exchange:     0.2000 Hartree-Fock + 0.0800 Slater + 0.7200 B88
 Correlation:  0.1900 VWN1RPA + 0.8100 LYP
 Using SG-1 standard quadrature grid
 using 8 threads for integral computing
 -------------------------------------------------------
 OpenMP Integral computing Module                
 Release: version 2.0, May 2017, Q-Chem Inc. Pleasanton 
 -------------------------------------------------------
 -------------------------------------------------------
 OpenMP BLAS3 based DFT computing Module                
 Release: version 1.0, May 2013, Q-Chem Inc. Pittsburgh 
 -------------------------------------------------------
 A restricted SCF calculation will be
 performed using DIIS
 SCF converges when DIIS error is below 1.0e-08
 ---------------------------------------
  Cycle       Energy         DIIS error
 ---------------------------------------
    1   -3670.6498861907      9.58e-05  
    2   -3670.6499416586      3.13e-05  
    3   -3670.6499369420      4.82e-05  
    4   -3670.6499455704      6.70e-06  
    5   -3670.6499457023      2.68e-06  
    6   -3670.6499457215      8.31e-07  
    7   -3670.6499457240      1.64e-07  
    8   -3670.6499457241      8.17e-08  
    9   -3670.6499457241      2.18e-08  
   10   -3670.6499457241      4.46e-09  Convergence criterion met
 ---------------------------------------
 SCF time:   CPU 52.86s  wall 7.00s 
 SCF   energy in the final basis set =    -3670.6499457241
 Total energy in the final basis set =    -3670.6499457241

 --------------------------------------------------------------
             Orbital Energies (a.u.) and Symmetries
 --------------------------------------------------------------

 Alpha MOs, Restricted
 -- Occupied --                  
-482.87 -101.60 -101.59  -62.52  -56.34  -56.34  -56.34  -24.74
  1 A'    2 A'    3 A'    4 A'    5 A'    1 A"    6 A'    7 A'                 
-10.350 -10.309  -9.514  -9.505  -8.728  -7.279  -7.270  -7.268
  8 A'    9 A'   10 A'   11 A'   12 A'   13 A'   14 A'    2 A"                 
 -7.268  -7.260  -7.259  -6.561  -6.546  -6.546  -2.671  -2.667
 15 A'    3 A"   16 A'   17 A'    4 A"   18 A'   19 A'    5 A"                 
 -2.667  -2.655  -2.655  -1.286  -0.937  -0.902  -0.828  -0.760
 20 A'   21 A'    6 A"   22 A'   23 A'   24 A'   25 A'   26 A'                 
 -0.627  -0.554  -0.536  -0.525  -0.457  -0.441  -0.417  -0.378
 27 A'   28 A'   29 A'    7 A"   30 A'   31 A'    8 A"    9 A"                 
 -0.368  -0.357  -0.334  -0.315  -0.269
 32 A'   33 A'   10 A"   34 A'   11 A"                                         
 -- Virtual --                   
 -0.052  -0.039  -0.035  -0.009   0.016   0.035   0.045   0.045
 35 A'   12 A"   36 A'   37 A'   38 A'   39 A'   40 A'   13 A"                 
  0.058   0.064   0.074   0.076   0.081   0.108   0.109   0.116
 41 A'   42 A'   43 A'   14 A"   15 A"   44 A'   45 A'   46 A'                 
  0.118   0.123   0.137   0.150   0.171   0.178   0.197   0.222
 16 A"   47 A'   17 A"   48 A'   49 A'   50 A'   51 A'   52 A'                 
  0.233   0.276   0.301   0.304   0.334   0.363   0.388   0.393
 53 A'   54 A'   55 A'   18 A"   56 A'   57 A'   58 A'   59 A'                 
  0.407   0.422   0.431   0.437   0.454   0.458   0.463   0.477
 19 A"   60 A'   61 A'   20 A"   62 A'   63 A'   21 A"   64 A'                 
  0.501   0.514   0.554   0.580   0.597   0.605   0.641   0.688
 22 A"   23 A"   24 A"   65 A'   25 A"   66 A'   67 A'   68 A'                 
  0.736   0.768   0.774   0.812   0.817   0.824   0.835   0.874
 69 A'   26 A"   70 A'   71 A'   72 A'   27 A"   28 A"   73 A'                 
  0.883   0.902   0.907   0.957   0.975   1.068   1.105   1.173
 74 A'   75 A'   29 A"   76 A'   77 A'   78 A'   79 A'   30 A"                 
  1.177   1.208   1.263   1.371   1.385   1.455   1.560   1.572
 80 A'   81 A'   31 A"   32 A"   82 A'   83 A'   84 A'   33 A"                 
  1.654   1.681   1.860   1.865   1.935   1.989   2.024   2.120
 85 A'   86 A'   87 A'   34 A"   88 A'   35 A"   89 A'   90 A'                 
  2.161   2.207   2.223   2.248   2.326   2.361   2.480   2.483
 91 A'   92 A'   36 A"   37 A"   93 A'   94 A'   95 A'   96 A'                 
  2.609   2.797   2.950   3.065   3.168   3.447   3.739   3.770
 38 A"   39 A"   97 A'   98 A'   99 A'  100 A'   40 A"  101 A'                 
  3.948   3.977   4.009   4.046   4.053   4.163   4.352   4.748
 41 A"   42 A"  102 A'  103 A'   43 A"  104 A'  105 A'  106 A'                 
  6.269   6.349   6.583   6.673   7.530   7.578   7.645   9.702
 44 A"  107 A'  108 A'  109 A'   45 A"  110 A'  111 A'  112 A'                 
  9.759  23.278  24.030  25.762  25.813  25.949  25.971  26.323
113 A'  114 A'  115 A'   46 A"   47 A"  116 A'  117 A'  118 A'                 
 26.465  47.919  66.715 215.683 215.747 289.725 289.773 289.871
119 A'  120 A'  121 A'  122 A'  123 A'   48 A"  124 A'  125 A'                 
*******
126 A'                                                                         

 Beta MOs, Restricted
 -- Occupied --                  
-482.87 -101.60 -101.59  -62.52  -56.34  -56.34  -56.34  -24.74
  1 A'    2 A'    3 A'    4 A'    5 A'    1 A"    6 A'    7 A'                 
-10.350 -10.309  -9.514  -9.505  -8.728  -7.279  -7.270  -7.268
  8 A'    9 A'   10 A'   11 A'   12 A'   13 A'   14 A'    2 A"                 
 -7.268  -7.260  -7.259  -6.561  -6.546  -6.546  -2.671  -2.667
 15 A'    3 A"   16 A'   17 A'    4 A"   18 A'   19 A'    5 A"                 
 -2.667  -2.655  -2.655  -1.286  -0.937  -0.902  -0.828  -0.760
 20 A'   21 A'    6 A"   22 A'   23 A'   24 A'   25 A'   26 A'                 
 -0.627  -0.554  -0.536  -0.525  -0.457  -0.441  -0.417  -0.378
 27 A'   28 A'   29 A'    7 A"   30 A'   31 A'    8 A"    9 A"                 
 -0.368  -0.357  -0.334  -0.315  -0.269
 32 A'   33 A'   10 A"   34 A'   11 A"                                         
 -- Virtual --                   
 -0.052  -0.039  -0.035  -0.009   0.016   0.035   0.045   0.045
 35 A'   12 A"   36 A'   37 A'   38 A'   39 A'   40 A'   13 A"                 
  0.058   0.064   0.074   0.076   0.081   0.108   0.109   0.116
 41 A'   42 A'   43 A'   14 A"   15 A"   44 A'   45 A'   46 A'                 
  0.118   0.123   0.137   0.150   0.171   0.178   0.197   0.222
 16 A"   47 A'   17 A"   48 A'   49 A'   50 A'   51 A'   52 A'                 
  0.233   0.276   0.301   0.304   0.334   0.363   0.388   0.393
 53 A'   54 A'   55 A'   18 A"   56 A'   57 A'   58 A'   59 A'                 
  0.407   0.422   0.431   0.437   0.454   0.458   0.463   0.477
 19 A"   60 A'   61 A'   20 A"   62 A'   63 A'   21 A"   64 A'                 
  0.501   0.514   0.554   0.580   0.597   0.605   0.641   0.688
 22 A"   23 A"   24 A"   65 A'   25 A"   66 A'   67 A'   68 A'                 
  0.736   0.768   0.774   0.812   0.817   0.824   0.835   0.874
 69 A'   26 A"   70 A'   71 A'   72 A'   27 A"   28 A"   73 A'                 
  0.883   0.902   0.907   0.957   0.975   1.068   1.105   1.173
 74 A'   75 A'   29 A"   76 A'   77 A'   78 A'   79 A'   30 A"                 
  1.177   1.208   1.263   1.371   1.385   1.455   1.560   1.572
 80 A'   81 A'   31 A"   32 A"   82 A'   83 A'   84 A'   33 A"                 
  1.654   1.681   1.860   1.865   1.935   1.989   2.024   2.120
 85 A'   86 A'   87 A'   34 A"   88 A'   35 A"   89 A'   90 A'                 
  2.161   2.207   2.223   2.248   2.326   2.361   2.480   2.483
 91 A'   92 A'   36 A"   37 A"   93 A'   94 A'   95 A'   96 A'                 
  2.609   2.797   2.950   3.065   3.168   3.447   3.739   3.770
 38 A"   39 A"   97 A'   98 A'   99 A'  100 A'   40 A"  101 A'                 
  3.948   3.977   4.009   4.046   4.053   4.163   4.352   4.748
 41 A"   42 A"  102 A'  103 A'   43 A"  104 A'  105 A'  106 A'                 
  6.269   6.349   6.583   6.673   7.530   7.578   7.645   9.702
 44 A"  107 A'  108 A'  109 A'   45 A"  110 A'  111 A'  112 A'                 
  9.759  23.278  24.030  25.762  25.813  25.949  25.971  26.323
113 A'  114 A'  115 A'   46 A"   47 A"  116 A'  117 A'  118 A'                 
 26.465  47.919  66.715 215.683 215.747 289.725 289.773 289.871
119 A'  120 A'  121 A'  122 A'  123 A'   48 A"  124 A'  125 A'                 
*******
126 A'                                                                         
 --------------------------------------------------------------

          Ground-State Mulliken Net Atomic Charges

     Atom                 Charge (a.u.)
  ----------------------------------------
      1 Cl                    0.369681
      2 Br                   -0.145883
      3 F                    -0.010558
      4 Cl                    0.328670
      5 C                    -0.641231
      6 C                     0.099321
  ----------------------------------------
  Sum of atomic charges =     0.000000

 -----------------------------------------------------------------
                    Cartesian Multipole Moments
 -----------------------------------------------------------------
    Charge (ESU x 10^10)
                 0.0000
    Dipole Moment (Debye)
         X      -0.1771      Y       0.7794      Z      -0.0000
       Tot       0.7993
    Quadrupole Moments (Debye-Ang)
        XX     -59.4013     XY       1.2516     YY     -58.2918
        XZ       0.0000     YZ       0.0000     ZZ     -60.0227
    Octopole Moments (Debye-Ang^2)
       XXX     -42.8946    XXY       5.8544    XYY     -19.4947
       YYY      -0.9433    XXZ       0.0000    XYZ      -0.0000
       YYZ      -0.0000    XZZ     -12.9358    YZZ      -2.6152
       ZZZ      -0.0000
    Hexadecapole Moments (Debye-Ang^3)
      XXXX    -816.3763   XXXY     -18.2740   XXYY    -223.9087
      XYYY     -21.0924   YYYY    -611.7211   XXXZ      -0.0000
      XXYZ       0.0000   XYYZ      -0.0000   YYYZ       0.0000
      XXZZ    -150.0548   XYZZ     -12.2446   YYZZ    -121.3146
      XZZZ      -0.0000   YZZZ       0.0000   ZZZZ     -68.1850
 -----------------------------------------------------------------
 Calculating analytic gradient of the SCF energy
 Gradient of SCF Energy
            1           2           3           4           5           6
    1   0.0015446  -0.0000258  -0.0005677  -0.0004122  -0.0009322   0.0003933
    2   0.0047491  -0.0008794  -0.0022379  -0.0002348  -0.0026432   0.0012461
    3   0.0000000  -0.0000000  -0.0000000  -0.0000000   0.0000000  -0.0000000
 Max gradient component =       4.749E-03
 RMS gradient           =       1.506E-03
 Gradient time:  CPU 23.03 s  wall 3.00 s
 Geometry Optimization Parameters
   NAtoms,    NIC,     NZ,  NCons,   NDum,   NFix, NCnnct, MaxDiis
        6      37       0       0       0       0       0       0

 Cartesian Hessian Update
 Hessian Updated using BFGS Update


** GEOMETRY OPTIMIZATION IN DELOCALIZED INTERNAL COORDINATES **
   Searching for a Minimum

   Optimization Cycle:  14

                       Coordinates (Angstroms)
     ATOM                X               Y               Z
      1  Cl        2.2818157861    1.0887361897    0.0000000000
      2  Br       -1.0985865896    1.2264777825    0.0000000000
      3  F         1.9858771173   -1.4609338924    0.0000000000
      4  Cl       -0.9062861396   -1.8461505962    0.0000000000
      5  C         1.2887805660   -0.3242309011    0.0000000000
      6  C        -0.0472112116   -0.3396389769    0.0000000000
   Point Group: cs    Number of degrees of freedom:     9


   Energy is  -3670.649945724

 Hessian Updated using BFGS Update

  9 Hessian modes will be used to form the next step
  Hessian Eigenvalues:
     0.050638    0.119415    0.248857    0.252345    0.367667    0.453461
     0.574010    0.928311    1.049192

 Minimum Search - Taking Simple RFO Step
 Searching for Lamda that Minimizes Along All modes
 Value Taken    Lamda =  -0.00009257
 Step Taken.  Stepsize is  0.033762

                             Maximum     Tolerance    Cnvgd?
         Gradient           0.002124      0.000300      NO
         Displacement       0.024442      0.001200      NO
         Energy change     -0.000104      0.000001      NO


 New Cartesian Coordinates Obtained by Inverse Iteration

 Displacement from previous Coordinates is:  0.023463
 ----------------------------------------------------------------
             Standard Nuclear Orientation (Angstroms)
    I     Atom           X                Y                Z
 ----------------------------------------------------------------
    1      Cl      2.2823616368     1.0826885541     0.0000000000
    2      Br     -1.0958743440     1.2305236100     0.0000000000
    3      F       1.9877369164    -1.4552974786     0.0000000000
    4      Cl     -0.9036492850    -1.8501996432     0.0000000000
    5      C       1.2845701006    -0.3225050047     0.0000000000
    6      C      -0.0507554963    -0.3409504321     0.0000000000
 ----------------------------------------------------------------
 Molecular Point Group                 Cs    NOp =  2
 Largest Abelian Subgroup              Cs    NOp =  2
 Nuclear Repulsion Energy =   579.0367807424 hartrees
 There are       45 alpha and       45 beta electrons
 Applying Cartesian multipole field
    Component          Value
    ---------          -----
     (2,0,0)        1.00000E-11
     (0,2,0)        2.00000E-11
     (0,0,2)       -3.00000E-11
 Nucleus-field energy     =     0.0000000176 hartrees
 Requested basis set is 6-311++G(d,p)
 There are 63 shells and 174 basis functions
 A cutoff of  1.0D-11 yielded   1636 shell pairs
 There are     13601 function pairs (     14910 Cartesian)
 Smallest overlap matrix eigenvalue = 3.05E-05
 Guess MOs from SCF MO coefficient file

 -----------------------------------------------------------------------
  General SCF calculation program by
  Eric Jon Sundstrom, Paul Horn, Yuezhi Mao, Dmitri Zuev, Alec White,
  David Stuck, Shaama M.S., Shane Yost, Joonho Lee, David Small,
  Daniel Levine, Susi Lehtola, Hugh Burton, Evgeny Epifanovsky
 -----------------------------------------------------------------------
 Exchange:     0.2000 Hartree-Fock + 0.0800 Slater + 0.7200 B88
 Correlation:  0.1900 VWN1RPA + 0.8100 LYP
 Using SG-1 standard quadrature grid
 using 8 threads for integral computing
 -------------------------------------------------------
 OpenMP Integral computing Module                
 Release: version 2.0, May 2017, Q-Chem Inc. Pleasanton 
 -------------------------------------------------------
 -------------------------------------------------------
 OpenMP BLAS3 based DFT computing Module                
 Release: version 1.0, May 2013, Q-Chem Inc. Pittsburgh 
 -------------------------------------------------------
 A restricted SCF calculation will be
 performed using DIIS
 SCF converges when DIIS error is below 1.0e-08
 ---------------------------------------
  Cycle       Energy         DIIS error
 ---------------------------------------
    1   -3670.6499551876      8.86e-05  
    2   -3670.6500002155      2.56e-05  
    3   -3670.6499983997      3.54e-05  
    4   -3670.6500024332      5.13e-06  
    5   -3670.6500025038      2.81e-06  
    6   -3670.6500025273      6.77e-07  
    7   -3670.6500025288      1.40e-07  
    8   -3670.6500025288      7.99e-08  
    9   -3670.6500025288      1.02e-08  
   10   -3670.6500025289      3.73e-09  Convergence criterion met
 ---------------------------------------
 SCF time:   CPU 52.89s  wall 7.00s 
 SCF   energy in the final basis set =    -3670.6500025289
 Total energy in the final basis set =    -3670.6500025289

 --------------------------------------------------------------
             Orbital Energies (a.u.) and Symmetries
 --------------------------------------------------------------

 Alpha MOs, Restricted
 -- Occupied --                  
-482.87 -101.60 -101.59  -62.52  -56.34  -56.34  -56.34  -24.74
  1 A'    2 A'    3 A'    4 A'    5 A'    1 A"    6 A'    7 A'                 
-10.349 -10.309  -9.514  -9.505  -8.728  -7.279  -7.271  -7.268
  8 A'    9 A'   10 A'   11 A'   12 A'   13 A'   14 A'    2 A"                 
 -7.268  -7.260  -7.259  -6.561  -6.546  -6.546  -2.671  -2.667
 15 A'    3 A"   16 A'   17 A'    4 A"   18 A'   19 A'    5 A"                 
 -2.667  -2.655  -2.655  -1.286  -0.937  -0.903  -0.828  -0.760
 20 A'   21 A'    6 A"   22 A'   23 A'   24 A'   25 A'   26 A'                 
 -0.627  -0.554  -0.536  -0.525  -0.457  -0.441  -0.417  -0.379
 27 A'   28 A'   29 A'    7 A"   30 A'   31 A'    8 A"    9 A"                 
 -0.368  -0.356  -0.334  -0.316  -0.268
 32 A'   33 A'   10 A"   34 A'   11 A"                                         
 -- Virtual --                   
 -0.052  -0.038  -0.035  -0.009   0.016   0.035   0.045   0.045
 35 A'   12 A"   36 A'   37 A'   38 A'   39 A'   13 A"   40 A'                 
  0.058   0.064   0.075   0.076   0.081   0.108   0.109   0.116
 41 A'   42 A'   43 A'   14 A"   15 A"   44 A'   45 A'   46 A'                 
  0.118   0.123   0.137   0.150   0.171   0.178   0.197   0.222
 16 A"   47 A'   17 A"   48 A'   49 A'   50 A'   51 A'   52 A'                 
  0.233   0.277   0.301   0.303   0.334   0.363   0.388   0.393
 53 A'   54 A'   55 A'   18 A"   56 A'   57 A'   58 A'   59 A'                 
  0.407   0.422   0.431   0.437   0.453   0.458   0.463   0.477
 19 A"   60 A'   61 A'   20 A"   62 A'   63 A'   21 A"   64 A'                 
  0.500   0.514   0.554   0.580   0.597   0.605   0.640   0.689
 22 A"   23 A"   24 A"   65 A'   25 A"   66 A'   67 A'   68 A'                 
  0.736   0.767   0.774   0.812   0.816   0.824   0.835   0.875
 69 A'   26 A"   70 A'   71 A'   72 A'   27 A"   28 A"   73 A'                 
  0.883   0.902   0.908   0.957   0.975   1.069   1.106   1.173
 74 A'   75 A'   29 A"   76 A'   77 A'   78 A'   79 A'   30 A"                 
  1.178   1.209   1.264   1.371   1.386   1.455   1.559   1.573
 80 A'   81 A'   31 A"   32 A"   82 A'   83 A'   84 A'   33 A"                 
  1.655   1.681   1.860   1.866   1.936   1.989   2.023   2.120
 85 A'   86 A'   87 A'   34 A"   88 A'   35 A"   89 A'   90 A'                 
  2.161   2.210   2.223   2.248   2.325   2.362   2.482   2.482
 91 A'   92 A'   36 A"   37 A"   93 A'   94 A'   95 A'   96 A'                 
  2.610   2.797   2.951   3.065   3.170   3.448   3.740   3.771
 38 A"   39 A"   97 A'   98 A'   99 A'  100 A'   40 A"  101 A'                 
  3.949   3.977   4.010   4.047   4.053   4.163   4.351   4.749
 41 A"   42 A"  102 A'  103 A'   43 A"  104 A'  105 A'  106 A'                 
  6.269   6.350   6.583   6.673   7.530   7.578   7.645   9.703
 44 A"  107 A'  108 A'  109 A'   45 A"  110 A'  111 A'  112 A'                 
  9.759  23.278  24.033  25.762  25.813  25.949  25.971  26.323
113 A'  114 A'  115 A'   46 A"   47 A"  116 A'  117 A'  118 A'                 
 26.467  47.919  66.715 215.685 215.748 289.725 289.773 289.871
119 A'  120 A'  121 A'  122 A'  123 A'   48 A"  124 A'  125 A'                 
*******
126 A'                                                                         

 Beta MOs, Restricted
 -- Occupied --                  
-482.87 -101.60 -101.59  -62.52  -56.34  -56.34  -56.34  -24.74
  1 A'    2 A'    3 A'    4 A'    5 A'    1 A"    6 A'    7 A'                 
-10.349 -10.309  -9.514  -9.505  -8.728  -7.279  -7.271  -7.268
  8 A'    9 A'   10 A'   11 A'   12 A'   13 A'   14 A'    2 A"                 
 -7.268  -7.260  -7.259  -6.561  -6.546  -6.546  -2.671  -2.667
 15 A'    3 A"   16 A'   17 A'    4 A"   18 A'   19 A'    5 A"                 
 -2.667  -2.655  -2.655  -1.286  -0.937  -0.903  -0.828  -0.760
 20 A'   21 A'    6 A"   22 A'   23 A'   24 A'   25 A'   26 A'                 
 -0.627  -0.554  -0.536  -0.525  -0.457  -0.441  -0.417  -0.379
 27 A'   28 A'   29 A'    7 A"   30 A'   31 A'    8 A"    9 A"                 
 -0.368  -0.356  -0.334  -0.316  -0.268
 32 A'   33 A'   10 A"   34 A'   11 A"                                         
 -- Virtual --                   
 -0.052  -0.038  -0.035  -0.009   0.016   0.035   0.045   0.045
 35 A'   12 A"   36 A'   37 A'   38 A'   39 A'   13 A"   40 A'                 
  0.058   0.064   0.075   0.076   0.081   0.108   0.109   0.116
 41 A'   42 A'   43 A'   14 A"   15 A"   44 A'   45 A'   46 A'                 
  0.118   0.123   0.137   0.150   0.171   0.178   0.197   0.222
 16 A"   47 A'   17 A"   48 A'   49 A'   50 A'   51 A'   52 A'                 
  0.233   0.277   0.301   0.303   0.334   0.363   0.388   0.393
 53 A'   54 A'   55 A'   18 A"   56 A'   57 A'   58 A'   59 A'                 
  0.407   0.422   0.431   0.437   0.453   0.458   0.463   0.477
 19 A"   60 A'   61 A'   20 A"   62 A'   63 A'   21 A"   64 A'                 
  0.500   0.514   0.554   0.580   0.597   0.605   0.640   0.689
 22 A"   23 A"   24 A"   65 A'   25 A"   66 A'   67 A'   68 A'                 
  0.736   0.767   0.774   0.812   0.816   0.824   0.835   0.875
 69 A'   26 A"   70 A'   71 A'   72 A'   27 A"   28 A"   73 A'                 
  0.883   0.902   0.908   0.957   0.975   1.069   1.106   1.173
 74 A'   75 A'   29 A"   76 A'   77 A'   78 A'   79 A'   30 A"                 
  1.178   1.209   1.264   1.371   1.386   1.455   1.559   1.573
 80 A'   81 A'   31 A"   32 A"   82 A'   83 A'   84 A'   33 A"                 
  1.655   1.681   1.860   1.866   1.936   1.989   2.023   2.120
 85 A'   86 A'   87 A'   34 A"   88 A'   35 A"   89 A'   90 A'                 
  2.161   2.210   2.223   2.248   2.325   2.362   2.482   2.482
 91 A'   92 A'   36 A"   37 A"   93 A'   94 A'   95 A'   96 A'                 
  2.610   2.797   2.951   3.065   3.170   3.448   3.740   3.771
 38 A"   39 A"   97 A'   98 A'   99 A'  100 A'   40 A"  101 A'                 
  3.949   3.977   4.010   4.047   4.053   4.163   4.351   4.749
 41 A"   42 A"  102 A'  103 A'   43 A"  104 A'  105 A'  106 A'                 
  6.269   6.350   6.583   6.673   7.530   7.578   7.645   9.703
 44 A"  107 A'  108 A'  109 A'   45 A"  110 A'  111 A'  112 A'                 
  9.759  23.278  24.033  25.762  25.813  25.949  25.971  26.323
113 A'  114 A'  115 A'   46 A"   47 A"  116 A'  117 A'  118 A'                 
 26.467  47.919  66.715 215.685 215.748 289.725 289.773 289.871
119 A'  120 A'  121 A'  122 A'  123 A'   48 A"  124 A'  125 A'                 
*******
126 A'                                                                         
 --------------------------------------------------------------

          Ground-State Mulliken Net Atomic Charges

     Atom                 Charge (a.u.)
  ----------------------------------------
      1 Cl                    0.370677
      2 Br                   -0.145251
      3 F                    -0.010473
      4 Cl                    0.329966
      5 C                    -0.649735
      6 C                     0.104817
  ----------------------------------------
  Sum of atomic charges =     0.000000

 -----------------------------------------------------------------
                    Cartesian Multipole Moments
 -----------------------------------------------------------------
    Charge (ESU x 10^10)
                 0.0000
    Dipole Moment (Debye)
         X      -0.1787      Y       0.7756      Z      -0.0000
       Tot       0.7959
    Quadrupole Moments (Debye-Ang)
        XX     -59.4199     XY       1.2743     YY     -58.2648
        XZ       0.0000     YZ      -0.0000     ZZ     -60.0151
    Octopole Moments (Debye-Ang^2)
       XXX     -42.8942    XXY       5.9054    XYY     -19.5927
       YYY      -0.9575    XXZ      -0.0000    XYZ       0.0000
       YYZ      -0.0000    XZZ     -12.9715    YZZ      -2.5931
       ZZZ      -0.0000
    Hexadecapole Moments (Debye-Ang^3)
      XXXX    -815.1484   XXXY     -17.5885   XXYY    -224.0151
      XYYY     -20.8553   YYYY    -612.0217   XXXZ       0.0000
      XXYZ      -0.0000   XYYZ       0.0000   YYYZ      -0.0000
      XXZZ    -149.8645   XYZZ     -12.0840   YYZZ    -121.4346
      XZZZ       0.0000   YZZZ      -0.0000   ZZZZ     -68.1685
 -----------------------------------------------------------------
 Calculating analytic gradient of the SCF energy
 Gradient of SCF Energy
            1           2           3           4           5           6
    1   0.0013289   0.0003628   0.0001575   0.0001051  -0.0021631   0.0002089
    2   0.0025332  -0.0001506  -0.0007987  -0.0005878  -0.0016411   0.0006450
    3  -0.0000000   0.0000000   0.0000000  -0.0000000  -0.0000000   0.0000000
 Max gradient component =       2.533E-03
 RMS gradient           =       9.772E-04
 Gradient time:  CPU 23.05 s  wall 3.00 s
 Geometry Optimization Parameters
   NAtoms,    NIC,     NZ,  NCons,   NDum,   NFix, NCnnct, MaxDiis
        6      37       0       0       0       0       0       0

 Cartesian Hessian Update
 Hessian Updated using BFGS Update


** GEOMETRY OPTIMIZATION IN DELOCALIZED INTERNAL COORDINATES **
   Searching for a Minimum

   Optimization Cycle:  15

                       Coordinates (Angstroms)
     ATOM                X               Y               Z
      1  Cl        2.2823616368    1.0826885541    0.0000000000
      2  Br       -1.0958743440    1.2305236100    0.0000000000
      3  F         1.9877369164   -1.4552974786    0.0000000000
      4  Cl       -0.9036492850   -1.8501996432    0.0000000000
      5  C         1.2845701006   -0.3225050047    0.0000000000
      6  C        -0.0507554963   -0.3409504321    0.0000000000
   Point Group: cs    Number of degrees of freedom:     9


   Energy is  -3670.650002529

 Hessian Updated using BFGS Update

  9 Hessian modes will be used to form the next step
  Hessian Eigenvalues:
     0.056781    0.086756    0.248789    0.253321    0.373216    0.448695
     0.569969    0.883281    1.046328

 Minimum Search - Taking Simple RFO Step
 Searching for Lamda that Minimizes Along All modes
 Value Taken    Lamda =  -0.00002058
 Step Taken.  Stepsize is  0.013449

                             Maximum     Tolerance    Cnvgd?
         Gradient           0.001176      0.000300      NO
         Displacement       0.009999      0.001200      NO
         Energy change     -0.000057      0.000001      NO


 New Cartesian Coordinates Obtained by Inverse Iteration

 Displacement from previous Coordinates is:  0.009473
 ----------------------------------------------------------------
             Standard Nuclear Orientation (Angstroms)
    I     Atom           X                Y                Z
 ----------------------------------------------------------------
    1      Cl      2.2837400833     1.0794177367     0.0000000000
    2      Br     -1.0972541572     1.2297843414     0.0000000000
    3      F       1.9890363360    -1.4528421184     0.0000000000
    4      Cl     -0.9040611465    -1.8495781331     0.0000000000
    5      C       1.2845661806    -0.3214932418     0.0000000000
    6      C      -0.0516377676    -0.3410289793     0.0000000000
 ----------------------------------------------------------------
 Molecular Point Group                 Cs    NOp =  2
 Largest Abelian Subgroup              Cs    NOp =  2
 Nuclear Repulsion Energy =   579.1235262726 hartrees
 There are       45 alpha and       45 beta electrons
 Applying Cartesian multipole field
    Component          Value
    ---------          -----
     (2,0,0)        1.00000E-11
     (0,2,0)        2.00000E-11
     (0,0,2)       -3.00000E-11
 Nucleus-field energy     =     0.0000000176 hartrees
 Requested basis set is 6-311++G(d,p)
 There are 63 shells and 174 basis functions
 A cutoff of  1.0D-11 yielded   1636 shell pairs
 There are     13601 function pairs (     14910 Cartesian)
 Smallest overlap matrix eigenvalue = 3.05E-05
 Guess MOs from SCF MO coefficient file

 -----------------------------------------------------------------------
  General SCF calculation program by
  Eric Jon Sundstrom, Paul Horn, Yuezhi Mao, Dmitri Zuev, Alec White,
  David Stuck, Shaama M.S., Shane Yost, Joonho Lee, David Small,
  Daniel Levine, Susi Lehtola, Hugh Burton, Evgeny Epifanovsky
 -----------------------------------------------------------------------
 Exchange:     0.2000 Hartree-Fock + 0.0800 Slater + 0.7200 B88
 Correlation:  0.1900 VWN1RPA + 0.8100 LYP
 Using SG-1 standard quadrature grid
 using 8 threads for integral computing
 -------------------------------------------------------
 OpenMP Integral computing Module                
 Release: version 2.0, May 2017, Q-Chem Inc. Pleasanton 
 -------------------------------------------------------
 -------------------------------------------------------
 OpenMP BLAS3 based DFT computing Module                
 Release: version 1.0, May 2013, Q-Chem Inc. Pittsburgh 
 -------------------------------------------------------
 A restricted SCF calculation will be
 performed using DIIS
 SCF converges when DIIS error is below 1.0e-08
 ---------------------------------------
  Cycle       Energy         DIIS error
 ---------------------------------------
    1   -3670.6500090762      3.45e-05  
    2   -3670.6500149291      1.06e-05  
    3   -3670.6500147637      1.29e-05  
    4   -3670.6500152938      2.47e-06  
    5   -3670.6500153145      8.61e-07  
    6   -3670.6500153168      3.21e-07  
    7   -3670.6500153171      8.00e-08  
    8   -3670.6500153172      2.33e-08  
    9   -3670.6500153171      6.89e-09  Convergence criterion met
 ---------------------------------------
 SCF time:   CPU 47.65s  wall 6.00s 
 SCF   energy in the final basis set =    -3670.6500153171
 Total energy in the final basis set =    -3670.6500153171

 --------------------------------------------------------------
             Orbital Energies (a.u.) and Symmetries
 --------------------------------------------------------------

 Alpha MOs, Restricted
 -- Occupied --                  
-482.87 -101.60 -101.59  -62.52  -56.34  -56.34  -56.34  -24.74
  1 A'    2 A'    3 A'    4 A'    5 A'    1 A"    6 A'    7 A'                 
-10.349 -10.309  -9.514  -9.505  -8.728  -7.279  -7.271  -7.268
  8 A'    9 A'   10 A'   11 A'   12 A'   13 A'   14 A'    2 A"                 
 -7.268  -7.260  -7.259  -6.561  -6.546  -6.546  -2.671  -2.667
 15 A'    3 A"   16 A'   17 A'    4 A"   18 A'   19 A'    5 A"                 
 -2.667  -2.655  -2.655  -1.286  -0.937  -0.903  -0.828  -0.760
 20 A'   21 A'    6 A"   22 A'   23 A'   24 A'   25 A'   26 A'                 
 -0.627  -0.555  -0.536  -0.525  -0.457  -0.441  -0.417  -0.379
 27 A'   28 A'   29 A'    7 A"   30 A'   31 A'    8 A"    9 A"                 
 -0.368  -0.356  -0.334  -0.316  -0.268
 32 A'   33 A'   10 A"   34 A'   11 A"                                         
 -- Virtual --                   
 -0.052  -0.038  -0.034  -0.008   0.016   0.035   0.045   0.046
 35 A'   12 A"   36 A'   37 A'   38 A'   39 A'   13 A"   40 A'                 
  0.058   0.064   0.075   0.076   0.081   0.108   0.109   0.116
 41 A'   42 A'   43 A'   14 A"   15 A"   44 A'   45 A'   46 A'                 
  0.118   0.123   0.137   0.150   0.171   0.178   0.197   0.222
 16 A"   47 A'   17 A"   48 A'   49 A'   50 A'   51 A'   52 A'                 
  0.233   0.277   0.301   0.303   0.334   0.363   0.388   0.393
 53 A'   54 A'   55 A'   18 A"   56 A'   57 A'   58 A'   59 A'                 
  0.407   0.422   0.431   0.437   0.453   0.459   0.463   0.477
 19 A"   60 A'   61 A'   20 A"   62 A'   63 A'   21 A"   64 A'                 
  0.500   0.514   0.555   0.579   0.597   0.605   0.640   0.688
 22 A"   23 A"   24 A"   65 A'   25 A"   66 A'   67 A'   68 A'                 
  0.735   0.767   0.774   0.812   0.816   0.823   0.835   0.875
 69 A'   26 A"   70 A'   71 A'   72 A'   27 A"   28 A"   73 A'                 
  0.883   0.903   0.908   0.958   0.975   1.069   1.106   1.173
 74 A'   75 A'   29 A"   76 A'   77 A'   78 A'   79 A'   30 A"                 
  1.178   1.209   1.265   1.371   1.386   1.454   1.559   1.573
 80 A'   81 A'   31 A"   32 A"   82 A'   83 A'   84 A'   33 A"                 
  1.655   1.682   1.860   1.866   1.936   1.989   2.024   2.120
 85 A'   86 A'   87 A'   34 A"   88 A'   35 A"   89 A'   90 A'                 
  2.160   2.211   2.223   2.248   2.325   2.363   2.482   2.483
 91 A'   92 A'   36 A"   37 A"   93 A'   94 A'   95 A'   96 A'                 
  2.610   2.797   2.952   3.065   3.170   3.450   3.740   3.771
 38 A"   39 A"   97 A'   98 A'   99 A'  100 A'   40 A"  101 A'                 
  3.950   3.977   4.010   4.048   4.053   4.163   4.351   4.749
 41 A"   42 A"  102 A'  103 A'   43 A"  104 A'  105 A'  106 A'                 
  6.269   6.350   6.583   6.674   7.530   7.578   7.645   9.704
 44 A"  107 A'  108 A'  109 A'   45 A"  110 A'  111 A'  112 A'                 
  9.760  23.279  24.029  25.762  25.813  25.949  25.971  26.323
113 A'  114 A'  115 A'   46 A"   47 A"  116 A'  117 A'  118 A'                 
 26.469  47.919  66.715 215.686 215.749 289.725 289.773 289.871
119 A'  120 A'  121 A'  122 A'  123 A'   48 A"  124 A'  125 A'                 
*******
126 A'                                                                         

 Beta MOs, Restricted
 -- Occupied --                  
-482.87 -101.60 -101.59  -62.52  -56.34  -56.34  -56.34  -24.74
  1 A'    2 A'    3 A'    4 A'    5 A'    1 A"    6 A'    7 A'                 
-10.349 -10.309  -9.514  -9.505  -8.728  -7.279  -7.271  -7.268
  8 A'    9 A'   10 A'   11 A'   12 A'   13 A'   14 A'    2 A"                 
 -7.268  -7.260  -7.259  -6.561  -6.546  -6.546  -2.671  -2.667
 15 A'    3 A"   16 A'   17 A'    4 A"   18 A'   19 A'    5 A"                 
 -2.667  -2.655  -2.655  -1.286  -0.937  -0.903  -0.828  -0.760
 20 A'   21 A'    6 A"   22 A'   23 A'   24 A'   25 A'   26 A'                 
 -0.627  -0.555  -0.536  -0.525  -0.457  -0.441  -0.417  -0.379
 27 A'   28 A'   29 A'    7 A"   30 A'   31 A'    8 A"    9 A"                 
 -0.368  -0.356  -0.334  -0.316  -0.268
 32 A'   33 A'   10 A"   34 A'   11 A"                                         
 -- Virtual --                   
 -0.052  -0.038  -0.034  -0.008   0.016   0.035   0.045   0.046
 35 A'   12 A"   36 A'   37 A'   38 A'   39 A'   13 A"   40 A'                 
  0.058   0.064   0.075   0.076   0.081   0.108   0.109   0.116
 41 A'   42 A'   43 A'   14 A"   15 A"   44 A'   45 A'   46 A'                 
  0.118   0.123   0.137   0.150   0.171   0.178   0.197   0.222
 16 A"   47 A'   17 A"   48 A'   49 A'   50 A'   51 A'   52 A'                 
  0.233   0.277   0.301   0.303   0.334   0.363   0.388   0.393
 53 A'   54 A'   55 A'   18 A"   56 A'   57 A'   58 A'   59 A'                 
  0.407   0.422   0.431   0.437   0.453   0.459   0.463   0.477
 19 A"   60 A'   61 A'   20 A"   62 A'   63 A'   21 A"   64 A'                 
  0.500   0.514   0.555   0.579   0.597   0.605   0.640   0.688
 22 A"   23 A"   24 A"   65 A'   25 A"   66 A'   67 A'   68 A'                 
  0.735   0.767   0.774   0.812   0.816   0.823   0.835   0.875
 69 A'   26 A"   70 A'   71 A'   72 A'   27 A"   28 A"   73 A'                 
  0.883   0.903   0.908   0.958   0.975   1.069   1.106   1.173
 74 A'   75 A'   29 A"   76 A'   77 A'   78 A'   79 A'   30 A"                 
  1.178   1.209   1.265   1.371   1.386   1.454   1.559   1.573
 80 A'   81 A'   31 A"   32 A"   82 A'   83 A'   84 A'   33 A"                 
  1.655   1.682   1.860   1.866   1.936   1.989   2.024   2.120
 85 A'   86 A'   87 A'   34 A"   88 A'   35 A"   89 A'   90 A'                 
  2.160   2.211   2.223   2.248   2.325   2.363   2.482   2.483
 91 A'   92 A'   36 A"   37 A"   93 A'   94 A'   95 A'   96 A'                 
  2.610   2.797   2.952   3.065   3.170   3.450   3.740   3.771
 38 A"   39 A"   97 A'   98 A'   99 A'  100 A'   40 A"  101 A'                 
  3.950   3.977   4.010   4.048   4.053   4.163   4.351   4.749
 41 A"   42 A"  102 A'  103 A'   43 A"  104 A'  105 A'  106 A'                 
  6.269   6.350   6.583   6.674   7.530   7.578   7.645   9.704
 44 A"  107 A'  108 A'  109 A'   45 A"  110 A'  111 A'  112 A'                 
  9.760  23.279  24.029  25.762  25.813  25.949  25.971  26.323
113 A'  114 A'  115 A'   46 A"   47 A"  116 A'  117 A'  118 A'                 
 26.469  47.919  66.715 215.686 215.749 289.725 289.773 289.871
119 A'  120 A'  121 A'  122 A'  123 A'   48 A"  124 A'  125 A'                 
*******
126 A'                                                                         
 --------------------------------------------------------------

          Ground-State Mulliken Net Atomic Charges

     Atom                 Charge (a.u.)
  ----------------------------------------
      1 Cl                    0.371130
      2 Br                   -0.145018
      3 F                    -0.010184
      4 Cl                    0.330145
      5 C                    -0.650551
      6 C                     0.104478
  ----------------------------------------
  Sum of atomic charges =     0.000000

 -----------------------------------------------------------------
                    Cartesian Multipole Moments
 -----------------------------------------------------------------
    Charge (ESU x 10^10)
                 0.0000
    Dipole Moment (Debye)
         X      -0.1736      Y       0.7748      Z      -0.0000
       Tot       0.7941
    Quadrupole Moments (Debye-Ang)
        XX     -59.3978     XY       1.2847     YY     -58.2726
        XZ       0.0000     YZ       0.0000     ZZ     -60.0109
    Octopole Moments (Debye-Ang^2)
       XXX     -42.7756    XXY       5.9606    XYY     -19.5807
       YYY      -0.9129    XXZ      -0.0000    XYZ      -0.0000
       YYZ      -0.0000    XZZ     -12.9457    YZZ      -2.5616
       ZZZ      -0.0000
    Hexadecapole Moments (Debye-Ang^3)
      XXXX    -815.7629   XXXY     -17.2838   XXYY    -223.9938
      XYYY     -20.7050   YYYY    -611.0580   XXXZ       0.0000
      XXYZ       0.0000   XYYZ       0.0000   YYYZ       0.0000
      XXZZ    -150.0027   XYZZ     -12.0042   YYZZ    -121.2421
      XZZZ       0.0000   YZZZ       0.0000   ZZZZ     -68.1612
 -----------------------------------------------------------------
 Calculating analytic gradient of the SCF energy
 Gradient of SCF Energy
            1           2           3           4           5           6
    1   0.0009941   0.0003659   0.0002441   0.0001712  -0.0008755  -0.0008998
    2   0.0011687  -0.0003369   0.0001517  -0.0002505  -0.0011343   0.0004013
    3  -0.0000000   0.0000000  -0.0000000  -0.0000000   0.0000000  -0.0000000
 Max gradient component =       1.169E-03
 RMS gradient           =       5.676E-04
 Gradient time:  CPU 23.03 s  wall 2.99 s
 Geometry Optimization Parameters
   NAtoms,    NIC,     NZ,  NCons,   NDum,   NFix, NCnnct, MaxDiis
        6      37       0       0       0       0       0       0

 Cartesian Hessian Update
 Hessian Updated using BFGS Update


** GEOMETRY OPTIMIZATION IN DELOCALIZED INTERNAL COORDINATES **
   Searching for a Minimum

   Optimization Cycle:  16

                       Coordinates (Angstroms)
     ATOM                X               Y               Z
      1  Cl        2.2837400833    1.0794177367    0.0000000000
      2  Br       -1.0972541572    1.2297843414    0.0000000000
      3  F         1.9890363360   -1.4528421184    0.0000000000
      4  Cl       -0.9040611465   -1.8495781331    0.0000000000
      5  C         1.2845661806   -0.3214932418    0.0000000000
      6  C        -0.0516377676   -0.3410289793    0.0000000000
   Point Group: cs    Number of degrees of freedom:     9


   Energy is  -3670.650015317

 Hessian Updated using BFGS Update

  9 Hessian modes will be used to form the next step
  Hessian Eigenvalues:
     0.060007    0.072263    0.248916    0.254480    0.376680    0.452756
     0.575542    0.737558    1.044306

 Minimum Search - Taking Simple RFO Step
 Searching for Lamda that Minimizes Along All modes
 Value Taken    Lamda =  -0.00000629
 Step Taken.  Stepsize is  0.006438

                             Maximum     Tolerance    Cnvgd?
         Gradient           0.000893      0.000300      NO
         Displacement       0.005513      0.001200      NO
         Energy change     -0.000013      0.000001      NO


 New Cartesian Coordinates Obtained by Inverse Iteration

 Displacement from previous Coordinates is:  0.004314
 ----------------------------------------------------------------
             Standard Nuclear Orientation (Angstroms)
    I     Atom           X                Y                Z
 ----------------------------------------------------------------
    1      Cl      2.2830722574     1.0781876112     0.0000000000
    2      Br     -1.0977639998     1.2290504108     0.0000000000
    3      F       1.9894955696    -1.4524042576     0.0000000000
    4      Cl     -0.9043237497    -1.8484128044     0.0000000000
    5      C       1.2848767555    -0.3212332689     0.0000000000
    6      C      -0.0509673044    -0.3409280856     0.0000000000
 ----------------------------------------------------------------
 Molecular Point Group                 Cs    NOp =  2
 Largest Abelian Subgroup              Cs    NOp =  2
 Nuclear Repulsion Energy =   579.2825480550 hartrees
 There are       45 alpha and       45 beta electrons
 Applying Cartesian multipole field
    Component          Value
    ---------          -----
     (2,0,0)        1.00000E-11
     (0,2,0)        2.00000E-11
     (0,0,2)       -3.00000E-11
 Nucleus-field energy     =     0.0000000176 hartrees
 Requested basis set is 6-311++G(d,p)
 There are 63 shells and 174 basis functions
 A cutoff of  1.0D-11 yielded   1636 shell pairs
 There are     13601 function pairs (     14910 Cartesian)
 Smallest overlap matrix eigenvalue = 3.04E-05
 Guess MOs from SCF MO coefficient file

 -----------------------------------------------------------------------
  General SCF calculation program by
  Eric Jon Sundstrom, Paul Horn, Yuezhi Mao, Dmitri Zuev, Alec White,
  David Stuck, Shaama M.S., Shane Yost, Joonho Lee, David Small,
  Daniel Levine, Susi Lehtola, Hugh Burton, Evgeny Epifanovsky
 -----------------------------------------------------------------------
 Exchange:     0.2000 Hartree-Fock + 0.0800 Slater + 0.7200 B88
 Correlation:  0.1900 VWN1RPA + 0.8100 LYP
 Using SG-1 standard quadrature grid
 using 8 threads for integral computing
 -------------------------------------------------------
 OpenMP Integral computing Module                
 Release: version 2.0, May 2017, Q-Chem Inc. Pleasanton 
 -------------------------------------------------------
 -------------------------------------------------------
 OpenMP BLAS3 based DFT computing Module                
 Release: version 1.0, May 2013, Q-Chem Inc. Pittsburgh 
 -------------------------------------------------------
 A restricted SCF calculation will be
 performed using DIIS
 SCF converges when DIIS error is below 1.0e-08
 ---------------------------------------
  Cycle       Energy         DIIS error
 ---------------------------------------
    1   -3670.6500179444      1.72e-05  
    2   -3670.6500192208      9.12e-06  
    3   -3670.6500192250      9.14e-06  
    4   -3670.6500195200      9.37e-07  
    5   -3670.6500195233      2.68e-07  
    6   -3670.6500195234      7.85e-08  
    7   -3670.6500195234      4.51e-08  
    8   -3670.6500195234      1.32e-08  
    9   -3670.6500195235      1.71e-09  Convergence criterion met
 ---------------------------------------
 SCF time:   CPU 47.66s  wall 6.00s 
 SCF   energy in the final basis set =    -3670.6500195235
 Total energy in the final basis set =    -3670.6500195235

 --------------------------------------------------------------
             Orbital Energies (a.u.) and Symmetries
 --------------------------------------------------------------

 Alpha MOs, Restricted
 -- Occupied --                  
-482.87 -101.60 -101.59  -62.52  -56.34  -56.34  -56.34  -24.74
  1 A'    2 A'    3 A'    4 A'    5 A'    1 A"    6 A'    7 A'                 
-10.349 -10.308  -9.514  -9.505  -8.728  -7.279  -7.271  -7.268
  8 A'    9 A'   10 A'   11 A'   12 A'   13 A'   14 A'    2 A"                 
 -7.268  -7.260  -7.259  -6.561  -6.546  -6.546  -2.671  -2.667
 15 A'    3 A"   16 A'   17 A'    4 A"   18 A'   19 A'    5 A"                 
 -2.667  -2.655  -2.655  -1.286  -0.938  -0.904  -0.828  -0.760
 20 A'   21 A'    6 A"   22 A'   23 A'   24 A'   25 A'   26 A'                 
 -0.627  -0.555  -0.536  -0.525  -0.457  -0.441  -0.417  -0.379
 27 A'   28 A'   29 A'    7 A"   30 A'   31 A'    8 A"    9 A"                 
 -0.368  -0.356  -0.334  -0.316  -0.268
 32 A'   33 A'   10 A"   34 A'   11 A"                                         
 -- Virtual --                   
 -0.052  -0.038  -0.034  -0.008   0.016   0.035   0.045   0.046
 35 A'   12 A"   36 A'   37 A'   38 A'   39 A'   13 A"   40 A'                 
  0.058   0.064   0.075   0.076   0.081   0.108   0.109   0.116
 41 A'   42 A'   43 A'   14 A"   15 A"   44 A'   45 A'   46 A'                 
  0.118   0.123   0.137   0.150   0.171   0.178   0.197   0.222
 16 A"   47 A'   17 A"   48 A'   49 A'   50 A'   51 A'   52 A'                 
  0.233   0.277   0.301   0.303   0.334   0.363   0.388   0.393
 53 A'   54 A'   55 A'   18 A"   56 A'   57 A'   58 A'   59 A'                 
  0.407   0.422   0.431   0.437   0.454   0.459   0.463   0.477
 19 A"   60 A'   61 A'   20 A"   62 A'   63 A'   21 A"   64 A'                 
  0.500   0.514   0.555   0.579   0.597   0.605   0.641   0.688
 22 A"   23 A"   24 A"   65 A'   25 A"   66 A'   67 A'   68 A'                 
  0.735   0.766   0.774   0.812   0.816   0.823   0.835   0.875
 69 A'   26 A"   70 A'   71 A'   72 A'   27 A"   28 A"   73 A'                 
  0.884   0.903   0.908   0.958   0.976   1.070   1.106   1.173
 74 A'   75 A'   29 A"   76 A'   77 A'   78 A'   79 A'   30 A"                 
  1.178   1.210   1.266   1.372   1.386   1.454   1.559   1.573
 80 A'   81 A'   31 A"   32 A"   82 A'   83 A'   84 A'   33 A"                 
  1.656   1.682   1.860   1.866   1.937   1.989   2.024   2.120
 85 A'   86 A'   87 A'   34 A"   88 A'   35 A"   89 A'   90 A'                 
  2.161   2.212   2.223   2.248   2.326   2.364   2.482   2.483
 91 A'   92 A'   36 A"   37 A"   93 A'   94 A'   95 A'   96 A'                 
  2.610   2.797   2.952   3.066   3.171   3.451   3.740   3.771
 38 A"   39 A"   97 A'   98 A'   99 A'  100 A'   40 A"  101 A'                 
  3.950   3.977   4.010   4.048   4.053   4.163   4.352   4.750
 41 A"   42 A"  102 A'  103 A'   43 A"  104 A'  105 A'  106 A'                 
  6.269   6.350   6.583   6.674   7.530   7.578   7.645   9.704
 44 A"  107 A'  108 A'  109 A'   45 A"  110 A'  111 A'  112 A'                 
  9.760  23.279  24.031  25.762  25.813  25.950  25.972  26.323
113 A'  114 A'  115 A'   46 A"   47 A"  116 A'  117 A'  118 A'                 
 26.469  47.919  66.716 215.686 215.749 289.725 289.773 289.871
119 A'  120 A'  121 A'  122 A'  123 A'   48 A"  124 A'  125 A'                 
*******
126 A'                                                                         

 Beta MOs, Restricted
 -- Occupied --                  
-482.87 -101.60 -101.59  -62.52  -56.34  -56.34  -56.34  -24.74
  1 A'    2 A'    3 A'    4 A'    5 A'    1 A"    6 A'    7 A'                 
-10.349 -10.308  -9.514  -9.505  -8.728  -7.279  -7.271  -7.268
  8 A'    9 A'   10 A'   11 A'   12 A'   13 A'   14 A'    2 A"                 
 -7.268  -7.260  -7.259  -6.561  -6.546  -6.546  -2.671  -2.667
 15 A'    3 A"   16 A'   17 A'    4 A"   18 A'   19 A'    5 A"                 
 -2.667  -2.655  -2.655  -1.286  -0.938  -0.904  -0.828  -0.760
 20 A'   21 A'    6 A"   22 A'   23 A'   24 A'   25 A'   26 A'                 
 -0.627  -0.555  -0.536  -0.525  -0.457  -0.441  -0.417  -0.379
 27 A'   28 A'   29 A'    7 A"   30 A'   31 A'    8 A"    9 A"                 
 -0.368  -0.356  -0.334  -0.316  -0.268
 32 A'   33 A'   10 A"   34 A'   11 A"                                         
 -- Virtual --                   
 -0.052  -0.038  -0.034  -0.008   0.016   0.035   0.045   0.046
 35 A'   12 A"   36 A'   37 A'   38 A'   39 A'   13 A"   40 A'                 
  0.058   0.064   0.075   0.076   0.081   0.108   0.109   0.116
 41 A'   42 A'   43 A'   14 A"   15 A"   44 A'   45 A'   46 A'                 
  0.118   0.123   0.137   0.150   0.171   0.178   0.197   0.222
 16 A"   47 A'   17 A"   48 A'   49 A'   50 A'   51 A'   52 A'                 
  0.233   0.277   0.301   0.303   0.334   0.363   0.388   0.393
 53 A'   54 A'   55 A'   18 A"   56 A'   57 A'   58 A'   59 A'                 
  0.407   0.422   0.431   0.437   0.454   0.459   0.463   0.477
 19 A"   60 A'   61 A'   20 A"   62 A'   63 A'   21 A"   64 A'                 
  0.500   0.514   0.555   0.579   0.597   0.605   0.641   0.688
 22 A"   23 A"   24 A"   65 A'   25 A"   66 A'   67 A'   68 A'                 
  0.735   0.766   0.774   0.812   0.816   0.823   0.835   0.875
 69 A'   26 A"   70 A'   71 A'   72 A'   27 A"   28 A"   73 A'                 
  0.884   0.903   0.908   0.958   0.976   1.070   1.106   1.173
 74 A'   75 A'   29 A"   76 A'   77 A'   78 A'   79 A'   30 A"                 
  1.178   1.210   1.266   1.372   1.386   1.454   1.559   1.573
 80 A'   81 A'   31 A"   32 A"   82 A'   83 A'   84 A'   33 A"                 
  1.656   1.682   1.860   1.866   1.937   1.989   2.024   2.120
 85 A'   86 A'   87 A'   34 A"   88 A'   35 A"   89 A'   90 A'                 
  2.161   2.212   2.223   2.248   2.326   2.364   2.482   2.483
 91 A'   92 A'   36 A"   37 A"   93 A'   94 A'   95 A'   96 A'                 
  2.610   2.797   2.952   3.066   3.171   3.451   3.740   3.771
 38 A"   39 A"   97 A'   98 A'   99 A'  100 A'   40 A"  101 A'                 
  3.950   3.977   4.010   4.048   4.053   4.163   4.352   4.750
 41 A"   42 A"  102 A'  103 A'   43 A"  104 A'  105 A'  106 A'                 
  6.269   6.350   6.583   6.674   7.530   7.578   7.645   9.704
 44 A"  107 A'  108 A'  109 A'   45 A"  110 A'  111 A'  112 A'                 
  9.760  23.279  24.031  25.762  25.813  25.950  25.972  26.323
113 A'  114 A'  115 A'   46 A"   47 A"  116 A'  117 A'  118 A'                 
 26.469  47.919  66.716 215.686 215.749 289.725 289.773 289.871
119 A'  120 A'  121 A'  122 A'  123 A'   48 A"  124 A'  125 A'                 
*******
126 A'                                                                         
 --------------------------------------------------------------

          Ground-State Mulliken Net Atomic Charges

     Atom                 Charge (a.u.)
  ----------------------------------------
      1 Cl                    0.371427
      2 Br                   -0.145072
      3 F                    -0.010343
      4 Cl                    0.330154
      5 C                    -0.650689
      6 C                     0.104523
  ----------------------------------------
  Sum of atomic charges =     0.000000

 -----------------------------------------------------------------
                    Cartesian Multipole Moments
 -----------------------------------------------------------------
    Charge (ESU x 10^10)
                 0.0000
    Dipole Moment (Debye)
         X      -0.1697      Y       0.7766      Z       0.0000
       Tot       0.7949
    Quadrupole Moments (Debye-Ang)
        XX     -59.3846     XY       1.2920     YY     -58.2806
        XZ       0.0000     YZ      -0.0000     ZZ     -60.0059
    Octopole Moments (Debye-Ang^2)
       XXX     -42.7137    XXY       5.9825    XYY     -19.5609
       YYY      -0.8842    XXZ       0.0000    XYZ       0.0000
       YYZ       0.0000    XZZ     -12.9222    YZZ      -2.5503
       ZZZ       0.0000
    Hexadecapole Moments (Debye-Ang^3)
      XXXX    -815.6247   XXXY     -17.1186   XXYY    -223.8682
      XYYY     -20.5529   YYYY    -610.4505   XXXZ      -0.0000
      XXYZ       0.0000   XYYZ      -0.0000   YYYZ      -0.0000
      XXZZ    -149.9832   XYZZ     -11.9484   YYZZ    -121.1118
      XZZZ       0.0000   YZZZ      -0.0000   ZZZZ     -68.1507
 -----------------------------------------------------------------
 Calculating analytic gradient of the SCF energy
 Gradient of SCF Energy
            1           2           3           4           5           6
    1   0.0005261   0.0003098   0.0002236   0.0001755  -0.0008041  -0.0004309
    2   0.0004447  -0.0004873   0.0004000   0.0000362  -0.0007364   0.0003428
    3   0.0000000   0.0000000  -0.0000000   0.0000000  -0.0000000   0.0000000
 Max gradient component =       8.041E-04
 RMS gradient           =       3.758E-04
 Gradient time:  CPU 23.10 s  wall 3.00 s
 Geometry Optimization Parameters
   NAtoms,    NIC,     NZ,  NCons,   NDum,   NFix, NCnnct, MaxDiis
        6      37       0       0       0       0       0       0

 Cartesian Hessian Update
 Hessian Updated using BFGS Update


** GEOMETRY OPTIMIZATION IN DELOCALIZED INTERNAL COORDINATES **
   Searching for a Minimum

   Optimization Cycle:  17

                       Coordinates (Angstroms)
     ATOM                X               Y               Z
      1  Cl        2.2830722574    1.0781876112    0.0000000000
      2  Br       -1.0977639998    1.2290504108    0.0000000000
      3  F         1.9894955696   -1.4524042576    0.0000000000
      4  Cl       -0.9043237497   -1.8484128044    0.0000000000
      5  C         1.2848767555   -0.3212332689    0.0000000000
      6  C        -0.0509673044   -0.3409280856    0.0000000000
   Point Group: cs    Number of degrees of freedom:     9


   Energy is  -3670.650019523

 Hessian Updated using BFGS Update

  9 Hessian modes will be used to form the next step
  Hessian Eigenvalues:
     0.056740    0.088429    0.249696    0.257501    0.324983    0.402831
     0.498315    0.627141    1.044145

 Minimum Search - Taking Simple RFO Step
 Searching for Lamda that Minimizes Along All modes
 Value Taken    Lamda =  -0.00000330
 Step Taken.  Stepsize is  0.003904

                             Maximum     Tolerance    Cnvgd?
         Gradient           0.000657      0.000300      NO
         Displacement       0.003029      0.001200      NO
         Energy change     -0.000004      0.000001      NO


 New Cartesian Coordinates Obtained by Inverse Iteration

 Displacement from previous Coordinates is:  0.003037
 ----------------------------------------------------------------
             Standard Nuclear Orientation (Angstroms)
    I     Atom           X                Y                Z
 ----------------------------------------------------------------
    1      Cl      2.2824611398     1.0778580055     0.0000000000
    2      Br     -1.0983654898     1.2287971545     0.0000000000
    3      F       1.9893297761    -1.4528219012     0.0000000000
    4      Cl     -0.9043532834    -1.8477839139     0.0000000000
    5      C       1.2856482931    -0.3209896188     0.0000000000
    6      C      -0.0503309072    -0.3408001206     0.0000000000
 ----------------------------------------------------------------
 Molecular Point Group                 Cs    NOp =  2
 Largest Abelian Subgroup              Cs    NOp =  2
 Nuclear Repulsion Energy =   579.3247558977 hartrees
 There are       45 alpha and       45 beta electrons
 Applying Cartesian multipole field
    Component          Value
    ---------          -----
     (2,0,0)        1.00000E-11
     (0,2,0)        2.00000E-11
     (0,0,2)       -3.00000E-11
 Nucleus-field energy     =     0.0000000176 hartrees
 Requested basis set is 6-311++G(d,p)
 There are 63 shells and 174 basis functions
 A cutoff of  1.0D-11 yielded   1636 shell pairs
 There are     13601 function pairs (     14910 Cartesian)
 Smallest overlap matrix eigenvalue = 3.04E-05
 Guess MOs from SCF MO coefficient file

 -----------------------------------------------------------------------
  General SCF calculation program by
  Eric Jon Sundstrom, Paul Horn, Yuezhi Mao, Dmitri Zuev, Alec White,
  David Stuck, Shaama M.S., Shane Yost, Joonho Lee, David Small,
  Daniel Levine, Susi Lehtola, Hugh Burton, Evgeny Epifanovsky
 -----------------------------------------------------------------------
 Exchange:     0.2000 Hartree-Fock + 0.0800 Slater + 0.7200 B88
 Correlation:  0.1900 VWN1RPA + 0.8100 LYP
 Using SG-1 standard quadrature grid
 using 8 threads for integral computing
 -------------------------------------------------------
 OpenMP Integral computing Module                
 Release: version 2.0, May 2017, Q-Chem Inc. Pleasanton 
 -------------------------------------------------------
 -------------------------------------------------------
 OpenMP BLAS3 based DFT computing Module                
 Release: version 1.0, May 2013, Q-Chem Inc. Pittsburgh 
 -------------------------------------------------------
 A restricted SCF calculation will be
 performed using DIIS
 SCF converges when DIIS error is below 1.0e-08
 ---------------------------------------
  Cycle       Energy         DIIS error
 ---------------------------------------
    1   -3670.6500204189      1.50e-05  
    2   -3670.6500216268      5.52e-06  
    3   -3670.6500215209      7.71e-06  
    4   -3670.6500217305      1.17e-06  
    5   -3670.6500217353      5.27e-07  
    6   -3670.6500217360      1.29e-07  
    7   -3670.6500217361      3.72e-08  
    8   -3670.6500217361      8.75e-09  Convergence criterion met
 ---------------------------------------
 SCF time:   CPU 42.37s  wall 5.00s 
 SCF   energy in the final basis set =    -3670.6500217361
 Total energy in the final basis set =    -3670.6500217361

 --------------------------------------------------------------
             Orbital Energies (a.u.) and Symmetries
 --------------------------------------------------------------

 Alpha MOs, Restricted
 -- Occupied --                  
-482.87 -101.60 -101.59  -62.52  -56.34  -56.34  -56.34  -24.74
  1 A'    2 A'    3 A'    4 A'    5 A'    1 A"    6 A'    7 A'                 
-10.349 -10.308  -9.514  -9.505  -8.728  -7.279  -7.271  -7.269
  8 A'    9 A'   10 A'   11 A'   12 A'   13 A'   14 A'    2 A"                 
 -7.268  -7.260  -7.259  -6.561  -6.546  -6.546  -2.671  -2.667
 15 A'    3 A"   16 A'   17 A'    4 A"   18 A'   19 A'    5 A"                 
 -2.667  -2.655  -2.655  -1.286  -0.938  -0.904  -0.828  -0.760
 20 A'   21 A'    6 A"   22 A'   23 A'   24 A'   25 A'   26 A'                 
 -0.627  -0.555  -0.536  -0.525  -0.457  -0.441  -0.417  -0.379
 27 A'   28 A'   29 A'    7 A"   30 A'   31 A'    8 A"    9 A"                 
 -0.368  -0.356  -0.334  -0.316  -0.268
 32 A'   33 A'   10 A"   34 A'   11 A"                                         
 -- Virtual --                   
 -0.052  -0.038  -0.033  -0.008   0.016   0.035   0.045   0.045
 35 A'   12 A"   36 A'   37 A'   38 A'   39 A'   13 A"   40 A'                 
  0.058   0.064   0.075   0.076   0.081   0.108   0.109   0.116
 41 A'   42 A'   43 A'   14 A"   15 A"   44 A'   45 A'   46 A'                 
  0.118   0.123   0.137   0.150   0.171   0.178   0.197   0.222
 16 A"   47 A'   17 A"   48 A'   49 A'   50 A'   51 A'   52 A'                 
  0.233   0.277   0.301   0.303   0.334   0.363   0.388   0.393
 53 A'   54 A'   55 A'   18 A"   56 A'   57 A'   58 A'   59 A'                 
  0.407   0.422   0.431   0.437   0.454   0.459   0.463   0.477
 19 A"   60 A'   61 A'   20 A"   62 A'   63 A'   21 A"   64 A'                 
  0.500   0.514   0.555   0.579   0.597   0.605   0.641   0.688
 22 A"   23 A"   24 A"   65 A'   25 A"   66 A'   67 A'   68 A'                 
  0.734   0.766   0.774   0.812   0.817   0.823   0.835   0.875
 69 A'   26 A"   70 A'   71 A'   72 A'   27 A"   28 A"   73 A'                 
  0.884   0.903   0.908   0.958   0.976   1.070   1.106   1.173
 74 A'   75 A'   29 A"   76 A'   77 A'   78 A'   79 A'   30 A"                 
  1.178   1.210   1.266   1.372   1.386   1.454   1.560   1.573
 80 A'   81 A'   31 A"   32 A"   82 A'   83 A'   84 A'   33 A"                 
  1.656   1.682   1.860   1.866   1.937   1.989   2.024   2.120
 85 A'   86 A'   87 A'   34 A"   88 A'   35 A"   89 A'   90 A'                 
  2.161   2.212   2.223   2.248   2.326   2.364   2.482   2.483
 91 A'   92 A'   36 A"   37 A"   93 A'   94 A'   95 A'   96 A'                 
  2.610   2.797   2.952   3.066   3.171   3.451   3.740   3.771
 38 A"   39 A"   97 A'   98 A'   99 A'  100 A'   40 A"  101 A'                 
  3.950   3.977   4.010   4.048   4.053   4.163   4.352   4.750
 41 A"   42 A"  102 A'  103 A'   43 A"  104 A'  105 A'  106 A'                 
  6.269   6.350   6.583   6.674   7.530   7.578   7.645   9.705
 44 A"  107 A'  108 A'  109 A'   45 A"  110 A'  111 A'  112 A'                 
  9.761  23.279  24.030  25.762  25.813  25.950  25.972  26.323
113 A'  114 A'  115 A'   46 A"   47 A"  116 A'  117 A'  118 A'                 
 26.470  47.919  66.716 215.686 215.750 289.725 289.773 289.871
119 A'  120 A'  121 A'  122 A'  123 A'   48 A"  124 A'  125 A'                 
*******
126 A'                                                                         

 Beta MOs, Restricted
 -- Occupied --                  
-482.87 -101.60 -101.59  -62.52  -56.34  -56.34  -56.34  -24.74
  1 A'    2 A'    3 A'    4 A'    5 A'    1 A"    6 A'    7 A'                 
-10.349 -10.308  -9.514  -9.505  -8.728  -7.279  -7.271  -7.269
  8 A'    9 A'   10 A'   11 A'   12 A'   13 A'   14 A'    2 A"                 
 -7.268  -7.260  -7.259  -6.561  -6.546  -6.546  -2.671  -2.667
 15 A'    3 A"   16 A'   17 A'    4 A"   18 A'   19 A'    5 A"                 
 -2.667  -2.655  -2.655  -1.286  -0.938  -0.904  -0.828  -0.760
 20 A'   21 A'    6 A"   22 A'   23 A'   24 A'   25 A'   26 A'                 
 -0.627  -0.555  -0.536  -0.525  -0.457  -0.441  -0.417  -0.379
 27 A'   28 A'   29 A'    7 A"   30 A'   31 A'    8 A"    9 A"                 
 -0.368  -0.356  -0.334  -0.316  -0.268
 32 A'   33 A'   10 A"   34 A'   11 A"                                         
 -- Virtual --                   
 -0.052  -0.038  -0.033  -0.008   0.016   0.035   0.045   0.045
 35 A'   12 A"   36 A'   37 A'   38 A'   39 A'   13 A"   40 A'                 
  0.058   0.064   0.075   0.076   0.081   0.108   0.109   0.116
 41 A'   42 A'   43 A'   14 A"   15 A"   44 A'   45 A'   46 A'                 
  0.118   0.123   0.137   0.150   0.171   0.178   0.197   0.222
 16 A"   47 A'   17 A"   48 A'   49 A'   50 A'   51 A'   52 A'                 
  0.233   0.277   0.301   0.303   0.334   0.363   0.388   0.393
 53 A'   54 A'   55 A'   18 A"   56 A'   57 A'   58 A'   59 A'                 
  0.407   0.422   0.431   0.437   0.454   0.459   0.463   0.477
 19 A"   60 A'   61 A'   20 A"   62 A'   63 A'   21 A"   64 A'                 
  0.500   0.514   0.555   0.579   0.597   0.605   0.641   0.688
 22 A"   23 A"   24 A"   65 A'   25 A"   66 A'   67 A'   68 A'                 
  0.734   0.766   0.774   0.812   0.817   0.823   0.835   0.875
 69 A'   26 A"   70 A'   71 A'   72 A'   27 A"   28 A"   73 A'                 
  0.884   0.903   0.908   0.958   0.976   1.070   1.106   1.173
 74 A'   75 A'   29 A"   76 A'   77 A'   78 A'   79 A'   30 A"                 
  1.178   1.210   1.266   1.372   1.386   1.454   1.560   1.573
 80 A'   81 A'   31 A"   32 A"   82 A'   83 A'   84 A'   33 A"                 
  1.656   1.682   1.860   1.866   1.937   1.989   2.024   2.120
 85 A'   86 A'   87 A'   34 A"   88 A'   35 A"   89 A'   90 A'                 
  2.161   2.212   2.223   2.248   2.326   2.364   2.482   2.483
 91 A'   92 A'   36 A"   37 A"   93 A'   94 A'   95 A'   96 A'                 
  2.610   2.797   2.952   3.066   3.171   3.451   3.740   3.771
 38 A"   39 A"   97 A'   98 A'   99 A'  100 A'   40 A"  101 A'                 
  3.950   3.977   4.010   4.048   4.053   4.163   4.352   4.750
 41 A"   42 A"  102 A'  103 A'   43 A"  104 A'  105 A'  106 A'                 
  6.269   6.350   6.583   6.674   7.530   7.578   7.645   9.705
 44 A"  107 A'  108 A'  109 A'   45 A"  110 A'  111 A'  112 A'                 
  9.761  23.279  24.030  25.762  25.813  25.950  25.972  26.323
113 A'  114 A'  115 A'   46 A"   47 A"  116 A'  117 A'  118 A'                 
 26.470  47.919  66.716 215.686 215.750 289.725 289.773 289.871
119 A'  120 A'  121 A'  122 A'  123 A'   48 A"  124 A'  125 A'                 
*******
126 A'                                                                         
 --------------------------------------------------------------

          Ground-State Mulliken Net Atomic Charges

     Atom                 Charge (a.u.)
  ----------------------------------------
      1 Cl                    0.371900
      2 Br                   -0.145251
      3 F                    -0.010508
      4 Cl                    0.330092
      5 C                    -0.650171
      6 C                     0.103938
  ----------------------------------------
  Sum of atomic charges =     0.000000

 -----------------------------------------------------------------
                    Cartesian Multipole Moments
 -----------------------------------------------------------------
    Charge (ESU x 10^10)
                 0.0000
    Dipole Moment (Debye)
         X      -0.1641      Y       0.7797      Z       0.0000
       Tot       0.7968
    Quadrupole Moments (Debye-Ang)
        XX     -59.3715     XY       1.2999     YY     -58.2857
        XZ       0.0000     YZ       0.0000     ZZ     -60.0046
    Octopole Moments (Debye-Ang^2)
       XXX     -42.6528    XXY       5.9978    XYY     -19.5388
       YYY      -0.8709    XXZ      -0.0000    XYZ       0.0000
       YYZ       0.0000    XZZ     -12.9019    YZZ      -2.5472
       ZZZ      -0.0000
    Hexadecapole Moments (Debye-Ang^3)
      XXXX    -815.5128   XXXY     -16.9966   XXYY    -223.8089
      XYYY     -20.4102   YYYY    -610.2627   XXXZ       0.0000
      XXYZ      -0.0000   XYYZ       0.0000   YYYZ       0.0000
      XXZZ    -149.9656   XYZZ     -11.9036   YYZZ    -121.0669
      XZZZ      -0.0000   YZZZ      -0.0000   ZZZZ     -68.1486
 -----------------------------------------------------------------
 Calculating analytic gradient of the SCF energy
 Gradient of SCF Energy
            1           2           3           4           5           6
    1   0.0001327   0.0001666   0.0000951   0.0001280  -0.0001876  -0.0003347
    2   0.0000798  -0.0004441   0.0003444   0.0001195  -0.0003406   0.0002410
    3  -0.0000000   0.0000000   0.0000000  -0.0000000  -0.0000000  -0.0000000
 Max gradient component =       4.441E-04
 RMS gradient           =       2.012E-04
 Gradient time:  CPU 23.06 s  wall 3.00 s
 Geometry Optimization Parameters
   NAtoms,    NIC,     NZ,  NCons,   NDum,   NFix, NCnnct, MaxDiis
        6      37       0       0       0       0       0       0

 Cartesian Hessian Update
 Hessian Updated using BFGS Update


** GEOMETRY OPTIMIZATION IN DELOCALIZED INTERNAL COORDINATES **
   Searching for a Minimum

   Optimization Cycle:  18

                       Coordinates (Angstroms)
     ATOM                X               Y               Z
      1  Cl        2.2824611398    1.0778580055    0.0000000000
      2  Br       -1.0983654898    1.2287971545    0.0000000000
      3  F         1.9893297761   -1.4528219012    0.0000000000
      4  Cl       -0.9043532834   -1.8477839139    0.0000000000
      5  C         1.2856482931   -0.3209896188    0.0000000000
      6  C        -0.0503309072   -0.3408001206    0.0000000000
   Point Group: cs    Number of degrees of freedom:     9


   Energy is  -3670.650021736

 Hessian Updated using BFGS Update

  9 Hessian modes will be used to form the next step
  Hessian Eigenvalues:
     0.061406    0.096824    0.181494    0.252492    0.278253    0.390977
     0.483365    0.609033    1.043508

 Minimum Search - Taking Simple RFO Step
 Searching for Lamda that Minimizes Along All modes
 Value Taken    Lamda =  -0.00000134
 Step Taken.  Stepsize is  0.002852

                             Maximum     Tolerance    Cnvgd?
         Gradient           0.000283      0.000300     YES
         Displacement       0.001820      0.001200      NO
         Energy change     -0.000002      0.000001      NO


 New Cartesian Coordinates Obtained by Inverse Iteration

 Displacement from previous Coordinates is:  0.002190
 ----------------------------------------------------------------
             Standard Nuclear Orientation (Angstroms)
    I     Atom           X                Y                Z
 ----------------------------------------------------------------
    1      Cl      2.2818424454     1.0780012208     0.0000000000
    2      Br     -1.0984041166     1.2291806951     0.0000000000
    3      F       1.9889902252    -1.4533674676     0.0000000000
    4      Cl     -0.9041217486    -1.8478829953     0.0000000000
    5      C       1.2860166272    -0.3208446718     0.0000000000
    6      C      -0.0499339039    -0.3408271757     0.0000000000
 ----------------------------------------------------------------
 Molecular Point Group                 Cs    NOp =  2
 Largest Abelian Subgroup              Cs    NOp =  2
 Nuclear Repulsion Energy =   579.3075972085 hartrees
 There are       45 alpha and       45 beta electrons
 Applying Cartesian multipole field
    Component          Value
    ---------          -----
     (2,0,0)        1.00000E-11
     (0,2,0)        2.00000E-11
     (0,0,2)       -3.00000E-11
 Nucleus-field energy     =     0.0000000176 hartrees
 Requested basis set is 6-311++G(d,p)
 There are 63 shells and 174 basis functions
 A cutoff of  1.0D-11 yielded   1636 shell pairs
 There are     13601 function pairs (     14910 Cartesian)
 Smallest overlap matrix eigenvalue = 3.04E-05
 Guess MOs from SCF MO coefficient file

 -----------------------------------------------------------------------
  General SCF calculation program by
  Eric Jon Sundstrom, Paul Horn, Yuezhi Mao, Dmitri Zuev, Alec White,
  David Stuck, Shaama M.S., Shane Yost, Joonho Lee, David Small,
  Daniel Levine, Susi Lehtola, Hugh Burton, Evgeny Epifanovsky
 -----------------------------------------------------------------------
 Exchange:     0.2000 Hartree-Fock + 0.0800 Slater + 0.7200 B88
 Correlation:  0.1900 VWN1RPA + 0.8100 LYP
 Using SG-1 standard quadrature grid
 using 8 threads for integral computing
 -------------------------------------------------------
 OpenMP Integral computing Module                
 Release: version 2.0, May 2017, Q-Chem Inc. Pleasanton 
 -------------------------------------------------------
 -------------------------------------------------------
 OpenMP BLAS3 based DFT computing Module                
 Release: version 1.0, May 2013, Q-Chem Inc. Pittsburgh 
 -------------------------------------------------------
 A restricted SCF calculation will be
 performed using DIIS
 SCF converges when DIIS error is below 1.0e-08
 ---------------------------------------
  Cycle       Energy         DIIS error
 ---------------------------------------
    1   -3670.6500219430      1.05e-05  
    2   -3670.6500224808      4.55e-06  
    3   -3670.6500223988      6.50e-06  
    4   -3670.6500225526      7.12e-07  
    5   -3670.6500225540      3.68e-07  
    6   -3670.6500225544      5.05e-08  
    7   -3670.6500225544      1.86e-08  
    8   -3670.6500225544      7.86e-09  Convergence criterion met
 ---------------------------------------
 SCF time:   CPU 42.35s  wall 6.00s 
 SCF   energy in the final basis set =    -3670.6500225544
 Total energy in the final basis set =    -3670.6500225544

 --------------------------------------------------------------
             Orbital Energies (a.u.) and Symmetries
 --------------------------------------------------------------

 Alpha MOs, Restricted
 -- Occupied --                  
-482.87 -101.60 -101.59  -62.52  -56.34  -56.34  -56.34  -24.74
  1 A'    2 A'    3 A'    4 A'    5 A'    1 A"    6 A'    7 A'                 
-10.349 -10.308  -9.514  -9.505  -8.728  -7.279  -7.270  -7.269
  8 A'    9 A'   10 A'   11 A'   12 A'   13 A'   14 A'    2 A"                 
 -7.268  -7.260  -7.259  -6.561  -6.546  -6.546  -2.671  -2.667
 15 A'    3 A"   16 A'   17 A'    4 A"   18 A'   19 A'    5 A"                 
 -2.667  -2.655  -2.655  -1.286  -0.938  -0.904  -0.828  -0.760
 20 A'   21 A'    6 A"   22 A'   23 A'   24 A'   25 A'   26 A'                 
 -0.627  -0.555  -0.536  -0.525  -0.457  -0.441  -0.417  -0.379
 27 A'   28 A'   29 A'    7 A"   30 A'   31 A'    8 A"    9 A"                 
 -0.368  -0.356  -0.334  -0.316  -0.268
 32 A'   33 A'   10 A"   34 A'   11 A"                                         
 -- Virtual --                   
 -0.052  -0.038  -0.033  -0.008   0.016   0.035   0.045   0.045
 35 A'   12 A"   36 A'   37 A'   38 A'   39 A'   13 A"   40 A'                 
  0.058   0.064   0.075   0.076   0.081   0.108   0.109   0.116
 41 A'   42 A'   43 A'   14 A"   15 A"   44 A'   45 A'   46 A'                 
  0.118   0.123   0.137   0.150   0.171   0.178   0.197   0.222
 16 A"   47 A'   17 A"   48 A'   49 A'   50 A'   51 A'   52 A'                 
  0.233   0.277   0.301   0.303   0.334   0.363   0.388   0.393
 53 A'   54 A'   55 A'   18 A"   56 A'   57 A'   58 A'   59 A'                 
  0.407   0.422   0.431   0.437   0.454   0.459   0.463   0.477
 19 A"   60 A'   61 A'   20 A"   62 A'   63 A'   21 A"   64 A'                 
  0.500   0.514   0.555   0.580   0.597   0.605   0.640   0.688
 22 A"   23 A"   24 A"   65 A'   25 A"   66 A'   67 A'   68 A'                 
  0.734   0.766   0.774   0.812   0.817   0.823   0.835   0.875
 69 A'   26 A"   70 A'   71 A'   72 A'   27 A"   28 A"   73 A'                 
  0.884   0.903   0.908   0.958   0.976   1.069   1.106   1.173
 74 A'   75 A'   29 A"   76 A'   77 A'   78 A'   79 A'   30 A"                 
  1.178   1.210   1.266   1.372   1.386   1.454   1.560   1.574
 80 A'   81 A'   31 A"   32 A"   82 A'   83 A'   84 A'   33 A"                 
  1.656   1.682   1.860   1.866   1.937   1.989   2.024   2.120
 85 A'   86 A'   87 A'   34 A"   88 A'   35 A"   89 A'   90 A'                 
  2.161   2.212   2.223   2.248   2.326   2.364   2.482   2.483
 91 A'   92 A'   36 A"   37 A"   93 A'   94 A'   95 A'   96 A'                 
  2.610   2.797   2.952   3.066   3.171   3.451   3.740   3.771
 38 A"   39 A"   97 A'   98 A'   99 A'  100 A'   40 A"  101 A'                 
  3.949   3.977   4.010   4.048   4.053   4.163   4.352   4.750
 41 A"   42 A"  102 A'  103 A'   43 A"  104 A'  105 A'  106 A'                 
  6.269   6.350   6.583   6.674   7.530   7.578   7.645   9.705
 44 A"  107 A'  108 A'  109 A'   45 A"  110 A'  111 A'  112 A'                 
  9.761  23.279  24.030  25.762  25.813  25.950  25.972  26.323
113 A'  114 A'  115 A'   46 A"   47 A"  116 A'  117 A'  118 A'                 
 26.470  47.919  66.716 215.686 215.750 289.725 289.773 289.871
119 A'  120 A'  121 A'  122 A'  123 A'   48 A"  124 A'  125 A'                 
*******
126 A'                                                                         

 Beta MOs, Restricted
 -- Occupied --                  
-482.87 -101.60 -101.59  -62.52  -56.34  -56.34  -56.34  -24.74
  1 A'    2 A'    3 A'    4 A'    5 A'    1 A"    6 A'    7 A'                 
-10.349 -10.308  -9.514  -9.505  -8.728  -7.279  -7.270  -7.269
  8 A'    9 A'   10 A'   11 A'   12 A'   13 A'   14 A'    2 A"                 
 -7.268  -7.260  -7.259  -6.561  -6.546  -6.546  -2.671  -2.667
 15 A'    3 A"   16 A'   17 A'    4 A"   18 A'   19 A'    5 A"                 
 -2.667  -2.655  -2.655  -1.286  -0.938  -0.904  -0.828  -0.760
 20 A'   21 A'    6 A"   22 A'   23 A'   24 A'   25 A'   26 A'                 
 -0.627  -0.555  -0.536  -0.525  -0.457  -0.441  -0.417  -0.379
 27 A'   28 A'   29 A'    7 A"   30 A'   31 A'    8 A"    9 A"                 
 -0.368  -0.356  -0.334  -0.316  -0.268
 32 A'   33 A'   10 A"   34 A'   11 A"                                         
 -- Virtual --                   
 -0.052  -0.038  -0.033  -0.008   0.016   0.035   0.045   0.045
 35 A'   12 A"   36 A'   37 A'   38 A'   39 A'   13 A"   40 A'                 
  0.058   0.064   0.075   0.076   0.081   0.108   0.109   0.116
 41 A'   42 A'   43 A'   14 A"   15 A"   44 A'   45 A'   46 A'                 
  0.118   0.123   0.137   0.150   0.171   0.178   0.197   0.222
 16 A"   47 A'   17 A"   48 A'   49 A'   50 A'   51 A'   52 A'                 
  0.233   0.277   0.301   0.303   0.334   0.363   0.388   0.393
 53 A'   54 A'   55 A'   18 A"   56 A'   57 A'   58 A'   59 A'                 
  0.407   0.422   0.431   0.437   0.454   0.459   0.463   0.477
 19 A"   60 A'   61 A'   20 A"   62 A'   63 A'   21 A"   64 A'                 
  0.500   0.514   0.555   0.580   0.597   0.605   0.640   0.688
 22 A"   23 A"   24 A"   65 A'   25 A"   66 A'   67 A'   68 A'                 
  0.734   0.766   0.774   0.812   0.817   0.823   0.835   0.875
 69 A'   26 A"   70 A'   71 A'   72 A'   27 A"   28 A"   73 A'                 
  0.884   0.903   0.908   0.958   0.976   1.069   1.106   1.173
 74 A'   75 A'   29 A"   76 A'   77 A'   78 A'   79 A'   30 A"                 
  1.178   1.210   1.266   1.372   1.386   1.454   1.560   1.574
 80 A'   81 A'   31 A"   32 A"   82 A'   83 A'   84 A'   33 A"                 
  1.656   1.682   1.860   1.866   1.937   1.989   2.024   2.120
 85 A'   86 A'   87 A'   34 A"   88 A'   35 A"   89 A'   90 A'                 
  2.161   2.212   2.223   2.248   2.326   2.364   2.482   2.483
 91 A'   92 A'   36 A"   37 A"   93 A'   94 A'   95 A'   96 A'                 
  2.610   2.797   2.952   3.066   3.171   3.451   3.740   3.771
 38 A"   39 A"   97 A'   98 A'   99 A'  100 A'   40 A"  101 A'                 
  3.949   3.977   4.010   4.048   4.053   4.163   4.352   4.750
 41 A"   42 A"  102 A'  103 A'   43 A"  104 A'  105 A'  106 A'                 
  6.269   6.350   6.583   6.674   7.530   7.578   7.645   9.705
 44 A"  107 A'  108 A'  109 A'   45 A"  110 A'  111 A'  112 A'                 
  9.761  23.279  24.030  25.762  25.813  25.950  25.972  26.323
113 A'  114 A'  115 A'   46 A"   47 A"  116 A'  117 A'  118 A'                 
 26.470  47.919  66.716 215.686 215.750 289.725 289.773 289.871
119 A'  120 A'  121 A'  122 A'  123 A'   48 A"  124 A'  125 A'                 
*******
126 A'                                                                         
 --------------------------------------------------------------

          Ground-State Mulliken Net Atomic Charges

     Atom                 Charge (a.u.)
  ----------------------------------------
      1 Cl                    0.372301
      2 Br                   -0.145436
      3 F                    -0.010717
      4 Cl                    0.330123
      5 C                    -0.650102
      6 C                     0.103831
  ----------------------------------------
  Sum of atomic charges =     0.000000

 -----------------------------------------------------------------
                    Cartesian Multipole Moments
 -----------------------------------------------------------------
    Charge (ESU x 10^10)
                 0.0000
    Dipole Moment (Debye)
         X      -0.1607      Y       0.7822      Z      -0.0000
       Tot       0.7985
    Quadrupole Moments (Debye-Ang)
        XX     -59.3671     XY       1.3066     YY     -58.2855
        XZ      -0.0000     YZ      -0.0000     ZZ     -60.0049
    Octopole Moments (Debye-Ang^2)
       XXX     -42.6277    XXY       6.0020    XYY     -19.5318
       YYY      -0.8750    XXZ      -0.0000    XYZ      -0.0000
       YYZ       0.0000    XZZ     -12.8944    YZZ      -2.5514
       ZZZ      -0.0000
    Hexadecapole Moments (Debye-Ang^3)
      XXXX    -815.2594   XXXY     -16.9205   XXYY    -223.7982
      XYYY     -20.3184   YYYY    -610.4396   XXXZ      -0.0000
      XXYZ      -0.0000   XYYZ      -0.0000   YYYZ      -0.0000
      XXZZ    -149.9190   XYZZ     -11.8771   YYZZ    -121.1011
      XZZZ      -0.0000   YZZZ      -0.0000   ZZZZ     -68.1495
 -----------------------------------------------------------------
 Calculating analytic gradient of the SCF energy
 Gradient of SCF Energy
            1           2           3           4           5           6
    1  -0.0000842   0.0000502   0.0000244   0.0000874   0.0000200  -0.0000979
    2  -0.0000122  -0.0002535   0.0001432   0.0000282  -0.0000377   0.0001319
    3  -0.0000000   0.0000000   0.0000000  -0.0000000  -0.0000000   0.0000000
 Max gradient component =       2.535E-04
 RMS gradient           =       8.574E-05
 Gradient time:  CPU 23.24 s  wall 3.02 s
 Geometry Optimization Parameters
   NAtoms,    NIC,     NZ,  NCons,   NDum,   NFix, NCnnct, MaxDiis
        6      37       0       0       0       0       0       0

 Cartesian Hessian Update
 Hessian Updated using BFGS Update


** GEOMETRY OPTIMIZATION IN DELOCALIZED INTERNAL COORDINATES **
   Searching for a Minimum

   Optimization Cycle:  19

                       Coordinates (Angstroms)
     ATOM                X               Y               Z
      1  Cl        2.2818424454    1.0780012208    0.0000000000
      2  Br       -1.0984041166    1.2291806951    0.0000000000
      3  F         1.9889902252   -1.4533674676    0.0000000000
      4  Cl       -0.9041217486   -1.8478829953    0.0000000000
      5  C         1.2860166272   -0.3208446718    0.0000000000
      6  C        -0.0499339039   -0.3408271757    0.0000000000
   Point Group: cs    Number of degrees of freedom:     9


   Energy is  -3670.650022554

 Hessian Updated using BFGS Update

  9 Hessian modes will be used to form the next step
  Hessian Eigenvalues:
     0.061058    0.080417    0.171065    0.252969    0.290057    0.387179
     0.472195    0.602034    1.042044

 Minimum Search - Taking Simple RFO Step
 Searching for Lamda that Minimizes Along All modes
 Value Taken    Lamda =   0.00000000
 Step Taken.  Stepsize is  0.001445

                             Maximum     Tolerance    Cnvgd?
         Gradient           0.000104      0.000300     YES
         Displacement       0.001270      0.001200      NO
         Energy change     -0.000001      0.000001     YES


                       Distance Matrix (Angstroms)
             Cl(  1)   Br(  2)   F (  3)   Cl(  4)   C (  5)
   Br(  2)  3.383626
   F (  3)  2.548252  4.089996
   Cl(  4)  4.325641  3.083191  2.919887
   C (  5)  1.717102  2.843948  1.332959  2.669935
   C (  6)  2.729516  1.887913  2.322705  1.732297  1.336100

 Final energy is   -3670.6500225543514     


 ******************************
 **  OPTIMIZATION CONVERGED  **
 ******************************

                       Coordinates (Angstroms)
     ATOM                X               Y               Z
      1  Cl        2.2818424454    1.0780012208    0.0000000000
      2  Br       -1.0984041166    1.2291806951    0.0000000000
      3  F         1.9889902252   -1.4533674676    0.0000000000
      4  Cl       -0.9041217486   -1.8478829953    0.0000000000
      5  C         1.2860166272   -0.3208446718    0.0000000000
      6  C        -0.0499339039   -0.3408271757    0.0000000000

Z-matrix Print:
$molecule
0 1
Br
C  1 1.887913
C  2 1.336100 1 122.878539
F  3 1.332959 2 120.971546 1 -180.000000 0
Cl 3 1.717102 2 126.303661 1 -0.000000 0
Cl 2 1.732297 1 116.720286 3 -180.000000 0
$end


 --------------------------------------------------------------
             Orbital Energies (a.u.) and Symmetries
 --------------------------------------------------------------

 Alpha MOs, Restricted
 -- Occupied --                  
-482.87 -101.60 -101.59  -62.52  -56.34  -56.34  -56.34  -24.74
  1 A'    2 A'    3 A'    4 A'    5 A'    1 A"    6 A'    7 A'                 
-10.349 -10.308  -9.514  -9.505  -8.728  -7.279  -7.270  -7.269
  8 A'    9 A'   10 A'   11 A'   12 A'   13 A'   14 A'    2 A"                 
 -7.268  -7.260  -7.259  -6.561  -6.546  -6.546  -2.671  -2.667
 15 A'    3 A"   16 A'   17 A'    4 A"   18 A'   19 A'    5 A"                 
 -2.667  -2.655  -2.655  -1.286  -0.938  -0.904  -0.828  -0.760
 20 A'   21 A'    6 A"   22 A'   23 A'   24 A'   25 A'   26 A'                 
 -0.627  -0.555  -0.536  -0.525  -0.457  -0.441  -0.417  -0.379
 27 A'   28 A'   29 A'    7 A"   30 A'   31 A'    8 A"    9 A"                 
 -0.368  -0.356  -0.334  -0.316  -0.268
 32 A'   33 A'   10 A"   34 A'   11 A"                                         
 -- Virtual --                   
 -0.052  -0.038  -0.033  -0.008   0.016   0.035   0.045   0.045
 35 A'   12 A"   36 A'   37 A'   38 A'   39 A'   13 A"   40 A'                 
  0.058   0.064   0.075   0.076   0.081   0.108   0.109   0.116
 41 A'   42 A'   43 A'   14 A"   15 A"   44 A'   45 A'   46 A'                 
  0.118   0.123   0.137   0.150   0.171   0.178   0.197   0.222
 16 A"   47 A'   17 A"   48 A'   49 A'   50 A'   51 A'   52 A'                 
  0.233   0.277   0.301   0.303   0.334   0.363   0.388   0.393
 53 A'   54 A'   55 A'   18 A"   56 A'   57 A'   58 A'   59 A'                 
  0.407   0.422   0.431   0.437   0.454   0.459   0.463   0.477
 19 A"   60 A'   61 A'   20 A"   62 A'   63 A'   21 A"   64 A'                 
  0.500   0.514   0.555   0.580   0.597   0.605   0.640   0.688
 22 A"   23 A"   24 A"   65 A'   25 A"   66 A'   67 A'   68 A'                 
  0.734   0.766   0.774   0.812   0.817   0.823   0.835   0.875
 69 A'   26 A"   70 A'   71 A'   72 A'   27 A"   28 A"   73 A'                 
  0.884   0.903   0.908   0.958   0.976   1.069   1.106   1.173
 74 A'   75 A'   29 A"   76 A'   77 A'   78 A'   79 A'   30 A"                 
  1.178   1.210   1.266   1.372   1.386   1.454   1.560   1.574
 80 A'   81 A'   31 A"   32 A"   82 A'   83 A'   84 A'   33 A"                 
  1.656   1.682   1.860   1.866   1.937   1.989   2.024   2.120
 85 A'   86 A'   87 A'   34 A"   88 A'   35 A"   89 A'   90 A'                 
  2.161   2.212   2.223   2.248   2.326   2.364   2.482   2.483
 91 A'   92 A'   36 A"   37 A"   93 A'   94 A'   95 A'   96 A'                 
  2.610   2.797   2.952   3.066   3.171   3.451   3.740   3.771
 38 A"   39 A"   97 A'   98 A'   99 A'  100 A'   40 A"  101 A'                 
  3.949   3.977   4.010   4.048   4.053   4.163   4.352   4.750
 41 A"   42 A"  102 A'  103 A'   43 A"  104 A'  105 A'  106 A'                 
  6.269   6.350   6.583   6.674   7.530   7.578   7.645   9.705
 44 A"  107 A'  108 A'  109 A'   45 A"  110 A'  111 A'  112 A'                 
  9.761  23.279  24.030  25.762  25.813  25.950  25.972  26.323
113 A'  114 A'  115 A'   46 A"   47 A"  116 A'  117 A'  118 A'                 
 26.470  47.919  66.716 215.686 215.750 289.725 289.773 289.871
119 A'  120 A'  121 A'  122 A'  123 A'   48 A"  124 A'  125 A'                 
*******
126 A'                                                                         

 Beta MOs, Restricted
 -- Occupied --                  
-482.87 -101.60 -101.59  -62.52  -56.34  -56.34  -56.34  -24.74
  1 A'    2 A'    3 A'    4 A'    5 A'    1 A"    6 A'    7 A'                 
-10.349 -10.308  -9.514  -9.505  -8.728  -7.279  -7.270  -7.269
  8 A'    9 A'   10 A'   11 A'   12 A'   13 A'   14 A'    2 A"                 
 -7.268  -7.260  -7.259  -6.561  -6.546  -6.546  -2.671  -2.667
 15 A'    3 A"   16 A'   17 A'    4 A"   18 A'   19 A'    5 A"                 
 -2.667  -2.655  -2.655  -1.286  -0.938  -0.904  -0.828  -0.760
 20 A'   21 A'    6 A"   22 A'   23 A'   24 A'   25 A'   26 A'                 
 -0.627  -0.555  -0.536  -0.525  -0.457  -0.441  -0.417  -0.379
 27 A'   28 A'   29 A'    7 A"   30 A'   31 A'    8 A"    9 A"                 
 -0.368  -0.356  -0.334  -0.316  -0.268
 32 A'   33 A'   10 A"   34 A'   11 A"                                         
 -- Virtual --                   
 -0.052  -0.038  -0.033  -0.008   0.016   0.035   0.045   0.045
 35 A'   12 A"   36 A'   37 A'   38 A'   39 A'   13 A"   40 A'                 
  0.058   0.064   0.075   0.076   0.081   0.108   0.109   0.116
 41 A'   42 A'   43 A'   14 A"   15 A"   44 A'   45 A'   46 A'                 
  0.118   0.123   0.137   0.150   0.171   0.178   0.197   0.222
 16 A"   47 A'   17 A"   48 A'   49 A'   50 A'   51 A'   52 A'                 
  0.233   0.277   0.301   0.303   0.334   0.363   0.388   0.393
 53 A'   54 A'   55 A'   18 A"   56 A'   57 A'   58 A'   59 A'                 
  0.407   0.422   0.431   0.437   0.454   0.459   0.463   0.477
 19 A"   60 A'   61 A'   20 A"   62 A'   63 A'   21 A"   64 A'                 
  0.500   0.514   0.555   0.580   0.597   0.605   0.640   0.688
 22 A"   23 A"   24 A"   65 A'   25 A"   66 A'   67 A'   68 A'                 
  0.734   0.766   0.774   0.812   0.817   0.823   0.835   0.875
 69 A'   26 A"   70 A'   71 A'   72 A'   27 A"   28 A"   73 A'                 
  0.884   0.903   0.908   0.958   0.976   1.069   1.106   1.173
 74 A'   75 A'   29 A"   76 A'   77 A'   78 A'   79 A'   30 A"                 
  1.178   1.210   1.266   1.372   1.386   1.454   1.560   1.574
 80 A'   81 A'   31 A"   32 A"   82 A'   83 A'   84 A'   33 A"                 
  1.656   1.682   1.860   1.866   1.937   1.989   2.024   2.120
 85 A'   86 A'   87 A'   34 A"   88 A'   35 A"   89 A'   90 A'                 
  2.161   2.212   2.223   2.248   2.326   2.364   2.482   2.483
 91 A'   92 A'   36 A"   37 A"   93 A'   94 A'   95 A'   96 A'                 
  2.610   2.797   2.952   3.066   3.171   3.451   3.740   3.771
 38 A"   39 A"   97 A'   98 A'   99 A'  100 A'   40 A"  101 A'                 
  3.949   3.977   4.010   4.048   4.053   4.163   4.352   4.750
 41 A"   42 A"  102 A'  103 A'   43 A"  104 A'  105 A'  106 A'                 
  6.269   6.350   6.583   6.674   7.530   7.578   7.645   9.705
 44 A"  107 A'  108 A'  109 A'   45 A"  110 A'  111 A'  112 A'                 
  9.761  23.279  24.030  25.762  25.813  25.950  25.972  26.323
113 A'  114 A'  115 A'   46 A"   47 A"  116 A'  117 A'  118 A'                 
 26.470  47.919  66.716 215.686 215.750 289.725 289.773 289.871
119 A'  120 A'  121 A'  122 A'  123 A'   48 A"  124 A'  125 A'                 
*******
126 A'                                                                         
 --------------------------------------------------------------

          Ground-State Mulliken Net Atomic Charges

     Atom                 Charge (a.u.)
  ----------------------------------------
      1 Cl                    0.372301
      2 Br                   -0.145436
      3 F                    -0.010717
      4 Cl                    0.330123
      5 C                    -0.650102
      6 C                     0.103831
  ----------------------------------------
  Sum of atomic charges =     0.000000

 -----------------------------------------------------------------
                    Cartesian Multipole Moments
 -----------------------------------------------------------------
    Charge (ESU x 10^10)
                 0.0000
    Dipole Moment (Debye)
         X      -0.1607      Y       0.7822      Z      -0.0000
       Tot       0.7985
    Quadrupole Moments (Debye-Ang)
        XX     -59.3671     XY       1.3066     YY     -58.2855
        XZ      -0.0000     YZ      -0.0000     ZZ     -60.0049
    Octopole Moments (Debye-Ang^2)
       XXX     -42.6277    XXY       6.0020    XYY     -19.5318
       YYY      -0.8750    XXZ      -0.0000    XYZ      -0.0000
       YYZ       0.0000    XZZ     -12.8944    YZZ      -2.5514
       ZZZ      -0.0000
    Hexadecapole Moments (Debye-Ang^3)
      XXXX    -815.2594   XXXY     -16.9205   XXYY    -223.7982
      XYYY     -20.3184   YYYY    -610.4396   XXXZ      -0.0000
      XXYZ      -0.0000   XYYZ      -0.0000   YYYZ      -0.0000
      XXZZ    -149.9190   XYZZ     -11.8771   YYZZ    -121.1011
      XZZZ      -0.0000   YZZZ      -0.0000   ZZZZ     -68.1495
 -----------------------------------------------------------------
Archival summary:
1\1\K55V\OPT\ProcedureUnspecified\BasisUnspecified\r1l212\taweetha\MonAug2704:34:222018MonAug2704:34:222018\0\\#,OPT,ProcedureUnspecified,BasisUnspecified,\\0,1\Br\C,1,1.88791\C,2,1.3361,1,122.879\F,3,1.33296,2,120.972,1,-180,0\Cl,3,1.7171,2,126.304,1,-0,0\Cl,2,1.7323,1,116.72,3,-180,0\\\@

 Total job time:  205.73s(wall), 1560.89s(cpu) 
 Mon Aug 27 04:34:22 2018

        *************************************************************
        *                                                           *
        *  Thank you very much for using Q-Chem.  Have a nice day.  *
        *                                                           *
        *************************************************************


 
User input: 2 of 2 
 
Q-Chem Developer Version!
                  Welcome to Q-Chem
     A Quantum Leap Into The Future Of Chemistry


 Q-Chem 5.1, Q-Chem, Inc., Pleasanton, CA (2018)

 Yihan Shao,  Zhengting Gan,  E. Epifanovsky,  A. T. B. Gilbert,  M. Wormit,  
 J. Kussmann,  A. W. Lange,  A. Behn,  Jia Deng,  Xintian Feng,  D. Ghosh,  
 M. Goldey,  P. R. Horn,  L. D. Jacobson,  I. Kaliman,  T. Kus,  A. Landau,  
 Jie Liu,  E. I. Proynov,  R. M. Richard,  R. P. Steele,  E. J. Sundstrom,  
 H. L. Woodcock III,  P. M. Zimmerman,  D. Zuev,  B. Albrecht,  E. Alguire,  
 S. A. Baeppler,  D. Barton,  Z. Benda,  Y. A. Bernard,  E. J. Berquist,  
 K. B. Bravaya,  H. Burton,  D. Casanova,  Chun-Min Chang,  Yunqing Chen,  
 A. Chien,  K. D. Closser,  M. P. Coons,  S. Coriani,  S. Dasgupta,  
 A. L. Dempwolff,  M. Diedenhofen,  Hainam Do,  R. G. Edgar,  Po-Tung Fang,  
 S. Faraji,  S. Fatehi,  Qingguo Feng,  K. D. Fenk,  J. Fosso-Tande,  
 Qinghui Ge,  A. Ghysels,  G. Gidofalvi,  J. Gomes,  J. Gonthier,  A. Gunina,  
 D. Hait,  M. W. D. Hanson-Heine,  P. H. P. Harbach,  A. W. Hauser,  
 J. E. Herr,  E. G. Hohenstein,  Z. C. Holden,  Kerwin Hui,  B. C. Huynh,  
 T.-C. Jagau,  Hyunjun Ji,  B. Kaduk,  K. Khistyaev,  Jaehoon Kim,  
 P. Klunzinger,  K. Koh,  D. Kosenkov,  L. Koulias,  T. Kowalczyk,  
 C. M. Krauter,  A. Kunitsa,  Ka Un Lao,  A. Laurent,  K. V. Lawler,  
 Joonho Lee,  D. Lefrancois,  S. Lehtola,  D. S. Levine,  Yi-Pei Li,  
 You-Sheng Lin,  Fenglai Liu,  E. Livshits,  A. Luenser,  P. Manohar,  
 E. Mansoor,  S. F. Manzer,  Shan-Ping Mao,  Yuezhi Mao,  N. Mardirossian,  
 A. V. Marenich,  T. Markovich,  L. A. Martinez-Martinez,  S. A. Maurer,  
 N. J. Mayhall,  S. C. McKenzie,  J.-M. Mewes,  A. F. Morrison,  
 J. W. Mullinax,  K. Nanda,  T. S. Nguyen-Beck,  R. Olivares-Amaya,  
 J. A. Parkhill,  T. M. Perrine,  F. Plasser,  P. Pokhilko,  S. Prager,  
 A. Prociuk,  E. Ramos,  D. R. Rehn,  F. Rob,  M. Schneider,  N. Sergueev,  
 S. M. Sharada,  S. Sharma,  D. W. Small,  T. Stauch,  T. Stein,  
 Yu-Chuan Su,  A. J. W. Thom,  A. Tkatchenko,  T. Tsuchimochi,  N. M. Tubman,  
 L. Vogt,  M. L. Vidal,  O. Vydrov,  M. A. Watson,  J. Wenzel,  
 M. de Wergifosse,  T. A. Wesolowski,  A. White,  J. Witte,  A. Yamada,  
 Jun Yang,  K. Yao,  S. Yeganeh,  S. R. Yost,  Zhi-Qiang You,  A. Zech,  
 Igor Ying Zhang,  Xing Zhang,  Yan Zhao,  Ying Zhu,  B. R. Brooks,  
 G. K. L. Chan,  C. J. Cramer,  M. S. Gordon,  W. J. Hehre,  A. Klamt,  
 M. W. Schmidt,  C. D. Sherrill,  D. G. Truhlar,  A. Aspuru-Guzik,  R. Baer,  
 A. T. Bell,  N. A. Besley,  Jeng-Da Chai,  A. E. DePrince, III,  
 R. A. DiStasio Jr.,  A. Dreuw,  B. D. Dunietz,  T. R. Furlani,  
 Chao-Ping Hsu,  Yousung Jung,  Jing Kong,  D. S. Lambrecht,  WanZhen Liang,  
 C. Ochsenfeld,  V. A. Rassolov,  L. V. Slipchenko,  J. E. Subotnik,  
 T. Van Voorhis,  J. M. Herbert,  A. I. Krylov,  P. M. W. Gill,  M. Head-Gordon

 Contributors to earlier versions of Q-Chem not listed above: 
 R. D. Adamson,  B. Austin,  J. Baker,  G. J. O. Beran,  K. Brandhorst,  
 S. T. Brown,  E. F. C. Byrd,  A. K. Chakraborty,  C.-L. Cheng,  
 Siu Hung Chien,  D. M. Chipman,  D. L. Crittenden,  H. Dachsel,  
 R. J. Doerksen,  A. D. Dutoi,  L. Fusti-Molnar,  W. A. Goddard III,  
 A. Golubeva-Zadorozhnaya,  S. R. Gwaltney,  G. Hawkins,  A. Heyden,  
 S. Hirata,  G. Kedziora,  F. J. Keil,  C. Kelley,  Jihan Kim,  R. A. King,  
 R. Z. Khaliullin,  P. P. Korambath,  W. Kurlancheek,  A. M. Lee,  M. S. Lee,  
 S. V. Levchenko,  Ching Yeh Lin,  D. Liotard,  R. C. Lochan,  I. Lotan,  
 P. E. Maslen,  N. Nair,  D. P. O'Neill,  D. Neuhauser,  E. Neuscamman,  
 C. M. Oana,  R. Olson,  B. Peters,  R. Peverati,  P. A. Pieniazek,  
 Y. M. Rhee,  J. Ritchie,  M. A. Rohrdanz,  E. Rosta,  N. J. Russ,  
 H. F. Schaefer III,  N. E. Schultz,  N. Shenvi,  A. C. Simmonett,  A. Sodt,  
 D. Stuck,  K. S. Thanthiriwatte,  V. Vanovschi,  Tao Wang,  A. Warshel,  
 C. F. Williams,  Q. Wu,  X. Xu,  W. Zhang

 Please cite Q-Chem as follows:
 Y. Shao et al., Mol. Phys. 113, 184-215 (2015)
 DOI: 10.1080/00268976.2014.952696

 Q-Chem 5.1.1 for Intel X86 EM64T Linux

 Parts of Q-Chem use Armadillo 8.300.2 (Tropical Shenanigans).
 http://arma.sourceforge.net/

 Q-Chem begins on Mon Aug 27 04:34:22 2018  

Host: 
0

     Scratch files written to /scratch/taweetham/qchem7333//
The previous job contains 0 fragments, simply inherited here
Input Ideriv = 2
Curr. Ideriv = -1
Max.  Ideriv = 2

Checking the input file for inconsistencies... 	...done.

--------------------------------------------------------------
User input:
--------------------------------------------------------------

$molecule
read
$end

$rem
   SCF_GUESS 	READ
   JOB_TYPE 	FREQUENCY
   BASIS 	6-311++G**
   EXCHANGE 	B3LYP
   MEM_TOTAL	7500	
$end


--------------------------------------------------------------
 ----------------------------------------------------------------
             Standard Nuclear Orientation (Angstroms)
    I     Atom           X                Y                Z
 ----------------------------------------------------------------
    1      Cl      1.9822664547     1.2815830860    -0.0000000000
    2      Br     -1.3761986138     0.8697160722    -0.0000000000
    3      F       2.1135542516    -1.2632849604     0.0000000000
    4      Cl     -0.6739728952    -2.1324407580     0.0000000000
    5      C       1.2323863031    -0.2631235690     0.0000000000
    6      C      -0.0817241851    -0.5045293406     0.0000000000
 ----------------------------------------------------------------
 Molecular Point Group                 Cs    NOp =  2
 Largest Abelian Subgroup              Cs    NOp =  2
 Nuclear Repulsion Energy =   579.3075972085 hartrees
 There are       45 alpha and       45 beta electrons
 Requested basis set is 6-311++G(d,p)
 There are 63 shells and 174 basis functions

 Total QAlloc Memory Limit   7500 MB
 Mega-Array Size       188 MB
 MEM_STATIC part       192 MB

                       Distance Matrix (Angstroms)
             Cl(  1)   Br(  2)   F (  3)   Cl(  4)   C (  5)
   Br(  2)  3.383626
   F (  3)  2.548252  4.089996
   Cl(  4)  4.325641  3.083191  2.919887
   C (  5)  1.717102  2.843948  1.332959  2.669935
   C (  6)  2.729516  1.887913  2.322705  1.732297  1.336100

 A cutoff of  1.0D-11 yielded   1636 shell pairs
 There are     13601 function pairs (     14910 Cartesian)

 -------------------------------------------------------
 OpenMP Integral Computing Module                       
 Release: version 1.0, May 2013, Q-Chem Inc. Pittsburgh 
 -------------------------------------------------------
 Integral Job Info:
 Integral job number is                      11
 Integral operator is                         1
 short-range coefficients                     0
 long-range coefficients              100000000
 Omega coefficients                           0
 if combine SR and LR in K                    0
 Integral screening is                        0
 Integral computing path is                   2
 max size of driver memory is            800000
 size of driver memory is                593474
 size of scratch memory is             29634545
 max col of scratch BK array               1296
 max len of scratch array in speh3          155
 max len of scratch index in speh4           18
 max int batch size is                      520
 min int batch size is                       52
 fixed nKL is                                45
 max L of basis functions is                  2
 order of int derivative is                   0
 number of shells is                         63
 number of basis is                         182
 number of cartesian basis is               182
 number of contracted shell pairs          1636
 number of primitive shell pairs           4498
 maxK2 (contraction) of shell pair           36
 max number of K2 of shell pair               1
 max number of CS2 of shell pair            172
 max number of PS2 of shell pair            432
 mem total for path MDJ                  522204
 -------------------------------------------------------
 Smallest overlap matrix eigenvalue = 3.04E-05
 Guess MOs from SCF MO coefficient file

 -----------------------------------------------------------------------
  General SCF calculation program by
  Eric Jon Sundstrom, Paul Horn, Yuezhi Mao, Dmitri Zuev, Alec White,
  David Stuck, Shaama M.S., Shane Yost, Joonho Lee, David Small,
  Daniel Levine, Susi Lehtola, Hugh Burton, Evgeny Epifanovsky
 -----------------------------------------------------------------------
 Exchange:     0.2000 Hartree-Fock + 0.0800 Slater + 0.7200 B88
 Correlation:  0.1900 VWN1RPA + 0.8100 LYP
 Using SG-1 standard quadrature grid
 using 8 threads for integral computing
 -------------------------------------------------------
 OpenMP Integral computing Module                
 Release: version 2.0, May 2017, Q-Chem Inc. Pleasanton 
 -------------------------------------------------------
 -------------------------------------------------------
 OpenMP BLAS3 based DFT computing Module                
 Release: version 1.0, May 2013, Q-Chem Inc. Pittsburgh 
 -------------------------------------------------------
 A restricted SCF calculation will be
 performed using DIIS
 SCF converges when DIIS error is below 1.0e-08
 ---------------------------------------
  Cycle       Energy         DIIS error
 ---------------------------------------
    1   -3670.5838649630      3.51e-03  
    2   -3670.6484815605      6.38e-04  
    3   -3670.6475158514      9.48e-04  
    4   -3670.6498484070      1.24e-04  
    5   -3670.6498840753      7.12e-05  
    6   -3670.6499010441      2.35e-05  
    7   -3670.6499028923      5.51e-06  
    8   -3670.6499029715      1.49e-06  
    9   -3670.6499029779      7.26e-07  
   10   -3670.6499029796      1.08e-07  
   11   -3670.6499029796      2.60e-08  
   12   -3670.6499029796      3.46e-09  Convergence criterion met
 ---------------------------------------
 SCF time:   CPU 64.72s  wall 9.00s 
 SCF   energy in the final basis set =    -3670.6499029796
 Total energy in the final basis set =    -3670.6499029796

 --------------------------------------------------------------
             Orbital Energies (a.u.) and Symmetries
 --------------------------------------------------------------

 Alpha MOs, Restricted
 -- Occupied --                  
-482.87 -101.60 -101.59  -62.52  -56.34  -56.34  -56.34  -24.74
  1 A'    2 A'    3 A'    4 A'    5 A'    1 A"    6 A'    7 A'                 
-10.349 -10.308  -9.514  -9.505  -8.728  -7.279  -7.271  -7.269
  8 A'    9 A'   10 A'   11 A'   12 A'   13 A'   14 A'    2 A"                 
 -7.268  -7.260  -7.259  -6.561  -6.546  -6.546  -2.672  -2.667
 15 A'    3 A"   16 A'   17 A'    4 A"   18 A'   19 A'    5 A"                 
 -2.667  -2.655  -2.655  -1.286  -0.938  -0.904  -0.828  -0.760
 20 A'    6 A"   21 A'   22 A'   23 A'   24 A'   25 A'   26 A'                 
 -0.627  -0.555  -0.536  -0.525  -0.457  -0.441  -0.417  -0.379
 27 A'   28 A'   29 A'    7 A"   30 A'   31 A'    8 A"    9 A"                 
 -0.368  -0.356  -0.334  -0.316  -0.268
 32 A'   33 A'   10 A"   34 A'   11 A"                                         
 -- Virtual --                   
 -0.052  -0.038  -0.033  -0.008   0.016   0.035   0.045   0.045
 35 A'   12 A"   36 A'   37 A'   38 A'   39 A'   13 A"   40 A'                 
  0.058   0.064   0.075   0.076   0.081   0.108   0.109   0.116
 41 A'   42 A'   43 A'   14 A"   15 A"   44 A'   45 A'   46 A'                 
  0.118   0.123   0.137   0.150   0.171   0.178   0.197   0.222
 16 A"   47 A'   17 A"   48 A'   49 A'   50 A'   51 A'   52 A'                 
  0.233   0.277   0.301   0.304   0.334   0.363   0.388   0.393
 53 A'   54 A'   55 A'   18 A"   56 A'   57 A'   58 A'   59 A'                 
  0.407   0.422   0.431   0.437   0.453   0.459   0.463   0.477
 19 A"   60 A'   61 A'   20 A"   62 A'   63 A'   21 A"   64 A'                 
  0.500   0.515   0.555   0.580   0.597   0.605   0.640   0.688
 22 A"   23 A"   24 A"   65 A'   25 A"   66 A'   67 A'   68 A'                 
  0.734   0.766   0.774   0.812   0.817   0.823   0.835   0.875
 69 A'   26 A"   70 A'   71 A'   72 A'   27 A"   28 A"   73 A'                 
  0.884   0.903   0.908   0.958   0.976   1.069   1.106   1.173
 74 A'   75 A'   29 A"   76 A'   77 A'   78 A'   79 A'   30 A"                 
  1.178   1.210   1.266   1.372   1.385   1.454   1.560   1.573
 80 A'   81 A'   31 A"   32 A"   82 A'   83 A'   84 A'   33 A"                 
  1.656   1.682   1.860   1.866   1.937   1.990   2.025   2.120
 85 A'   86 A'   87 A'   34 A"   88 A'   35 A"   89 A'   90 A'                 
  2.161   2.212   2.223   2.248   2.326   2.364   2.482   2.483
 91 A'   92 A'   36 A"   37 A"   93 A'   94 A'   95 A'   96 A'                 
  2.610   2.797   2.952   3.066   3.171   3.451   3.740   3.771
 38 A"   39 A"   97 A'   98 A'   99 A'  100 A'   40 A"  101 A'                 
  3.950   3.977   4.010   4.048   4.053   4.163   4.352   4.750
 41 A"   42 A"  102 A'  103 A'   43 A"  104 A'  105 A'  106 A'                 
  6.269   6.350   6.583   6.674   7.530   7.579   7.646   9.705
 44 A"  107 A'  108 A'  109 A'   45 A"  110 A'  111 A'  112 A'                 
  9.761  23.279  24.030  25.763  25.814  25.950  25.972  26.324
113 A'  114 A'  115 A'   46 A"   47 A"  116 A'  117 A'  118 A'                 
 26.470  47.919  66.716 215.686 215.750 289.725 289.773 289.871
119 A'  120 A'  121 A'  122 A'  123 A'   48 A"  124 A'  125 A'                 
*******
126 A'                                                                         

 Beta MOs, Restricted
 -- Occupied --                  
-482.87 -101.60 -101.59  -62.52  -56.34  -56.34  -56.34  -24.74
  1 A'    2 A'    3 A'    4 A'    5 A'    1 A"    6 A'    7 A'                 
-10.349 -10.308  -9.514  -9.505  -8.728  -7.279  -7.271  -7.269
  8 A'    9 A'   10 A'   11 A'   12 A'   13 A'   14 A'    2 A"                 
 -7.268  -7.260  -7.259  -6.561  -6.546  -6.546  -2.672  -2.667
 15 A'    3 A"   16 A'   17 A'    4 A"   18 A'   19 A'    5 A"                 
 -2.667  -2.655  -2.655  -1.286  -0.938  -0.904  -0.828  -0.760
 20 A'    6 A"   21 A'   22 A'   23 A'   24 A'   25 A'   26 A'                 
 -0.627  -0.555  -0.536  -0.525  -0.457  -0.441  -0.417  -0.379
 27 A'   28 A'   29 A'    7 A"   30 A'   31 A'    8 A"    9 A"                 
 -0.368  -0.356  -0.334  -0.316  -0.268
 32 A'   33 A'   10 A"   34 A'   11 A"                                         
 -- Virtual --                   
 -0.052  -0.038  -0.033  -0.008   0.016   0.035   0.045   0.045
 35 A'   12 A"   36 A'   37 A'   38 A'   39 A'   13 A"   40 A'                 
  0.058   0.064   0.075   0.076   0.081   0.108   0.109   0.116
 41 A'   42 A'   43 A'   14 A"   15 A"   44 A'   45 A'   46 A'                 
  0.118   0.123   0.137   0.150   0.171   0.178   0.197   0.222
 16 A"   47 A'   17 A"   48 A'   49 A'   50 A'   51 A'   52 A'                 
  0.233   0.277   0.301   0.304   0.334   0.363   0.388   0.393
 53 A'   54 A'   55 A'   18 A"   56 A'   57 A'   58 A'   59 A'                 
  0.407   0.422   0.431   0.437   0.453   0.459   0.463   0.477
 19 A"   60 A'   61 A'   20 A"   62 A'   63 A'   21 A"   64 A'                 
  0.500   0.515   0.555   0.580   0.597   0.605   0.640   0.688
 22 A"   23 A"   24 A"   65 A'   25 A"   66 A'   67 A'   68 A'                 
  0.734   0.766   0.774   0.812   0.817   0.823   0.835   0.875
 69 A'   26 A"   70 A'   71 A'   72 A'   27 A"   28 A"   73 A'                 
  0.884   0.903   0.908   0.958   0.976   1.069   1.106   1.173
 74 A'   75 A'   29 A"   76 A'   77 A'   78 A'   79 A'   30 A"                 
  1.178   1.210   1.266   1.372   1.385   1.454   1.560   1.573
 80 A'   81 A'   31 A"   32 A"   82 A'   83 A'   84 A'   33 A"                 
  1.656   1.682   1.860   1.866   1.937   1.990   2.025   2.120
 85 A'   86 A'   87 A'   34 A"   88 A'   35 A"   89 A'   90 A'                 
  2.161   2.212   2.223   2.248   2.326   2.364   2.482   2.483
 91 A'   92 A'   36 A"   37 A"   93 A'   94 A'   95 A'   96 A'                 
  2.610   2.797   2.952   3.066   3.171   3.451   3.740   3.771
 38 A"   39 A"   97 A'   98 A'   99 A'  100 A'   40 A"  101 A'                 
  3.950   3.977   4.010   4.048   4.053   4.163   4.352   4.750
 41 A"   42 A"  102 A'  103 A'   43 A"  104 A'  105 A'  106 A'                 
  6.269   6.350   6.583   6.674   7.530   7.579   7.646   9.705
 44 A"  107 A'  108 A'  109 A'   45 A"  110 A'  111 A'  112 A'                 
  9.761  23.279  24.030  25.763  25.814  25.950  25.972  26.324
113 A'  114 A'  115 A'   46 A"   47 A"  116 A'  117 A'  118 A'                 
 26.470  47.919  66.716 215.686 215.750 289.725 289.773 289.871
119 A'  120 A'  121 A'  122 A'  123 A'   48 A"  124 A'  125 A'                 
*******
126 A'                                                                         
 --------------------------------------------------------------

          Ground-State Mulliken Net Atomic Charges

     Atom                 Charge (a.u.)
  ----------------------------------------
      1 Cl                    0.372949
      2 Br                   -0.146053
      3 F                    -0.010426
      4 Cl                    0.329675
      5 C                    -0.653289
      6 C                     0.107143
  ----------------------------------------
  Sum of atomic charges =     0.000000

 -----------------------------------------------------------------
                    Cartesian Multipole Moments
 -----------------------------------------------------------------
    Charge (ESU x 10^10)
                 0.0000
    Dipole Moment (Debye)
         X      -0.2850      Y       0.7460      Z       0.0000
       Tot       0.7986
    Quadrupole Moments (Debye-Ang)
        XX     -59.7181     XY       1.0378     YY     -58.1275
        XZ       0.0000     YZ       0.0000     ZZ     -60.0052
    Octopole Moments (Debye-Ang^2)
       XXX     -29.3790    XXY      14.1235    XYY     -11.9385
       YYY      17.8734    XXZ       0.0000    XYZ       0.0000
       YYZ       0.0000    XZZ      -6.9467    YZZ       4.9543
       ZZZ       0.0000
    Hexadecapole Moments (Debye-Ang^3)
      XXXX    -782.9294   XXXY     -35.9457   XXYY    -225.4280
      XYYY     -22.7174   YYYY    -629.6621   XXXZ       0.0000
      XXYZ       0.0000   XYYZ      -0.0000   YYYZ       0.0000
      XXZZ    -143.5227   XYZZ     -14.4097   YYZZ    -125.8321
      XZZZ       0.0000   YZZZ      -0.0000   ZZZZ     -68.1483
 -----------------------------------------------------------------
 Calculating MO derivatives via CPSCF
 D1JvT checksum  = 298368 22674.8563532419
 D1KAT checksum  = 677520 1231.7986625370
   1         3          18      0.132322    0.037316
   2         3          18      0.017375    0.004527
   3         3          18      0.002265    0.000704
   4         3          18      0.000215    0.000078
   5        18           3      0.000014    0.000008
   6        21           0      0.000000    0.000000    Roots Converged
 Time for AOints: 33.6 s (CPU) 4.3 s (wall)
 ------------------------------------------------------------------------------
                     AOints        : Timing summary (seconds)
 ------------------------------------------------------------------------------
     job step          cpu (% of tot)      sys (% of tot)     wall (% of tot)
 ------------------------------------------------------------------------------
  cpscf_lag         0.1012E+03 (34.1)   0.1200E-04 (26.1)   0.1299E+02 (33.2)
  iterzp            0.1617E+03 (54.5)   0.3000E-04 (65.2)   0.2178E+02 (55.6)
  make_fx           0.0000E+00 ( 0.0)   0.0000E+00 ( 0.0)   0.0000E+00 ( 0.0)
  AOints            0.3356E+02 (11.3)   0.3000E-05 ( 6.5)   0.4261E+01 (10.9)
 ------------------------------------------------------------------------------
   Grand Totals     0.2966E+03          0.4600E-04          0.3914E+02
 ------------------------------------------------------------------------------
 Calculating analytic Hessian of the SCF energy
 Polarizability Matrix (a.u.)
            1           2           3
    1 -81.6192831  -5.8358533  -0.0000000
    2  -5.8358533 -80.1491371   0.0000000
    3  -0.0000000   0.0000000 -40.8217545

 Direct stationary perturbation theory relativistic correction:

 rels  =      18.413879824276
 relv  =     -62.940068624867
 rel2e =      10.538219693368
 E_rel =     -33.987969107223

 Hessian of the SCF Energy
            1           2           3           4           5           6
    1   0.0839991   0.0803489  -0.0000000  -0.0067225  -0.0028777  -0.0000000
    2   0.0803489   0.2127680  -0.0000000   0.0004726   0.0025055  -0.0000000
    3  -0.0000000  -0.0000000   0.0095350  -0.0000000   0.0000000  -0.0010994
    4  -0.0067225   0.0004726  -0.0000000   0.1239320  -0.0968227  -0.0000000
    5  -0.0028777   0.0025055   0.0000000  -0.0968227   0.1350895  -0.0000000
    6  -0.0000000  -0.0000000  -0.0010994  -0.0000000  -0.0000000   0.0060999
    7   0.0108573   0.0017000  -0.0000000  -0.0052695   0.0013297   0.0000000
    8   0.0120730  -0.0569570  -0.0000000   0.0011768  -0.0002997   0.0000000
    9   0.0000000  -0.0000000   0.0048863   0.0000000   0.0000000   0.0057927
   10  -0.0032014  -0.0020195   0.0000000   0.0049795   0.0116163   0.0000000
   11  -0.0021220  -0.0010608  -0.0000000   0.0060784  -0.0345811   0.0000000
   12   0.0000000  -0.0000000   0.0041278   0.0000000  -0.0000000   0.0027653
   13  -0.0749135  -0.0720359   0.0000000  -0.0168506   0.0058688   0.0000000
   14  -0.0594289  -0.1393172   0.0000000   0.0239319  -0.0064323   0.0000000
   15   0.0000000   0.0000000  -0.0225079  -0.0000000  -0.0000000   0.0009179
   16  -0.0100191  -0.0084661  -0.0000000  -0.1000688   0.0808855  -0.0000000
   17  -0.0279932  -0.0179385  -0.0000000   0.0651630  -0.0962819   0.0000000
   18  -0.0000000  -0.0000000   0.0050581   0.0000000   0.0000000  -0.0144764
            7           8           9          10          11          12
    1   0.0108573   0.0120730   0.0000000  -0.0032014  -0.0021220   0.0000000
    2   0.0017000  -0.0569570  -0.0000000  -0.0020195  -0.0010608  -0.0000000
    3  -0.0000000  -0.0000000   0.0048863   0.0000000  -0.0000000   0.0041278
    4  -0.0052695   0.0011768   0.0000000   0.0049795   0.0060784   0.0000000
    5   0.0013297  -0.0002997   0.0000000   0.0116163  -0.0345811  -0.0000000
    6   0.0000000   0.0000000   0.0057927   0.0000000   0.0000000   0.0027653
    7   0.2291341  -0.1627063  -0.0000000  -0.0025213  -0.0014111  -0.0000000
    8  -0.1627063   0.2576293  -0.0000000  -0.0032056   0.0069250   0.0000000
    9  -0.0000000  -0.0000000   0.0200709  -0.0000000  -0.0000000  -0.0036599
   10  -0.0025213  -0.0032056  -0.0000000   0.0646395   0.0650683  -0.0000000
   11  -0.0014111   0.0069250  -0.0000000   0.0650683   0.2036176   0.0000000
   12  -0.0000000   0.0000000  -0.0036599  -0.0000000   0.0000000   0.0085733
   13  -0.1953618   0.1440700   0.0000000  -0.0076719  -0.0061417   0.0000000
   14   0.1163509  -0.1958224   0.0000000  -0.0309735  -0.0292145  -0.0000000
   15   0.0000000   0.0000000  -0.0360570   0.0000000   0.0000000   0.0064295
   16  -0.0368388   0.0085921   0.0000000  -0.0562244  -0.0614720   0.0000000
   17   0.0447367  -0.0114752   0.0000000  -0.0404861  -0.1456862  -0.0000000
   18  -0.0000000  -0.0000000   0.0089671   0.0000000  -0.0000000  -0.0182360
           13          14          15          16          17          18
    1  -0.0749135  -0.0594289   0.0000000  -0.0100191  -0.0279932  -0.0000000
    2  -0.0720359  -0.1393172   0.0000000  -0.0084661  -0.0179385  -0.0000000
    3   0.0000000   0.0000000  -0.0225079  -0.0000000  -0.0000000   0.0050581
    4  -0.0168506   0.0239319  -0.0000000  -0.1000688   0.0651630   0.0000000
    5   0.0058688  -0.0064323  -0.0000000   0.0808855  -0.0962819   0.0000000
    6   0.0000000   0.0000000   0.0009179  -0.0000000   0.0000000  -0.0144764
    7  -0.1953618   0.1163509   0.0000000  -0.0368388   0.0447367  -0.0000000
    8   0.1440700  -0.1958224   0.0000000   0.0085921  -0.0114752  -0.0000000
    9   0.0000000   0.0000000  -0.0360570   0.0000000   0.0000000   0.0089671
   10  -0.0076719  -0.0309735   0.0000000  -0.0562244  -0.0404861   0.0000000
   11  -0.0061417  -0.0292145   0.0000000  -0.0614720  -0.1456862  -0.0000000
   12   0.0000000  -0.0000000   0.0064295   0.0000000  -0.0000000  -0.0182360
   13   0.7918908   0.0216812  -0.0000000  -0.4970931  -0.0934425   0.0000000
   14   0.0216812   0.4443594  -0.0000000  -0.0715617  -0.0735729  -0.0000000
   15  -0.0000000  -0.0000000   0.0984680   0.0000000  -0.0000000  -0.0472504
   16  -0.4970931  -0.0715617   0.0000000   0.7002443   0.0520222  -0.0000000
   17  -0.0934425  -0.0735729  -0.0000000   0.0520222   0.3449546   0.0000000
   18   0.0000000  -0.0000000  -0.0472504  -0.0000000   0.0000000   0.0659376
 Gradient time:  CPU 477.87 s  wall 62.60 s
 **********************************************************************
 **                                                                  **
 **                       VIBRATIONAL ANALYSIS                       **
 **                       --------------------                       **
 **                                                                  **
 **        VIBRATIONAL FREQUENCIES (CM**-1) AND NORMAL MODES         **
 **     FORCE CONSTANTS (mDYN/ANGSTROM) AND REDUCED MASSES (AMU)     **
 **                  INFRARED INTENSITIES (KM/MOL)                   **
 **                                                                  **
 **********************************************************************


 Mode:                 1                      2                      3
 Frequency:       113.50                 148.03                 221.77
 Force Cnst:      0.1892                 0.4973                 0.9529
 Red. Mass:      24.9310                38.5230                32.8859
 IR Active:          YES                    YES                    YES
 IR Intens:        0.135                  0.571                  0.686
 Raman Active:       YES                    YES                    YES
               X      Y      Z        X      Y      Z        X      Y      Z
 Cl         0.000 -0.000 -0.420    0.711 -0.161  0.000   -0.191 -0.170  0.000
 Br        -0.000 -0.000  0.134   -0.404 -0.064 -0.000   -0.020  0.299  0.000
 F          0.000  0.000  0.773   -0.205 -0.117 -0.000   -0.402 -0.195  0.000
 Cl        -0.000  0.000 -0.390    0.274  0.209  0.000    0.621 -0.369  0.000
 C          0.000  0.000  0.235    0.075  0.157  0.000   -0.252 -0.068 -0.000
 C          0.000  0.000  0.019    0.036  0.308  0.000   -0.235 -0.023 -0.000
 TransDip   0.000  0.000 -0.012   -0.002  0.024  0.000    0.010  0.025  0.000

 Mode:                 4                      5                      6
 Frequency:       291.20                 347.12                 362.20
 Force Cnst:      0.6522                 1.9531                 1.7932
 Red. Mass:      13.0544                27.5104                23.1993
 IR Active:          YES                    YES                    YES
 IR Intens:        0.185                  0.520                  0.759
 Raman Active:       YES                    YES                    YES
               X      Y      Z        X      Y      Z        X      Y      Z
 Cl        -0.000 -0.000 -0.078   -0.300  0.031 -0.000   -0.244 -0.308  0.000
 Br         0.000  0.000 -0.058    0.094 -0.161  0.000   -0.176  0.128 -0.000
 F         -0.000 -0.000 -0.244   -0.407 -0.516  0.000    0.701 -0.091 -0.000
 Cl         0.000 -0.000 -0.109    0.225  0.549 -0.000    0.087  0.187  0.000
 C         -0.000  0.000  0.486    0.102 -0.057  0.000    0.299 -0.351  0.000
 C         -0.000 -0.000  0.827    0.138  0.241 -0.000    0.208  0.004 -0.000
 TransDip   0.000  0.000 -0.014    0.005  0.023  0.000   -0.018 -0.021  0.000

 Mode:                 7                      8                      9
 Frequency:       475.76                 555.44                 818.79
 Force Cnst:      2.9974                 2.2389                 5.6163
 Red. Mass:      22.4759                12.3168                14.2185
 IR Active:          YES                    YES                    YES
 IR Intens:        0.255                  1.304                140.899
 Raman Active:       YES                    YES                    YES
               X      Y      Z        X      Y      Z        X      Y      Z
 Cl        -0.053 -0.462  0.000   -0.000 -0.000 -0.055   -0.115 -0.174  0.000
 Br         0.098 -0.088 -0.000    0.000 -0.000  0.008   -0.008 -0.001  0.000
 F         -0.062  0.655  0.000    0.000  0.000 -0.171   -0.184  0.075  0.000
 Cl         0.097  0.219 -0.000   -0.000  0.000  0.040   -0.092 -0.180  0.000
 C         -0.399  0.198 -0.000    0.000  0.000  0.812    0.444  0.427 -0.000
 C         -0.274  0.053  0.000   -0.000  0.000 -0.553    0.502  0.495 -0.000
 TransDip  -0.004 -0.016 -0.000    0.000  0.000  0.037    0.240  0.295 -0.000

 Mode:                10                     11                     12
 Frequency:       928.18                1147.12                1678.69
 Force Cnst:      6.5375                10.3947                20.0577
 Red. Mass:      12.8794                13.4075                12.0806
 IR Active:          YES                    YES                    YES
 IR Intens:      118.955                130.893                 62.540
 Raman Active:       YES                    YES                    YES
               X      Y      Z        X      Y      Z        X      Y      Z
 Cl         0.009  0.036  0.000   -0.020 -0.052  0.000   -0.014 -0.017  0.000
 Br         0.040 -0.046 -0.000    0.009 -0.003  0.000    0.006 -0.005 -0.000
 F          0.210 -0.108  0.000    0.271 -0.341  0.000   -0.071  0.058  0.000
 Cl        -0.010 -0.094 -0.000   -0.003  0.005  0.000    0.009  0.015 -0.000
 C         -0.171 -0.183 -0.000   -0.206  0.836 -0.000    0.740  0.065 -0.000
 C         -0.423  0.830  0.000   -0.213 -0.141 -0.000   -0.652 -0.121  0.000
 TransDip  -0.231  0.262 -0.000   -0.176  0.322 -0.000    0.252 -0.024 -0.000

 STANDARD THERMODYNAMIC QUANTITIES AT   298.15 K  AND     1.00 ATM

   This Molecule has  0 Imaginary Frequencies
   Zero point vibrational energy:       10.133 kcal/mol

   Atom    1 Element Cl Has Mass   34.96885
   Atom    2 Element Br Has Mass   78.91830
   Atom    3 Element F  Has Mass   18.99840
   Atom    4 Element Cl Has Mass   34.96885
   Atom    5 Element C  Has Mass   12.00000
   Atom    6 Element C  Has Mass   12.00000
   Molecular Mass:   191.854400 amu
   Principal axes and moments of inertia in amu*Bohr^2:
                             1           2           3
    Eigenvalues --     1104.51615  1451.28216  2555.79831
          X               0.99544     0.09542     0.00000
          Y              -0.09542     0.99544     0.00000
          Z               0.00000    -0.00000     1.00000
   Rotational Symmetry Number is   1
   The Molecule is an Asymmetric Top
   Translational Enthalpy:        0.889 kcal/mol
   Rotational Enthalpy:           0.889 kcal/mol
   Vibrational Enthalpy:         12.392 kcal/mol
   gas constant (RT):             0.592 kcal/mol
   Translational Entropy:        41.660  cal/mol.K
   Rotational Entropy:           29.795  cal/mol.K
   Vibrational Entropy:          13.238  cal/mol.K

   Total Enthalpy:               14.762 kcal/mol
   Total Entropy:                84.692  cal/mol.K

 ======================================================================

 STANDARD THERMODYNAMIC QUANTITIES FOR ANHARMONIC VIBRATION -- TOSH

   Zero point vibrational energy: ************ kcal/mol

   Vibrational Enthalpy:       Infinity kcal/mol
   Vibrational Entropy:             NaN  cal/mol.K

   Total Enthalpy:             Infinity kcal/mol
   Total Entropy:                   NaN  cal/mol.K

 ======================================================================

 STANDARD THERMODYNAMIC QUANTITIES FOR ANHARMONIC VIBRATION -- VPT2

   Zero point vibrational energy: ************ kcal/mol

   Vibrational Enthalpy:       Infinity kcal/mol
   Vibrational Entropy:             NaN  cal/mol.K

   Total Enthalpy:             Infinity kcal/mol
   Total Entropy:                   NaN  cal/mol.K

 ======================================================================

Archival summary:
1\1\K55V\FREQ\ProcedureUnspecified\BasisUnspecified\r1l212\taweetha\MonAug2704:35:332018MonAug2704:35:332018\0\\#,FREQ,ProcedureUnspecified,BasisUnspecified,\\0,1\Br\C,1,1.88791\C,2,1.3361,1,122.879\F,3,1.33296,2,120.972,1,-180,0\Cl,3,1.7171,2,126.304,1,0,0\Cl,2,1.7323,1,116.72,3,-180,0\\\@

 Total job time:  71.23s(wall), 542.82s(cpu) 
 Mon Aug 27 04:35:33 2018

        *************************************************************
        *                                                           *
        *  Thank you very much for using Q-Chem.  Have a nice day.  *
        *                                                           *
        *************************************************************
