# Supplementary material for: Geometric and energetic data from ab initio calculations of haloethene, haloimine, halomethylenephosphine, haloiminophosphine, halodiazene, halodiphosphene and halocyclopropane
Source: Data Brief. 2019 Nov 2;27:104738. doi: 10.1016/j.dib.2019.104738 (PMC6861602; doi:10.1016/j.dib.2019.104738)
Supplement: Multimedia component 2 [file mmc2.zip › CC/B3LYP/ClFCCBrI.out]

Q-Chem Developer Version!
                  Welcome to Q-Chem
     A Quantum Leap Into The Future Of Chemistry


 Q-Chem 5.1, Q-Chem, Inc., Pleasanton, CA (2018)

 Yihan Shao,  Zhengting Gan,  E. Epifanovsky,  A. T. B. Gilbert,  M. Wormit,  
 J. Kussmann,  A. W. Lange,  A. Behn,  Jia Deng,  Xintian Feng,  D. Ghosh,  
 M. Goldey,  P. R. Horn,  L. D. Jacobson,  I. Kaliman,  T. Kus,  A. Landau,  
 Jie Liu,  E. I. Proynov,  R. M. Richard,  R. P. Steele,  E. J. Sundstrom,  
 H. L. Woodcock III,  P. M. Zimmerman,  D. Zuev,  B. Albrecht,  E. Alguire,  
 S. A. Baeppler,  D. Barton,  Z. Benda,  Y. A. Bernard,  E. J. Berquist,  
 K. B. Bravaya,  H. Burton,  D. Casanova,  Chun-Min Chang,  Yunqing Chen,  
 A. Chien,  K. D. Closser,  M. P. Coons,  S. Coriani,  S. Dasgupta,  
 A. L. Dempwolff,  M. Diedenhofen,  Hainam Do,  R. G. Edgar,  Po-Tung Fang,  
 S. Faraji,  S. Fatehi,  Qingguo Feng,  K. D. Fenk,  J. Fosso-Tande,  
 Qinghui Ge,  A. Ghysels,  G. Gidofalvi,  J. Gomes,  J. Gonthier,  A. Gunina,  
 D. Hait,  M. W. D. Hanson-Heine,  P. H. P. Harbach,  A. W. Hauser,  
 J. E. Herr,  E. G. Hohenstein,  Z. C. Holden,  Kerwin Hui,  B. C. Huynh,  
 T.-C. Jagau,  Hyunjun Ji,  B. Kaduk,  K. Khistyaev,  Jaehoon Kim,  
 P. Klunzinger,  K. Koh,  D. Kosenkov,  L. Koulias,  T. Kowalczyk,  
 C. M. Krauter,  A. Kunitsa,  Ka Un Lao,  A. Laurent,  K. V. Lawler,  
 Joonho Lee,  D. Lefrancois,  S. Lehtola,  D. S. Levine,  Yi-Pei Li,  
 You-Sheng Lin,  Fenglai Liu,  E. Livshits,  A. Luenser,  P. Manohar,  
 E. Mansoor,  S. F. Manzer,  Shan-Ping Mao,  Yuezhi Mao,  N. Mardirossian,  
 A. V. Marenich,  T. Markovich,  L. A. Martinez-Martinez,  S. A. Maurer,  
 N. J. Mayhall,  S. C. McKenzie,  J.-M. Mewes,  A. F. Morrison,  
 J. W. Mullinax,  K. Nanda,  T. S. Nguyen-Beck,  R. Olivares-Amaya,  
 J. A. Parkhill,  T. M. Perrine,  F. Plasser,  P. Pokhilko,  S. Prager,  
 A. Prociuk,  E. Ramos,  D. R. Rehn,  F. Rob,  M. Schneider,  N. Sergueev,  
 S. M. Sharada,  S. Sharma,  D. W. Small,  T. Stauch,  T. Stein,  
 Yu-Chuan Su,  A. J. W. Thom,  A. Tkatchenko,  T. Tsuchimochi,  N. M. Tubman,  
 L. Vogt,  M. L. Vidal,  O. Vydrov,  M. A. Watson,  J. Wenzel,  
 M. de Wergifosse,  T. A. Wesolowski,  A. White,  J. Witte,  A. Yamada,  
 Jun Yang,  K. Yao,  S. Yeganeh,  S. R. Yost,  Zhi-Qiang You,  A. Zech,  
 Igor Ying Zhang,  Xing Zhang,  Yan Zhao,  Ying Zhu,  B. R. Brooks,  
 G. K. L. Chan,  C. J. Cramer,  M. S. Gordon,  W. J. Hehre,  A. Klamt,  
 M. W. Schmidt,  C. D. Sherrill,  D. G. Truhlar,  A. Aspuru-Guzik,  R. Baer,  
 A. T. Bell,  N. A. Besley,  Jeng-Da Chai,  A. E. DePrince, III,  
 R. A. DiStasio Jr.,  A. Dreuw,  B. D. Dunietz,  T. R. Furlani,  
 Chao-Ping Hsu,  Yousung Jung,  Jing Kong,  D. S. Lambrecht,  WanZhen Liang,  
 C. Ochsenfeld,  V. A. Rassolov,  L. V. Slipchenko,  J. E. Subotnik,  
 T. Van Voorhis,  J. M. Herbert,  A. I. Krylov,  P. M. W. Gill,  M. Head-Gordon

 Contributors to earlier versions of Q-Chem not listed above: 
 R. D. Adamson,  B. Austin,  J. Baker,  G. J. O. Beran,  K. Brandhorst,  
 S. T. Brown,  E. F. C. Byrd,  A. K. Chakraborty,  C.-L. Cheng,  
 Siu Hung Chien,  D. M. Chipman,  D. L. Crittenden,  H. Dachsel,  
 R. J. Doerksen,  A. D. Dutoi,  L. Fusti-Molnar,  W. A. Goddard III,  
 A. Golubeva-Zadorozhnaya,  S. R. Gwaltney,  G. Hawkins,  A. Heyden,  
 S. Hirata,  G. Kedziora,  F. J. Keil,  C. Kelley,  Jihan Kim,  R. A. King,  
 R. Z. Khaliullin,  P. P. Korambath,  W. Kurlancheek,  A. M. Lee,  M. S. Lee,  
 S. V. Levchenko,  Ching Yeh Lin,  D. Liotard,  R. C. Lochan,  I. Lotan,  
 P. E. Maslen,  N. Nair,  D. P. O'Neill,  D. Neuhauser,  E. Neuscamman,  
 C. M. Oana,  R. Olson,  B. Peters,  R. Peverati,  P. A. Pieniazek,  
 Y. M. Rhee,  J. Ritchie,  M. A. Rohrdanz,  E. Rosta,  N. J. Russ,  
 H. F. Schaefer III,  N. E. Schultz,  N. Shenvi,  A. C. Simmonett,  A. Sodt,  
 D. Stuck,  K. S. Thanthiriwatte,  V. Vanovschi,  Tao Wang,  A. Warshel,  
 C. F. Williams,  Q. Wu,  X. Xu,  W. Zhang

 Please cite Q-Chem as follows:
 Y. Shao et al., Mol. Phys. 113, 184-215 (2015)
 DOI: 10.1080/00268976.2014.952696

 Q-Chem 5.1.1 for Intel X86 EM64T Linux

 Parts of Q-Chem use Armadillo 8.300.2 (Tropical Shenanigans).
 http://arma.sourceforge.net/

 Q-Chem begins on Mon Aug 27 04:35:33 2018  

Host: 
0

     Scratch files written to /scratch/taweetham/qchem7453//
Input Ideriv = 2
Curr. Ideriv = -1
Max.  Ideriv = 2

Checking the input file for inconsistencies... 	...done.

--------------------------------------------------------------
User input:
--------------------------------------------------------------
inp/ClBrFI.inp
$molecule
0	1
Cl	-2.0	1.0	0.0
Br	2.0	1.0	0.0
F	-2.0	-1.0	0.0
I	2.0	-1.0	0.0
C	-1.0	0.0	0.0
C	1.0	0.0	0.0
$end
$rem
   JOB_TYPE		OPTIMIZATION
   BASIS		6-311++G**
   EXCHANGE		B3LYP
$end

--------------------------------------------------------------
 ----------------------------------------------------------------
             Standard Nuclear Orientation (Angstroms)
    I     Atom           X                Y                Z
 ----------------------------------------------------------------
    1      Cl      3.1258057161     0.5471576162     0.0000000000
    2      Br     -0.8139527036     1.2387525803     0.0000000000
    3      F       2.7800082341    -1.4227215937    -0.0000000000
    4      I      -1.1597501856    -0.7311266295    -0.0000000000
    5      C       1.9679673702    -0.2648832477    -0.0000000000
    6      C      -0.0019118397     0.0809142344     0.0000000000
 ----------------------------------------------------------------
 Molecular Point Group                 Cs    NOp =  2
 Largest Abelian Subgroup              Cs    NOp =  2
 Nuclear Repulsion Energy =  1196.9283095765 hartrees
 There are       63 alpha and       63 beta electrons
 Requested basis set is 6-311++G(d,p)
 There are 74 shells and 206 basis functions

 Total QAlloc Memory Limit   2000 MB
 Mega-Array Size       188 MB
 MEM_STATIC part       192 MB
 A cutoff of  1.0D-11 yielded   2155 shell pairs
 There are     17936 function pairs (     20076 Cartesian)

 -------------------------------------------------------
 OpenMP Integral Computing Module                       
 Release: version 1.0, May 2013, Q-Chem Inc. Pittsburgh 
 -------------------------------------------------------
 Integral Job Info:
 Integral job number is                      11
 Integral operator is                         1
 short-range coefficients                     0
 long-range coefficients              100000000
 Omega coefficients                           0
 if combine SR and LR in K                    0
 Integral screening is                        0
 Integral computing path is                   2
 max size of driver memory is            800000
 size of driver memory is                593474
 size of scratch memory is             29634545
 max col of scratch BK array               1296
 max len of scratch array in speh3          155
 max len of scratch index in speh4           18
 max int batch size is                      520
 min int batch size is                       52
 fixed nKL is                                45
 max L of basis functions is                  2
 order of int derivative is                   0
 number of shells is                         74
 number of basis is                         218
 number of cartesian basis is               218
 number of contracted shell pairs          2155
 number of primitive shell pairs           5116
 maxK2 (contraction) of shell pair           36
 max number of K2 of shell pair               1
 max number of CS2 of shell pair            232
 max number of PS2 of shell pair            330
 mem total for path MDJ                  532812
 -------------------------------------------------------
 Smallest overlap matrix eigenvalue = 1.06E-04

 Scale SEOQF with 1.000000e-01/1.000000e-01/1.000000e-01

 Standard Electronic Orientation quadrupole field applied
 Nucleus-field energy     =     0.0000000202 hartrees
 Guess from superposition of atomic densities
 Warning:  Energy on first SCF cycle will be non-variational
 SAD guess density has 126.000000 electrons

 -----------------------------------------------------------------------
  General SCF calculation program by
  Eric Jon Sundstrom, Paul Horn, Yuezhi Mao, Dmitri Zuev, Alec White,
  David Stuck, Shaama M.S., Shane Yost, Joonho Lee, David Small,
  Daniel Levine, Susi Lehtola, Hugh Burton, Evgeny Epifanovsky
 -----------------------------------------------------------------------
 Exchange:     0.2000 Hartree-Fock + 0.0800 Slater + 0.7200 B88
 Correlation:  0.1900 VWN1RPA + 0.8100 LYP
 Using SG-1 standard quadrature grid
 using 8 threads for integral computing
 -------------------------------------------------------
 OpenMP Integral computing Module                
 Release: version 2.0, May 2017, Q-Chem Inc. Pleasanton 
 -------------------------------------------------------
 -------------------------------------------------------
 OpenMP BLAS3 based DFT computing Module                
 Release: version 1.0, May 2013, Q-Chem Inc. Pittsburgh 
 -------------------------------------------------------
 A restricted SCF calculation will be
 performed using DIIS
 SCF converges when DIIS error is below 1.0e-08
 ---------------------------------------
  Cycle       Energy         DIIS error
 ---------------------------------------
    1  -10133.5424215009      9.79e-02  
    2  -10128.1928356055      1.00e-02  
    3  -10125.7453360979      2.05e-02  
    4  -10128.6166837867      3.40e-03  
    5  -10128.4695963142      5.23e-03  
    6  -10128.6185596172      3.15e-03  
    7  -10128.6770786235      8.15e-04  
    8  -10128.6790726225      6.57e-04  
    9  -10128.6809745282      2.60e-04  
   10  -10128.6812563194      1.14e-04  
   11  -10128.6813348277      4.47e-05  
   12  -10128.6813432693      1.30e-05  
   13  -10128.6813444045      8.96e-06  
   14  -10128.6813452222      3.69e-06  
   15  -10128.6813453534      2.17e-06  
   16  -10128.6813453917      8.11e-07  
   17  -10128.6813453957      2.60e-07  
   18  -10128.6813453963      5.27e-08  
   19  -10128.6813453963      5.17e-09  Convergence criterion met
 ---------------------------------------
 SCF time:   CPU 161.98s  wall 22.00s 
 SCF   energy in the final basis set =   -10128.6813453963
 Total energy in the final basis set =   -10128.6813453963

 --------------------------------------------------------------
             Orbital Energies (a.u.) and Symmetries
 --------------------------------------------------------------

 Alpha MOs, Restricted
 -- Occupied --                  
******* -482.91 -176.32 -165.72 -165.72 -165.72 -101.61  -62.57
  1 A'    2 A'    3 A'    1 A"    4 A'    5 A'    6 A'    7 A'                 
-56.386 -56.385 -56.383 -35.824 -31.315 -31.313 -31.312 -24.705
  8 A'    9 A'    2 A"   10 A'   11 A'    3 A"   12 A'   13 A'                 
-22.965 -22.964 -22.964 -22.962 -22.962 -10.350 -10.268  -9.538
 14 A'    4 A"   15 A'   16 A'    5 A"   17 A'   18 A'   19 A'                 
 -8.792  -7.301  -7.293  -7.291  -6.625  -6.614  -6.606  -6.396
 20 A'   21 A'    6 A"   22 A'   23 A'   24 A'    7 A"   25 A'                 
 -4.817  -4.792  -4.790  -2.740  -2.736  -2.729  -2.720  -2.720
 26 A'   27 A'    8 A"   28 A'   29 A'    9 A"   10 A"   30 A'                 
 -2.108  -2.085  -2.077  -2.056  -2.055  -1.262  -1.161  -1.004
 31 A'   32 A'   11 A"   33 A'   12 A"   34 A'   35 A'   36 A'                 
 -0.768  -0.662  -0.621  -0.562  -0.558  -0.536  -0.521  -0.501
 37 A'   38 A'   39 A'   13 A"   40 A'   41 A'   14 A"   42 A'                 
 -0.427  -0.406  -0.385  -0.333  -0.289  -0.195  -0.157
 43 A'   15 A"   44 A'   45 A'   16 A"   17 A"   46 A'                         
 -- Virtual --                   
 -0.116  -0.114  -0.010   0.002   0.018   0.027   0.030   0.041
 18 A"   47 A'   48 A'   49 A'   50 A'   19 A"   51 A'   52 A'                 
  0.063   0.067   0.071   0.085   0.094   0.104   0.112   0.122
 53 A'   20 A"   54 A'   55 A'   21 A"   56 A'   57 A'   58 A'                 
  0.131   0.146   0.156   0.159   0.186   0.199   0.239   0.264
 22 A"   59 A'   60 A'   61 A'   62 A'   63 A'   23 A"   64 A'                 
  0.284   0.285   0.305   0.317   0.333   0.345   0.361   0.362
 65 A'   24 A"   25 A"   66 A'   67 A'   68 A'   26 A"   69 A'                 
  0.385   0.411   0.423   0.444   0.450   0.478   0.494   0.505
 70 A'   27 A"   71 A'   28 A"   72 A'   29 A"   73 A'   74 A'                 
  0.535   0.543   0.552   0.595   0.615   0.634   0.651   0.706
 75 A'   30 A"   76 A'   77 A'   78 A'   79 A'   31 A"   32 A"                 
  0.718   0.736   0.768   0.782   0.785   0.811   0.895   0.956
 80 A'   81 A'   82 A'   33 A"   34 A"   83 A'   84 A'   85 A'                 
  1.000   1.079   1.101   1.120   1.212   1.280   1.297   1.323
 86 A'   87 A'   88 A'   89 A'   35 A"   90 A'   36 A"   91 A'                 
  1.363   1.406   1.429   1.466   1.466   1.475   1.490   1.596
 92 A'   37 A"   93 A'   94 A'   38 A"   95 A'   39 A"   96 A'                 
  1.666   1.708   1.795   1.899   1.903   1.929   2.013   2.030
 40 A"   97 A'   98 A'   99 A'   41 A"  100 A'  101 A'  102 A'                 
  2.169   2.203   2.292   2.378   2.613   2.658   2.771   2.972
103 A'   42 A"  104 A'  105 A'   43 A"   44 A"  106 A'  107 A'                 
  3.020   3.312   3.754   3.804   3.901   3.918   3.956   3.979
108 A'  109 A'   45 A"  110 A'   46 A"   47 A"   48 A"  111 A'                 
  4.013   4.026   4.041   4.077   4.082   4.202   4.524   4.606
112 A'  113 A'   49 A"   50 A"  114 A'  115 A'  116 A'  117 A'                 
  4.648   4.689   6.006   6.064   6.187   6.285   6.379   6.505
118 A'  119 A'   51 A"  120 A'  121 A'   52 A"  122 A'  123 A'                 
  6.828   7.457   7.569   7.727   9.877  23.457  23.703  25.755
124 A'   53 A"  125 A'  126 A'  127 A'  128 A'  129 A'   54 A"                 
 25.954  26.477  28.082  28.346  28.406  28.435  28.531  28.564
130 A'  131 A'  132 A'   55 A"  133 A'  134 A'   56 A"  135 A'                 
 28.577  28.704  28.942  48.052  66.748 127.899 127.958 128.024
 57 A"  136 A'  137 A'  138 A'  139 A'   58 A"  140 A'  141 A'                 
151.866 215.910 289.679 289.794 289.9921020.9241902.051
142 A'  143 A'   59 A"  144 A'  145 A'  146 A'  147 A'                         

 Beta MOs, Restricted
 -- Occupied --                  
******* -482.91 -176.32 -165.72 -165.72 -165.72 -101.61  -62.57
  1 A'    2 A'    3 A'    1 A"    4 A'    5 A'    6 A'    7 A'                 
-56.386 -56.385 -56.383 -35.824 -31.315 -31.313 -31.312 -24.705
  8 A'    9 A'    2 A"   10 A'   11 A'    3 A"   12 A'   13 A'                 
-22.965 -22.964 -22.964 -22.962 -22.962 -10.350 -10.268  -9.538
 14 A'    4 A"   15 A'   16 A'    5 A"   17 A'   18 A'   19 A'                 
 -8.792  -7.301  -7.293  -7.291  -6.625  -6.614  -6.606  -6.396
 20 A'   21 A'    6 A"   22 A'   23 A'   24 A'    7 A"   25 A'                 
 -4.817  -4.792  -4.790  -2.740  -2.736  -2.729  -2.720  -2.720
 26 A'   27 A'    8 A"   28 A'   29 A'    9 A"   10 A"   30 A'                 
 -2.108  -2.085  -2.077  -2.056  -2.055  -1.262  -1.161  -1.004
 31 A'   32 A'   11 A"   33 A'   12 A"   34 A'   35 A'   36 A'                 
 -0.768  -0.662  -0.621  -0.562  -0.558  -0.536  -0.521  -0.501
 37 A'   38 A'   39 A'   13 A"   40 A'   41 A'   14 A"   42 A'                 
 -0.427  -0.406  -0.385  -0.333  -0.289  -0.195  -0.157
 43 A'   15 A"   44 A'   45 A'   16 A"   17 A"   46 A'                         
 -- Virtual --                   
 -0.116  -0.114  -0.010   0.002   0.018   0.027   0.030   0.041
 18 A"   47 A'   48 A'   49 A'   50 A'   19 A"   51 A'   52 A'                 
  0.063   0.067   0.071   0.085   0.094   0.104   0.112   0.122
 53 A'   20 A"   54 A'   55 A'   21 A"   56 A'   57 A'   58 A'                 
  0.131   0.146   0.156   0.159   0.186   0.199   0.239   0.264
 22 A"   59 A'   60 A'   61 A'   62 A'   63 A'   23 A"   64 A'                 
  0.284   0.285   0.305   0.317   0.333   0.345   0.361   0.362
 65 A'   24 A"   25 A"   66 A'   67 A'   68 A'   26 A"   69 A'                 
  0.385   0.411   0.423   0.444   0.450   0.478   0.494   0.505
 70 A'   27 A"   71 A'   28 A"   72 A'   29 A"   73 A'   74 A'                 
  0.535   0.543   0.552   0.595   0.615   0.634   0.651   0.706
 75 A'   30 A"   76 A'   77 A'   78 A'   79 A'   31 A"   32 A"                 
  0.718   0.736   0.768   0.782   0.785   0.811   0.895   0.956
 80 A'   81 A'   82 A'   33 A"   34 A"   83 A'   84 A'   85 A'                 
  1.000   1.079   1.101   1.120   1.212   1.280   1.297   1.323
 86 A'   87 A'   88 A'   89 A'   35 A"   90 A'   36 A"   91 A'                 
  1.363   1.406   1.429   1.466   1.466   1.475   1.490   1.596
 92 A'   37 A"   93 A'   94 A'   38 A"   95 A'   39 A"   96 A'                 
  1.666   1.708   1.795   1.899   1.903   1.929   2.013   2.030
 40 A"   97 A'   98 A'   99 A'   41 A"  100 A'  101 A'  102 A'                 
  2.169   2.203   2.292   2.378   2.613   2.658   2.771   2.972
103 A'   42 A"  104 A'  105 A'   43 A"   44 A"  106 A'  107 A'                 
  3.020   3.312   3.754   3.804   3.901   3.918   3.956   3.979
108 A'  109 A'   45 A"  110 A'   46 A"   47 A"   48 A"  111 A'                 
  4.013   4.026   4.041   4.077   4.082   4.202   4.524   4.606
112 A'  113 A'   49 A"   50 A"  114 A'  115 A'  116 A'  117 A'                 
  4.648   4.689   6.006   6.064   6.187   6.285   6.379   6.505
118 A'  119 A'   51 A"  120 A'  121 A'   52 A"  122 A'  123 A'                 
  6.828   7.457   7.569   7.727   9.877  23.457  23.703  25.755
124 A'   53 A"  125 A'  126 A'  127 A'  128 A'  129 A'   54 A"                 
 25.954  26.477  28.082  28.346  28.406  28.435  28.531  28.564
130 A'  131 A'  132 A'   55 A"  133 A'  134 A'   56 A"  135 A'                 
 28.577  28.704  28.942  48.052  66.748 127.899 127.958 128.024
 57 A"  136 A'  137 A'  138 A'  139 A'   58 A"  140 A'  141 A'                 
151.866 215.910 289.679 289.794 289.9921020.9241902.051
142 A'  143 A'   59 A"  144 A'  145 A'  146 A'  147 A'                         
 --------------------------------------------------------------

          Ground-State Mulliken Net Atomic Charges

     Atom                 Charge (a.u.)
  ----------------------------------------
      1 Cl                    0.402936
      2 Br                   -0.006925
      3 F                    -0.046663
      4 I                     0.206159
      5 C                    -0.419925
      6 C                    -0.135582
  ----------------------------------------
  Sum of atomic charges =     0.000000

 -----------------------------------------------------------------
                    Cartesian Multipole Moments
 -----------------------------------------------------------------
    Charge (ESU x 10^10)
                 0.0000
    Dipole Moment (Debye)
         X       0.4135      Y       3.2375      Z      -0.0000
       Tot       3.2638
    Quadrupole Moments (Debye-Ang)
        XX     -69.7523     XY       0.6967     YY     -80.5161
        XZ       0.0000     YZ       0.0000     ZZ     -74.3736
    Octopole Moments (Debye-Ang^2)
       XXX     -31.8782    XXY      16.1915    XYY     -22.7177
       YYY      11.8126    XXZ      -0.0000    XYZ       0.0000
       YYZ      -0.0000    XZZ     -13.5485    YZZ       0.4767
       ZZZ      -0.0000
    Hexadecapole Moments (Debye-Ang^3)
      XXXX   -1364.6511   XXXY      25.1772   XXYY    -321.4737
      XYYY     -17.3579   YYYY    -480.2808   XXXZ       0.0000
      XXYZ       0.0000   XYYZ       0.0000   YYYZ       0.0000
      XXZZ    -258.1833   XYZZ      -5.9077   YYZZ     -95.3688
      XZZZ       0.0000   YZZZ       0.0000   ZZZZ     -92.4088
 -----------------------------------------------------------------
 Calculating analytic gradient of the SCF energy
 Gradient of SCF Energy
            1           2           3           4           5           6
    1  -0.2240629   0.1437701   0.0722609   1.0043321   0.2545087  -1.2508088
    2  -0.3016713  -0.9905760   0.1138301   1.2503330   0.1612584  -0.2331741
    3  -0.0000000  -0.0000000  -0.0000000  -0.0000000   0.0000000   0.0000000
 Max gradient component =       1.251E+00
 RMS gradient           =       5.499E-01
 Gradient time:  CPU 39.70 s  wall 5.09 s
 Geometry Optimization Parameters
   NAtoms,    NIC,     NZ,  NCons,   NDum,   NFix, NCnnct, MaxDiis
        6      37       0       0       0       0       0       0


** GEOMETRY OPTIMIZATION IN DELOCALIZED INTERNAL COORDINATES **
   Searching for a Minimum

   Optimization Cycle:   1

                       Coordinates (Angstroms)
     ATOM                X               Y               Z
      1  Cl        3.1258057161    0.5471576162    0.0000000000
      2  Br       -0.8139527036    1.2387525803    0.0000000000
      3  F         2.7800082341   -1.4227215937    0.0000000000
      4  I        -1.1597501856   -0.7311266295    0.0000000000
      5  C         1.9679673702   -0.2648832477    0.0000000000
      6  C        -0.0019118397    0.0809142344    0.0000000000
   Point Group: cs    Number of degrees of freedom:     9


   Energy is -10128.681345396


 Attempting to Generate Delocalized Internal Coordinates

 ** Taking Steepest Descent Step **
 Calculated Step too Large.  Step scaled by  0.223197
 Step Taken.  Stepsize is  0.300000

                             Maximum     Tolerance    Cnvgd?
         Gradient           0.740481      0.000300      NO
         Displacement       0.165273      0.001200      NO
         Energy change     *********      0.000001      NO


 New Cartesian Coordinates Obtained by Inverse Iteration

 Displacement from previous Coordinates is:  0.208427
 ----------------------------------------------------------------
             Standard Nuclear Orientation (Angstroms)
    I     Atom           X                Y                Z
 ----------------------------------------------------------------
    1      Cl      3.1650939445     0.5589096004     0.0000000000
    2      Br     -0.8234111130     1.2715097737     0.0000000000
    3      F       2.7859619731    -1.4237808503     0.0000000000
    4      I      -1.2389980256    -0.7755330496     0.0000000000
    5      C       1.9831802388    -0.2654077460     0.0000000000
    6      C       0.0263395736     0.0823952319     0.0000000000
 ----------------------------------------------------------------
 Molecular Point Group                 Cs    NOp =  2
 Largest Abelian Subgroup              Cs    NOp =  2
 Nuclear Repulsion Energy =  1156.1242550718 hartrees
 There are       63 alpha and       63 beta electrons
 Applying Cartesian multipole field
    Component          Value
    ---------          -----
     (2,0,0)        1.00000E-11
     (0,2,0)        2.00000E-11
     (0,0,2)       -3.00000E-11
 Nucleus-field energy     =     0.0000000212 hartrees
 Requested basis set is 6-311++G(d,p)
 There are 74 shells and 206 basis functions
 A cutoff of  1.0D-11 yielded   2146 shell pairs
 There are     17880 function pairs (     20015 Cartesian)
 Smallest overlap matrix eigenvalue = 1.09E-04
 Guess MOs from SCF MO coefficient file

 -----------------------------------------------------------------------
  General SCF calculation program by
  Eric Jon Sundstrom, Paul Horn, Yuezhi Mao, Dmitri Zuev, Alec White,
  David Stuck, Shaama M.S., Shane Yost, Joonho Lee, David Small,
  Daniel Levine, Susi Lehtola, Hugh Burton, Evgeny Epifanovsky
 -----------------------------------------------------------------------
 Exchange:     0.2000 Hartree-Fock + 0.0800 Slater + 0.7200 B88
 Correlation:  0.1900 VWN1RPA + 0.8100 LYP
 Using SG-1 standard quadrature grid
 using 8 threads for integral computing
 -------------------------------------------------------
 OpenMP Integral computing Module                
 Release: version 2.0, May 2017, Q-Chem Inc. Pleasanton 
 -------------------------------------------------------
 -------------------------------------------------------
 OpenMP BLAS3 based DFT computing Module                
 Release: version 1.0, May 2013, Q-Chem Inc. Pittsburgh 
 -------------------------------------------------------
 A restricted SCF calculation will be
 performed using DIIS
 SCF converges when DIIS error is below 1.0e-08
 ---------------------------------------
  Cycle       Energy         DIIS error
 ---------------------------------------
    1  -10128.9992818980      2.09e-03  
    2  -10128.9718056445      2.84e-03  
    3  -10128.9671370606      2.59e-03  
    4  -10128.9981031741      1.57e-03  
    5  -10129.0147044654      2.06e-04  
    6  -10129.0148697315      7.01e-05  
    7  -10129.0148976973      2.93e-05  
    8  -10129.0149033335      1.24e-05  
    9  -10129.0149053668      7.04e-06  
   10  -10129.0149058681      4.03e-06  
   11  -10129.0149060319      4.78e-07  
   12  -10129.0149060333      2.15e-07  
   13  -10129.0149060336      7.48e-08  
   14  -10129.0149060335      3.38e-08  
   15  -10129.0149060336      6.75e-09  Convergence criterion met
 ---------------------------------------
 SCF time:   CPU 123.39s  wall 16.00s 
 SCF   energy in the final basis set =   -10129.0149060336
 Total energy in the final basis set =   -10129.0149060336

 --------------------------------------------------------------
             Orbital Energies (a.u.) and Symmetries
 --------------------------------------------------------------

 Alpha MOs, Restricted
 -- Occupied --                  
******* -482.89 -176.32 -165.72 -165.72 -165.72 -101.61  -62.55
  1 A'    2 A'    3 A'    4 A'    1 A"    5 A'    6 A'    7 A'                 
-56.372 -56.371 -56.370 -35.818 -31.309 -31.307 -31.306 -24.711
  8 A'    9 A'    2 A"   10 A'   11 A'    3 A"   12 A'   13 A'                 
-22.959 -22.959 -22.958 -22.957 -22.957 -10.357 -10.269  -9.535
 14 A'    4 A"   15 A'   16 A'    5 A"   17 A'   18 A'   19 A'                 
 -8.775  -7.298  -7.290  -7.288  -6.606  -6.597  -6.591  -6.383
 20 A'   21 A'    6 A"   22 A'   23 A'   24 A'    7 A"   25 A'                 
 -4.800  -4.780  -4.779  -2.721  -2.718  -2.712  -2.704  -2.704
 26 A'   27 A'    8 A"   28 A'   29 A'    9 A"   10 A"   30 A'                 
 -2.082  -2.066  -2.062  -2.045  -2.044  -1.264  -1.116  -0.994
 31 A'   32 A'   11 A"   33 A'   12 A"   34 A'   35 A'   36 A'                 
 -0.755  -0.662  -0.613  -0.550  -0.534  -0.530  -0.515  -0.490
 37 A'   38 A'   39 A'   40 A'   41 A'   13 A"   14 A"   42 A'                 
 -0.432  -0.405  -0.386  -0.335  -0.284  -0.200  -0.168
 43 A'   15 A"   44 A'   45 A'   16 A"   17 A"   46 A'                         
 -- Virtual --                   
 -0.115  -0.109  -0.009   0.003   0.018   0.029   0.031   0.041
 18 A"   47 A'   48 A'   49 A'   50 A'   51 A'   19 A"   52 A'                 
  0.063   0.066   0.068   0.085   0.096   0.106   0.110   0.121
 53 A'   54 A'   20 A"   55 A'   21 A"   56 A'   57 A'   58 A'                 
  0.133   0.146   0.151   0.159   0.190   0.196   0.234   0.253
 22 A"   59 A'   60 A'   61 A'   62 A'   63 A'   23 A"   64 A'                 
  0.279   0.292   0.306   0.318   0.334   0.344   0.362   0.365
 65 A'   24 A"   25 A"   66 A'   67 A'   68 A'   69 A'   26 A"                 
  0.383   0.416   0.417   0.437   0.450   0.485   0.490   0.506
 70 A'   27 A"   71 A'   28 A"   72 A'   73 A'   29 A"   74 A'                 
  0.522   0.542   0.556   0.576   0.610   0.628   0.641   0.690
 75 A'   30 A"   76 A'   77 A'   78 A'   79 A'   31 A"   32 A"                 
  0.719   0.733   0.772   0.782   0.791   0.806   0.885   0.929
 80 A'   81 A'   82 A'   33 A"   34 A"   83 A'   84 A'   85 A'                 
  0.989   1.052   1.101   1.109   1.208   1.259   1.307   1.307
 86 A'   87 A'   88 A'   89 A'   35 A"   90 A'   91 A'   36 A"                 
  1.364   1.388   1.426   1.458   1.465   1.469   1.488   1.596
 92 A'   37 A"   93 A'   94 A'   38 A"   95 A'   39 A"   96 A'                 
  1.654   1.682   1.799   1.907   1.920   1.927   2.006   2.030
 40 A"   97 A'   98 A'   99 A'   41 A"  100 A'  101 A'  102 A'                 
  2.153   2.208   2.293   2.389   2.614   2.661   2.757   2.930
103 A'   42 A"  104 A'  105 A'   43 A"   44 A"  106 A'  107 A'                 
  2.976   3.305   3.750   3.796   3.901   3.911   3.967   3.973
108 A'  109 A'   45 A"  110 A'   46 A"   47 A"   48 A"  111 A'                 
  4.028   4.038   4.060   4.069   4.100   4.185   4.426   4.522
112 A'  113 A'   49 A"   50 A"  114 A'  115 A'  116 A'  117 A'                 
  4.613   4.641   6.002   6.081   6.181   6.281   6.374   6.500
118 A'  119 A'   51 A"  120 A'  121 A'   52 A"  122 A'  123 A'                 
  6.802   7.472   7.571   7.705   9.858  23.432  23.568  25.761
124 A'   53 A"  125 A'  126 A'  127 A'  128 A'  129 A'   54 A"                 
 25.945  26.420  28.040  28.346  28.402  28.425  28.536  28.565
130 A'  131 A'  132 A'   55 A"  133 A'  134 A'   56 A"  135 A'                 
 28.569  28.678  28.856  48.038  66.742 127.895 127.950 128.018
 57 A"  136 A'  137 A'  138 A'  139 A'   58 A"  140 A'  141 A'                 
151.826 215.881 289.691 289.795 289.9651020.8971902.006
142 A'  143 A'   59 A"  144 A'  145 A'  146 A'  147 A'                         

 Beta MOs, Restricted
 -- Occupied --                  
******* -482.89 -176.32 -165.72 -165.72 -165.72 -101.61  -62.55
  1 A'    2 A'    3 A'    4 A'    1 A"    5 A'    6 A'    7 A'                 
-56.372 -56.371 -56.370 -35.818 -31.309 -31.307 -31.306 -24.711
  8 A'    9 A'    2 A"   10 A'   11 A'    3 A"   12 A'   13 A'                 
-22.959 -22.959 -22.958 -22.957 -22.957 -10.357 -10.269  -9.535
 14 A'    4 A"   15 A'   16 A'    5 A"   17 A'   18 A'   19 A'                 
 -8.775  -7.298  -7.290  -7.288  -6.606  -6.597  -6.591  -6.383
 20 A'   21 A'    6 A"   22 A'   23 A'   24 A'    7 A"   25 A'                 
 -4.800  -4.780  -4.779  -2.721  -2.718  -2.712  -2.704  -2.704
 26 A'   27 A'    8 A"   28 A'   29 A'    9 A"   10 A"   30 A'                 
 -2.082  -2.066  -2.062  -2.045  -2.044  -1.264  -1.116  -0.994
 31 A'   32 A'   11 A"   33 A'   12 A"   34 A'   35 A'   36 A'                 
 -0.755  -0.662  -0.613  -0.550  -0.534  -0.530  -0.515  -0.490
 37 A'   38 A'   39 A'   40 A'   41 A'   13 A"   14 A"   42 A'                 
 -0.432  -0.405  -0.386  -0.335  -0.284  -0.200  -0.168
 43 A'   15 A"   44 A'   45 A'   16 A"   17 A"   46 A'                         
 -- Virtual --                   
 -0.115  -0.109  -0.009   0.003   0.018   0.029   0.031   0.041
 18 A"   47 A'   48 A'   49 A'   50 A'   51 A'   19 A"   52 A'                 
  0.063   0.066   0.068   0.085   0.096   0.106   0.110   0.121
 53 A'   54 A'   20 A"   55 A'   21 A"   56 A'   57 A'   58 A'                 
  0.133   0.146   0.151   0.159   0.190   0.196   0.234   0.253
 22 A"   59 A'   60 A'   61 A'   62 A'   63 A'   23 A"   64 A'                 
  0.279   0.292   0.306   0.318   0.334   0.344   0.362   0.365
 65 A'   24 A"   25 A"   66 A'   67 A'   68 A'   69 A'   26 A"                 
  0.383   0.416   0.417   0.437   0.450   0.485   0.490   0.506
 70 A'   27 A"   71 A'   28 A"   72 A'   73 A'   29 A"   74 A'                 
  0.522   0.542   0.556   0.576   0.610   0.628   0.641   0.690
 75 A'   30 A"   76 A'   77 A'   78 A'   79 A'   31 A"   32 A"                 
  0.719   0.733   0.772   0.782   0.791   0.806   0.885   0.929
 80 A'   81 A'   82 A'   33 A"   34 A"   83 A'   84 A'   85 A'                 
  0.989   1.052   1.101   1.109   1.208   1.259   1.307   1.307
 86 A'   87 A'   88 A'   89 A'   35 A"   90 A'   91 A'   36 A"                 
  1.364   1.388   1.426   1.458   1.465   1.469   1.488   1.596
 92 A'   37 A"   93 A'   94 A'   38 A"   95 A'   39 A"   96 A'                 
  1.654   1.682   1.799   1.907   1.920   1.927   2.006   2.030
 40 A"   97 A'   98 A'   99 A'   41 A"  100 A'  101 A'  102 A'                 
  2.153   2.208   2.293   2.389   2.614   2.661   2.757   2.930
103 A'   42 A"  104 A'  105 A'   43 A"   44 A"  106 A'  107 A'                 
  2.976   3.305   3.750   3.796   3.901   3.911   3.967   3.973
108 A'  109 A'   45 A"  110 A'   46 A"   47 A"   48 A"  111 A'                 
  4.028   4.038   4.060   4.069   4.100   4.185   4.426   4.522
112 A'  113 A'   49 A"   50 A"  114 A'  115 A'  116 A'  117 A'                 
  4.613   4.641   6.002   6.081   6.181   6.281   6.374   6.500
118 A'  119 A'   51 A"  120 A'  121 A'   52 A"  122 A'  123 A'                 
  6.802   7.472   7.571   7.705   9.858  23.432  23.568  25.761
124 A'   53 A"  125 A'  126 A'  127 A'  128 A'  129 A'   54 A"                 
 25.945  26.420  28.040  28.346  28.402  28.425  28.536  28.565
130 A'  131 A'  132 A'   55 A"  133 A'  134 A'   56 A"  135 A'                 
 28.569  28.678  28.856  48.038  66.742 127.895 127.950 128.018
 57 A"  136 A'  137 A'  138 A'  139 A'   58 A"  140 A'  141 A'                 
151.826 215.881 289.691 289.795 289.9651020.8971902.006
142 A'  143 A'   59 A"  144 A'  145 A'  146 A'  147 A'                         
 --------------------------------------------------------------

          Ground-State Mulliken Net Atomic Charges

     Atom                 Charge (a.u.)
  ----------------------------------------
      1 Cl                    0.393315
      2 Br                   -0.012694
      3 F                    -0.045703
      4 I                     0.148830
      5 C                    -0.424407
      6 C                    -0.059342
  ----------------------------------------
  Sum of atomic charges =     0.000000

 -----------------------------------------------------------------
                    Cartesian Multipole Moments
 -----------------------------------------------------------------
    Charge (ESU x 10^10)
                 0.0000
    Dipole Moment (Debye)
         X       0.1978      Y       2.6857      Z      -0.0000
       Tot       2.6930
    Quadrupole Moments (Debye-Ang)
        XX     -69.3880     XY       0.8424     YY     -80.5000
        XZ       0.0000     YZ      -0.0000     ZZ     -74.6417
    Octopole Moments (Debye-Ang^2)
       XXX     -29.8125    XXY      15.0848    XYY     -20.9085
       YYY      10.5645    XXZ      -0.0000    XYZ       0.0000
       YYZ      -0.0000    XZZ     -12.5728    YZZ       0.9300
       ZZZ      -0.0000
    Hexadecapole Moments (Debye-Ang^3)
      XXXX   -1413.4655   XXXY      16.3736   XXYY    -331.4925
      XYYY     -26.5376   YYYY    -500.3562   XXXZ       0.0000
      XXYZ       0.0000   XYYZ      -0.0000   YYYZ      -0.0000
      XXZZ    -267.2616   XYZZ      -9.2095   YYZZ     -98.0945
      XZZZ       0.0000   YZZZ      -0.0000   ZZZZ     -92.0446
 -----------------------------------------------------------------
 Calculating analytic gradient of the SCF energy
 Gradient of SCF Energy
            1           2           3           4           5           6
    1  -0.1866358   0.0985361   0.0763203   0.6171354   0.2280605  -0.8334165
    2  -0.2664390  -0.7968114   0.1048980   0.8535334   0.1299898  -0.0251707
    3   0.0000000  -0.0000000  -0.0000000  -0.0000000   0.0000000   0.0000000
 Max gradient component =       8.535E-01
 RMS gradient           =       3.830E-01
 Gradient time:  CPU 48.60 s  wall 6.29 s
 Geometry Optimization Parameters
   NAtoms,    NIC,     NZ,  NCons,   NDum,   NFix, NCnnct, MaxDiis
        6      37       0       0       0       0       0       0


** GEOMETRY OPTIMIZATION IN DELOCALIZED INTERNAL COORDINATES **
   Searching for a Minimum

   Optimization Cycle:   2

                       Coordinates (Angstroms)
     ATOM                X               Y               Z
      1  Cl        3.1650939445    0.5589096004    0.0000000000
      2  Br       -0.8234111130    1.2715097737    0.0000000000
      3  F         2.7859619731   -1.4237808503    0.0000000000
      4  I        -1.2389980256   -0.7755330496    0.0000000000
      5  C         1.9831802388   -0.2654077460    0.0000000000
      6  C         0.0263395736    0.0823952319    0.0000000000
   Point Group: cs    Number of degrees of freedom:     9


   Energy is -10129.014906034

 Hessian Updated using BFGS Update

 ** Taking Steepest Descent Step **
 Calculated Step too Large.  Step scaled by  0.326746
 Step Taken.  Stepsize is  0.300000

                             Maximum     Tolerance    Cnvgd?
         Gradient           0.530749      0.000300      NO
         Displacement       0.173420      0.001200      NO
         Energy change     -0.333561      0.000001      NO


 New Cartesian Coordinates Obtained by Inverse Iteration

 Displacement from previous Coordinates is:  0.191559
 ----------------------------------------------------------------
             Standard Nuclear Orientation (Angstroms)
    I     Atom           X                Y                Z
 ----------------------------------------------------------------
    1      Cl      3.2009970603     0.5743358022     0.0000000000
    2      Br     -0.8315383538     1.3119052092     0.0000000000
    3      F       2.7817384291    -1.4257961469     0.0000000000
    4      I      -1.3009151004    -0.8225994693     0.0000000000
    5      C       1.9919197515    -0.2675309594     0.0000000000
    6      C       0.0559648048     0.0777785242     0.0000000000
 ----------------------------------------------------------------
 Molecular Point Group                 Cs    NOp =  2
 Largest Abelian Subgroup              Cs    NOp =  2
 Nuclear Repulsion Energy =  1118.6835643163 hartrees
 There are       63 alpha and       63 beta electrons
 Applying Cartesian multipole field
    Component          Value
    ---------          -----
     (2,0,0)        1.00000E-11
     (0,2,0)        2.00000E-11
     (0,0,2)       -3.00000E-11
 Nucleus-field energy     =     0.0000000222 hartrees
 Requested basis set is 6-311++G(d,p)
 There are 74 shells and 206 basis functions
 A cutoff of  1.0D-11 yielded   2128 shell pairs
 There are     17739 function pairs (     19851 Cartesian)
 Smallest overlap matrix eigenvalue = 1.11E-04
 Guess MOs from SCF MO coefficient file

 -----------------------------------------------------------------------
  General SCF calculation program by
  Eric Jon Sundstrom, Paul Horn, Yuezhi Mao, Dmitri Zuev, Alec White,
  David Stuck, Shaama M.S., Shane Yost, Joonho Lee, David Small,
  Daniel Levine, Susi Lehtola, Hugh Burton, Evgeny Epifanovsky
 -----------------------------------------------------------------------
 Exchange:     0.2000 Hartree-Fock + 0.0800 Slater + 0.7200 B88
 Correlation:  0.1900 VWN1RPA + 0.8100 LYP
 Using SG-1 standard quadrature grid
 using 8 threads for integral computing
 -------------------------------------------------------
 OpenMP Integral computing Module                
 Release: version 2.0, May 2017, Q-Chem Inc. Pleasanton 
 -------------------------------------------------------
 -------------------------------------------------------
 OpenMP BLAS3 based DFT computing Module                
 Release: version 1.0, May 2013, Q-Chem Inc. Pittsburgh 
 -------------------------------------------------------
 A restricted SCF calculation will be
 performed using DIIS
 SCF converges when DIIS error is below 1.0e-08
 ---------------------------------------
  Cycle       Energy         DIIS error
 ---------------------------------------
    1  -10129.2368856891      1.62e-03  
    2  -10129.2204102357      2.25e-03  
    3  -10129.2183099645      2.06e-03  
    4  -10129.2410125938      1.02e-03  
    5  -10129.2477976546      1.32e-04  
    6  -10129.2478696513      4.52e-05  
    7  -10129.2478791160      1.88e-05  
    8  -10129.2478808804      5.60e-06  
    9  -10129.2478811601      2.86e-06  
   10  -10129.2478812677      1.32e-06  
   11  -10129.2478812887      2.45e-07  
   12  -10129.2478812891      8.47e-08  
   13  -10129.2478812892      2.60e-08  
   14  -10129.2478812892      9.37e-09  Convergence criterion met
 ---------------------------------------
 SCF time:   CPU 113.05s  wall 15.00s 
 SCF   energy in the final basis set =   -10129.2478812892
 Total energy in the final basis set =   -10129.2478812892

 --------------------------------------------------------------
             Orbital Energies (a.u.) and Symmetries
 --------------------------------------------------------------

 Alpha MOs, Restricted
 -- Occupied --                  
******* -482.89 -176.32 -165.72 -165.72 -165.72 -101.61  -62.54
  1 A'    2 A'    3 A'    4 A'    1 A"    5 A'    6 A'    7 A'                 
-56.362 -56.360 -56.360 -35.816 -31.308 -31.305 -31.304 -24.715
  8 A'    9 A'    2 A"   10 A'   11 A'    3 A"   12 A'   13 A'                 
-22.958 -22.957 -22.957 -22.955 -22.955 -10.361 -10.276  -9.530
 14 A'    4 A"   15 A'   16 A'    5 A"   17 A'   18 A'   19 A'                 
 -8.762  -7.294  -7.286  -7.283  -6.593  -6.583  -6.579  -6.377
 20 A'   21 A'    6 A"   22 A'   23 A'   24 A'    7 A"   25 A'                 
 -4.791  -4.774  -4.774  -2.706  -2.703  -2.699  -2.691  -2.691
 26 A'   27 A'    8 A"   28 A'   29 A'    9 A"   30 A'   10 A"                 
 -2.067  -2.056  -2.054  -2.039  -2.038  -1.266  -1.068  -0.982
 31 A'   32 A'   11 A"   33 A'   12 A"   34 A'   35 A'   36 A'                 
 -0.743  -0.663  -0.605  -0.542  -0.533  -0.518  -0.492  -0.478
 37 A'   38 A'   39 A'   40 A'   41 A'   13 A"   14 A"   42 A'                 
 -0.434  -0.402  -0.385  -0.336  -0.283  -0.204  -0.180
 43 A'   15 A"   44 A'   45 A'   16 A"   17 A"   46 A'                         
 -- Virtual --                   
 -0.114  -0.105  -0.009   0.003   0.017   0.027   0.034   0.042
 18 A"   47 A'   48 A'   49 A'   50 A'   51 A'   19 A"   52 A'                 
  0.059   0.067   0.070   0.085   0.097   0.105   0.109   0.119
 53 A'   54 A'   20 A"   55 A'   21 A"   56 A'   57 A'   58 A'                 
  0.134   0.145   0.147   0.159   0.192   0.195   0.230   0.243
 22 A"   59 A'   60 A'   61 A'   62 A'   63 A'   23 A"   64 A'                 
  0.273   0.292   0.314   0.318   0.335   0.344   0.363   0.371
 65 A'   24 A"   25 A"   66 A'   67 A'   68 A'   69 A'   26 A"                 
  0.379   0.413   0.420   0.430   0.449   0.480   0.499   0.502
 70 A'   71 A'   27 A"   28 A"   72 A'   73 A'   29 A"   74 A'                 
  0.510   0.539   0.552   0.567   0.607   0.623   0.633   0.671
 75 A'   30 A"   76 A'   77 A'   78 A'   79 A'   31 A"   32 A"                 
  0.720   0.735   0.778   0.784   0.796   0.798   0.861   0.918
 80 A'   81 A'   82 A'   33 A"   83 A'   34 A"   84 A'   85 A'                 
  0.970   1.023   1.081   1.111   1.203   1.236   1.300   1.314
 86 A'   87 A'   88 A'   89 A'   35 A"   90 A'   91 A'   36 A"                 
  1.371   1.375   1.429   1.449   1.465   1.467   1.474   1.599
 92 A'   37 A"   93 A'   94 A'   38 A"   95 A'   39 A"   96 A'                 
  1.641   1.658   1.800   1.912   1.928   1.935   2.009   2.029
 40 A"   97 A'   98 A'   99 A'  100 A'   41 A"  101 A'  102 A'                 
  2.135   2.212   2.293   2.404   2.611   2.666   2.742   2.891
103 A'   42 A"  104 A'  105 A'   43 A"   44 A"  106 A'  107 A'                 
  2.970   3.305   3.748   3.788   3.902   3.904   3.969   3.974
108 A'  109 A'   45 A"  110 A'   46 A"   47 A"  111 A'   48 A"                 
  4.031   4.037   4.054   4.089   4.136   4.179   4.338   4.405
112 A'  113 A'   49 A"   50 A"  114 A'  115 A'  116 A'  117 A'                 
  4.607   4.628   5.998   6.085   6.177   6.277   6.370   6.498
118 A'  119 A'   51 A"  120 A'  121 A'   52 A"  122 A'  123 A'                 
  6.773   7.485   7.571   7.681   9.836  23.405  23.473  25.767
124 A'   53 A"  125 A'  126 A'  127 A'  128 A'  129 A'   54 A"                 
 25.935  26.368  28.006  28.343  28.399  28.426  28.536  28.564
130 A'  131 A'  132 A'   55 A"  133 A'  134 A'   56 A"  135 A'                 
 28.566  28.660  28.789  48.019  66.736 127.891 127.943 128.008
 57 A"  136 A'  137 A'  138 A'  139 A'   58 A"  140 A'  141 A'                 
151.792 215.850 289.701 289.792 289.9331020.8661901.968
142 A'  143 A'   59 A"  144 A'  145 A'  146 A'  147 A'                         

 Beta MOs, Restricted
 -- Occupied --                  
******* -482.89 -176.32 -165.72 -165.72 -165.72 -101.61  -62.54
  1 A'    2 A'    3 A'    4 A'    1 A"    5 A'    6 A'    7 A'                 
-56.362 -56.360 -56.360 -35.816 -31.308 -31.305 -31.304 -24.715
  8 A'    9 A'    2 A"   10 A'   11 A'    3 A"   12 A'   13 A'                 
-22.958 -22.957 -22.957 -22.955 -22.955 -10.361 -10.276  -9.530
 14 A'    4 A"   15 A'   16 A'    5 A"   17 A'   18 A'   19 A'                 
 -8.762  -7.294  -7.286  -7.283  -6.593  -6.583  -6.579  -6.377
 20 A'   21 A'    6 A"   22 A'   23 A'   24 A'    7 A"   25 A'                 
 -4.791  -4.774  -4.774  -2.706  -2.703  -2.699  -2.691  -2.691
 26 A'   27 A'    8 A"   28 A'   29 A'    9 A"   30 A'   10 A"                 
 -2.067  -2.056  -2.054  -2.039  -2.038  -1.266  -1.068  -0.982
 31 A'   32 A'   11 A"   33 A'   12 A"   34 A'   35 A'   36 A'                 
 -0.743  -0.663  -0.605  -0.542  -0.533  -0.518  -0.492  -0.478
 37 A'   38 A'   39 A'   40 A'   41 A'   13 A"   14 A"   42 A'                 
 -0.434  -0.402  -0.385  -0.336  -0.283  -0.204  -0.180
 43 A'   15 A"   44 A'   45 A'   16 A"   17 A"   46 A'                         
 -- Virtual --                   
 -0.114  -0.105  -0.009   0.003   0.017   0.027   0.034   0.042
 18 A"   47 A'   48 A'   49 A'   50 A'   51 A'   19 A"   52 A'                 
  0.059   0.067   0.070   0.085   0.097   0.105   0.109   0.119
 53 A'   54 A'   20 A"   55 A'   21 A"   56 A'   57 A'   58 A'                 
  0.134   0.145   0.147   0.159   0.192   0.195   0.230   0.243
 22 A"   59 A'   60 A'   61 A'   62 A'   63 A'   23 A"   64 A'                 
  0.273   0.292   0.314   0.318   0.335   0.344   0.363   0.371
 65 A'   24 A"   25 A"   66 A'   67 A'   68 A'   69 A'   26 A"                 
  0.379   0.413   0.420   0.430   0.449   0.480   0.499   0.502
 70 A'   71 A'   27 A"   28 A"   72 A'   73 A'   29 A"   74 A'                 
  0.510   0.539   0.552   0.567   0.607   0.623   0.633   0.671
 75 A'   30 A"   76 A'   77 A'   78 A'   79 A'   31 A"   32 A"                 
  0.720   0.735   0.778   0.784   0.796   0.798   0.861   0.918
 80 A'   81 A'   82 A'   33 A"   83 A'   34 A"   84 A'   85 A'                 
  0.970   1.023   1.081   1.111   1.203   1.236   1.300   1.314
 86 A'   87 A'   88 A'   89 A'   35 A"   90 A'   91 A'   36 A"                 
  1.371   1.375   1.429   1.449   1.465   1.467   1.474   1.599
 92 A'   37 A"   93 A'   94 A'   38 A"   95 A'   39 A"   96 A'                 
  1.641   1.658   1.800   1.912   1.928   1.935   2.009   2.029
 40 A"   97 A'   98 A'   99 A'  100 A'   41 A"  101 A'  102 A'                 
  2.135   2.212   2.293   2.404   2.611   2.666   2.742   2.891
103 A'   42 A"  104 A'  105 A'   43 A"   44 A"  106 A'  107 A'                 
  2.970   3.305   3.748   3.788   3.902   3.904   3.969   3.974
108 A'  109 A'   45 A"  110 A'   46 A"   47 A"  111 A'   48 A"                 
  4.031   4.037   4.054   4.089   4.136   4.179   4.338   4.405
112 A'  113 A'   49 A"   50 A"  114 A'  115 A'  116 A'  117 A'                 
  4.607   4.628   5.998   6.085   6.177   6.277   6.370   6.498
118 A'  119 A'   51 A"  120 A'  121 A'   52 A"  122 A'  123 A'                 
  6.773   7.485   7.571   7.681   9.836  23.405  23.473  25.767
124 A'   53 A"  125 A'  126 A'  127 A'  128 A'  129 A'   54 A"                 
 25.935  26.368  28.006  28.343  28.399  28.426  28.536  28.564
130 A'  131 A'  132 A'   55 A"  133 A'  134 A'   56 A"  135 A'                 
 28.566  28.660  28.789  48.019  66.736 127.891 127.943 128.008
 57 A"  136 A'  137 A'  138 A'  139 A'   58 A"  140 A'  141 A'                 
151.792 215.850 289.701 289.792 289.9331020.8661901.968
142 A'  143 A'   59 A"  144 A'  145 A'  146 A'  147 A'                         
 --------------------------------------------------------------

          Ground-State Mulliken Net Atomic Charges

     Atom                 Charge (a.u.)
  ----------------------------------------
      1 Cl                    0.380583
      2 Br                   -0.020386
      3 F                    -0.040038
      4 I                     0.119715
      5 C                    -0.427947
      6 C                    -0.011928
  ----------------------------------------
  Sum of atomic charges =     0.000000

 -----------------------------------------------------------------
                    Cartesian Multipole Moments
 -----------------------------------------------------------------
    Charge (ESU x 10^10)
                 0.0000
    Dipole Moment (Debye)
         X      -0.0582      Y       2.2522      Z      -0.0000
       Tot       2.2530
    Quadrupole Moments (Debye-Ang)
        XX     -69.2894     XY       0.9550     YY     -80.1323
        XZ       0.0000     YZ      -0.0000     ZZ     -74.9827
    Octopole Moments (Debye-Ang^2)
       XXX     -29.4166    XXY      13.9972    XYY     -19.8231
       YYY      10.2269    XXZ      -0.0000    XYZ      -0.0000
       YYZ      -0.0000    XZZ     -11.8706    YZZ       1.2882
       ZZZ      -0.0000
    Hexadecapole Moments (Debye-Ang^3)
      XXXX   -1456.3273   XXXY       7.8112   XXYY    -340.6664
      XYYY     -36.0617   YYYY    -521.8699   XXXZ       0.0000
      XXYZ       0.0000   XYYZ      -0.0000   YYYZ      -0.0000
      XXZZ    -275.3026   XYZZ     -12.4851   YYZZ    -101.5434
      XZZZ       0.0000   YZZZ       0.0000   ZZZZ     -92.2085
 -----------------------------------------------------------------
 Calculating analytic gradient of the SCF energy
 Gradient of SCF Energy
            1           2           3           4           5           6
    1  -0.1471990   0.0555431   0.0774131   0.3972426   0.1980552  -0.5810550
    2  -0.2282131  -0.6117096   0.0946511   0.6052476   0.0994698   0.0405541
    3  -0.0000000   0.0000000  -0.0000000  -0.0000000   0.0000000   0.0000000
 Max gradient component =       6.117E-01
 RMS gradient           =       2.767E-01
 Gradient time:  CPU 38.11 s  wall 4.92 s
 Geometry Optimization Parameters
   NAtoms,    NIC,     NZ,  NCons,   NDum,   NFix, NCnnct, MaxDiis
        6      37       0       0       0       0       0       0


** GEOMETRY OPTIMIZATION IN DELOCALIZED INTERNAL COORDINATES **
   Searching for a Minimum

   Optimization Cycle:   3

                       Coordinates (Angstroms)
     ATOM                X               Y               Z
      1  Cl        3.2009970603    0.5743358022    0.0000000000
      2  Br       -0.8315383538    1.3119052092    0.0000000000
      3  F         2.7817384291   -1.4257961469    0.0000000000
      4  I        -1.3009151004   -0.8225994693    0.0000000000
      5  C         1.9919197515   -0.2675309594    0.0000000000
      6  C         0.0559648048    0.0777785242    0.0000000000
   Point Group: cs    Number of degrees of freedom:     9


   Energy is -10129.247881289

 Hessian Updated using BFGS Update

 ** Taking Steepest Descent Step **
 Calculated Step too Large.  Step scaled by  0.456739
 Step Taken.  Stepsize is  0.300000

                             Maximum     Tolerance    Cnvgd?
         Gradient           0.388753      0.000300      NO
         Displacement       0.177558      0.001200      NO
         Energy change     -0.232975      0.000001      NO


 New Cartesian Coordinates Obtained by Inverse Iteration

 Displacement from previous Coordinates is:  0.179842
 ----------------------------------------------------------------
             Standard Nuclear Orientation (Angstroms)
    I     Atom           X                Y                Z
 ----------------------------------------------------------------
    1      Cl      3.2296382928     0.5940188368     0.0000000000
    2      Br     -0.8313874122     1.3556018899     0.0000000000
    3      F       2.7644271215    -1.4279770789     0.0000000000
    4      I      -1.3457412346    -0.8725525331     0.0000000000
    5      C       1.9929458803    -0.2698461965     0.0000000000
    6      C       0.0882839438     0.0688480419     0.0000000000
 ----------------------------------------------------------------
 Molecular Point Group                 Cs    NOp =  2
 Largest Abelian Subgroup              Cs    NOp =  2
 Nuclear Repulsion Energy =  1085.7336564885 hartrees
 There are       63 alpha and       63 beta electrons
 Applying Cartesian multipole field
    Component          Value
    ---------          -----
     (2,0,0)        1.00000E-11
     (0,2,0)        2.00000E-11
     (0,0,2)       -3.00000E-11
 Nucleus-field energy     =     0.0000000232 hartrees
 Requested basis set is 6-311++G(d,p)
 There are 74 shells and 206 basis functions
 A cutoff of  1.0D-11 yielded   2118 shell pairs
 There are     17706 function pairs (     19820 Cartesian)
 Smallest overlap matrix eigenvalue = 1.10E-04
 Guess MOs from SCF MO coefficient file

 -----------------------------------------------------------------------
  General SCF calculation program by
  Eric Jon Sundstrom, Paul Horn, Yuezhi Mao, Dmitri Zuev, Alec White,
  David Stuck, Shaama M.S., Shane Yost, Joonho Lee, David Small,
  Daniel Levine, Susi Lehtola, Hugh Burton, Evgeny Epifanovsky
 -----------------------------------------------------------------------
 Exchange:     0.2000 Hartree-Fock + 0.0800 Slater + 0.7200 B88
 Correlation:  0.1900 VWN1RPA + 0.8100 LYP
 Using SG-1 standard quadrature grid
 using 8 threads for integral computing
 -------------------------------------------------------
 OpenMP Integral computing Module                
 Release: version 2.0, May 2017, Q-Chem Inc. Pleasanton 
 -------------------------------------------------------
 -------------------------------------------------------
 OpenMP BLAS3 based DFT computing Module                
 Release: version 1.0, May 2013, Q-Chem Inc. Pittsburgh 
 -------------------------------------------------------
 A restricted SCF calculation will be
 performed using DIIS
 SCF converges when DIIS error is below 1.0e-08
 ---------------------------------------
  Cycle       Energy         DIIS error
 ---------------------------------------
    1  -10129.4080729154      1.31e-03  
    2  -10129.4000877735      1.72e-03  
    3  -10129.3979475854      1.65e-03  
    4  -10129.4124749905      7.63e-04  
    5  -10129.4162408943      9.47e-05  
    6  -10129.4162792596      3.29e-05  
    7  -10129.4162834334      1.35e-05  
    8  -10129.4162842156      2.73e-06  
    9  -10129.4162842757      1.21e-06  
   10  -10129.4162842898      5.57e-07  
   11  -10129.4162842928      1.44e-07  
   12  -10129.4162842929      2.85e-08  
   13  -10129.4162842931      1.04e-08  
   14  -10129.4162842930      3.30e-09  Convergence criterion met
 ---------------------------------------
 SCF time:   CPU 110.53s  wall 15.00s 
 SCF   energy in the final basis set =   -10129.4162842930
 Total energy in the final basis set =   -10129.4162842930

 --------------------------------------------------------------
             Orbital Energies (a.u.) and Symmetries
 --------------------------------------------------------------

 Alpha MOs, Restricted
 -- Occupied --                  
******* -482.88 -176.32 -165.72 -165.72 -165.72 -101.61  -62.54
  1 A'    2 A'    3 A'    4 A'    1 A"    5 A'    6 A'    7 A'                 
-56.355 -56.352 -56.352 -35.816 -31.308 -31.304 -31.304 -24.719
  8 A'    9 A'    2 A"   10 A'   11 A'    3 A"   12 A'   13 A'                 
-22.959 -22.958 -22.957 -22.955 -22.955 -10.365 -10.285  -9.526
 14 A'    4 A"   15 A'   16 A'    5 A"   17 A'   18 A'   19 A'                 
 -8.751  -7.290  -7.282  -7.280  -6.582  -6.571  -6.569  -6.373
 20 A'   21 A'    6 A"   22 A'   23 A'   24 A'    7 A"   25 A'                 
 -4.787  -4.771  -4.771  -2.695  -2.692  -2.689  -2.680  -2.680
 26 A'   27 A'    8 A"   28 A'   29 A'    9 A"   30 A'   10 A"                 
 -2.059  -2.051  -2.049  -2.035  -2.035  -1.268  -1.023  -0.968
 31 A'   32 A'   11 A"   33 A'   12 A"   34 A'   35 A'   36 A'                 
 -0.733  -0.664  -0.600  -0.536  -0.533  -0.516  -0.467  -0.466
 37 A'   38 A'   39 A'   40 A'   41 A'   13 A"   42 A'   14 A"                 
 -0.432  -0.398  -0.382  -0.339  -0.283  -0.208  -0.193
 43 A'   15 A"   44 A'   45 A'   16 A"   17 A"   46 A'                         
 -- Virtual --                   
 -0.111  -0.099  -0.010   0.003   0.013   0.027   0.038   0.043
 18 A"   47 A'   48 A'   49 A'   50 A'   51 A'   19 A"   52 A'                 
  0.055   0.069   0.071   0.084   0.098   0.100   0.111   0.118
 53 A'   54 A'   20 A"   55 A'   21 A"   56 A'   57 A'   58 A'                 
  0.136   0.140   0.147   0.160   0.193   0.196   0.227   0.236
 22 A"   59 A'   60 A'   61 A'   62 A'   63 A'   23 A"   64 A'                 
  0.268   0.291   0.317   0.324   0.337   0.345   0.364   0.374
 65 A'   24 A"   66 A'   25 A"   67 A'   68 A'   69 A'   70 A'                 
  0.378   0.410   0.422   0.428   0.447   0.478   0.494   0.499
 26 A"   71 A'   27 A"   28 A"   72 A'   73 A'   74 A'   75 A'                 
  0.506   0.531   0.535   0.575   0.606   0.619   0.627   0.652
 29 A"   76 A'   30 A"   77 A'   78 A'   79 A'   31 A"   32 A"                 
  0.719   0.744   0.774   0.789   0.789   0.806   0.841   0.916
 80 A'   81 A'   82 A'   83 A'   33 A"   34 A"   84 A'   85 A'                 
  0.941   1.001   1.057   1.118   1.195   1.213   1.301   1.314
 86 A'   87 A'   88 A'   89 A'   35 A"   90 A'   91 A'   36 A"                 
  1.367   1.378   1.429   1.446   1.447   1.465   1.472   1.603
 37 A"   92 A'   93 A'   94 A'   38 A"   95 A'   39 A"   96 A'                 
  1.631   1.639   1.789   1.902   1.941   1.950   2.015   2.043
 40 A"   97 A'   98 A'   99 A'  100 A'   41 A"  101 A'  102 A'                 
  2.119   2.216   2.293   2.421   2.605   2.672   2.725   2.870
103 A'   42 A"  104 A'  105 A'   43 A"   44 A"  106 A'  107 A'                 
  2.967   3.316   3.745   3.779   3.896   3.909   3.968   3.979
108 A'  109 A'   45 A"  110 A'   46 A"   47 A"  111 A'   48 A"                 
  4.024   4.032   4.053   4.098   4.125   4.217   4.280   4.338
112 A'  113 A'   49 A"   50 A"  114 A'  115 A'  116 A'  117 A'                 
  4.582   4.629   5.995   6.078   6.166   6.274   6.366   6.499
118 A'  119 A'   51 A"  120 A'  121 A'   52 A"  122 A'  123 A'                 
  6.747   7.497   7.572   7.663   9.814  23.376  23.414  25.772
124 A'   53 A"  125 A'  126 A'  127 A'  128 A'  129 A'   54 A"                 
 25.927  26.330  27.973  28.340  28.395  28.426  28.534  28.561
130 A'  131 A'  132 A'   55 A"  133 A'  134 A'   56 A"  135 A'                 
 28.563  28.646  28.745  48.000  66.731 127.887 127.935 127.993
 57 A"  136 A'  137 A'  138 A'  139 A'   58 A"  140 A'  141 A'                 
151.760 215.818 289.709 289.787 289.9071020.8351901.933
142 A'  143 A'   59 A"  144 A'  145 A'  146 A'  147 A'                         

 Beta MOs, Restricted
 -- Occupied --                  
******* -482.88 -176.32 -165.72 -165.72 -165.72 -101.61  -62.54
  1 A'    2 A'    3 A'    4 A'    1 A"    5 A'    6 A'    7 A'                 
-56.355 -56.352 -56.352 -35.816 -31.308 -31.304 -31.304 -24.719
  8 A'    9 A'    2 A"   10 A'   11 A'    3 A"   12 A'   13 A'                 
-22.959 -22.958 -22.957 -22.955 -22.955 -10.365 -10.285  -9.526
 14 A'    4 A"   15 A'   16 A'    5 A"   17 A'   18 A'   19 A'                 
 -8.751  -7.290  -7.282  -7.280  -6.582  -6.571  -6.569  -6.373
 20 A'   21 A'    6 A"   22 A'   23 A'   24 A'    7 A"   25 A'                 
 -4.787  -4.771  -4.771  -2.695  -2.692  -2.689  -2.680  -2.680
 26 A'   27 A'    8 A"   28 A'   29 A'    9 A"   30 A'   10 A"                 
 -2.059  -2.051  -2.049  -2.035  -2.035  -1.268  -1.023  -0.968
 31 A'   32 A'   11 A"   33 A'   12 A"   34 A'   35 A'   36 A'                 
 -0.733  -0.664  -0.600  -0.536  -0.533  -0.516  -0.467  -0.466
 37 A'   38 A'   39 A'   40 A'   41 A'   13 A"   42 A'   14 A"                 
 -0.432  -0.398  -0.382  -0.339  -0.283  -0.208  -0.193
 43 A'   15 A"   44 A'   45 A'   16 A"   17 A"   46 A'                         
 -- Virtual --                   
 -0.111  -0.099  -0.010   0.003   0.013   0.027   0.038   0.043
 18 A"   47 A'   48 A'   49 A'   50 A'   51 A'   19 A"   52 A'                 
  0.055   0.069   0.071   0.084   0.098   0.100   0.111   0.118
 53 A'   54 A'   20 A"   55 A'   21 A"   56 A'   57 A'   58 A'                 
  0.136   0.140   0.147   0.160   0.193   0.196   0.227   0.236
 22 A"   59 A'   60 A'   61 A'   62 A'   63 A'   23 A"   64 A'                 
  0.268   0.291   0.317   0.324   0.337   0.345   0.364   0.374
 65 A'   24 A"   66 A'   25 A"   67 A'   68 A'   69 A'   70 A'                 
  0.378   0.410   0.422   0.428   0.447   0.478   0.494   0.499
 26 A"   71 A'   27 A"   28 A"   72 A'   73 A'   74 A'   75 A'                 
  0.506   0.531   0.535   0.575   0.606   0.619   0.627   0.652
 29 A"   76 A'   30 A"   77 A'   78 A'   79 A'   31 A"   32 A"                 
  0.719   0.744   0.774   0.789   0.789   0.806   0.841   0.916
 80 A'   81 A'   82 A'   83 A'   33 A"   34 A"   84 A'   85 A'                 
  0.941   1.001   1.057   1.118   1.195   1.213   1.301   1.314
 86 A'   87 A'   88 A'   89 A'   35 A"   90 A'   91 A'   36 A"                 
  1.367   1.378   1.429   1.446   1.447   1.465   1.472   1.603
 37 A"   92 A'   93 A'   94 A'   38 A"   95 A'   39 A"   96 A'                 
  1.631   1.639   1.789   1.902   1.941   1.950   2.015   2.043
 40 A"   97 A'   98 A'   99 A'  100 A'   41 A"  101 A'  102 A'                 
  2.119   2.216   2.293   2.421   2.605   2.672   2.725   2.870
103 A'   42 A"  104 A'  105 A'   43 A"   44 A"  106 A'  107 A'                 
  2.967   3.316   3.745   3.779   3.896   3.909   3.968   3.979
108 A'  109 A'   45 A"  110 A'   46 A"   47 A"  111 A'   48 A"                 
  4.024   4.032   4.053   4.098   4.125   4.217   4.280   4.338
112 A'  113 A'   49 A"   50 A"  114 A'  115 A'  116 A'  117 A'                 
  4.582   4.629   5.995   6.078   6.166   6.274   6.366   6.499
118 A'  119 A'   51 A"  120 A'  121 A'   52 A"  122 A'  123 A'                 
  6.747   7.497   7.572   7.663   9.814  23.376  23.414  25.772
124 A'   53 A"  125 A'  126 A'  127 A'  128 A'  129 A'   54 A"                 
 25.927  26.330  27.973  28.340  28.395  28.426  28.534  28.561
130 A'  131 A'  132 A'   55 A"  133 A'  134 A'   56 A"  135 A'                 
 28.563  28.646  28.745  48.000  66.731 127.887 127.935 127.993
 57 A"  136 A'  137 A'  138 A'  139 A'   58 A"  140 A'  141 A'                 
151.760 215.818 289.709 289.787 289.9071020.8351901.933
142 A'  143 A'   59 A"  144 A'  145 A'  146 A'  147 A'                         
 --------------------------------------------------------------

          Ground-State Mulliken Net Atomic Charges

     Atom                 Charge (a.u.)
  ----------------------------------------
      1 Cl                    0.368076
      2 Br                   -0.031141
      3 F                    -0.030660
      4 I                     0.110368
      5 C                    -0.432051
      6 C                     0.015408
  ----------------------------------------
  Sum of atomic charges =     0.000000

 -----------------------------------------------------------------
                    Cartesian Multipole Moments
 -----------------------------------------------------------------
    Charge (ESU x 10^10)
                 0.0000
    Dipole Moment (Debye)
         X      -0.2749      Y       1.8718      Z       0.0000
       Tot       1.8919
    Quadrupole Moments (Debye-Ang)
        XX     -69.3041     XY       1.0600     YY     -79.6121
        XZ      -0.0000     YZ       0.0000     ZZ     -75.3377
    Octopole Moments (Debye-Ang^2)
       XXX     -30.1064    XXY      12.8347    XYY     -19.3211
       YYY      10.4076    XXZ       0.0000    XYZ       0.0000
       YYZ      -0.0000    XZZ     -11.4859    YZZ       1.5770
       ZZZ      -0.0000
    Hexadecapole Moments (Debye-Ang^3)
      XXXX   -1487.0052   XXXY      -1.2345   XXYY    -347.7594
      XYYY     -46.4466   YYYY    -545.5091   XXXZ       0.0000
      XXYZ       0.0000   XYYZ       0.0000   YYYZ       0.0000
      XXZZ    -281.2176   XYZZ     -15.9565   YYZZ    -105.7015
      XZZZ      -0.0000   YZZZ       0.0000   ZZZZ     -92.6475
 -----------------------------------------------------------------
 Calculating analytic gradient of the SCF energy
 Gradient of SCF Energy
            1           2           3           4           5           6
    1  -0.1104658   0.0217465   0.0760717   0.2533448   0.1713194  -0.4120166
    2  -0.1906254  -0.4576217   0.0835784   0.4333592   0.0716952   0.0596141
    3   0.0000000   0.0000000   0.0000000   0.0000000  -0.0000000  -0.0000000
 Max gradient component =       4.576E-01
 RMS gradient           =       2.015E-01
 Gradient time:  CPU 36.97 s  wall 4.79 s
 Geometry Optimization Parameters
   NAtoms,    NIC,     NZ,  NCons,   NDum,   NFix, NCnnct, MaxDiis
        6      37       0       0       0       0       0       0


** GEOMETRY OPTIMIZATION IN DELOCALIZED INTERNAL COORDINATES **
   Searching for a Minimum

   Optimization Cycle:   4

                       Coordinates (Angstroms)
     ATOM                X               Y               Z
      1  Cl        3.2296382928    0.5940188368    0.0000000000
      2  Br       -0.8313874122    1.3556018899    0.0000000000
      3  F         2.7644271215   -1.4279770789    0.0000000000
      4  I        -1.3457412346   -0.8725525331    0.0000000000
      5  C         1.9929458803   -0.2698461965    0.0000000000
      6  C         0.0882839438    0.0688480419    0.0000000000
   Point Group: cs    Number of degrees of freedom:     9


   Energy is -10129.416284293

 Hessian Updated using BFGS Update

 ** Taking Steepest Descent Step **
 Calculated Step too Large.  Step scaled by  0.626226
 Step Taken.  Stepsize is  0.300000

                             Maximum     Tolerance    Cnvgd?
         Gradient           0.290066      0.000300      NO
         Displacement       0.181647      0.001200      NO
         Energy change     -0.168403      0.000001      NO


 New Cartesian Coordinates Obtained by Inverse Iteration

 Displacement from previous Coordinates is:  0.181746
 ----------------------------------------------------------------
             Standard Nuclear Orientation (Angstroms)
    I     Atom           X                Y                Z
 ----------------------------------------------------------------
    1      Cl      3.2462841759     0.6183943942     0.0000000000
    2      Br     -0.8170096881     1.4000268964     0.0000000000
    3      F       2.7299892930    -1.4297714060     0.0000000000
    4      I      -1.3700244958    -0.9259148804     0.0000000000
    5      C       1.9840218923    -0.2712815383     0.0000000000
    6      C       0.1249054142     0.0566394941     0.0000000000
 ----------------------------------------------------------------
 Molecular Point Group                 Cs    NOp =  2
 Largest Abelian Subgroup              Cs    NOp =  2
 Nuclear Repulsion Energy =  1058.2410414098 hartrees
 There are       63 alpha and       63 beta electrons
 Applying Cartesian multipole field
    Component          Value
    ---------          -----
     (2,0,0)        1.00000E-11
     (0,2,0)        2.00000E-11
     (0,0,2)       -3.00000E-11
 Nucleus-field energy     =     0.0000000240 hartrees
 Requested basis set is 6-311++G(d,p)
 There are 74 shells and 206 basis functions
 A cutoff of  1.0D-11 yielded   2104 shell pairs
 There are     17626 function pairs (     19730 Cartesian)
 Smallest overlap matrix eigenvalue = 1.03E-04
 Guess MOs from SCF MO coefficient file

 -----------------------------------------------------------------------
  General SCF calculation program by
  Eric Jon Sundstrom, Paul Horn, Yuezhi Mao, Dmitri Zuev, Alec White,
  David Stuck, Shaama M.S., Shane Yost, Joonho Lee, David Small,
  Daniel Levine, Susi Lehtola, Hugh Burton, Evgeny Epifanovsky
 -----------------------------------------------------------------------
 Exchange:     0.2000 Hartree-Fock + 0.0800 Slater + 0.7200 B88
 Correlation:  0.1900 VWN1RPA + 0.8100 LYP
 Using SG-1 standard quadrature grid
 using 8 threads for integral computing
 -------------------------------------------------------
 OpenMP Integral computing Module                
 Release: version 2.0, May 2017, Q-Chem Inc. Pleasanton 
 -------------------------------------------------------
 -------------------------------------------------------
 OpenMP BLAS3 based DFT computing Module                
 Release: version 1.0, May 2013, Q-Chem Inc. Pittsburgh 
 -------------------------------------------------------
 A restricted SCF calculation will be
 performed using DIIS
 SCF converges when DIIS error is below 1.0e-08
 ---------------------------------------
  Cycle       Energy         DIIS error
 ---------------------------------------
    1  -10129.5346092929      1.08e-03  
    2  -10129.5323576793      1.26e-03  
    3  -10129.5294983945      1.33e-03  
    4  -10129.5388591193      5.74e-04  
    5  -10129.5409471529      7.42e-05  
    6  -10129.5409725131      2.46e-05  
    7  -10129.5409747521      9.76e-06  
    8  -10129.5409751227      1.58e-06  
    9  -10129.5409751391      6.35e-07  
   10  -10129.5409751414      2.92e-07  
   11  -10129.5409751421      9.08e-08  
   12  -10129.5409751421      1.41e-08  
   13  -10129.5409751422      3.68e-09  Convergence criterion met
 ---------------------------------------
 SCF time:   CPU 101.39s  wall 13.00s 
 SCF   energy in the final basis set =   -10129.5409751422
 Total energy in the final basis set =   -10129.5409751422

 --------------------------------------------------------------
             Orbital Energies (a.u.) and Symmetries
 --------------------------------------------------------------

 Alpha MOs, Restricted
 -- Occupied --                  
******* -482.87 -176.32 -165.72 -165.72 -165.72 -101.60  -62.53
  1 A'    2 A'    3 A'    4 A'    1 A"    5 A'    6 A'    7 A'                 
-56.349 -56.346 -56.346 -35.817 -31.309 -31.304 -31.304 -24.724
  8 A'    2 A"    9 A'   10 A'   11 A'    3 A"   12 A'   13 A'                 
-22.959 -22.958 -22.958 -22.955 -22.955 -10.368 -10.292  -9.523
 14 A'    4 A"   15 A'   16 A'    5 A"   17 A'   18 A'   19 A'                 
 -8.743  -7.287  -7.278  -7.276  -6.574  -6.562  -6.561  -6.371
 20 A'   21 A'    6 A"   22 A'   23 A'   24 A'    7 A"   25 A'                 
 -4.785  -4.769  -4.769  -2.687  -2.683  -2.682  -2.672  -2.672
 26 A'    8 A"   27 A'   28 A'   29 A'    9 A"   30 A'   10 A"                 
 -2.055  -2.048  -2.047  -2.033  -2.033  -1.272  -0.983  -0.956
 31 A'   32 A'   11 A"   33 A'   12 A"   34 A'   35 A'   36 A'                 
 -0.727  -0.668  -0.597  -0.535  -0.531  -0.516  -0.459  -0.443
 37 A'   38 A'   39 A'   40 A'   41 A'   13 A"   42 A'   14 A"                 
 -0.429  -0.394  -0.377  -0.342  -0.285  -0.213  -0.206
 43 A'   15 A"   44 A'   45 A'   16 A"   17 A"   46 A'                         
 -- Virtual --                   
 -0.108  -0.090  -0.012   0.002   0.007   0.028   0.041   0.044
 18 A"   47 A'   48 A'   49 A'   50 A'   51 A'   19 A"   52 A'                 
  0.053   0.071   0.072   0.081   0.097   0.099   0.111   0.120
 53 A'   54 A'   20 A"   55 A'   56 A'   21 A"   57 A'   58 A'                 
  0.136   0.136   0.147   0.161   0.193   0.198   0.225   0.232
 59 A'   22 A"   60 A'   61 A'   62 A'   63 A'   23 A"   64 A'                 
  0.264   0.290   0.315   0.333   0.338   0.347   0.364   0.370
 65 A'   24 A"   66 A'   25 A"   67 A'   68 A'   69 A'   70 A'                 
  0.386   0.407   0.419   0.432   0.446   0.473   0.487   0.491
 26 A"   71 A'   27 A"   28 A"   72 A'   73 A'   74 A'   75 A'                 
  0.511   0.513   0.530   0.584   0.608   0.620   0.623   0.632
 29 A"   76 A'   30 A"   77 A'   78 A'   79 A'   31 A"   32 A"                 
  0.717   0.749   0.759   0.796   0.796   0.812   0.832   0.909
 80 A'   81 A'   82 A'   33 A"   83 A'   34 A"   84 A'   85 A'                 
  0.915   0.984   1.035   1.126   1.185   1.192   1.308   1.311
 86 A'   87 A'   88 A'   89 A'   35 A"   90 A'   91 A'   36 A"                 
  1.361   1.385   1.419   1.420   1.452   1.462   1.475   1.605
 37 A"   92 A'   93 A'   38 A"   94 A'   95 A'   39 A"   96 A'                 
  1.628   1.631   1.766   1.890   1.955   1.961   2.016   2.075
 40 A"   97 A'   98 A'   99 A'  100 A'   41 A"  101 A'  102 A'                 
  2.110   2.219   2.292   2.437   2.597   2.680   2.711   2.855
103 A'   42 A"  104 A'  105 A'   43 A"   44 A"  106 A'  107 A'                 
  2.969   3.343   3.742   3.769   3.895   3.917   3.971   3.980
108 A'  109 A'   45 A"  110 A'   46 A"   47 A"  111 A'   48 A"                 
  4.007   4.025   4.054   4.098   4.106   4.225   4.278   4.325
112 A'  113 A'   49 A"   50 A"  114 A'  115 A'  116 A'  117 A'                 
  4.546   4.640   5.993   6.070   6.150   6.270   6.361   6.503
118 A'  119 A'   51 A"  120 A'  121 A'   52 A"  122 A'  123 A'                 
  6.726   7.507   7.572   7.650   9.792  23.348  23.385  25.776
124 A'   53 A"  125 A'  126 A'  127 A'  128 A'  129 A'   54 A"                 
 25.921  26.309  27.944  28.338  28.391  28.423  28.532  28.558
130 A'  131 A'  132 A'   55 A"  133 A'  134 A'   56 A"  135 A'                 
 28.560  28.635  28.721  47.982  66.725 127.883 127.929 127.980
 57 A"  136 A'  137 A'  138 A'  139 A'   58 A"  140 A'  141 A'                 
151.733 215.790 289.715 289.782 289.8891020.8071901.903
142 A'  143 A'   59 A"  144 A'  145 A'  146 A'  147 A'                         

 Beta MOs, Restricted
 -- Occupied --                  
******* -482.87 -176.32 -165.72 -165.72 -165.72 -101.60  -62.53
  1 A'    2 A'    3 A'    4 A'    1 A"    5 A'    6 A'    7 A'                 
-56.349 -56.346 -56.346 -35.817 -31.309 -31.304 -31.304 -24.724
  8 A'    2 A"    9 A'   10 A'   11 A'    3 A"   12 A'   13 A'                 
-22.959 -22.958 -22.958 -22.955 -22.955 -10.368 -10.292  -9.523
 14 A'    4 A"   15 A'   16 A'    5 A"   17 A'   18 A'   19 A'                 
 -8.743  -7.287  -7.278  -7.276  -6.574  -6.562  -6.561  -6.371
 20 A'   21 A'    6 A"   22 A'   23 A'   24 A'    7 A"   25 A'                 
 -4.785  -4.769  -4.769  -2.687  -2.683  -2.682  -2.672  -2.672
 26 A'    8 A"   27 A'   28 A'   29 A'    9 A"   30 A'   10 A"                 
 -2.055  -2.048  -2.047  -2.033  -2.033  -1.272  -0.983  -0.956
 31 A'   32 A'   11 A"   33 A'   12 A"   34 A'   35 A'   36 A'                 
 -0.727  -0.668  -0.597  -0.535  -0.531  -0.516  -0.459  -0.443
 37 A'   38 A'   39 A'   40 A'   41 A'   13 A"   42 A'   14 A"                 
 -0.429  -0.394  -0.377  -0.342  -0.285  -0.213  -0.206
 43 A'   15 A"   44 A'   45 A'   16 A"   17 A"   46 A'                         
 -- Virtual --                   
 -0.108  -0.090  -0.012   0.002   0.007   0.028   0.041   0.044
 18 A"   47 A'   48 A'   49 A'   50 A'   51 A'   19 A"   52 A'                 
  0.053   0.071   0.072   0.081   0.097   0.099   0.111   0.120
 53 A'   54 A'   20 A"   55 A'   56 A'   21 A"   57 A'   58 A'                 
  0.136   0.136   0.147   0.161   0.193   0.198   0.225   0.232
 59 A'   22 A"   60 A'   61 A'   62 A'   63 A'   23 A"   64 A'                 
  0.264   0.290   0.315   0.333   0.338   0.347   0.364   0.370
 65 A'   24 A"   66 A'   25 A"   67 A'   68 A'   69 A'   70 A'                 
  0.386   0.407   0.419   0.432   0.446   0.473   0.487   0.491
 26 A"   71 A'   27 A"   28 A"   72 A'   73 A'   74 A'   75 A'                 
  0.511   0.513   0.530   0.584   0.608   0.620   0.623   0.632
 29 A"   76 A'   30 A"   77 A'   78 A'   79 A'   31 A"   32 A"                 
  0.717   0.749   0.759   0.796   0.796   0.812   0.832   0.909
 80 A'   81 A'   82 A'   33 A"   83 A'   34 A"   84 A'   85 A'                 
  0.915   0.984   1.035   1.126   1.185   1.192   1.308   1.311
 86 A'   87 A'   88 A'   89 A'   35 A"   90 A'   91 A'   36 A"                 
  1.361   1.385   1.419   1.420   1.452   1.462   1.475   1.605
 37 A"   92 A'   93 A'   38 A"   94 A'   95 A'   39 A"   96 A'                 
  1.628   1.631   1.766   1.890   1.955   1.961   2.016   2.075
 40 A"   97 A'   98 A'   99 A'  100 A'   41 A"  101 A'  102 A'                 
  2.110   2.219   2.292   2.437   2.597   2.680   2.711   2.855
103 A'   42 A"  104 A'  105 A'   43 A"   44 A"  106 A'  107 A'                 
  2.969   3.343   3.742   3.769   3.895   3.917   3.971   3.980
108 A'  109 A'   45 A"  110 A'   46 A"   47 A"  111 A'   48 A"                 
  4.007   4.025   4.054   4.098   4.106   4.225   4.278   4.325
112 A'  113 A'   49 A"   50 A"  114 A'  115 A'  116 A'  117 A'                 
  4.546   4.640   5.993   6.070   6.150   6.270   6.361   6.503
118 A'  119 A'   51 A"  120 A'  121 A'   52 A"  122 A'  123 A'                 
  6.726   7.507   7.572   7.650   9.792  23.348  23.385  25.776
124 A'   53 A"  125 A'  126 A'  127 A'  128 A'  129 A'   54 A"                 
 25.921  26.309  27.944  28.338  28.391  28.423  28.532  28.558
130 A'  131 A'  132 A'   55 A"  133 A'  134 A'   56 A"  135 A'                 
 28.560  28.635  28.721  47.982  66.725 127.883 127.929 127.980
 57 A"  136 A'  137 A'  138 A'  139 A'   58 A"  140 A'  141 A'                 
151.733 215.790 289.715 289.782 289.8891020.8071901.903
142 A'  143 A'   59 A"  144 A'  145 A'  146 A'  147 A'                         
 --------------------------------------------------------------

          Ground-State Mulliken Net Atomic Charges

     Atom                 Charge (a.u.)
  ----------------------------------------
      1 Cl                    0.356840
      2 Br                   -0.044825
      3 F                    -0.018491
      4 I                     0.112421
      5 C                    -0.437121
      6 C                     0.031177
  ----------------------------------------
  Sum of atomic charges =    -0.000000

 -----------------------------------------------------------------
                    Cartesian Multipole Moments
 -----------------------------------------------------------------
    Charge (ESU x 10^10)
                -0.0000
    Dipole Moment (Debye)
         X      -0.4193      Y       1.5223      Z       0.0000
       Tot       1.5790
    Quadrupole Moments (Debye-Ang)
        XX     -69.4219     XY       1.1676     YY     -79.0097
        XZ       0.0000     YZ      -0.0000     ZZ     -75.6592
    Octopole Moments (Debye-Ang^2)
       XXX     -31.8867    XXY      11.5928    XYY     -19.4302
       YYY      10.9905    XXZ       0.0000    XYZ      -0.0000
       YYZ       0.0000    XZZ     -11.5341    YZZ       1.8449
       ZZZ       0.0000
    Hexadecapole Moments (Debye-Ang^3)
      XXXX   -1499.2177   XXXY     -11.2046   XXYY    -351.5258
      XYYY     -57.8094   YYYY    -571.4314   XXXZ      -0.0000
      XXYZ      -0.0000   XYYZ      -0.0000   YYYZ      -0.0000
      XXZZ    -283.7401   XYZZ     -19.7353   YYZZ    -110.5186
      XZZZ       0.0000   YZZZ      -0.0000   ZZZZ     -93.1702
 -----------------------------------------------------------------
 Calculating analytic gradient of the SCF energy
 Gradient of SCF Energy
            1           2           3           4           5           6
    1  -0.0789895  -0.0013970   0.0721379   0.1653813   0.1516702  -0.3088030
    2  -0.1556494  -0.3360591   0.0725682   0.3153207   0.0472145   0.0566053
    3  -0.0000000   0.0000000  -0.0000000  -0.0000000   0.0000000  -0.0000000
 Max gradient component =       3.361E-01
 RMS gradient           =       1.499E-01
 Gradient time:  CPU 46.43 s  wall 5.94 s
 Geometry Optimization Parameters
   NAtoms,    NIC,     NZ,  NCons,   NDum,   NFix, NCnnct, MaxDiis
        6      37       0       0       0       0       0       0

 Cartesian Hessian Update
 Hessian Updated using BFGS Update


** GEOMETRY OPTIMIZATION IN DELOCALIZED INTERNAL COORDINATES **
   Searching for a Minimum

   Optimization Cycle:   5

                       Coordinates (Angstroms)
     ATOM                X               Y               Z
      1  Cl        3.2462841759    0.6183943942    0.0000000000
      2  Br       -0.8170096881    1.4000268964    0.0000000000
      3  F         2.7299892930   -1.4297714060    0.0000000000
      4  I        -1.3700244958   -0.9259148804    0.0000000000
      5  C         1.9840218923   -0.2712815383    0.0000000000
      6  C         0.1249054142    0.0566394941    0.0000000000
   Point Group: cs    Number of degrees of freedom:     9


   Energy is -10129.540975142

 Hessian Updated using BFGS Update

  9 Hessian modes will be used to form the next step
  Hessian Eigenvalues:
     0.083680    0.184934    0.249908    0.250005    0.326697    0.387584
     0.583509    0.966607    1.135583

 Minimum Search - Taking Simple RFO Step
 Searching for Lamda that Minimizes Along All modes
 Value Taken    Lamda =  -0.25450492
 Calculated Step too Large.  Step scaled by  0.401823
 Step Taken.  Stepsize is  0.300000

                             Maximum     Tolerance    Cnvgd?
         Gradient           0.218505      0.000300      NO
         Displacement       0.190543      0.001200      NO
         Energy change     -0.124691      0.000001      NO


 New Cartesian Coordinates Obtained by Inverse Iteration

 Displacement from previous Coordinates is:  0.293449
 ----------------------------------------------------------------
             Standard Nuclear Orientation (Angstroms)
    I     Atom           X                Y                Z
 ----------------------------------------------------------------
    1      Cl      3.2100780455     0.6531971524     0.0000000000
    2      Br     -0.7504957373     1.4271535942     0.0000000000
    3      F       2.6482063650    -1.4297036280     0.0000000000
    4      I      -1.3352706732    -0.9769649100     0.0000000000
    5      C       1.9401159065    -0.2652185805     0.0000000000
    6      C       0.1855326849     0.0396293320     0.0000000000
 ----------------------------------------------------------------
 Molecular Point Group                 Cs    NOp =  2
 Largest Abelian Subgroup              Cs    NOp =  2
 Nuclear Repulsion Energy =  1048.6465371020 hartrees
 There are       63 alpha and       63 beta electrons
 Applying Cartesian multipole field
    Component          Value
    ---------          -----
     (2,0,0)        1.00000E-11
     (0,2,0)        2.00000E-11
     (0,0,2)       -3.00000E-11
 Nucleus-field energy     =     0.0000000240 hartrees
 Requested basis set is 6-311++G(d,p)
 There are 74 shells and 206 basis functions
 A cutoff of  1.0D-11 yielded   2100 shell pairs
 There are     17589 function pairs (     19686 Cartesian)
 Smallest overlap matrix eigenvalue = 7.90E-05
 Guess MOs from SCF MO coefficient file

 -----------------------------------------------------------------------
  General SCF calculation program by
  Eric Jon Sundstrom, Paul Horn, Yuezhi Mao, Dmitri Zuev, Alec White,
  David Stuck, Shaama M.S., Shane Yost, Joonho Lee, David Small,
  Daniel Levine, Susi Lehtola, Hugh Burton, Evgeny Epifanovsky
 -----------------------------------------------------------------------
 Exchange:     0.2000 Hartree-Fock + 0.0800 Slater + 0.7200 B88
 Correlation:  0.1900 VWN1RPA + 0.8100 LYP
 Using SG-1 standard quadrature grid
 using 8 threads for integral computing
 -------------------------------------------------------
 OpenMP Integral computing Module                
 Release: version 2.0, May 2017, Q-Chem Inc. Pleasanton 
 -------------------------------------------------------
 -------------------------------------------------------
 OpenMP BLAS3 based DFT computing Module                
 Release: version 1.0, May 2013, Q-Chem Inc. Pittsburgh 
 -------------------------------------------------------
 A restricted SCF calculation will be
 performed using DIIS
 SCF converges when DIIS error is below 1.0e-08
 ---------------------------------------
  Cycle       Energy         DIIS error
 ---------------------------------------
    1  -10129.6321308755      8.68e-04  
    2  -10129.6354042830      5.53e-04  
    3  -10129.6307397443      1.01e-03  
    4  -10129.6367300286      2.32e-04  
    5  -10129.6370321794      5.06e-05  
    6  -10129.6370432884      1.46e-05  
    7  -10129.6370444431      6.00e-06  
    8  -10129.6370445695      1.68e-06  
    9  -10129.6370445829      5.14e-07  
   10  -10129.6370445836      1.89e-07  
   11  -10129.6370445840      3.80e-08  
   12  -10129.6370445838      1.31e-08  
   13  -10129.6370445840      2.02e-09  Convergence criterion met
 ---------------------------------------
 SCF time:   CPU 103.44s  wall 14.00s 
 SCF   energy in the final basis set =   -10129.6370445840
 Total energy in the final basis set =   -10129.6370445840

 --------------------------------------------------------------
             Orbital Energies (a.u.) and Symmetries
 --------------------------------------------------------------

 Alpha MOs, Restricted
 -- Occupied --                  
******* -482.87 -176.32 -165.72 -165.72 -165.72 -101.60  -62.52
  1 A'    2 A'    3 A'    4 A'    1 A"    5 A'    6 A'    7 A'                 
-56.344 -56.341 -56.340 -35.817 -31.309 -31.304 -31.304 -24.728
  8 A'    2 A"    9 A'   10 A'   11 A'    3 A"   12 A'   13 A'                 
-22.960 -22.958 -22.958 -22.955 -22.955 -10.368 -10.294  -9.520
 14 A'    4 A"   15 A'   16 A'    5 A"   17 A'   18 A'   19 A'                 
 -8.737  -7.284  -7.275  -7.274  -6.569  -6.556  -6.555  -6.370
 20 A'   21 A'    6 A"   22 A'   23 A'   24 A'    7 A"   25 A'                 
 -4.783  -4.768  -4.768  -2.680  -2.676  -2.676  -2.665  -2.665
 26 A'    8 A"   27 A'   28 A'   29 A'    9 A"   30 A'   10 A"                 
 -2.053  -2.046  -2.045  -2.032  -2.031  -1.277  -0.961  -0.947
 31 A'   32 A'   11 A"   33 A'   12 A"   34 A'   35 A'   36 A'                 
 -0.726  -0.674  -0.602  -0.539  -0.528  -0.517  -0.455  -0.431
 37 A'   38 A'   39 A'   40 A'   41 A'   13 A"   42 A'   14 A"                 
 -0.427  -0.392  -0.373  -0.346  -0.286  -0.220  -0.216
 43 A'   15 A"   44 A'   45 A'   16 A"   17 A"   46 A'                         
 -- Virtual --                   
 -0.099  -0.065  -0.010   0.001   0.005   0.033   0.043   0.046
 18 A"   47 A'   48 A'   49 A'   50 A'   51 A'   19 A"   52 A'                 
  0.052   0.073   0.074   0.077   0.099   0.099   0.112   0.122
 53 A'   20 A"   54 A'   55 A'   56 A'   21 A"   57 A'   58 A'                 
  0.136   0.136   0.148   0.164   0.194   0.200   0.225   0.236
 59 A'   22 A"   60 A'   61 A'   62 A'   63 A'   23 A"   64 A'                 
  0.265   0.292   0.311   0.339   0.342   0.351   0.357   0.374
 65 A'   24 A"   66 A'   67 A'   25 A"   68 A'   69 A'   70 A'                 
  0.393   0.405   0.418   0.436   0.448   0.464   0.487   0.489
 26 A"   71 A'   27 A"   28 A"   72 A'   73 A'   74 A'   75 A'                 
  0.506   0.518   0.529   0.591   0.614   0.618   0.621   0.632
 76 A'   29 A"   30 A"   77 A'   78 A'   31 A"   32 A"   79 A'                 
  0.716   0.733   0.766   0.809   0.816   0.816   0.834   0.892
 80 A'   81 A'   82 A'   33 A"   83 A'   34 A"   84 A'   85 A'                 
  0.918   0.977   1.028   1.147   1.169   1.180   1.312   1.337
 86 A'   87 A'   88 A'   89 A'   35 A"   90 A'   36 A"   91 A'                 
  1.354   1.391   1.397   1.412   1.453   1.471   1.487   1.597
 37 A"   38 A"   92 A'   93 A'   94 A'   95 A'   39 A"   96 A'                 
  1.654   1.659   1.735   1.884   1.969   1.985   2.021   2.100
 97 A'   40 A"   98 A'   99 A'   41 A"  100 A'  101 A'  102 A'                 
  2.148   2.222   2.296   2.456   2.587   2.700   2.715   2.860
103 A'   42 A"  104 A'  105 A'   43 A"   44 A"  106 A'  107 A'                 
  2.985   3.441   3.740   3.760   3.899   3.928   3.980   3.981
108 A'  109 A'   45 A"  110 A'   46 A"   47 A"   48 A"  111 A'                 
  3.989   4.020   4.057   4.094   4.105   4.227   4.289   4.344
112 A'  113 A'   49 A"   50 A"  114 A'  115 A'  116 A'  117 A'                 
  4.520   4.665   5.994   6.068   6.147   6.270   6.359   6.521
118 A'  119 A'   51 A"  120 A'  121 A'   52 A"  122 A'  123 A'                 
  6.720   7.514   7.575   7.650   9.783  23.347  23.382  25.779
124 A'   53 A"  125 A'  126 A'  127 A'  128 A'  129 A'   54 A"                 
 25.932  26.322  27.932  28.338  28.389  28.422  28.530  28.556
130 A'  131 A'  132 A'   55 A"  133 A'  134 A'   56 A"  135 A'                 
 28.559  28.630  28.716  47.977  66.722 127.883 127.926 127.976
 57 A"  136 A'  137 A'  138 A'  139 A'   58 A"  140 A'  141 A'                 
151.722 215.777 289.720 289.782 289.8861020.7971901.890
142 A'  143 A'   59 A"  144 A'  145 A'  146 A'  147 A'                         

 Beta MOs, Restricted
 -- Occupied --                  
******* -482.87 -176.32 -165.72 -165.72 -165.72 -101.60  -62.52
  1 A'    2 A'    3 A'    4 A'    1 A"    5 A'    6 A'    7 A'                 
-56.344 -56.341 -56.340 -35.817 -31.309 -31.304 -31.304 -24.728
  8 A'    2 A"    9 A'   10 A'   11 A'    3 A"   12 A'   13 A'                 
-22.960 -22.958 -22.958 -22.955 -22.955 -10.368 -10.294  -9.520
 14 A'    4 A"   15 A'   16 A'    5 A"   17 A'   18 A'   19 A'                 
 -8.737  -7.284  -7.275  -7.274  -6.569  -6.556  -6.555  -6.370
 20 A'   21 A'    6 A"   22 A'   23 A'   24 A'    7 A"   25 A'                 
 -4.783  -4.768  -4.768  -2.680  -2.676  -2.676  -2.665  -2.665
 26 A'    8 A"   27 A'   28 A'   29 A'    9 A"   30 A'   10 A"                 
 -2.053  -2.046  -2.045  -2.032  -2.031  -1.277  -0.961  -0.947
 31 A'   32 A'   11 A"   33 A'   12 A"   34 A'   35 A'   36 A'                 
 -0.726  -0.674  -0.602  -0.539  -0.528  -0.517  -0.455  -0.431
 37 A'   38 A'   39 A'   40 A'   41 A'   13 A"   42 A'   14 A"                 
 -0.427  -0.392  -0.373  -0.346  -0.286  -0.220  -0.216
 43 A'   15 A"   44 A'   45 A'   16 A"   17 A"   46 A'                         
 -- Virtual --                   
 -0.099  -0.065  -0.010   0.001   0.005   0.033   0.043   0.046
 18 A"   47 A'   48 A'   49 A'   50 A'   51 A'   19 A"   52 A'                 
  0.052   0.073   0.074   0.077   0.099   0.099   0.112   0.122
 53 A'   20 A"   54 A'   55 A'   56 A'   21 A"   57 A'   58 A'                 
  0.136   0.136   0.148   0.164   0.194   0.200   0.225   0.236
 59 A'   22 A"   60 A'   61 A'   62 A'   63 A'   23 A"   64 A'                 
  0.265   0.292   0.311   0.339   0.342   0.351   0.357   0.374
 65 A'   24 A"   66 A'   67 A'   25 A"   68 A'   69 A'   70 A'                 
  0.393   0.405   0.418   0.436   0.448   0.464   0.487   0.489
 26 A"   71 A'   27 A"   28 A"   72 A'   73 A'   74 A'   75 A'                 
  0.506   0.518   0.529   0.591   0.614   0.618   0.621   0.632
 76 A'   29 A"   30 A"   77 A'   78 A'   31 A"   32 A"   79 A'                 
  0.716   0.733   0.766   0.809   0.816   0.816   0.834   0.892
 80 A'   81 A'   82 A'   33 A"   83 A'   34 A"   84 A'   85 A'                 
  0.918   0.977   1.028   1.147   1.169   1.180   1.312   1.337
 86 A'   87 A'   88 A'   89 A'   35 A"   90 A'   36 A"   91 A'                 
  1.354   1.391   1.397   1.412   1.453   1.471   1.487   1.597
 37 A"   38 A"   92 A'   93 A'   94 A'   95 A'   39 A"   96 A'                 
  1.654   1.659   1.735   1.884   1.969   1.985   2.021   2.100
 97 A'   40 A"   98 A'   99 A'   41 A"  100 A'  101 A'  102 A'                 
  2.148   2.222   2.296   2.456   2.587   2.700   2.715   2.860
103 A'   42 A"  104 A'  105 A'   43 A"   44 A"  106 A'  107 A'                 
  2.985   3.441   3.740   3.760   3.899   3.928   3.980   3.981
108 A'  109 A'   45 A"  110 A'   46 A"   47 A"   48 A"  111 A'                 
  3.989   4.020   4.057   4.094   4.105   4.227   4.289   4.344
112 A'  113 A'   49 A"   50 A"  114 A'  115 A'  116 A'  117 A'                 
  4.520   4.665   5.994   6.068   6.147   6.270   6.359   6.521
118 A'  119 A'   51 A"  120 A'  121 A'   52 A"  122 A'  123 A'                 
  6.720   7.514   7.575   7.650   9.783  23.347  23.382  25.779
124 A'   53 A"  125 A'  126 A'  127 A'  128 A'  129 A'   54 A"                 
 25.932  26.322  27.932  28.338  28.389  28.422  28.530  28.556
130 A'  131 A'  132 A'   55 A"  133 A'  134 A'   56 A"  135 A'                 
 28.559  28.630  28.716  47.977  66.722 127.883 127.926 127.976
 57 A"  136 A'  137 A'  138 A'  139 A'   58 A"  140 A'  141 A'                 
151.722 215.777 289.720 289.782 289.8861020.7971901.890
142 A'  143 A'   59 A"  144 A'  145 A'  146 A'  147 A'                         
 --------------------------------------------------------------

          Ground-State Mulliken Net Atomic Charges

     Atom                 Charge (a.u.)
  ----------------------------------------
      1 Cl                    0.349865
      2 Br                   -0.059984
      3 F                    -0.009893
      4 I                     0.116686
      5 C                    -0.451125
      6 C                     0.054450
  ----------------------------------------
  Sum of atomic charges =    -0.000000

 -----------------------------------------------------------------
                    Cartesian Multipole Moments
 -----------------------------------------------------------------
    Charge (ESU x 10^10)
                -0.0000
    Dipole Moment (Debye)
         X      -0.4597      Y       1.2585      Z      -0.0000
       Tot       1.3398
    Quadrupole Moments (Debye-Ang)
        XX     -69.8630     XY       1.3497     YY     -78.4453
        XZ      -0.0000     YZ       0.0000     ZZ     -75.7224
    Octopole Moments (Debye-Ang^2)
       XXX     -37.6803    XXY      10.5851    XYY     -21.0503
       YYY      12.2581    XXZ      -0.0000    XYZ      -0.0000
       YYZ      -0.0000    XZZ     -13.0127    YZZ       2.2215
       ZZZ      -0.0000
    Hexadecapole Moments (Debye-Ang^3)
      XXXX   -1446.6479   XXXY     -22.8077   XXYY    -342.8199
      XYYY     -69.9528   YYYY    -593.6236   XXXZ      -0.0000
      XXYZ       0.0000   XYYZ       0.0000   YYYZ       0.0000
      XXZZ    -273.8961   XYZZ     -23.9530   YYZZ    -114.7793
      XZZZ      -0.0000   YZZZ       0.0000   ZZZZ     -93.1250
 -----------------------------------------------------------------
 Calculating analytic gradient of the SCF energy
 Gradient of SCF Energy
            1           2           3           4           5           6
    1  -0.0618985  -0.0063562   0.0641975   0.1288525   0.1510394  -0.2758347
    2  -0.1291893  -0.2694440   0.0611784   0.2522505   0.0315508   0.0536536
    3   0.0000000  -0.0000000  -0.0000000  -0.0000000  -0.0000000   0.0000000
 Max gradient component =       2.758E-01
 RMS gradient           =       1.256E-01
 Gradient time:  CPU 36.77 s  wall 4.73 s
 Geometry Optimization Parameters
   NAtoms,    NIC,     NZ,  NCons,   NDum,   NFix, NCnnct, MaxDiis
        6      37       0       0       0       0       0       0

 Cartesian Hessian Update
 Hessian Updated using BFGS Update


** GEOMETRY OPTIMIZATION IN DELOCALIZED INTERNAL COORDINATES **
   Searching for a Minimum

   Optimization Cycle:   6

                       Coordinates (Angstroms)
     ATOM                X               Y               Z
      1  Cl        3.2100780455    0.6531971524    0.0000000000
      2  Br       -0.7504957373    1.4271535942    0.0000000000
      3  F         2.6482063650   -1.4297036280    0.0000000000
      4  I        -1.3352706732   -0.9769649100    0.0000000000
      5  C         1.9401159065   -0.2652185805    0.0000000000
      6  C         0.1855326849    0.0396293320    0.0000000000
   Point Group: cs    Number of degrees of freedom:     9


   Energy is -10129.637044584

 Hessian Updated using BFGS Update

  9 Hessian modes will be used to form the next step
  Hessian Eigenvalues:
     0.049287    0.188206    0.249532    0.250074    0.340299    0.386432
     0.628163    0.966549    1.136191

 Minimum Search - Taking Simple RFO Step
 Searching for Lamda that Minimizes Along All modes
 Value Taken    Lamda =  -0.24533797
 Calculated Step too Large.  Step scaled by  0.352174
 Step Taken.  Stepsize is  0.300000

                             Maximum     Tolerance    Cnvgd?
         Gradient           0.193523      0.000300      NO
         Displacement       0.198880      0.001200      NO
         Energy change     -0.096069      0.000001      NO


 New Cartesian Coordinates Obtained by Inverse Iteration

 Displacement from previous Coordinates is:  0.320216
 ----------------------------------------------------------------
             Standard Nuclear Orientation (Angstroms)
    I     Atom           X                Y                Z
 ----------------------------------------------------------------
    1      Cl      3.1640248428     0.6849502218     0.0000000000
    2      Br     -0.6774764267     1.4472908825     0.0000000000
    3      F       2.5599161535    -1.4259477828     0.0000000000
    4      I      -1.2890193829    -1.0236634663     0.0000000000
    5      C       1.8874697993    -0.2570325211     0.0000000000
    6      C       0.2532516054     0.0224956260     0.0000000000
 ----------------------------------------------------------------
 Molecular Point Group                 Cs    NOp =  2
 Largest Abelian Subgroup              Cs    NOp =  2
 Nuclear Repulsion Energy =  1045.0533597553 hartrees
 There are       63 alpha and       63 beta electrons
 Applying Cartesian multipole field
    Component          Value
    ---------          -----
     (2,0,0)        1.00000E-11
     (0,2,0)        2.00000E-11
     (0,0,2)       -3.00000E-11
 Nucleus-field energy     =     0.0000000238 hartrees
 Requested basis set is 6-311++G(d,p)
 There are 74 shells and 206 basis functions
 A cutoff of  1.0D-11 yielded   2100 shell pairs
 There are     17583 function pairs (     19668 Cartesian)
 Smallest overlap matrix eigenvalue = 5.53E-05
 Guess MOs from SCF MO coefficient file

 -----------------------------------------------------------------------
  General SCF calculation program by
  Eric Jon Sundstrom, Paul Horn, Yuezhi Mao, Dmitri Zuev, Alec White,
  David Stuck, Shaama M.S., Shane Yost, Joonho Lee, David Small,
  Daniel Levine, Susi Lehtola, Hugh Burton, Evgeny Epifanovsky
 -----------------------------------------------------------------------
 Exchange:     0.2000 Hartree-Fock + 0.0800 Slater + 0.7200 B88
 Correlation:  0.1900 VWN1RPA + 0.8100 LYP
 Using SG-1 standard quadrature grid
 using 8 threads for integral computing
 -------------------------------------------------------
 OpenMP Integral computing Module                
 Release: version 2.0, May 2017, Q-Chem Inc. Pleasanton 
 -------------------------------------------------------
 -------------------------------------------------------
 OpenMP BLAS3 based DFT computing Module                
 Release: version 1.0, May 2013, Q-Chem Inc. Pittsburgh 
 -------------------------------------------------------
 A restricted SCF calculation will be
 performed using DIIS
 SCF converges when DIIS error is below 1.0e-08
 ---------------------------------------
  Cycle       Energy         DIIS error
 ---------------------------------------
    1  -10129.7140913049      9.15e-04  
    2  -10129.7183794893      4.14e-04  
    3  -10129.7158797254      7.58e-04  
    4  -10129.7191060764      1.73e-04  
    5  -10129.7192574926      4.55e-05  
    6  -10129.7192633375      1.02e-05  
    7  -10129.7192637505      3.31e-06  
    8  -10129.7192638059      1.54e-06  
    9  -10129.7192638182      3.27e-07  
   10  -10129.7192638185      1.13e-07  
   11  -10129.7192638187      2.81e-08  
   12  -10129.7192638186      9.50e-09  Convergence criterion met
 ---------------------------------------
 SCF time:   CPU 94.77s  wall 13.00s 
 SCF   energy in the final basis set =   -10129.7192638186
 Total energy in the final basis set =   -10129.7192638186

 --------------------------------------------------------------
             Orbital Energies (a.u.) and Symmetries
 --------------------------------------------------------------

 Alpha MOs, Restricted
 -- Occupied --                  
******* -482.87 -176.32 -165.72 -165.72 -165.72 -101.60  -62.52
  1 A'    2 A'    3 A'    4 A'    1 A"    5 A'    6 A'    7 A'                 
-56.340 -56.337 -56.336 -35.816 -31.309 -31.304 -31.303 -24.730
  8 A'    2 A"    9 A'   10 A'   11 A'    3 A"   12 A'   13 A'                 
-22.960 -22.958 -22.958 -22.954 -22.954 -10.365 -10.293  -9.518
 14 A'    4 A"   15 A'   16 A'    5 A"   17 A'   18 A'   19 A'                 
 -8.732  -7.282  -7.273  -7.271  -6.564  -6.551  -6.551  -6.369
 20 A'   21 A'    6 A"   22 A'   23 A'    7 A"   24 A'   25 A'                 
 -4.782  -4.767  -4.766  -2.676  -2.672  -2.672  -2.661  -2.660
 26 A'    8 A"   27 A'   28 A'    9 A"   29 A'   30 A'   10 A"                 
 -2.051  -2.045  -2.044  -2.030  -2.030  -1.282  -0.949  -0.935
 31 A'   32 A'   11 A"   33 A'   12 A"   34 A'   35 A'   36 A'                 
 -0.728  -0.684  -0.610  -0.542  -0.526  -0.520  -0.453  -0.425
 37 A'   38 A'   39 A'   40 A'   41 A'   13 A"   42 A'   43 A'                 
 -0.423  -0.389  -0.369  -0.349  -0.288  -0.229  -0.224
 14 A"   15 A"   44 A'   45 A'   16 A"   17 A"   46 A'                         
 -- Virtual --                   
 -0.088  -0.048  -0.009  -0.001   0.008   0.043   0.045   0.048
 18 A"   47 A'   48 A'   49 A'   50 A'   51 A'   19 A"   52 A'                 
  0.052   0.072   0.074   0.080   0.099   0.102   0.112   0.122
 53 A'   54 A'   20 A"   55 A'   21 A"   56 A'   57 A'   58 A'                 
  0.136   0.138   0.152   0.167   0.196   0.203   0.224   0.244
 22 A"   59 A'   60 A'   61 A'   62 A'   63 A'   23 A"   64 A'                 
  0.269   0.293   0.308   0.338   0.348   0.350   0.358   0.381
 65 A'   24 A"   66 A'   67 A'   25 A"   68 A'   69 A'   70 A'                 
  0.398   0.403   0.419   0.439   0.445   0.460   0.485   0.491
 26 A"   71 A'   27 A"   28 A"   72 A'   73 A'   74 A'   75 A'                 
  0.504   0.519   0.531   0.601   0.606   0.620   0.621   0.646
 76 A'   29 A"   30 A"   77 A'   31 A"   78 A'   32 A"   79 A'                 
  0.714   0.722   0.770   0.817   0.825   0.828   0.836   0.889
 80 A'   81 A'   82 A'   33 A"   34 A"   83 A'   84 A'   85 A'                 
  0.925   0.969   1.027   1.151   1.168   1.172   1.313   1.352
 86 A'   87 A'   88 A'   35 A"   89 A'   90 A'   36 A"   37 A"                 
  1.361   1.362   1.399   1.415   1.450   1.493   1.505   1.599
 91 A'   38 A"   92 A'   93 A'   94 A'   95 A'   39 A"   96 A'                 
  1.687   1.708   1.713   1.881   1.975   2.017   2.028   2.122
 97 A'   40 A"   98 A'   99 A'   41 A"  100 A'  101 A'  102 A'                 
  2.204   2.226   2.302   2.474   2.579   2.728   2.752   2.879
103 A'   42 A"  104 A'  105 A'   43 A"   44 A"  106 A'  107 A'                 
  3.004   3.531   3.739   3.758   3.904   3.939   3.975   3.981
108 A'  109 A'   45 A"  110 A'   46 A"   47 A"  111 A'   48 A"                 
  3.994   4.016   4.059   4.089   4.109   4.233   4.294   4.357
112 A'  113 A'   49 A"   50 A"  114 A'  115 A'  116 A'  117 A'                 
  4.502   4.694   5.995   6.068   6.147   6.270   6.358   6.547
118 A'  119 A'   51 A"  120 A'  121 A'   52 A"  122 A'  123 A'                 
  6.717   7.520   7.577   7.654   9.778  23.368  23.401  25.782
124 A'   53 A"  125 A'  126 A'  127 A'  128 A'  129 A'   54 A"                 
 25.949  26.348  27.926  28.338  28.388  28.421  28.529  28.555
130 A'  131 A'  132 A'   55 A"  133 A'  134 A'   56 A"  135 A'                 
 28.559  28.626  28.714  47.973  66.722 127.883 127.925 127.973
 57 A"  136 A'  137 A'  138 A'  139 A'   58 A"  140 A'  141 A'                 
151.716 215.770 289.724 289.783 289.8891020.7911901.883
142 A'  143 A'   59 A"  144 A'  145 A'  146 A'  147 A'                         

 Beta MOs, Restricted
 -- Occupied --                  
******* -482.87 -176.32 -165.72 -165.72 -165.72 -101.60  -62.52
  1 A'    2 A'    3 A'    4 A'    1 A"    5 A'    6 A'    7 A'                 
-56.340 -56.337 -56.336 -35.816 -31.309 -31.304 -31.303 -24.730
  8 A'    2 A"    9 A'   10 A'   11 A'    3 A"   12 A'   13 A'                 
-22.960 -22.958 -22.958 -22.954 -22.954 -10.365 -10.293  -9.518
 14 A'    4 A"   15 A'   16 A'    5 A"   17 A'   18 A'   19 A'                 
 -8.732  -7.282  -7.273  -7.271  -6.564  -6.551  -6.551  -6.369
 20 A'   21 A'    6 A"   22 A'   23 A'    7 A"   24 A'   25 A'                 
 -4.782  -4.767  -4.766  -2.676  -2.672  -2.672  -2.661  -2.660
 26 A'    8 A"   27 A'   28 A'    9 A"   29 A'   30 A'   10 A"                 
 -2.051  -2.045  -2.044  -2.030  -2.030  -1.282  -0.949  -0.935
 31 A'   32 A'   11 A"   33 A'   12 A"   34 A'   35 A'   36 A'                 
 -0.728  -0.684  -0.610  -0.542  -0.526  -0.520  -0.453  -0.425
 37 A'   38 A'   39 A'   40 A'   41 A'   13 A"   42 A'   43 A'                 
 -0.423  -0.389  -0.369  -0.349  -0.288  -0.229  -0.224
 14 A"   15 A"   44 A'   45 A'   16 A"   17 A"   46 A'                         
 -- Virtual --                   
 -0.088  -0.048  -0.009  -0.001   0.008   0.043   0.045   0.048
 18 A"   47 A'   48 A'   49 A'   50 A'   51 A'   19 A"   52 A'                 
  0.052   0.072   0.074   0.080   0.099   0.102   0.112   0.122
 53 A'   54 A'   20 A"   55 A'   21 A"   56 A'   57 A'   58 A'                 
  0.136   0.138   0.152   0.167   0.196   0.203   0.224   0.244
 22 A"   59 A'   60 A'   61 A'   62 A'   63 A'   23 A"   64 A'                 
  0.269   0.293   0.308   0.338   0.348   0.350   0.358   0.381
 65 A'   24 A"   66 A'   67 A'   25 A"   68 A'   69 A'   70 A'                 
  0.398   0.403   0.419   0.439   0.445   0.460   0.485   0.491
 26 A"   71 A'   27 A"   28 A"   72 A'   73 A'   74 A'   75 A'                 
  0.504   0.519   0.531   0.601   0.606   0.620   0.621   0.646
 76 A'   29 A"   30 A"   77 A'   31 A"   78 A'   32 A"   79 A'                 
  0.714   0.722   0.770   0.817   0.825   0.828   0.836   0.889
 80 A'   81 A'   82 A'   33 A"   34 A"   83 A'   84 A'   85 A'                 
  0.925   0.969   1.027   1.151   1.168   1.172   1.313   1.352
 86 A'   87 A'   88 A'   35 A"   89 A'   90 A'   36 A"   37 A"                 
  1.361   1.362   1.399   1.415   1.450   1.493   1.505   1.599
 91 A'   38 A"   92 A'   93 A'   94 A'   95 A'   39 A"   96 A'                 
  1.687   1.708   1.713   1.881   1.975   2.017   2.028   2.122
 97 A'   40 A"   98 A'   99 A'   41 A"  100 A'  101 A'  102 A'                 
  2.204   2.226   2.302   2.474   2.579   2.728   2.752   2.879
103 A'   42 A"  104 A'  105 A'   43 A"   44 A"  106 A'  107 A'                 
  3.004   3.531   3.739   3.758   3.904   3.939   3.975   3.981
108 A'  109 A'   45 A"  110 A'   46 A"   47 A"  111 A'   48 A"                 
  3.994   4.016   4.059   4.089   4.109   4.233   4.294   4.357
112 A'  113 A'   49 A"   50 A"  114 A'  115 A'  116 A'  117 A'                 
  4.502   4.694   5.995   6.068   6.147   6.270   6.358   6.547
118 A'  119 A'   51 A"  120 A'  121 A'   52 A"  122 A'  123 A'                 
  6.717   7.520   7.577   7.654   9.778  23.368  23.401  25.782
124 A'   53 A"  125 A'  126 A'  127 A'  128 A'  129 A'   54 A"                 
 25.949  26.348  27.926  28.338  28.388  28.421  28.529  28.555
130 A'  131 A'  132 A'   55 A"  133 A'  134 A'   56 A"  135 A'                 
 28.559  28.626  28.714  47.973  66.722 127.883 127.925 127.973
 57 A"  136 A'  137 A'  138 A'  139 A'   58 A"  140 A'  141 A'                 
151.716 215.770 289.724 289.783 289.8891020.7911901.883
142 A'  143 A'   59 A"  144 A'  145 A'  146 A'  147 A'                         
 --------------------------------------------------------------

          Ground-State Mulliken Net Atomic Charges

     Atom                 Charge (a.u.)
  ----------------------------------------
      1 Cl                    0.343487
      2 Br                   -0.074666
      3 F                    -0.004265
      4 I                     0.114831
      5 C                    -0.461000
      6 C                     0.081613
  ----------------------------------------
  Sum of atomic charges =     0.000000

 -----------------------------------------------------------------
                    Cartesian Multipole Moments
 -----------------------------------------------------------------
    Charge (ESU x 10^10)
                 0.0000
    Dipole Moment (Debye)
         X      -0.4592      Y       1.0577      Z      -0.0000
       Tot       1.1530
    Quadrupole Moments (Debye-Ang)
        XX     -70.3612     XY       1.4671     YY     -77.9863
        XZ      -0.0000     YZ      -0.0000     ZZ     -75.7010
    Octopole Moments (Debye-Ang^2)
       XXX     -43.9150    XXY       9.7707    XYY     -22.9195
       YYY      13.7481    XXZ      -0.0000    XYZ      -0.0000
       YYZ       0.0000    XZZ     -14.6060    YZZ       2.6246
       ZZZ      -0.0000
    Hexadecapole Moments (Debye-Ang^3)
      XXXX   -1384.6304   XXXY     -34.0465   XXYY    -332.6444
      XYYY     -80.7968   YYYY    -613.5892   XXXZ      -0.0000
      XXYZ       0.0000   XYYZ      -0.0000   YYYZ      -0.0000
      XXZZ    -262.1502   XYZZ     -27.8199   YYZZ    -118.6649
      XZZZ      -0.0000   YZZZ       0.0000   ZZZZ     -92.9268
 -----------------------------------------------------------------
 Calculating analytic gradient of the SCF energy
 Gradient of SCF Energy
            1           2           3           4           5           6
    1  -0.0502745  -0.0084115   0.0552054   0.1035488   0.1484064  -0.2484746
    2  -0.1090137  -0.2218856   0.0549183   0.2076436   0.0190340   0.0493033
    3   0.0000000  -0.0000000   0.0000000   0.0000000  -0.0000000   0.0000000
 Max gradient component =       2.485E-01
 RMS gradient           =       1.081E-01
 Gradient time:  CPU 36.33 s  wall 4.67 s
 Geometry Optimization Parameters
   NAtoms,    NIC,     NZ,  NCons,   NDum,   NFix, NCnnct, MaxDiis
        6      37       0       0       0       0       0       0

 Cartesian Hessian Update
 Hessian Updated using BFGS Update


** GEOMETRY OPTIMIZATION IN DELOCALIZED INTERNAL COORDINATES **
   Searching for a Minimum

   Optimization Cycle:   7

                       Coordinates (Angstroms)
     ATOM                X               Y               Z
      1  Cl        3.1640248428    0.6849502218    0.0000000000
      2  Br       -0.6774764267    1.4472908825    0.0000000000
      3  F         2.5599161535   -1.4259477828    0.0000000000
      4  I        -1.2890193829   -1.0236634663    0.0000000000
      5  C         1.8874697993   -0.2570325211    0.0000000000
      6  C         0.2532516054    0.0224956260    0.0000000000
   Point Group: cs    Number of degrees of freedom:     9


   Energy is -10129.719263819

 Hessian Updated using BFGS Update

  9 Hessian modes will be used to form the next step
  Hessian Eigenvalues:
     0.053650    0.188751    0.249545    0.250429    0.333576    0.390979
     0.604916    0.966618    1.136478

 Minimum Search - Taking Simple RFO Step
 Searching for Lamda that Minimizes Along All modes
 Value Taken    Lamda =  -0.21595726
 Calculated Step too Large.  Step scaled by  0.353246
 Step Taken.  Stepsize is  0.300000

                             Maximum     Tolerance    Cnvgd?
         Gradient           0.174589      0.000300      NO
         Displacement       0.203262      0.001200      NO
         Energy change     -0.082219      0.000001      NO


 New Cartesian Coordinates Obtained by Inverse Iteration

 Displacement from previous Coordinates is:  0.328785
 ----------------------------------------------------------------
             Standard Nuclear Orientation (Angstroms)
    I     Atom           X                Y                Z
 ----------------------------------------------------------------
    1      Cl      3.1137624854     0.7147633464     0.0000000000
    2      Br     -0.6035863968     1.4653711207     0.0000000000
    3      F       2.4709437699    -1.4225420412     0.0000000000
    4      I      -1.2368522179    -1.0686691258     0.0000000000
    5      C       1.8308622150    -0.2479242961     0.0000000000
    6      C       0.3230367359     0.0070939560     0.0000000000
 ----------------------------------------------------------------
 Molecular Point Group                 Cs    NOp =  2
 Largest Abelian Subgroup              Cs    NOp =  2
 Nuclear Repulsion Energy =  1044.5481274712 hartrees
 There are       63 alpha and       63 beta electrons
 Applying Cartesian multipole field
    Component          Value
    ---------          -----
     (2,0,0)        1.00000E-11
     (0,2,0)        2.00000E-11
     (0,0,2)       -3.00000E-11
 Nucleus-field energy     =     0.0000000236 hartrees
 Requested basis set is 6-311++G(d,p)
 There are 74 shells and 206 basis functions
 A cutoff of  1.0D-11 yielded   2102 shell pairs
 There are     17651 function pairs (     19746 Cartesian)
 Smallest overlap matrix eigenvalue = 3.63E-05
 Guess MOs from SCF MO coefficient file

 -----------------------------------------------------------------------
  General SCF calculation program by
  Eric Jon Sundstrom, Paul Horn, Yuezhi Mao, Dmitri Zuev, Alec White,
  David Stuck, Shaama M.S., Shane Yost, Joonho Lee, David Small,
  Daniel Levine, Susi Lehtola, Hugh Burton, Evgeny Epifanovsky
 -----------------------------------------------------------------------
 Exchange:     0.2000 Hartree-Fock + 0.0800 Slater + 0.7200 B88
 Correlation:  0.1900 VWN1RPA + 0.8100 LYP
 Using SG-1 standard quadrature grid
 using 8 threads for integral computing
 -------------------------------------------------------
 OpenMP Integral computing Module                
 Release: version 2.0, May 2017, Q-Chem Inc. Pleasanton 
 -------------------------------------------------------
 -------------------------------------------------------
 OpenMP BLAS3 based DFT computing Module                
 Release: version 1.0, May 2013, Q-Chem Inc. Pittsburgh 
 -------------------------------------------------------
 A restricted SCF calculation will be
 performed using DIIS
 SCF converges when DIIS error is below 1.0e-08
 ---------------------------------------
  Cycle       Energy         DIIS error
 ---------------------------------------
    1  -10129.7840730040      1.04e-03  
    2  -10129.7893616721      3.98e-04  
    3  -10129.7882554478      5.89e-04  
    4  -10129.7900347450      1.48e-04  
    5  -10129.7901387119      5.58e-05  
    6  -10129.7901509606      9.62e-06  
    7  -10129.7901513668      2.97e-06  
    8  -10129.7901514076      1.21e-06  
    9  -10129.7901514142      2.52e-07  
   10  -10129.7901514145      6.12e-08  
   11  -10129.7901514143      1.66e-08  
   12  -10129.7901514145      5.29e-09  Convergence criterion met
 ---------------------------------------
 SCF time:   CPU 107.41s  wall 14.00s 
 SCF   energy in the final basis set =   -10129.7901514145
 Total energy in the final basis set =   -10129.7901514145

 --------------------------------------------------------------
             Orbital Energies (a.u.) and Symmetries
 --------------------------------------------------------------

 Alpha MOs, Restricted
 -- Occupied --                  
******* -482.86 -176.32 -165.72 -165.72 -165.72 -101.60  -62.52
  1 A'    2 A'    3 A'    4 A'    1 A"    5 A'    6 A'    7 A'                 
-56.338 -56.334 -56.334 -35.817 -31.309 -31.304 -31.303 -24.731
  8 A'    2 A"    9 A'   10 A'   11 A'    3 A"   12 A'   13 A'                 
-22.960 -22.959 -22.958 -22.954 -22.954 -10.360 -10.289  -9.515
 14 A'    4 A"   15 A'   16 A'    5 A"   17 A'   18 A'   19 A'                 
 -8.729  -7.280  -7.270  -7.269  -6.561  -6.548  -6.547  -6.369
 20 A'   21 A'    6 A"   22 A'   23 A'    7 A"   24 A'   25 A'                 
 -4.782  -4.766  -4.766  -2.673  -2.669  -2.668  -2.657  -2.657
 26 A'    8 A"   27 A'   28 A'    9 A"   29 A'   30 A'   10 A"                 
 -2.050  -2.044  -2.044  -2.030  -2.029  -1.285  -0.944  -0.922
 31 A'   11 A"   32 A'   33 A'   12 A"   34 A'   35 A'   36 A'                 
 -0.737  -0.693  -0.619  -0.545  -0.523  -0.523  -0.452  -0.423
 37 A'   38 A'   39 A'   40 A'   41 A'   13 A"   42 A'   43 A'                 
 -0.418  -0.386  -0.366  -0.351  -0.289  -0.239  -0.231
 14 A"   15 A"   44 A'   45 A'   16 A"   17 A"   46 A'                         
 -- Virtual --                   
 -0.072  -0.043  -0.017  -0.000   0.014   0.046   0.047   0.053
 18 A"   47 A'   48 A'   49 A'   50 A'   19 A"   51 A'   52 A'                 
  0.057   0.069   0.075   0.089   0.099   0.105   0.114   0.127
 53 A'   54 A'   20 A"   55 A'   21 A"   56 A'   57 A'   58 A'                 
  0.136   0.140   0.159   0.175   0.197   0.206   0.224   0.260
 22 A"   59 A'   60 A'   61 A'   62 A'   63 A'   23 A"   64 A'                 
  0.274   0.295   0.305   0.336   0.345   0.353   0.367   0.387
 65 A'   24 A"   66 A'   67 A'   68 A'   25 A"   69 A'   70 A'                 
  0.402   0.402   0.419   0.438   0.442   0.467   0.482   0.491
 71 A'   26 A"   27 A"   72 A'   28 A"   73 A'   74 A'   75 A'                 
  0.507   0.513   0.536   0.596   0.613   0.626   0.627   0.658
 76 A'   29 A"   30 A"   31 A"   77 A'   78 A'   32 A"   79 A'                 
  0.708   0.719   0.774   0.820   0.829   0.836   0.839   0.895
 80 A'   81 A'   82 A'   33 A"   83 A'   84 A'   34 A"   85 A'                 
  0.937   0.961   1.030   1.141   1.169   1.185   1.313   1.333
 86 A'   87 A'   88 A'   35 A"   89 A'   90 A'   36 A"   37 A"                 
  1.356   1.368   1.391   1.425   1.447   1.501   1.528   1.627
 38 A"   91 A'   92 A'   93 A'   94 A'   95 A'   39 A"   96 A'                 
  1.707   1.737   1.767   1.885   1.982   2.030   2.057   2.142
 97 A'   98 A'   40 A"   99 A'   41 A"  100 A'  101 A'  102 A'                 
  2.230   2.263   2.314   2.489   2.579   2.763   2.806   2.940
 42 A"  103 A'  104 A'  105 A'   43 A"   44 A"  106 A'  107 A'                 
  3.024   3.561   3.740   3.763   3.910   3.949   3.965   3.981
108 A'  109 A'   45 A"  110 A'   46 A"   47 A"  111 A'   48 A"                 
  4.004   4.020   4.058   4.085   4.116   4.240   4.294   4.363
112 A'  113 A'   49 A"   50 A"  114 A'  115 A'  116 A'  117 A'                 
  4.492   4.723   5.996   6.067   6.147   6.272   6.359   6.577
118 A'  119 A'   51 A"  120 A'  121 A'   52 A"  122 A'  123 A'                 
  6.716   7.524   7.579   7.660   9.777  23.362  23.536  25.784
124 A'   53 A"  125 A'  126 A'  127 A'  128 A'  129 A'   54 A"                 
 25.966  26.381  27.923  28.338  28.387  28.420  28.528  28.552
130 A'  131 A'  132 A'   55 A"  133 A'  134 A'   56 A"  135 A'                 
 28.558  28.621  28.716  47.971  66.724 127.882 127.923 127.971
 57 A"  136 A'  137 A'  138 A'  139 A'   58 A"  140 A'  141 A'                 
151.712 215.767 289.727 289.784 289.8931020.7861901.879
142 A'  143 A'   59 A"  144 A'  145 A'  146 A'  147 A'                         

 Beta MOs, Restricted
 -- Occupied --                  
******* -482.86 -176.32 -165.72 -165.72 -165.72 -101.60  -62.52
  1 A'    2 A'    3 A'    4 A'    1 A"    5 A'    6 A'    7 A'                 
-56.338 -56.334 -56.334 -35.817 -31.309 -31.304 -31.303 -24.731
  8 A'    2 A"    9 A'   10 A'   11 A'    3 A"   12 A'   13 A'                 
-22.960 -22.959 -22.958 -22.954 -22.954 -10.360 -10.289  -9.515
 14 A'    4 A"   15 A'   16 A'    5 A"   17 A'   18 A'   19 A'                 
 -8.729  -7.280  -7.270  -7.269  -6.561  -6.548  -6.547  -6.369
 20 A'   21 A'    6 A"   22 A'   23 A'    7 A"   24 A'   25 A'                 
 -4.782  -4.766  -4.766  -2.673  -2.669  -2.668  -2.657  -2.657
 26 A'    8 A"   27 A'   28 A'    9 A"   29 A'   30 A'   10 A"                 
 -2.050  -2.044  -2.044  -2.030  -2.029  -1.285  -0.944  -0.922
 31 A'   11 A"   32 A'   33 A'   12 A"   34 A'   35 A'   36 A'                 
 -0.737  -0.693  -0.619  -0.545  -0.523  -0.523  -0.452  -0.423
 37 A'   38 A'   39 A'   40 A'   41 A'   13 A"   42 A'   43 A'                 
 -0.418  -0.386  -0.366  -0.351  -0.289  -0.239  -0.231
 14 A"   15 A"   44 A'   45 A'   16 A"   17 A"   46 A'                         
 -- Virtual --                   
 -0.072  -0.043  -0.017  -0.000   0.014   0.046   0.047   0.053
 18 A"   47 A'   48 A'   49 A'   50 A'   19 A"   51 A'   52 A'                 
  0.057   0.069   0.075   0.089   0.099   0.105   0.114   0.127
 53 A'   54 A'   20 A"   55 A'   21 A"   56 A'   57 A'   58 A'                 
  0.136   0.140   0.159   0.175   0.197   0.206   0.224   0.260
 22 A"   59 A'   60 A'   61 A'   62 A'   63 A'   23 A"   64 A'                 
  0.274   0.295   0.305   0.336   0.345   0.353   0.367   0.387
 65 A'   24 A"   66 A'   67 A'   68 A'   25 A"   69 A'   70 A'                 
  0.402   0.402   0.419   0.438   0.442   0.467   0.482   0.491
 71 A'   26 A"   27 A"   72 A'   28 A"   73 A'   74 A'   75 A'                 
  0.507   0.513   0.536   0.596   0.613   0.626   0.627   0.658
 76 A'   29 A"   30 A"   31 A"   77 A'   78 A'   32 A"   79 A'                 
  0.708   0.719   0.774   0.820   0.829   0.836   0.839   0.895
 80 A'   81 A'   82 A'   33 A"   83 A'   84 A'   34 A"   85 A'                 
  0.937   0.961   1.030   1.141   1.169   1.185   1.313   1.333
 86 A'   87 A'   88 A'   35 A"   89 A'   90 A'   36 A"   37 A"                 
  1.356   1.368   1.391   1.425   1.447   1.501   1.528   1.627
 38 A"   91 A'   92 A'   93 A'   94 A'   95 A'   39 A"   96 A'                 
  1.707   1.737   1.767   1.885   1.982   2.030   2.057   2.142
 97 A'   98 A'   40 A"   99 A'   41 A"  100 A'  101 A'  102 A'                 
  2.230   2.263   2.314   2.489   2.579   2.763   2.806   2.940
 42 A"  103 A'  104 A'  105 A'   43 A"   44 A"  106 A'  107 A'                 
  3.024   3.561   3.740   3.763   3.910   3.949   3.965   3.981
108 A'  109 A'   45 A"  110 A'   46 A"   47 A"  111 A'   48 A"                 
  4.004   4.020   4.058   4.085   4.116   4.240   4.294   4.363
112 A'  113 A'   49 A"   50 A"  114 A'  115 A'  116 A'  117 A'                 
  4.492   4.723   5.996   6.067   6.147   6.272   6.359   6.577
118 A'  119 A'   51 A"  120 A'  121 A'   52 A"  122 A'  123 A'                 
  6.716   7.524   7.579   7.660   9.777  23.362  23.536  25.784
124 A'   53 A"  125 A'  126 A'  127 A'  128 A'  129 A'   54 A"                 
 25.966  26.381  27.923  28.338  28.387  28.420  28.528  28.552
130 A'  131 A'  132 A'   55 A"  133 A'  134 A'   56 A"  135 A'                 
 28.558  28.621  28.716  47.971  66.724 127.882 127.923 127.971
 57 A"  136 A'  137 A'  138 A'  139 A'   58 A"  140 A'  141 A'                 
151.712 215.767 289.727 289.784 289.8931020.7861901.879
142 A'  143 A'   59 A"  144 A'  145 A'  146 A'  147 A'                         
 --------------------------------------------------------------

          Ground-State Mulliken Net Atomic Charges

     Atom                 Charge (a.u.)
  ----------------------------------------
      1 Cl                    0.338515
      2 Br                   -0.088423
      3 F                    -0.004278
      4 I                     0.111578
      5 C                    -0.464679
      6 C                     0.107288
  ----------------------------------------
  Sum of atomic charges =     0.000000

 -----------------------------------------------------------------
                    Cartesian Multipole Moments
 -----------------------------------------------------------------
    Charge (ESU x 10^10)
                 0.0000
    Dipole Moment (Debye)
         X      -0.4761      Y       0.9052      Z       0.0000
       Tot       1.0227
    Quadrupole Moments (Debye-Ang)
        XX     -70.9045     XY       1.6007     YY     -77.5732
        XZ      -0.0000     YZ       0.0000     ZZ     -75.6163
    Octopole Moments (Debye-Ang^2)
       XXX     -50.5010    XXY       9.1985    XYY     -24.9948
       YYY      15.3555    XXZ      -0.0000    XYZ      -0.0000
       YYZ      -0.0000    XZZ     -16.2337    YZZ       3.0381
       ZZZ      -0.0000
    Hexadecapole Moments (Debye-Ang^3)
      XXXX   -1321.0567   XXXY     -44.2633   XXYY    -322.6866
      XYYY     -89.9942   YYYY    -633.3726   XXXZ      -0.0000
      XXYZ       0.0000   XYYZ       0.0000   YYYZ       0.0000
      XXZZ    -249.9706   XYZZ     -31.2616   YYZZ    -122.5630
      XZZZ       0.0000   YZZZ       0.0000   ZZZZ     -92.6350
 -----------------------------------------------------------------
 Calculating analytic gradient of the SCF energy
 Gradient of SCF Energy
            1           2           3           4           5           6
    1  -0.0419195  -0.0088892   0.0452812   0.0831288   0.1285482  -0.2061495
    2  -0.0920187  -0.1842736   0.0504633   0.1720565   0.0120734   0.0416991
    3  -0.0000000  -0.0000000   0.0000000   0.0000000  -0.0000000   0.0000000
 Max gradient component =       2.061E-01
 RMS gradient           =       9.015E-02
 Gradient time:  CPU 36.77 s  wall 4.72 s
 Geometry Optimization Parameters
   NAtoms,    NIC,     NZ,  NCons,   NDum,   NFix, NCnnct, MaxDiis
        6      37       0       0       0       0       0       0

 Cartesian Hessian Update
 Hessian Updated using BFGS Update


** GEOMETRY OPTIMIZATION IN DELOCALIZED INTERNAL COORDINATES **
   Searching for a Minimum

   Optimization Cycle:   8

                       Coordinates (Angstroms)
     ATOM                X               Y               Z
      1  Cl        3.1137624854    0.7147633464    0.0000000000
      2  Br       -0.6035863968    1.4653711207    0.0000000000
      3  F         2.4709437699   -1.4225420412    0.0000000000
      4  I        -1.2368522179   -1.0686691258    0.0000000000
      5  C         1.8308622150   -0.2479242961    0.0000000000
      6  C         0.3230367359    0.0070939560    0.0000000000
   Point Group: cs    Number of degrees of freedom:     9


   Energy is -10129.790151414

 Hessian Updated using BFGS Update

  9 Hessian modes will be used to form the next step
  Hessian Eigenvalues:
     0.112750    0.180978    0.249060    0.250774    0.289583    0.392819
     0.545797    0.966629    1.136612

 Minimum Search - Taking Simple RFO Step
 Searching for Lamda that Minimizes Along All modes
 Value Taken    Lamda =  -0.15963997
 Calculated Step too Large.  Step scaled by  0.411279
 Step Taken.  Stepsize is  0.300000

                             Maximum     Tolerance    Cnvgd?
         Gradient           0.147396      0.000300      NO
         Displacement       0.199744      0.001200      NO
         Energy change     -0.070888      0.000001      NO


 New Cartesian Coordinates Obtained by Inverse Iteration

 Displacement from previous Coordinates is:  0.319570
 ----------------------------------------------------------------
             Standard Nuclear Orientation (Angstroms)
    I     Atom           X                Y                Z
 ----------------------------------------------------------------
    1      Cl      3.0664446593     0.7461415160     0.0000000000
    2      Br     -0.5326450400     1.4887729438     0.0000000000
    3      F       2.3846704823    -1.4235580791     0.0000000000
    4      I      -1.1857702370    -1.1174420293     0.0000000000
    5      C       1.7772466018    -0.2397935494     0.0000000000
    6      C       0.3882201250    -0.0060278420     0.0000000000
 ----------------------------------------------------------------
 Molecular Point Group                 Cs    NOp =  2
 Largest Abelian Subgroup              Cs    NOp =  2
 Nuclear Repulsion Energy =  1043.1356956342 hartrees
 There are       63 alpha and       63 beta electrons
 Applying Cartesian multipole field
    Component          Value
    ---------          -----
     (2,0,0)        1.00000E-11
     (0,2,0)        2.00000E-11
     (0,0,2)       -3.00000E-11
 Nucleus-field energy     =     0.0000000235 hartrees
 Requested basis set is 6-311++G(d,p)
 There are 74 shells and 206 basis functions
 A cutoff of  1.0D-11 yielded   2111 shell pairs
 There are     17696 function pairs (     19797 Cartesian)
 Smallest overlap matrix eigenvalue = 2.37E-05
 Guess MOs from SCF MO coefficient file

 -----------------------------------------------------------------------
  General SCF calculation program by
  Eric Jon Sundstrom, Paul Horn, Yuezhi Mao, Dmitri Zuev, Alec White,
  David Stuck, Shaama M.S., Shane Yost, Joonho Lee, David Small,
  Daniel Levine, Susi Lehtola, Hugh Burton, Evgeny Epifanovsky
 -----------------------------------------------------------------------
 Exchange:     0.2000 Hartree-Fock + 0.0800 Slater + 0.7200 B88
 Correlation:  0.1900 VWN1RPA + 0.8100 LYP
 Using SG-1 standard quadrature grid
 using 8 threads for integral computing
 -------------------------------------------------------
 OpenMP Integral computing Module                
 Release: version 2.0, May 2017, Q-Chem Inc. Pleasanton 
 -------------------------------------------------------
 -------------------------------------------------------
 OpenMP BLAS3 based DFT computing Module                
 Release: version 1.0, May 2013, Q-Chem Inc. Pittsburgh 
 -------------------------------------------------------
 A restricted SCF calculation will be
 performed using DIIS
 SCF converges when DIIS error is below 1.0e-08
 ---------------------------------------
  Cycle       Energy         DIIS error
 ---------------------------------------
    1  -10129.8394970980      1.17e-03  
    2  -10129.8456302796      4.25e-04  
    3  -10129.8450048992      5.39e-04  
    4  -10129.8464683933      1.03e-04  
    5  -10129.8465111658      4.83e-05  
    6  -10129.8465209837      1.03e-05  
    7  -10129.8465214827      2.31e-06  
    8  -10129.8465215054      1.07e-06  
    9  -10129.8465215102      2.44e-07  
   10  -10129.8465215104      4.56e-08  
   11  -10129.8465215104      1.15e-08  
   12  -10129.8465215103      3.19e-09  Convergence criterion met
 ---------------------------------------
 SCF time:   CPU 96.51s  wall 13.00s 
 SCF   energy in the final basis set =   -10129.8465215103
 Total energy in the final basis set =   -10129.8465215103

 --------------------------------------------------------------
             Orbital Energies (a.u.) and Symmetries
 --------------------------------------------------------------

 Alpha MOs, Restricted
 -- Occupied --                  
******* -482.86 -176.32 -165.72 -165.72 -165.72 -101.60  -62.52
  1 A'    2 A'    3 A'    4 A'    1 A"    5 A'    6 A'    7 A'                 
-56.336 -56.332 -56.332 -35.817 -31.310 -31.305 -31.304 -24.731
  8 A'    2 A"    9 A'   10 A'   11 A'    3 A"   12 A'   13 A'                 
-22.961 -22.959 -22.959 -22.955 -22.955 -10.351 -10.283  -9.513
 14 A'    4 A"   15 A'   16 A'    5 A"   17 A'   18 A'   19 A'                 
 -8.727  -7.277  -7.267  -7.267  -6.559  -6.545  -6.545  -6.369
 20 A'   21 A'    6 A"   22 A'   23 A'    7 A"   24 A'   25 A'                 
 -4.782  -4.766  -4.766  -2.670  -2.666  -2.666  -2.655  -2.654
 26 A'    8 A"   27 A'   28 A'    9 A"   29 A'   30 A'   10 A"                 
 -2.050  -2.044  -2.044  -2.029  -2.029  -1.286  -0.941  -0.909
 31 A'   11 A"   32 A'   33 A'   12 A"   34 A'   35 A'   36 A'                 
 -0.755  -0.698  -0.623  -0.548  -0.525  -0.520  -0.450  -0.421
 37 A'   38 A'   39 A'   40 A'   13 A"   41 A'   42 A'   43 A'                 
 -0.416  -0.381  -0.361  -0.353  -0.292  -0.251  -0.239
 14 A"   15 A"   44 A'   45 A'   16 A"   17 A"   46 A'                         
 -- Virtual --                   
 -0.054  -0.045  -0.025  -0.001   0.017   0.047   0.048   0.053
 18 A"   47 A'   48 A'   49 A'   50 A'   19 A"   51 A'   52 A'                 
  0.062   0.067   0.075   0.097   0.098   0.104   0.115   0.135
 53 A'   54 A'   20 A"   55 A'   21 A"   56 A'   57 A'   58 A'                 
  0.136   0.141   0.164   0.186   0.197   0.206   0.224   0.276
 22 A"   59 A'   60 A'   61 A'   62 A'   63 A'   23 A"   64 A'                 
  0.285   0.296   0.302   0.336   0.343   0.358   0.382   0.392
 65 A'   24 A"   66 A'   67 A'   68 A'   25 A"   69 A'   70 A'                 
  0.403   0.407   0.420   0.429   0.445   0.473   0.483   0.491
 71 A'   26 A"   27 A"   72 A'   28 A"   73 A'   74 A'   75 A'                 
  0.504   0.519   0.540   0.586   0.624   0.635   0.638   0.662
 29 A"   76 A'   30 A"   31 A"   77 A'   78 A'   32 A"   79 A'                 
  0.708   0.723   0.777   0.822   0.827   0.835   0.853   0.899
 80 A'   81 A'   82 A'   33 A"   83 A'   84 A'   34 A"   85 A'                 
  0.940   0.965   1.030   1.139   1.168   1.197   1.301   1.320
 86 A'   87 A'   88 A'   35 A"   89 A'   90 A'   36 A"   37 A"                 
  1.363   1.365   1.381   1.428   1.440   1.503   1.554   1.654
 38 A"   91 A'   92 A'   93 A'   94 A'   95 A'   39 A"   96 A'                 
  1.730   1.789   1.827   1.896   1.989   2.036   2.102   2.160
 97 A'   98 A'   40 A"   99 A'   41 A"  100 A'  101 A'  102 A'                 
  2.235   2.290   2.349   2.500   2.587   2.796   2.839   3.021
 42 A"  103 A'  104 A'  105 A'   43 A"   44 A"  106 A'  107 A'                 
  3.081   3.511   3.743   3.768   3.918   3.957   3.957   3.982
108 A'  109 A'   45 A"  110 A'   46 A"   47 A"  111 A'   48 A"                 
  4.003   4.038   4.053   4.082   4.122   4.244   4.285   4.365
112 A'  113 A'   49 A"   50 A"  114 A'  115 A'  116 A'  117 A'                 
  4.487   4.747   5.996   6.065   6.144   6.274   6.361   6.603
118 A'  119 A'   51 A"  120 A'  121 A'   52 A"  122 A'  123 A'                 
  6.716   7.527   7.580   7.665   9.774  23.334  23.814  25.787
124 A'   53 A"  125 A'  126 A'  127 A'  128 A'  129 A'   54 A"                 
 25.981  26.414  27.919  28.338  28.385  28.417  28.526  28.549
130 A'  131 A'  132 A'   55 A"  133 A'  134 A'   56 A"  135 A'                 
 28.557  28.615  28.716  47.967  66.727 127.882 127.920 127.968
 57 A"  136 A'  137 A'  138 A'  139 A'   58 A"  140 A'  141 A'                 
151.708 215.764 289.729 289.784 289.8961020.7801901.875
142 A'  143 A'   59 A"  144 A'  145 A'  146 A'  147 A'                         

 Beta MOs, Restricted
 -- Occupied --                  
******* -482.86 -176.32 -165.72 -165.72 -165.72 -101.60  -62.52
  1 A'    2 A'    3 A'    4 A'    1 A"    5 A'    6 A'    7 A'                 
-56.336 -56.332 -56.332 -35.817 -31.310 -31.305 -31.304 -24.731
  8 A'    2 A"    9 A'   10 A'   11 A'    3 A"   12 A'   13 A'                 
-22.961 -22.959 -22.959 -22.955 -22.955 -10.351 -10.283  -9.513
 14 A'    4 A"   15 A'   16 A'    5 A"   17 A'   18 A'   19 A'                 
 -8.727  -7.277  -7.267  -7.267  -6.559  -6.545  -6.545  -6.369
 20 A'   21 A'    6 A"   22 A'   23 A'    7 A"   24 A'   25 A'                 
 -4.782  -4.766  -4.766  -2.670  -2.666  -2.666  -2.655  -2.654
 26 A'    8 A"   27 A'   28 A'    9 A"   29 A'   30 A'   10 A"                 
 -2.050  -2.044  -2.044  -2.029  -2.029  -1.286  -0.941  -0.909
 31 A'   11 A"   32 A'   33 A'   12 A"   34 A'   35 A'   36 A'                 
 -0.755  -0.698  -0.623  -0.548  -0.525  -0.520  -0.450  -0.421
 37 A'   38 A'   39 A'   40 A'   13 A"   41 A'   42 A'   43 A'                 
 -0.416  -0.381  -0.361  -0.353  -0.292  -0.251  -0.239
 14 A"   15 A"   44 A'   45 A'   16 A"   17 A"   46 A'                         
 -- Virtual --                   
 -0.054  -0.045  -0.025  -0.001   0.017   0.047   0.048   0.053
 18 A"   47 A'   48 A'   49 A'   50 A'   19 A"   51 A'   52 A'                 
  0.062   0.067   0.075   0.097   0.098   0.104   0.115   0.135
 53 A'   54 A'   20 A"   55 A'   21 A"   56 A'   57 A'   58 A'                 
  0.136   0.141   0.164   0.186   0.197   0.206   0.224   0.276
 22 A"   59 A'   60 A'   61 A'   62 A'   63 A'   23 A"   64 A'                 
  0.285   0.296   0.302   0.336   0.343   0.358   0.382   0.392
 65 A'   24 A"   66 A'   67 A'   68 A'   25 A"   69 A'   70 A'                 
  0.403   0.407   0.420   0.429   0.445   0.473   0.483   0.491
 71 A'   26 A"   27 A"   72 A'   28 A"   73 A'   74 A'   75 A'                 
  0.504   0.519   0.540   0.586   0.624   0.635   0.638   0.662
 29 A"   76 A'   30 A"   31 A"   77 A'   78 A'   32 A"   79 A'                 
  0.708   0.723   0.777   0.822   0.827   0.835   0.853   0.899
 80 A'   81 A'   82 A'   33 A"   83 A'   84 A'   34 A"   85 A'                 
  0.940   0.965   1.030   1.139   1.168   1.197   1.301   1.320
 86 A'   87 A'   88 A'   35 A"   89 A'   90 A'   36 A"   37 A"                 
  1.363   1.365   1.381   1.428   1.440   1.503   1.554   1.654
 38 A"   91 A'   92 A'   93 A'   94 A'   95 A'   39 A"   96 A'                 
  1.730   1.789   1.827   1.896   1.989   2.036   2.102   2.160
 97 A'   98 A'   40 A"   99 A'   41 A"  100 A'  101 A'  102 A'                 
  2.235   2.290   2.349   2.500   2.587   2.796   2.839   3.021
 42 A"  103 A'  104 A'  105 A'   43 A"   44 A"  106 A'  107 A'                 
  3.081   3.511   3.743   3.768   3.918   3.957   3.957   3.982
108 A'  109 A'   45 A"  110 A'   46 A"   47 A"  111 A'   48 A"                 
  4.003   4.038   4.053   4.082   4.122   4.244   4.285   4.365
112 A'  113 A'   49 A"   50 A"  114 A'  115 A'  116 A'  117 A'                 
  4.487   4.747   5.996   6.065   6.144   6.274   6.361   6.603
118 A'  119 A'   51 A"  120 A'  121 A'   52 A"  122 A'  123 A'                 
  6.716   7.527   7.580   7.665   9.774  23.334  23.814  25.787
124 A'   53 A"  125 A'  126 A'  127 A'  128 A'  129 A'   54 A"                 
 25.981  26.414  27.919  28.338  28.385  28.417  28.526  28.549
130 A'  131 A'  132 A'   55 A"  133 A'  134 A'   56 A"  135 A'                 
 28.557  28.615  28.716  47.967  66.727 127.882 127.920 127.968
 57 A"  136 A'  137 A'  138 A'  139 A'   58 A"  140 A'  141 A'                 
151.708 215.764 289.729 289.784 289.8961020.7801901.875
142 A'  143 A'   59 A"  144 A'  145 A'  146 A'  147 A'                         
 --------------------------------------------------------------

          Ground-State Mulliken Net Atomic Charges

     Atom                 Charge (a.u.)
  ----------------------------------------
      1 Cl                    0.336104
      2 Br                   -0.101483
      3 F                    -0.008832
      4 I                     0.111460
      5 C                    -0.458227
      6 C                     0.120979
  ----------------------------------------
  Sum of atomic charges =     0.000000

 -----------------------------------------------------------------
                    Cartesian Multipole Moments
 -----------------------------------------------------------------
    Charge (ESU x 10^10)
                 0.0000
    Dipole Moment (Debye)
         X      -0.5262      Y       0.7778      Z       0.0000
       Tot       0.9391
    Quadrupole Moments (Debye-Ang)
        XX     -71.4649     XY       1.8000     YY     -77.0969
        XZ      -0.0000     YZ       0.0000     ZZ     -75.5215
    Octopole Moments (Debye-Ang^2)
       XXX     -56.9878    XXY       8.8065    XYY     -27.1562
       YYY      17.0351    XXZ       0.0000    XYZ       0.0000
       YYZ       0.0000    XZZ     -17.8168    YZZ       3.4508
       ZZZ       0.0000
    Hexadecapole Moments (Debye-Ang^3)
      XXXX   -1263.6550   XXXY     -53.9139   XXYY    -314.6861
      XYYY     -98.2445   YYYY    -656.9182   XXXZ      -0.0000
      XXYZ      -0.0000   XYYZ      -0.0000   YYYZ       0.0000
      XXZZ    -238.8358   XYZZ     -34.5521   YYZZ    -127.2700
      XZZZ       0.0000   YZZZ       0.0000   ZZZZ     -92.4039
 -----------------------------------------------------------------
 Calculating analytic gradient of the SCF energy
 Gradient of SCF Energy
            1           2           3           4           5           6
    1  -0.0342281  -0.0088919   0.0338336   0.0636810   0.0752753  -0.1296699
    2  -0.0746610  -0.1484276   0.0452105   0.1383684   0.0124648   0.0270449
    3   0.0000000   0.0000000   0.0000000  -0.0000000   0.0000000  -0.0000000
 Max gradient component =       1.484E-01
 RMS gradient           =       6.609E-02
 Gradient time:  CPU 37.22 s  wall 4.78 s
 Geometry Optimization Parameters
   NAtoms,    NIC,     NZ,  NCons,   NDum,   NFix, NCnnct, MaxDiis
        6      37       0       0       0       0       0       0

 Cartesian Hessian Update
 Hessian Updated using BFGS Update


** GEOMETRY OPTIMIZATION IN DELOCALIZED INTERNAL COORDINATES **
   Searching for a Minimum

   Optimization Cycle:   9

                       Coordinates (Angstroms)
     ATOM                X               Y               Z
      1  Cl        3.0664446593    0.7461415160    0.0000000000
      2  Br       -0.5326450400    1.4887729438    0.0000000000
      3  F         2.3846704823   -1.4235580791    0.0000000000
      4  I        -1.1857702370   -1.1174420293    0.0000000000
      5  C         1.7772466018   -0.2397935494    0.0000000000
      6  C         0.3882201250   -0.0060278420    0.0000000000
   Point Group: cs    Number of degrees of freedom:     9


   Energy is -10129.846521510

 Hessian Updated using BFGS Update

  9 Hessian modes will be used to form the next step
  Hessian Eigenvalues:
     0.156853    0.229488    0.246006    0.250916    0.277127    0.396595
     0.519830    0.966631    1.136603

 Minimum Search - Taking Simple RFO Step
 Searching for Lamda that Minimizes Along All modes
 Value Taken    Lamda =  -0.09049955
 Calculated Step too Large.  Step scaled by  0.532226
 Step Taken.  Stepsize is  0.300000

                             Maximum     Tolerance    Cnvgd?
         Gradient           0.101542      0.000300      NO
         Displacement       0.218374      0.001200      NO
         Energy change     -0.056370      0.000001      NO


 New Cartesian Coordinates Obtained by Inverse Iteration

 Displacement from previous Coordinates is:  0.257941
 ----------------------------------------------------------------
             Standard Nuclear Orientation (Angstroms)
    I     Atom           X                Y                Z
 ----------------------------------------------------------------
    1      Cl      3.0428195266     0.7845343373     0.0000000000
    2      Br     -0.4790738642     1.5309074673     0.0000000000
    3      F       2.3144375140    -1.4370051393     0.0000000000
    4      I      -1.1558961355    -1.1780130645     0.0000000000
    5      C       1.7496610088    -0.2378964585     0.0000000000
    6      C       0.4262185417    -0.0144341823     0.0000000000
 ----------------------------------------------------------------
 Molecular Point Group                 Cs    NOp =  2
 Largest Abelian Subgroup              Cs    NOp =  2
 Nuclear Repulsion Energy =  1032.1575199899 hartrees
 There are       63 alpha and       63 beta electrons
 Applying Cartesian multipole field
    Component          Value
    ---------          -----
     (2,0,0)        1.00000E-11
     (0,2,0)        2.00000E-11
     (0,0,2)       -3.00000E-11
 Nucleus-field energy     =     0.0000000241 hartrees
 Requested basis set is 6-311++G(d,p)
 There are 74 shells and 206 basis functions
 A cutoff of  1.0D-11 yielded   2102 shell pairs
 There are     17603 function pairs (     19681 Cartesian)
 Smallest overlap matrix eigenvalue = 1.95E-05
 Guess MOs from SCF MO coefficient file

 -----------------------------------------------------------------------
  General SCF calculation program by
  Eric Jon Sundstrom, Paul Horn, Yuezhi Mao, Dmitri Zuev, Alec White,
  David Stuck, Shaama M.S., Shane Yost, Joonho Lee, David Small,
  Daniel Levine, Susi Lehtola, Hugh Burton, Evgeny Epifanovsky
 -----------------------------------------------------------------------
 Exchange:     0.2000 Hartree-Fock + 0.0800 Slater + 0.7200 B88
 Correlation:  0.1900 VWN1RPA + 0.8100 LYP
 Using SG-1 standard quadrature grid
 using 8 threads for integral computing
 -------------------------------------------------------
 OpenMP Integral computing Module                
 Release: version 2.0, May 2017, Q-Chem Inc. Pleasanton 
 -------------------------------------------------------
 -------------------------------------------------------
 OpenMP BLAS3 based DFT computing Module                
 Release: version 1.0, May 2013, Q-Chem Inc. Pittsburgh 
 -------------------------------------------------------
 A restricted SCF calculation will be
 performed using DIIS
 SCF converges when DIIS error is below 1.0e-08
 ---------------------------------------
  Cycle       Energy         DIIS error
 ---------------------------------------
    1  -10129.8808526974      9.42e-04  
    2  -10129.8850995391      3.34e-04  
    3  -10129.8847032448      4.22e-04  
    4  -10129.8856134457      9.71e-05  
    5  -10129.8856563033      2.60e-05  
    6  -10129.8856586818      8.49e-06  
    7  -10129.8856589527      1.65e-06  
    8  -10129.8856589641      8.78e-07  
    9  -10129.8856589675      2.31e-07  
   10  -10129.8856589677      4.28e-08  
   11  -10129.8856589677      9.66e-09  Convergence criterion met
 ---------------------------------------
 SCF time:   CPU 88.12s  wall 11.00s 
 SCF   energy in the final basis set =   -10129.8856589677
 Total energy in the final basis set =   -10129.8856589677

 --------------------------------------------------------------
             Orbital Energies (a.u.) and Symmetries
 --------------------------------------------------------------

 Alpha MOs, Restricted
 -- Occupied --                  
******* -482.86 -176.32 -165.73 -165.72 -165.72 -101.60  -62.51
  1 A'    2 A'    3 A'    4 A'    1 A"    5 A'    6 A'    7 A'                 
-56.335 -56.331 -56.330 -35.818 -31.312 -31.306 -31.305 -24.732
  8 A'    2 A"    9 A'   10 A'   11 A'    3 A"   12 A'   13 A'                 
-22.962 -22.961 -22.960 -22.956 -22.956 -10.346 -10.280  -9.512
 14 A'    4 A"   15 A'   16 A'    5 A"   17 A'   18 A'   19 A'                 
 -8.725  -7.276  -7.267  -7.266  -6.557  -6.543  -6.542  -6.370
 20 A'   21 A'    6 A"   22 A'   23 A'    7 A"   24 A'   25 A'                 
 -4.783  -4.767  -4.766  -2.668  -2.664  -2.664  -2.652  -2.652
 26 A'    8 A"   27 A'   28 A'    9 A"   29 A'   30 A'   10 A"                 
 -2.050  -2.044  -2.044  -2.030  -2.030  -1.287  -0.937  -0.895
 31 A'   11 A"   32 A'   33 A'   12 A"   34 A'   35 A'   36 A'                 
 -0.768  -0.698  -0.625  -0.550  -0.526  -0.516  -0.447  -0.419
 37 A'   38 A'   39 A'   40 A'   13 A"   41 A'   42 A'   43 A'                 
 -0.412  -0.376  -0.356  -0.353  -0.294  -0.258  -0.249
 14 A"   15 A"   44 A'   45 A'   16 A"   17 A"   46 A'                         
 -- Virtual --                   
 -0.053  -0.042  -0.033  -0.001   0.018   0.047   0.048   0.053
 47 A'   18 A"   48 A'   49 A'   50 A'   51 A'   19 A"   52 A'                 
  0.062   0.067   0.076   0.098   0.099   0.102   0.115   0.135
 53 A'   54 A'   20 A"   21 A"   55 A'   56 A'   57 A'   22 A"                 
  0.139   0.143   0.166   0.192   0.196   0.205   0.225   0.277
 58 A'   59 A'   60 A'   61 A'   62 A'   63 A'   23 A"   64 A'                 
  0.295   0.297   0.300   0.337   0.342   0.363   0.389   0.399
 24 A"   65 A'   66 A'   67 A'   68 A'   25 A"   69 A'   70 A'                 
  0.407   0.412   0.419   0.421   0.447   0.469   0.485   0.490
 71 A'   26 A"   72 A'   27 A"   28 A"   73 A'   74 A'   75 A'                 
  0.497   0.537   0.541   0.574   0.624   0.644   0.648   0.658
 29 A"   76 A'   30 A"   31 A"   77 A'   78 A'   32 A"   79 A'                 
  0.714   0.727   0.772   0.823   0.824   0.836   0.861   0.899
 80 A'   81 A'   82 A'   33 A"   83 A'   84 A'   34 A"   85 A'                 
  0.925   0.974   1.021   1.139   1.163   1.199   1.286   1.319
 86 A'   87 A'   88 A'   35 A"   89 A'   90 A'   36 A"   37 A"                 
  1.359   1.366   1.373   1.423   1.433   1.514   1.568   1.662
 91 A'   38 A"   92 A'   93 A'   94 A'   95 A'   39 A"   96 A'                 
  1.732   1.825   1.859   1.905   1.994   2.039   2.136   2.174
 97 A'   98 A'   40 A"   99 A'   41 A"  100 A'  101 A'  102 A'                 
  2.237   2.282   2.365   2.503   2.595   2.810   2.848   3.040
 42 A"  103 A'  104 A'  105 A'   43 A"   44 A"  106 A'  107 A'                 
  3.149   3.440   3.745   3.771   3.927   3.953   3.961   3.982
108 A'  109 A'   45 A"  110 A'   46 A"  111 A'   47 A"   48 A"                 
  3.998   4.041   4.058   4.079   4.125   4.240   4.263   4.363
112 A'   49 A"  113 A'   50 A"  114 A'  115 A'  116 A'  117 A'                 
  4.481   4.758   5.995   6.060   6.131   6.274   6.360   6.615
118 A'  119 A'   51 A"  120 A'  121 A'   52 A"  122 A'  123 A'                 
  6.710   7.530   7.580   7.664   9.765  23.307  24.040  25.787
124 A'   53 A"  125 A'  126 A'  127 A'  128 A'  129 A'   54 A"                 
 25.983  26.425  27.910  28.337  28.381  28.411  28.524  28.544
130 A'  131 A'  132 A'   55 A"  133 A'  134 A'   56 A"  135 A'                 
 28.555  28.607  28.712  47.958  66.727 127.880 127.916 127.960
 57 A"  136 A'  137 A'  138 A'  139 A'   58 A"  140 A'  141 A'                 
151.699 215.753 289.730 289.782 289.8931020.7671901.865
142 A'  143 A'   59 A"  144 A'  145 A'  146 A'  147 A'                         

 Beta MOs, Restricted
 -- Occupied --                  
******* -482.86 -176.32 -165.73 -165.72 -165.72 -101.60  -62.51
  1 A'    2 A'    3 A'    4 A'    1 A"    5 A'    6 A'    7 A'                 
-56.335 -56.331 -56.330 -35.818 -31.312 -31.306 -31.305 -24.732
  8 A'    2 A"    9 A'   10 A'   11 A'    3 A"   12 A'   13 A'                 
-22.962 -22.961 -22.960 -22.956 -22.956 -10.346 -10.280  -9.512
 14 A'    4 A"   15 A'   16 A'    5 A"   17 A'   18 A'   19 A'                 
 -8.725  -7.276  -7.267  -7.266  -6.557  -6.543  -6.542  -6.370
 20 A'   21 A'    6 A"   22 A'   23 A'    7 A"   24 A'   25 A'                 
 -4.783  -4.767  -4.766  -2.668  -2.664  -2.664  -2.652  -2.652
 26 A'    8 A"   27 A'   28 A'    9 A"   29 A'   30 A'   10 A"                 
 -2.050  -2.044  -2.044  -2.030  -2.030  -1.287  -0.937  -0.895
 31 A'   11 A"   32 A'   33 A'   12 A"   34 A'   35 A'   36 A'                 
 -0.768  -0.698  -0.625  -0.550  -0.526  -0.516  -0.447  -0.419
 37 A'   38 A'   39 A'   40 A'   13 A"   41 A'   42 A'   43 A'                 
 -0.412  -0.376  -0.356  -0.353  -0.294  -0.258  -0.249
 14 A"   15 A"   44 A'   45 A'   16 A"   17 A"   46 A'                         
 -- Virtual --                   
 -0.053  -0.042  -0.033  -0.001   0.018   0.047   0.048   0.053
 47 A'   18 A"   48 A'   49 A'   50 A'   51 A'   19 A"   52 A'                 
  0.062   0.067   0.076   0.098   0.099   0.102   0.115   0.135
 53 A'   54 A'   20 A"   21 A"   55 A'   56 A'   57 A'   22 A"                 
  0.139   0.143   0.166   0.192   0.196   0.205   0.225   0.277
 58 A'   59 A'   60 A'   61 A'   62 A'   63 A'   23 A"   64 A'                 
  0.295   0.297   0.300   0.337   0.342   0.363   0.389   0.399
 24 A"   65 A'   66 A'   67 A'   68 A'   25 A"   69 A'   70 A'                 
  0.407   0.412   0.419   0.421   0.447   0.469   0.485   0.490
 71 A'   26 A"   72 A'   27 A"   28 A"   73 A'   74 A'   75 A'                 
  0.497   0.537   0.541   0.574   0.624   0.644   0.648   0.658
 29 A"   76 A'   30 A"   31 A"   77 A'   78 A'   32 A"   79 A'                 
  0.714   0.727   0.772   0.823   0.824   0.836   0.861   0.899
 80 A'   81 A'   82 A'   33 A"   83 A'   84 A'   34 A"   85 A'                 
  0.925   0.974   1.021   1.139   1.163   1.199   1.286   1.319
 86 A'   87 A'   88 A'   35 A"   89 A'   90 A'   36 A"   37 A"                 
  1.359   1.366   1.373   1.423   1.433   1.514   1.568   1.662
 91 A'   38 A"   92 A'   93 A'   94 A'   95 A'   39 A"   96 A'                 
  1.732   1.825   1.859   1.905   1.994   2.039   2.136   2.174
 97 A'   98 A'   40 A"   99 A'   41 A"  100 A'  101 A'  102 A'                 
  2.237   2.282   2.365   2.503   2.595   2.810   2.848   3.040
 42 A"  103 A'  104 A'  105 A'   43 A"   44 A"  106 A'  107 A'                 
  3.149   3.440   3.745   3.771   3.927   3.953   3.961   3.982
108 A'  109 A'   45 A"  110 A'   46 A"  111 A'   47 A"   48 A"                 
  3.998   4.041   4.058   4.079   4.125   4.240   4.263   4.363
112 A'   49 A"  113 A'   50 A"  114 A'  115 A'  116 A'  117 A'                 
  4.481   4.758   5.995   6.060   6.131   6.274   6.360   6.615
118 A'  119 A'   51 A"  120 A'  121 A'   52 A"  122 A'  123 A'                 
  6.710   7.530   7.580   7.664   9.765  23.307  24.040  25.787
124 A'   53 A"  125 A'  126 A'  127 A'  128 A'  129 A'   54 A"                 
 25.983  26.425  27.910  28.337  28.381  28.411  28.524  28.544
130 A'  131 A'  132 A'   55 A"  133 A'  134 A'   56 A"  135 A'                 
 28.555  28.607  28.712  47.958  66.727 127.880 127.916 127.960
 57 A"  136 A'  137 A'  138 A'  139 A'   58 A"  140 A'  141 A'                 
151.699 215.753 289.730 289.782 289.8931020.7671901.865
142 A'  143 A'   59 A"  144 A'  145 A'  146 A'  147 A'                         
 --------------------------------------------------------------

          Ground-State Mulliken Net Atomic Charges

     Atom                 Charge (a.u.)
  ----------------------------------------
      1 Cl                    0.340206
      2 Br                   -0.114529
      3 F                    -0.011428
      4 I                     0.119420
      5 C                    -0.431863
      6 C                     0.098194
  ----------------------------------------
  Sum of atomic charges =     0.000000

 -----------------------------------------------------------------
                    Cartesian Multipole Moments
 -----------------------------------------------------------------
    Charge (ESU x 10^10)
                 0.0000
    Dipole Moment (Debye)
         X      -0.5370      Y       0.6415      Z      -0.0000
       Tot       0.8366
    Quadrupole Moments (Debye-Ang)
        XX     -71.8547     XY       2.1060     YY     -76.4544
        XZ      -0.0000     YZ      -0.0000     ZZ     -75.5800
    Octopole Moments (Debye-Ang^2)
       XXX     -61.2083    XXY       8.5598    XYY     -28.7845
       YYY      18.6066    XXZ      -0.0000    XYZ       0.0000
       YYZ      -0.0000    XZZ     -18.9800    YZZ       3.8221
       ZZZ      -0.0000
    Hexadecapole Moments (Debye-Ang^3)
      XXXX   -1231.9517   XXXY     -63.7447   XXYY    -312.9048
      XYYY    -106.9358   YYYY    -692.1435   XXXZ      -0.0000
      XXYZ      -0.0000   XYYZ      -0.0000   YYYZ      -0.0000
      XXZZ    -232.5961   XYZZ     -38.2393   YYZZ    -134.3439
      XZZZ      -0.0000   YZZZ      -0.0000   ZZZZ     -92.6274
 -----------------------------------------------------------------
 Calculating analytic gradient of the SCF energy
 Gradient of SCF Energy
            1           2           3           4           5           6
    1  -0.0228136  -0.0100823   0.0209971   0.0418513   0.0197611  -0.0497135
    2  -0.0524123  -0.1073973   0.0360315   0.1014132   0.0130507   0.0093143
    3  -0.0000000  -0.0000000   0.0000000  -0.0000000   0.0000000  -0.0000000
 Max gradient component =       1.074E-01
 RMS gradient           =       4.203E-02
 Gradient time:  CPU 37.13 s  wall 4.77 s
 Geometry Optimization Parameters
   NAtoms,    NIC,     NZ,  NCons,   NDum,   NFix, NCnnct, MaxDiis
        6      37       0       0       0       0       0       0

 Cartesian Hessian Update
 Hessian Updated using BFGS Update


** GEOMETRY OPTIMIZATION IN DELOCALIZED INTERNAL COORDINATES **
   Searching for a Minimum

   Optimization Cycle:  10

                       Coordinates (Angstroms)
     ATOM                X               Y               Z
      1  Cl        3.0428195266    0.7845343373    0.0000000000
      2  Br       -0.4790738642    1.5309074673    0.0000000000
      3  F         2.3144375140   -1.4370051393    0.0000000000
      4  I        -1.1558961355   -1.1780130645    0.0000000000
      5  C         1.7496610088   -0.2378964585    0.0000000000
      6  C         0.4262185417   -0.0144341823    0.0000000000
   Point Group: cs    Number of degrees of freedom:     9


   Energy is -10129.885658968

 Hessian Updated using BFGS Update

  9 Hessian modes will be used to form the next step
  Hessian Eigenvalues:
     0.116866    0.219803    0.248106    0.250391    0.363945    0.445620
     0.510306    0.966687    1.136608

 Minimum Search - Taking Simple RFO Step
 Searching for Lamda that Minimizes Along All modes
 Value Taken    Lamda =  -0.05526493
 Calculated Step too Large.  Step scaled by  0.548667
 Step Taken.  Stepsize is  0.300000

                             Maximum     Tolerance    Cnvgd?
         Gradient           0.083653      0.000300      NO
         Displacement       0.276668      0.001200      NO
         Energy change     -0.039137      0.000001      NO


 New Cartesian Coordinates Obtained by Inverse Iteration

 Displacement from previous Coordinates is:  0.203543
 ----------------------------------------------------------------
             Standard Nuclear Orientation (Angstroms)
    I     Atom           X                Y                Z
 ----------------------------------------------------------------
    1      Cl      3.0399515302     0.8232731197     0.0000000000
    2      Br     -0.4458776805     1.5845451644     0.0000000000
    3      F       2.2731828743    -1.4594113399     0.0000000000
    4      I      -1.1493429786    -1.2397244979     0.0000000000
    5      C       1.7500113380    -0.2440256759     0.0000000000
    6      C       0.4302415081    -0.0165638104     0.0000000000
 ----------------------------------------------------------------
 Molecular Point Group                 Cs    NOp =  2
 Largest Abelian Subgroup              Cs    NOp =  2
 Nuclear Repulsion Energy =  1014.5323124787 hartrees
 There are       63 alpha and       63 beta electrons
 Applying Cartesian multipole field
    Component          Value
    ---------          -----
     (2,0,0)        1.00000E-11
     (0,2,0)        2.00000E-11
     (0,0,2)       -3.00000E-11
 Nucleus-field energy     =     0.0000000250 hartrees
 Requested basis set is 6-311++G(d,p)
 There are 74 shells and 206 basis functions
 A cutoff of  1.0D-11 yielded   2094 shell pairs
 There are     17544 function pairs (     19612 Cartesian)
 Smallest overlap matrix eigenvalue = 2.16E-05
 Guess MOs from SCF MO coefficient file

 -----------------------------------------------------------------------
  General SCF calculation program by
  Eric Jon Sundstrom, Paul Horn, Yuezhi Mao, Dmitri Zuev, Alec White,
  David Stuck, Shaama M.S., Shane Yost, Joonho Lee, David Small,
  Daniel Levine, Susi Lehtola, Hugh Burton, Evgeny Epifanovsky
 -----------------------------------------------------------------------
 Exchange:     0.2000 Hartree-Fock + 0.0800 Slater + 0.7200 B88
 Correlation:  0.1900 VWN1RPA + 0.8100 LYP
 Using SG-1 standard quadrature grid
 using 8 threads for integral computing
 -------------------------------------------------------
 OpenMP Integral computing Module                
 Release: version 2.0, May 2017, Q-Chem Inc. Pleasanton 
 -------------------------------------------------------
 -------------------------------------------------------
 OpenMP BLAS3 based DFT computing Module                
 Release: version 1.0, May 2013, Q-Chem Inc. Pittsburgh 
 -------------------------------------------------------
 A restricted SCF calculation will be
 performed using DIIS
 SCF converges when DIIS error is below 1.0e-08
 ---------------------------------------
  Cycle       Energy         DIIS error
 ---------------------------------------
    1  -10129.9080748158      6.19e-04  
    2  -10129.9100971318      3.86e-04  
    3  -10129.9100249442      3.99e-04  
    4  -10129.9108324332      6.57e-05  
    5  -10129.9108522762      1.86e-05  
    6  -10129.9108537598      7.03e-06  
    7  -10129.9108540375      1.22e-06  
    8  -10129.9108540435      5.83e-07  
    9  -10129.9108540444      1.30e-07  
   10  -10129.9108540444      3.31e-08  
   11  -10129.9108540445      6.98e-09  Convergence criterion met
 ---------------------------------------
 SCF time:   CPU 87.18s  wall 12.00s 
 SCF   energy in the final basis set =   -10129.9108540445
 Total energy in the final basis set =   -10129.9108540445

 --------------------------------------------------------------
             Orbital Energies (a.u.) and Symmetries
 --------------------------------------------------------------

 Alpha MOs, Restricted
 -- Occupied --                  
******* -482.86 -176.32 -165.73 -165.72 -165.72 -101.60  -62.51
  1 A'    2 A'    3 A'    4 A'    1 A"    5 A'    6 A'    7 A'                 
-56.334 -56.330 -56.329 -35.820 -31.313 -31.307 -31.306 -24.735
  8 A'    2 A"    9 A'   10 A'   11 A'    3 A"   12 A'   13 A'                 
-22.963 -22.962 -22.962 -22.957 -22.957 -10.348 -10.283  -9.513
 14 A'    4 A"   15 A'   16 A'    5 A"   17 A'   18 A'   19 A'                 
 -8.723  -7.277  -7.267  -7.266  -6.555  -6.541  -6.540  -6.370
 20 A'   21 A'    6 A"   22 A'   23 A'    7 A"   24 A'   25 A'                 
 -4.784  -4.768  -4.767  -2.666  -2.662  -2.662  -2.650  -2.650
 26 A'    8 A"   27 A'   28 A'    9 A"   29 A'   30 A'   10 A"                 
 -2.050  -2.045  -2.044  -2.030  -2.030  -1.288  -0.931  -0.881
 31 A'   11 A"   32 A'   12 A"   33 A'   34 A'   35 A'   36 A'                 
 -0.768  -0.695  -0.624  -0.551  -0.526  -0.513  -0.444  -0.418
 37 A'   38 A'   39 A'   40 A'   13 A"   41 A'   42 A'   43 A'                 
 -0.407  -0.372  -0.358  -0.345  -0.296  -0.259  -0.258
 14 A"   15 A"   44 A'   45 A'   16 A"   17 A"   46 A'                         
 -- Virtual --                   
 -0.059  -0.041  -0.038  -0.001   0.017   0.046   0.049   0.050
 47 A'   18 A"   48 A'   49 A'   50 A'   51 A'   19 A"   52 A'                 
  0.061   0.067   0.076   0.097   0.097   0.103   0.115   0.134
 53 A'   54 A'   20 A"   55 A'   21 A"   56 A'   57 A'   22 A"                 
  0.139   0.145   0.167   0.190   0.195   0.202   0.225   0.272
 58 A'   59 A'   60 A'   61 A'   62 A'   63 A'   23 A"   64 A'                 
  0.294   0.297   0.300   0.334   0.340   0.368   0.388   0.403
 24 A"   65 A'   66 A'   67 A'   68 A'   25 A"   69 A'   70 A'                 
  0.412   0.415   0.416   0.421   0.449   0.465   0.482   0.487
 71 A'   72 A'   26 A"   27 A"   28 A"   73 A'   74 A'   75 A'                 
  0.495   0.536   0.543   0.565   0.616   0.643   0.653   0.654
 29 A"   30 A"   76 A'   31 A"   77 A'   78 A'   79 A'   32 A"                 
  0.718   0.727   0.757   0.820   0.823   0.836   0.862   0.893
 80 A'   81 A'   82 A'   83 A'   33 A"   84 A'   34 A"   85 A'                 
  0.910   0.971   1.007   1.136   1.153   1.190   1.275   1.318
 86 A'   87 A'   88 A'   35 A"   89 A'   90 A'   36 A"   37 A"                 
  1.353   1.364   1.367   1.419   1.436   1.525   1.565   1.651
 91 A'   38 A"   92 A'   93 A'   94 A'   95 A'   39 A"   96 A'                 
  1.713   1.834   1.858   1.906   1.995   2.040   2.133   2.176
 97 A'   98 A'   40 A"   99 A'   41 A"  100 A'  101 A'  102 A'                 
  2.235   2.254   2.352   2.497   2.594   2.808   2.843   3.045
 42 A"  103 A'  104 A'  105 A'   43 A"   44 A"  106 A'  107 A'                 
  3.139   3.420   3.743   3.771   3.936   3.956   3.960   3.981
108 A'  109 A'   45 A"  110 A'   46 A"  111 A'   47 A"   48 A"                 
  3.994   4.027   4.060   4.076   4.125   4.209   4.253   4.360
112 A'   49 A"  113 A'   50 A"  114 A'  115 A'  116 A'  117 A'                 
  4.473   4.755   5.993   6.051   6.113   6.272   6.356   6.612
118 A'  119 A'   51 A"  120 A'  121 A'   52 A"  122 A'  123 A'                 
  6.698   7.532   7.580   7.661   9.750  23.299  24.045  25.785
124 A'   53 A"  125 A'  126 A'  127 A'  128 A'  129 A'   54 A"                 
 25.972  26.410  27.897  28.335  28.376  28.402  28.522  28.539
130 A'  131 A'  132 A'   55 A"  133 A'  134 A'   56 A"  135 A'                 
 28.552  28.600  28.705  47.944  66.723 127.878 127.911 127.950
 57 A"  136 A'  137 A'  138 A'  139 A'   58 A"  140 A'  141 A'                 
151.687 215.737 289.731 289.781 289.8891020.7481901.852
142 A'  143 A'   59 A"  144 A'  145 A'  146 A'  147 A'                         

 Beta MOs, Restricted
 -- Occupied --                  
******* -482.86 -176.32 -165.73 -165.72 -165.72 -101.60  -62.51
  1 A'    2 A'    3 A'    4 A'    1 A"    5 A'    6 A'    7 A'                 
-56.334 -56.330 -56.329 -35.820 -31.313 -31.307 -31.306 -24.735
  8 A'    2 A"    9 A'   10 A'   11 A'    3 A"   12 A'   13 A'                 
-22.963 -22.962 -22.962 -22.957 -22.957 -10.348 -10.283  -9.513
 14 A'    4 A"   15 A'   16 A'    5 A"   17 A'   18 A'   19 A'                 
 -8.723  -7.277  -7.267  -7.266  -6.555  -6.541  -6.540  -6.370
 20 A'   21 A'    6 A"   22 A'   23 A'    7 A"   24 A'   25 A'                 
 -4.784  -4.768  -4.767  -2.666  -2.662  -2.662  -2.650  -2.650
 26 A'    8 A"   27 A'   28 A'    9 A"   29 A'   30 A'   10 A"                 
 -2.050  -2.045  -2.044  -2.030  -2.030  -1.288  -0.931  -0.881
 31 A'   11 A"   32 A'   12 A"   33 A'   34 A'   35 A'   36 A'                 
 -0.768  -0.695  -0.624  -0.551  -0.526  -0.513  -0.444  -0.418
 37 A'   38 A'   39 A'   40 A'   13 A"   41 A'   42 A'   43 A'                 
 -0.407  -0.372  -0.358  -0.345  -0.296  -0.259  -0.258
 14 A"   15 A"   44 A'   45 A'   16 A"   17 A"   46 A'                         
 -- Virtual --                   
 -0.059  -0.041  -0.038  -0.001   0.017   0.046   0.049   0.050
 47 A'   18 A"   48 A'   49 A'   50 A'   51 A'   19 A"   52 A'                 
  0.061   0.067   0.076   0.097   0.097   0.103   0.115   0.134
 53 A'   54 A'   20 A"   55 A'   21 A"   56 A'   57 A'   22 A"                 
  0.139   0.145   0.167   0.190   0.195   0.202   0.225   0.272
 58 A'   59 A'   60 A'   61 A'   62 A'   63 A'   23 A"   64 A'                 
  0.294   0.297   0.300   0.334   0.340   0.368   0.388   0.403
 24 A"   65 A'   66 A'   67 A'   68 A'   25 A"   69 A'   70 A'                 
  0.412   0.415   0.416   0.421   0.449   0.465   0.482   0.487
 71 A'   72 A'   26 A"   27 A"   28 A"   73 A'   74 A'   75 A'                 
  0.495   0.536   0.543   0.565   0.616   0.643   0.653   0.654
 29 A"   30 A"   76 A'   31 A"   77 A'   78 A'   79 A'   32 A"                 
  0.718   0.727   0.757   0.820   0.823   0.836   0.862   0.893
 80 A'   81 A'   82 A'   83 A'   33 A"   84 A'   34 A"   85 A'                 
  0.910   0.971   1.007   1.136   1.153   1.190   1.275   1.318
 86 A'   87 A'   88 A'   35 A"   89 A'   90 A'   36 A"   37 A"                 
  1.353   1.364   1.367   1.419   1.436   1.525   1.565   1.651
 91 A'   38 A"   92 A'   93 A'   94 A'   95 A'   39 A"   96 A'                 
  1.713   1.834   1.858   1.906   1.995   2.040   2.133   2.176
 97 A'   98 A'   40 A"   99 A'   41 A"  100 A'  101 A'  102 A'                 
  2.235   2.254   2.352   2.497   2.594   2.808   2.843   3.045
 42 A"  103 A'  104 A'  105 A'   43 A"   44 A"  106 A'  107 A'                 
  3.139   3.420   3.743   3.771   3.936   3.956   3.960   3.981
108 A'  109 A'   45 A"  110 A'   46 A"  111 A'   47 A"   48 A"                 
  3.994   4.027   4.060   4.076   4.125   4.209   4.253   4.360
112 A'   49 A"  113 A'   50 A"  114 A'  115 A'  116 A'  117 A'                 
  4.473   4.755   5.993   6.051   6.113   6.272   6.356   6.612
118 A'  119 A'   51 A"  120 A'  121 A'   52 A"  122 A'  123 A'                 
  6.698   7.532   7.580   7.661   9.750  23.299  24.045  25.785
124 A'   53 A"  125 A'  126 A'  127 A'  128 A'  129 A'   54 A"                 
 25.972  26.410  27.897  28.335  28.376  28.402  28.522  28.539
130 A'  131 A'  132 A'   55 A"  133 A'  134 A'   56 A"  135 A'                 
 28.552  28.600  28.705  47.944  66.723 127.878 127.911 127.950
 57 A"  136 A'  137 A'  138 A'  139 A'   58 A"  140 A'  141 A'                 
151.687 215.737 289.731 289.781 289.8891020.7481901.852
142 A'  143 A'   59 A"  144 A'  145 A'  146 A'  147 A'                         
 --------------------------------------------------------------

          Ground-State Mulliken Net Atomic Charges

     Atom                 Charge (a.u.)
  ----------------------------------------
      1 Cl                    0.347618
      2 Br                   -0.124787
      3 F                    -0.009882
      4 I                     0.130290
      5 C                    -0.404522
      6 C                     0.061283
  ----------------------------------------
  Sum of atomic charges =     0.000000

 -----------------------------------------------------------------
                    Cartesian Multipole Moments
 -----------------------------------------------------------------
    Charge (ESU x 10^10)
                 0.0000
    Dipole Moment (Debye)
         X      -0.4843      Y       0.5136      Z      -0.0000
       Tot       0.7059
    Quadrupole Moments (Debye-Ang)
        XX     -72.0647     XY       2.4132     YY     -75.7893
        XZ       0.0000     YZ      -0.0000     ZZ     -75.7858
    Octopole Moments (Debye-Ang^2)
       XXX     -62.7761    XXY       8.3899    XYY     -29.6508
       YYY      19.8065    XXZ      -0.0000    XYZ      -0.0000
       YYZ      -0.0000    XZZ     -19.6269    YZZ       4.0990
       ZZZ       0.0000
    Hexadecapole Moments (Debye-Ang^3)
      XXXX   -1225.2655   XXXY     -72.9239   XXYY    -316.5697
      XYYY    -114.9850   YYYY    -733.5822   XXXZ      -0.0000
      XXYZ      -0.0000   XYYZ       0.0000   YYYZ       0.0000
      XXZZ    -231.0823   XYZZ     -41.8656   YYZZ    -142.6884
      XZZZ       0.0000   YZZZ      -0.0000   ZZZZ     -93.2066
 -----------------------------------------------------------------
 Calculating analytic gradient of the SCF energy
 Gradient of SCF Energy
            1           2           3           4           5           6
    1  -0.0112781  -0.0117240   0.0114608   0.0241773   0.0136795  -0.0263155
    2  -0.0315985  -0.0716316   0.0252957   0.0709505   0.0063296   0.0006544
    3  -0.0000000  -0.0000000   0.0000000   0.0000000  -0.0000000   0.0000000
 Max gradient component =       7.163E-02
 RMS gradient           =       2.759E-02
 Gradient time:  CPU 37.22 s  wall 4.78 s
 Geometry Optimization Parameters
   NAtoms,    NIC,     NZ,  NCons,   NDum,   NFix, NCnnct, MaxDiis
        6      37       0       0       0       0       0       0

 Cartesian Hessian Update
 Hessian Updated using BFGS Update


** GEOMETRY OPTIMIZATION IN DELOCALIZED INTERNAL COORDINATES **
   Searching for a Minimum

   Optimization Cycle:  11

                       Coordinates (Angstroms)
     ATOM                X               Y               Z
      1  Cl        3.0399515302    0.8232731197    0.0000000000
      2  Br       -0.4458776805    1.5845451644    0.0000000000
      3  F         2.2731828743   -1.4594113399    0.0000000000
      4  I        -1.1493429786   -1.2397244979    0.0000000000
      5  C         1.7500113380   -0.2440256759    0.0000000000
      6  C         0.4302415081   -0.0165638104    0.0000000000
   Point Group: cs    Number of degrees of freedom:     9


   Energy is -10129.910854044

 Hessian Updated using BFGS Update

  9 Hessian modes will be used to form the next step
  Hessian Eigenvalues:
     0.102063    0.208133    0.248894    0.250660    0.360256    0.449835
     0.521475    0.966973    1.136822

 Minimum Search - Taking Simple RFO Step
 Searching for Lamda that Minimizes Along All modes
 Value Taken    Lamda =  -0.03395047
 Calculated Step too Large.  Step scaled by  0.609341
 Step Taken.  Stepsize is  0.300000

                             Maximum     Tolerance    Cnvgd?
         Gradient           0.057173      0.000300      NO
         Displacement       0.271118      0.001200      NO
         Energy change     -0.025195      0.000001      NO


 New Cartesian Coordinates Obtained by Inverse Iteration

 Displacement from previous Coordinates is:  0.220405
 ----------------------------------------------------------------
             Standard Nuclear Orientation (Angstroms)
    I     Atom           X                Y                Z
 ----------------------------------------------------------------
    1      Cl      3.0215551338     0.8583336649     0.0000000000
    2      Br     -0.4013256493     1.6423401172     0.0000000000
    3      F       2.2354656804    -1.4831400505     0.0000000000
    4      I      -1.1296352928    -1.3042411060     0.0000000000
    5      C       1.7402513671    -0.2520608322     0.0000000000
    6      C       0.4318553523    -0.0131388334     0.0000000000
 ----------------------------------------------------------------
 Molecular Point Group                 Cs    NOp =  2
 Largest Abelian Subgroup              Cs    NOp =  2
 Nuclear Repulsion Energy =  1000.0457525415 hartrees
 There are       63 alpha and       63 beta electrons
 Applying Cartesian multipole field
    Component          Value
    ---------          -----
     (2,0,0)        1.00000E-11
     (0,2,0)        2.00000E-11
     (0,0,2)       -3.00000E-11
 Nucleus-field energy     =     0.0000000260 hartrees
 Requested basis set is 6-311++G(d,p)
 There are 74 shells and 206 basis functions
 A cutoff of  1.0D-11 yielded   2090 shell pairs
 There are     17480 function pairs (     19531 Cartesian)
 Smallest overlap matrix eigenvalue = 2.34E-05
 Guess MOs from SCF MO coefficient file

 -----------------------------------------------------------------------
  General SCF calculation program by
  Eric Jon Sundstrom, Paul Horn, Yuezhi Mao, Dmitri Zuev, Alec White,
  David Stuck, Shaama M.S., Shane Yost, Joonho Lee, David Small,
  Daniel Levine, Susi Lehtola, Hugh Burton, Evgeny Epifanovsky
 -----------------------------------------------------------------------
 Exchange:     0.2000 Hartree-Fock + 0.0800 Slater + 0.7200 B88
 Correlation:  0.1900 VWN1RPA + 0.8100 LYP
 Using SG-1 standard quadrature grid
 using 8 threads for integral computing
 -------------------------------------------------------
 OpenMP Integral computing Module                
 Release: version 2.0, May 2017, Q-Chem Inc. Pleasanton 
 -------------------------------------------------------
 -------------------------------------------------------
 OpenMP BLAS3 based DFT computing Module                
 Release: version 1.0, May 2013, Q-Chem Inc. Pittsburgh 
 -------------------------------------------------------
 A restricted SCF calculation will be
 performed using DIIS
 SCF converges when DIIS error is below 1.0e-08
 ---------------------------------------
  Cycle       Energy         DIIS error
 ---------------------------------------
    1  -10129.9251751902      5.81e-04  
    2  -10129.9271768900      3.01e-04  
    3  -10129.9269835575      3.55e-04  
    4  -10129.9276191332      6.44e-05  
    5  -10129.9276398927      1.11e-05  
    6  -10129.9276403350      6.09e-06  
    7  -10129.9276405267      1.25e-06  
    8  -10129.9276405342      5.12e-07  
    9  -10129.9276405350      5.19e-08  
   10  -10129.9276405350      3.25e-08  
   11  -10129.9276405350      8.22e-09  Convergence criterion met
 ---------------------------------------
 SCF time:   CPU 89.12s  wall 11.00s 
 SCF   energy in the final basis set =   -10129.9276405350
 Total energy in the final basis set =   -10129.9276405350

 --------------------------------------------------------------
             Orbital Energies (a.u.) and Symmetries
 --------------------------------------------------------------

 Alpha MOs, Restricted
 -- Occupied --                  
******* -482.86 -176.32 -165.73 -165.73 -165.73 -101.60  -62.51
  1 A'    2 A'    3 A'    4 A'    1 A"    5 A'    6 A'    7 A'                 
-56.334 -56.330 -56.329 -35.821 -31.314 -31.308 -31.308 -24.737
  8 A'    2 A"    9 A'   10 A'   11 A'    3 A"   12 A'   13 A'                 
-22.965 -22.963 -22.963 -22.959 -22.959 -10.348 -10.285  -9.512
 14 A'    4 A"   15 A'   16 A'    5 A"   17 A'   18 A'   19 A'                 
 -8.723  -7.277  -7.267  -7.266  -6.555  -6.541  -6.540  -6.371
 20 A'   21 A'    6 A"   22 A'   23 A'    7 A"   24 A'   25 A'                 
 -4.784  -4.768  -4.768  -2.666  -2.662  -2.661  -2.650  -2.650
 26 A'    8 A"   27 A'   28 A'    9 A"   29 A'   10 A"   30 A'                 
 -2.051  -2.045  -2.045  -2.031  -2.031  -1.287  -0.927  -0.871
 31 A'   11 A"   32 A'   12 A"   33 A'   34 A'   35 A'   36 A'                 
 -0.770  -0.693  -0.623  -0.551  -0.525  -0.510  -0.442  -0.417
 37 A'   38 A'   39 A'   40 A'   13 A"   41 A'   42 A'   43 A'                 
 -0.405  -0.368  -0.360  -0.338  -0.298  -0.267  -0.260
 14 A"   15 A"   44 A'   45 A'   16 A"   46 A'   17 A"                         
 -- Virtual --                   
 -0.064  -0.043  -0.040  -0.002   0.015   0.045   0.048   0.050
 47 A'   48 A'   18 A"   49 A'   50 A'   51 A'   52 A'   19 A"                 
  0.061   0.067   0.076   0.094   0.097   0.105   0.115   0.133
 53 A'   54 A'   20 A"   55 A'   21 A"   56 A'   57 A'   22 A"                 
  0.139   0.147   0.168   0.186   0.193   0.201   0.225   0.265
 58 A'   59 A'   60 A'   61 A'   62 A'   63 A'   23 A"   64 A'                 
  0.293   0.296   0.305   0.331   0.340   0.374   0.386   0.399
 24 A"   65 A'   66 A'   67 A'   68 A'   25 A"   69 A'   70 A'                 
  0.416   0.417   0.422   0.428   0.450   0.460   0.480   0.484
 71 A'   26 A"   27 A"   72 A'   28 A"   73 A'   74 A'   75 A'                 
  0.493   0.530   0.553   0.560   0.601   0.637   0.659   0.661
 29 A"   30 A"   76 A'   31 A"   77 A'   78 A'   79 A'   32 A"                 
  0.719   0.722   0.751   0.819   0.824   0.840   0.862   0.886
 80 A'   81 A'   82 A'   83 A'   33 A"   84 A'   34 A"   85 A'                 
  0.908   0.963   1.002   1.133   1.142   1.181   1.266   1.317
 86 A'   87 A'   88 A'   35 A"   89 A'   90 A'   36 A"   37 A"                 
  1.348   1.363   1.366   1.419   1.438   1.534   1.565   1.644
 91 A'   38 A"   92 A'   93 A'   94 A'   95 A'   39 A"   96 A'                 
  1.700   1.843   1.863   1.910   1.995   2.041   2.138   2.178
 97 A'   98 A'   40 A"   99 A'   41 A"  100 A'  101 A'  102 A'                 
  2.228   2.234   2.348   2.490   2.594   2.806   2.840   3.047
103 A'   42 A"  104 A'  105 A'   43 A"   44 A"  106 A'  107 A'                 
  3.138   3.395   3.742   3.770   3.942   3.956   3.964   3.981
108 A'  109 A'   45 A"  110 A'   46 A"   47 A"  111 A'   48 A"                 
  3.993   4.014   4.056   4.075   4.130   4.171   4.251   4.360
112 A'   49 A"  113 A'   50 A"  114 A'  115 A'  116 A'  117 A'                 
  4.463   4.751   5.991   6.044   6.096   6.270   6.354   6.607
118 A'  119 A'   51 A"  120 A'  121 A'   52 A"  122 A'  123 A'                 
  6.686   7.533   7.581   7.660   9.739  23.287  24.078  25.784
124 A'   53 A"  125 A'  126 A'  127 A'  128 A'  129 A'   54 A"                 
 25.964  26.397  27.883  28.333  28.372  28.394  28.520  28.535
130 A'  131 A'  132 A'   55 A"  133 A'  134 A'   56 A"  135 A'                 
 28.550  28.598  28.700  47.932  66.720 127.876 127.907 127.942
 57 A"  136 A'  137 A'  138 A'  139 A'   58 A"  140 A'  141 A'                 
151.674 215.725 289.730 289.780 289.8871020.7321901.839
142 A'  143 A'   59 A"  144 A'  145 A'  146 A'  147 A'                         

 Beta MOs, Restricted
 -- Occupied --                  
******* -482.86 -176.32 -165.73 -165.73 -165.73 -101.60  -62.51
  1 A'    2 A'    3 A'    4 A'    1 A"    5 A'    6 A'    7 A'                 
-56.334 -56.330 -56.329 -35.821 -31.314 -31.308 -31.308 -24.737
  8 A'    2 A"    9 A'   10 A'   11 A'    3 A"   12 A'   13 A'                 
-22.965 -22.963 -22.963 -22.959 -22.959 -10.348 -10.285  -9.512
 14 A'    4 A"   15 A'   16 A'    5 A"   17 A'   18 A'   19 A'                 
 -8.723  -7.277  -7.267  -7.266  -6.555  -6.541  -6.540  -6.371
 20 A'   21 A'    6 A"   22 A'   23 A'    7 A"   24 A'   25 A'                 
 -4.784  -4.768  -4.768  -2.666  -2.662  -2.661  -2.650  -2.650
 26 A'    8 A"   27 A'   28 A'    9 A"   29 A'   10 A"   30 A'                 
 -2.051  -2.045  -2.045  -2.031  -2.031  -1.287  -0.927  -0.871
 31 A'   11 A"   32 A'   12 A"   33 A'   34 A'   35 A'   36 A'                 
 -0.770  -0.693  -0.623  -0.551  -0.525  -0.510  -0.442  -0.417
 37 A'   38 A'   39 A'   40 A'   13 A"   41 A'   42 A'   43 A'                 
 -0.405  -0.368  -0.360  -0.338  -0.298  -0.267  -0.260
 14 A"   15 A"   44 A'   45 A'   16 A"   46 A'   17 A"                         
 -- Virtual --                   
 -0.064  -0.043  -0.040  -0.002   0.015   0.045   0.048   0.050
 47 A'   48 A'   18 A"   49 A'   50 A'   51 A'   52 A'   19 A"                 
  0.061   0.067   0.076   0.094   0.097   0.105   0.115   0.133
 53 A'   54 A'   20 A"   55 A'   21 A"   56 A'   57 A'   22 A"                 
  0.139   0.147   0.168   0.186   0.193   0.201   0.225   0.265
 58 A'   59 A'   60 A'   61 A'   62 A'   63 A'   23 A"   64 A'                 
  0.293   0.296   0.305   0.331   0.340   0.374   0.386   0.399
 24 A"   65 A'   66 A'   67 A'   68 A'   25 A"   69 A'   70 A'                 
  0.416   0.417   0.422   0.428   0.450   0.460   0.480   0.484
 71 A'   26 A"   27 A"   72 A'   28 A"   73 A'   74 A'   75 A'                 
  0.493   0.530   0.553   0.560   0.601   0.637   0.659   0.661
 29 A"   30 A"   76 A'   31 A"   77 A'   78 A'   79 A'   32 A"                 
  0.719   0.722   0.751   0.819   0.824   0.840   0.862   0.886
 80 A'   81 A'   82 A'   83 A'   33 A"   84 A'   34 A"   85 A'                 
  0.908   0.963   1.002   1.133   1.142   1.181   1.266   1.317
 86 A'   87 A'   88 A'   35 A"   89 A'   90 A'   36 A"   37 A"                 
  1.348   1.363   1.366   1.419   1.438   1.534   1.565   1.644
 91 A'   38 A"   92 A'   93 A'   94 A'   95 A'   39 A"   96 A'                 
  1.700   1.843   1.863   1.910   1.995   2.041   2.138   2.178
 97 A'   98 A'   40 A"   99 A'   41 A"  100 A'  101 A'  102 A'                 
  2.228   2.234   2.348   2.490   2.594   2.806   2.840   3.047
103 A'   42 A"  104 A'  105 A'   43 A"   44 A"  106 A'  107 A'                 
  3.138   3.395   3.742   3.770   3.942   3.956   3.964   3.981
108 A'  109 A'   45 A"  110 A'   46 A"   47 A"  111 A'   48 A"                 
  3.993   4.014   4.056   4.075   4.130   4.171   4.251   4.360
112 A'   49 A"  113 A'   50 A"  114 A'  115 A'  116 A'  117 A'                 
  4.463   4.751   5.991   6.044   6.096   6.270   6.354   6.607
118 A'  119 A'   51 A"  120 A'  121 A'   52 A"  122 A'  123 A'                 
  6.686   7.533   7.581   7.660   9.739  23.287  24.078  25.784
124 A'   53 A"  125 A'  126 A'  127 A'  128 A'  129 A'   54 A"                 
 25.964  26.397  27.883  28.333  28.372  28.394  28.520  28.535
130 A'  131 A'  132 A'   55 A"  133 A'  134 A'   56 A"  135 A'                 
 28.550  28.598  28.700  47.932  66.720 127.876 127.907 127.942
 57 A"  136 A'  137 A'  138 A'  139 A'   58 A"  140 A'  141 A'                 
151.674 215.725 289.730 289.780 289.8871020.7321901.839
142 A'  143 A'   59 A"  144 A'  145 A'  146 A'  147 A'                         
 --------------------------------------------------------------

          Ground-State Mulliken Net Atomic Charges

     Atom                 Charge (a.u.)
  ----------------------------------------
      1 Cl                    0.351148
      2 Br                   -0.131388
      3 F                    -0.012432
      4 I                     0.138198
      5 C                    -0.391899
      6 C                     0.046373
  ----------------------------------------
  Sum of atomic charges =     0.000000

 -----------------------------------------------------------------
                    Cartesian Multipole Moments
 -----------------------------------------------------------------
    Charge (ESU x 10^10)
                 0.0000
    Dipole Moment (Debye)
         X      -0.4696      Y       0.4269      Z      -0.0000
       Tot       0.6346
    Quadrupole Moments (Debye-Ang)
        XX     -72.5156     XY       2.6904     YY     -75.0786
        XZ      -0.0000     YZ      -0.0000     ZZ     -75.9343
    Octopole Moments (Debye-Ang^2)
       XXX     -65.6788    XXY       8.2926    XYY     -30.9849
       YYY      21.2203    XXZ       0.0000    XYZ      -0.0000
       YYZ      -0.0000    XZZ     -20.6149    YZZ       4.4616
       ZZZ      -0.0000
    Hexadecapole Moments (Debye-Ang^3)
      XXXX   -1208.3696   XXXY     -82.2817   XXYY    -319.5604
      XYYY    -121.3015   YYYY    -778.1135   XXXZ       0.0000
      XXYZ       0.0000   XYYZ       0.0000   YYYZ      -0.0000
      XXZZ    -227.3002   XYZZ     -45.1420   YYZZ    -151.7951
      XZZZ      -0.0000   YZZZ      -0.0000   ZZZZ     -93.6338
 -----------------------------------------------------------------
 Calculating analytic gradient of the SCF energy
 Gradient of SCF Energy
            1           2           3           4           5           6
    1  -0.0047808  -0.0111578   0.0060461   0.0129832   0.0009379  -0.0040286
    2  -0.0161443  -0.0439105   0.0141244   0.0475613   0.0037465  -0.0053774
    3  -0.0000000  -0.0000000  -0.0000000   0.0000000   0.0000000   0.0000000
 Max gradient component =       4.756E-02
 RMS gradient           =       1.677E-02
 Gradient time:  CPU 46.38 s  wall 5.97 s
 Geometry Optimization Parameters
   NAtoms,    NIC,     NZ,  NCons,   NDum,   NFix, NCnnct, MaxDiis
        6      37       0       0       0       0       0       0

 Cartesian Hessian Update
 Hessian Updated using BFGS Update


** GEOMETRY OPTIMIZATION IN DELOCALIZED INTERNAL COORDINATES **
   Searching for a Minimum

   Optimization Cycle:  12

                       Coordinates (Angstroms)
     ATOM                X               Y               Z
      1  Cl        3.0215551338    0.8583336649    0.0000000000
      2  Br       -0.4013256493    1.6423401172    0.0000000000
      3  F         2.2354656804   -1.4831400505    0.0000000000
      4  I        -1.1296352928   -1.3042411060    0.0000000000
      5  C         1.7402513671   -0.2520608322    0.0000000000
      6  C         0.4318553523   -0.0131388334    0.0000000000
   Point Group: cs    Number of degrees of freedom:     9


   Energy is -10129.927640535

 Hessian Updated using BFGS Update

  9 Hessian modes will be used to form the next step
  Hessian Eigenvalues:
     0.077978    0.204002    0.249404    0.251067    0.364879    0.463490
     0.526334    0.966916    1.137173

 Minimum Search - Taking Simple RFO Step
 Searching for Lamda that Minimizes Along All modes
 Value Taken    Lamda =  -0.01969754
 Calculated Step too Large.  Step scaled by  0.671185
 Step Taken.  Stepsize is  0.300000

                             Maximum     Tolerance    Cnvgd?
         Gradient           0.037851      0.000300      NO
         Displacement       0.271115      0.001200      NO
         Energy change     -0.016786      0.000001      NO


 New Cartesian Coordinates Obtained by Inverse Iteration

 Displacement from previous Coordinates is:  0.223547
 ----------------------------------------------------------------
             Standard Nuclear Orientation (Angstroms)
    I     Atom           X                Y                Z
 ----------------------------------------------------------------
    1      Cl      3.0108701831     0.8837149495     0.0000000000
    2      Br     -0.3615122415     1.7020673246     0.0000000000
    3      F       2.1948952357    -1.5038438731     0.0000000000
    4      I      -1.1011558185    -1.3743239524     0.0000000000
    5      C       1.7318297933    -0.2571135004     0.0000000000
    6      C       0.4232394393    -0.0024079882     0.0000000000
 ----------------------------------------------------------------
 Molecular Point Group                 Cs    NOp =  2
 Largest Abelian Subgroup              Cs    NOp =  2
 Nuclear Repulsion Energy =   986.4723968593 hartrees
 There are       63 alpha and       63 beta electrons
 Applying Cartesian multipole field
    Component          Value
    ---------          -----
     (2,0,0)        1.00000E-11
     (0,2,0)        2.00000E-11
     (0,0,2)       -3.00000E-11
 Nucleus-field energy     =     0.0000000270 hartrees
 Requested basis set is 6-311++G(d,p)
 There are 74 shells and 206 basis functions
 A cutoff of  1.0D-11 yielded   2086 shell pairs
 There are     17550 function pairs (     19632 Cartesian)
 Smallest overlap matrix eigenvalue = 2.70E-05
 Guess MOs from SCF MO coefficient file

 -----------------------------------------------------------------------
  General SCF calculation program by
  Eric Jon Sundstrom, Paul Horn, Yuezhi Mao, Dmitri Zuev, Alec White,
  David Stuck, Shaama M.S., Shane Yost, Joonho Lee, David Small,
  Daniel Levine, Susi Lehtola, Hugh Burton, Evgeny Epifanovsky
 -----------------------------------------------------------------------
 Exchange:     0.2000 Hartree-Fock + 0.0800 Slater + 0.7200 B88
 Correlation:  0.1900 VWN1RPA + 0.8100 LYP
 Using SG-1 standard quadrature grid
 using 8 threads for integral computing
 -------------------------------------------------------
 OpenMP Integral computing Module                
 Release: version 2.0, May 2017, Q-Chem Inc. Pleasanton 
 -------------------------------------------------------
 -------------------------------------------------------
 OpenMP BLAS3 based DFT computing Module                
 Release: version 1.0, May 2013, Q-Chem Inc. Pittsburgh 
 -------------------------------------------------------
 A restricted SCF calculation will be
 performed using DIIS
 SCF converges when DIIS error is below 1.0e-08
 ---------------------------------------
  Cycle       Energy         DIIS error
 ---------------------------------------
    1  -10129.9355854648      5.54e-04  
    2  -10129.9374229744      3.00e-04  
    3  -10129.9372325345      3.55e-04  
    4  -10129.9378683691      5.94e-05  
    5  -10129.9378861074      1.47e-05  
    6  -10129.9378869153      7.10e-06  
    7  -10129.9378871907      9.78e-07  
    8  -10129.9378871948      4.53e-07  
    9  -10129.9378871956      5.13e-08  
   10  -10129.9378871955      3.31e-08  
   11  -10129.9378871955      7.59e-09  Convergence criterion met
 ---------------------------------------
 SCF time:   CPU 86.39s  wall 12.00s 
 SCF   energy in the final basis set =   -10129.9378871955
 Total energy in the final basis set =   -10129.9378871955

 --------------------------------------------------------------
             Orbital Energies (a.u.) and Symmetries
 --------------------------------------------------------------

 Alpha MOs, Restricted
 -- Occupied --                  
******* -482.86 -176.32 -165.73 -165.73 -165.73 -101.60  -62.51
  1 A'    2 A'    3 A'    4 A'    1 A"    5 A'    6 A'    7 A'                 
-56.334 -56.330 -56.330 -35.822 -31.315 -31.309 -31.308 -24.739
  8 A'    2 A"    9 A'   10 A'   11 A'    3 A"   12 A'   13 A'                 
-22.965 -22.964 -22.964 -22.959 -22.959 -10.349 -10.288  -9.512
 14 A'    4 A"   15 A'   16 A'    5 A"   17 A'   18 A'   19 A'                 
 -8.723  -7.278  -7.267  -7.267  -6.555  -6.541  -6.540  -6.371
 20 A'   21 A'    6 A"   22 A'   23 A'    7 A"   24 A'   25 A'                 
 -4.785  -4.769  -4.768  -2.666  -2.662  -2.662  -2.650  -2.650
 26 A'    8 A"   27 A'   28 A'    9 A"   29 A'   10 A"   30 A'                 
 -2.051  -2.045  -2.045  -2.031  -2.031  -1.286  -0.923  -0.863
 31 A'   11 A"   32 A'   12 A"   33 A'   34 A'   35 A'   36 A'                 
 -0.771  -0.689  -0.622  -0.550  -0.524  -0.508  -0.441  -0.417
 37 A'   38 A'   39 A'   40 A'   13 A"   41 A'   42 A'   43 A'                 
 -0.402  -0.365  -0.361  -0.331  -0.300  -0.274  -0.261
 14 A"   15 A"   44 A'   45 A'   16 A"   46 A'   17 A"                         
 -- Virtual --                   
 -0.069  -0.047  -0.041  -0.004   0.012   0.043   0.047   0.050
 47 A'   48 A'   18 A"   49 A'   50 A'   51 A'   52 A'   19 A"                 
  0.061   0.068   0.076   0.092   0.097   0.107   0.114   0.132
 53 A'   54 A'   20 A"   55 A'   21 A"   56 A'   57 A'   22 A"                 
  0.138   0.147   0.167   0.180   0.190   0.202   0.225   0.258
 58 A'   59 A'   60 A'   61 A'   62 A'   63 A'   23 A"   64 A'                 
  0.292   0.296   0.308   0.327   0.339   0.380   0.386   0.396
 24 A"   65 A'   66 A'   67 A'   68 A'   25 A"   69 A'   70 A'                 
  0.416   0.419   0.422   0.440   0.452   0.457   0.479   0.482
 26 A"   71 A'   27 A"   72 A'   28 A"   73 A'   74 A'   75 A'                 
  0.492   0.524   0.557   0.560   0.583   0.632   0.662   0.667
 29 A"   30 A"   31 A"   76 A'   77 A'   78 A'   79 A'   32 A"                 
  0.706   0.723   0.751   0.816   0.824   0.844   0.861   0.879
 80 A'   81 A'   82 A'   83 A'   33 A"   84 A'   34 A"   85 A'                 
  0.912   0.952   0.998   1.128   1.129   1.173   1.259   1.315
 86 A'   87 A'   88 A'   89 A'   35 A"   90 A'   36 A"   37 A"                 
  1.341   1.361   1.369   1.421   1.442   1.541   1.561   1.633
 91 A'   38 A"   92 A'   93 A'   94 A'   95 A'   39 A"   96 A'                 
  1.688   1.846   1.863   1.911   1.993   2.040   2.129   2.178
 97 A'   98 A'   40 A"   99 A'   41 A"  100 A'  101 A'  102 A'                 
  2.203   2.233   2.343   2.483   2.593   2.802   2.836   3.048
103 A'   42 A"  104 A'  105 A'   43 A"   44 A"  106 A'  107 A'                 
  3.123   3.385   3.741   3.768   3.945   3.952   3.973   3.981
108 A'  109 A'   45 A"  110 A'   46 A"   47 A"  111 A'   48 A"                 
  3.997   4.003   4.048   4.074   4.120   4.159   4.253   4.362
112 A'   49 A"  113 A'   50 A"  114 A'  115 A'  116 A'  117 A'                 
  4.448   4.746   5.990   6.041   6.083   6.269   6.352   6.600
118 A'  119 A'   51 A"  120 A'  121 A'   52 A"  122 A'  123 A'                 
  6.675   7.533   7.580   7.659   9.730  23.282  24.062  25.783
124 A'   53 A"  125 A'  126 A'  127 A'  128 A'  129 A'   54 A"                 
 25.955  26.385  27.869  28.332  28.370  28.386  28.520  28.534
130 A'  131 A'  132 A'   55 A"  133 A'  134 A'   56 A"  135 A'                 
 28.548  28.597  28.695  47.921  66.717 127.875 127.906 127.935
 57 A"  136 A'  137 A'  138 A'  139 A'   58 A"  140 A'  141 A'                 
151.662 215.714 289.729 289.777 289.8861020.7171901.826
142 A'  143 A'   59 A"  144 A'  145 A'  146 A'  147 A'                         

 Beta MOs, Restricted
 -- Occupied --                  
******* -482.86 -176.32 -165.73 -165.73 -165.73 -101.60  -62.51
  1 A'    2 A'    3 A'    4 A'    1 A"    5 A'    6 A'    7 A'                 
-56.334 -56.330 -56.330 -35.822 -31.315 -31.309 -31.308 -24.739
  8 A'    2 A"    9 A'   10 A'   11 A'    3 A"   12 A'   13 A'                 
-22.965 -22.964 -22.964 -22.959 -22.959 -10.349 -10.288  -9.512
 14 A'    4 A"   15 A'   16 A'    5 A"   17 A'   18 A'   19 A'                 
 -8.723  -7.278  -7.267  -7.267  -6.555  -6.541  -6.540  -6.371
 20 A'   21 A'    6 A"   22 A'   23 A'    7 A"   24 A'   25 A'                 
 -4.785  -4.769  -4.768  -2.666  -2.662  -2.662  -2.650  -2.650
 26 A'    8 A"   27 A'   28 A'    9 A"   29 A'   10 A"   30 A'                 
 -2.051  -2.045  -2.045  -2.031  -2.031  -1.286  -0.923  -0.863
 31 A'   11 A"   32 A'   12 A"   33 A'   34 A'   35 A'   36 A'                 
 -0.771  -0.689  -0.622  -0.550  -0.524  -0.508  -0.441  -0.417
 37 A'   38 A'   39 A'   40 A'   13 A"   41 A'   42 A'   43 A'                 
 -0.402  -0.365  -0.361  -0.331  -0.300  -0.274  -0.261
 14 A"   15 A"   44 A'   45 A'   16 A"   46 A'   17 A"                         
 -- Virtual --                   
 -0.069  -0.047  -0.041  -0.004   0.012   0.043   0.047   0.050
 47 A'   48 A'   18 A"   49 A'   50 A'   51 A'   52 A'   19 A"                 
  0.061   0.068   0.076   0.092   0.097   0.107   0.114   0.132
 53 A'   54 A'   20 A"   55 A'   21 A"   56 A'   57 A'   22 A"                 
  0.138   0.147   0.167   0.180   0.190   0.202   0.225   0.258
 58 A'   59 A'   60 A'   61 A'   62 A'   63 A'   23 A"   64 A'                 
  0.292   0.296   0.308   0.327   0.339   0.380   0.386   0.396
 24 A"   65 A'   66 A'   67 A'   68 A'   25 A"   69 A'   70 A'                 
  0.416   0.419   0.422   0.440   0.452   0.457   0.479   0.482
 26 A"   71 A'   27 A"   72 A'   28 A"   73 A'   74 A'   75 A'                 
  0.492   0.524   0.557   0.560   0.583   0.632   0.662   0.667
 29 A"   30 A"   31 A"   76 A'   77 A'   78 A'   79 A'   32 A"                 
  0.706   0.723   0.751   0.816   0.824   0.844   0.861   0.879
 80 A'   81 A'   82 A'   83 A'   33 A"   84 A'   34 A"   85 A'                 
  0.912   0.952   0.998   1.128   1.129   1.173   1.259   1.315
 86 A'   87 A'   88 A'   89 A'   35 A"   90 A'   36 A"   37 A"                 
  1.341   1.361   1.369   1.421   1.442   1.541   1.561   1.633
 91 A'   38 A"   92 A'   93 A'   94 A'   95 A'   39 A"   96 A'                 
  1.688   1.846   1.863   1.911   1.993   2.040   2.129   2.178
 97 A'   98 A'   40 A"   99 A'   41 A"  100 A'  101 A'  102 A'                 
  2.203   2.233   2.343   2.483   2.593   2.802   2.836   3.048
103 A'   42 A"  104 A'  105 A'   43 A"   44 A"  106 A'  107 A'                 
  3.123   3.385   3.741   3.768   3.945   3.952   3.973   3.981
108 A'  109 A'   45 A"  110 A'   46 A"   47 A"  111 A'   48 A"                 
  3.997   4.003   4.048   4.074   4.120   4.159   4.253   4.362
112 A'   49 A"  113 A'   50 A"  114 A'  115 A'  116 A'  117 A'                 
  4.448   4.746   5.990   6.041   6.083   6.269   6.352   6.600
118 A'  119 A'   51 A"  120 A'  121 A'   52 A"  122 A'  123 A'                 
  6.675   7.533   7.580   7.659   9.730  23.282  24.062  25.783
124 A'   53 A"  125 A'  126 A'  127 A'  128 A'  129 A'   54 A"                 
 25.955  26.385  27.869  28.332  28.370  28.386  28.520  28.534
130 A'  131 A'  132 A'   55 A"  133 A'  134 A'   56 A"  135 A'                 
 28.548  28.597  28.695  47.921  66.717 127.875 127.906 127.935
 57 A"  136 A'  137 A'  138 A'  139 A'   58 A"  140 A'  141 A'                 
151.662 215.714 289.729 289.777 289.8861020.7171901.826
142 A'  143 A'   59 A"  144 A'  145 A'  146 A'  147 A'                         
 --------------------------------------------------------------

          Ground-State Mulliken Net Atomic Charges

     Atom                 Charge (a.u.)
  ----------------------------------------
      1 Cl                    0.353743
      2 Br                   -0.135096
      3 F                    -0.011654
      4 I                     0.142777
      5 C                    -0.393698
      6 C                     0.043928
  ----------------------------------------
  Sum of atomic charges =     0.000000

 -----------------------------------------------------------------
                    Cartesian Multipole Moments
 -----------------------------------------------------------------
    Charge (ESU x 10^10)
                 0.0000
    Dipole Moment (Debye)
         X      -0.4275      Y       0.3591      Z      -0.0000
       Tot       0.5583
    Quadrupole Moments (Debye-Ang)
        XX     -72.9469     XY       2.9048     YY     -74.3608
        XZ       0.0000     YZ       0.0000     ZZ     -76.0830
    Octopole Moments (Debye-Ang^2)
       XXX     -68.5889    XXY       8.4885    XYY     -32.5009
       YYY      22.9158    XXZ      -0.0000    XYZ      -0.0000
       YYZ      -0.0000    XZZ     -21.8180    YZZ       5.0365
       ZZZ      -0.0000
    Hexadecapole Moments (Debye-Ang^3)
      XXXX   -1190.9657   XXXY     -91.2239   XXYY    -323.8563
      XYYY    -125.9039   YYYY    -825.5747   XXXZ      -0.0000
      XXYZ      -0.0000   XYYZ      -0.0000   YYYZ       0.0000
      XXZZ    -223.5978   XYZZ     -47.9554   YYZZ    -161.6101
      XZZZ       0.0000   YZZZ       0.0000   ZZZZ     -94.0460
 -----------------------------------------------------------------
 Calculating analytic gradient of the SCF energy
 Gradient of SCF Energy
            1           2           3           4           5           6
    1  -0.0001471  -0.0095023   0.0014717   0.0053420   0.0019146   0.0009212
    2  -0.0042812  -0.0226169   0.0056233   0.0282342  -0.0006188  -0.0063405
    3  -0.0000000  -0.0000000  -0.0000000   0.0000000  -0.0000000   0.0000000
 Max gradient component =       2.823E-02
 RMS gradient           =       9.204E-03
 Gradient time:  CPU 36.12 s  wall 4.64 s
 Geometry Optimization Parameters
   NAtoms,    NIC,     NZ,  NCons,   NDum,   NFix, NCnnct, MaxDiis
        6      37       0       0       0       0       0       0

 Cartesian Hessian Update
 Hessian Updated using BFGS Update


** GEOMETRY OPTIMIZATION IN DELOCALIZED INTERNAL COORDINATES **
   Searching for a Minimum

   Optimization Cycle:  13

                       Coordinates (Angstroms)
     ATOM                X               Y               Z
      1  Cl        3.0108701831    0.8837149495    0.0000000000
      2  Br       -0.3615122415    1.7020673246    0.0000000000
      3  F         2.1948952357   -1.5038438731    0.0000000000
      4  I        -1.1011558185   -1.3743239524    0.0000000000
      5  C         1.7318297933   -0.2571135004    0.0000000000
      6  C         0.4232394393   -0.0024079882    0.0000000000
   Point Group: cs    Number of degrees of freedom:     9


   Energy is -10129.937887196

 Hessian Updated using BFGS Update

  9 Hessian modes will be used to form the next step
  Hessian Eigenvalues:
     0.063133    0.203121    0.249428    0.251067    0.364687    0.463609
     0.533681    0.966857    1.136645

 Minimum Search - Taking Simple RFO Step
 Searching for Lamda that Minimizes Along All modes
 Value Taken    Lamda =  -0.00899021
 Calculated Step too Large.  Step scaled by  0.855906
 Step Taken.  Stepsize is  0.300000

                             Maximum     Tolerance    Cnvgd?
         Gradient           0.019737      0.000300      NO
         Displacement       0.255167      0.001200      NO
         Energy change     -0.010247      0.000001      NO


 New Cartesian Coordinates Obtained by Inverse Iteration

 Displacement from previous Coordinates is:  0.243702
 ----------------------------------------------------------------
             Standard Nuclear Orientation (Angstroms)
    I     Atom           X                Y                Z
 ----------------------------------------------------------------
    1      Cl      2.9926095233     0.9023492834     0.0000000000
    2      Br     -0.3105683030     1.7620997712     0.0000000000
    3      F       2.1528953976    -1.5192703383     0.0000000000
    4      I      -1.0609516000    -1.4482024741     0.0000000000
    5      C       1.7129876906    -0.2594796102     0.0000000000
    6      C       0.4111938831     0.0105963280     0.0000000000
 ----------------------------------------------------------------
 Molecular Point Group                 Cs    NOp =  2
 Largest Abelian Subgroup              Cs    NOp =  2
 Nuclear Repulsion Energy =   976.0122831020 hartrees
 There are       63 alpha and       63 beta electrons
 Applying Cartesian multipole field
    Component          Value
    ---------          -----
     (2,0,0)        1.00000E-11
     (0,2,0)        2.00000E-11
     (0,0,2)       -3.00000E-11
 Nucleus-field energy     =     0.0000000280 hartrees
 Requested basis set is 6-311++G(d,p)
 There are 74 shells and 206 basis functions
 A cutoff of  1.0D-11 yielded   2078 shell pairs
 There are     17474 function pairs (     19547 Cartesian)
 Smallest overlap matrix eigenvalue = 3.05E-05
 Guess MOs from SCF MO coefficient file

 -----------------------------------------------------------------------
  General SCF calculation program by
  Eric Jon Sundstrom, Paul Horn, Yuezhi Mao, Dmitri Zuev, Alec White,
  David Stuck, Shaama M.S., Shane Yost, Joonho Lee, David Small,
  Daniel Levine, Susi Lehtola, Hugh Burton, Evgeny Epifanovsky
 -----------------------------------------------------------------------
 Exchange:     0.2000 Hartree-Fock + 0.0800 Slater + 0.7200 B88
 Correlation:  0.1900 VWN1RPA + 0.8100 LYP
 Using SG-1 standard quadrature grid
 using 8 threads for integral computing
 -------------------------------------------------------
 OpenMP Integral computing Module                
 Release: version 2.0, May 2017, Q-Chem Inc. Pleasanton 
 -------------------------------------------------------
 -------------------------------------------------------
 OpenMP BLAS3 based DFT computing Module                
 Release: version 1.0, May 2013, Q-Chem Inc. Pittsburgh 
 -------------------------------------------------------
 A restricted SCF calculation will be
 performed using DIIS
 SCF converges when DIIS error is below 1.0e-08
 ---------------------------------------
  Cycle       Energy         DIIS error
 ---------------------------------------
    1  -10129.9409147531      5.35e-04  
    2  -10129.9427872710      2.41e-04  
    3  -10129.9425819510      3.14e-04  
    4  -10129.9430792549      6.04e-05  
    5  -10129.9430984205      9.67e-06  
    6  -10129.9430987560      5.25e-06  
    7  -10129.9430988841      1.32e-06  
    8  -10129.9430988928      4.59e-07  
    9  -10129.9430988938      4.28e-08  
   10  -10129.9430988936      2.78e-08  
   11  -10129.9430988937      7.92e-09  Convergence criterion met
 ---------------------------------------
 SCF time:   CPU 85.93s  wall 12.00s 
 SCF   energy in the final basis set =   -10129.9430988937
 Total energy in the final basis set =   -10129.9430988937

 --------------------------------------------------------------
             Orbital Energies (a.u.) and Symmetries
 --------------------------------------------------------------

 Alpha MOs, Restricted
 -- Occupied --                  
******* -482.86 -176.33 -165.73 -165.73 -165.73 -101.60  -62.51
  1 A'    2 A'    3 A'    4 A'    1 A"    5 A'    6 A'    7 A'                 
-56.335 -56.331 -56.331 -35.822 -31.316 -31.309 -31.309 -24.740
  8 A'    2 A"    9 A'   10 A'   11 A'    3 A"   12 A'   13 A'                 
-22.966 -22.965 -22.965 -22.960 -22.960 -10.349 -10.289  -9.512
 14 A'    4 A"   15 A'   16 A'    5 A"   17 A'   18 A'   19 A'                 
 -8.723  -7.277  -7.267  -7.266  -6.556  -6.541  -6.541  -6.372
 20 A'   21 A'    6 A"   22 A'   23 A'    7 A"   24 A'   25 A'                 
 -4.785  -4.769  -4.769  -2.667  -2.662  -2.662  -2.651  -2.651
 26 A'    8 A"   27 A'   28 A'    9 A"   29 A'   10 A"   30 A'                 
 -2.051  -2.046  -2.045  -2.032  -2.032  -1.285  -0.920  -0.858
 31 A'   11 A"   32 A'   12 A"   33 A'   34 A'   35 A'   36 A'                 
 -0.772  -0.687  -0.621  -0.549  -0.523  -0.506  -0.439  -0.417
 37 A'   38 A'   39 A'   40 A'   13 A"   41 A'   42 A'   43 A'                 
 -0.401  -0.362  -0.361  -0.326  -0.302  -0.280  -0.261
 14 A"   15 A"   44 A'   45 A'   16 A"   46 A'   17 A"                         
 -- Virtual --                   
 -0.074  -0.050  -0.040  -0.005   0.011   0.042   0.046   0.050
 47 A'   48 A'   18 A"   49 A'   50 A'   51 A'   52 A'   19 A"                 
  0.061   0.069   0.076   0.089   0.097   0.109   0.113   0.130
 53 A'   54 A'   20 A"   55 A'   21 A"   56 A'   57 A'   22 A"                 
  0.138   0.146   0.166   0.172   0.189   0.204   0.226   0.253
 58 A'   59 A'   60 A'   61 A'   62 A'   63 A'   23 A"   64 A'                 
  0.289   0.297   0.313   0.323   0.340   0.385   0.387   0.394
 24 A"   65 A'   66 A'   67 A'   68 A'   25 A"   69 A'   70 A'                 
  0.413   0.421   0.422   0.445   0.453   0.455   0.474   0.486
 26 A"   71 A'   27 A"   72 A'   28 A"   73 A'   74 A'   75 A'                 
  0.491   0.520   0.556   0.560   0.573   0.626   0.663   0.673
 29 A"   30 A"   31 A"   76 A'   77 A'   78 A'   79 A'   32 A"                 
  0.697   0.726   0.754   0.814   0.825   0.845   0.858   0.875
 80 A'   81 A'   82 A'   83 A'   33 A"   84 A'   34 A"   85 A'                 
  0.922   0.943   0.993   1.114   1.127   1.167   1.252   1.313
 86 A'   87 A'   88 A'   89 A'   35 A"   90 A'   36 A"   37 A"                 
  1.335   1.361   1.374   1.425   1.445   1.545   1.561   1.622
 91 A'   38 A"   92 A'   93 A'   94 A'   95 A'   39 A"   96 A'                 
  1.682   1.850   1.868   1.914   1.992   2.033   2.126   2.177
 97 A'   98 A'   40 A"   99 A'   41 A"  100 A'  101 A'  102 A'                 
  2.189   2.233   2.341   2.477   2.594   2.800   2.834   3.047
103 A'   42 A"  104 A'  105 A'   43 A"   44 A"  106 A'  107 A'                 
  3.118   3.372   3.740   3.766   3.946   3.948   3.979   3.981
108 A'  109 A'   45 A"  110 A'   46 A"   47 A"  111 A'   48 A"                 
  3.996   4.004   4.039   4.072   4.095   4.167   4.261   4.366
 49 A"  112 A'  113 A'   50 A"  114 A'  115 A'  116 A'  117 A'                 
  4.430   4.742   5.989   6.042   6.075   6.268   6.351   6.593
118 A'  119 A'   51 A"  120 A'  121 A'   52 A"  122 A'  123 A'                 
  6.666   7.532   7.577   7.659   9.724  23.275  24.075  25.783
124 A'   53 A"  125 A'  126 A'  127 A'  128 A'  129 A'   54 A"                 
 25.951  26.378  27.858  28.330  28.370  28.381  28.519  28.534
130 A'  131 A'  132 A'   55 A"  133 A'  134 A'   56 A"  135 A'                 
 28.546  28.596  28.691  47.912  66.715 127.873 127.905 127.930
 57 A"  136 A'  137 A'  138 A'  139 A'   58 A"  140 A'  141 A'                 
151.652 215.708 289.727 289.772 289.8841020.7071901.815
142 A'  143 A'   59 A"  144 A'  145 A'  146 A'  147 A'                         

 Beta MOs, Restricted
 -- Occupied --                  
******* -482.86 -176.33 -165.73 -165.73 -165.73 -101.60  -62.51
  1 A'    2 A'    3 A'    4 A'    1 A"    5 A'    6 A'    7 A'                 
-56.335 -56.331 -56.331 -35.822 -31.316 -31.309 -31.309 -24.740
  8 A'    2 A"    9 A'   10 A'   11 A'    3 A"   12 A'   13 A'                 
-22.966 -22.965 -22.965 -22.960 -22.960 -10.349 -10.289  -9.512
 14 A'    4 A"   15 A'   16 A'    5 A"   17 A'   18 A'   19 A'                 
 -8.723  -7.277  -7.267  -7.266  -6.556  -6.541  -6.541  -6.372
 20 A'   21 A'    6 A"   22 A'   23 A'    7 A"   24 A'   25 A'                 
 -4.785  -4.769  -4.769  -2.667  -2.662  -2.662  -2.651  -2.651
 26 A'    8 A"   27 A'   28 A'    9 A"   29 A'   10 A"   30 A'                 
 -2.051  -2.046  -2.045  -2.032  -2.032  -1.285  -0.920  -0.858
 31 A'   11 A"   32 A'   12 A"   33 A'   34 A'   35 A'   36 A'                 
 -0.772  -0.687  -0.621  -0.549  -0.523  -0.506  -0.439  -0.417
 37 A'   38 A'   39 A'   40 A'   13 A"   41 A'   42 A'   43 A'                 
 -0.401  -0.362  -0.361  -0.326  -0.302  -0.280  -0.261
 14 A"   15 A"   44 A'   45 A'   16 A"   46 A'   17 A"                         
 -- Virtual --                   
 -0.074  -0.050  -0.040  -0.005   0.011   0.042   0.046   0.050
 47 A'   48 A'   18 A"   49 A'   50 A'   51 A'   52 A'   19 A"                 
  0.061   0.069   0.076   0.089   0.097   0.109   0.113   0.130
 53 A'   54 A'   20 A"   55 A'   21 A"   56 A'   57 A'   22 A"                 
  0.138   0.146   0.166   0.172   0.189   0.204   0.226   0.253
 58 A'   59 A'   60 A'   61 A'   62 A'   63 A'   23 A"   64 A'                 
  0.289   0.297   0.313   0.323   0.340   0.385   0.387   0.394
 24 A"   65 A'   66 A'   67 A'   68 A'   25 A"   69 A'   70 A'                 
  0.413   0.421   0.422   0.445   0.453   0.455   0.474   0.486
 26 A"   71 A'   27 A"   72 A'   28 A"   73 A'   74 A'   75 A'                 
  0.491   0.520   0.556   0.560   0.573   0.626   0.663   0.673
 29 A"   30 A"   31 A"   76 A'   77 A'   78 A'   79 A'   32 A"                 
  0.697   0.726   0.754   0.814   0.825   0.845   0.858   0.875
 80 A'   81 A'   82 A'   83 A'   33 A"   84 A'   34 A"   85 A'                 
  0.922   0.943   0.993   1.114   1.127   1.167   1.252   1.313
 86 A'   87 A'   88 A'   89 A'   35 A"   90 A'   36 A"   37 A"                 
  1.335   1.361   1.374   1.425   1.445   1.545   1.561   1.622
 91 A'   38 A"   92 A'   93 A'   94 A'   95 A'   39 A"   96 A'                 
  1.682   1.850   1.868   1.914   1.992   2.033   2.126   2.177
 97 A'   98 A'   40 A"   99 A'   41 A"  100 A'  101 A'  102 A'                 
  2.189   2.233   2.341   2.477   2.594   2.800   2.834   3.047
103 A'   42 A"  104 A'  105 A'   43 A"   44 A"  106 A'  107 A'                 
  3.118   3.372   3.740   3.766   3.946   3.948   3.979   3.981
108 A'  109 A'   45 A"  110 A'   46 A"   47 A"  111 A'   48 A"                 
  3.996   4.004   4.039   4.072   4.095   4.167   4.261   4.366
 49 A"  112 A'  113 A'   50 A"  114 A'  115 A'  116 A'  117 A'                 
  4.430   4.742   5.989   6.042   6.075   6.268   6.351   6.593
118 A'  119 A'   51 A"  120 A'  121 A'   52 A"  122 A'  123 A'                 
  6.666   7.532   7.577   7.659   9.724  23.275  24.075  25.783
124 A'   53 A"  125 A'  126 A'  127 A'  128 A'  129 A'   54 A"                 
 25.951  26.378  27.858  28.330  28.370  28.381  28.519  28.534
130 A'  131 A'  132 A'   55 A"  133 A'  134 A'   56 A"  135 A'                 
 28.546  28.596  28.691  47.912  66.715 127.873 127.905 127.930
 57 A"  136 A'  137 A'  138 A'  139 A'   58 A"  140 A'  141 A'                 
151.652 215.708 289.727 289.772 289.8841020.7071901.815
142 A'  143 A'   59 A"  144 A'  145 A'  146 A'  147 A'                         
 --------------------------------------------------------------

          Ground-State Mulliken Net Atomic Charges

     Atom                 Charge (a.u.)
  ----------------------------------------
      1 Cl                    0.354707
      2 Br                   -0.137131
      3 F                    -0.011283
      4 I                     0.143650
      5 C                    -0.417204
      6 C                     0.067260
  ----------------------------------------
  Sum of atomic charges =     0.000000

 -----------------------------------------------------------------
                    Cartesian Multipole Moments
 -----------------------------------------------------------------
    Charge (ESU x 10^10)
                 0.0000
    Dipole Moment (Debye)
         X      -0.3994      Y       0.3144      Z      -0.0000
       Tot       0.5083
    Quadrupole Moments (Debye-Ang)
        XX     -73.5085     XY       3.0815     YY     -73.6156
        XZ      -0.0000     YZ       0.0000     ZZ     -76.1809
    Octopole Moments (Debye-Ang^2)
       XXX     -72.6142    XXY       8.9514    XYY     -34.2783
       YYY      24.8728    XXZ      -0.0000    XYZ      -0.0000
       YYZ      -0.0000    XZZ     -23.3624    YZZ       5.7821
       ZZZ      -0.0000
    Hexadecapole Moments (Debye-Ang^3)
      XXXX   -1165.1387   XXXY    -100.4595   XXYY    -328.2178
      XYYY    -129.4005   YYYY    -874.5239   XXXZ       0.0000
      XXYZ       0.0000   XYYZ       0.0000   YYYZ       0.0000
      XXZZ    -218.3026   XYZZ     -50.5375   YYZZ    -171.9612
      XZZZ       0.0000   YZZZ       0.0000   ZZZZ     -94.3192
 -----------------------------------------------------------------
 Calculating analytic gradient of the SCF energy
 Gradient of SCF Energy
            1           2           3           4           5           6
    1   0.0020735  -0.0060677  -0.0016140   0.0017180  -0.0044595   0.0083496
    2   0.0039437  -0.0069118  -0.0014063   0.0118532  -0.0019210  -0.0055578
    3  -0.0000000  -0.0000000  -0.0000000   0.0000000  -0.0000000   0.0000000
 Max gradient component =       1.185E-02
 RMS gradient           =       4.574E-03
 Gradient time:  CPU 35.57 s  wall 4.57 s
 Geometry Optimization Parameters
   NAtoms,    NIC,     NZ,  NCons,   NDum,   NFix, NCnnct, MaxDiis
        6      37       0       0       0       0       0       0

 Cartesian Hessian Update
 Hessian Updated using BFGS Update


** GEOMETRY OPTIMIZATION IN DELOCALIZED INTERNAL COORDINATES **
   Searching for a Minimum

   Optimization Cycle:  14

                       Coordinates (Angstroms)
     ATOM                X               Y               Z
      1  Cl        2.9926095233    0.9023492834    0.0000000000
      2  Br       -0.3105683030    1.7620997712    0.0000000000
      3  F         2.1528953976   -1.5192703383    0.0000000000
      4  I        -1.0609516000   -1.4482024741    0.0000000000
      5  C         1.7129876906   -0.2594796102    0.0000000000
      6  C         0.4111938831    0.0105963280    0.0000000000
   Point Group: cs    Number of degrees of freedom:     9


   Energy is -10129.943098894

 Hessian Updated using BFGS Update

  9 Hessian modes will be used to form the next step
  Hessian Eigenvalues:
     0.052331    0.201355    0.249905    0.251880    0.368091    0.470867
     0.532626    0.966750    1.134497

 Minimum Search - Taking Simple RFO Step
 Searching for Lamda that Minimizes Along All modes
 Value Taken    Lamda =  -0.00199956
 Step Taken.  Stepsize is  0.184068

                             Maximum     Tolerance    Cnvgd?
         Gradient           0.008149      0.000300      NO
         Displacement       0.145159      0.001200      NO
         Energy change     -0.005212      0.000001      NO


 New Cartesian Coordinates Obtained by Inverse Iteration

 Displacement from previous Coordinates is:  0.145022
 ----------------------------------------------------------------
             Standard Nuclear Orientation (Angstroms)
    I     Atom           X                Y                Z
 ----------------------------------------------------------------
    1      Cl      2.9833761404     0.9093929184     0.0000000000
    2      Br     -0.2749560509     1.7976331727     0.0000000000
    3      F       2.1360856915    -1.5222558394     0.0000000000
    4      I      -1.0420713194    -1.4942139423     0.0000000000
    5      C       1.7015740360    -0.2592304993     0.0000000000
    6      C       0.3941580940     0.0167671499     0.0000000000
 ----------------------------------------------------------------
 Molecular Point Group                 Cs    NOp =  2
 Largest Abelian Subgroup              Cs    NOp =  2
 Nuclear Repulsion Energy =   969.6214793824 hartrees
 There are       63 alpha and       63 beta electrons
 Applying Cartesian multipole field
    Component          Value
    ---------          -----
     (2,0,0)        1.00000E-11
     (0,2,0)        2.00000E-11
     (0,0,2)       -3.00000E-11
 Nucleus-field energy     =     0.0000000287 hartrees
 Requested basis set is 6-311++G(d,p)
 There are 74 shells and 206 basis functions
 A cutoff of  1.0D-11 yielded   2076 shell pairs
 There are     17468 function pairs (     19540 Cartesian)
 Smallest overlap matrix eigenvalue = 3.42E-05
 Guess MOs from SCF MO coefficient file

 -----------------------------------------------------------------------
  General SCF calculation program by
  Eric Jon Sundstrom, Paul Horn, Yuezhi Mao, Dmitri Zuev, Alec White,
  David Stuck, Shaama M.S., Shane Yost, Joonho Lee, David Small,
  Daniel Levine, Susi Lehtola, Hugh Burton, Evgeny Epifanovsky
 -----------------------------------------------------------------------
 Exchange:     0.2000 Hartree-Fock + 0.0800 Slater + 0.7200 B88
 Correlation:  0.1900 VWN1RPA + 0.8100 LYP
 Using SG-1 standard quadrature grid
 using 8 threads for integral computing
 -------------------------------------------------------
 OpenMP Integral computing Module                
 Release: version 2.0, May 2017, Q-Chem Inc. Pleasanton 
 -------------------------------------------------------
 -------------------------------------------------------
 OpenMP BLAS3 based DFT computing Module                
 Release: version 1.0, May 2013, Q-Chem Inc. Pittsburgh 
 -------------------------------------------------------
 A restricted SCF calculation will be
 performed using DIIS
 SCF converges when DIIS error is below 1.0e-08
 ---------------------------------------
  Cycle       Energy         DIIS error
 ---------------------------------------
    1  -10129.9434922439      3.16e-04  
    2  -10129.9441691972      1.56e-04  
    3  -10129.9440866391      2.03e-04  
    4  -10129.9442978915      3.27e-05  
    5  -10129.9443034870      8.67e-06  
    6  -10129.9443037519      4.62e-06  
    7  -10129.9443038711      5.69e-07  
    8  -10129.9443038726      2.22e-07  
    9  -10129.9443038728      3.24e-08  
   10  -10129.9443038728      8.76e-09  Convergence criterion met
 ---------------------------------------
 SCF time:   CPU 78.03s  wall 11.00s 
 SCF   energy in the final basis set =   -10129.9443038728
 Total energy in the final basis set =   -10129.9443038728

 --------------------------------------------------------------
             Orbital Energies (a.u.) and Symmetries
 --------------------------------------------------------------

 Alpha MOs, Restricted
 -- Occupied --                  
******* -482.86 -176.33 -165.73 -165.73 -165.73 -101.60  -62.51
  1 A'    2 A'    3 A'    4 A'    1 A"    5 A'    6 A'    7 A'                 
-56.336 -56.331 -56.331 -35.823 -31.317 -31.310 -31.310 -24.740
  8 A'    2 A"    9 A'   10 A'   11 A'    3 A"   12 A'   13 A'                 
-22.967 -22.965 -22.965 -22.961 -22.961 -10.350 -10.291  -9.512
 14 A'    4 A"   15 A'   16 A'    5 A"   17 A'   18 A'   19 A'                 
 -8.724  -7.277  -7.266  -7.266  -6.556  -6.542  -6.541  -6.372
 20 A'   21 A'    6 A"   22 A'   23 A'    7 A"   24 A'   25 A'                 
 -4.786  -4.770  -4.769  -2.667  -2.663  -2.662  -2.651  -2.651
 26 A'    8 A"   27 A'   28 A'    9 A"   29 A'   10 A"   30 A'                 
 -2.052  -2.046  -2.046  -2.032  -2.032  -1.285  -0.918  -0.855
 31 A'   11 A"   32 A'   12 A"   33 A'   34 A'   35 A'   36 A'                 
 -0.771  -0.685  -0.620  -0.548  -0.522  -0.504  -0.438  -0.417
 37 A'   38 A'   39 A'   40 A'   13 A"   41 A'   42 A'   43 A'                 
 -0.399  -0.361  -0.360  -0.323  -0.303  -0.283  -0.261
 14 A"   44 A'   15 A"   45 A'   16 A"   46 A'   17 A"                         
 -- Virtual --                   
 -0.077  -0.050  -0.041  -0.006   0.010   0.041   0.046   0.051
 47 A'   48 A'   18 A"   49 A'   50 A'   51 A'   52 A'   19 A"                 
  0.061   0.069   0.076   0.088   0.096   0.110   0.112   0.129
 53 A'   54 A'   20 A"   55 A'   21 A"   56 A'   57 A'   22 A"                 
  0.137   0.145   0.164   0.168   0.188   0.206   0.226   0.251
 58 A'   59 A'   60 A'   61 A'   62 A'   63 A'   23 A"   64 A'                 
  0.288   0.297   0.314   0.322   0.340   0.388   0.388   0.393
 24 A"   65 A'   66 A'   67 A'   68 A'   25 A"   69 A'   70 A'                 
  0.411   0.421   0.422   0.445   0.453   0.455   0.471   0.486
 26 A"   27 A"   71 A'   72 A'   28 A"   73 A'   74 A'   75 A'                 
  0.491   0.519   0.550   0.557   0.575   0.623   0.659   0.675
 29 A"   30 A"   76 A'   31 A"   77 A'   78 A'   79 A'   32 A"                 
  0.695   0.727   0.756   0.812   0.826   0.846   0.856   0.873
 80 A'   81 A'   82 A'   83 A'   33 A"   84 A'   34 A"   85 A'                 
  0.926   0.939   0.987   1.106   1.124   1.165   1.250   1.312
 86 A'   87 A'   88 A'   89 A'   35 A"   90 A'   36 A"   37 A"                 
  1.331   1.360   1.375   1.428   1.446   1.547   1.558   1.614
 91 A'   38 A"   92 A'   93 A'   94 A'   95 A'   39 A"   96 A'                 
  1.677   1.849   1.865   1.913   1.990   2.025   2.118   2.172
 97 A'   98 A'   40 A"   99 A'   41 A"  100 A'  101 A'  102 A'                 
  2.185   2.233   2.338   2.474   2.593   2.797   2.834   3.046
103 A'   42 A"  104 A'  105 A'   43 A"   44 A"  106 A'  107 A'                 
  3.105   3.375   3.739   3.764   3.945   3.948   3.981   3.982
108 A'  109 A'   45 A"  110 A'   46 A"   47 A"   48 A"  111 A'                 
  3.994   4.008   4.032   4.071   4.083   4.169   4.266   4.368
 49 A"  112 A'  113 A'   50 A"  114 A'  115 A'  116 A'  117 A'                 
  4.418   4.740   5.988   6.042   6.071   6.268   6.351   6.587
118 A'  119 A'   51 A"  120 A'  121 A'   52 A"  122 A'  123 A'                 
  6.663   7.532   7.574   7.658   9.722  23.276  24.047  25.783
124 A'   53 A"  125 A'  126 A'  127 A'  128 A'  129 A'   54 A"                 
 25.951  26.375  27.853  28.329  28.369  28.378  28.518  28.534
130 A'  131 A'  132 A'   55 A"  133 A'  134 A'   56 A"  135 A'                 
 28.545  28.594  28.689  47.909  66.714 127.872 127.905 127.927
 57 A"  136 A'  137 A'  138 A'  139 A'   58 A"  140 A'  141 A'                 
151.647 215.705 289.726 289.767 289.8821020.7031901.810
142 A'  143 A'   59 A"  144 A'  145 A'  146 A'  147 A'                         

 Beta MOs, Restricted
 -- Occupied --                  
******* -482.86 -176.33 -165.73 -165.73 -165.73 -101.60  -62.51
  1 A'    2 A'    3 A'    4 A'    1 A"    5 A'    6 A'    7 A'                 
-56.336 -56.331 -56.331 -35.823 -31.317 -31.310 -31.310 -24.740
  8 A'    2 A"    9 A'   10 A'   11 A'    3 A"   12 A'   13 A'                 
-22.967 -22.965 -22.965 -22.961 -22.961 -10.350 -10.291  -9.512
 14 A'    4 A"   15 A'   16 A'    5 A"   17 A'   18 A'   19 A'                 
 -8.724  -7.277  -7.266  -7.266  -6.556  -6.542  -6.541  -6.372
 20 A'   21 A'    6 A"   22 A'   23 A'    7 A"   24 A'   25 A'                 
 -4.786  -4.770  -4.769  -2.667  -2.663  -2.662  -2.651  -2.651
 26 A'    8 A"   27 A'   28 A'    9 A"   29 A'   10 A"   30 A'                 
 -2.052  -2.046  -2.046  -2.032  -2.032  -1.285  -0.918  -0.855
 31 A'   11 A"   32 A'   12 A"   33 A'   34 A'   35 A'   36 A'                 
 -0.771  -0.685  -0.620  -0.548  -0.522  -0.504  -0.438  -0.417
 37 A'   38 A'   39 A'   40 A'   13 A"   41 A'   42 A'   43 A'                 
 -0.399  -0.361  -0.360  -0.323  -0.303  -0.283  -0.261
 14 A"   44 A'   15 A"   45 A'   16 A"   46 A'   17 A"                         
 -- Virtual --                   
 -0.077  -0.050  -0.041  -0.006   0.010   0.041   0.046   0.051
 47 A'   48 A'   18 A"   49 A'   50 A'   51 A'   52 A'   19 A"                 
  0.061   0.069   0.076   0.088   0.096   0.110   0.112   0.129
 53 A'   54 A'   20 A"   55 A'   21 A"   56 A'   57 A'   22 A"                 
  0.137   0.145   0.164   0.168   0.188   0.206   0.226   0.251
 58 A'   59 A'   60 A'   61 A'   62 A'   63 A'   23 A"   64 A'                 
  0.288   0.297   0.314   0.322   0.340   0.388   0.388   0.393
 24 A"   65 A'   66 A'   67 A'   68 A'   25 A"   69 A'   70 A'                 
  0.411   0.421   0.422   0.445   0.453   0.455   0.471   0.486
 26 A"   27 A"   71 A'   72 A'   28 A"   73 A'   74 A'   75 A'                 
  0.491   0.519   0.550   0.557   0.575   0.623   0.659   0.675
 29 A"   30 A"   76 A'   31 A"   77 A'   78 A'   79 A'   32 A"                 
  0.695   0.727   0.756   0.812   0.826   0.846   0.856   0.873
 80 A'   81 A'   82 A'   83 A'   33 A"   84 A'   34 A"   85 A'                 
  0.926   0.939   0.987   1.106   1.124   1.165   1.250   1.312
 86 A'   87 A'   88 A'   89 A'   35 A"   90 A'   36 A"   37 A"                 
  1.331   1.360   1.375   1.428   1.446   1.547   1.558   1.614
 91 A'   38 A"   92 A'   93 A'   94 A'   95 A'   39 A"   96 A'                 
  1.677   1.849   1.865   1.913   1.990   2.025   2.118   2.172
 97 A'   98 A'   40 A"   99 A'   41 A"  100 A'  101 A'  102 A'                 
  2.185   2.233   2.338   2.474   2.593   2.797   2.834   3.046
103 A'   42 A"  104 A'  105 A'   43 A"   44 A"  106 A'  107 A'                 
  3.105   3.375   3.739   3.764   3.945   3.948   3.981   3.982
108 A'  109 A'   45 A"  110 A'   46 A"   47 A"   48 A"  111 A'                 
  3.994   4.008   4.032   4.071   4.083   4.169   4.266   4.368
 49 A"  112 A'  113 A'   50 A"  114 A'  115 A'  116 A'  117 A'                 
  4.418   4.740   5.988   6.042   6.071   6.268   6.351   6.587
118 A'  119 A'   51 A"  120 A'  121 A'   52 A"  122 A'  123 A'                 
  6.663   7.532   7.574   7.658   9.722  23.276  24.047  25.783
124 A'   53 A"  125 A'  126 A'  127 A'  128 A'  129 A'   54 A"                 
 25.951  26.375  27.853  28.329  28.369  28.378  28.518  28.534
130 A'  131 A'  132 A'   55 A"  133 A'  134 A'   56 A"  135 A'                 
 28.545  28.594  28.689  47.909  66.714 127.872 127.905 127.927
 57 A"  136 A'  137 A'  138 A'  139 A'   58 A"  140 A'  141 A'                 
151.647 215.705 289.726 289.767 289.8821020.7031901.810
142 A'  143 A'   59 A"  144 A'  145 A'  146 A'  147 A'                         
 --------------------------------------------------------------

          Ground-State Mulliken Net Atomic Charges

     Atom                 Charge (a.u.)
  ----------------------------------------
      1 Cl                    0.355848
      2 Br                   -0.137998
      3 F                    -0.009232
      4 I                     0.143965
      5 C                    -0.441750
      6 C                     0.089167
  ----------------------------------------
  Sum of atomic charges =     0.000000

 -----------------------------------------------------------------
                    Cartesian Multipole Moments
 -----------------------------------------------------------------
    Charge (ESU x 10^10)
                 0.0000
    Dipole Moment (Debye)
         X      -0.3795      Y       0.2762      Z      -0.0000
       Tot       0.4693
    Quadrupole Moments (Debye-Ang)
        XX     -73.8223     XY       3.2005     YY     -73.1663
        XZ      -0.0000     YZ      -0.0000     ZZ     -76.2480
    Octopole Moments (Debye-Ang^2)
       XXX     -74.7773    XXY       9.3245    XYY     -35.1629
       YYY      26.1171    XXZ      -0.0000    XYZ       0.0000
       YYZ      -0.0000    XZZ     -24.2470    YZZ       6.3112
       ZZZ      -0.0000
    Hexadecapole Moments (Debye-Ang^3)
      XXXX   -1152.1338   XXXY    -106.8249   XXYY    -331.9592
      XYYY    -132.1108   YYYY    -903.9783   XXXZ      -0.0000
      XXYZ      -0.0000   XYYZ       0.0000   YYYZ      -0.0000
      XXZZ    -215.6885   XYZZ     -52.3743   YYZZ    -178.3229
      XZZZ      -0.0000   YZZZ      -0.0000   ZZZZ     -94.4905
 -----------------------------------------------------------------
 Calculating analytic gradient of the SCF energy
 Gradient of SCF Energy
            1           2           3           4           5           6
    1   0.0032336  -0.0029781  -0.0023029   0.0009023   0.0003308   0.0008143
    2   0.0069653   0.0002780  -0.0037493   0.0039089  -0.0038029  -0.0036001
    3   0.0000000   0.0000000  -0.0000000   0.0000000   0.0000000  -0.0000000
 Max gradient component =       6.965E-03
 RMS gradient           =       2.704E-03
 Gradient time:  CPU 35.70 s  wall 4.59 s
 Geometry Optimization Parameters
   NAtoms,    NIC,     NZ,  NCons,   NDum,   NFix, NCnnct, MaxDiis
        6      37       0       0       0       0       0       0

 Cartesian Hessian Update
 Hessian Updated using BFGS Update


** GEOMETRY OPTIMIZATION IN DELOCALIZED INTERNAL COORDINATES **
   Searching for a Minimum

   Optimization Cycle:  15

                       Coordinates (Angstroms)
     ATOM                X               Y               Z
      1  Cl        2.9833761404    0.9093929184    0.0000000000
      2  Br       -0.2749560509    1.7976331727    0.0000000000
      3  F         2.1360856915   -1.5222558394    0.0000000000
      4  I        -1.0420713194   -1.4942139423    0.0000000000
      5  C         1.7015740360   -0.2592304993    0.0000000000
      6  C         0.3941580940    0.0167671499    0.0000000000
   Point Group: cs    Number of degrees of freedom:     9


   Energy is -10129.944303873

 Hessian Updated using BFGS Update

  9 Hessian modes will be used to form the next step
  Hessian Eigenvalues:
     0.043727    0.196632    0.249673    0.251387    0.370734    0.471708
     0.527679    0.966882    1.125410

 Minimum Search - Taking Simple RFO Step
 Searching for Lamda that Minimizes Along All modes
 Value Taken    Lamda =  -0.00033599
 Step Taken.  Stepsize is  0.067476

                             Maximum     Tolerance    Cnvgd?
         Gradient           0.004513      0.000300      NO
         Displacement       0.045443      0.001200      NO
         Energy change     -0.001205      0.000001      NO


 New Cartesian Coordinates Obtained by Inverse Iteration

 Displacement from previous Coordinates is:  0.057550
 ----------------------------------------------------------------
             Standard Nuclear Orientation (Angstroms)
    I     Atom           X                Y                Z
 ----------------------------------------------------------------
    1      Cl      2.9792313441     0.9056297028     0.0000000000
    2      Br     -0.2595380347     1.8084153006     0.0000000000
    3      F       2.1320664189    -1.5175840667     0.0000000000
    4      I      -1.0336314983    -1.5112827578     0.0000000000
    5      C       1.6923749448    -0.2561441073     0.0000000000
    6      C       0.3876634166     0.0190588885     0.0000000000
 ----------------------------------------------------------------
 Molecular Point Group                 Cs    NOp =  2
 Largest Abelian Subgroup              Cs    NOp =  2
 Nuclear Repulsion Energy =   968.3315773220 hartrees
 There are       63 alpha and       63 beta electrons
 Applying Cartesian multipole field
    Component          Value
    ---------          -----
     (2,0,0)        1.00000E-11
     (0,2,0)        2.00000E-11
     (0,0,2)       -3.00000E-11
 Nucleus-field energy     =     0.0000000289 hartrees
 Requested basis set is 6-311++G(d,p)
 There are 74 shells and 206 basis functions
 A cutoff of  1.0D-11 yielded   2077 shell pairs
 There are     17467 function pairs (     19540 Cartesian)
 Smallest overlap matrix eigenvalue = 3.45E-05
 Guess MOs from SCF MO coefficient file

 -----------------------------------------------------------------------
  General SCF calculation program by
  Eric Jon Sundstrom, Paul Horn, Yuezhi Mao, Dmitri Zuev, Alec White,
  David Stuck, Shaama M.S., Shane Yost, Joonho Lee, David Small,
  Daniel Levine, Susi Lehtola, Hugh Burton, Evgeny Epifanovsky
 -----------------------------------------------------------------------
 Exchange:     0.2000 Hartree-Fock + 0.0800 Slater + 0.7200 B88
 Correlation:  0.1900 VWN1RPA + 0.8100 LYP
 Using SG-1 standard quadrature grid
 using 8 threads for integral computing
 -------------------------------------------------------
 OpenMP Integral computing Module                
 Release: version 2.0, May 2017, Q-Chem Inc. Pleasanton 
 -------------------------------------------------------
 -------------------------------------------------------
 OpenMP BLAS3 based DFT computing Module                
 Release: version 1.0, May 2013, Q-Chem Inc. Pittsburgh 
 -------------------------------------------------------
 A restricted SCF calculation will be
 performed using DIIS
 SCF converges when DIIS error is below 1.0e-08
 ---------------------------------------
  Cycle       Energy         DIIS error
 ---------------------------------------
    1  -10129.9443998531      1.27e-04  
    2  -10129.9445228028      3.99e-05  
    3  -10129.9445182172      5.09e-05  
    4  -10129.9445313952      1.45e-05  
    5  -10129.9445324065      3.96e-06  
    6  -10129.9445324648      1.97e-06  
    7  -10129.9445324831      1.92e-07  
    8  -10129.9445324833      1.41e-07  
    9  -10129.9445324833      2.16e-08  
   10  -10129.9445324832      7.89e-09  Convergence criterion met
 ---------------------------------------
 SCF time:   CPU 88.15s  wall 12.00s 
 SCF   energy in the final basis set =   -10129.9445324832
 Total energy in the final basis set =   -10129.9445324832

 --------------------------------------------------------------
             Orbital Energies (a.u.) and Symmetries
 --------------------------------------------------------------

 Alpha MOs, Restricted
 -- Occupied --                  
******* -482.86 -176.33 -165.73 -165.73 -165.73 -101.60  -62.52
  1 A'    2 A'    3 A'    4 A'    1 A"    5 A'    6 A'    7 A'                 
-56.336 -56.332 -56.331 -35.823 -31.317 -31.310 -31.310 -24.740
  8 A'    2 A"    9 A'   10 A'   11 A'    3 A"   12 A'   13 A'                 
-22.967 -22.966 -22.966 -22.961 -22.961 -10.349 -10.291  -9.511
 14 A'    4 A"   15 A'   16 A'    5 A"   17 A'   18 A'   19 A'                 
 -8.724  -7.276  -7.266  -7.265  -6.557  -6.542  -6.541  -6.373
 20 A'   21 A'    6 A"   22 A'   23 A'    7 A"   24 A'   25 A'                 
 -4.786  -4.770  -4.769  -2.667  -2.663  -2.663  -2.651  -2.651
 26 A'    8 A"   27 A'   28 A'    9 A"   29 A'   10 A"   30 A'                 
 -2.052  -2.046  -2.046  -2.032  -2.032  -1.284  -0.918  -0.855
 31 A'   11 A"   32 A'   12 A"   33 A'   34 A'   35 A'   36 A'                 
 -0.772  -0.684  -0.620  -0.548  -0.522  -0.504  -0.438  -0.417
 37 A'   38 A'   39 A'   40 A'   13 A"   41 A'   42 A'   43 A'                 
 -0.399  -0.361  -0.360  -0.323  -0.303  -0.284  -0.261
 14 A"   44 A'   15 A"   45 A'   16 A"   46 A'   17 A"                         
 -- Virtual --                   
 -0.079  -0.050  -0.040  -0.006   0.011   0.042   0.046   0.051
 47 A'   48 A'   18 A"   49 A'   50 A'   51 A'   52 A'   19 A"                 
  0.061   0.070   0.076   0.088   0.097   0.110   0.112   0.128
 53 A'   54 A'   20 A"   55 A'   21 A"   56 A'   57 A'   22 A"                 
  0.137   0.145   0.163   0.167   0.188   0.207   0.226   0.251
 58 A'   59 A'   60 A'   61 A'   62 A'   63 A'   23 A"   64 A'                 
  0.287   0.297   0.315   0.323   0.340   0.388   0.389   0.394
 24 A"   65 A'   66 A'   67 A'   68 A'   69 A'   25 A"   70 A'                 
  0.411   0.421   0.423   0.445   0.453   0.455   0.470   0.486
 26 A"   27 A"   71 A'   72 A'   28 A"   73 A'   74 A'   75 A'                 
  0.491   0.518   0.547   0.558   0.577   0.621   0.658   0.675
 29 A"   30 A"   76 A'   31 A"   77 A'   78 A'   79 A'   32 A"                 
  0.695   0.729   0.757   0.813   0.826   0.847   0.855   0.873
 80 A'   81 A'   82 A'   83 A'   33 A"   84 A'   34 A"   85 A'                 
  0.928   0.940   0.984   1.106   1.124   1.165   1.250   1.312
 86 A'   87 A'   88 A'   89 A'   35 A"   90 A'   36 A"   37 A"                 
  1.330   1.361   1.376   1.429   1.446   1.547   1.558   1.613
 91 A'   38 A"   92 A'   93 A'   94 A'   95 A'   39 A"   96 A'                 
  1.679   1.849   1.868   1.914   1.990   2.023   2.120   2.175
 97 A'   98 A'   40 A"   99 A'   41 A"  100 A'  101 A'  102 A'                 
  2.186   2.234   2.338   2.476   2.593   2.797   2.836   3.046
103 A'   42 A"  104 A'  105 A'   43 A"   44 A"  106 A'  107 A'                 
  3.108   3.374   3.740   3.764   3.945   3.948   3.981   3.983
108 A'  109 A'   45 A"  110 A'   46 A"   47 A"   48 A"  111 A'                 
  3.993   4.010   4.030   4.071   4.081   4.170   4.268   4.368
 49 A"  112 A'  113 A'   50 A"  114 A'  115 A'  116 A'  117 A'                 
  4.415   4.741   5.988   6.042   6.071   6.268   6.352   6.586
118 A'  119 A'   51 A"  120 A'  121 A'   52 A"  122 A'  123 A'                 
  6.663   7.531   7.573   7.657   9.723  23.275  24.058  25.784
124 A'   53 A"  125 A'  126 A'  127 A'  128 A'  129 A'   54 A"                 
 25.953  26.377  27.851  28.329  28.369  28.377  28.518  28.534
130 A'  131 A'  132 A'   55 A"  133 A'  134 A'   56 A"  135 A'                 
 28.544  28.593  28.688  47.908  66.715 127.872 127.904 127.927
 57 A"  136 A'  137 A'  138 A'  139 A'   58 A"  140 A'  141 A'                 
151.646 215.707 289.726 289.766 289.8821020.7031901.809
142 A'  143 A'   59 A"  144 A'  145 A'  146 A'  147 A'                         

 Beta MOs, Restricted
 -- Occupied --                  
******* -482.86 -176.33 -165.73 -165.73 -165.73 -101.60  -62.52
  1 A'    2 A'    3 A'    4 A'    1 A"    5 A'    6 A'    7 A'                 
-56.336 -56.332 -56.331 -35.823 -31.317 -31.310 -31.310 -24.740
  8 A'    2 A"    9 A'   10 A'   11 A'    3 A"   12 A'   13 A'                 
-22.967 -22.966 -22.966 -22.961 -22.961 -10.349 -10.291  -9.511
 14 A'    4 A"   15 A'   16 A'    5 A"   17 A'   18 A'   19 A'                 
 -8.724  -7.276  -7.266  -7.265  -6.557  -6.542  -6.541  -6.373
 20 A'   21 A'    6 A"   22 A'   23 A'    7 A"   24 A'   25 A'                 
 -4.786  -4.770  -4.769  -2.667  -2.663  -2.663  -2.651  -2.651
 26 A'    8 A"   27 A'   28 A'    9 A"   29 A'   10 A"   30 A'                 
 -2.052  -2.046  -2.046  -2.032  -2.032  -1.284  -0.918  -0.855
 31 A'   11 A"   32 A'   12 A"   33 A'   34 A'   35 A'   36 A'                 
 -0.772  -0.684  -0.620  -0.548  -0.522  -0.504  -0.438  -0.417
 37 A'   38 A'   39 A'   40 A'   13 A"   41 A'   42 A'   43 A'                 
 -0.399  -0.361  -0.360  -0.323  -0.303  -0.284  -0.261
 14 A"   44 A'   15 A"   45 A'   16 A"   46 A'   17 A"                         
 -- Virtual --                   
 -0.079  -0.050  -0.040  -0.006   0.011   0.042   0.046   0.051
 47 A'   48 A'   18 A"   49 A'   50 A'   51 A'   52 A'   19 A"                 
  0.061   0.070   0.076   0.088   0.097   0.110   0.112   0.128
 53 A'   54 A'   20 A"   55 A'   21 A"   56 A'   57 A'   22 A"                 
  0.137   0.145   0.163   0.167   0.188   0.207   0.226   0.251
 58 A'   59 A'   60 A'   61 A'   62 A'   63 A'   23 A"   64 A'                 
  0.287   0.297   0.315   0.323   0.340   0.388   0.389   0.394
 24 A"   65 A'   66 A'   67 A'   68 A'   69 A'   25 A"   70 A'                 
  0.411   0.421   0.423   0.445   0.453   0.455   0.470   0.486
 26 A"   27 A"   71 A'   72 A'   28 A"   73 A'   74 A'   75 A'                 
  0.491   0.518   0.547   0.558   0.577   0.621   0.658   0.675
 29 A"   30 A"   76 A'   31 A"   77 A'   78 A'   79 A'   32 A"                 
  0.695   0.729   0.757   0.813   0.826   0.847   0.855   0.873
 80 A'   81 A'   82 A'   83 A'   33 A"   84 A'   34 A"   85 A'                 
  0.928   0.940   0.984   1.106   1.124   1.165   1.250   1.312
 86 A'   87 A'   88 A'   89 A'   35 A"   90 A'   36 A"   37 A"                 
  1.330   1.361   1.376   1.429   1.446   1.547   1.558   1.613
 91 A'   38 A"   92 A'   93 A'   94 A'   95 A'   39 A"   96 A'                 
  1.679   1.849   1.868   1.914   1.990   2.023   2.120   2.175
 97 A'   98 A'   40 A"   99 A'   41 A"  100 A'  101 A'  102 A'                 
  2.186   2.234   2.338   2.476   2.593   2.797   2.836   3.046
103 A'   42 A"  104 A'  105 A'   43 A"   44 A"  106 A'  107 A'                 
  3.108   3.374   3.740   3.764   3.945   3.948   3.981   3.983
108 A'  109 A'   45 A"  110 A'   46 A"   47 A"   48 A"  111 A'                 
  3.993   4.010   4.030   4.071   4.081   4.170   4.268   4.368
 49 A"  112 A'  113 A'   50 A"  114 A'  115 A'  116 A'  117 A'                 
  4.415   4.741   5.988   6.042   6.071   6.268   6.352   6.586
118 A'  119 A'   51 A"  120 A'  121 A'   52 A"  122 A'  123 A'                 
  6.663   7.531   7.573   7.657   9.723  23.275  24.058  25.784
124 A'   53 A"  125 A'  126 A'  127 A'  128 A'  129 A'   54 A"                 
 25.953  26.377  27.851  28.329  28.369  28.377  28.518  28.534
130 A'  131 A'  132 A'   55 A"  133 A'  134 A'   56 A"  135 A'                 
 28.544  28.593  28.688  47.908  66.715 127.872 127.904 127.927
 57 A"  136 A'  137 A'  138 A'  139 A'   58 A"  140 A'  141 A'                 
151.646 215.707 289.726 289.766 289.8821020.7031901.809
142 A'  143 A'   59 A"  144 A'  145 A'  146 A'  147 A'                         
 --------------------------------------------------------------

          Ground-State Mulliken Net Atomic Charges

     Atom                 Charge (a.u.)
  ----------------------------------------
      1 Cl                    0.356005
      2 Br                   -0.137616
      3 F                    -0.008856
      4 I                     0.143814
      5 C                    -0.453143
      6 C                     0.099796
  ----------------------------------------
  Sum of atomic charges =     0.000000

 -----------------------------------------------------------------
                    Cartesian Multipole Moments
 -----------------------------------------------------------------
    Charge (ESU x 10^10)
                 0.0000
    Dipole Moment (Debye)
         X      -0.3829      Y       0.2648      Z      -0.0000
       Tot       0.4656
    Quadrupole Moments (Debye-Ang)
        XX     -73.9545     XY       3.2486     YY     -73.0159
        XZ      -0.0000     YZ      -0.0000     ZZ     -76.2463
    Octopole Moments (Debye-Ang^2)
       XXX     -75.7061    XXY       9.5602    XYY     -35.5788
       YYY      26.7291    XXZ       0.0000    XYZ      -0.0000
       YYZ       0.0000    XZZ     -24.6005    YZZ       6.5959
       ZZZ       0.0000
    Hexadecapole Moments (Debye-Ang^3)
      XXXX   -1145.5541   XXXY    -108.7997   XXYY    -333.1417
      XYYY    -132.8064   YYYY    -912.9040   XXXZ       0.0000
      XXYZ       0.0000   XYYZ      -0.0000   YYYZ       0.0000
      XXZZ    -214.4682   XYZZ     -52.9025   YYZZ    -180.3246
      XZZZ      -0.0000   YZZZ      -0.0000   ZZZZ     -94.4901
 -----------------------------------------------------------------
 Calculating analytic gradient of the SCF energy
 Gradient of SCF Energy
            1           2           3           4           5           6
    1   0.0030069  -0.0012291  -0.0016000   0.0011471  -0.0037283   0.0024034
    2   0.0060047   0.0015838  -0.0030848   0.0018505  -0.0024549  -0.0038993
    3  -0.0000000  -0.0000000  -0.0000000   0.0000000   0.0000000   0.0000000
 Max gradient component =       6.005E-03
 RMS gradient           =       2.436E-03
 Gradient time:  CPU 39.91 s  wall 5.21 s
 Geometry Optimization Parameters
   NAtoms,    NIC,     NZ,  NCons,   NDum,   NFix, NCnnct, MaxDiis
        6      37       0       0       0       0       0       0

 Cartesian Hessian Update
 Hessian Updated using BFGS Update


** GEOMETRY OPTIMIZATION IN DELOCALIZED INTERNAL COORDINATES **
   Searching for a Minimum

   Optimization Cycle:  16

                       Coordinates (Angstroms)
     ATOM                X               Y               Z
      1  Cl        2.9792313441    0.9056297028    0.0000000000
      2  Br       -0.2595380347    1.8084153006    0.0000000000
      3  F         2.1320664189   -1.5175840667    0.0000000000
      4  I        -1.0336314983   -1.5112827578    0.0000000000
      5  C         1.6923749448   -0.2561441073    0.0000000000
      6  C         0.3876634166    0.0190588885    0.0000000000
   Point Group: cs    Number of degrees of freedom:     9


   Energy is -10129.944532483

 Hessian Updated using BFGS Update

  9 Hessian modes will be used to form the next step
  Hessian Eigenvalues:
     0.038510    0.133668    0.250101    0.254240    0.385117    0.483450
     0.544471    0.959007    1.086940

 Minimum Search - Taking Simple RFO Step
 Searching for Lamda that Minimizes Along All modes
 Value Taken    Lamda =  -0.00020227
 Step Taken.  Stepsize is  0.051907

                             Maximum     Tolerance    Cnvgd?
         Gradient           0.003826      0.000300      NO
         Displacement       0.038600      0.001200      NO
         Energy change     -0.000229      0.000001      NO


 New Cartesian Coordinates Obtained by Inverse Iteration

 Displacement from previous Coordinates is:  0.041301
 ----------------------------------------------------------------
             Standard Nuclear Orientation (Angstroms)
    I     Atom           X                Y                Z
 ----------------------------------------------------------------
    1      Cl      2.9828877013     0.8955993047     0.0000000000
    2      Br     -0.2555761624     1.8142745272     0.0000000000
    3      F       2.1317200625    -1.5104427161     0.0000000000
    4      I      -1.0287338119    -1.5225275568     0.0000000000
    5      C       1.6875868774    -0.2515204777     0.0000000000
    6      C       0.3802819246     0.0227098786     0.0000000000
 ----------------------------------------------------------------
 Molecular Point Group                 Cs    NOp =  2
 Largest Abelian Subgroup              Cs    NOp =  2
 Nuclear Repulsion Energy =   967.2519167141 hartrees
 There are       63 alpha and       63 beta electrons
 Applying Cartesian multipole field
    Component          Value
    ---------          -----
     (2,0,0)        1.00000E-11
     (0,2,0)        2.00000E-11
     (0,0,2)       -3.00000E-11
 Nucleus-field energy     =     0.0000000291 hartrees
 Requested basis set is 6-311++G(d,p)
 There are 74 shells and 206 basis functions
 A cutoff of  1.0D-11 yielded   2076 shell pairs
 There are     17442 function pairs (     19504 Cartesian)
 Smallest overlap matrix eigenvalue = 3.51E-05
 Guess MOs from SCF MO coefficient file

 -----------------------------------------------------------------------
  General SCF calculation program by
  Eric Jon Sundstrom, Paul Horn, Yuezhi Mao, Dmitri Zuev, Alec White,
  David Stuck, Shaama M.S., Shane Yost, Joonho Lee, David Small,
  Daniel Levine, Susi Lehtola, Hugh Burton, Evgeny Epifanovsky
 -----------------------------------------------------------------------
 Exchange:     0.2000 Hartree-Fock + 0.0800 Slater + 0.7200 B88
 Correlation:  0.1900 VWN1RPA + 0.8100 LYP
 Using SG-1 standard quadrature grid
 using 8 threads for integral computing
 -------------------------------------------------------
 OpenMP Integral computing Module                
 Release: version 2.0, May 2017, Q-Chem Inc. Pleasanton 
 -------------------------------------------------------
 -------------------------------------------------------
 OpenMP BLAS3 based DFT computing Module                
 Release: version 1.0, May 2013, Q-Chem Inc. Pittsburgh 
 -------------------------------------------------------
 A restricted SCF calculation will be
 performed using DIIS
 SCF converges when DIIS error is below 1.0e-08
 ---------------------------------------
  Cycle       Energy         DIIS error
 ---------------------------------------
    1  -10129.9445613293      1.09e-04  
    2  -10129.9446546819      3.01e-05  
    3  -10129.9446489244      4.57e-05  
    4  -10129.9446596079      9.84e-06  
    5  -10129.9446600776      2.90e-06  
    6  -10129.9446601043      1.21e-06  
    7  -10129.9446601103      2.02e-07  
    8  -10129.9446601107      1.01e-07  
    9  -10129.9446601107      2.71e-08  
   10  -10129.9446601107      7.81e-09  Convergence criterion met
 ---------------------------------------
 SCF time:   CPU 77.59s  wall 11.00s 
 SCF   energy in the final basis set =   -10129.9446601107
 Total energy in the final basis set =   -10129.9446601107

 --------------------------------------------------------------
             Orbital Energies (a.u.) and Symmetries
 --------------------------------------------------------------

 Alpha MOs, Restricted
 -- Occupied --                  
******* -482.86 -176.33 -165.73 -165.73 -165.73 -101.60  -62.52
  1 A'    2 A'    3 A'    4 A'    1 A"    5 A'    6 A'    7 A'                 
-56.336 -56.332 -56.332 -35.823 -31.317 -31.310 -31.310 -24.739
  8 A'    2 A"    9 A'   10 A'   11 A'    3 A"   12 A'   13 A'                 
-22.967 -22.966 -22.966 -22.961 -22.961 -10.349 -10.291  -9.511
 14 A'    4 A"   15 A'   16 A'    5 A"   17 A'   18 A'   19 A'                 
 -8.724  -7.276  -7.266  -7.265  -6.557  -6.542  -6.542  -6.373
 20 A'   21 A'    6 A"   22 A'   23 A'    7 A"   24 A'   25 A'                 
 -4.786  -4.770  -4.770  -2.668  -2.663  -2.663  -2.651  -2.651
 26 A'    8 A"   27 A'   28 A'    9 A"   29 A'   10 A"   30 A'                 
 -2.052  -2.046  -2.046  -2.032  -2.032  -1.284  -0.919  -0.855
 31 A'   32 A'   11 A"   12 A"   33 A'   34 A'   35 A'   36 A'                 
 -0.772  -0.684  -0.620  -0.548  -0.522  -0.504  -0.438  -0.417
 37 A'   38 A'   39 A'   40 A'   13 A"   41 A'   42 A'   43 A'                 
 -0.399  -0.361  -0.360  -0.322  -0.303  -0.285  -0.261
 14 A"   44 A'   15 A"   45 A'   16 A"   46 A'   17 A"                         
 -- Virtual --                   
 -0.079  -0.049  -0.041  -0.005   0.012   0.042   0.046   0.051
 47 A'   48 A'   18 A"   49 A'   50 A'   51 A'   52 A'   19 A"                 
  0.061   0.070   0.076   0.088   0.097   0.110   0.112   0.128
 53 A'   54 A'   20 A"   55 A'   21 A"   56 A'   57 A'   22 A"                 
  0.136   0.145   0.162   0.167   0.188   0.208   0.226   0.251
 58 A'   59 A'   60 A'   61 A'   62 A'   63 A'   23 A"   64 A'                 
  0.287   0.298   0.315   0.323   0.340   0.388   0.389   0.394
 24 A"   65 A'   66 A'   67 A'   68 A'   69 A'   25 A"   70 A'                 
  0.410   0.421   0.422   0.445   0.453   0.456   0.470   0.486
 26 A"   27 A"   71 A'   72 A'   28 A"   73 A'   74 A'   75 A'                 
  0.491   0.519   0.546   0.558   0.576   0.621   0.656   0.675
 29 A"   30 A"   76 A'   31 A"   77 A'   78 A'   79 A'   32 A"                 
  0.696   0.729   0.756   0.813   0.827   0.847   0.854   0.873
 80 A'   81 A'   82 A'   83 A'   33 A"   84 A'   34 A"   85 A'                 
  0.929   0.942   0.982   1.108   1.124   1.166   1.251   1.312
 86 A'   87 A'   88 A'   89 A'   35 A"   90 A'   36 A"   37 A"                 
  1.330   1.361   1.376   1.429   1.445   1.547   1.558   1.612
 91 A'   38 A"   92 A'   93 A'   94 A'   95 A'   39 A"   96 A'                 
  1.679   1.848   1.867   1.914   1.990   2.021   2.118   2.176
 97 A'   98 A'   40 A"   99 A'   41 A"  100 A'  101 A'  102 A'                 
  2.187   2.234   2.337   2.477   2.593   2.797   2.838   3.045
103 A'   42 A"  104 A'  105 A'   43 A"   44 A"  106 A'  107 A'                 
  3.105   3.379   3.740   3.764   3.946   3.948   3.980   3.984
108 A'  109 A'   45 A"  110 A'   46 A"   47 A"   48 A"  111 A'                 
  3.993   4.011   4.030   4.071   4.080   4.170   4.268   4.368
 49 A"  112 A'  113 A'   50 A"  114 A'  115 A'  116 A'  117 A'                 
  4.413   4.742   5.988   6.042   6.070   6.268   6.353   6.585
118 A'  119 A'   51 A"  120 A'  121 A'   52 A"  122 A'  123 A'                 
  6.664   7.531   7.572   7.657   9.725  23.277  24.049  25.784
124 A'   53 A"  125 A'  126 A'  127 A'  128 A'  129 A'   54 A"                 
 25.954  26.379  27.850  28.329  28.369  28.376  28.518  28.534
130 A'  131 A'  132 A'   55 A"  133 A'  134 A'   56 A"  135 A'                 
 28.544  28.592  28.688  47.908  66.715 127.872 127.904 127.926
 57 A"  136 A'  137 A'  138 A'  139 A'   58 A"  140 A'  141 A'                 
151.645 215.709 289.726 289.765 289.8811020.7031901.808
142 A'  143 A'   59 A"  144 A'  145 A'  146 A'  147 A'                         

 Beta MOs, Restricted
 -- Occupied --                  
******* -482.86 -176.33 -165.73 -165.73 -165.73 -101.60  -62.52
  1 A'    2 A'    3 A'    4 A'    1 A"    5 A'    6 A'    7 A'                 
-56.336 -56.332 -56.332 -35.823 -31.317 -31.310 -31.310 -24.739
  8 A'    2 A"    9 A'   10 A'   11 A'    3 A"   12 A'   13 A'                 
-22.967 -22.966 -22.966 -22.961 -22.961 -10.349 -10.291  -9.511
 14 A'    4 A"   15 A'   16 A'    5 A"   17 A'   18 A'   19 A'                 
 -8.724  -7.276  -7.266  -7.265  -6.557  -6.542  -6.542  -6.373
 20 A'   21 A'    6 A"   22 A'   23 A'    7 A"   24 A'   25 A'                 
 -4.786  -4.770  -4.770  -2.668  -2.663  -2.663  -2.651  -2.651
 26 A'    8 A"   27 A'   28 A'    9 A"   29 A'   10 A"   30 A'                 
 -2.052  -2.046  -2.046  -2.032  -2.032  -1.284  -0.919  -0.855
 31 A'   32 A'   11 A"   12 A"   33 A'   34 A'   35 A'   36 A'                 
 -0.772  -0.684  -0.620  -0.548  -0.522  -0.504  -0.438  -0.417
 37 A'   38 A'   39 A'   40 A'   13 A"   41 A'   42 A'   43 A'                 
 -0.399  -0.361  -0.360  -0.322  -0.303  -0.285  -0.261
 14 A"   44 A'   15 A"   45 A'   16 A"   46 A'   17 A"                         
 -- Virtual --                   
 -0.079  -0.049  -0.041  -0.005   0.012   0.042   0.046   0.051
 47 A'   48 A'   18 A"   49 A'   50 A'   51 A'   52 A'   19 A"                 
  0.061   0.070   0.076   0.088   0.097   0.110   0.112   0.128
 53 A'   54 A'   20 A"   55 A'   21 A"   56 A'   57 A'   22 A"                 
  0.136   0.145   0.162   0.167   0.188   0.208   0.226   0.251
 58 A'   59 A'   60 A'   61 A'   62 A'   63 A'   23 A"   64 A'                 
  0.287   0.298   0.315   0.323   0.340   0.388   0.389   0.394
 24 A"   65 A'   66 A'   67 A'   68 A'   69 A'   25 A"   70 A'                 
  0.410   0.421   0.422   0.445   0.453   0.456   0.470   0.486
 26 A"   27 A"   71 A'   72 A'   28 A"   73 A'   74 A'   75 A'                 
  0.491   0.519   0.546   0.558   0.576   0.621   0.656   0.675
 29 A"   30 A"   76 A'   31 A"   77 A'   78 A'   79 A'   32 A"                 
  0.696   0.729   0.756   0.813   0.827   0.847   0.854   0.873
 80 A'   81 A'   82 A'   83 A'   33 A"   84 A'   34 A"   85 A'                 
  0.929   0.942   0.982   1.108   1.124   1.166   1.251   1.312
 86 A'   87 A'   88 A'   89 A'   35 A"   90 A'   36 A"   37 A"                 
  1.330   1.361   1.376   1.429   1.445   1.547   1.558   1.612
 91 A'   38 A"   92 A'   93 A'   94 A'   95 A'   39 A"   96 A'                 
  1.679   1.848   1.867   1.914   1.990   2.021   2.118   2.176
 97 A'   98 A'   40 A"   99 A'   41 A"  100 A'  101 A'  102 A'                 
  2.187   2.234   2.337   2.477   2.593   2.797   2.838   3.045
103 A'   42 A"  104 A'  105 A'   43 A"   44 A"  106 A'  107 A'                 
  3.105   3.379   3.740   3.764   3.946   3.948   3.980   3.984
108 A'  109 A'   45 A"  110 A'   46 A"   47 A"   48 A"  111 A'                 
  3.993   4.011   4.030   4.071   4.080   4.170   4.268   4.368
 49 A"  112 A'  113 A'   50 A"  114 A'  115 A'  116 A'  117 A'                 
  4.413   4.742   5.988   6.042   6.070   6.268   6.353   6.585
118 A'  119 A'   51 A"  120 A'  121 A'   52 A"  122 A'  123 A'                 
  6.664   7.531   7.572   7.657   9.725  23.277  24.049  25.784
124 A'   53 A"  125 A'  126 A'  127 A'  128 A'  129 A'   54 A"                 
 25.954  26.379  27.850  28.329  28.369  28.376  28.518  28.534
130 A'  131 A'  132 A'   55 A"  133 A'  134 A'   56 A"  135 A'                 
 28.544  28.592  28.688  47.908  66.715 127.872 127.904 127.926
 57 A"  136 A'  137 A'  138 A'  139 A'   58 A"  140 A'  141 A'                 
151.645 215.709 289.726 289.765 289.8811020.7031901.808
142 A'  143 A'   59 A"  144 A'  145 A'  146 A'  147 A'                         
 --------------------------------------------------------------

          Ground-State Mulliken Net Atomic Charges

     Atom                 Charge (a.u.)
  ----------------------------------------
      1 Cl                    0.356594
      2 Br                   -0.135959
      3 F                    -0.007518
      4 I                     0.143629
      5 C                    -0.458225
      6 C                     0.101479
  ----------------------------------------
  Sum of atomic charges =     0.000000

 -----------------------------------------------------------------
                    Cartesian Multipole Moments
 -----------------------------------------------------------------
    Charge (ESU x 10^10)
                 0.0000
    Dipole Moment (Debye)
         X      -0.3756      Y       0.2616      Z       0.0000
       Tot       0.4577
    Quadrupole Moments (Debye-Ang)
        XX     -73.9799     XY       3.2667     YY     -72.9409
        XZ      -0.0000     YZ       0.0000     ZZ     -76.2485
    Octopole Moments (Debye-Ang^2)
       XXX     -75.8377    XXY       9.8390    XYY     -35.8669
       YYY      27.2412    XXZ      -0.0000    XYZ      -0.0000
       YYZ      -0.0000    XZZ     -24.7674    YZZ       6.8680
       ZZZ      -0.0000
    Hexadecapole Moments (Debye-Ang^3)
      XXXX   -1143.3891   XXXY    -109.0272   XXYY    -334.3564
      XYYY    -132.6037   YYYY    -917.2660   XXXZ      -0.0000
      XXYZ       0.0000   XYYZ       0.0000   YYYZ       0.0000
      XXZZ    -214.2492   XYZZ     -52.9102   YYZZ    -181.3377
      XZZZ       0.0000   YZZZ       0.0000   ZZZZ     -94.4975
 -----------------------------------------------------------------
 Calculating analytic gradient of the SCF energy
 Gradient of SCF Energy
            1           2           3           4           5           6
    1   0.0028512  -0.0002451  -0.0005587   0.0012774  -0.0020747  -0.0012500
    2   0.0035948   0.0016835  -0.0011277   0.0008042  -0.0020348  -0.0029199
    3   0.0000000   0.0000000   0.0000000  -0.0000000   0.0000000  -0.0000000
 Max gradient component =       3.595E-03
 RMS gradient           =       1.605E-03
 Gradient time:  CPU 35.76 s  wall 4.59 s
 Geometry Optimization Parameters
   NAtoms,    NIC,     NZ,  NCons,   NDum,   NFix, NCnnct, MaxDiis
        6      37       0       0       0       0       0       0

 Cartesian Hessian Update
 Hessian Updated using BFGS Update


** GEOMETRY OPTIMIZATION IN DELOCALIZED INTERNAL COORDINATES **
   Searching for a Minimum

   Optimization Cycle:  17

                       Coordinates (Angstroms)
     ATOM                X               Y               Z
      1  Cl        2.9828877013    0.8955993047    0.0000000000
      2  Br       -0.2555761624    1.8142745272    0.0000000000
      3  F         2.1317200625   -1.5104427161    0.0000000000
      4  I        -1.0287338119   -1.5225275568    0.0000000000
      5  C         1.6875868774   -0.2515204777    0.0000000000
      6  C         0.3802819246    0.0227098786    0.0000000000
   Point Group: cs    Number of degrees of freedom:     9


   Energy is -10129.944660111

 Hessian Updated using BFGS Update

  9 Hessian modes will be used to form the next step
  Hessian Eigenvalues:
     0.043568    0.090500    0.252693    0.255038    0.386215    0.477251
     0.553906    0.929674    1.054543

 Minimum Search - Taking Simple RFO Step
 Searching for Lamda that Minimizes Along All modes
 Value Taken    Lamda =  -0.00006128
 Step Taken.  Stepsize is  0.023855

                             Maximum     Tolerance    Cnvgd?
         Gradient           0.003249      0.000300      NO
         Displacement       0.016077      0.001200      NO
         Energy change     -0.000128      0.000001      NO


 New Cartesian Coordinates Obtained by Inverse Iteration

 Displacement from previous Coordinates is:  0.016076
 ----------------------------------------------------------------
             Standard Nuclear Orientation (Angstroms)
    I     Atom           X                Y                Z
 ----------------------------------------------------------------
    1      Cl      2.9832375820     0.8893942044     0.0000000000
    2      Br     -0.2563077300     1.8135877104     0.0000000000
    3      F       2.1341735477    -1.5066060918     0.0000000000
    4      I      -1.0281439579    -1.5232857585     0.0000000000
    5      C       1.6859320713    -0.2494548525     0.0000000000
    6      C       0.3792750785     0.0244577480     0.0000000000
 ----------------------------------------------------------------
 Molecular Point Group                 Cs    NOp =  2
 Largest Abelian Subgroup              Cs    NOp =  2
 Nuclear Repulsion Energy =   967.5450054904 hartrees
 There are       63 alpha and       63 beta electrons
 Applying Cartesian multipole field
    Component          Value
    ---------          -----
     (2,0,0)        1.00000E-11
     (0,2,0)        2.00000E-11
     (0,0,2)       -3.00000E-11
 Nucleus-field energy     =     0.0000000290 hartrees
 Requested basis set is 6-311++G(d,p)
 There are 74 shells and 206 basis functions
 A cutoff of  1.0D-11 yielded   2076 shell pairs
 There are     17442 function pairs (     19504 Cartesian)
 Smallest overlap matrix eigenvalue = 3.48E-05
 Guess MOs from SCF MO coefficient file

 -----------------------------------------------------------------------
  General SCF calculation program by
  Eric Jon Sundstrom, Paul Horn, Yuezhi Mao, Dmitri Zuev, Alec White,
  David Stuck, Shaama M.S., Shane Yost, Joonho Lee, David Small,
  Daniel Levine, Susi Lehtola, Hugh Burton, Evgeny Epifanovsky
 -----------------------------------------------------------------------
 Exchange:     0.2000 Hartree-Fock + 0.0800 Slater + 0.7200 B88
 Correlation:  0.1900 VWN1RPA + 0.8100 LYP
 Using SG-1 standard quadrature grid
 using 8 threads for integral computing
 -------------------------------------------------------
 OpenMP Integral computing Module                
 Release: version 2.0, May 2017, Q-Chem Inc. Pleasanton 
 -------------------------------------------------------
 -------------------------------------------------------
 OpenMP BLAS3 based DFT computing Module                
 Release: version 1.0, May 2013, Q-Chem Inc. Pittsburgh 
 -------------------------------------------------------
 A restricted SCF calculation will be
 performed using DIIS
 SCF converges when DIIS error is below 1.0e-08
 ---------------------------------------
  Cycle       Energy         DIIS error
 ---------------------------------------
    1  -10129.9446788026      5.18e-05  
    2  -10129.9446971713      2.07e-05  
    3  -10129.9446958360      2.63e-05  
    4  -10129.9446993046      3.38e-06  
    5  -10129.9446993485      1.83e-06  
    6  -10129.9446993635      5.96e-07  
    7  -10129.9446993652      1.42e-07  
    8  -10129.9446993653      3.72e-08  
    9  -10129.9446993653      1.49e-08  
   10  -10129.9446993652      3.05e-09  Convergence criterion met
 ---------------------------------------
 SCF time:   CPU 77.68s  wall 10.00s 
 SCF   energy in the final basis set =   -10129.9446993652
 Total energy in the final basis set =   -10129.9446993652

 --------------------------------------------------------------
             Orbital Energies (a.u.) and Symmetries
 --------------------------------------------------------------

 Alpha MOs, Restricted
 -- Occupied --                  
******* -482.86 -176.33 -165.73 -165.73 -165.73 -101.60  -62.52
  1 A'    2 A'    3 A'    4 A'    1 A"    5 A'    6 A'    7 A'                 
-56.336 -56.332 -56.332 -35.823 -31.317 -31.310 -31.310 -24.739
  8 A'    2 A"    9 A'   10 A'   11 A'    3 A"   12 A'   13 A'                 
-22.967 -22.966 -22.966 -22.961 -22.961 -10.349 -10.291  -9.511
 14 A'    4 A"   15 A'   16 A'    5 A"   17 A'   18 A'   19 A'                 
 -8.724  -7.276  -7.266  -7.265  -6.557  -6.542  -6.542  -6.373
 20 A'   21 A'    6 A"   22 A'   23 A'    7 A"   24 A'   25 A'                 
 -4.786  -4.770  -4.769  -2.668  -2.663  -2.663  -2.651  -2.651
 26 A'    8 A"   27 A'   28 A'    9 A"   29 A'   10 A"   30 A'                 
 -2.052  -2.046  -2.046  -2.032  -2.032  -1.284  -0.919  -0.855
 31 A'   32 A'   11 A"   12 A"   33 A'   34 A'   35 A'   36 A'                 
 -0.772  -0.684  -0.620  -0.548  -0.522  -0.504  -0.438  -0.418
 37 A'   38 A'   39 A'   40 A'   13 A"   41 A'   42 A'   43 A'                 
 -0.399  -0.361  -0.360  -0.322  -0.303  -0.285  -0.261
 14 A"   44 A'   15 A"   45 A'   16 A"   46 A'   17 A"                         
 -- Virtual --                   
 -0.079  -0.049  -0.040  -0.005   0.012   0.042   0.047   0.051
 47 A'   48 A'   18 A"   49 A'   50 A'   51 A'   52 A'   19 A"                 
  0.061   0.070   0.076   0.088   0.097   0.110   0.112   0.128
 53 A'   54 A'   20 A"   55 A'   21 A"   56 A'   57 A'   22 A"                 
  0.136   0.145   0.162   0.167   0.189   0.208   0.226   0.251
 58 A'   59 A'   60 A'   61 A'   62 A'   63 A'   23 A"   64 A'                 
  0.287   0.298   0.315   0.324   0.340   0.388   0.389   0.394
 24 A"   65 A'   66 A'   67 A'   68 A'   69 A'   25 A"   70 A'                 
  0.410   0.421   0.422   0.445   0.453   0.457   0.470   0.486
 26 A"   27 A"   71 A'   72 A'   28 A"   73 A'   74 A'   75 A'                 
  0.491   0.519   0.546   0.558   0.575   0.621   0.656   0.675
 29 A"   30 A"   76 A'   31 A"   77 A'   78 A'   79 A'   32 A"                 
  0.696   0.729   0.756   0.814   0.826   0.847   0.854   0.874
 80 A'   81 A'   82 A'   83 A'   33 A"   84 A'   34 A"   85 A'                 
  0.930   0.943   0.982   1.109   1.124   1.167   1.253   1.312
 86 A'   87 A'   88 A'   89 A'   35 A"   90 A'   36 A"   37 A"                 
  1.331   1.361   1.376   1.429   1.445   1.546   1.559   1.613
 91 A'   38 A"   92 A'   93 A'   94 A'   95 A'   39 A"   96 A'                 
  1.681   1.848   1.868   1.915   1.990   2.022   2.119   2.177
 97 A'   98 A'   40 A"   99 A'   41 A"  100 A'  101 A'  102 A'                 
  2.190   2.234   2.337   2.478   2.594   2.797   2.839   3.046
103 A'   42 A"  104 A'  105 A'   43 A"   44 A"  106 A'  107 A'                 
  3.107   3.380   3.741   3.764   3.946   3.948   3.980   3.984
108 A'  109 A'   45 A"  110 A'   46 A"   47 A"   48 A"  111 A'                 
  3.993   4.012   4.030   4.071   4.080   4.170   4.269   4.368
 49 A"  112 A'  113 A'   50 A"  114 A'  115 A'  116 A'  117 A'                 
  4.413   4.742   5.988   6.042   6.070   6.268   6.353   6.586
118 A'  119 A'   51 A"  120 A'  121 A'   52 A"  122 A'  123 A'                 
  6.665   7.531   7.572   7.657   9.726  23.278  24.052  25.784
124 A'   53 A"  125 A'  126 A'  127 A'  128 A'  129 A'   54 A"                 
 25.955  26.381  27.850  28.329  28.369  28.376  28.518  28.534
130 A'  131 A'  132 A'   55 A"  133 A'  134 A'   56 A"  135 A'                 
 28.544  28.592  28.688  47.909  66.716 127.872 127.904 127.926
 57 A"  136 A'  137 A'  138 A'  139 A'   58 A"  140 A'  141 A'                 
151.645 215.711 289.726 289.765 289.8811020.7031901.808
142 A'  143 A'   59 A"  144 A'  145 A'  146 A'  147 A'                         

 Beta MOs, Restricted
 -- Occupied --                  
******* -482.86 -176.33 -165.73 -165.73 -165.73 -101.60  -62.52
  1 A'    2 A'    3 A'    4 A'    1 A"    5 A'    6 A'    7 A'                 
-56.336 -56.332 -56.332 -35.823 -31.317 -31.310 -31.310 -24.739
  8 A'    2 A"    9 A'   10 A'   11 A'    3 A"   12 A'   13 A'                 
-22.967 -22.966 -22.966 -22.961 -22.961 -10.349 -10.291  -9.511
 14 A'    4 A"   15 A'   16 A'    5 A"   17 A'   18 A'   19 A'                 
 -8.724  -7.276  -7.266  -7.265  -6.557  -6.542  -6.542  -6.373
 20 A'   21 A'    6 A"   22 A'   23 A'    7 A"   24 A'   25 A'                 
 -4.786  -4.770  -4.769  -2.668  -2.663  -2.663  -2.651  -2.651
 26 A'    8 A"   27 A'   28 A'    9 A"   29 A'   10 A"   30 A'                 
 -2.052  -2.046  -2.046  -2.032  -2.032  -1.284  -0.919  -0.855
 31 A'   32 A'   11 A"   12 A"   33 A'   34 A'   35 A'   36 A'                 
 -0.772  -0.684  -0.620  -0.548  -0.522  -0.504  -0.438  -0.418
 37 A'   38 A'   39 A'   40 A'   13 A"   41 A'   42 A'   43 A'                 
 -0.399  -0.361  -0.360  -0.322  -0.303  -0.285  -0.261
 14 A"   44 A'   15 A"   45 A'   16 A"   46 A'   17 A"                         
 -- Virtual --                   
 -0.079  -0.049  -0.040  -0.005   0.012   0.042   0.047   0.051
 47 A'   48 A'   18 A"   49 A'   50 A'   51 A'   52 A'   19 A"                 
  0.061   0.070   0.076   0.088   0.097   0.110   0.112   0.128
 53 A'   54 A'   20 A"   55 A'   21 A"   56 A'   57 A'   22 A"                 
  0.136   0.145   0.162   0.167   0.189   0.208   0.226   0.251
 58 A'   59 A'   60 A'   61 A'   62 A'   63 A'   23 A"   64 A'                 
  0.287   0.298   0.315   0.324   0.340   0.388   0.389   0.394
 24 A"   65 A'   66 A'   67 A'   68 A'   69 A'   25 A"   70 A'                 
  0.410   0.421   0.422   0.445   0.453   0.457   0.470   0.486
 26 A"   27 A"   71 A'   72 A'   28 A"   73 A'   74 A'   75 A'                 
  0.491   0.519   0.546   0.558   0.575   0.621   0.656   0.675
 29 A"   30 A"   76 A'   31 A"   77 A'   78 A'   79 A'   32 A"                 
  0.696   0.729   0.756   0.814   0.826   0.847   0.854   0.874
 80 A'   81 A'   82 A'   83 A'   33 A"   84 A'   34 A"   85 A'                 
  0.930   0.943   0.982   1.109   1.124   1.167   1.253   1.312
 86 A'   87 A'   88 A'   89 A'   35 A"   90 A'   36 A"   37 A"                 
  1.331   1.361   1.376   1.429   1.445   1.546   1.559   1.613
 91 A'   38 A"   92 A'   93 A'   94 A'   95 A'   39 A"   96 A'                 
  1.681   1.848   1.868   1.915   1.990   2.022   2.119   2.177
 97 A'   98 A'   40 A"   99 A'   41 A"  100 A'  101 A'  102 A'                 
  2.190   2.234   2.337   2.478   2.594   2.797   2.839   3.046
103 A'   42 A"  104 A'  105 A'   43 A"   44 A"  106 A'  107 A'                 
  3.107   3.380   3.741   3.764   3.946   3.948   3.980   3.984
108 A'  109 A'   45 A"  110 A'   46 A"   47 A"   48 A"  111 A'                 
  3.993   4.012   4.030   4.071   4.080   4.170   4.269   4.368
 49 A"  112 A'  113 A'   50 A"  114 A'  115 A'  116 A'  117 A'                 
  4.413   4.742   5.988   6.042   6.070   6.268   6.353   6.586
118 A'  119 A'   51 A"  120 A'  121 A'   52 A"  122 A'  123 A'                 
  6.665   7.531   7.572   7.657   9.726  23.278  24.052  25.784
124 A'   53 A"  125 A'  126 A'  127 A'  128 A'  129 A'   54 A"                 
 25.955  26.381  27.850  28.329  28.369  28.376  28.518  28.534
130 A'  131 A'  132 A'   55 A"  133 A'  134 A'   56 A"  135 A'                 
 28.544  28.592  28.688  47.909  66.716 127.872 127.904 127.926
 57 A"  136 A'  137 A'  138 A'  139 A'   58 A"  140 A'  141 A'                 
151.645 215.711 289.726 289.765 289.8811020.7031901.808
142 A'  143 A'   59 A"  144 A'  145 A'  146 A'  147 A'                         
 --------------------------------------------------------------

          Ground-State Mulliken Net Atomic Charges

     Atom                 Charge (a.u.)
  ----------------------------------------
      1 Cl                    0.356725
      2 Br                   -0.134713
      3 F                    -0.007538
      4 I                     0.143102
      5 C                    -0.459568
      6 C                     0.101992
  ----------------------------------------
  Sum of atomic charges =     0.000000

 -----------------------------------------------------------------
                    Cartesian Multipole Moments
 -----------------------------------------------------------------
    Charge (ESU x 10^10)
                 0.0000
    Dipole Moment (Debye)
         X      -0.3728      Y       0.2712      Z      -0.0000
       Tot       0.4610
    Quadrupole Moments (Debye-Ang)
        XX     -73.9669     XY       3.2642     YY     -72.9472
        XZ      -0.0000     YZ      -0.0000     ZZ     -76.2377
    Octopole Moments (Debye-Ang^2)
       XXX     -75.6797    XXY       9.9395    XYY     -35.9225
       YYY      27.4208    XXZ       0.0000    XYZ       0.0000
       YYZ      -0.0000    XZZ     -24.7430    YZZ       6.9587
       ZZZ       0.0000
    Hexadecapole Moments (Debye-Ang^3)
      XXXX   -1142.6775   XXXY    -108.4581   XXYY    -334.3824
      XYYY    -132.1437   YYYY    -916.2447   XXXZ      -0.0000
      XXYZ      -0.0000   XYYZ       0.0000   YYYZ      -0.0000
      XXZZ    -214.1997   XYZZ     -52.6965   YYZZ    -181.1554
      XZZZ      -0.0000   YZZZ      -0.0000   ZZZZ     -94.4752
 -----------------------------------------------------------------
 Calculating analytic gradient of the SCF energy
 Gradient of SCF Energy
            1           2           3           4           5           6
    1   0.0019142   0.0000353   0.0003351   0.0012387  -0.0026557  -0.0008676
    2   0.0015389   0.0008566   0.0000585   0.0007697  -0.0011310  -0.0020928
    3  -0.0000000  -0.0000000   0.0000000   0.0000000  -0.0000000  -0.0000000
 Max gradient component =       2.656E-03
 RMS gradient           =       1.117E-03
 Gradient time:  CPU 35.47 s  wall 4.56 s
 Geometry Optimization Parameters
   NAtoms,    NIC,     NZ,  NCons,   NDum,   NFix, NCnnct, MaxDiis
        6      37       0       0       0       0       0       0

 Cartesian Hessian Update
 Hessian Updated using BFGS Update


** GEOMETRY OPTIMIZATION IN DELOCALIZED INTERNAL COORDINATES **
   Searching for a Minimum

   Optimization Cycle:  18

                       Coordinates (Angstroms)
     ATOM                X               Y               Z
      1  Cl        2.9832375820    0.8893942044    0.0000000000
      2  Br       -0.2563077300    1.8135877104    0.0000000000
      3  F         2.1341735477   -1.5066060918    0.0000000000
      4  I        -1.0281439579   -1.5232857585    0.0000000000
      5  C         1.6859320713   -0.2494548525    0.0000000000
      6  C         0.3792750785    0.0244577480    0.0000000000
   Point Group: cs    Number of degrees of freedom:     9


   Energy is -10129.944699365

 Hessian Updated using BFGS Update

  9 Hessian modes will be used to form the next step
  Hessian Eigenvalues:
     0.046722    0.075602    0.250587    0.255794    0.390382    0.466741
     0.560960    0.763244    1.038008

 Minimum Search - Taking Simple RFO Step
 Searching for Lamda that Minimizes Along All modes
 Value Taken    Lamda =  -0.00002066
 Step Taken.  Stepsize is  0.012051

                             Maximum     Tolerance    Cnvgd?
         Gradient           0.002263      0.000300      NO
         Displacement       0.010103      0.001200      NO
         Energy change     -0.000039      0.000001      NO


 New Cartesian Coordinates Obtained by Inverse Iteration

 Displacement from previous Coordinates is:  0.009153
 ----------------------------------------------------------------
             Standard Nuclear Orientation (Angstroms)
    I     Atom           X                Y                Z
 ----------------------------------------------------------------
    1      Cl      2.9835022596     0.8867954259     0.0000000000
    2      Br     -0.2587448395     1.8119717512     0.0000000000
    3      F       2.1352810952    -1.5056102193     0.0000000000
    4      I      -1.0288631465    -1.5218820272     0.0000000000
    5      C       1.6870215057    -0.2487234966     0.0000000000
    6      C       0.3799697169     0.0255415260     0.0000000000
 ----------------------------------------------------------------
 Molecular Point Group                 Cs    NOp =  2
 Largest Abelian Subgroup              Cs    NOp =  2
 Nuclear Repulsion Energy =   967.8141302955 hartrees
 There are       63 alpha and       63 beta electrons
 Applying Cartesian multipole field
    Component          Value
    ---------          -----
     (2,0,0)        1.00000E-11
     (0,2,0)        2.00000E-11
     (0,0,2)       -3.00000E-11
 Nucleus-field energy     =     0.0000000290 hartrees
 Requested basis set is 6-311++G(d,p)
 There are 74 shells and 206 basis functions
 A cutoff of  1.0D-11 yielded   2075 shell pairs
 There are     17427 function pairs (     19486 Cartesian)
 Smallest overlap matrix eigenvalue = 3.46E-05
 Guess MOs from SCF MO coefficient file

 -----------------------------------------------------------------------
  General SCF calculation program by
  Eric Jon Sundstrom, Paul Horn, Yuezhi Mao, Dmitri Zuev, Alec White,
  David Stuck, Shaama M.S., Shane Yost, Joonho Lee, David Small,
  Daniel Levine, Susi Lehtola, Hugh Burton, Evgeny Epifanovsky
 -----------------------------------------------------------------------
 Exchange:     0.2000 Hartree-Fock + 0.0800 Slater + 0.7200 B88
 Correlation:  0.1900 VWN1RPA + 0.8100 LYP
 Using SG-1 standard quadrature grid
 using 8 threads for integral computing
 -------------------------------------------------------
 OpenMP Integral computing Module                
 Release: version 2.0, May 2017, Q-Chem Inc. Pleasanton 
 -------------------------------------------------------
 -------------------------------------------------------
 OpenMP BLAS3 based DFT computing Module                
 Release: version 1.0, May 2013, Q-Chem Inc. Pittsburgh 
 -------------------------------------------------------
 A restricted SCF calculation will be
 performed using DIIS
 SCF converges when DIIS error is below 1.0e-08
 ---------------------------------------
  Cycle       Energy         DIIS error
 ---------------------------------------
    1  -10129.9447084563      2.60e-05  
    2  -10129.9447131668      9.54e-06  
    3  -10129.9447130624      1.08e-05  
    4  -10129.9447136314      2.17e-06  
    5  -10129.9447136578      5.44e-07  
    6  -10129.9447136591      2.45e-07  
    7  -10129.9447136593      1.15e-07  
    8  -10129.9447136594      1.82e-08  
    9  -10129.9447136594      5.69e-09  Convergence criterion met
 ---------------------------------------
 SCF time:   CPU 69.91s  wall 9.00s 
 SCF   energy in the final basis set =   -10129.9447136594
 Total energy in the final basis set =   -10129.9447136594

 --------------------------------------------------------------
             Orbital Energies (a.u.) and Symmetries
 --------------------------------------------------------------

 Alpha MOs, Restricted
 -- Occupied --                  
******* -482.86 -176.33 -165.73 -165.73 -165.73 -101.60  -62.52
  1 A'    2 A'    3 A'    4 A'    1 A"    5 A'    6 A'    7 A'                 
-56.336 -56.332 -56.332 -35.823 -31.317 -31.310 -31.310 -24.739
  8 A'    2 A"    9 A'   10 A'   11 A'    3 A"   12 A'   13 A'                 
-22.967 -22.965 -22.965 -22.961 -22.961 -10.349 -10.291  -9.511
 14 A'    4 A"   15 A'   16 A'    5 A"   17 A'   18 A'   19 A'                 
 -8.724  -7.276  -7.266  -7.265  -6.557  -6.542  -6.542  -6.372
 20 A'   21 A'    6 A"   22 A'   23 A'    7 A"   24 A'   25 A'                 
 -4.786  -4.770  -4.769  -2.668  -2.663  -2.663  -2.651  -2.651
 26 A'    8 A"   27 A'   28 A'    9 A"   29 A'   10 A"   30 A'                 
 -2.052  -2.046  -2.046  -2.032  -2.032  -1.284  -0.920  -0.856
 31 A'   32 A'   11 A"   12 A"   33 A'   34 A'   35 A'   36 A'                 
 -0.771  -0.684  -0.620  -0.548  -0.522  -0.504  -0.439  -0.417
 37 A'   38 A'   39 A'   40 A'   13 A"   41 A'   42 A'   43 A'                 
 -0.399  -0.361  -0.360  -0.322  -0.303  -0.285  -0.260
 14 A"   44 A'   15 A"   45 A'   16 A"   46 A'   17 A"                         
 -- Virtual --                   
 -0.079  -0.048  -0.040  -0.005   0.012   0.042   0.047   0.051
 47 A'   48 A'   18 A"   49 A'   50 A'   51 A'   52 A'   19 A"                 
  0.061   0.070   0.076   0.088   0.097   0.110   0.112   0.128
 53 A'   54 A'   20 A"   55 A'   21 A"   56 A'   57 A'   22 A"                 
  0.137   0.145   0.162   0.167   0.189   0.208   0.226   0.251
 58 A'   59 A'   60 A'   61 A'   62 A'   63 A'   23 A"   64 A'                 
  0.287   0.298   0.314   0.324   0.340   0.389   0.389   0.394
 24 A"   65 A'   66 A'   67 A'   68 A'   69 A'   25 A"   70 A'                 
  0.410   0.421   0.422   0.445   0.452   0.457   0.470   0.486
 26 A"   27 A"   71 A'   72 A'   28 A"   73 A'   74 A'   75 A'                 
  0.491   0.519   0.546   0.558   0.575   0.621   0.656   0.675
 29 A"   30 A"   76 A'   31 A"   77 A'   78 A'   79 A'   32 A"                 
  0.696   0.729   0.755   0.814   0.826   0.847   0.854   0.874
 80 A'   81 A'   82 A'   83 A'   33 A"   84 A'   34 A"   85 A'                 
  0.930   0.944   0.983   1.110   1.124   1.167   1.253   1.312
 86 A'   87 A'   88 A'   89 A'   35 A"   90 A'   36 A"   37 A"                 
  1.331   1.362   1.376   1.429   1.444   1.547   1.559   1.614
 91 A'   38 A"   92 A'   93 A'   94 A'   95 A'   39 A"   96 A'                 
  1.681   1.849   1.868   1.915   1.990   2.022   2.119   2.177
 97 A'   98 A'   40 A"   99 A'   41 A"  100 A'  101 A'  102 A'                 
  2.191   2.234   2.338   2.479   2.594   2.797   2.839   3.046
103 A'   42 A"  104 A'  105 A'   43 A"   44 A"  106 A'  107 A'                 
  3.107   3.382   3.741   3.764   3.946   3.948   3.980   3.984
108 A'  109 A'   45 A"  110 A'   46 A"   47 A"   48 A"  111 A'                 
  3.993   4.012   4.031   4.071   4.081   4.170   4.269   4.368
 49 A"  112 A'  113 A'   50 A"  114 A'  115 A'  116 A'  117 A'                 
  4.413   4.743   5.988   6.042   6.070   6.268   6.353   6.586
118 A'  119 A'   51 A"  120 A'  121 A'   52 A"  122 A'  123 A'                 
  6.666   7.531   7.572   7.657   9.727  23.279  24.050  25.784
124 A'   53 A"  125 A'  126 A'  127 A'  128 A'  129 A'   54 A"                 
 25.955  26.382  27.851  28.329  28.369  28.376  28.518  28.534
130 A'  131 A'  132 A'   55 A"  133 A'  134 A'   56 A"  135 A'                 
 28.544  28.593  28.688  47.909  66.716 127.872 127.904 127.926
 57 A"  136 A'  137 A'  138 A'  139 A'   58 A"  140 A'  141 A'                 
151.646 215.712 289.726 289.765 289.8811020.7041901.808
142 A'  143 A'   59 A"  144 A'  145 A'  146 A'  147 A'                         

 Beta MOs, Restricted
 -- Occupied --                  
******* -482.86 -176.33 -165.73 -165.73 -165.73 -101.60  -62.52
  1 A'    2 A'    3 A'    4 A'    1 A"    5 A'    6 A'    7 A'                 
-56.336 -56.332 -56.332 -35.823 -31.317 -31.310 -31.310 -24.739
  8 A'    2 A"    9 A'   10 A'   11 A'    3 A"   12 A'   13 A'                 
-22.967 -22.965 -22.965 -22.961 -22.961 -10.349 -10.291  -9.511
 14 A'    4 A"   15 A'   16 A'    5 A"   17 A'   18 A'   19 A'                 
 -8.724  -7.276  -7.266  -7.265  -6.557  -6.542  -6.542  -6.372
 20 A'   21 A'    6 A"   22 A'   23 A'    7 A"   24 A'   25 A'                 
 -4.786  -4.770  -4.769  -2.668  -2.663  -2.663  -2.651  -2.651
 26 A'    8 A"   27 A'   28 A'    9 A"   29 A'   10 A"   30 A'                 
 -2.052  -2.046  -2.046  -2.032  -2.032  -1.284  -0.920  -0.856
 31 A'   32 A'   11 A"   12 A"   33 A'   34 A'   35 A'   36 A'                 
 -0.771  -0.684  -0.620  -0.548  -0.522  -0.504  -0.439  -0.417
 37 A'   38 A'   39 A'   40 A'   13 A"   41 A'   42 A'   43 A'                 
 -0.399  -0.361  -0.360  -0.322  -0.303  -0.285  -0.260
 14 A"   44 A'   15 A"   45 A'   16 A"   46 A'   17 A"                         
 -- Virtual --                   
 -0.079  -0.048  -0.040  -0.005   0.012   0.042   0.047   0.051
 47 A'   48 A'   18 A"   49 A'   50 A'   51 A'   52 A'   19 A"                 
  0.061   0.070   0.076   0.088   0.097   0.110   0.112   0.128
 53 A'   54 A'   20 A"   55 A'   21 A"   56 A'   57 A'   22 A"                 
  0.137   0.145   0.162   0.167   0.189   0.208   0.226   0.251
 58 A'   59 A'   60 A'   61 A'   62 A'   63 A'   23 A"   64 A'                 
  0.287   0.298   0.314   0.324   0.340   0.389   0.389   0.394
 24 A"   65 A'   66 A'   67 A'   68 A'   69 A'   25 A"   70 A'                 
  0.410   0.421   0.422   0.445   0.452   0.457   0.470   0.486
 26 A"   27 A"   71 A'   72 A'   28 A"   73 A'   74 A'   75 A'                 
  0.491   0.519   0.546   0.558   0.575   0.621   0.656   0.675
 29 A"   30 A"   76 A'   31 A"   77 A'   78 A'   79 A'   32 A"                 
  0.696   0.729   0.755   0.814   0.826   0.847   0.854   0.874
 80 A'   81 A'   82 A'   83 A'   33 A"   84 A'   34 A"   85 A'                 
  0.930   0.944   0.983   1.110   1.124   1.167   1.253   1.312
 86 A'   87 A'   88 A'   89 A'   35 A"   90 A'   36 A"   37 A"                 
  1.331   1.362   1.376   1.429   1.444   1.547   1.559   1.614
 91 A'   38 A"   92 A'   93 A'   94 A'   95 A'   39 A"   96 A'                 
  1.681   1.849   1.868   1.915   1.990   2.022   2.119   2.177
 97 A'   98 A'   40 A"   99 A'   41 A"  100 A'  101 A'  102 A'                 
  2.191   2.234   2.338   2.479   2.594   2.797   2.839   3.046
103 A'   42 A"  104 A'  105 A'   43 A"   44 A"  106 A'  107 A'                 
  3.107   3.382   3.741   3.764   3.946   3.948   3.980   3.984
108 A'  109 A'   45 A"  110 A'   46 A"   47 A"   48 A"  111 A'                 
  3.993   4.012   4.031   4.071   4.081   4.170   4.269   4.368
 49 A"  112 A'  113 A'   50 A"  114 A'  115 A'  116 A'  117 A'                 
  4.413   4.743   5.988   6.042   6.070   6.268   6.353   6.586
118 A'  119 A'   51 A"  120 A'  121 A'   52 A"  122 A'  123 A'                 
  6.666   7.531   7.572   7.657   9.727  23.279  24.050  25.784
124 A'   53 A"  125 A'  126 A'  127 A'  128 A'  129 A'   54 A"                 
 25.955  26.382  27.851  28.329  28.369  28.376  28.518  28.534
130 A'  131 A'  132 A'   55 A"  133 A'  134 A'   56 A"  135 A'                 
 28.544  28.593  28.688  47.909  66.716 127.872 127.904 127.926
 57 A"  136 A'  137 A'  138 A'  139 A'   58 A"  140 A'  141 A'                 
151.646 215.712 289.726 289.765 289.8811020.7041901.808
142 A'  143 A'   59 A"  144 A'  145 A'  146 A'  147 A'                         
 --------------------------------------------------------------

          Ground-State Mulliken Net Atomic Charges

     Atom                 Charge (a.u.)
  ----------------------------------------
      1 Cl                    0.357161
      2 Br                   -0.134066
      3 F                    -0.007548
      4 I                     0.142521
      5 C                    -0.459431
      6 C                     0.101363
  ----------------------------------------
  Sum of atomic charges =     0.000000

 -----------------------------------------------------------------
                    Cartesian Multipole Moments
 -----------------------------------------------------------------
    Charge (ESU x 10^10)
                 0.0000
    Dipole Moment (Debye)
         X      -0.3635      Y       0.2820      Z      -0.0000
       Tot       0.4601
    Quadrupole Moments (Debye-Ang)
        XX     -73.9272     XY       3.2594     YY     -72.9692
        XZ       0.0000     YZ      -0.0000     ZZ     -76.2335
    Octopole Moments (Debye-Ang^2)
       XXX     -75.4052    XXY       9.9847    XYY     -35.8841
       YYY      27.4706    XXZ       0.0000    XYZ      -0.0000
       YYZ       0.0000    XZZ     -24.6748    YZZ       6.9810
       ZZZ      -0.0000
    Hexadecapole Moments (Debye-Ang^3)
      XXXX   -1142.8176   XXXY    -107.9187   XXYY    -334.2144
      XYYY    -131.8132   YYYY    -914.8586   XXXZ       0.0000
      XXYZ       0.0000   XYYZ      -0.0000   YYYZ       0.0000
      XXZZ    -214.2785   XYZZ     -52.5237   YYZZ    -180.8550
      XZZZ       0.0000   YZZZ       0.0000   ZZZZ     -94.4693
 -----------------------------------------------------------------
 Calculating analytic gradient of the SCF energy
 Gradient of SCF Energy
            1           2           3           4           5           6
    1   0.0011207  -0.0000394   0.0005088   0.0010262  -0.0015064  -0.0011099
    2   0.0004954   0.0002475   0.0005588   0.0008175  -0.0008197  -0.0012994
    3  -0.0000000  -0.0000000  -0.0000000  -0.0000000   0.0000000   0.0000000
 Max gradient component =       1.506E-03
 RMS gradient           =       7.348E-04
 Gradient time:  CPU 35.92 s  wall 4.61 s
 Geometry Optimization Parameters
   NAtoms,    NIC,     NZ,  NCons,   NDum,   NFix, NCnnct, MaxDiis
        6      37       0       0       0       0       0       0

 Cartesian Hessian Update
 Hessian Updated using BFGS Update


** GEOMETRY OPTIMIZATION IN DELOCALIZED INTERNAL COORDINATES **
   Searching for a Minimum

   Optimization Cycle:  19

                       Coordinates (Angstroms)
     ATOM                X               Y               Z
      1  Cl        2.9835022596    0.8867954259    0.0000000000
      2  Br       -0.2587448395    1.8119717512    0.0000000000
      3  F         2.1352810952   -1.5056102193    0.0000000000
      4  I        -1.0288631465   -1.5218820272    0.0000000000
      5  C         1.6870215057   -0.2487234966    0.0000000000
      6  C         0.3799697169    0.0255415260    0.0000000000
   Point Group: cs    Number of degrees of freedom:     9


   Energy is -10129.944713659

 Hessian Updated using BFGS Update

  9 Hessian modes will be used to form the next step
  Hessian Eigenvalues:
     0.044597    0.088772    0.240560    0.255690    0.358007    0.413864
     0.528474    0.573615    1.034321

 Minimum Search - Taking Simple RFO Step
 Searching for Lamda that Minimizes Along All modes
 Value Taken    Lamda =  -0.00001250
 Step Taken.  Stepsize is  0.007944

                             Maximum     Tolerance    Cnvgd?
         Gradient           0.001515      0.000300      NO
         Displacement       0.004969      0.001200      NO
         Energy change     -0.000014      0.000001      NO


 New Cartesian Coordinates Obtained by Inverse Iteration

 Displacement from previous Coordinates is:  0.005901
 ----------------------------------------------------------------
             Standard Nuclear Orientation (Angstroms)
    I     Atom           X                Y                Z
 ----------------------------------------------------------------
    1      Cl      2.9827073656     0.8860703566     0.0000000000
    2      Br     -0.2600490651     1.8109056660     0.0000000000
    3      F       2.1351176944    -1.5058795211     0.0000000000
    4      I      -1.0293632382    -1.5210692407     0.0000000000
    5      C       1.6884001146    -0.2483745972     0.0000000000
    6      C       0.3813537202     0.0264402963     0.0000000000
 ----------------------------------------------------------------
 Molecular Point Group                 Cs    NOp =  2
 Largest Abelian Subgroup              Cs    NOp =  2
 Nuclear Repulsion Energy =   967.9937422572 hartrees
 There are       63 alpha and       63 beta electrons
 Applying Cartesian multipole field
    Component          Value
    ---------          -----
     (2,0,0)        1.00000E-11
     (0,2,0)        2.00000E-11
     (0,0,2)       -3.00000E-11
 Nucleus-field energy     =     0.0000000290 hartrees
 Requested basis set is 6-311++G(d,p)
 There are 74 shells and 206 basis functions
 A cutoff of  1.0D-11 yielded   2076 shell pairs
 There are     17452 function pairs (     19522 Cartesian)
 Smallest overlap matrix eigenvalue = 3.46E-05
 Guess MOs from SCF MO coefficient file

 -----------------------------------------------------------------------
  General SCF calculation program by
  Eric Jon Sundstrom, Paul Horn, Yuezhi Mao, Dmitri Zuev, Alec White,
  David Stuck, Shaama M.S., Shane Yost, Joonho Lee, David Small,
  Daniel Levine, Susi Lehtola, Hugh Burton, Evgeny Epifanovsky
 -----------------------------------------------------------------------
 Exchange:     0.2000 Hartree-Fock + 0.0800 Slater + 0.7200 B88
 Correlation:  0.1900 VWN1RPA + 0.8100 LYP
 Using SG-1 standard quadrature grid
 using 8 threads for integral computing
 -------------------------------------------------------
 OpenMP Integral computing Module                
 Release: version 2.0, May 2017, Q-Chem Inc. Pleasanton 
 -------------------------------------------------------
 -------------------------------------------------------
 OpenMP BLAS3 based DFT computing Module                
 Release: version 1.0, May 2013, Q-Chem Inc. Pittsburgh 
 -------------------------------------------------------
 A restricted SCF calculation will be
 performed using DIIS
 SCF converges when DIIS error is below 1.0e-08
 ---------------------------------------
  Cycle       Energy         DIIS error
 ---------------------------------------
    1  -10129.9447180088      2.33e-05  
    2  -10129.9447218347      9.07e-06  
    3  -10129.9447215404      1.19e-05  
    4  -10129.9447222374      2.30e-06  
    5  -10129.9447222649      8.76e-07  
    6  -10129.9447222681      2.85e-07  
    7  -10129.9447222687      7.01e-08  
    8  -10129.9447222688      1.38e-08  
    9  -10129.9447222687      5.52e-09  Convergence criterion met
 ---------------------------------------
 SCF time:   CPU 83.93s  wall 11.00s 
 SCF   energy in the final basis set =   -10129.9447222687
 Total energy in the final basis set =   -10129.9447222687

 --------------------------------------------------------------
             Orbital Energies (a.u.) and Symmetries
 --------------------------------------------------------------

 Alpha MOs, Restricted
 -- Occupied --                  
******* -482.86 -176.33 -165.73 -165.73 -165.73 -101.60  -62.52
  1 A'    2 A'    3 A'    4 A'    1 A"    5 A'    6 A'    7 A'                 
-56.336 -56.332 -56.332 -35.823 -31.317 -31.310 -31.310 -24.738
  8 A'    2 A"    9 A'   10 A'   11 A'    3 A"   12 A'   13 A'                 
-22.967 -22.965 -22.965 -22.961 -22.961 -10.348 -10.290  -9.511
 14 A'    4 A"   15 A'   16 A'    5 A"   17 A'   18 A'   19 A'                 
 -8.724  -7.277  -7.266  -7.265  -6.557  -6.542  -6.542  -6.372
 20 A'   21 A'    6 A"   22 A'   23 A'    7 A"   24 A'   25 A'                 
 -4.786  -4.769  -4.769  -2.668  -2.663  -2.663  -2.651  -2.651
 26 A'    8 A"   27 A'   28 A'    9 A"   29 A'   10 A"   30 A'                 
 -2.052  -2.046  -2.046  -2.032  -2.032  -1.284  -0.921  -0.856
 31 A'   32 A'   11 A"   12 A"   33 A'   34 A'   35 A'   36 A'                 
 -0.771  -0.683  -0.620  -0.548  -0.522  -0.504  -0.439  -0.417
 37 A'   38 A'   39 A'   40 A'   13 A"   41 A'   42 A'   43 A'                 
 -0.400  -0.361  -0.360  -0.323  -0.303  -0.284  -0.260
 14 A"   44 A'   15 A"   45 A'   16 A"   46 A'   17 A"                         
 -- Virtual --                   
 -0.079  -0.048  -0.040  -0.005   0.013   0.042   0.047   0.051
 47 A'   48 A'   18 A"   49 A'   50 A'   51 A'   52 A'   19 A"                 
  0.061   0.070   0.076   0.088   0.097   0.110   0.112   0.128
 53 A'   54 A'   20 A"   55 A'   21 A"   56 A'   57 A'   22 A"                 
  0.137   0.145   0.162   0.167   0.189   0.208   0.226   0.251
 58 A'   59 A'   60 A'   61 A'   62 A'   63 A'   23 A"   64 A'                 
  0.287   0.298   0.314   0.324   0.340   0.389   0.389   0.394
 24 A"   65 A'   66 A'   67 A'   68 A'   69 A'   25 A"   70 A'                 
  0.410   0.421   0.422   0.445   0.452   0.457   0.470   0.486
 26 A"   27 A"   71 A'   72 A'   28 A"   73 A'   74 A'   75 A'                 
  0.492   0.519   0.546   0.558   0.575   0.621   0.656   0.675
 29 A"   30 A"   76 A'   31 A"   77 A'   78 A'   79 A'   32 A"                 
  0.696   0.729   0.755   0.814   0.826   0.847   0.853   0.875
 80 A'   81 A'   82 A'   83 A'   33 A"   84 A'   34 A"   85 A'                 
  0.930   0.945   0.983   1.110   1.124   1.167   1.254   1.312
 86 A'   87 A'   88 A'   89 A'   35 A"   90 A'   36 A"   37 A"                 
  1.331   1.362   1.376   1.428   1.444   1.547   1.559   1.615
 91 A'   38 A"   92 A'   93 A'   94 A'   95 A'   39 A"   96 A'                 
  1.681   1.849   1.868   1.915   1.990   2.023   2.119   2.177
 97 A'   98 A'   40 A"   99 A'   41 A"  100 A'  101 A'  102 A'                 
  2.191   2.234   2.339   2.479   2.594   2.797   2.839   3.047
103 A'   42 A"  104 A'  105 A'   43 A"   44 A"  106 A'  107 A'                 
  3.108   3.383   3.741   3.765   3.946   3.948   3.980   3.984
108 A'  109 A'   45 A"  110 A'   46 A"   47 A"   48 A"  111 A'                 
  3.993   4.011   4.031   4.072   4.081   4.170   4.269   4.368
 49 A"  112 A'  113 A'   50 A"  114 A'  115 A'  116 A'  117 A'                 
  4.413   4.743   5.988   6.042   6.070   6.268   6.353   6.587
118 A'  119 A'   51 A"  120 A'  121 A'   52 A"  122 A'  123 A'                 
  6.666   7.531   7.572   7.657   9.728  23.279  24.050  25.784
124 A'   53 A"  125 A'  126 A'  127 A'  128 A'  129 A'   54 A"                 
 25.956  26.383  27.850  28.329  28.369  28.376  28.518  28.534
130 A'  131 A'  132 A'   55 A"  133 A'  134 A'   56 A"  135 A'                 
 28.544  28.593  28.688  47.910  66.716 127.872 127.905 127.926
 57 A"  136 A'  137 A'  138 A'  139 A'   58 A"  140 A'  141 A'                 
151.646 215.713 289.726 289.765 289.8811020.7041901.808
142 A'  143 A'   59 A"  144 A'  145 A'  146 A'  147 A'                         

 Beta MOs, Restricted
 -- Occupied --                  
******* -482.86 -176.33 -165.73 -165.73 -165.73 -101.60  -62.52
  1 A'    2 A'    3 A'    4 A'    1 A"    5 A'    6 A'    7 A'                 
-56.336 -56.332 -56.332 -35.823 -31.317 -31.310 -31.310 -24.738
  8 A'    2 A"    9 A'   10 A'   11 A'    3 A"   12 A'   13 A'                 
-22.967 -22.965 -22.965 -22.961 -22.961 -10.348 -10.290  -9.511
 14 A'    4 A"   15 A'   16 A'    5 A"   17 A'   18 A'   19 A'                 
 -8.724  -7.277  -7.266  -7.265  -6.557  -6.542  -6.542  -6.372
 20 A'   21 A'    6 A"   22 A'   23 A'    7 A"   24 A'   25 A'                 
 -4.786  -4.769  -4.769  -2.668  -2.663  -2.663  -2.651  -2.651
 26 A'    8 A"   27 A'   28 A'    9 A"   29 A'   10 A"   30 A'                 
 -2.052  -2.046  -2.046  -2.032  -2.032  -1.284  -0.921  -0.856
 31 A'   32 A'   11 A"   12 A"   33 A'   34 A'   35 A'   36 A'                 
 -0.771  -0.683  -0.620  -0.548  -0.522  -0.504  -0.439  -0.417
 37 A'   38 A'   39 A'   40 A'   13 A"   41 A'   42 A'   43 A'                 
 -0.400  -0.361  -0.360  -0.323  -0.303  -0.284  -0.260
 14 A"   44 A'   15 A"   45 A'   16 A"   46 A'   17 A"                         
 -- Virtual --                   
 -0.079  -0.048  -0.040  -0.005   0.013   0.042   0.047   0.051
 47 A'   48 A'   18 A"   49 A'   50 A'   51 A'   52 A'   19 A"                 
  0.061   0.070   0.076   0.088   0.097   0.110   0.112   0.128
 53 A'   54 A'   20 A"   55 A'   21 A"   56 A'   57 A'   22 A"                 
  0.137   0.145   0.162   0.167   0.189   0.208   0.226   0.251
 58 A'   59 A'   60 A'   61 A'   62 A'   63 A'   23 A"   64 A'                 
  0.287   0.298   0.314   0.324   0.340   0.389   0.389   0.394
 24 A"   65 A'   66 A'   67 A'   68 A'   69 A'   25 A"   70 A'                 
  0.410   0.421   0.422   0.445   0.452   0.457   0.470   0.486
 26 A"   27 A"   71 A'   72 A'   28 A"   73 A'   74 A'   75 A'                 
  0.492   0.519   0.546   0.558   0.575   0.621   0.656   0.675
 29 A"   30 A"   76 A'   31 A"   77 A'   78 A'   79 A'   32 A"                 
  0.696   0.729   0.755   0.814   0.826   0.847   0.853   0.875
 80 A'   81 A'   82 A'   83 A'   33 A"   84 A'   34 A"   85 A'                 
  0.930   0.945   0.983   1.110   1.124   1.167   1.254   1.312
 86 A'   87 A'   88 A'   89 A'   35 A"   90 A'   36 A"   37 A"                 
  1.331   1.362   1.376   1.428   1.444   1.547   1.559   1.615
 91 A'   38 A"   92 A'   93 A'   94 A'   95 A'   39 A"   96 A'                 
  1.681   1.849   1.868   1.915   1.990   2.023   2.119   2.177
 97 A'   98 A'   40 A"   99 A'   41 A"  100 A'  101 A'  102 A'                 
  2.191   2.234   2.339   2.479   2.594   2.797   2.839   3.047
103 A'   42 A"  104 A'  105 A'   43 A"   44 A"  106 A'  107 A'                 
  3.108   3.383   3.741   3.765   3.946   3.948   3.980   3.984
108 A'  109 A'   45 A"  110 A'   46 A"   47 A"   48 A"  111 A'                 
  3.993   4.011   4.031   4.072   4.081   4.170   4.269   4.368
 49 A"  112 A'  113 A'   50 A"  114 A'  115 A'  116 A'  117 A'                 
  4.413   4.743   5.988   6.042   6.070   6.268   6.353   6.587
118 A'  119 A'   51 A"  120 A'  121 A'   52 A"  122 A'  123 A'                 
  6.666   7.531   7.572   7.657   9.728  23.279  24.050  25.784
124 A'   53 A"  125 A'  126 A'  127 A'  128 A'  129 A'   54 A"                 
 25.956  26.383  27.850  28.329  28.369  28.376  28.518  28.534
130 A'  131 A'  132 A'   55 A"  133 A'  134 A'   56 A"  135 A'                 
 28.544  28.593  28.688  47.910  66.716 127.872 127.905 127.926
 57 A"  136 A'  137 A'  138 A'  139 A'   58 A"  140 A'  141 A'                 
151.646 215.713 289.726 289.765 289.8811020.7041901.808
142 A'  143 A'   59 A"  144 A'  145 A'  146 A'  147 A'                         
 --------------------------------------------------------------

          Ground-State Mulliken Net Atomic Charges

     Atom                 Charge (a.u.)
  ----------------------------------------
      1 Cl                    0.357850
      2 Br                   -0.133767
      3 F                    -0.007789
      4 I                     0.141818
      5 C                    -0.459907
      6 C                     0.101796
  ----------------------------------------
  Sum of atomic charges =     0.000000

 -----------------------------------------------------------------
                    Cartesian Multipole Moments
 -----------------------------------------------------------------
    Charge (ESU x 10^10)
                 0.0000
    Dipole Moment (Debye)
         X      -0.3521      Y       0.2939      Z      -0.0000
       Tot       0.4587
    Quadrupole Moments (Debye-Ang)
        XX     -73.8901     XY       3.2617     YY     -72.9847
        XZ       0.0000     YZ      -0.0000     ZZ     -76.2312
    Octopole Moments (Debye-Ang^2)
       XXX     -75.1913    XXY      10.0286    XYY     -35.8394
       YYY      27.5192    XXZ      -0.0000    XYZ      -0.0000
       YYZ      -0.0000    XZZ     -24.6215    YZZ       6.9953
       ZZZ      -0.0000
    Hexadecapole Moments (Debye-Ang^3)
      XXXX   -1142.4751   XXXY    -107.6394   XXYY    -334.0209
      XYYY    -131.6521   YYYY    -914.2443   XXXZ       0.0000
      XXYZ       0.0000   XYYZ       0.0000   YYYZ      -0.0000
      XXZZ    -214.2445   XYZZ     -52.4434   YYZZ    -180.7061
      XZZZ       0.0000   YZZZ       0.0000   ZZZZ     -94.4686
 -----------------------------------------------------------------
 Calculating analytic gradient of the SCF energy
 Gradient of SCF Energy
            1           2           3           4           5           6
    1   0.0003068  -0.0001078   0.0003848   0.0007244  -0.0005309  -0.0007773
    2  -0.0000708  -0.0001205   0.0005758   0.0007054  -0.0004013  -0.0006887
    3  -0.0000000  -0.0000000   0.0000000   0.0000000   0.0000000  -0.0000000
 Max gradient component =       7.773E-04
 RMS gradient           =       4.182E-04
 Gradient time:  CPU 35.40 s  wall 4.55 s
 Geometry Optimization Parameters
   NAtoms,    NIC,     NZ,  NCons,   NDum,   NFix, NCnnct, MaxDiis
        6      37       0       0       0       0       0       0

 Cartesian Hessian Update
 Hessian Updated using BFGS Update


** GEOMETRY OPTIMIZATION IN DELOCALIZED INTERNAL COORDINATES **
   Searching for a Minimum

   Optimization Cycle:  20

                       Coordinates (Angstroms)
     ATOM                X               Y               Z
      1  Cl        2.9827073656    0.8860703566    0.0000000000
      2  Br       -0.2600490651    1.8109056660    0.0000000000
      3  F         2.1351176944   -1.5058795211    0.0000000000
      4  I        -1.0293632382   -1.5210692407    0.0000000000
      5  C         1.6884001146   -0.2483745972    0.0000000000
      6  C         0.3813537202    0.0264402963    0.0000000000
   Point Group: cs    Number of degrees of freedom:     9


   Energy is -10129.944722269

 Hessian Updated using BFGS Update

  9 Hessian modes will be used to form the next step
  Hessian Eigenvalues:
     0.048565    0.105943    0.168951    0.255940    0.275541    0.397162
     0.491341    0.568754    1.034898

 Minimum Search - Taking Simple RFO Step
 Searching for Lamda that Minimizes Along All modes
 Value Taken    Lamda =  -0.00000669
 Step Taken.  Stepsize is  0.006118

                             Maximum     Tolerance    Cnvgd?
         Gradient           0.000767      0.000300      NO
         Displacement       0.003584      0.001200      NO
         Energy change     -0.000009      0.000001      NO


 New Cartesian Coordinates Obtained by Inverse Iteration

 Displacement from previous Coordinates is:  0.004521
 ----------------------------------------------------------------
             Standard Nuclear Orientation (Angstroms)
    I     Atom           X                Y                Z
 ----------------------------------------------------------------
    1      Cl      2.9819601478     0.8863229383     0.0000000000
    2      Br     -0.2601178186     1.8110296823     0.0000000000
    3      F       2.1339281333    -1.5066165879     0.0000000000
    4      I      -1.0293046673    -1.5217926310     0.0000000000
    5      C       1.6893698219    -0.2480721792     0.0000000000
    6      C       0.3823309742     0.0272217374     0.0000000000
 ----------------------------------------------------------------
 Molecular Point Group                 Cs    NOp =  2
 Largest Abelian Subgroup              Cs    NOp =  2
 Nuclear Repulsion Energy =   967.9129795706 hartrees
 There are       63 alpha and       63 beta electrons
 Applying Cartesian multipole field
    Component          Value
    ---------          -----
     (2,0,0)        1.00000E-11
     (0,2,0)        2.00000E-11
     (0,0,2)       -3.00000E-11
 Nucleus-field energy     =     0.0000000290 hartrees
 Requested basis set is 6-311++G(d,p)
 There are 74 shells and 206 basis functions
 A cutoff of  1.0D-11 yielded   2076 shell pairs
 There are     17452 function pairs (     19522 Cartesian)
 Smallest overlap matrix eigenvalue = 3.46E-05
 Guess MOs from SCF MO coefficient file

 -----------------------------------------------------------------------
  General SCF calculation program by
  Eric Jon Sundstrom, Paul Horn, Yuezhi Mao, Dmitri Zuev, Alec White,
  David Stuck, Shaama M.S., Shane Yost, Joonho Lee, David Small,
  Daniel Levine, Susi Lehtola, Hugh Burton, Evgeny Epifanovsky
 -----------------------------------------------------------------------
 Exchange:     0.2000 Hartree-Fock + 0.0800 Slater + 0.7200 B88
 Correlation:  0.1900 VWN1RPA + 0.8100 LYP
 Using SG-1 standard quadrature grid
 using 8 threads for integral computing
 -------------------------------------------------------
 OpenMP Integral computing Module                
 Release: version 2.0, May 2017, Q-Chem Inc. Pleasanton 
 -------------------------------------------------------
 -------------------------------------------------------
 OpenMP BLAS3 based DFT computing Module                
 Release: version 1.0, May 2013, Q-Chem Inc. Pittsburgh 
 -------------------------------------------------------
 A restricted SCF calculation will be
 performed using DIIS
 SCF converges when DIIS error is below 1.0e-08
 ---------------------------------------
  Cycle       Energy         DIIS error
 ---------------------------------------
    1  -10129.9447234765      2.04e-05  
    2  -10129.9447261587      9.65e-06  
    3  -10129.9447255872      1.42e-05  
    4  -10129.9447266245      1.46e-06  
    5  -10129.9447266341      6.64e-07  
    6  -10129.9447266358      1.77e-07  
    7  -10129.9447266360      5.44e-08  
    8  -10129.9447266359      1.30e-08  
    9  -10129.9447266361      5.75e-09  Convergence criterion met
 ---------------------------------------
 SCF time:   CPU 70.03s  wall 9.00s 
 SCF   energy in the final basis set =   -10129.9447266361
 Total energy in the final basis set =   -10129.9447266361

 --------------------------------------------------------------
             Orbital Energies (a.u.) and Symmetries
 --------------------------------------------------------------

 Alpha MOs, Restricted
 -- Occupied --                  
******* -482.86 -176.33 -165.73 -165.73 -165.73 -101.60  -62.52
  1 A'    2 A'    3 A'    4 A'    1 A"    5 A'    6 A'    7 A'                 
-56.336 -56.332 -56.332 -35.823 -31.316 -31.310 -31.310 -24.738
  8 A'    2 A"    9 A'   10 A'   11 A'    3 A"   12 A'   13 A'                 
-22.967 -22.965 -22.965 -22.960 -22.960 -10.348 -10.290  -9.512
 14 A'    4 A"   15 A'   16 A'    5 A"   17 A'   18 A'   19 A'                 
 -8.724  -7.277  -7.266  -7.266  -6.557  -6.542  -6.542  -6.372
 20 A'   21 A'    6 A"   22 A'   23 A'    7 A"   24 A'   25 A'                 
 -4.785  -4.769  -4.769  -2.668  -2.663  -2.663  -2.651  -2.651
 26 A'    8 A"   27 A'   28 A'    9 A"   29 A'   10 A"   30 A'                 
 -2.051  -2.046  -2.046  -2.032  -2.032  -1.284  -0.921  -0.856
 31 A'   32 A'   11 A"   12 A"   33 A'   34 A'   35 A'   36 A'                 
 -0.771  -0.683  -0.620  -0.548  -0.522  -0.504  -0.439  -0.417
 37 A'   38 A'   39 A'   40 A'   13 A"   41 A'   42 A'   43 A'                 
 -0.400  -0.361  -0.360  -0.323  -0.303  -0.284  -0.260
 14 A"   44 A'   15 A"   45 A'   16 A"   46 A'   17 A"                         
 -- Virtual --                   
 -0.079  -0.048  -0.040  -0.005   0.013   0.042   0.047   0.050
 47 A'   48 A'   18 A"   49 A'   50 A'   51 A'   52 A'   19 A"                 
  0.061   0.070   0.076   0.088   0.097   0.110   0.112   0.128
 53 A'   54 A'   20 A"   55 A'   21 A"   56 A'   57 A'   22 A"                 
  0.137   0.145   0.162   0.167   0.189   0.208   0.226   0.250
 58 A'   59 A'   60 A'   61 A'   62 A'   63 A'   23 A"   64 A'                 
  0.287   0.298   0.314   0.324   0.340   0.389   0.389   0.394
 24 A"   65 A'   66 A'   67 A'   68 A'   69 A'   25 A"   70 A'                 
  0.410   0.421   0.422   0.445   0.452   0.457   0.470   0.486
 26 A"   27 A"   71 A'   72 A'   28 A"   73 A'   74 A'   75 A'                 
  0.492   0.519   0.546   0.558   0.575   0.621   0.656   0.674
 29 A"   30 A"   76 A'   31 A"   77 A'   78 A'   79 A'   32 A"                 
  0.695   0.729   0.754   0.814   0.826   0.847   0.853   0.875
 80 A'   81 A'   82 A'   83 A'   33 A"   84 A'   34 A"   85 A'                 
  0.930   0.946   0.983   1.109   1.124   1.168   1.255   1.313
 86 A'   87 A'   88 A'   89 A'   35 A"   90 A'   36 A"   37 A"                 
  1.331   1.362   1.376   1.428   1.444   1.547   1.560   1.616
 91 A'   38 A"   92 A'   93 A'   94 A'   95 A'   39 A"   96 A'                 
  1.681   1.850   1.868   1.915   1.990   2.023   2.119   2.178
 97 A'   98 A'   40 A"   99 A'   41 A"  100 A'  101 A'  102 A'                 
  2.191   2.234   2.339   2.479   2.594   2.797   2.839   3.047
103 A'   42 A"  104 A'  105 A'   43 A"   44 A"  106 A'  107 A'                 
  3.108   3.383   3.741   3.765   3.946   3.949   3.980   3.984
108 A'  109 A'   45 A"  110 A'   46 A"   47 A"   48 A"  111 A'                 
  3.993   4.011   4.031   4.071   4.081   4.170   4.269   4.368
 49 A"  112 A'  113 A'   50 A"  114 A'  115 A'  116 A'  117 A'                 
  4.412   4.743   5.988   6.042   6.070   6.269   6.353   6.586
118 A'  119 A'   51 A"  120 A'  121 A'   52 A"  122 A'  123 A'                 
  6.666   7.531   7.572   7.657   9.728  23.279  24.050  25.784
124 A'   53 A"  125 A'  126 A'  127 A'  128 A'  129 A'   54 A"                 
 25.956  26.383  27.850  28.329  28.369  28.376  28.519  28.535
130 A'  131 A'  132 A'   55 A"  133 A'  134 A'   56 A"  135 A'                 
 28.544  28.593  28.688  47.910  66.716 127.872 127.905 127.926
 57 A"  136 A'  137 A'  138 A'  139 A'   58 A"  140 A'  141 A'                 
151.645 215.713 289.726 289.765 289.8811020.7041901.808
142 A'  143 A'   59 A"  144 A'  145 A'  146 A'  147 A'                         

 Beta MOs, Restricted
 -- Occupied --                  
******* -482.86 -176.33 -165.73 -165.73 -165.73 -101.60  -62.52
  1 A'    2 A'    3 A'    4 A'    1 A"    5 A'    6 A'    7 A'                 
-56.336 -56.332 -56.332 -35.823 -31.316 -31.310 -31.310 -24.738
  8 A'    2 A"    9 A'   10 A'   11 A'    3 A"   12 A'   13 A'                 
-22.967 -22.965 -22.965 -22.960 -22.960 -10.348 -10.290  -9.512
 14 A'    4 A"   15 A'   16 A'    5 A"   17 A'   18 A'   19 A'                 
 -8.724  -7.277  -7.266  -7.266  -6.557  -6.542  -6.542  -6.372
 20 A'   21 A'    6 A"   22 A'   23 A'    7 A"   24 A'   25 A'                 
 -4.785  -4.769  -4.769  -2.668  -2.663  -2.663  -2.651  -2.651
 26 A'    8 A"   27 A'   28 A'    9 A"   29 A'   10 A"   30 A'                 
 -2.051  -2.046  -2.046  -2.032  -2.032  -1.284  -0.921  -0.856
 31 A'   32 A'   11 A"   12 A"   33 A'   34 A'   35 A'   36 A'                 
 -0.771  -0.683  -0.620  -0.548  -0.522  -0.504  -0.439  -0.417
 37 A'   38 A'   39 A'   40 A'   13 A"   41 A'   42 A'   43 A'                 
 -0.400  -0.361  -0.360  -0.323  -0.303  -0.284  -0.260
 14 A"   44 A'   15 A"   45 A'   16 A"   46 A'   17 A"                         
 -- Virtual --                   
 -0.079  -0.048  -0.040  -0.005   0.013   0.042   0.047   0.050
 47 A'   48 A'   18 A"   49 A'   50 A'   51 A'   52 A'   19 A"                 
  0.061   0.070   0.076   0.088   0.097   0.110   0.112   0.128
 53 A'   54 A'   20 A"   55 A'   21 A"   56 A'   57 A'   22 A"                 
  0.137   0.145   0.162   0.167   0.189   0.208   0.226   0.250
 58 A'   59 A'   60 A'   61 A'   62 A'   63 A'   23 A"   64 A'                 
  0.287   0.298   0.314   0.324   0.340   0.389   0.389   0.394
 24 A"   65 A'   66 A'   67 A'   68 A'   69 A'   25 A"   70 A'                 
  0.410   0.421   0.422   0.445   0.452   0.457   0.470   0.486
 26 A"   27 A"   71 A'   72 A'   28 A"   73 A'   74 A'   75 A'                 
  0.492   0.519   0.546   0.558   0.575   0.621   0.656   0.674
 29 A"   30 A"   76 A'   31 A"   77 A'   78 A'   79 A'   32 A"                 
  0.695   0.729   0.754   0.814   0.826   0.847   0.853   0.875
 80 A'   81 A'   82 A'   83 A'   33 A"   84 A'   34 A"   85 A'                 
  0.930   0.946   0.983   1.109   1.124   1.168   1.255   1.313
 86 A'   87 A'   88 A'   89 A'   35 A"   90 A'   36 A"   37 A"                 
  1.331   1.362   1.376   1.428   1.444   1.547   1.560   1.616
 91 A'   38 A"   92 A'   93 A'   94 A'   95 A'   39 A"   96 A'                 
  1.681   1.850   1.868   1.915   1.990   2.023   2.119   2.178
 97 A'   98 A'   40 A"   99 A'   41 A"  100 A'  101 A'  102 A'                 
  2.191   2.234   2.339   2.479   2.594   2.797   2.839   3.047
103 A'   42 A"  104 A'  105 A'   43 A"   44 A"  106 A'  107 A'                 
  3.108   3.383   3.741   3.765   3.946   3.949   3.980   3.984
108 A'  109 A'   45 A"  110 A'   46 A"   47 A"   48 A"  111 A'                 
  3.993   4.011   4.031   4.071   4.081   4.170   4.269   4.368
 49 A"  112 A'  113 A'   50 A"  114 A'  115 A'  116 A'  117 A'                 
  4.412   4.743   5.988   6.042   6.070   6.269   6.353   6.586
118 A'  119 A'   51 A"  120 A'  121 A'   52 A"  122 A'  123 A'                 
  6.666   7.531   7.572   7.657   9.728  23.279  24.050  25.784
124 A'   53 A"  125 A'  126 A'  127 A'  128 A'  129 A'   54 A"                 
 25.956  26.383  27.850  28.329  28.369  28.376  28.519  28.535
130 A'  131 A'  132 A'   55 A"  133 A'  134 A'   56 A"  135 A'                 
 28.544  28.593  28.688  47.910  66.716 127.872 127.905 127.926
 57 A"  136 A'  137 A'  138 A'  139 A'   58 A"  140 A'  141 A'                 
151.645 215.713 289.726 289.765 289.8811020.7041901.808
142 A'  143 A'   59 A"  144 A'  145 A'  146 A'  147 A'                         
 --------------------------------------------------------------

          Ground-State Mulliken Net Atomic Charges

     Atom                 Charge (a.u.)
  ----------------------------------------
      1 Cl                    0.358572
      2 Br                   -0.133706
      3 F                    -0.008049
      4 I                     0.141228
      5 C                    -0.460774
      6 C                     0.102729
  ----------------------------------------
  Sum of atomic charges =     0.000000

 -----------------------------------------------------------------
                    Cartesian Multipole Moments
 -----------------------------------------------------------------
    Charge (ESU x 10^10)
                 0.0000
    Dipole Moment (Debye)
         X      -0.3423      Y       0.3029      Z       0.0000
       Tot       0.4570
    Quadrupole Moments (Debye-Ang)
        XX     -73.8669     XY       3.2696     YY     -72.9858
        XZ      -0.0000     YZ      -0.0000     ZZ     -76.2323
    Octopole Moments (Debye-Ang^2)
       XXX     -75.0854    XXY      10.0790    XYY     -35.8243
       YYY      27.5884    XXZ      -0.0000    XYZ       0.0000
       YYZ      -0.0000    XZZ     -24.6053    YZZ       7.0187
       ZZZ       0.0000
    Hexadecapole Moments (Debye-Ang^3)
      XXXX   -1141.9096   XXXY    -107.6519   XXYY    -333.9899
      XYYY    -131.6625   YYYY    -914.7696   XXXZ      -0.0000
      XXYZ      -0.0000   XYYZ       0.0000   YYYZ      -0.0000
      XXZZ    -214.1592   XYZZ     -52.4594   YYZZ    -180.7986
      XZZZ       0.0000   YZZZ      -0.0000   ZZZZ     -94.4748
 -----------------------------------------------------------------
 Calculating analytic gradient of the SCF energy
 Gradient of SCF Energy
            1           2           3           4           5           6
    1  -0.0002048  -0.0001200   0.0001331   0.0004254   0.0002183  -0.0004519
    2  -0.0002091  -0.0001454   0.0003114   0.0004192  -0.0000286  -0.0003475
    3   0.0000000   0.0000000   0.0000000   0.0000000   0.0000000  -0.0000000
 Max gradient component =       4.519E-04
 RMS gradient           =       2.316E-04
 Gradient time:  CPU 35.36 s  wall 4.55 s
 Geometry Optimization Parameters
   NAtoms,    NIC,     NZ,  NCons,   NDum,   NFix, NCnnct, MaxDiis
        6      37       0       0       0       0       0       0

 Cartesian Hessian Update
 Hessian Updated using BFGS Update


** GEOMETRY OPTIMIZATION IN DELOCALIZED INTERNAL COORDINATES **
   Searching for a Minimum

   Optimization Cycle:  21

                       Coordinates (Angstroms)
     ATOM                X               Y               Z
      1  Cl        2.9819601478    0.8863229383    0.0000000000
      2  Br       -0.2601178186    1.8110296823    0.0000000000
      3  F         2.1339281333   -1.5066165879    0.0000000000
      4  I        -1.0293046673   -1.5217926310    0.0000000000
      5  C         1.6893698219   -0.2480721792    0.0000000000
      6  C         0.3823309742    0.0272217374    0.0000000000
   Point Group: cs    Number of degrees of freedom:     9


   Energy is -10129.944726636

 Hessian Updated using BFGS Update

  9 Hessian modes will be used to form the next step
  Hessian Eigenvalues:
     0.047102    0.085325    0.157438    0.254192    0.273689    0.393820
     0.478008    0.569616    1.034141

 Minimum Search - Taking Simple RFO Step
 Searching for Lamda that Minimizes Along All modes
 Value Taken    Lamda =  -0.00000208
 Step Taken.  Stepsize is  0.005095

                             Maximum     Tolerance    Cnvgd?
         Gradient           0.000340      0.000300      NO
         Displacement       0.004337      0.001200      NO
         Energy change     -0.000004      0.000001      NO


 New Cartesian Coordinates Obtained by Inverse Iteration

 Displacement from previous Coordinates is:  0.003671
 ----------------------------------------------------------------
             Standard Nuclear Orientation (Angstroms)
    I     Atom           X                Y                Z
 ----------------------------------------------------------------
    1      Cl      2.9817527331     0.8867074385     0.0000000000
    2      Br     -0.2596030284     1.8116835671     0.0000000000
    3      F       2.1329892306    -1.5070495181     0.0000000000
    4      I      -1.0290906240    -1.5230080444     0.0000000000
    5      C       1.6895348183    -0.2478683820     0.0000000000
    6      C       0.3825834617     0.0276278989     0.0000000000
 ----------------------------------------------------------------
 Molecular Point Group                 Cs    NOp =  2
 Largest Abelian Subgroup              Cs    NOp =  2
 Nuclear Repulsion Energy =   967.7193353474 hartrees
 There are       63 alpha and       63 beta electrons
 Applying Cartesian multipole field
    Component          Value
    ---------          -----
     (2,0,0)        1.00000E-11
     (0,2,0)        2.00000E-11
     (0,0,2)       -3.00000E-11
 Nucleus-field energy     =     0.0000000290 hartrees
 Requested basis set is 6-311++G(d,p)
 There are 74 shells and 206 basis functions
 A cutoff of  1.0D-11 yielded   2075 shell pairs
 There are     17427 function pairs (     19486 Cartesian)
 Smallest overlap matrix eigenvalue = 3.47E-05
 Guess MOs from SCF MO coefficient file

 -----------------------------------------------------------------------
  General SCF calculation program by
  Eric Jon Sundstrom, Paul Horn, Yuezhi Mao, Dmitri Zuev, Alec White,
  David Stuck, Shaama M.S., Shane Yost, Joonho Lee, David Small,
  Daniel Levine, Susi Lehtola, Hugh Burton, Evgeny Epifanovsky
 -----------------------------------------------------------------------
 Exchange:     0.2000 Hartree-Fock + 0.0800 Slater + 0.7200 B88
 Correlation:  0.1900 VWN1RPA + 0.8100 LYP
 Using SG-1 standard quadrature grid
 using 8 threads for integral computing
 -------------------------------------------------------
 OpenMP Integral computing Module                
 Release: version 2.0, May 2017, Q-Chem Inc. Pleasanton 
 -------------------------------------------------------
 -------------------------------------------------------
 OpenMP BLAS3 based DFT computing Module                
 Release: version 1.0, May 2013, Q-Chem Inc. Pittsburgh 
 -------------------------------------------------------
 A restricted SCF calculation will be
 performed using DIIS
 SCF converges when DIIS error is below 1.0e-08
 ---------------------------------------
  Cycle       Energy         DIIS error
 ---------------------------------------
    1  -10129.9447270779      1.11e-05  
    2  -10129.9447277271      6.56e-06  
    3  -10129.9447275947      8.22e-06  
    4  -10129.9447279521      7.31e-07  
    5  -10129.9447279544      2.92e-07  
    6  -10129.9447279545      8.22e-08  
    7  -10129.9447279545      1.97e-08  
    8  -10129.9447279544      8.15e-09  Convergence criterion met
 ---------------------------------------
 SCF time:   CPU 62.15s  wall 8.00s 
 SCF   energy in the final basis set =   -10129.9447279544
 Total energy in the final basis set =   -10129.9447279544

 --------------------------------------------------------------
             Orbital Energies (a.u.) and Symmetries
 --------------------------------------------------------------

 Alpha MOs, Restricted
 -- Occupied --                  
******* -482.86 -176.33 -165.73 -165.73 -165.73 -101.60  -62.52
  1 A'    2 A'    3 A'    4 A'    1 A"    5 A'    6 A'    7 A'                 
-56.336 -56.332 -56.332 -35.823 -31.316 -31.310 -31.310 -24.738
  8 A'    2 A"    9 A'   10 A'   11 A'    3 A"   12 A'   13 A'                 
-22.967 -22.965 -22.965 -22.960 -22.960 -10.348 -10.290  -9.512
 14 A'    4 A"   15 A'   16 A'    5 A"   17 A'   18 A'   19 A'                 
 -8.724  -7.277  -7.266  -7.266  -6.557  -6.542  -6.542  -6.372
 20 A'   21 A'    6 A"   22 A'   23 A'    7 A"   24 A'   25 A'                 
 -4.785  -4.769  -4.769  -2.668  -2.663  -2.663  -2.651  -2.651
 26 A'    8 A"   27 A'   28 A'    9 A"   29 A'   10 A"   30 A'                 
 -2.051  -2.046  -2.046  -2.032  -2.032  -1.284  -0.921  -0.856
 31 A'   32 A'   11 A"   12 A"   33 A'   34 A'   35 A'   36 A'                 
 -0.771  -0.683  -0.620  -0.548  -0.522  -0.504  -0.439  -0.417
 37 A'   38 A'   39 A'   40 A'   13 A"   41 A'   42 A'   43 A'                 
 -0.400  -0.361  -0.360  -0.323  -0.303  -0.284  -0.260
 14 A"   44 A'   15 A"   45 A'   16 A"   46 A'   17 A"                         
 -- Virtual --                   
 -0.079  -0.048  -0.040  -0.005   0.013   0.042   0.047   0.050
 47 A'   48 A'   18 A"   49 A'   50 A'   51 A'   52 A'   19 A"                 
  0.061   0.070   0.076   0.088   0.097   0.110   0.112   0.128
 53 A'   54 A'   20 A"   55 A'   21 A"   56 A'   57 A'   22 A"                 
  0.137   0.145   0.162   0.167   0.189   0.208   0.226   0.250
 58 A'   59 A'   60 A'   61 A'   62 A'   63 A'   23 A"   64 A'                 
  0.287   0.298   0.314   0.324   0.340   0.389   0.390   0.394
 24 A"   65 A'   66 A'   67 A'   68 A'   69 A'   25 A"   70 A'                 
  0.410   0.421   0.422   0.445   0.452   0.457   0.470   0.486
 26 A"   27 A"   71 A'   72 A'   28 A"   73 A'   74 A'   75 A'                 
  0.492   0.519   0.546   0.558   0.575   0.621   0.656   0.674
 29 A"   30 A"   76 A'   31 A"   77 A'   78 A'   79 A'   32 A"                 
  0.695   0.729   0.754   0.814   0.825   0.847   0.853   0.875
 80 A'   81 A'   82 A'   83 A'   33 A"   84 A'   34 A"   85 A'                 
  0.930   0.946   0.983   1.109   1.124   1.168   1.255   1.312
 86 A'   87 A'   88 A'   89 A'   35 A"   90 A'   36 A"   37 A"                 
  1.330   1.362   1.376   1.428   1.444   1.547   1.560   1.616
 91 A'   38 A"   92 A'   93 A'   94 A'   95 A'   39 A"   96 A'                 
  1.681   1.850   1.868   1.914   1.990   2.023   2.119   2.177
 97 A'   98 A'   40 A"   99 A'   41 A"  100 A'  101 A'  102 A'                 
  2.191   2.234   2.339   2.478   2.594   2.797   2.839   3.047
103 A'   42 A"  104 A'  105 A'   43 A"   44 A"  106 A'  107 A'                 
  3.108   3.383   3.741   3.765   3.946   3.948   3.980   3.984
108 A'  109 A'   45 A"  110 A'   46 A"   47 A"   48 A"  111 A'                 
  3.993   4.011   4.031   4.071   4.081   4.170   4.269   4.368
 49 A"  112 A'  113 A'   50 A"  114 A'  115 A'  116 A'  117 A'                 
  4.412   4.743   5.988   6.042   6.069   6.269   6.353   6.586
118 A'  119 A'   51 A"  120 A'  121 A'   52 A"  122 A'  123 A'                 
  6.666   7.531   7.572   7.657   9.728  23.279  24.050  25.784
124 A'   53 A"  125 A'  126 A'  127 A'  128 A'  129 A'   54 A"                 
 25.956  26.383  27.850  28.329  28.369  28.376  28.519  28.535
130 A'  131 A'  132 A'   55 A"  133 A'  134 A'   56 A"  135 A'                 
 28.544  28.593  28.688  47.910  66.716 127.872 127.905 127.926
 57 A"  136 A'  137 A'  138 A'  139 A'   58 A"  140 A'  141 A'                 
151.645 215.713 289.726 289.765 289.8811020.7041901.808
142 A'  143 A'   59 A"  144 A'  145 A'  146 A'  147 A'                         

 Beta MOs, Restricted
 -- Occupied --                  
******* -482.86 -176.33 -165.73 -165.73 -165.73 -101.60  -62.52
  1 A'    2 A'    3 A'    4 A'    1 A"    5 A'    6 A'    7 A'                 
-56.336 -56.332 -56.332 -35.823 -31.316 -31.310 -31.310 -24.738
  8 A'    2 A"    9 A'   10 A'   11 A'    3 A"   12 A'   13 A'                 
-22.967 -22.965 -22.965 -22.960 -22.960 -10.348 -10.290  -9.512
 14 A'    4 A"   15 A'   16 A'    5 A"   17 A'   18 A'   19 A'                 
 -8.724  -7.277  -7.266  -7.266  -6.557  -6.542  -6.542  -6.372
 20 A'   21 A'    6 A"   22 A'   23 A'    7 A"   24 A'   25 A'                 
 -4.785  -4.769  -4.769  -2.668  -2.663  -2.663  -2.651  -2.651
 26 A'    8 A"   27 A'   28 A'    9 A"   29 A'   10 A"   30 A'                 
 -2.051  -2.046  -2.046  -2.032  -2.032  -1.284  -0.921  -0.856
 31 A'   32 A'   11 A"   12 A"   33 A'   34 A'   35 A'   36 A'                 
 -0.771  -0.683  -0.620  -0.548  -0.522  -0.504  -0.439  -0.417
 37 A'   38 A'   39 A'   40 A'   13 A"   41 A'   42 A'   43 A'                 
 -0.400  -0.361  -0.360  -0.323  -0.303  -0.284  -0.260
 14 A"   44 A'   15 A"   45 A'   16 A"   46 A'   17 A"                         
 -- Virtual --                   
 -0.079  -0.048  -0.040  -0.005   0.013   0.042   0.047   0.050
 47 A'   48 A'   18 A"   49 A'   50 A'   51 A'   52 A'   19 A"                 
  0.061   0.070   0.076   0.088   0.097   0.110   0.112   0.128
 53 A'   54 A'   20 A"   55 A'   21 A"   56 A'   57 A'   22 A"                 
  0.137   0.145   0.162   0.167   0.189   0.208   0.226   0.250
 58 A'   59 A'   60 A'   61 A'   62 A'   63 A'   23 A"   64 A'                 
  0.287   0.298   0.314   0.324   0.340   0.389   0.390   0.394
 24 A"   65 A'   66 A'   67 A'   68 A'   69 A'   25 A"   70 A'                 
  0.410   0.421   0.422   0.445   0.452   0.457   0.470   0.486
 26 A"   27 A"   71 A'   72 A'   28 A"   73 A'   74 A'   75 A'                 
  0.492   0.519   0.546   0.558   0.575   0.621   0.656   0.674
 29 A"   30 A"   76 A'   31 A"   77 A'   78 A'   79 A'   32 A"                 
  0.695   0.729   0.754   0.814   0.825   0.847   0.853   0.875
 80 A'   81 A'   82 A'   83 A'   33 A"   84 A'   34 A"   85 A'                 
  0.930   0.946   0.983   1.109   1.124   1.168   1.255   1.312
 86 A'   87 A'   88 A'   89 A'   35 A"   90 A'   36 A"   37 A"                 
  1.330   1.362   1.376   1.428   1.444   1.547   1.560   1.616
 91 A'   38 A"   92 A'   93 A'   94 A'   95 A'   39 A"   96 A'                 
  1.681   1.850   1.868   1.914   1.990   2.023   2.119   2.177
 97 A'   98 A'   40 A"   99 A'   41 A"  100 A'  101 A'  102 A'                 
  2.191   2.234   2.339   2.478   2.594   2.797   2.839   3.047
103 A'   42 A"  104 A'  105 A'   43 A"   44 A"  106 A'  107 A'                 
  3.108   3.383   3.741   3.765   3.946   3.948   3.980   3.984
108 A'  109 A'   45 A"  110 A'   46 A"   47 A"   48 A"  111 A'                 
  3.993   4.011   4.031   4.071   4.081   4.170   4.269   4.368
 49 A"  112 A'  113 A'   50 A"  114 A'  115 A'  116 A'  117 A'                 
  4.412   4.743   5.988   6.042   6.069   6.269   6.353   6.586
118 A'  119 A'   51 A"  120 A'  121 A'   52 A"  122 A'  123 A'                 
  6.666   7.531   7.572   7.657   9.728  23.279  24.050  25.784
124 A'   53 A"  125 A'  126 A'  127 A'  128 A'  129 A'   54 A"                 
 25.956  26.383  27.850  28.329  28.369  28.376  28.519  28.535
130 A'  131 A'  132 A'   55 A"  133 A'  134 A'   56 A"  135 A'                 
 28.544  28.593  28.688  47.910  66.716 127.872 127.905 127.926
 57 A"  136 A'  137 A'  138 A'  139 A'   58 A"  140 A'  141 A'                 
151.645 215.713 289.726 289.765 289.8811020.7041901.808
142 A'  143 A'   59 A"  144 A'  145 A'  146 A'  147 A'                         
 --------------------------------------------------------------

          Ground-State Mulliken Net Atomic Charges

     Atom                 Charge (a.u.)
  ----------------------------------------
      1 Cl                    0.358899
      2 Br                   -0.133737
      3 F                    -0.008204
      4 I                     0.140965
      5 C                    -0.461375
      6 C                     0.103451
  ----------------------------------------
  Sum of atomic charges =     0.000000

 -----------------------------------------------------------------
                    Cartesian Multipole Moments
 -----------------------------------------------------------------
    Charge (ESU x 10^10)
                 0.0000
    Dipole Moment (Debye)
         X      -0.3388      Y       0.3061      Z       0.0000
       Tot       0.4566
    Quadrupole Moments (Debye-Ang)
        XX     -73.8635     XY       3.2759     YY     -72.9790
        XZ      -0.0000     YZ       0.0000     ZZ     -76.2344
    Octopole Moments (Debye-Ang^2)
       XXX     -75.0815    XXY      10.1096    XYY     -35.8346
       YYY      27.6431    XXZ       0.0000    XYZ       0.0000
       YYZ       0.0000    XZZ     -24.6135    YZZ       7.0394
       ZZZ       0.0000
    Hexadecapole Moments (Debye-Ang^3)
      XXXX   -1141.6046   XXXY    -107.8007   XXYY    -334.0798
      XYYY    -131.7583   YYYY    -915.5966   XXXZ      -0.0000
      XXYZ       0.0000   XYYZ      -0.0000   YYYZ       0.0000
      XXZZ    -214.1095   XYZZ     -52.5148   YYZZ    -180.9650
      XZZZ      -0.0000   YZZZ      -0.0000   ZZZZ     -94.4813
 -----------------------------------------------------------------
 Calculating analytic gradient of the SCF energy
 Gradient of SCF Energy
            1           2           3           4           5           6
    1  -0.0002927  -0.0000951   0.0000026   0.0002493   0.0003449  -0.0002090
    2  -0.0001158  -0.0000032   0.0000727   0.0001687   0.0001630  -0.0002853
    3   0.0000000  -0.0000000  -0.0000000   0.0000000   0.0000000  -0.0000000
 Max gradient component =       3.449E-04
 RMS gradient           =       1.624E-04
 Gradient time:  CPU 35.67 s  wall 4.58 s
 Geometry Optimization Parameters
   NAtoms,    NIC,     NZ,  NCons,   NDum,   NFix, NCnnct, MaxDiis
        6      37       0       0       0       0       0       0

 Cartesian Hessian Update
 Hessian Updated using BFGS Update


** GEOMETRY OPTIMIZATION IN DELOCALIZED INTERNAL COORDINATES **
   Searching for a Minimum

   Optimization Cycle:  22

                       Coordinates (Angstroms)
     ATOM                X               Y               Z
      1  Cl        2.9817527331    0.8867074385    0.0000000000
      2  Br       -0.2596030284    1.8116835671    0.0000000000
      3  F         2.1329892306   -1.5070495181    0.0000000000
      4  I        -1.0290906240   -1.5230080444    0.0000000000
      5  C         1.6895348183   -0.2478683820    0.0000000000
      6  C         0.3825834617    0.0276278989    0.0000000000
   Point Group: cs    Number of degrees of freedom:     9


   Energy is -10129.944727954

 Hessian Updated using BFGS Update

  9 Hessian modes will be used to form the next step
  Hessian Eigenvalues:
     0.037789    0.082243    0.164837    0.254304    0.276526    0.387811
     0.444240    0.574563    0.996264

 Minimum Search - Taking Simple RFO Step
 Searching for Lamda that Minimizes Along All modes
 Value Taken    Lamda =   0.00000000
 Step Taken.  Stepsize is  0.002695

                             Maximum     Tolerance    Cnvgd?
         Gradient           0.000249      0.000300     YES
         Displacement       0.002098      0.001200      NO
         Energy change     -0.000001      0.000001      NO


 New Cartesian Coordinates Obtained by Inverse Iteration

 Displacement from previous Coordinates is:  0.001841
 ----------------------------------------------------------------
             Standard Nuclear Orientation (Angstroms)
    I     Atom           X                Y                Z
 ----------------------------------------------------------------
    1      Cl      2.9819433368     0.8868155752     0.0000000000
    2      Br     -0.2593678584     1.8120869473     0.0000000000
    3      F       2.1326756342    -1.5071176674     0.0000000000
    4      I      -1.0290638947    -1.5237318857     0.0000000000
    5      C       1.6894307689    -0.2477710348     0.0000000000
    6      C       0.3825486047     0.0278110254     0.0000000000
 ----------------------------------------------------------------
 Molecular Point Group                 Cs    NOp =  2
 Largest Abelian Subgroup              Cs    NOp =  2
 Nuclear Repulsion Energy =   967.5756596498 hartrees
 There are       63 alpha and       63 beta electrons
 Applying Cartesian multipole field
    Component          Value
    ---------          -----
     (2,0,0)        1.00000E-11
     (0,2,0)        2.00000E-11
     (0,0,2)       -3.00000E-11
 Nucleus-field energy     =     0.0000000290 hartrees
 Requested basis set is 6-311++G(d,p)
 There are 74 shells and 206 basis functions
 A cutoff of  1.0D-11 yielded   2074 shell pairs
 There are     17426 function pairs (     19485 Cartesian)
 Smallest overlap matrix eigenvalue = 3.47E-05
 Guess MOs from SCF MO coefficient file

 -----------------------------------------------------------------------
  General SCF calculation program by
  Eric Jon Sundstrom, Paul Horn, Yuezhi Mao, Dmitri Zuev, Alec White,
  David Stuck, Shaama M.S., Shane Yost, Joonho Lee, David Small,
  Daniel Levine, Susi Lehtola, Hugh Burton, Evgeny Epifanovsky
 -----------------------------------------------------------------------
 Exchange:     0.2000 Hartree-Fock + 0.0800 Slater + 0.7200 B88
 Correlation:  0.1900 VWN1RPA + 0.8100 LYP
 Using SG-1 standard quadrature grid
 using 8 threads for integral computing
 -------------------------------------------------------
 OpenMP Integral computing Module                
 Release: version 2.0, May 2017, Q-Chem Inc. Pleasanton 
 -------------------------------------------------------
 -------------------------------------------------------
 OpenMP BLAS3 based DFT computing Module                
 Release: version 1.0, May 2013, Q-Chem Inc. Pittsburgh 
 -------------------------------------------------------
 A restricted SCF calculation will be
 performed using DIIS
 SCF converges when DIIS error is below 1.0e-08
 ---------------------------------------
  Cycle       Energy         DIIS error
 ---------------------------------------
    1  -10129.9447281566      4.78e-06  
    2  -10129.9447282612      3.03e-06  
    3  -10129.9447282475      3.45e-06  
    4  -10129.9447283108      3.92e-07  
    5  -10129.9447283113      1.68e-07  
    6  -10129.9447283113      4.50e-08  
    7  -10129.9447283115      9.30e-09  Convergence criterion met
 ---------------------------------------
 SCF time:   CPU 54.38s  wall 8.00s 
 SCF   energy in the final basis set =   -10129.9447283115
 Total energy in the final basis set =   -10129.9447283115

 --------------------------------------------------------------
             Orbital Energies (a.u.) and Symmetries
 --------------------------------------------------------------

 Alpha MOs, Restricted
 -- Occupied --                  
******* -482.86 -176.33 -165.73 -165.73 -165.73 -101.60  -62.52
  1 A'    2 A'    3 A'    4 A'    1 A"    5 A'    6 A'    7 A'                 
-56.336 -56.332 -56.332 -35.823 -31.316 -31.310 -31.310 -24.738
  8 A'    2 A"    9 A'   10 A'   11 A'    3 A"   12 A'   13 A'                 
-22.967 -22.965 -22.965 -22.960 -22.960 -10.348 -10.290  -9.512
 14 A'    4 A"   15 A'   16 A'    5 A"   17 A'   18 A'   19 A'                 
 -8.724  -7.277  -7.266  -7.266  -6.557  -6.542  -6.542  -6.372
 20 A'   21 A'    6 A"   22 A'   23 A'    7 A"   24 A'   25 A'                 
 -4.785  -4.769  -4.769  -2.668  -2.663  -2.663  -2.651  -2.651
 26 A'    8 A"   27 A'   28 A'    9 A"   29 A'   10 A"   30 A'                 
 -2.051  -2.046  -2.046  -2.032  -2.032  -1.284  -0.921  -0.856
 31 A'   32 A'   11 A"   12 A"   33 A'   34 A'   35 A'   36 A'                 
 -0.771  -0.683  -0.620  -0.548  -0.522  -0.504  -0.439  -0.417
 37 A'   38 A'   39 A'   40 A'   13 A"   41 A'   42 A'   43 A'                 
 -0.400  -0.361  -0.360  -0.322  -0.303  -0.284  -0.260
 14 A"   44 A'   15 A"   45 A'   16 A"   46 A'   17 A"                         
 -- Virtual --                   
 -0.080  -0.048  -0.040  -0.005   0.013   0.042   0.047   0.050
 47 A'   48 A'   18 A"   49 A'   50 A'   51 A'   52 A'   19 A"                 
  0.061   0.070   0.076   0.088   0.097   0.110   0.112   0.128
 53 A'   54 A'   20 A"   55 A'   21 A"   56 A'   57 A'   22 A"                 
  0.137   0.145   0.162   0.167   0.189   0.208   0.226   0.250
 58 A'   59 A'   60 A'   61 A'   62 A'   63 A'   23 A"   64 A'                 
  0.287   0.298   0.314   0.324   0.340   0.389   0.390   0.394
 24 A"   65 A'   66 A'   67 A'   68 A'   69 A'   25 A"   70 A'                 
  0.410   0.421   0.422   0.445   0.452   0.457   0.470   0.486
 26 A"   27 A"   71 A'   72 A'   28 A"   73 A'   74 A'   75 A'                 
  0.492   0.519   0.546   0.558   0.575   0.621   0.656   0.674
 29 A"   30 A"   76 A'   31 A"   77 A'   78 A'   79 A'   32 A"                 
  0.695   0.729   0.754   0.814   0.825   0.847   0.853   0.875
 80 A'   81 A'   82 A'   83 A'   33 A"   84 A'   34 A"   85 A'                 
  0.930   0.946   0.983   1.109   1.124   1.168   1.254   1.312
 86 A'   87 A'   88 A'   89 A'   35 A"   90 A'   36 A"   37 A"                 
  1.330   1.362   1.376   1.428   1.444   1.547   1.560   1.615
 91 A'   38 A"   92 A'   93 A'   94 A'   95 A'   39 A"   96 A'                 
  1.681   1.850   1.868   1.914   1.990   2.023   2.119   2.177
 97 A'   98 A'   40 A"   99 A'   41 A"  100 A'  101 A'  102 A'                 
  2.191   2.234   2.339   2.478   2.594   2.797   2.839   3.047
103 A'   42 A"  104 A'  105 A'   43 A"   44 A"  106 A'  107 A'                 
  3.108   3.383   3.741   3.765   3.946   3.948   3.980   3.984
108 A'  109 A'   45 A"  110 A'   46 A"   47 A"   48 A"  111 A'                 
  3.993   4.011   4.031   4.071   4.081   4.170   4.269   4.368
 49 A"  112 A'  113 A'   50 A"  114 A'  115 A'  116 A'  117 A'                 
  4.412   4.743   5.988   6.042   6.069   6.269   6.353   6.586
118 A'  119 A'   51 A"  120 A'  121 A'   52 A"  122 A'  123 A'                 
  6.666   7.531   7.572   7.657   9.728  23.279  24.050  25.784
124 A'   53 A"  125 A'  126 A'  127 A'  128 A'  129 A'   54 A"                 
 25.955  26.383  27.850  28.329  28.369  28.376  28.519  28.535
130 A'  131 A'  132 A'   55 A"  133 A'  134 A'   56 A"  135 A'                 
 28.544  28.593  28.688  47.909  66.716 127.872 127.904 127.926
 57 A"  136 A'  137 A'  138 A'  139 A'   58 A"  140 A'  141 A'                 
151.645 215.713 289.726 289.765 289.8811020.7041901.808
142 A'  143 A'   59 A"  144 A'  145 A'  146 A'  147 A'                         

 Beta MOs, Restricted
 -- Occupied --                  
******* -482.86 -176.33 -165.73 -165.73 -165.73 -101.60  -62.52
  1 A'    2 A'    3 A'    4 A'    1 A"    5 A'    6 A'    7 A'                 
-56.336 -56.332 -56.332 -35.823 -31.316 -31.310 -31.310 -24.738
  8 A'    2 A"    9 A'   10 A'   11 A'    3 A"   12 A'   13 A'                 
-22.967 -22.965 -22.965 -22.960 -22.960 -10.348 -10.290  -9.512
 14 A'    4 A"   15 A'   16 A'    5 A"   17 A'   18 A'   19 A'                 
 -8.724  -7.277  -7.266  -7.266  -6.557  -6.542  -6.542  -6.372
 20 A'   21 A'    6 A"   22 A'   23 A'    7 A"   24 A'   25 A'                 
 -4.785  -4.769  -4.769  -2.668  -2.663  -2.663  -2.651  -2.651
 26 A'    8 A"   27 A'   28 A'    9 A"   29 A'   10 A"   30 A'                 
 -2.051  -2.046  -2.046  -2.032  -2.032  -1.284  -0.921  -0.856
 31 A'   32 A'   11 A"   12 A"   33 A'   34 A'   35 A'   36 A'                 
 -0.771  -0.683  -0.620  -0.548  -0.522  -0.504  -0.439  -0.417
 37 A'   38 A'   39 A'   40 A'   13 A"   41 A'   42 A'   43 A'                 
 -0.400  -0.361  -0.360  -0.322  -0.303  -0.284  -0.260
 14 A"   44 A'   15 A"   45 A'   16 A"   46 A'   17 A"                         
 -- Virtual --                   
 -0.080  -0.048  -0.040  -0.005   0.013   0.042   0.047   0.050
 47 A'   48 A'   18 A"   49 A'   50 A'   51 A'   52 A'   19 A"                 
  0.061   0.070   0.076   0.088   0.097   0.110   0.112   0.128
 53 A'   54 A'   20 A"   55 A'   21 A"   56 A'   57 A'   22 A"                 
  0.137   0.145   0.162   0.167   0.189   0.208   0.226   0.250
 58 A'   59 A'   60 A'   61 A'   62 A'   63 A'   23 A"   64 A'                 
  0.287   0.298   0.314   0.324   0.340   0.389   0.390   0.394
 24 A"   65 A'   66 A'   67 A'   68 A'   69 A'   25 A"   70 A'                 
  0.410   0.421   0.422   0.445   0.452   0.457   0.470   0.486
 26 A"   27 A"   71 A'   72 A'   28 A"   73 A'   74 A'   75 A'                 
  0.492   0.519   0.546   0.558   0.575   0.621   0.656   0.674
 29 A"   30 A"   76 A'   31 A"   77 A'   78 A'   79 A'   32 A"                 
  0.695   0.729   0.754   0.814   0.825   0.847   0.853   0.875
 80 A'   81 A'   82 A'   83 A'   33 A"   84 A'   34 A"   85 A'                 
  0.930   0.946   0.983   1.109   1.124   1.168   1.254   1.312
 86 A'   87 A'   88 A'   89 A'   35 A"   90 A'   36 A"   37 A"                 
  1.330   1.362   1.376   1.428   1.444   1.547   1.560   1.615
 91 A'   38 A"   92 A'   93 A'   94 A'   95 A'   39 A"   96 A'                 
  1.681   1.850   1.868   1.914   1.990   2.023   2.119   2.177
 97 A'   98 A'   40 A"   99 A'   41 A"  100 A'  101 A'  102 A'                 
  2.191   2.234   2.339   2.478   2.594   2.797   2.839   3.047
103 A'   42 A"  104 A'  105 A'   43 A"   44 A"  106 A'  107 A'                 
  3.108   3.383   3.741   3.765   3.946   3.948   3.980   3.984
108 A'  109 A'   45 A"  110 A'   46 A"   47 A"   48 A"  111 A'                 
  3.993   4.011   4.031   4.071   4.081   4.170   4.269   4.368
 49 A"  112 A'  113 A'   50 A"  114 A'  115 A'  116 A'  117 A'                 
  4.412   4.743   5.988   6.042   6.069   6.269   6.353   6.586
118 A'  119 A'   51 A"  120 A'  121 A'   52 A"  122 A'  123 A'                 
  6.666   7.531   7.572   7.657   9.728  23.279  24.050  25.784
124 A'   53 A"  125 A'  126 A'  127 A'  128 A'  129 A'   54 A"                 
 25.955  26.383  27.850  28.329  28.369  28.376  28.519  28.535
130 A'  131 A'  132 A'   55 A"  133 A'  134 A'   56 A"  135 A'                 
 28.544  28.593  28.688  47.909  66.716 127.872 127.904 127.926
 57 A"  136 A'  137 A'  138 A'  139 A'   58 A"  140 A'  141 A'                 
151.645 215.713 289.726 289.765 289.8811020.7041901.808
142 A'  143 A'   59 A"  144 A'  145 A'  146 A'  147 A'                         
 --------------------------------------------------------------

          Ground-State Mulliken Net Atomic Charges

     Atom                 Charge (a.u.)
  ----------------------------------------
      1 Cl                    0.358917
      2 Br                   -0.133731
      3 F                    -0.008240
      4 I                     0.140877
      5 C                    -0.461512
      6 C                     0.103690
  ----------------------------------------
  Sum of atomic charges =     0.000000

 -----------------------------------------------------------------
                    Cartesian Multipole Moments
 -----------------------------------------------------------------
    Charge (ESU x 10^10)
                 0.0000
    Dipole Moment (Debye)
         X      -0.3390      Y       0.3066      Z      -0.0000
       Tot       0.4570
    Quadrupole Moments (Debye-Ang)
        XX     -73.8665     XY       3.2774     YY     -72.9743
        XZ      -0.0000     YZ       0.0000     ZZ     -76.2360
    Octopole Moments (Debye-Ang^2)
       XXX     -75.0940    XXY      10.1204    XYY     -35.8451
       YYY      27.6716    XXZ      -0.0000    XYZ      -0.0000
       YYZ       0.0000    XZZ     -24.6198    YZZ       7.0511
       ZZZ      -0.0000
    Hexadecapole Moments (Debye-Ang^3)
      XXXX   -1141.6363   XXXY    -107.9023   XXYY    -334.1687
      XYYY    -131.8316   YYYY    -916.0520   XXXZ      -0.0000
      XXYZ       0.0000   XYYZ       0.0000   YYYZ       0.0000
      XXZZ    -214.1170   XYZZ     -52.5505   YYZZ    -181.0590
      XZZZ      -0.0000   YZZZ       0.0000   ZZZZ     -94.4853
 -----------------------------------------------------------------
 Calculating analytic gradient of the SCF energy
 Gradient of SCF Energy
            1           2           3           4           5           6
    1  -0.0002146  -0.0000836  -0.0000106   0.0001609   0.0002413  -0.0000934
    2  -0.0000303   0.0000907  -0.0000131   0.0000372   0.0001951  -0.0002795
    3   0.0000000  -0.0000000   0.0000000  -0.0000000  -0.0000000   0.0000000
 Max gradient component =       2.795E-04
 RMS gradient           =       1.231E-04
 Gradient time:  CPU 35.45 s  wall 4.56 s
 Geometry Optimization Parameters
   NAtoms,    NIC,     NZ,  NCons,   NDum,   NFix, NCnnct, MaxDiis
        6      37       0       0       0       0       0       0

 Cartesian Hessian Update
 Hessian Updated using BFGS Update


** GEOMETRY OPTIMIZATION IN DELOCALIZED INTERNAL COORDINATES **
   Searching for a Minimum

   Optimization Cycle:  23

                       Coordinates (Angstroms)
     ATOM                X               Y               Z
      1  Cl        2.9819433368    0.8868155752    0.0000000000
      2  Br       -0.2593678584    1.8120869473    0.0000000000
      3  F         2.1326756342   -1.5071176674    0.0000000000
      4  I        -1.0290638947   -1.5237318857    0.0000000000
      5  C         1.6894307689   -0.2477710348    0.0000000000
      6  C         0.3825486047    0.0278110254    0.0000000000
   Point Group: cs    Number of degrees of freedom:     9


   Energy is -10129.944728312

 Hessian Updated using BFGS Update

  9 Hessian modes will be used to form the next step
  Hessian Eigenvalues:
     0.035549    0.087401    0.164714    0.258902    0.276963    0.318800
     0.401794    0.566430    0.856017

 Minimum Search - Taking Simple RFO Step
 Searching for Lamda that Minimizes Along All modes
 Value Taken    Lamda =   0.00000000
 Step Taken.  Stepsize is  0.001481

                             Maximum     Tolerance    Cnvgd?
         Gradient           0.000227      0.000300     YES
         Displacement       0.000725      0.001200     YES
         Energy change     -0.000000      0.000001     YES


                       Distance Matrix (Angstroms)
             Cl(  1)   Br(  2)   F (  3)   I (  4)   C (  5)
   Br(  2)  3.370790
   F (  3)  2.540113  4.091331
   I (  4)  4.679628  3.423466  3.161783
   C (  5)  1.719848  2.835636  1.335073  3.003047
   C (  6)  2.737653  1.896232  2.327864  2.097602  1.335622

 Final energy is   -10129.944728311502     


 ******************************
 **  OPTIMIZATION CONVERGED  **
 ******************************

                       Coordinates (Angstroms)
     ATOM                X               Y               Z
      1  Cl        2.9819433368    0.8868155752    0.0000000000
      2  Br       -0.2593678584    1.8120869473    0.0000000000
      3  F         2.1326756342   -1.5071176674    0.0000000000
      4  I        -1.0290638947   -1.5237318857    0.0000000000
      5  C         1.6894307689   -0.2477710348    0.0000000000
      6  C         0.3825486047    0.0278110254    0.0000000000

Z-matrix Print:
$molecule
0 1
I 
C  1 2.097602
C  2 1.335622 1 120.388799
F  3 1.335073 2 121.297746 1 -0.000000 0
Cl 3 1.719848 2 126.815356 1 -180.000000 0
Br 2 1.896232 1 117.916841 3 -180.000000 0
$end


 --------------------------------------------------------------
             Orbital Energies (a.u.) and Symmetries
 --------------------------------------------------------------

 Alpha MOs, Restricted
 -- Occupied --                  
******* -482.86 -176.33 -165.73 -165.73 -165.73 -101.60  -62.52
  1 A'    2 A'    3 A'    4 A'    1 A"    5 A'    6 A'    7 A'                 
-56.336 -56.332 -56.332 -35.823 -31.316 -31.310 -31.310 -24.738
  8 A'    2 A"    9 A'   10 A'   11 A'    3 A"   12 A'   13 A'                 
-22.967 -22.965 -22.965 -22.960 -22.960 -10.348 -10.290  -9.512
 14 A'    4 A"   15 A'   16 A'    5 A"   17 A'   18 A'   19 A'                 
 -8.724  -7.277  -7.266  -7.266  -6.557  -6.542  -6.542  -6.372
 20 A'   21 A'    6 A"   22 A'   23 A'    7 A"   24 A'   25 A'                 
 -4.785  -4.769  -4.769  -2.668  -2.663  -2.663  -2.651  -2.651
 26 A'    8 A"   27 A'   28 A'    9 A"   29 A'   10 A"   30 A'                 
 -2.051  -2.046  -2.046  -2.032  -2.032  -1.284  -0.921  -0.856
 31 A'   32 A'   11 A"   12 A"   33 A'   34 A'   35 A'   36 A'                 
 -0.771  -0.683  -0.620  -0.548  -0.522  -0.504  -0.439  -0.417
 37 A'   38 A'   39 A'   40 A'   13 A"   41 A'   42 A'   43 A'                 
 -0.400  -0.361  -0.360  -0.322  -0.303  -0.284  -0.260
 14 A"   44 A'   15 A"   45 A'   16 A"   46 A'   17 A"                         
 -- Virtual --                   
 -0.080  -0.048  -0.040  -0.005   0.013   0.042   0.047   0.050
 47 A'   48 A'   18 A"   49 A'   50 A'   51 A'   52 A'   19 A"                 
  0.061   0.070   0.076   0.088   0.097   0.110   0.112   0.128
 53 A'   54 A'   20 A"   55 A'   21 A"   56 A'   57 A'   22 A"                 
  0.137   0.145   0.162   0.167   0.189   0.208   0.226   0.250
 58 A'   59 A'   60 A'   61 A'   62 A'   63 A'   23 A"   64 A'                 
  0.287   0.298   0.314   0.324   0.340   0.389   0.390   0.394
 24 A"   65 A'   66 A'   67 A'   68 A'   69 A'   25 A"   70 A'                 
  0.410   0.421   0.422   0.445   0.452   0.457   0.470   0.486
 26 A"   27 A"   71 A'   72 A'   28 A"   73 A'   74 A'   75 A'                 
  0.492   0.519   0.546   0.558   0.575   0.621   0.656   0.674
 29 A"   30 A"   76 A'   31 A"   77 A'   78 A'   79 A'   32 A"                 
  0.695   0.729   0.754   0.814   0.825   0.847   0.853   0.875
 80 A'   81 A'   82 A'   83 A'   33 A"   84 A'   34 A"   85 A'                 
  0.930   0.946   0.983   1.109   1.124   1.168   1.254   1.312
 86 A'   87 A'   88 A'   89 A'   35 A"   90 A'   36 A"   37 A"                 
  1.330   1.362   1.376   1.428   1.444   1.547   1.560   1.615
 91 A'   38 A"   92 A'   93 A'   94 A'   95 A'   39 A"   96 A'                 
  1.681   1.850   1.868   1.914   1.990   2.023   2.119   2.177
 97 A'   98 A'   40 A"   99 A'   41 A"  100 A'  101 A'  102 A'                 
  2.191   2.234   2.339   2.478   2.594   2.797   2.839   3.047
103 A'   42 A"  104 A'  105 A'   43 A"   44 A"  106 A'  107 A'                 
  3.108   3.383   3.741   3.765   3.946   3.948   3.980   3.984
108 A'  109 A'   45 A"  110 A'   46 A"   47 A"   48 A"  111 A'                 
  3.993   4.011   4.031   4.071   4.081   4.170   4.269   4.368
 49 A"  112 A'  113 A'   50 A"  114 A'  115 A'  116 A'  117 A'                 
  4.412   4.743   5.988   6.042   6.069   6.269   6.353   6.586
118 A'  119 A'   51 A"  120 A'  121 A'   52 A"  122 A'  123 A'                 
  6.666   7.531   7.572   7.657   9.728  23.279  24.050  25.784
124 A'   53 A"  125 A'  126 A'  127 A'  128 A'  129 A'   54 A"                 
 25.955  26.383  27.850  28.329  28.369  28.376  28.519  28.535
130 A'  131 A'  132 A'   55 A"  133 A'  134 A'   56 A"  135 A'                 
 28.544  28.593  28.688  47.909  66.716 127.872 127.904 127.926
 57 A"  136 A'  137 A'  138 A'  139 A'   58 A"  140 A'  141 A'                 
151.645 215.713 289.726 289.765 289.8811020.7041901.808
142 A'  143 A'   59 A"  144 A'  145 A'  146 A'  147 A'                         

 Beta MOs, Restricted
 -- Occupied --                  
******* -482.86 -176.33 -165.73 -165.73 -165.73 -101.60  -62.52
  1 A'    2 A'    3 A'    4 A'    1 A"    5 A'    6 A'    7 A'                 
-56.336 -56.332 -56.332 -35.823 -31.316 -31.310 -31.310 -24.738
  8 A'    2 A"    9 A'   10 A'   11 A'    3 A"   12 A'   13 A'                 
-22.967 -22.965 -22.965 -22.960 -22.960 -10.348 -10.290  -9.512
 14 A'    4 A"   15 A'   16 A'    5 A"   17 A'   18 A'   19 A'                 
 -8.724  -7.277  -7.266  -7.266  -6.557  -6.542  -6.542  -6.372
 20 A'   21 A'    6 A"   22 A'   23 A'    7 A"   24 A'   25 A'                 
 -4.785  -4.769  -4.769  -2.668  -2.663  -2.663  -2.651  -2.651
 26 A'    8 A"   27 A'   28 A'    9 A"   29 A'   10 A"   30 A'                 
 -2.051  -2.046  -2.046  -2.032  -2.032  -1.284  -0.921  -0.856
 31 A'   32 A'   11 A"   12 A"   33 A'   34 A'   35 A'   36 A'                 
 -0.771  -0.683  -0.620  -0.548  -0.522  -0.504  -0.439  -0.417
 37 A'   38 A'   39 A'   40 A'   13 A"   41 A'   42 A'   43 A'                 
 -0.400  -0.361  -0.360  -0.322  -0.303  -0.284  -0.260
 14 A"   44 A'   15 A"   45 A'   16 A"   46 A'   17 A"                         
 -- Virtual --                   
 -0.080  -0.048  -0.040  -0.005   0.013   0.042   0.047   0.050
 47 A'   48 A'   18 A"   49 A'   50 A'   51 A'   52 A'   19 A"                 
  0.061   0.070   0.076   0.088   0.097   0.110   0.112   0.128
 53 A'   54 A'   20 A"   55 A'   21 A"   56 A'   57 A'   22 A"                 
  0.137   0.145   0.162   0.167   0.189   0.208   0.226   0.250
 58 A'   59 A'   60 A'   61 A'   62 A'   63 A'   23 A"   64 A'                 
  0.287   0.298   0.314   0.324   0.340   0.389   0.390   0.394
 24 A"   65 A'   66 A'   67 A'   68 A'   69 A'   25 A"   70 A'                 
  0.410   0.421   0.422   0.445   0.452   0.457   0.470   0.486
 26 A"   27 A"   71 A'   72 A'   28 A"   73 A'   74 A'   75 A'                 
  0.492   0.519   0.546   0.558   0.575   0.621   0.656   0.674
 29 A"   30 A"   76 A'   31 A"   77 A'   78 A'   79 A'   32 A"                 
  0.695   0.729   0.754   0.814   0.825   0.847   0.853   0.875
 80 A'   81 A'   82 A'   83 A'   33 A"   84 A'   34 A"   85 A'                 
  0.930   0.946   0.983   1.109   1.124   1.168   1.254   1.312
 86 A'   87 A'   88 A'   89 A'   35 A"   90 A'   36 A"   37 A"                 
  1.330   1.362   1.376   1.428   1.444   1.547   1.560   1.615
 91 A'   38 A"   92 A'   93 A'   94 A'   95 A'   39 A"   96 A'                 
  1.681   1.850   1.868   1.914   1.990   2.023   2.119   2.177
 97 A'   98 A'   40 A"   99 A'   41 A"  100 A'  101 A'  102 A'                 
  2.191   2.234   2.339   2.478   2.594   2.797   2.839   3.047
103 A'   42 A"  104 A'  105 A'   43 A"   44 A"  106 A'  107 A'                 
  3.108   3.383   3.741   3.765   3.946   3.948   3.980   3.984
108 A'  109 A'   45 A"  110 A'   46 A"   47 A"   48 A"  111 A'                 
  3.993   4.011   4.031   4.071   4.081   4.170   4.269   4.368
 49 A"  112 A'  113 A'   50 A"  114 A'  115 A'  116 A'  117 A'                 
  4.412   4.743   5.988   6.042   6.069   6.269   6.353   6.586
118 A'  119 A'   51 A"  120 A'  121 A'   52 A"  122 A'  123 A'                 
  6.666   7.531   7.572   7.657   9.728  23.279  24.050  25.784
124 A'   53 A"  125 A'  126 A'  127 A'  128 A'  129 A'   54 A"                 
 25.955  26.383  27.850  28.329  28.369  28.376  28.519  28.535
130 A'  131 A'  132 A'   55 A"  133 A'  134 A'   56 A"  135 A'                 
 28.544  28.593  28.688  47.909  66.716 127.872 127.904 127.926
 57 A"  136 A'  137 A'  138 A'  139 A'   58 A"  140 A'  141 A'                 
151.645 215.713 289.726 289.765 289.8811020.7041901.808
142 A'  143 A'   59 A"  144 A'  145 A'  146 A'  147 A'                         
 --------------------------------------------------------------

          Ground-State Mulliken Net Atomic Charges

     Atom                 Charge (a.u.)
  ----------------------------------------
      1 Cl                    0.358917
      2 Br                   -0.133731
      3 F                    -0.008240
      4 I                     0.140877
      5 C                    -0.461512
      6 C                     0.103690
  ----------------------------------------
  Sum of atomic charges =     0.000000

 -----------------------------------------------------------------
                    Cartesian Multipole Moments
 -----------------------------------------------------------------
    Charge (ESU x 10^10)
                 0.0000
    Dipole Moment (Debye)
         X      -0.3390      Y       0.3066      Z      -0.0000
       Tot       0.4570
    Quadrupole Moments (Debye-Ang)
        XX     -73.8665     XY       3.2774     YY     -72.9743
        XZ      -0.0000     YZ       0.0000     ZZ     -76.2360
    Octopole Moments (Debye-Ang^2)
       XXX     -75.0940    XXY      10.1204    XYY     -35.8451
       YYY      27.6716    XXZ      -0.0000    XYZ      -0.0000
       YYZ       0.0000    XZZ     -24.6198    YZZ       7.0511
       ZZZ      -0.0000
    Hexadecapole Moments (Debye-Ang^3)
      XXXX   -1141.6363   XXXY    -107.9023   XXYY    -334.1687
      XYYY    -131.8316   YYYY    -916.0520   XXXZ      -0.0000
      XXYZ       0.0000   XYYZ       0.0000   YYYZ       0.0000
      XXZZ    -214.1170   XYZZ     -52.5505   YYZZ    -181.0590
      XZZZ      -0.0000   YZZZ       0.0000   ZZZZ     -94.4853
 -----------------------------------------------------------------
Archival summary:
1\1\K55V\OPT\ProcedureUnspecified\BasisUnspecified\1r1l112\taweetha\MonAug2704:42:052018MonAug2704:42:052018\0\\#,OPT,ProcedureUnspecified,BasisUnspecified,\\0,1\I\C,1,2.0976\C,2,1.33562,1,120.389\F,3,1.33507,2,121.298,1,-0,0\Cl,3,1.71985,2,126.815,1,-180,0\Br,2,1.89623,1,117.917,3,-180,0\\\@

 Total job time:  391.90s(wall), 2990.20s(cpu) 
 Mon Aug 27 04:42:05 2018

        *************************************************************
        *                                                           *
        *  Thank you very much for using Q-Chem.  Have a nice day.  *
        *                                                           *
        *************************************************************


 
User input: 2 of 2 
 
Q-Chem Developer Version!
                  Welcome to Q-Chem
     A Quantum Leap Into The Future Of Chemistry


 Q-Chem 5.1, Q-Chem, Inc., Pleasanton, CA (2018)

 Yihan Shao,  Zhengting Gan,  E. Epifanovsky,  A. T. B. Gilbert,  M. Wormit,  
 J. Kussmann,  A. W. Lange,  A. Behn,  Jia Deng,  Xintian Feng,  D. Ghosh,  
 M. Goldey,  P. R. Horn,  L. D. Jacobson,  I. Kaliman,  T. Kus,  A. Landau,  
 Jie Liu,  E. I. Proynov,  R. M. Richard,  R. P. Steele,  E. J. Sundstrom,  
 H. L. Woodcock III,  P. M. Zimmerman,  D. Zuev,  B. Albrecht,  E. Alguire,  
 S. A. Baeppler,  D. Barton,  Z. Benda,  Y. A. Bernard,  E. J. Berquist,  
 K. B. Bravaya,  H. Burton,  D. Casanova,  Chun-Min Chang,  Yunqing Chen,  
 A. Chien,  K. D. Closser,  M. P. Coons,  S. Coriani,  S. Dasgupta,  
 A. L. Dempwolff,  M. Diedenhofen,  Hainam Do,  R. G. Edgar,  Po-Tung Fang,  
 S. Faraji,  S. Fatehi,  Qingguo Feng,  K. D. Fenk,  J. Fosso-Tande,  
 Qinghui Ge,  A. Ghysels,  G. Gidofalvi,  J. Gomes,  J. Gonthier,  A. Gunina,  
 D. Hait,  M. W. D. Hanson-Heine,  P. H. P. Harbach,  A. W. Hauser,  
 J. E. Herr,  E. G. Hohenstein,  Z. C. Holden,  Kerwin Hui,  B. C. Huynh,  
 T.-C. Jagau,  Hyunjun Ji,  B. Kaduk,  K. Khistyaev,  Jaehoon Kim,  
 P. Klunzinger,  K. Koh,  D. Kosenkov,  L. Koulias,  T. Kowalczyk,  
 C. M. Krauter,  A. Kunitsa,  Ka Un Lao,  A. Laurent,  K. V. Lawler,  
 Joonho Lee,  D. Lefrancois,  S. Lehtola,  D. S. Levine,  Yi-Pei Li,  
 You-Sheng Lin,  Fenglai Liu,  E. Livshits,  A. Luenser,  P. Manohar,  
 E. Mansoor,  S. F. Manzer,  Shan-Ping Mao,  Yuezhi Mao,  N. Mardirossian,  
 A. V. Marenich,  T. Markovich,  L. A. Martinez-Martinez,  S. A. Maurer,  
 N. J. Mayhall,  S. C. McKenzie,  J.-M. Mewes,  A. F. Morrison,  
 J. W. Mullinax,  K. Nanda,  T. S. Nguyen-Beck,  R. Olivares-Amaya,  
 J. A. Parkhill,  T. M. Perrine,  F. Plasser,  P. Pokhilko,  S. Prager,  
 A. Prociuk,  E. Ramos,  D. R. Rehn,  F. Rob,  M. Schneider,  N. Sergueev,  
 S. M. Sharada,  S. Sharma,  D. W. Small,  T. Stauch,  T. Stein,  
 Yu-Chuan Su,  A. J. W. Thom,  A. Tkatchenko,  T. Tsuchimochi,  N. M. Tubman,  
 L. Vogt,  M. L. Vidal,  O. Vydrov,  M. A. Watson,  J. Wenzel,  
 M. de Wergifosse,  T. A. Wesolowski,  A. White,  J. Witte,  A. Yamada,  
 Jun Yang,  K. Yao,  S. Yeganeh,  S. R. Yost,  Zhi-Qiang You,  A. Zech,  
 Igor Ying Zhang,  Xing Zhang,  Yan Zhao,  Ying Zhu,  B. R. Brooks,  
 G. K. L. Chan,  C. J. Cramer,  M. S. Gordon,  W. J. Hehre,  A. Klamt,  
 M. W. Schmidt,  C. D. Sherrill,  D. G. Truhlar,  A. Aspuru-Guzik,  R. Baer,  
 A. T. Bell,  N. A. Besley,  Jeng-Da Chai,  A. E. DePrince, III,  
 R. A. DiStasio Jr.,  A. Dreuw,  B. D. Dunietz,  T. R. Furlani,  
 Chao-Ping Hsu,  Yousung Jung,  Jing Kong,  D. S. Lambrecht,  WanZhen Liang,  
 C. Ochsenfeld,  V. A. Rassolov,  L. V. Slipchenko,  J. E. Subotnik,  
 T. Van Voorhis,  J. M. Herbert,  A. I. Krylov,  P. M. W. Gill,  M. Head-Gordon

 Contributors to earlier versions of Q-Chem not listed above: 
 R. D. Adamson,  B. Austin,  J. Baker,  G. J. O. Beran,  K. Brandhorst,  
 S. T. Brown,  E. F. C. Byrd,  A. K. Chakraborty,  C.-L. Cheng,  
 Siu Hung Chien,  D. M. Chipman,  D. L. Crittenden,  H. Dachsel,  
 R. J. Doerksen,  A. D. Dutoi,  L. Fusti-Molnar,  W. A. Goddard III,  
 A. Golubeva-Zadorozhnaya,  S. R. Gwaltney,  G. Hawkins,  A. Heyden,  
 S. Hirata,  G. Kedziora,  F. J. Keil,  C. Kelley,  Jihan Kim,  R. A. King,  
 R. Z. Khaliullin,  P. P. Korambath,  W. Kurlancheek,  A. M. Lee,  M. S. Lee,  
 S. V. Levchenko,  Ching Yeh Lin,  D. Liotard,  R. C. Lochan,  I. Lotan,  
 P. E. Maslen,  N. Nair,  D. P. O'Neill,  D. Neuhauser,  E. Neuscamman,  
 C. M. Oana,  R. Olson,  B. Peters,  R. Peverati,  P. A. Pieniazek,  
 Y. M. Rhee,  J. Ritchie,  M. A. Rohrdanz,  E. Rosta,  N. J. Russ,  
 H. F. Schaefer III,  N. E. Schultz,  N. Shenvi,  A. C. Simmonett,  A. Sodt,  
 D. Stuck,  K. S. Thanthiriwatte,  V. Vanovschi,  Tao Wang,  A. Warshel,  
 C. F. Williams,  Q. Wu,  X. Xu,  W. Zhang

 Please cite Q-Chem as follows:
 Y. Shao et al., Mol. Phys. 113, 184-215 (2015)
 DOI: 10.1080/00268976.2014.952696

 Q-Chem 5.1.1 for Intel X86 EM64T Linux

 Parts of Q-Chem use Armadillo 8.300.2 (Tropical Shenanigans).
 http://arma.sourceforge.net/

 Q-Chem begins on Mon Aug 27 04:42:05 2018  

Host: 
0

     Scratch files written to /scratch/taweetham/qchem7453//
The previous job contains 0 fragments, simply inherited here
Input Ideriv = 2
Curr. Ideriv = -1
Max.  Ideriv = 2

Checking the input file for inconsistencies... 	...done.

--------------------------------------------------------------
User input:
--------------------------------------------------------------

$molecule
read
$end

$rem
   SCF_GUESS 	READ
   JOB_TYPE 	FREQUENCY
   BASIS 	6-311++G**
   EXCHANGE 	B3LYP
   MEM_TOTAL	7500	
$end


--------------------------------------------------------------
 ----------------------------------------------------------------
             Standard Nuclear Orientation (Angstroms)
    I     Atom           X                Y                Z
 ----------------------------------------------------------------
    1      Cl      2.7111089858    -1.3133969354    -0.0000000000
    2      Br      1.1093746711     1.6525215668     0.0000000000
    3      F       0.4047053101    -2.3776685574    -0.0000000000
    4      I      -1.8155163198    -0.1265602092    -0.0000000000
    5      C       0.9963757717    -1.1808619662    -0.0000000000
    6      C       0.2807993799    -0.0531045054     0.0000000000
 ----------------------------------------------------------------
 Molecular Point Group                 Cs    NOp =  2
 Largest Abelian Subgroup              Cs    NOp =  2
 Nuclear Repulsion Energy =   967.5756596498 hartrees
 There are       63 alpha and       63 beta electrons
 Requested basis set is 6-311++G(d,p)
 There are 74 shells and 206 basis functions

 Total QAlloc Memory Limit   7500 MB
 Mega-Array Size       188 MB
 MEM_STATIC part       192 MB

                       Distance Matrix (Angstroms)
             Cl(  1)   Br(  2)   F (  3)   I (  4)   C (  5)
   Br(  2)  3.370790
   F (  3)  2.540113  4.091331
   I (  4)  4.679628  3.423466  3.161783
   C (  5)  1.719848  2.835636  1.335073  3.003047
   C (  6)  2.737653  1.896232  2.327864  2.097602  1.335622

 A cutoff of  1.0D-11 yielded   2074 shell pairs
 There are     17426 function pairs (     19485 Cartesian)

 -------------------------------------------------------
 OpenMP Integral Computing Module                       
 Release: version 1.0, May 2013, Q-Chem Inc. Pittsburgh 
 -------------------------------------------------------
 Integral Job Info:
 Integral job number is                      11
 Integral operator is                         1
 short-range coefficients                     0
 long-range coefficients              100000000
 Omega coefficients                           0
 if combine SR and LR in K                    0
 Integral screening is                        0
 Integral computing path is                   2
 max size of driver memory is            800000
 size of driver memory is                593474
 size of scratch memory is             29634545
 max col of scratch BK array               1296
 max len of scratch array in speh3          155
 max len of scratch index in speh4           18
 max int batch size is                      520
 min int batch size is                       52
 fixed nKL is                                45
 max L of basis functions is                  2
 order of int derivative is                   0
 number of shells is                         74
 number of basis is                         218
 number of cartesian basis is               218
 number of contracted shell pairs          2074
 number of primitive shell pairs           4946
 maxK2 (contraction) of shell pair           36
 max number of K2 of shell pair               1
 max number of CS2 of shell pair            209
 max number of PS2 of shell pair            336
 mem total for path MDJ                  531356
 -------------------------------------------------------
 Smallest overlap matrix eigenvalue = 3.47E-05
 Guess MOs from SCF MO coefficient file

 -----------------------------------------------------------------------
  General SCF calculation program by
  Eric Jon Sundstrom, Paul Horn, Yuezhi Mao, Dmitri Zuev, Alec White,
  David Stuck, Shaama M.S., Shane Yost, Joonho Lee, David Small,
  Daniel Levine, Susi Lehtola, Hugh Burton, Evgeny Epifanovsky
 -----------------------------------------------------------------------
 Exchange:     0.2000 Hartree-Fock + 0.0800 Slater + 0.7200 B88
 Correlation:  0.1900 VWN1RPA + 0.8100 LYP
 Using SG-1 standard quadrature grid
 using 8 threads for integral computing
 -------------------------------------------------------
 OpenMP Integral computing Module                
 Release: version 2.0, May 2017, Q-Chem Inc. Pleasanton 
 -------------------------------------------------------
 -------------------------------------------------------
 OpenMP BLAS3 based DFT computing Module                
 Release: version 1.0, May 2013, Q-Chem Inc. Pittsburgh 
 -------------------------------------------------------
 A restricted SCF calculation will be
 performed using DIIS
 SCF converges when DIIS error is below 1.0e-08
 ---------------------------------------
  Cycle       Energy         DIIS error
 ---------------------------------------
    1  -10128.6179833891      1.27e-02  
    2  -10129.8535574863      4.16e-03  
    3  -10129.7757483508      5.69e-03  
    4  -10129.9420212865      7.63e-04  
    5  -10129.9438826540      4.95e-04  
    6  -10129.9449845437      1.52e-04  
    7  -10129.9451090498      3.85e-05  
    8  -10129.9451137748      9.25e-06  
    9  -10129.9451140209      3.67e-06  
   10  -10129.9451140686      7.72e-07  
   11  -10129.9451140711      1.57e-07  
   12  -10129.9451140713      3.69e-08  
   13  -10129.9451140712      8.91e-09  Convergence criterion met
 ---------------------------------------
 SCF time:   CPU 110.27s  wall 15.00s 
 SCF   energy in the final basis set =   -10129.9451140712
 Total energy in the final basis set =   -10129.9451140712

 --------------------------------------------------------------
             Orbital Energies (a.u.) and Symmetries
 --------------------------------------------------------------

 Alpha MOs, Restricted
 -- Occupied --                  
******* -482.86 -176.33 -165.73 -165.73 -165.73 -101.60  -62.52
  1 A'    2 A'    3 A'    4 A'    1 A"    5 A'    6 A'    7 A'                 
-56.336 -56.332 -56.332 -35.823 -31.316 -31.310 -31.310 -24.738
  8 A'    2 A"    9 A'   10 A'   11 A'    3 A"   12 A'   13 A'                 
-22.967 -22.965 -22.965 -22.960 -22.960 -10.348 -10.290  -9.512
 14 A'    4 A"   15 A'   16 A'    5 A"   17 A'   18 A'   19 A'                 
 -8.724  -7.277  -7.266  -7.266  -6.557  -6.542  -6.542  -6.372
 20 A'   21 A'    6 A"   22 A'   23 A'    7 A"   24 A'   25 A'                 
 -4.785  -4.769  -4.769  -2.668  -2.663  -2.663  -2.652  -2.651
 26 A'    8 A"   27 A'   28 A'    9 A"   29 A'   10 A"   30 A'                 
 -2.051  -2.046  -2.046  -2.032  -2.032  -1.284  -0.921  -0.856
 31 A'   11 A"   32 A'   12 A"   33 A'   34 A'   35 A'   36 A'                 
 -0.771  -0.683  -0.620  -0.548  -0.522  -0.504  -0.438  -0.417
 37 A'   38 A'   39 A'   40 A'   13 A"   41 A'   42 A'   43 A'                 
 -0.400  -0.361  -0.360  -0.322  -0.303  -0.284  -0.260
 14 A"   44 A'   15 A"   45 A'   16 A"   46 A'   17 A"                         
 -- Virtual --                   
 -0.080  -0.048  -0.040  -0.005   0.013   0.042   0.047   0.051
 47 A'   48 A'   18 A"   49 A'   50 A'   51 A'   52 A'   19 A"                 
  0.061   0.070   0.076   0.088   0.097   0.110   0.112   0.128
 53 A'   54 A'   20 A"   55 A'   21 A"   56 A'   57 A'   22 A"                 
  0.137   0.145   0.162   0.167   0.189   0.208   0.226   0.250
 58 A'   59 A'   60 A'   61 A'   62 A'   63 A'   23 A"   64 A'                 
  0.287   0.298   0.314   0.324   0.340   0.389   0.390   0.394
 24 A"   65 A'   66 A'   67 A'   68 A'   69 A'   25 A"   70 A'                 
  0.410   0.421   0.422   0.445   0.452   0.457   0.470   0.486
 26 A"   27 A"   71 A'   72 A'   28 A"   73 A'   74 A'   75 A'                 
  0.492   0.519   0.546   0.558   0.575   0.621   0.656   0.675
 29 A"   30 A"   76 A'   31 A"   77 A'   78 A'   79 A'   32 A"                 
  0.695   0.729   0.754   0.813   0.826   0.847   0.853   0.875
 80 A'   81 A'   82 A'   83 A'   33 A"   84 A'   34 A"   85 A'                 
  0.930   0.946   0.983   1.109   1.124   1.167   1.254   1.312
 86 A'   87 A'   88 A'   89 A'   35 A"   90 A'   36 A"   37 A"                 
  1.330   1.362   1.375   1.428   1.445   1.547   1.560   1.615
 91 A'   38 A"   92 A'   93 A'   94 A'   95 A'   39 A"   96 A'                 
  1.681   1.850   1.868   1.914   1.990   2.022   2.119   2.177
 97 A'   98 A'   40 A"   99 A'   41 A"  100 A'  101 A'  102 A'                 
  2.191   2.234   2.339   2.478   2.594   2.797   2.839   3.047
103 A'   42 A"  104 A'  105 A'   43 A"   44 A"  106 A'  107 A'                 
  3.108   3.383   3.741   3.765   3.946   3.948   3.980   3.984
108 A'  109 A'   45 A"  110 A'   46 A"   47 A"   48 A"  111 A'                 
  3.993   4.011   4.031   4.072   4.081   4.170   4.268   4.368
 49 A"  112 A'  113 A'   50 A"  114 A'  115 A'  116 A'  117 A'                 
  4.412   4.743   5.989   6.042   6.069   6.269   6.353   6.586
118 A'  119 A'   51 A"  120 A'  121 A'   52 A"  122 A'  123 A'                 
  6.666   7.531   7.572   7.657   9.728  23.279  24.050  25.784
124 A'   53 A"  125 A'  126 A'  127 A'  128 A'  129 A'   54 A"                 
 25.955  26.383  27.850  28.329  28.369  28.376  28.519  28.535
130 A'  131 A'  132 A'   55 A"  133 A'  134 A'   56 A"  135 A'                 
 28.544  28.593  28.688  47.910  66.716 127.872 127.905 127.926
 57 A"  136 A'  137 A'  138 A'  139 A'   58 A"  140 A'  141 A'                 
151.645 215.713 289.726 289.765 289.8811020.7041901.808
142 A'  143 A'   59 A"  144 A'  145 A'  146 A'  147 A'                         

 Beta MOs, Restricted
 -- Occupied --                  
******* -482.86 -176.33 -165.73 -165.73 -165.73 -101.60  -62.52
  1 A'    2 A'    3 A'    4 A'    1 A"    5 A'    6 A'    7 A'                 
-56.336 -56.332 -56.332 -35.823 -31.316 -31.310 -31.310 -24.738
  8 A'    2 A"    9 A'   10 A'   11 A'    3 A"   12 A'   13 A'                 
-22.967 -22.965 -22.965 -22.960 -22.960 -10.348 -10.290  -9.512
 14 A'    4 A"   15 A'   16 A'    5 A"   17 A'   18 A'   19 A'                 
 -8.724  -7.277  -7.266  -7.266  -6.557  -6.542  -6.542  -6.372
 20 A'   21 A'    6 A"   22 A'   23 A'    7 A"   24 A'   25 A'                 
 -4.785  -4.769  -4.769  -2.668  -2.663  -2.663  -2.652  -2.651
 26 A'    8 A"   27 A'   28 A'    9 A"   29 A'   10 A"   30 A'                 
 -2.051  -2.046  -2.046  -2.032  -2.032  -1.284  -0.921  -0.856
 31 A'   11 A"   32 A'   12 A"   33 A'   34 A'   35 A'   36 A'                 
 -0.771  -0.683  -0.620  -0.548  -0.522  -0.504  -0.438  -0.417
 37 A'   38 A'   39 A'   40 A'   13 A"   41 A'   42 A'   43 A'                 
 -0.400  -0.361  -0.360  -0.322  -0.303  -0.284  -0.260
 14 A"   44 A'   15 A"   45 A'   16 A"   46 A'   17 A"                         
 -- Virtual --                   
 -0.080  -0.048  -0.040  -0.005   0.013   0.042   0.047   0.051
 47 A'   48 A'   18 A"   49 A'   50 A'   51 A'   52 A'   19 A"                 
  0.061   0.070   0.076   0.088   0.097   0.110   0.112   0.128
 53 A'   54 A'   20 A"   55 A'   21 A"   56 A'   57 A'   22 A"                 
  0.137   0.145   0.162   0.167   0.189   0.208   0.226   0.250
 58 A'   59 A'   60 A'   61 A'   62 A'   63 A'   23 A"   64 A'                 
  0.287   0.298   0.314   0.324   0.340   0.389   0.390   0.394
 24 A"   65 A'   66 A'   67 A'   68 A'   69 A'   25 A"   70 A'                 
  0.410   0.421   0.422   0.445   0.452   0.457   0.470   0.486
 26 A"   27 A"   71 A'   72 A'   28 A"   73 A'   74 A'   75 A'                 
  0.492   0.519   0.546   0.558   0.575   0.621   0.656   0.675
 29 A"   30 A"   76 A'   31 A"   77 A'   78 A'   79 A'   32 A"                 
  0.695   0.729   0.754   0.813   0.826   0.847   0.853   0.875
 80 A'   81 A'   82 A'   83 A'   33 A"   84 A'   34 A"   85 A'                 
  0.930   0.946   0.983   1.109   1.124   1.167   1.254   1.312
 86 A'   87 A'   88 A'   89 A'   35 A"   90 A'   36 A"   37 A"                 
  1.330   1.362   1.375   1.428   1.445   1.547   1.560   1.615
 91 A'   38 A"   92 A'   93 A'   94 A'   95 A'   39 A"   96 A'                 
  1.681   1.850   1.868   1.914   1.990   2.022   2.119   2.177
 97 A'   98 A'   40 A"   99 A'   41 A"  100 A'  101 A'  102 A'                 
  2.191   2.234   2.339   2.478   2.594   2.797   2.839   3.047
103 A'   42 A"  104 A'  105 A'   43 A"   44 A"  106 A'  107 A'                 
  3.108   3.383   3.741   3.765   3.946   3.948   3.980   3.984
108 A'  109 A'   45 A"  110 A'   46 A"   47 A"   48 A"  111 A'                 
  3.993   4.011   4.031   4.072   4.081   4.170   4.268   4.368
 49 A"  112 A'  113 A'   50 A"  114 A'  115 A'  116 A'  117 A'                 
  4.412   4.743   5.989   6.042   6.069   6.269   6.353   6.586
118 A'  119 A'   51 A"  120 A'  121 A'   52 A"  122 A'  123 A'                 
  6.666   7.531   7.572   7.657   9.728  23.279  24.050  25.784
124 A'   53 A"  125 A'  126 A'  127 A'  128 A'  129 A'   54 A"                 
 25.955  26.383  27.850  28.329  28.369  28.376  28.519  28.535
130 A'  131 A'  132 A'   55 A"  133 A'  134 A'   56 A"  135 A'                 
 28.544  28.593  28.688  47.910  66.716 127.872 127.905 127.926
 57 A"  136 A'  137 A'  138 A'  139 A'   58 A"  140 A'  141 A'                 
151.645 215.713 289.726 289.765 289.8811020.7041901.808
142 A'  143 A'   59 A"  144 A'  145 A'  146 A'  147 A'                         
 --------------------------------------------------------------

          Ground-State Mulliken Net Atomic Charges

     Atom                 Charge (a.u.)
  ----------------------------------------
      1 Cl                    0.358808
      2 Br                   -0.133599
      3 F                    -0.008277
      4 I                     0.141275
      5 C                    -0.460131
      6 C                     0.101924
  ----------------------------------------
  Sum of atomic charges =     0.000000

 -----------------------------------------------------------------
                    Cartesian Multipole Moments
 -----------------------------------------------------------------
    Charge (ESU x 10^10)
                 0.0000
    Dipole Moment (Debye)
         X      -0.0179      Y       0.4574      Z       0.0000
       Tot       0.4578
    Quadrupole Moments (Debye-Ang)
        XX     -70.1302     XY       0.3590     YY     -76.5226
        XZ       0.0000     YZ       0.0000     ZZ     -76.2356
    Octopole Moments (Debye-Ang^2)
       XXX     -42.0006    XXY       6.3138    XYY      -6.4994
       YYY      39.1019    XXZ      -0.0000    XYZ       0.0000
       YYZ       0.0000    XZZ     -11.6712    YZZ       7.2017
       ZZZ       0.0000
    Hexadecapole Moments (Debye-Ang^3)
      XXXX   -1252.0865   XXXY      38.1919   XXYY    -341.2672
      XYYY      67.0593   YYYY    -729.2490   XXXZ       0.0000
      XXYZ       0.0000   XYYZ       0.0000   YYYZ       0.0000
      XXZZ    -249.5616   XYZZ      15.3133   YYZZ    -139.4668
      XZZZ       0.0000   YZZZ       0.0000   ZZZZ     -94.4830
 -----------------------------------------------------------------
 Calculating MO derivatives via CPSCF
 D1JvT checksum  = 392976 27474.8011934558
 D1KAT checksum  = 980496 1138.3848606821
   1         3          18      0.111301    0.030543
   2         3          18      0.014913    0.003928
   3         3          18      0.002177    0.000749
   4         3          18      0.000230    0.000081
   5        18           3      0.000017    0.000009
   6        21           0      0.000000    0.000000    Roots Converged
 Time for AOints: 43.1 s (CPU) 5.5 s (wall)
 ------------------------------------------------------------------------------
                     AOints        : Timing summary (seconds)
 ------------------------------------------------------------------------------
     job step          cpu (% of tot)      sys (% of tot)     wall (% of tot)
 ------------------------------------------------------------------------------
  cpscf_lag         0.1753E+03 (36.8)   0.1700E-04 (28.8)   0.2247E+02 (36.3)
  iterzp            0.2575E+03 (54.1)   0.3700E-04 (62.7)   0.3385E+02 (54.7)
  make_fx           0.0000E+00 ( 0.0)   0.0000E+00 ( 0.0)   0.0000E+00 ( 0.0)
  AOints            0.4305E+02 ( 9.0)   0.4000E-05 ( 6.8)   0.5457E+01 ( 8.8)
 ------------------------------------------------------------------------------
   Grand Totals     0.4759E+03          0.5900E-04          0.6191E+02
 ------------------------------------------------------------------------------
 Calculating analytic Hessian of the SCF energy
 Polarizability Matrix (a.u.)
            1           2           3
    1-115.4531535   3.5610262   0.0000000
    2   3.5610262 -88.5662385   0.0000000
    3   0.0000000   0.0000000 -53.5292962

 Direct stationary perturbation theory relativistic correction:

 rels  =     114.590327448761
 relv  =    -382.427996492710
 rel2e =      52.545884459157
 E_rel =    -215.291784584793

 Hessian of the SCF Energy
            1           2           3           4           5           6
    1   0.2459920  -0.0138234   0.0000000   0.0005499   0.0019458  -0.0000000
    2  -0.0138234   0.0473338   0.0000000   0.0059841  -0.0044621   0.0000000
    3   0.0000000   0.0000000   0.0097260  -0.0000000  -0.0000000  -0.0012433
    4   0.0005499   0.0059841  -0.0000000   0.0642068   0.0668236   0.0000000
    5   0.0019458  -0.0044621  -0.0000000   0.0668236   0.1771693   0.0000000
    6  -0.0000000   0.0000000  -0.0012433   0.0000000   0.0000000   0.0078576
    7  -0.0444627  -0.0342430   0.0000000   0.0000074   0.0009132  -0.0000000
    8  -0.0230862  -0.0041972   0.0000000   0.0007791  -0.0053420  -0.0000000
    9  -0.0000000   0.0000000   0.0052706   0.0000000  -0.0000000   0.0060690
   10  -0.0003767   0.0013942   0.0000000  -0.0183937  -0.0120508  -0.0000000
   11   0.0014535  -0.0011238  -0.0000000  -0.0165709  -0.0049851   0.0000000
   12   0.0000000   0.0000000   0.0028978  -0.0000000   0.0000000   0.0019849
   13  -0.1693977   0.0197814  -0.0000000   0.0013107  -0.0174095   0.0000000
   14   0.0305899  -0.0378685  -0.0000000   0.0025626  -0.0265508   0.0000000
   15  -0.0000000  -0.0000000  -0.0238817  -0.0000000  -0.0000000   0.0003157
   16  -0.0323047   0.0209067   0.0000000  -0.0476810  -0.0402223  -0.0000000
   17   0.0029204   0.0003177   0.0000000  -0.0595784  -0.1358293  -0.0000000
   18   0.0000000  -0.0000000   0.0072306   0.0000000  -0.0000000  -0.0149840
            7           8           9          10          11          12
    1  -0.0444627  -0.0230862  -0.0000000  -0.0003767   0.0014535   0.0000000
    2  -0.0342430  -0.0041972   0.0000000   0.0013942  -0.0011238   0.0000000
    3   0.0000000   0.0000000   0.0052706   0.0000000  -0.0000000   0.0028978
    4   0.0000074   0.0007791   0.0000000  -0.0183937  -0.0165709  -0.0000000
    5   0.0009132  -0.0053420  -0.0000000  -0.0120508  -0.0049851   0.0000000
    6  -0.0000000  -0.0000000   0.0060690  -0.0000000   0.0000000   0.0019849
    7   0.1394895   0.1224131   0.0000000  -0.0002275   0.0047396   0.0000000
    8   0.1224131   0.3421375   0.0000000   0.0018435  -0.0023792   0.0000000
    9   0.0000000   0.0000000   0.0186756   0.0000000   0.0000000  -0.0022919
   10  -0.0002275   0.0018435   0.0000000   0.1422227   0.0004684  -0.0000000
   11   0.0047396  -0.0023792   0.0000000   0.0004684   0.0278846  -0.0000000
   12   0.0000000   0.0000000  -0.0022919  -0.0000000  -0.0000000   0.0114195
   13  -0.1021195  -0.0787561  -0.0000000  -0.0289376   0.0120852  -0.0000000
   14  -0.1024428  -0.2769815  -0.0000000  -0.0021992   0.0029062  -0.0000000
   15  -0.0000000  -0.0000000  -0.0351275  -0.0000000  -0.0000000   0.0043223
   16   0.0073128  -0.0231933  -0.0000000  -0.0942872  -0.0021758   0.0000000
   17   0.0086199  -0.0532375  -0.0000000   0.0105438  -0.0223028   0.0000000
   18  -0.0000000   0.0000000   0.0074042   0.0000000   0.0000000  -0.0183326
           13          14          15          16          17          18
    1  -0.1693977   0.0305899  -0.0000000  -0.0323047   0.0029204   0.0000000
    2   0.0197814  -0.0378685  -0.0000000   0.0209067   0.0003177  -0.0000000
    3  -0.0000000  -0.0000000  -0.0238817   0.0000000   0.0000000   0.0072306
    4   0.0013107   0.0025626  -0.0000000  -0.0476810  -0.0595784   0.0000000
    5  -0.0174095  -0.0265508  -0.0000000  -0.0402223  -0.1358293  -0.0000000
    6   0.0000000   0.0000000   0.0003157  -0.0000000  -0.0000000  -0.0149840
    7  -0.1021195  -0.1024428  -0.0000000   0.0073128   0.0086199  -0.0000000
    8  -0.0787561  -0.2769815  -0.0000000  -0.0231933  -0.0532375   0.0000000
    9  -0.0000000  -0.0000000  -0.0351275  -0.0000000  -0.0000000   0.0074042
   10  -0.0289376  -0.0021992  -0.0000000  -0.0942872   0.0105438   0.0000000
   11   0.0120852   0.0029062  -0.0000000  -0.0021758  -0.0223028   0.0000000
   12  -0.0000000  -0.0000000   0.0043223   0.0000000   0.0000000  -0.0183326
   13   0.4890044  -0.1346166  -0.0000000  -0.1898603   0.1989156   0.0000000
   14  -0.1346166   0.7134721  -0.0000000   0.2061061  -0.3749776   0.0000000
   15  -0.0000000  -0.0000000   0.0988277   0.0000000   0.0000000  -0.0444564
   16  -0.1898603   0.2061061   0.0000000   0.3568205  -0.1614214  -0.0000000
   17   0.1989156  -0.3749776   0.0000000  -0.1614214   0.5860295  -0.0000000
   18   0.0000000   0.0000000  -0.0444564  -0.0000000  -0.0000000   0.0631382
 Gradient time:  CPU 764.04 s  wall 99.18 s
 **********************************************************************
 **                                                                  **
 **                       VIBRATIONAL ANALYSIS                       **
 **                       --------------------                       **
 **                                                                  **
 **        VIBRATIONAL FREQUENCIES (CM**-1) AND NORMAL MODES         **
 **     FORCE CONSTANTS (mDYN/ANGSTROM) AND REDUCED MASSES (AMU)     **
 **                  INFRARED INTENSITIES (KM/MOL)                   **
 **                                                                  **
 **********************************************************************


 Mode:                 1                      2                      3
 Frequency:        99.13                 134.75                 150.78
 Force Cnst:      0.1403                 0.4226                 0.6711
 Red. Mass:      24.2398                39.5038                50.1000
 IR Active:          YES                    YES                    YES
 IR Intens:        0.285                  0.895                  0.266
 Raman Active:       YES                    YES                    YES
               X      Y      Z        X      Y      Z        X      Y      Z
 Cl         0.000  0.000 -0.479    0.173  0.587  0.000   -0.210  0.255 -0.000
 Br         0.000 -0.000  0.127    0.106 -0.376 -0.000    0.553  0.110 -0.000
 F          0.000  0.000  0.809    0.501 -0.280 -0.000   -0.265  0.356 -0.000
 I         -0.000  0.000 -0.106   -0.185  0.145  0.000   -0.219 -0.254 -0.000
 C          0.000  0.000  0.256    0.087 -0.098  0.000   -0.186  0.308 -0.000
 C         -0.000 -0.000  0.150   -0.129 -0.233 -0.000   -0.099  0.352  0.000
 TransDip  -0.000  0.000 -0.017   -0.030 -0.000  0.000    0.006 -0.016 -0.000

 Mode:                 4                      5                      6
 Frequency:       233.63                 289.99                 358.82
 Force Cnst:      1.1813                 0.6396                 1.7564
 Red. Mass:      36.7321                12.9091                23.1534
 IR Active:          YES                    YES                    YES
 IR Intens:        0.319                  0.817                  1.212
 Raman Active:       YES                    YES                    YES
               X      Y      Z        X      Y      Z        X      Y      Z
 Cl        -0.481  0.489 -0.000   -0.000  0.000 -0.073    0.328 -0.024 -0.000
 Br        -0.058 -0.180  0.000    0.000  0.000 -0.063   -0.085 -0.238 -0.000
 F         -0.464  0.020  0.000    0.000 -0.000 -0.252   -0.364  0.702 -0.000
 I          0.294 -0.025 -0.000    0.000  0.000 -0.026   -0.006 -0.001 -0.000
 C         -0.381 -0.022 -0.000   -0.000 -0.000  0.453    0.203  0.351  0.000
 C         -0.210  0.015  0.000    0.000  0.000  0.849    0.043  0.190  0.000
 TransDip   0.016 -0.008 -0.000   -0.000  0.000 -0.029    0.034 -0.010  0.000

 Mode:                 7                      8                      9
 Frequency:       455.86                 547.92                 722.43
 Force Cnst:      2.3860                 2.1748                 4.2601
 Red. Mass:      19.4869                12.2952                13.8538
 IR Active:          YES                    YES                    YES
 IR Intens:        1.327                  2.316                 96.184
 Raman Active:       YES                    YES                    YES
               X      Y      Z        X      Y      Z        X      Y      Z
 Cl        -0.331 -0.182 -0.000    0.000  0.000 -0.061   -0.249  0.054 -0.000
 Br        -0.021 -0.098  0.000    0.000  0.000  0.009   -0.025 -0.024  0.000
 F          0.646  0.273 -0.000   -0.000 -0.000 -0.168    0.016  0.127 -0.000
 I          0.030 -0.001  0.000    0.000 -0.000  0.008   -0.038  0.002  0.000
 C         -0.003  0.474  0.000    0.000 -0.000  0.829    0.436 -0.174  0.000
 C         -0.233  0.276 -0.000   -0.000 -0.000 -0.530    0.833 -0.042 -0.000
 TransDip  -0.035 -0.010  0.000   -0.000 -0.000  0.049    0.314 -0.001  0.000

 Mode:                10                     11                     12
 Frequency:       873.48                1130.96                1653.90
 Force Cnst:      5.8586                10.1350                19.4536
 Red. Mass:      13.0330                13.4486                12.0706
 IR Active:          YES                    YES                    YES
 IR Intens:       90.030                108.989                112.975
 Raman Active:       YES                    YES                    YES
               X      Y      Z        X      Y      Z        X      Y      Z
 Cl         0.091 -0.005 -0.000   -0.053  0.000  0.000    0.021 -0.007  0.000
 Br        -0.030 -0.055  0.000    0.000 -0.010 -0.000    0.002  0.007 -0.000
 F         -0.007 -0.287 -0.000   -0.215 -0.388  0.000   -0.026 -0.086  0.000
 I         -0.005 -0.005  0.000   -0.000  0.001 -0.000   -0.002  0.001 -0.000
 C         -0.410  0.144  0.000    0.691  0.507 -0.000   -0.344  0.668 -0.000
 C          0.412  0.740 -0.000   -0.196  0.165  0.000    0.333 -0.563  0.000
 TransDip  -0.001  0.304  0.000    0.215  0.256 -0.000   -0.191  0.282 -0.000

 STANDARD THERMODYNAMIC QUANTITIES AT   298.15 K  AND     1.00 ATM

   This Molecule has  0 Imaginary Frequencies
   Zero point vibrational energy:        9.509 kcal/mol

   Atom    1 Element Cl Has Mass   34.96885
   Atom    2 Element Br Has Mass   78.91830
   Atom    3 Element F  Has Mass   18.99840
   Atom    4 Element I  Has Mass  126.90440
   Atom    5 Element C  Has Mass   12.00000
   Atom    6 Element C  Has Mass   12.00000
   Molecular Mass:   283.789950 amu
   Principal axes and moments of inertia in amu*Bohr^2:
                             1           2           3
    Eigenvalues --     1431.96947  2810.42034  4242.38981
          X               0.99897    -0.04535    -0.00000
          Y               0.04535     0.99897    -0.00000
          Z               0.00000     0.00000     1.00000
   Rotational Symmetry Number is   1
   The Molecule is an Asymmetric Top
   Translational Enthalpy:        0.889 kcal/mol
   Rotational Enthalpy:           0.889 kcal/mol
   Vibrational Enthalpy:         12.007 kcal/mol
   gas constant (RT):             0.592 kcal/mol
   Translational Entropy:        42.827  cal/mol.K
   Rotational Entropy:           31.213  cal/mol.K
   Vibrational Entropy:          15.286  cal/mol.K

   Total Enthalpy:               14.377 kcal/mol
   Total Entropy:                89.326  cal/mol.K

 ======================================================================

 STANDARD THERMODYNAMIC QUANTITIES FOR ANHARMONIC VIBRATION -- TOSH

   Zero point vibrational energy: ************ kcal/mol

   Vibrational Enthalpy:       Infinity kcal/mol
   Vibrational Entropy:             NaN  cal/mol.K

   Total Enthalpy:             Infinity kcal/mol
   Total Entropy:                   NaN  cal/mol.K

 ======================================================================

 STANDARD THERMODYNAMIC QUANTITIES FOR ANHARMONIC VIBRATION -- VPT2

   Zero point vibrational energy: ************ kcal/mol

   Vibrational Enthalpy:       Infinity kcal/mol
   Vibrational Entropy:             NaN  cal/mol.K

   Total Enthalpy:             Infinity kcal/mol
   Total Entropy:                   NaN  cal/mol.K

 ======================================================================

Archival summary:
1\1\K55V\FREQ\ProcedureUnspecified\BasisUnspecified\1r1l112\taweetha\MonAug2704:43:592018MonAug2704:43:592018\0\\#,FREQ,ProcedureUnspecified,BasisUnspecified,\\0,1\I\C,1,2.0976\C,2,1.33562,1,120.389\F,3,1.33507,2,121.298,1,-0,0\Cl,3,1.71985,2,126.815,1,-180,0\Br,2,1.89623,1,117.917,3,-180,0\\\@

 Total job time:  113.79s(wall), 874.61s(cpu) 
 Mon Aug 27 04:43:59 2018

        *************************************************************
        *                                                           *
        *  Thank you very much for using Q-Chem.  Have a nice day.  *
        *                                                           *
        *************************************************************
