# Supplementary material for: Geometric and energetic data from ab initio calculations of haloethene, haloimine, halomethylenephosphine, haloiminophosphine, halodiazene, halodiphosphene and halocyclopropane
Source: Data Brief. 2019 Nov 2;27:104738. doi: 10.1016/j.dib.2019.104738 (PMC6861602; doi:10.1016/j.dib.2019.104738)
Supplement: Multimedia component 2 [file mmc2.zip › CC/B3LYP/ClFCCClBr.out]

Q-Chem Developer Version!
                  Welcome to Q-Chem
     A Quantum Leap Into The Future Of Chemistry


 Q-Chem 5.1, Q-Chem, Inc., Pleasanton, CA (2018)

 Yihan Shao,  Zhengting Gan,  E. Epifanovsky,  A. T. B. Gilbert,  M. Wormit,  
 J. Kussmann,  A. W. Lange,  A. Behn,  Jia Deng,  Xintian Feng,  D. Ghosh,  
 M. Goldey,  P. R. Horn,  L. D. Jacobson,  I. Kaliman,  T. Kus,  A. Landau,  
 Jie Liu,  E. I. Proynov,  R. M. Richard,  R. P. Steele,  E. J. Sundstrom,  
 H. L. Woodcock III,  P. M. Zimmerman,  D. Zuev,  B. Albrecht,  E. Alguire,  
 S. A. Baeppler,  D. Barton,  Z. Benda,  Y. A. Bernard,  E. J. Berquist,  
 K. B. Bravaya,  H. Burton,  D. Casanova,  Chun-Min Chang,  Yunqing Chen,  
 A. Chien,  K. D. Closser,  M. P. Coons,  S. Coriani,  S. Dasgupta,  
 A. L. Dempwolff,  M. Diedenhofen,  Hainam Do,  R. G. Edgar,  Po-Tung Fang,  
 S. Faraji,  S. Fatehi,  Qingguo Feng,  K. D. Fenk,  J. Fosso-Tande,  
 Qinghui Ge,  A. Ghysels,  G. Gidofalvi,  J. Gomes,  J. Gonthier,  A. Gunina,  
 D. Hait,  M. W. D. Hanson-Heine,  P. H. P. Harbach,  A. W. Hauser,  
 J. E. Herr,  E. G. Hohenstein,  Z. C. Holden,  Kerwin Hui,  B. C. Huynh,  
 T.-C. Jagau,  Hyunjun Ji,  B. Kaduk,  K. Khistyaev,  Jaehoon Kim,  
 P. Klunzinger,  K. Koh,  D. Kosenkov,  L. Koulias,  T. Kowalczyk,  
 C. M. Krauter,  A. Kunitsa,  Ka Un Lao,  A. Laurent,  K. V. Lawler,  
 Joonho Lee,  D. Lefrancois,  S. Lehtola,  D. S. Levine,  Yi-Pei Li,  
 You-Sheng Lin,  Fenglai Liu,  E. Livshits,  A. Luenser,  P. Manohar,  
 E. Mansoor,  S. F. Manzer,  Shan-Ping Mao,  Yuezhi Mao,  N. Mardirossian,  
 A. V. Marenich,  T. Markovich,  L. A. Martinez-Martinez,  S. A. Maurer,  
 N. J. Mayhall,  S. C. McKenzie,  J.-M. Mewes,  A. F. Morrison,  
 J. W. Mullinax,  K. Nanda,  T. S. Nguyen-Beck,  R. Olivares-Amaya,  
 J. A. Parkhill,  T. M. Perrine,  F. Plasser,  P. Pokhilko,  S. Prager,  
 A. Prociuk,  E. Ramos,  D. R. Rehn,  F. Rob,  M. Schneider,  N. Sergueev,  
 S. M. Sharada,  S. Sharma,  D. W. Small,  T. Stauch,  T. Stein,  
 Yu-Chuan Su,  A. J. W. Thom,  A. Tkatchenko,  T. Tsuchimochi,  N. M. Tubman,  
 L. Vogt,  M. L. Vidal,  O. Vydrov,  M. A. Watson,  J. Wenzel,  
 M. de Wergifosse,  T. A. Wesolowski,  A. White,  J. Witte,  A. Yamada,  
 Jun Yang,  K. Yao,  S. Yeganeh,  S. R. Yost,  Zhi-Qiang You,  A. Zech,  
 Igor Ying Zhang,  Xing Zhang,  Yan Zhao,  Ying Zhu,  B. R. Brooks,  
 G. K. L. Chan,  C. J. Cramer,  M. S. Gordon,  W. J. Hehre,  A. Klamt,  
 M. W. Schmidt,  C. D. Sherrill,  D. G. Truhlar,  A. Aspuru-Guzik,  R. Baer,  
 A. T. Bell,  N. A. Besley,  Jeng-Da Chai,  A. E. DePrince, III,  
 R. A. DiStasio Jr.,  A. Dreuw,  B. D. Dunietz,  T. R. Furlani,  
 Chao-Ping Hsu,  Yousung Jung,  Jing Kong,  D. S. Lambrecht,  WanZhen Liang,  
 C. Ochsenfeld,  V. A. Rassolov,  L. V. Slipchenko,  J. E. Subotnik,  
 T. Van Voorhis,  J. M. Herbert,  A. I. Krylov,  P. M. W. Gill,  M. Head-Gordon

 Contributors to earlier versions of Q-Chem not listed above: 
 R. D. Adamson,  B. Austin,  J. Baker,  G. J. O. Beran,  K. Brandhorst,  
 S. T. Brown,  E. F. C. Byrd,  A. K. Chakraborty,  C.-L. Cheng,  
 Siu Hung Chien,  D. M. Chipman,  D. L. Crittenden,  H. Dachsel,  
 R. J. Doerksen,  A. D. Dutoi,  L. Fusti-Molnar,  W. A. Goddard III,  
 A. Golubeva-Zadorozhnaya,  S. R. Gwaltney,  G. Hawkins,  A. Heyden,  
 S. Hirata,  G. Kedziora,  F. J. Keil,  C. Kelley,  Jihan Kim,  R. A. King,  
 R. Z. Khaliullin,  P. P. Korambath,  W. Kurlancheek,  A. M. Lee,  M. S. Lee,  
 S. V. Levchenko,  Ching Yeh Lin,  D. Liotard,  R. C. Lochan,  I. Lotan,  
 P. E. Maslen,  N. Nair,  D. P. O'Neill,  D. Neuhauser,  E. Neuscamman,  
 C. M. Oana,  R. Olson,  B. Peters,  R. Peverati,  P. A. Pieniazek,  
 Y. M. Rhee,  J. Ritchie,  M. A. Rohrdanz,  E. Rosta,  N. J. Russ,  
 H. F. Schaefer III,  N. E. Schultz,  N. Shenvi,  A. C. Simmonett,  A. Sodt,  
 D. Stuck,  K. S. Thanthiriwatte,  V. Vanovschi,  Tao Wang,  A. Warshel,  
 C. F. Williams,  Q. Wu,  X. Xu,  W. Zhang

 Please cite Q-Chem as follows:
 Y. Shao et al., Mol. Phys. 113, 184-215 (2015)
 DOI: 10.1080/00268976.2014.952696

 Q-Chem 5.1.1 for Intel X86 EM64T Linux

 Parts of Q-Chem use Armadillo 8.300.2 (Tropical Shenanigans).
 http://arma.sourceforge.net/

 Q-Chem begins on Mon Aug 27 18:26:29 2018  

Host: 
0

     Scratch files written to /scratch/taweetham/qchem5096//
Input Ideriv = 2
Curr. Ideriv = -1
Max.  Ideriv = 2

Checking the input file for inconsistencies... 	...done.

--------------------------------------------------------------
User input:
--------------------------------------------------------------
inp/ClClFBr.inp
$molecule
0	1
Cl	-2.0	1.0	0.0
Cl	2.0	1.0	0.0
F	-2.0	-1.0	0.0
Br	2.0	-1.0	0.0
C	-1.0	0.0	0.0
C	1.0	0.0	0.0
$end
$rem
   JOB_TYPE		OPTIMIZATION
   BASIS		6-311++G**
   EXCHANGE		B3LYP
$end

--------------------------------------------------------------
 ----------------------------------------------------------------
             Standard Nuclear Orientation (Angstroms)
    I     Atom           X                Y                Z
 ----------------------------------------------------------------
    1      Cl      2.7478897392     0.5732435380     0.0000000000
    2      Cl     -1.1713337251     1.3730481620     0.0000000000
    3      F       2.3479874273    -1.3863681942    -0.0000000000
    4      Br     -1.5712360371    -0.5865635702    -0.0000000000
    5      C       1.5681327172    -0.2066111721    -0.0000000000
    6      C      -0.3914790150     0.1932911399     0.0000000000
 ----------------------------------------------------------------
 Molecular Point Group                 Cs    NOp =  2
 Largest Abelian Subgroup              Cs    NOp =  2
 Nuclear Repulsion Energy =   629.2861368005 hartrees
 There are       45 alpha and       45 beta electrons
 Requested basis set is 6-311++G(d,p)
 There are 63 shells and 174 basis functions

 Total QAlloc Memory Limit   2000 MB
 Mega-Array Size       188 MB
 MEM_STATIC part       192 MB
 A cutoff of  1.0D-11 yielded   1618 shell pairs
 There are     13366 function pairs (     14624 Cartesian)

 -------------------------------------------------------
 OpenMP Integral Computing Module                       
 Release: version 1.0, May 2013, Q-Chem Inc. Pittsburgh 
 -------------------------------------------------------
 Integral Job Info:
 Integral job number is                      11
 Integral operator is                         1
 short-range coefficients                     0
 long-range coefficients              100000000
 Omega coefficients                           0
 if combine SR and LR in K                    0
 Integral screening is                        0
 Integral computing path is                   2
 max size of driver memory is            800000
 size of driver memory is                593474
 size of scratch memory is             29634545
 max col of scratch BK array               1296
 max len of scratch array in speh3          155
 max len of scratch index in speh4           18
 max int batch size is                      520
 min int batch size is                       52
 fixed nKL is                                45
 max L of basis functions is                  2
 order of int derivative is                   0
 number of shells is                         63
 number of basis is                         182
 number of cartesian basis is               182
 number of contracted shell pairs          1618
 number of primitive shell pairs           4481
 maxK2 (contraction) of shell pair           36
 max number of K2 of shell pair               1
 max number of CS2 of shell pair            163
 max number of PS2 of shell pair            432
 mem total for path MDJ                  521996
 -------------------------------------------------------
 Smallest overlap matrix eigenvalue = 8.12E-05

 Scale SEOQF with 1.000000e-01/1.000000e-01/1.000000e-01

 Standard Electronic Orientation quadrupole field applied
 Nucleus-field energy     =     0.0000000157 hartrees
 Guess from superposition of atomic densities
 Warning:  Energy on first SCF cycle will be non-variational
 SAD guess density has 90.000000 electrons

 -----------------------------------------------------------------------
  General SCF calculation program by
  Eric Jon Sundstrom, Paul Horn, Yuezhi Mao, Dmitri Zuev, Alec White,
  David Stuck, Shaama M.S., Shane Yost, Joonho Lee, David Small,
  Daniel Levine, Susi Lehtola, Hugh Burton, Evgeny Epifanovsky
 -----------------------------------------------------------------------
 Exchange:     0.2000 Hartree-Fock + 0.0800 Slater + 0.7200 B88
 Correlation:  0.1900 VWN1RPA + 0.8100 LYP
 Using SG-1 standard quadrature grid
 using 4 threads for integral computing
 -------------------------------------------------------
 OpenMP Integral computing Module                
 Release: version 2.0, May 2017, Q-Chem Inc. Pleasanton 
 -------------------------------------------------------
 -------------------------------------------------------
 OpenMP BLAS3 based DFT computing Module                
 Release: version 1.0, May 2013, Q-Chem Inc. Pittsburgh 
 -------------------------------------------------------
 A restricted SCF calculation will be
 performed using DIIS
 SCF converges when DIIS error is below 1.0e-08
 ---------------------------------------
  Cycle       Energy         DIIS error
 ---------------------------------------
    1   -3673.1666077514      7.45e-02  
    2   -3669.7984633340      5.39e-03  
    3   -3669.0568298622      1.31e-02  
    4   -3669.8518490727      3.47e-03  
    5   -3669.8899908146      1.70e-03  
    6   -3669.9022269951      4.48e-04  
    7   -3669.9029666446      1.56e-04  
    8   -3669.9030273315      7.74e-05  
    9   -3669.9030540622      2.74e-05  
   10   -3669.9030557833      1.62e-05  
   11   -3669.9030570986      2.79e-06  
   12   -3669.9030571278      8.99e-07  
   13   -3669.9030571316      1.01e-07  
   14   -3669.9030571316      3.75e-08  
   15   -3669.9030571316      6.00e-09  Convergence criterion met
 ---------------------------------------
 SCF time:   CPU 43.92s  wall 12.00s 
 SCF   energy in the final basis set =    -3669.9030571316
 Total energy in the final basis set =    -3669.9030571316

 --------------------------------------------------------------
             Orbital Energies (a.u.) and Symmetries
 --------------------------------------------------------------

 Alpha MOs, Restricted
 -- Occupied --                  
-482.86 -101.60 -101.59  -62.52  -56.34  -56.34  -56.34  -24.70
  1 A'    2 A'    3 A'    4 A'    5 A'    1 A"    6 A'    7 A'                 
-10.345 -10.297  -9.525  -9.524  -8.744  -7.288  -7.288  -7.280
  8 A'    9 A'   10 A'   11 A'   12 A'   13 A'   14 A'    2 A"                 
 -7.278  -7.278  -7.277  -6.576  -6.563  -6.562  -2.691  -2.684
 15 A'   16 A'    3 A"   17 A'   18 A'    4 A"   19 A'   20 A'                 
 -2.683  -2.673  -2.672  -1.258  -1.165  -0.993  -0.858  -0.657
  5 A"   21 A'    6 A"   22 A'   23 A'   24 A'   25 A'   26 A'                 
 -0.627  -0.565  -0.544  -0.531  -0.514  -0.504  -0.494  -0.399
 27 A'   28 A'    7 A"   29 A'    8 A"   30 A'   31 A'    9 A"                 
 -0.394  -0.325  -0.325  -0.213  -0.191
 32 A'   33 A'   10 A"   34 A'   11 A"                                         
 -- Virtual --                   
 -0.110  -0.103  -0.002   0.015   0.022   0.032   0.034   0.049
 35 A'   12 A"   36 A'   37 A'   38 A'   39 A'   13 A"   40 A'                 
  0.057   0.068   0.072   0.074   0.086   0.095   0.111   0.114
 41 A'   42 A'   14 A"   43 A'   15 A"   44 A'   45 A'   16 A"                 
  0.124   0.138   0.141   0.155   0.161   0.176   0.185   0.199
 46 A'   47 A'   17 A"   48 A'   49 A'   50 A'   51 A'   52 A'                 
  0.208   0.221   0.296   0.324   0.340   0.343   0.371   0.386
 53 A'   54 A'   18 A"   55 A'   56 A'   57 A'   58 A'   19 A"                 
  0.393   0.396   0.417   0.424   0.425   0.457   0.469   0.507
 59 A'   60 A'   20 A"   21 A"   61 A'   22 A"   62 A'   63 A'                 
  0.524   0.529   0.560   0.571   0.588   0.592   0.638   0.657
 23 A"   64 A'   65 A'   24 A"   66 A'   25 A"   67 A'   68 A'                 
  0.679   0.734   0.743   0.780   0.796   0.804   0.840   0.891
 69 A'   26 A"   70 A'   71 A'   27 A"   72 A'   28 A"   29 A"                 
  0.904   0.916   0.987   1.060   1.099   1.161   1.232   1.245
 73 A'   74 A'   75 A'   76 A'   77 A'   78 A'   30 A"   79 A'                 
  1.287   1.316   1.410   1.428   1.450   1.514   1.559   1.572
 80 A'   81 A'   82 A'   31 A"   83 A'   84 A'   32 A"   33 A"                 
  1.610   1.708   1.769   1.892   1.921   1.953   1.981   2.024
 85 A'   34 A"   86 A'   87 A'   88 A'   35 A"   89 A'   90 A'                 
  2.173   2.206   2.233   2.234   2.252   2.325   2.371   2.462
 91 A'   36 A"   37 A"   92 A'   93 A'   94 A'   95 A'   96 A'                 
  2.648   2.702   2.825   3.018   3.184   3.361   3.757   3.806
 38 A"   39 A"   97 A'   98 A'   99 A'  100 A'   40 A"  101 A'                 
  3.904   3.980   3.983   4.057   4.070   4.266   4.427   4.621
 41 A"   42 A"  102 A'   43 A"  103 A'  104 A'  105 A'  106 A'                 
  6.287   6.373   6.500   6.851   7.511   7.605   7.746   9.870
 44 A"  107 A'  108 A'  109 A'   45 A"  110 A'  111 A'  112 A'                 
  9.922  23.463  23.650  25.758  25.802  25.855  26.104  26.413
113 A'  114 A'  115 A'   46 A"   47 A"  116 A'  117 A'  118 A'                 
 26.685  48.110  66.751 215.903 215.963 289.733 289.829 290.013
119 A'  120 A'  121 A'  122 A'  123 A'   48 A"  124 A'  125 A'                 
*******
126 A'                                                                         

 Beta MOs, Restricted
 -- Occupied --                  
-482.86 -101.60 -101.59  -62.52  -56.34  -56.34  -56.34  -24.70
  1 A'    2 A'    3 A'    4 A'    5 A'    1 A"    6 A'    7 A'                 
-10.345 -10.297  -9.525  -9.524  -8.744  -7.288  -7.288  -7.280
  8 A'    9 A'   10 A'   11 A'   12 A'   13 A'   14 A'    2 A"                 
 -7.278  -7.278  -7.277  -6.576  -6.563  -6.562  -2.691  -2.684
 15 A'   16 A'    3 A"   17 A'   18 A'    4 A"   19 A'   20 A'                 
 -2.683  -2.673  -2.672  -1.258  -1.165  -0.993  -0.858  -0.657
  5 A"   21 A'    6 A"   22 A'   23 A'   24 A'   25 A'   26 A'                 
 -0.627  -0.565  -0.544  -0.531  -0.514  -0.504  -0.494  -0.399
 27 A'   28 A'    7 A"   29 A'    8 A"   30 A'   31 A'    9 A"                 
 -0.394  -0.325  -0.325  -0.213  -0.191
 32 A'   33 A'   10 A"   34 A'   11 A"                                         
 -- Virtual --                   
 -0.110  -0.103  -0.002   0.015   0.022   0.032   0.034   0.049
 35 A'   12 A"   36 A'   37 A'   38 A'   39 A'   13 A"   40 A'                 
  0.057   0.068   0.072   0.074   0.086   0.095   0.111   0.114
 41 A'   42 A'   14 A"   43 A'   15 A"   44 A'   45 A'   16 A"                 
  0.124   0.138   0.141   0.155   0.161   0.176   0.185   0.199
 46 A'   47 A'   17 A"   48 A'   49 A'   50 A'   51 A'   52 A'                 
  0.208   0.221   0.296   0.324   0.340   0.343   0.371   0.386
 53 A'   54 A'   18 A"   55 A'   56 A'   57 A'   58 A'   19 A"                 
  0.393   0.396   0.417   0.424   0.425   0.457   0.469   0.507
 59 A'   60 A'   20 A"   21 A"   61 A'   22 A"   62 A'   63 A'                 
  0.524   0.529   0.560   0.571   0.588   0.592   0.638   0.657
 23 A"   64 A'   65 A'   24 A"   66 A'   25 A"   67 A'   68 A'                 
  0.679   0.734   0.743   0.780   0.796   0.804   0.840   0.891
 69 A'   26 A"   70 A'   71 A'   27 A"   72 A'   28 A"   29 A"                 
  0.904   0.916   0.987   1.060   1.099   1.161   1.232   1.245
 73 A'   74 A'   75 A'   76 A'   77 A'   78 A'   30 A"   79 A'                 
  1.287   1.316   1.410   1.428   1.450   1.514   1.559   1.572
 80 A'   81 A'   82 A'   31 A"   83 A'   84 A'   32 A"   33 A"                 
  1.610   1.708   1.769   1.892   1.921   1.953   1.981   2.024
 85 A'   34 A"   86 A'   87 A'   88 A'   35 A"   89 A'   90 A'                 
  2.173   2.206   2.233   2.234   2.252   2.325   2.371   2.462
 91 A'   36 A"   37 A"   92 A'   93 A'   94 A'   95 A'   96 A'                 
  2.648   2.702   2.825   3.018   3.184   3.361   3.757   3.806
 38 A"   39 A"   97 A'   98 A'   99 A'  100 A'   40 A"  101 A'                 
  3.904   3.980   3.983   4.057   4.070   4.266   4.427   4.621
 41 A"   42 A"  102 A'   43 A"  103 A'  104 A'  105 A'  106 A'                 
  6.287   6.373   6.500   6.851   7.511   7.605   7.746   9.870
 44 A"  107 A'  108 A'  109 A'   45 A"  110 A'  111 A'  112 A'                 
  9.922  23.463  23.650  25.758  25.802  25.855  26.104  26.413
113 A'  114 A'  115 A'   46 A"   47 A"  116 A'  117 A'  118 A'                 
 26.685  48.110  66.751 215.903 215.963 289.733 289.829 290.013
119 A'  120 A'  121 A'  122 A'  123 A'   48 A"  124 A'  125 A'                 
*******
126 A'                                                                         
 --------------------------------------------------------------

          Ground-State Mulliken Net Atomic Charges

     Atom                 Charge (a.u.)
  ----------------------------------------
      1 Cl                    0.413909
      2 Cl                    0.270629
      3 F                    -0.060663
      4 Br                    0.006974
      5 C                    -0.447678
      6 C                    -0.183172
  ----------------------------------------
  Sum of atomic charges =     0.000000

 -----------------------------------------------------------------
                    Cartesian Multipole Moments
 -----------------------------------------------------------------
    Charge (ESU x 10^10)
                 0.0000
    Dipole Moment (Debye)
         X      -0.5551      Y       1.5908      Z       0.0000
       Tot       1.6849
    Quadrupole Moments (Debye-Ang)
        XX     -54.3578     XY       1.3201     YY     -63.7523
        XZ       0.0000     YZ       0.0000     ZZ     -58.9022
    Octopole Moments (Debye-Ang^2)
       XXX     -25.3829    XXY       4.7280    XYY     -13.4715
       YYY     -15.1949    XXZ      -0.0000    XYZ      -0.0000
       YYZ      -0.0000    XZZ      -8.8285    YZZ      -5.9698
       ZZZ       0.0000
    Hexadecapole Moments (Debye-Ang^3)
      XXXX   -1156.8563   XXXY      28.9668   XXYY    -263.6335
      XYYY       5.3663   YYYY    -358.6249   XXXZ       0.0000
      XXYZ       0.0000   XYYZ      -0.0000   YYYZ       0.0000
      XXZZ    -217.5904   XYZZ       0.7044   YYZZ     -69.8164
      XZZZ       0.0000   YZZZ      -0.0000   ZZZZ     -67.4339
 -----------------------------------------------------------------
 Calculating analytic gradient of the SCF energy
 Gradient of SCF Energy
            1           2           3           4           5           6
    1  -0.2361199   0.0363999   0.0816096   0.5043112   0.2830968  -0.6692977
    2  -0.2992584  -0.5978062   0.1139645   0.6824875   0.1452822  -0.0446696
    3   0.0000000   0.0000000  -0.0000000   0.0000000   0.0000000  -0.0000000
 Max gradient component =       6.825E-01
 RMS gradient           =       3.158E-01
 Gradient time:  CPU 10.29 s  wall 2.67 s
 Geometry Optimization Parameters
   NAtoms,    NIC,     NZ,  NCons,   NDum,   NFix, NCnnct, MaxDiis
        6      37       0       0       0       0       0       0


** GEOMETRY OPTIMIZATION IN DELOCALIZED INTERNAL COORDINATES **
   Searching for a Minimum

   Optimization Cycle:   1

                       Coordinates (Angstroms)
     ATOM                X               Y               Z
      1  Cl        2.7478897392    0.5732435380    0.0000000000
      2  Cl       -1.1713337251    1.3730481620    0.0000000000
      3  F         2.3479874273   -1.3863681942    0.0000000000
      4  Br       -1.5712360371   -0.5865635702    0.0000000000
      5  C         1.5681327172   -0.2066111721    0.0000000000
      6  C        -0.3914790150    0.1932911399    0.0000000000
   Point Group: cs    Number of degrees of freedom:     9


   Energy is  -3669.903057132


 Attempting to Generate Delocalized Internal Coordinates

 ** Taking Steepest Descent Step **
 Calculated Step too Large.  Step scaled by  0.396088
 Step Taken.  Stepsize is  0.300000

                             Maximum     Tolerance    Cnvgd?
         Gradient           0.460190      0.000300      NO
         Displacement       0.182275      0.001200      NO
         Energy change     *********      0.000001      NO


 New Cartesian Coordinates Obtained by Inverse Iteration

 Displacement from previous Coordinates is:  0.194344
 ----------------------------------------------------------------
             Standard Nuclear Orientation (Angstroms)
    I     Atom           X                Y                Z
 ----------------------------------------------------------------
    1      Cl      2.7918050941     0.5942596031     0.0000000000
    2      Cl     -1.1682023637     1.4065883201     0.0000000000
    3      F       2.3323668605    -1.3869270284     0.0000000000
    4      Br     -1.6322064211    -0.6340750228     0.0000000000
    5      C       1.5690239876    -0.2076442846     0.0000000000
    6      C      -0.3628260509     0.1878383158     0.0000000000
 ----------------------------------------------------------------
 Molecular Point Group                 Cs    NOp =  2
 Largest Abelian Subgroup              Cs    NOp =  2
 Nuclear Repulsion Energy =   610.9250847246 hartrees
 There are       45 alpha and       45 beta electrons
 Applying Cartesian multipole field
    Component          Value
    ---------          -----
     (2,0,0)        1.00000E-11
     (0,2,0)        2.00000E-11
     (0,0,2)       -3.00000E-11
 Nucleus-field energy     =     0.0000000163 hartrees
 Requested basis set is 6-311++G(d,p)
 There are 63 shells and 174 basis functions
 A cutoff of  1.0D-11 yielded   1606 shell pairs
 There are     13301 function pairs (     14552 Cartesian)
 Smallest overlap matrix eigenvalue = 9.43E-05
 Guess MOs from SCF MO coefficient file

 -----------------------------------------------------------------------
  General SCF calculation program by
  Eric Jon Sundstrom, Paul Horn, Yuezhi Mao, Dmitri Zuev, Alec White,
  David Stuck, Shaama M.S., Shane Yost, Joonho Lee, David Small,
  Daniel Levine, Susi Lehtola, Hugh Burton, Evgeny Epifanovsky
 -----------------------------------------------------------------------
 Exchange:     0.2000 Hartree-Fock + 0.0800 Slater + 0.7200 B88
 Correlation:  0.1900 VWN1RPA + 0.8100 LYP
 Using SG-1 standard quadrature grid
 using 4 threads for integral computing
 -------------------------------------------------------
 OpenMP Integral computing Module                
 Release: version 2.0, May 2017, Q-Chem Inc. Pleasanton 
 -------------------------------------------------------
 -------------------------------------------------------
 OpenMP BLAS3 based DFT computing Module                
 Release: version 1.0, May 2013, Q-Chem Inc. Pittsburgh 
 -------------------------------------------------------
 A restricted SCF calculation will be
 performed using DIIS
 SCF converges when DIIS error is below 1.0e-08
 ---------------------------------------
  Cycle       Energy         DIIS error
 ---------------------------------------
    1   -3670.0820614280      1.77e-03  
    2   -3670.0794198025      1.87e-03  
    3   -3670.0660972859      2.36e-03  
    4   -3670.0874394988      1.06e-03  
    5   -3670.0925761735      1.05e-04  
    6   -3670.0926066468      4.64e-05  
    7   -3670.0926117610      1.28e-05  
    8   -3670.0926122064      2.68e-06  
    9   -3670.0926122329      1.09e-06  
   10   -3670.0926122392      1.93e-07  
   11   -3670.0926122397      1.11e-07  
   12   -3670.0926122397      3.51e-08  
   13   -3670.0926122397      7.19e-09  Convergence criterion met
 ---------------------------------------
 SCF time:   CPU 37.61s  wall 10.00s 
 SCF   energy in the final basis set =    -3670.0926122397
 Total energy in the final basis set =    -3670.0926122397

 --------------------------------------------------------------
             Orbital Energies (a.u.) and Symmetries
 --------------------------------------------------------------

 Alpha MOs, Restricted
 -- Occupied --                  
-482.86 -101.60 -101.59  -62.52  -56.34  -56.34  -56.33  -24.71
  1 A'    2 A'    3 A'    4 A'    5 A'    1 A"    6 A'    7 A'                 
-10.353 -10.305  -9.523  -9.521  -8.736  -7.286  -7.284  -7.278
  8 A'    9 A'   10 A'   11 A'   12 A'   13 A'   14 A'    2 A"                 
 -7.276  -7.274  -7.274  -6.567  -6.554  -6.554  -2.681  -2.675
 15 A'   16 A'    3 A"   17 A'    4 A"   18 A'   19 A'   20 A'                 
 -2.675  -2.664  -2.664  -1.260  -1.113  -0.978  -0.845  -0.660
  5 A"   21 A'    6 A"   22 A'   23 A'   24 A'   25 A'   26 A'                 
 -0.624  -0.556  -0.528  -0.518  -0.505  -0.495  -0.487  -0.396
 27 A'   28 A'   29 A'    7 A"    8 A"   30 A'   31 A'    9 A"                 
 -0.395  -0.329  -0.324  -0.227  -0.199
 32 A'   33 A'   10 A"   34 A'   11 A"                                         
 -- Virtual --                   
 -0.105  -0.104  -0.001   0.012   0.020   0.031   0.037   0.048
 35 A'   12 A"   36 A'   37 A'   38 A'   39 A'   13 A"   40 A'                 
  0.056   0.068   0.071   0.073   0.086   0.090   0.110   0.114
 41 A'   42 A'   14 A"   43 A'   15 A"   44 A'   45 A'   16 A"                 
  0.121   0.138   0.142   0.150   0.153   0.175   0.182   0.198
 46 A'   47 A'   17 A"   48 A'   49 A'   50 A'   51 A'   52 A'                 
  0.205   0.218   0.296   0.323   0.339   0.347   0.376   0.391
 53 A'   54 A'   18 A"   55 A'   56 A'   57 A'   58 A'   59 A'                 
  0.394   0.406   0.419   0.420   0.427   0.469   0.475   0.491
 19 A"   60 A'   61 A'   20 A"   21 A"   62 A'   22 A"   63 A'                 
  0.526   0.529   0.551   0.555   0.592   0.593   0.619   0.648
 23 A"   64 A'   65 A'   24 A"   66 A'   25 A"   67 A'   68 A'                 
  0.657   0.724   0.736   0.777   0.804   0.804   0.835   0.875
 69 A'   26 A"   70 A'   71 A'   72 A'   27 A"   28 A"   29 A"                 
  0.898   0.915   0.970   1.029   1.067   1.153   1.200   1.226
 73 A'   74 A'   75 A'   76 A'   77 A'   78 A'   79 A'   30 A"                 
  1.248   1.280   1.401   1.418   1.450   1.488   1.523   1.538
 80 A'   81 A'   82 A'   31 A"   83 A'   84 A'   32 A"   33 A"                 
  1.610   1.687   1.746   1.876   1.934   1.952   1.967   2.028
 85 A'   34 A"   86 A'   87 A'   88 A'   89 A'   35 A"   90 A'                 
  2.127   2.208   2.209   2.237   2.254   2.332   2.378   2.480
 91 A'   92 A'   36 A"   37 A"   93 A'   94 A'   95 A'   96 A'                 
  2.636   2.698   2.812   3.000   3.116   3.364   3.753   3.796
 38 A"   39 A"   97 A'   98 A'   99 A'  100 A'   40 A"  101 A'                 
  3.907   3.976   3.983   4.066   4.066   4.234   4.362   4.623
 41 A"  102 A'   42 A"   43 A"  103 A'  104 A'  105 A'  106 A'                 
  6.282   6.369   6.495   6.820   7.520   7.598   7.710   9.830
 44 A"  107 A'  108 A'  109 A'   45 A"  110 A'  111 A'  112 A'                 
  9.882  23.421  23.530  25.763  25.805  25.845  26.078  26.319
113 A'  114 A'  115 A'   46 A"   47 A"  116 A'  117 A'  118 A'                 
 26.569  48.073  66.743 215.848 215.909 289.734 289.813 289.958
119 A'  120 A'  121 A'  122 A'  123 A'   48 A"  124 A'  125 A'                 
*******
126 A'                                                                         

 Beta MOs, Restricted
 -- Occupied --                  
-482.86 -101.60 -101.59  -62.52  -56.34  -56.34  -56.33  -24.71
  1 A'    2 A'    3 A'    4 A'    5 A'    1 A"    6 A'    7 A'                 
-10.353 -10.305  -9.523  -9.521  -8.736  -7.286  -7.284  -7.278
  8 A'    9 A'   10 A'   11 A'   12 A'   13 A'   14 A'    2 A"                 
 -7.276  -7.274  -7.274  -6.567  -6.554  -6.554  -2.681  -2.675
 15 A'   16 A'    3 A"   17 A'    4 A"   18 A'   19 A'   20 A'                 
 -2.675  -2.664  -2.664  -1.260  -1.113  -0.978  -0.845  -0.660
  5 A"   21 A'    6 A"   22 A'   23 A'   24 A'   25 A'   26 A'                 
 -0.624  -0.556  -0.528  -0.518  -0.505  -0.495  -0.487  -0.396
 27 A'   28 A'   29 A'    7 A"    8 A"   30 A'   31 A'    9 A"                 
 -0.395  -0.329  -0.324  -0.227  -0.199
 32 A'   33 A'   10 A"   34 A'   11 A"                                         
 -- Virtual --                   
 -0.105  -0.104  -0.001   0.012   0.020   0.031   0.037   0.048
 35 A'   12 A"   36 A'   37 A'   38 A'   39 A'   13 A"   40 A'                 
  0.056   0.068   0.071   0.073   0.086   0.090   0.110   0.114
 41 A'   42 A'   14 A"   43 A'   15 A"   44 A'   45 A'   16 A"                 
  0.121   0.138   0.142   0.150   0.153   0.175   0.182   0.198
 46 A'   47 A'   17 A"   48 A'   49 A'   50 A'   51 A'   52 A'                 
  0.205   0.218   0.296   0.323   0.339   0.347   0.376   0.391
 53 A'   54 A'   18 A"   55 A'   56 A'   57 A'   58 A'   59 A'                 
  0.394   0.406   0.419   0.420   0.427   0.469   0.475   0.491
 19 A"   60 A'   61 A'   20 A"   21 A"   62 A'   22 A"   63 A'                 
  0.526   0.529   0.551   0.555   0.592   0.593   0.619   0.648
 23 A"   64 A'   65 A'   24 A"   66 A'   25 A"   67 A'   68 A'                 
  0.657   0.724   0.736   0.777   0.804   0.804   0.835   0.875
 69 A'   26 A"   70 A'   71 A'   72 A'   27 A"   28 A"   29 A"                 
  0.898   0.915   0.970   1.029   1.067   1.153   1.200   1.226
 73 A'   74 A'   75 A'   76 A'   77 A'   78 A'   79 A'   30 A"                 
  1.248   1.280   1.401   1.418   1.450   1.488   1.523   1.538
 80 A'   81 A'   82 A'   31 A"   83 A'   84 A'   32 A"   33 A"                 
  1.610   1.687   1.746   1.876   1.934   1.952   1.967   2.028
 85 A'   34 A"   86 A'   87 A'   88 A'   89 A'   35 A"   90 A'                 
  2.127   2.208   2.209   2.237   2.254   2.332   2.378   2.480
 91 A'   92 A'   36 A"   37 A"   93 A'   94 A'   95 A'   96 A'                 
  2.636   2.698   2.812   3.000   3.116   3.364   3.753   3.796
 38 A"   39 A"   97 A'   98 A'   99 A'  100 A'   40 A"  101 A'                 
  3.907   3.976   3.983   4.066   4.066   4.234   4.362   4.623
 41 A"  102 A'   42 A"   43 A"  103 A'  104 A'  105 A'  106 A'                 
  6.282   6.369   6.495   6.820   7.520   7.598   7.710   9.830
 44 A"  107 A'  108 A'  109 A'   45 A"  110 A'  111 A'  112 A'                 
  9.882  23.421  23.530  25.763  25.805  25.845  26.078  26.319
113 A'  114 A'  115 A'   46 A"   47 A"  116 A'  117 A'  118 A'                 
 26.569  48.073  66.743 215.848 215.909 289.734 289.813 289.958
119 A'  120 A'  121 A'  122 A'  123 A'   48 A"  124 A'  125 A'                 
*******
126 A'                                                                         
 --------------------------------------------------------------

          Ground-State Mulliken Net Atomic Charges

     Atom                 Charge (a.u.)
  ----------------------------------------
      1 Cl                    0.403664
      2 Cl                    0.321338
      3 F                    -0.048862
      4 Br                   -0.044605
      5 C                    -0.457611
      6 C                    -0.173925
  ----------------------------------------
  Sum of atomic charges =    -0.000000

 -----------------------------------------------------------------
                    Cartesian Multipole Moments
 -----------------------------------------------------------------
    Charge (ESU x 10^10)
                -0.0000
    Dipole Moment (Debye)
         X      -0.5805      Y       1.4892      Z      -0.0000
       Tot       1.5983
    Quadrupole Moments (Debye-Ang)
        XX     -54.4023     XY       1.1927     YY     -63.2548
        XZ       0.0000     YZ      -0.0000     ZZ     -59.3273
    Octopole Moments (Debye-Ang^2)
       XXX     -25.0190    XXY       3.9814    XYY     -13.2831
       YYY     -14.4389    XXZ      -0.0000    XYZ       0.0000
       YYZ      -0.0000    XZZ      -8.5317    YZZ      -5.8577
       ZZZ      -0.0000
    Hexadecapole Moments (Debye-Ang^3)
      XXXX   -1188.5835   XXXY      21.7619   XXYY    -270.0311
      XYYY      -4.4437   YYYY    -368.7810   XXXZ       0.0000
      XXYZ       0.0000   XYYZ       0.0000   YYYZ      -0.0000
      XXZZ    -224.0012   XYZZ      -2.1932   YYZZ     -71.8783
      XZZZ       0.0000   YZZZ      -0.0000   ZZZZ     -67.9658
 -----------------------------------------------------------------
 Calculating analytic gradient of the SCF energy
 Gradient of SCF Energy
            1           2           3           4           5           6
    1  -0.1686384   0.0086704   0.0814826   0.3043331   0.2237273  -0.4495750
    2  -0.2393543  -0.4568750   0.0988088   0.4721402   0.1012577   0.0240225
    3  -0.0000000  -0.0000000  -0.0000000  -0.0000000   0.0000000   0.0000000
 Max gradient component =       4.721E-01
 RMS gradient           =       2.223E-01
 Gradient time:  CPU 10.10 s  wall 2.63 s
 Geometry Optimization Parameters
   NAtoms,    NIC,     NZ,  NCons,   NDum,   NFix, NCnnct, MaxDiis
        6      37       0       0       0       0       0       0


** GEOMETRY OPTIMIZATION IN DELOCALIZED INTERNAL COORDINATES **
   Searching for a Minimum

   Optimization Cycle:   2

                       Coordinates (Angstroms)
     ATOM                X               Y               Z
      1  Cl        2.7918050941    0.5942596031    0.0000000000
      2  Cl       -1.1682023637    1.4065883201    0.0000000000
      3  F         2.3323668605   -1.3869270284    0.0000000000
      4  Br       -1.6322064211   -0.6340750228    0.0000000000
      5  C         1.5690239876   -0.2076442846    0.0000000000
      6  C        -0.3628260509    0.1878383158    0.0000000000
   Point Group: cs    Number of degrees of freedom:     9


   Energy is  -3670.092612240

 Hessian Updated using BFGS Update

 ** Taking Steepest Descent Step **
 Calculated Step too Large.  Step scaled by  0.567036
 Step Taken.  Stepsize is  0.300000

                             Maximum     Tolerance    Cnvgd?
         Gradient           0.325807      0.000300      NO
         Displacement       0.184744      0.001200      NO
         Energy change     -0.189555      0.000001      NO


 New Cartesian Coordinates Obtained by Inverse Iteration

 Displacement from previous Coordinates is:  0.185213
 ----------------------------------------------------------------
             Standard Nuclear Orientation (Angstroms)
    I     Atom           X                Y                Z
 ----------------------------------------------------------------
    1      Cl      2.8234984332     0.6201048106     0.0000000000
    2      Cl     -1.1546822184     1.4436405822     0.0000000000
    3      F       2.2998088003    -1.3875347167     0.0000000000
    4      Br     -1.6692765101    -0.6859102953     0.0000000000
    5      C       1.5604645338    -0.2083286599     0.0000000000
    6      C      -0.3298519324     0.1780681824     0.0000000000
 ----------------------------------------------------------------
 Molecular Point Group                 Cs    NOp =  2
 Largest Abelian Subgroup              Cs    NOp =  2
 Nuclear Repulsion Energy =   596.0617483384 hartrees
 There are       45 alpha and       45 beta electrons
 Applying Cartesian multipole field
    Component          Value
    ---------          -----
     (2,0,0)        1.00000E-11
     (0,2,0)        2.00000E-11
     (0,0,2)       -3.00000E-11
 Nucleus-field energy     =     0.0000000168 hartrees
 Requested basis set is 6-311++G(d,p)
 There are 63 shells and 174 basis functions
 A cutoff of  1.0D-11 yielded   1601 shell pairs
 There are     13290 function pairs (     14542 Cartesian)
 Smallest overlap matrix eigenvalue = 1.00E-04
 Guess MOs from SCF MO coefficient file

 -----------------------------------------------------------------------
  General SCF calculation program by
  Eric Jon Sundstrom, Paul Horn, Yuezhi Mao, Dmitri Zuev, Alec White,
  David Stuck, Shaama M.S., Shane Yost, Joonho Lee, David Small,
  Daniel Levine, Susi Lehtola, Hugh Burton, Evgeny Epifanovsky
 -----------------------------------------------------------------------
 Exchange:     0.2000 Hartree-Fock + 0.0800 Slater + 0.7200 B88
 Correlation:  0.1900 VWN1RPA + 0.8100 LYP
 Using SG-1 standard quadrature grid
 using 4 threads for integral computing
 -------------------------------------------------------
 OpenMP Integral computing Module                
 Release: version 2.0, May 2017, Q-Chem Inc. Pleasanton 
 -------------------------------------------------------
 -------------------------------------------------------
 OpenMP BLAS3 based DFT computing Module                
 Release: version 1.0, May 2013, Q-Chem Inc. Pittsburgh 
 -------------------------------------------------------
 A restricted SCF calculation will be
 performed using DIIS
 SCF converges when DIIS error is below 1.0e-08
 ---------------------------------------
  Cycle       Energy         DIIS error
 ---------------------------------------
    1   -3670.2204742841      1.39e-03  
    2   -3670.2215035810      1.33e-03  
    3   -3670.2138201376      1.76e-03  
    4   -3670.2252698550      7.89e-04  
    5   -3670.2281107844      7.83e-05  
    6   -3670.2281288980      3.10e-05  
    7   -3670.2281310176      9.67e-06  
    8   -3670.2281312536      1.63e-06  
    9   -3670.2281312606      5.77e-07  
   10   -3670.2281312620      1.47e-07  
   11   -3670.2281312620      6.25e-08  
   12   -3670.2281312622      9.66e-09  Convergence criterion met
 ---------------------------------------
 SCF time:   CPU 34.38s  wall 10.00s 
 SCF   energy in the final basis set =    -3670.2281312622
 Total energy in the final basis set =    -3670.2281312622

 --------------------------------------------------------------
             Orbital Energies (a.u.) and Symmetries
 --------------------------------------------------------------

 Alpha MOs, Restricted
 -- Occupied --                  
-482.86 -101.60 -101.59  -62.52  -56.34  -56.33  -56.33  -24.72
  1 A'    2 A'    3 A'    4 A'    5 A'    1 A"    6 A'    7 A'                 
-10.360 -10.314  -9.521  -9.517  -8.731  -7.284  -7.281  -7.275
  8 A'    9 A'   10 A'   11 A'   12 A'   13 A'   14 A'    2 A"                 
 -7.274  -7.271  -7.271  -6.563  -6.550  -6.549  -2.676  -2.671
 15 A'    3 A"   16 A'   17 A'    4 A"   18 A'   19 A'    5 A"                 
 -2.670  -2.660  -2.659  -1.264  -1.067  -0.963  -0.836  -0.665
 20 A'   21 A'    6 A"   22 A'   23 A'   24 A'   25 A'   26 A'                 
 -0.621  -0.550  -0.530  -0.512  -0.484  -0.483  -0.480  -0.394
 27 A'   28 A'   29 A'    7 A"    8 A"   30 A'   31 A'   32 A'                 
 -0.393  -0.334  -0.324  -0.241  -0.206
  9 A"   33 A'   10 A"   34 A'   11 A"                                         
 -- Virtual --                   
 -0.103  -0.097  -0.001   0.007   0.018   0.030   0.039   0.046
 12 A"   35 A'   36 A'   37 A'   38 A'   39 A'   13 A"   40 A'                 
  0.056   0.065   0.071   0.073   0.087   0.087   0.108   0.114
 41 A'   42 A'   14 A"   43 A'   15 A"   44 A'   45 A'   16 A"                 
  0.117   0.136   0.144   0.144   0.147   0.172   0.183   0.199
 46 A'   47 A'   48 A'   17 A"   49 A'   50 A'   51 A'   52 A'                 
  0.204   0.216   0.295   0.321   0.338   0.354   0.381   0.389
 53 A'   54 A'   18 A"   55 A'   56 A'   57 A'   58 A'   59 A'                 
  0.399   0.409   0.421   0.423   0.432   0.466   0.484   0.492
 19 A"   60 A'   61 A'   20 A"   21 A"   62 A'   63 A'   22 A"                 
  0.524   0.529   0.544   0.548   0.592   0.594   0.598   0.640
 64 A'   23 A"   24 A"   65 A'   66 A'   25 A"   67 A'   68 A'                 
  0.650   0.717   0.732   0.777   0.811   0.814   0.836   0.863
 69 A'   26 A"   70 A'   71 A'   27 A"   72 A'   28 A"   29 A"                 
  0.891   0.914   0.956   0.987   1.054   1.141   1.166   1.216
 73 A'   74 A'   75 A'   76 A'   77 A'   78 A'   79 A'   80 A'                 
  1.220   1.251   1.394   1.404   1.447   1.467   1.484   1.514
 30 A"   81 A'   82 A'   31 A"   83 A'   84 A'   32 A"   33 A"                 
  1.613   1.669   1.717   1.853   1.901   1.976   1.977   2.044
 85 A'   34 A"   86 A'   87 A'   88 A'   89 A'   35 A"   90 A'                 
  2.086   2.183   2.210   2.241   2.259   2.336   2.390   2.502
 91 A'   92 A'   36 A"   37 A"   93 A'   94 A'   95 A'   96 A'                 
  2.625   2.696   2.795   2.984   3.063   3.380   3.749   3.783
 38 A"   39 A"   97 A'   98 A'   99 A'  100 A'   40 A"  101 A'                 
  3.913   3.973   3.982   4.060   4.070   4.211   4.324   4.632
 41 A"  102 A'   42 A"  103 A'   43 A"  104 A'  105 A'  106 A'                 
  6.277   6.365   6.494   6.785   7.526   7.592   7.684   9.794
 44 A"  107 A'  108 A'  109 A'   45 A"  110 A'  111 A'  112 A'                 
  9.848  23.386  23.449  25.767  25.809  25.836  26.061  26.255
113 A'  114 A'  115 A'   46 A"   47 A"  116 A'  117 A'  118 A'                 
 26.495  48.034  66.735 215.801 215.863 289.735 289.801 289.920
119 A'  120 A'  121 A'  122 A'  123 A'   48 A"  124 A'  125 A'                 
*******
126 A'                                                                         

 Beta MOs, Restricted
 -- Occupied --                  
-482.86 -101.60 -101.59  -62.52  -56.34  -56.33  -56.33  -24.72
  1 A'    2 A'    3 A'    4 A'    5 A'    1 A"    6 A'    7 A'                 
-10.360 -10.314  -9.521  -9.517  -8.731  -7.284  -7.281  -7.275
  8 A'    9 A'   10 A'   11 A'   12 A'   13 A'   14 A'    2 A"                 
 -7.274  -7.271  -7.271  -6.563  -6.550  -6.549  -2.676  -2.671
 15 A'    3 A"   16 A'   17 A'    4 A"   18 A'   19 A'    5 A"                 
 -2.670  -2.660  -2.659  -1.264  -1.067  -0.963  -0.836  -0.665
 20 A'   21 A'    6 A"   22 A'   23 A'   24 A'   25 A'   26 A'                 
 -0.621  -0.550  -0.530  -0.512  -0.484  -0.483  -0.480  -0.394
 27 A'   28 A'   29 A'    7 A"    8 A"   30 A'   31 A'   32 A'                 
 -0.393  -0.334  -0.324  -0.241  -0.206
  9 A"   33 A'   10 A"   34 A'   11 A"                                         
 -- Virtual --                   
 -0.103  -0.097  -0.001   0.007   0.018   0.030   0.039   0.046
 12 A"   35 A'   36 A'   37 A'   38 A'   39 A'   13 A"   40 A'                 
  0.056   0.065   0.071   0.073   0.087   0.087   0.108   0.114
 41 A'   42 A'   14 A"   43 A'   15 A"   44 A'   45 A'   16 A"                 
  0.117   0.136   0.144   0.144   0.147   0.172   0.183   0.199
 46 A'   47 A'   48 A'   17 A"   49 A'   50 A'   51 A'   52 A'                 
  0.204   0.216   0.295   0.321   0.338   0.354   0.381   0.389
 53 A'   54 A'   18 A"   55 A'   56 A'   57 A'   58 A'   59 A'                 
  0.399   0.409   0.421   0.423   0.432   0.466   0.484   0.492
 19 A"   60 A'   61 A'   20 A"   21 A"   62 A'   63 A'   22 A"                 
  0.524   0.529   0.544   0.548   0.592   0.594   0.598   0.640
 64 A'   23 A"   24 A"   65 A'   66 A'   25 A"   67 A'   68 A'                 
  0.650   0.717   0.732   0.777   0.811   0.814   0.836   0.863
 69 A'   26 A"   70 A'   71 A'   27 A"   72 A'   28 A"   29 A"                 
  0.891   0.914   0.956   0.987   1.054   1.141   1.166   1.216
 73 A'   74 A'   75 A'   76 A'   77 A'   78 A'   79 A'   80 A'                 
  1.220   1.251   1.394   1.404   1.447   1.467   1.484   1.514
 30 A"   81 A'   82 A'   31 A"   83 A'   84 A'   32 A"   33 A"                 
  1.613   1.669   1.717   1.853   1.901   1.976   1.977   2.044
 85 A'   34 A"   86 A'   87 A'   88 A'   89 A'   35 A"   90 A'                 
  2.086   2.183   2.210   2.241   2.259   2.336   2.390   2.502
 91 A'   92 A'   36 A"   37 A"   93 A'   94 A'   95 A'   96 A'                 
  2.625   2.696   2.795   2.984   3.063   3.380   3.749   3.783
 38 A"   39 A"   97 A'   98 A'   99 A'  100 A'   40 A"  101 A'                 
  3.913   3.973   3.982   4.060   4.070   4.211   4.324   4.632
 41 A"  102 A'   42 A"  103 A'   43 A"  104 A'  105 A'  106 A'                 
  6.277   6.365   6.494   6.785   7.526   7.592   7.684   9.794
 44 A"  107 A'  108 A'  109 A'   45 A"  110 A'  111 A'  112 A'                 
  9.848  23.386  23.449  25.767  25.809  25.836  26.061  26.255
113 A'  114 A'  115 A'   46 A"   47 A"  116 A'  117 A'  118 A'                 
 26.495  48.034  66.735 215.801 215.863 289.735 289.801 289.920
119 A'  120 A'  121 A'  122 A'  123 A'   48 A"  124 A'  125 A'                 
*******
126 A'                                                                         
 --------------------------------------------------------------

          Ground-State Mulliken Net Atomic Charges

     Atom                 Charge (a.u.)
  ----------------------------------------
      1 Cl                    0.391662
      2 Cl                    0.347749
      3 F                    -0.034806
      4 Br                   -0.069216
      5 C                    -0.470980
      6 C                    -0.164408
  ----------------------------------------
  Sum of atomic charges =    -0.000000

 -----------------------------------------------------------------
                    Cartesian Multipole Moments
 -----------------------------------------------------------------
    Charge (ESU x 10^10)
                -0.0000
    Dipole Moment (Debye)
         X      -0.5780      Y       1.2921      Z      -0.0000
       Tot       1.4154
    Quadrupole Moments (Debye-Ang)
        XX     -54.5637     XY       1.1842     YY     -62.7698
        XZ       0.0000     YZ      -0.0000     ZZ     -59.6972
    Octopole Moments (Debye-Ang^2)
       XXX     -25.4031    XXY       2.9207    XYY     -13.3333
       YYY     -14.0414    XXZ      -0.0000    XYZ       0.0000
       YYZ      -0.0000    XZZ      -8.4641    YZZ      -5.8225
       ZZZ      -0.0000
    Hexadecapole Moments (Debye-Ang^3)
      XXXX   -1205.7157   XXXY      14.0372   XXYY    -273.5091
      XYYY     -14.7592   YYYY    -381.6376   XXXZ      -0.0000
      XXYZ      -0.0000   XYYZ       0.0000   YYYZ      -0.0000
      XXZZ    -227.7330   XYZZ      -5.3880   YYZZ     -74.4955
      XZZZ       0.0000   YZZZ      -0.0000   ZZZZ     -68.4966
 -----------------------------------------------------------------
 Calculating analytic gradient of the SCF energy
 Gradient of SCF Energy
            1           2           3           4           5           6
    1  -0.1150553  -0.0113981   0.0788173   0.1868646   0.1801115  -0.3193400
    2  -0.1880696  -0.3385700   0.0833255   0.3348556   0.0654929   0.0429657
    3  -0.0000000  -0.0000000   0.0000000  -0.0000000  -0.0000000   0.0000000
 Max gradient component =       3.386E-01
 RMS gradient           =       1.606E-01
 Gradient time:  CPU 9.93 s  wall 2.58 s
 Geometry Optimization Parameters
   NAtoms,    NIC,     NZ,  NCons,   NDum,   NFix, NCnnct, MaxDiis
        6      37       0       0       0       0       0       0

 Cartesian Hessian Update
 Hessian Updated using BFGS Update


** GEOMETRY OPTIMIZATION IN DELOCALIZED INTERNAL COORDINATES **
   Searching for a Minimum

   Optimization Cycle:   3

                       Coordinates (Angstroms)
     ATOM                X               Y               Z
      1  Cl        2.8234984332    0.6201048106    0.0000000000
      2  Cl       -1.1546822184    1.4436405822    0.0000000000
      3  F         2.2998088003   -1.3875347167    0.0000000000
      4  Br       -1.6692765101   -0.6859102953    0.0000000000
      5  C         1.5604645338   -0.2083286599    0.0000000000
      6  C        -0.3298519324    0.1780681824    0.0000000000
   Point Group: cs    Number of degrees of freedom:     9


   Energy is  -3670.228131262

 Hessian Updated using BFGS Update

  9 Hessian modes will be used to form the next step
  Hessian Eigenvalues:
     0.084674    0.185487    0.249980    0.250039    0.327539    0.388172
     0.662911    0.957003    1.065992

 Minimum Search - Taking Simple RFO Step
 Searching for Lamda that Minimizes Along All modes
 Value Taken    Lamda =  -0.26222149
 Calculated Step too Large.  Step scaled by  0.410977
 Step Taken.  Stepsize is  0.300000

                             Maximum     Tolerance    Cnvgd?
         Gradient           0.236958      0.000300      NO
         Displacement       0.187567      0.001200      NO
         Energy change     -0.135519      0.000001      NO


 New Cartesian Coordinates Obtained by Inverse Iteration

 Displacement from previous Coordinates is:  0.293908
 ----------------------------------------------------------------
             Standard Nuclear Orientation (Angstroms)
    I     Atom           X                Y                Z
 ----------------------------------------------------------------
    1      Cl      2.7936832002     0.6582999554     0.0000000000
    2      Cl     -1.0893287303     1.4666831629     0.0000000000
    3      F       2.2145219334    -1.3866059824     0.0000000000
    4      Br     -1.6338437435    -0.7392998861     0.0000000000
    5      C       1.5164482935    -0.2008781390     0.0000000000
    6      C      -0.2715198469     0.1618407925     0.0000000000
 ----------------------------------------------------------------
 Molecular Point Group                 Cs    NOp =  2
 Largest Abelian Subgroup              Cs    NOp =  2
 Nuclear Repulsion Energy =   593.0189005825 hartrees
 There are       45 alpha and       45 beta electrons
 Applying Cartesian multipole field
    Component          Value
    ---------          -----
     (2,0,0)        1.00000E-11
     (0,2,0)        2.00000E-11
     (0,0,2)       -3.00000E-11
 Nucleus-field energy     =     0.0000000166 hartrees
 Requested basis set is 6-311++G(d,p)
 There are 63 shells and 174 basis functions
 A cutoff of  1.0D-11 yielded   1601 shell pairs
 There are     13290 function pairs (     14541 Cartesian)
 Smallest overlap matrix eigenvalue = 8.12E-05
 Guess MOs from SCF MO coefficient file

 -----------------------------------------------------------------------
  General SCF calculation program by
  Eric Jon Sundstrom, Paul Horn, Yuezhi Mao, Dmitri Zuev, Alec White,
  David Stuck, Shaama M.S., Shane Yost, Joonho Lee, David Small,
  Daniel Levine, Susi Lehtola, Hugh Burton, Evgeny Epifanovsky
 -----------------------------------------------------------------------
 Exchange:     0.2000 Hartree-Fock + 0.0800 Slater + 0.7200 B88
 Correlation:  0.1900 VWN1RPA + 0.8100 LYP
 Using SG-1 standard quadrature grid
 using 4 threads for integral computing
 -------------------------------------------------------
 OpenMP Integral computing Module                
 Release: version 2.0, May 2017, Q-Chem Inc. Pleasanton 
 -------------------------------------------------------
 -------------------------------------------------------
 OpenMP BLAS3 based DFT computing Module                
 Release: version 1.0, May 2013, Q-Chem Inc. Pittsburgh 
 -------------------------------------------------------
 A restricted SCF calculation will be
 performed using DIIS
 SCF converges when DIIS error is below 1.0e-08
 ---------------------------------------
  Cycle       Energy         DIIS error
 ---------------------------------------
    1   -3670.3237346132      9.93e-04  
    2   -3670.3277800647      5.07e-04  
    3   -3670.3239608183      1.04e-03  
    4   -3670.3282941989      3.11e-04  
    5   -3670.3287034501      5.16e-05  
    6   -3670.3287112131      1.18e-05  
    7   -3670.3287117314      3.07e-06  
    8   -3670.3287117541      1.65e-06  
    9   -3670.3287117615      4.52e-07  
   10   -3670.3287117620      1.93e-07  
   11   -3670.3287117622      5.47e-08  
   12   -3670.3287117621      1.51e-08  
   13   -3670.3287117622      2.48e-09  Convergence criterion met
 ---------------------------------------
 SCF time:   CPU 37.58s  wall 10.00s 
 SCF   energy in the final basis set =    -3670.3287117622
 Total energy in the final basis set =    -3670.3287117622

 --------------------------------------------------------------
             Orbital Energies (a.u.) and Symmetries
 --------------------------------------------------------------

 Alpha MOs, Restricted
 -- Occupied --                  
-482.86 -101.60 -101.59  -62.52  -56.34  -56.33  -56.33  -24.72
  1 A'    2 A'    3 A'    4 A'    5 A'    1 A"    6 A'    7 A'                 
-10.362 -10.316  -9.519  -9.513  -8.729  -7.283  -7.277  -7.273
  8 A'    9 A'   10 A'   11 A'   12 A'   13 A'   14 A'    2 A"                 
 -7.272  -7.267  -7.267  -6.561  -6.548  -6.547  -2.673  -2.668
 15 A'    3 A"   16 A'   17 A'    4 A"   18 A'   19 A'    5 A"                 
 -2.668  -2.657  -2.657  -1.268  -1.040  -0.954  -0.833  -0.674
 20 A'   21 A'    6 A"   22 A'   23 A'   24 A'   25 A'   26 A'                 
 -0.620  -0.552  -0.534  -0.513  -0.478  -0.472  -0.470  -0.393
 27 A'   28 A'   29 A'    7 A"   30 A'   31 A'    8 A"   32 A'                 
 -0.392  -0.341  -0.325  -0.253  -0.214
  9 A"   33 A'   10 A"   34 A'   11 A"                                         
 -- Virtual --                   
 -0.096  -0.067  -0.001   0.005   0.019   0.033   0.041   0.046
 12 A"   35 A'   36 A'   37 A'   38 A'   39 A'   13 A"   40 A'                 
  0.057   0.062   0.072   0.075   0.086   0.087   0.107   0.114
 41 A'   42 A'   14 A"   43 A'   44 A'   15 A"   45 A'   16 A"                 
  0.116   0.137   0.141   0.144   0.147   0.173   0.189   0.202
 46 A'   47 A'   48 A'   17 A"   49 A'   50 A'   51 A'   52 A'                 
  0.204   0.217   0.297   0.318   0.337   0.362   0.379   0.386
 53 A'   54 A'   18 A"   55 A'   56 A'   57 A'   58 A'   59 A'                 
  0.403   0.409   0.425   0.431   0.436   0.469   0.488   0.504
 19 A"   60 A'   20 A"   61 A'   21 A"   62 A'   63 A'   22 A"                 
  0.517   0.532   0.544   0.552   0.576   0.595   0.599   0.641
 64 A'   23 A"   24 A"   65 A'   66 A'   25 A"   67 A'   68 A'                 
  0.662   0.712   0.733   0.776   0.815   0.837   0.840   0.864
 69 A'   26 A"   70 A'   71 A'   27 A"   72 A'   28 A"   29 A"                 
  0.893   0.924   0.948   0.972   1.054   1.117   1.177   1.200
 73 A'   74 A'   75 A'   76 A'   77 A'   78 A'   79 A'   80 A'                 
  1.213   1.236   1.388   1.402   1.439   1.449   1.486   1.517
 30 A"   81 A'   31 A"   82 A'   83 A'   32 A"   84 A'   33 A"                 
  1.623   1.690   1.714   1.815   1.890   1.984   1.998   2.053
 85 A'   34 A"   86 A'   87 A'   88 A'   35 A"   89 A'   90 A'                 
  2.079   2.210   2.216   2.247   2.263   2.345   2.397   2.527
 91 A'   36 A"   92 A'   37 A"   93 A'   94 A'   95 A'   96 A'                 
  2.615   2.707   2.788   2.994   3.047   3.482   3.746   3.771
 38 A"   39 A"   97 A'   98 A'   99 A'  100 A'   40 A"  101 A'                 
  3.923   3.980   3.981   4.054   4.072   4.202   4.318   4.657
 41 A"  102 A'   42 A"  103 A'   43 A"  104 A'  105 A'  106 A'                 
  6.275   6.363   6.505   6.770   7.529   7.593   7.676   9.778
 44 A"  107 A'  108 A'  109 A'   45 A"  110 A'  111 A'  112 A'                 
  9.835  23.378  23.419  25.766  25.814  25.831  26.075  26.227
113 A'  114 A'  115 A'   46 A"   47 A"  116 A'  117 A'  118 A'                 
 26.496  48.018  66.731 215.779 215.844 289.736 289.799 289.907
119 A'  120 A'  121 A'  122 A'  123 A'   48 A"  124 A'  125 A'                 
*******
126 A'                                                                         

 Beta MOs, Restricted
 -- Occupied --                  
-482.86 -101.60 -101.59  -62.52  -56.34  -56.33  -56.33  -24.72
  1 A'    2 A'    3 A'    4 A'    5 A'    1 A"    6 A'    7 A'                 
-10.362 -10.316  -9.519  -9.513  -8.729  -7.283  -7.277  -7.273
  8 A'    9 A'   10 A'   11 A'   12 A'   13 A'   14 A'    2 A"                 
 -7.272  -7.267  -7.267  -6.561  -6.548  -6.547  -2.673  -2.668
 15 A'    3 A"   16 A'   17 A'    4 A"   18 A'   19 A'    5 A"                 
 -2.668  -2.657  -2.657  -1.268  -1.040  -0.954  -0.833  -0.674
 20 A'   21 A'    6 A"   22 A'   23 A'   24 A'   25 A'   26 A'                 
 -0.620  -0.552  -0.534  -0.513  -0.478  -0.472  -0.470  -0.393
 27 A'   28 A'   29 A'    7 A"   30 A'   31 A'    8 A"   32 A'                 
 -0.392  -0.341  -0.325  -0.253  -0.214
  9 A"   33 A'   10 A"   34 A'   11 A"                                         
 -- Virtual --                   
 -0.096  -0.067  -0.001   0.005   0.019   0.033   0.041   0.046
 12 A"   35 A'   36 A'   37 A'   38 A'   39 A'   13 A"   40 A'                 
  0.057   0.062   0.072   0.075   0.086   0.087   0.107   0.114
 41 A'   42 A'   14 A"   43 A'   44 A'   15 A"   45 A'   16 A"                 
  0.116   0.137   0.141   0.144   0.147   0.173   0.189   0.202
 46 A'   47 A'   48 A'   17 A"   49 A'   50 A'   51 A'   52 A'                 
  0.204   0.217   0.297   0.318   0.337   0.362   0.379   0.386
 53 A'   54 A'   18 A"   55 A'   56 A'   57 A'   58 A'   59 A'                 
  0.403   0.409   0.425   0.431   0.436   0.469   0.488   0.504
 19 A"   60 A'   20 A"   61 A'   21 A"   62 A'   63 A'   22 A"                 
  0.517   0.532   0.544   0.552   0.576   0.595   0.599   0.641
 64 A'   23 A"   24 A"   65 A'   66 A'   25 A"   67 A'   68 A'                 
  0.662   0.712   0.733   0.776   0.815   0.837   0.840   0.864
 69 A'   26 A"   70 A'   71 A'   27 A"   72 A'   28 A"   29 A"                 
  0.893   0.924   0.948   0.972   1.054   1.117   1.177   1.200
 73 A'   74 A'   75 A'   76 A'   77 A'   78 A'   79 A'   80 A'                 
  1.213   1.236   1.388   1.402   1.439   1.449   1.486   1.517
 30 A"   81 A'   31 A"   82 A'   83 A'   32 A"   84 A'   33 A"                 
  1.623   1.690   1.714   1.815   1.890   1.984   1.998   2.053
 85 A'   34 A"   86 A'   87 A'   88 A'   35 A"   89 A'   90 A'                 
  2.079   2.210   2.216   2.247   2.263   2.345   2.397   2.527
 91 A'   36 A"   92 A'   37 A"   93 A'   94 A'   95 A'   96 A'                 
  2.615   2.707   2.788   2.994   3.047   3.482   3.746   3.771
 38 A"   39 A"   97 A'   98 A'   99 A'  100 A'   40 A"  101 A'                 
  3.923   3.980   3.981   4.054   4.072   4.202   4.318   4.657
 41 A"  102 A'   42 A"  103 A'   43 A"  104 A'  105 A'  106 A'                 
  6.275   6.363   6.505   6.770   7.529   7.593   7.676   9.778
 44 A"  107 A'  108 A'  109 A'   45 A"  110 A'  111 A'  112 A'                 
  9.835  23.378  23.419  25.766  25.814  25.831  26.075  26.227
113 A'  114 A'  115 A'   46 A"   47 A"  116 A'  117 A'  118 A'                 
 26.496  48.018  66.731 215.779 215.844 289.736 289.799 289.907
119 A'  120 A'  121 A'  122 A'  123 A'   48 A"  124 A'  125 A'                 
*******
126 A'                                                                         
 --------------------------------------------------------------

          Ground-State Mulliken Net Atomic Charges

     Atom                 Charge (a.u.)
  ----------------------------------------
      1 Cl                    0.383560
      2 Cl                    0.342969
      3 F                    -0.024356
      4 Br                   -0.071769
      5 C                    -0.499576
      6 C                    -0.130828
  ----------------------------------------
  Sum of atomic charges =     0.000000

 -----------------------------------------------------------------
                    Cartesian Multipole Moments
 -----------------------------------------------------------------
    Charge (ESU x 10^10)
                 0.0000
    Dipole Moment (Debye)
         X      -0.5231      Y       1.1133      Z       0.0000
       Tot       1.2301
    Quadrupole Moments (Debye-Ang)
        XX     -55.0269     XY       1.3396     YY     -62.2779
        XZ      -0.0000     YZ      -0.0000     ZZ     -59.7678
    Octopole Moments (Debye-Ang^2)
       XXX     -27.7865    XXY       1.8573    XYY     -14.0928
       YYY     -13.4803    XXZ       0.0000    XYZ       0.0000
       YYZ       0.0000    XZZ      -9.1818    YZZ      -5.7500
       ZZZ       0.0000
    Hexadecapole Moments (Debye-Ang^3)
      XXXX   -1160.7609   XXXY       4.1559   XXYY    -264.6730
      XYYY     -26.4686   YYYY    -393.6219   XXXZ       0.0000
      XXYZ       0.0000   XYYZ       0.0000   YYYZ      -0.0000
      XXZZ    -219.4948   XYZZ      -9.2746   YYZZ     -76.9682
      XZZZ       0.0000   YZZZ      -0.0000   ZZZZ     -68.3646
 -----------------------------------------------------------------
 Calculating analytic gradient of the SCF energy
 Gradient of SCF Energy
            1           2           3           4           5           6
    1  -0.0884986  -0.0148424   0.0710020   0.1401558   0.1702433  -0.2780600
    2  -0.1532698  -0.2692759   0.0674318   0.2642096   0.0453452   0.0455591
    3   0.0000000   0.0000000   0.0000000  -0.0000000  -0.0000000   0.0000000
 Max gradient component =       2.781E-01
 RMS gradient           =       1.320E-01
 Gradient time:  CPU 10.02 s  wall 2.61 s
 Geometry Optimization Parameters
   NAtoms,    NIC,     NZ,  NCons,   NDum,   NFix, NCnnct, MaxDiis
        6      37       0       0       0       0       0       0

 Cartesian Hessian Update
 Hessian Updated using BFGS Update


** GEOMETRY OPTIMIZATION IN DELOCALIZED INTERNAL COORDINATES **
   Searching for a Minimum

   Optimization Cycle:   4

                       Coordinates (Angstroms)
     ATOM                X               Y               Z
      1  Cl        2.7936832002    0.6582999554    0.0000000000
      2  Cl       -1.0893287303    1.4666831629    0.0000000000
      3  F         2.2145219334   -1.3866059824    0.0000000000
      4  Br       -1.6338437435   -0.7392998861    0.0000000000
      5  C         1.5164482935   -0.2008781390    0.0000000000
      6  C        -0.2715198469    0.1618407925    0.0000000000
   Point Group: cs    Number of degrees of freedom:     9


   Energy is  -3670.328711762

 Hessian Updated using BFGS Update

  9 Hessian modes will be used to form the next step
  Hessian Eigenvalues:
     0.051899    0.189325    0.249466    0.250016    0.333194    0.385390
     0.711212    0.956971    1.070084

 Minimum Search - Taking Simple RFO Step
 Searching for Lamda that Minimizes Along All modes
 Value Taken    Lamda =  -0.25017826
 Calculated Step too Large.  Step scaled by  0.356967
 Step Taken.  Stepsize is  0.300000

                             Maximum     Tolerance    Cnvgd?
         Gradient           0.204531      0.000300      NO
         Displacement       0.194769      0.001200      NO
         Energy change     -0.100581      0.000001      NO


 New Cartesian Coordinates Obtained by Inverse Iteration

 Displacement from previous Coordinates is:  0.325188
 ----------------------------------------------------------------
             Standard Nuclear Orientation (Angstroms)
    I     Atom           X                Y                Z
 ----------------------------------------------------------------
    1      Cl      2.7521739807     0.6933253954     0.0000000000
    2      Cl     -1.0158538721     1.4824551515     0.0000000000
    3      F       2.1216441891    -1.3802174838     0.0000000000
    4      Br     -1.5856536659    -0.7884846171     0.0000000000
    5      C       1.4631883704    -0.1910139325     0.0000000000
    6      C      -0.2055378958     0.1439753897     0.0000000000
 ----------------------------------------------------------------
 Molecular Point Group                 Cs    NOp =  2
 Largest Abelian Subgroup              Cs    NOp =  2
 Nuclear Repulsion Energy =   593.7027666911 hartrees
 There are       45 alpha and       45 beta electrons
 Applying Cartesian multipole field
    Component          Value
    ---------          -----
     (2,0,0)        1.00000E-11
     (0,2,0)        2.00000E-11
     (0,0,2)       -3.00000E-11
 Nucleus-field energy     =     0.0000000163 hartrees
 Requested basis set is 6-311++G(d,p)
 There are 63 shells and 174 basis functions
 A cutoff of  1.0D-11 yielded   1607 shell pairs
 There are     13344 function pairs (     14598 Cartesian)
 Smallest overlap matrix eigenvalue = 5.81E-05
 Guess MOs from SCF MO coefficient file

 -----------------------------------------------------------------------
  General SCF calculation program by
  Eric Jon Sundstrom, Paul Horn, Yuezhi Mao, Dmitri Zuev, Alec White,
  David Stuck, Shaama M.S., Shane Yost, Joonho Lee, David Small,
  Daniel Levine, Susi Lehtola, Hugh Burton, Evgeny Epifanovsky
 -----------------------------------------------------------------------
 Exchange:     0.2000 Hartree-Fock + 0.0800 Slater + 0.7200 B88
 Correlation:  0.1900 VWN1RPA + 0.8100 LYP
 Using SG-1 standard quadrature grid
 using 4 threads for integral computing
 -------------------------------------------------------
 OpenMP Integral computing Module                
 Release: version 2.0, May 2017, Q-Chem Inc. Pleasanton 
 -------------------------------------------------------
 -------------------------------------------------------
 OpenMP BLAS3 based DFT computing Module                
 Release: version 1.0, May 2013, Q-Chem Inc. Pittsburgh 
 -------------------------------------------------------
 A restricted SCF calculation will be
 performed using DIIS
 SCF converges when DIIS error is below 1.0e-08
 ---------------------------------------
  Cycle       Energy         DIIS error
 ---------------------------------------
    1   -3670.4086440769      1.01e-03  
    2   -3670.4131796419      3.82e-04  
    3   -3670.4116321668      7.08e-04  
    4   -3670.4134801681      2.24e-04  
    5   -3670.4136789988      5.28e-05  
    6   -3670.4136846924      1.06e-05  
    7   -3670.4136850017      3.12e-06  
    8   -3670.4136850344      1.45e-06  
    9   -3670.4136850419      2.61e-07  
   10   -3670.4136850420      1.13e-07  
   11   -3670.4136850421      3.48e-08  
   12   -3670.4136850421      1.06e-08  
   13   -3670.4136850421      1.86e-09  Convergence criterion met
 ---------------------------------------
 SCF time:   CPU 37.81s  wall 10.00s 
 SCF   energy in the final basis set =    -3670.4136850421
 Total energy in the final basis set =    -3670.4136850421

 --------------------------------------------------------------
             Orbital Energies (a.u.) and Symmetries
 --------------------------------------------------------------

 Alpha MOs, Restricted
 -- Occupied --                  
-482.86 -101.60 -101.59  -62.51  -56.33  -56.33  -56.33  -24.72
  1 A'    2 A'    3 A'    4 A'    5 A'    1 A"    6 A'    7 A'                 
-10.361 -10.315  -9.517  -9.510  -8.727  -7.281  -7.274  -7.272
  8 A'    9 A'   10 A'   11 A'   12 A'   13 A'   14 A'    2 A"                 
 -7.270  -7.264  -7.263  -6.559  -6.546  -6.545  -2.671  -2.666
 15 A'    3 A"   16 A'   17 A'    4 A"   18 A'   19 A'    5 A"                 
 -2.666  -2.655  -2.655  -1.274  -1.019  -0.947  -0.831  -0.689
 20 A'   21 A'    6 A"   22 A'   23 A'   24 A'   25 A'   26 A'                 
 -0.622  -0.556  -0.538  -0.516  -0.475  -0.465  -0.459  -0.392
 27 A'   28 A'   29 A'    7 A"   30 A'   31 A'    8 A"   32 A'                 
 -0.390  -0.346  -0.325  -0.262  -0.224
  9 A"   33 A'   10 A"   34 A'   11 A"                                         
 -- Virtual --                   
 -0.086  -0.035  -0.002   0.002   0.020   0.039   0.042   0.048
 12 A"   35 A'   36 A'   37 A'   38 A'   39 A'   13 A"   40 A'                 
  0.057   0.061   0.073   0.078   0.085   0.087   0.105   0.114
 41 A'   42 A'   14 A"   43 A'   44 A'   15 A"   45 A'   16 A"                 
  0.115   0.137   0.143   0.145   0.148   0.176   0.192   0.205
 46 A'   47 A'   48 A'   17 A"   49 A'   50 A'   51 A'   52 A'                 
  0.209   0.220   0.299   0.316   0.338   0.368   0.375   0.386
 53 A'   54 A'   18 A"   55 A'   56 A'   57 A'   58 A'   59 A'                 
  0.405   0.410   0.426   0.438   0.439   0.472   0.496   0.513
 19 A"   60 A'   20 A"   61 A'   21 A"   62 A'   63 A'   22 A"                 
  0.513   0.532   0.546   0.552   0.565   0.597   0.608   0.647
 64 A'   23 A"   24 A"   65 A'   66 A'   25 A"   67 A'   68 A'                 
  0.677   0.708   0.734   0.780   0.818   0.841   0.851   0.875
 69 A'   26 A"   70 A'   71 A'   27 A"   28 A"   72 A'   29 A"                 
  0.891   0.934   0.951   0.966   1.054   1.098   1.172   1.202
 73 A'   74 A'   75 A'   76 A'   77 A'   78 A'   79 A'   30 A"                 
  1.209   1.228   1.375   1.402   1.415   1.436   1.527   1.528
 80 A'   81 A'   31 A"   82 A'   32 A"   83 A'   84 A'   33 A"                 
  1.633   1.729   1.729   1.776   1.890   1.990   2.016   2.053
 85 A'   86 A'   34 A"   87 A'   88 A'   35 A"   89 A'   90 A'                 
  2.099   2.209   2.253   2.267   2.271   2.357   2.403   2.549
 91 A'   36 A"   37 A"   92 A'   93 A'   94 A'   95 A'   96 A'                 
  2.607   2.727   2.813   3.010   3.036   3.593   3.744   3.766
 38 A"   39 A"   97 A'   98 A'   99 A'  100 A'   40 A"  101 A'                 
  3.935   3.982   3.994   4.047   4.075   4.200   4.321   4.688
 41 A"   42 A"  102 A'  103 A'   43 A"  104 A'  105 A'  106 A'                 
  6.274   6.362   6.525   6.762   7.533   7.594   7.674   9.767
 44 A"  107 A'  108 A'  109 A'   45 A"  110 A'  111 A'  112 A'                 
  9.828  23.394  23.404  25.765  25.820  25.834  26.095  26.215
113 A'  114 A'  115 A'   46 A"   47 A"  116 A'  117 A'  118 A'                 
 26.519  48.007  66.729 215.765 215.832 289.738 289.798 289.904
119 A'  120 A'  121 A'  122 A'  123 A'   48 A"  124 A'  125 A'                 
*******
126 A'                                                                         

 Beta MOs, Restricted
 -- Occupied --                  
-482.86 -101.60 -101.59  -62.51  -56.33  -56.33  -56.33  -24.72
  1 A'    2 A'    3 A'    4 A'    5 A'    1 A"    6 A'    7 A'                 
-10.361 -10.315  -9.517  -9.510  -8.727  -7.281  -7.274  -7.272
  8 A'    9 A'   10 A'   11 A'   12 A'   13 A'   14 A'    2 A"                 
 -7.270  -7.264  -7.263  -6.559  -6.546  -6.545  -2.671  -2.666
 15 A'    3 A"   16 A'   17 A'    4 A"   18 A'   19 A'    5 A"                 
 -2.666  -2.655  -2.655  -1.274  -1.019  -0.947  -0.831  -0.689
 20 A'   21 A'    6 A"   22 A'   23 A'   24 A'   25 A'   26 A'                 
 -0.622  -0.556  -0.538  -0.516  -0.475  -0.465  -0.459  -0.392
 27 A'   28 A'   29 A'    7 A"   30 A'   31 A'    8 A"   32 A'                 
 -0.390  -0.346  -0.325  -0.262  -0.224
  9 A"   33 A'   10 A"   34 A'   11 A"                                         
 -- Virtual --                   
 -0.086  -0.035  -0.002   0.002   0.020   0.039   0.042   0.048
 12 A"   35 A'   36 A'   37 A'   38 A'   39 A'   13 A"   40 A'                 
  0.057   0.061   0.073   0.078   0.085   0.087   0.105   0.114
 41 A'   42 A'   14 A"   43 A'   44 A'   15 A"   45 A'   16 A"                 
  0.115   0.137   0.143   0.145   0.148   0.176   0.192   0.205
 46 A'   47 A'   48 A'   17 A"   49 A'   50 A'   51 A'   52 A'                 
  0.209   0.220   0.299   0.316   0.338   0.368   0.375   0.386
 53 A'   54 A'   18 A"   55 A'   56 A'   57 A'   58 A'   59 A'                 
  0.405   0.410   0.426   0.438   0.439   0.472   0.496   0.513
 19 A"   60 A'   20 A"   61 A'   21 A"   62 A'   63 A'   22 A"                 
  0.513   0.532   0.546   0.552   0.565   0.597   0.608   0.647
 64 A'   23 A"   24 A"   65 A'   66 A'   25 A"   67 A'   68 A'                 
  0.677   0.708   0.734   0.780   0.818   0.841   0.851   0.875
 69 A'   26 A"   70 A'   71 A'   27 A"   28 A"   72 A'   29 A"                 
  0.891   0.934   0.951   0.966   1.054   1.098   1.172   1.202
 73 A'   74 A'   75 A'   76 A'   77 A'   78 A'   79 A'   30 A"                 
  1.209   1.228   1.375   1.402   1.415   1.436   1.527   1.528
 80 A'   81 A'   31 A"   82 A'   32 A"   83 A'   84 A'   33 A"                 
  1.633   1.729   1.729   1.776   1.890   1.990   2.016   2.053
 85 A'   86 A'   34 A"   87 A'   88 A'   35 A"   89 A'   90 A'                 
  2.099   2.209   2.253   2.267   2.271   2.357   2.403   2.549
 91 A'   36 A"   37 A"   92 A'   93 A'   94 A'   95 A'   96 A'                 
  2.607   2.727   2.813   3.010   3.036   3.593   3.744   3.766
 38 A"   39 A"   97 A'   98 A'   99 A'  100 A'   40 A"  101 A'                 
  3.935   3.982   3.994   4.047   4.075   4.200   4.321   4.688
 41 A"   42 A"  102 A'  103 A'   43 A"  104 A'  105 A'  106 A'                 
  6.274   6.362   6.525   6.762   7.533   7.594   7.674   9.767
 44 A"  107 A'  108 A'  109 A'   45 A"  110 A'  111 A'  112 A'                 
  9.828  23.394  23.404  25.765  25.820  25.834  26.095  26.215
113 A'  114 A'  115 A'   46 A"   47 A"  116 A'  117 A'  118 A'                 
 26.519  48.007  66.729 215.765 215.832 289.738 289.798 289.904
119 A'  120 A'  121 A'  122 A'  123 A'   48 A"  124 A'  125 A'                 
*******
126 A'                                                                         
 --------------------------------------------------------------

          Ground-State Mulliken Net Atomic Charges

     Atom                 Charge (a.u.)
  ----------------------------------------
      1 Cl                    0.375572
      2 Cl                    0.335687
      3 F                    -0.015110
      4 Br                   -0.075122
      5 C                    -0.533012
      6 C                    -0.088016
  ----------------------------------------
  Sum of atomic charges =    -0.000000

 -----------------------------------------------------------------
                    Cartesian Multipole Moments
 -----------------------------------------------------------------
    Charge (ESU x 10^10)
                -0.0000
    Dipole Moment (Debye)
         X      -0.4330      Y       0.9490      Z      -0.0000
       Tot       1.0431
    Quadrupole Moments (Debye-Ang)
        XX     -55.5065     XY       1.4243     YY     -61.9189
        XZ       0.0000     YZ       0.0000     ZZ     -59.7344
    Octopole Moments (Debye-Ang^2)
       XXX     -30.4238    XXY       0.9259    XYY     -14.8930
       YYY     -12.8808    XXZ      -0.0000    XYZ      -0.0000
       YYZ      -0.0000    XZZ      -9.9384    YZZ      -5.6494
       ZZZ      -0.0000
    Hexadecapole Moments (Debye-Ang^3)
      XXXX   -1105.7019   XXXY      -6.0031   XXYY    -254.3727
      XYYY     -37.5274   YYYY    -404.4905   XXXZ       0.0000
      XXYZ      -0.0000   XYYZ      -0.0000   YYYZ      -0.0000
      XXZZ    -209.3458   XYZZ     -13.0009   YYZZ     -79.1813
      XZZZ       0.0000   YZZZ       0.0000   ZZZZ     -68.0020
 -----------------------------------------------------------------
 Calculating analytic gradient of the SCF energy
 Gradient of SCF Energy
            1           2           3           4           5           6
    1  -0.0703601  -0.0158820   0.0620976   0.1096646   0.1641989  -0.2497190
    2  -0.1275710  -0.2198488   0.0588148   0.2151262   0.0287158   0.0447630
    3  -0.0000000  -0.0000000  -0.0000000  -0.0000000   0.0000000   0.0000000
 Max gradient component =       2.497E-01
 RMS gradient           =       1.124E-01
 Gradient time:  CPU 10.12 s  wall 2.63 s
 Geometry Optimization Parameters
   NAtoms,    NIC,     NZ,  NCons,   NDum,   NFix, NCnnct, MaxDiis
        6      37       0       0       0       0       0       0

 Cartesian Hessian Update
 Hessian Updated using BFGS Update


** GEOMETRY OPTIMIZATION IN DELOCALIZED INTERNAL COORDINATES **
   Searching for a Minimum

   Optimization Cycle:   5

                       Coordinates (Angstroms)
     ATOM                X               Y               Z
      1  Cl        2.7521739807    0.6933253954    0.0000000000
      2  Cl       -1.0158538721    1.4824551515    0.0000000000
      3  F         2.1216441891   -1.3802174838    0.0000000000
      4  Br       -1.5856536659   -0.7884846171    0.0000000000
      5  C         1.4631883704   -0.1910139325    0.0000000000
      6  C        -0.2055378958    0.1439753897    0.0000000000
   Point Group: cs    Number of degrees of freedom:     9


   Energy is  -3670.413685042

 Hessian Updated using BFGS Update

  9 Hessian modes will be used to form the next step
  Hessian Eigenvalues:
     0.047865    0.190989    0.249544    0.250104    0.336604    0.388414
     0.708348    0.957253    1.070950

 Minimum Search - Taking Simple RFO Step
 Searching for Lamda that Minimizes Along All modes
 Value Taken    Lamda =  -0.22514973
 Calculated Step too Large.  Step scaled by  0.348514
 Step Taken.  Stepsize is  0.300000

                             Maximum     Tolerance    Cnvgd?
         Gradient           0.182802      0.000300      NO
         Displacement       0.199297      0.001200      NO
         Energy change     -0.084973      0.000001      NO


 New Cartesian Coordinates Obtained by Inverse Iteration

 Displacement from previous Coordinates is:  0.336799
 ----------------------------------------------------------------
             Standard Nuclear Orientation (Angstroms)
    I     Atom           X                Y                Z
 ----------------------------------------------------------------
    1      Cl      2.7045775739     0.7263566507     0.0000000000
    2      Cl     -0.9401931302     1.4951846351     0.0000000000
    3      F       2.0278619333    -1.3731818619     0.0000000000
    4      Br     -1.5310438111    -0.8351691109     0.0000000000
    5      C       1.4053381475    -0.1800210588     0.0000000000
    6      C      -0.1365796069     0.1268706491     0.0000000000
 ----------------------------------------------------------------
 Molecular Point Group                 Cs    NOp =  2
 Largest Abelian Subgroup              Cs    NOp =  2
 Nuclear Repulsion Energy =   596.5386602802 hartrees
 There are       45 alpha and       45 beta electrons
 Applying Cartesian multipole field
    Component          Value
    ---------          -----
     (2,0,0)        1.00000E-11
     (0,2,0)        2.00000E-11
     (0,0,2)       -3.00000E-11
 Nucleus-field energy     =     0.0000000160 hartrees
 Requested basis set is 6-311++G(d,p)
 There are 63 shells and 174 basis functions
 A cutoff of  1.0D-11 yielded   1614 shell pairs
 There are     13390 function pairs (     14646 Cartesian)
 Smallest overlap matrix eigenvalue = 3.82E-05
 Guess MOs from SCF MO coefficient file

 -----------------------------------------------------------------------
  General SCF calculation program by
  Eric Jon Sundstrom, Paul Horn, Yuezhi Mao, Dmitri Zuev, Alec White,
  David Stuck, Shaama M.S., Shane Yost, Joonho Lee, David Small,
  Daniel Levine, Susi Lehtola, Hugh Burton, Evgeny Epifanovsky
 -----------------------------------------------------------------------
 Exchange:     0.2000 Hartree-Fock + 0.0800 Slater + 0.7200 B88
 Correlation:  0.1900 VWN1RPA + 0.8100 LYP
 Using SG-1 standard quadrature grid
 using 4 threads for integral computing
 -------------------------------------------------------
 OpenMP Integral computing Module                
 Release: version 2.0, May 2017, Q-Chem Inc. Pleasanton 
 -------------------------------------------------------
 -------------------------------------------------------
 OpenMP BLAS3 based DFT computing Module                
 Release: version 1.0, May 2013, Q-Chem Inc. Pittsburgh 
 -------------------------------------------------------
 A restricted SCF calculation will be
 performed using DIIS
 SCF converges when DIIS error is below 1.0e-08
 ---------------------------------------
  Cycle       Energy         DIIS error
 ---------------------------------------
    1   -3670.4816208874      1.13e-03  
    2   -3670.4869427351      3.97e-04  
    3   -3670.4863091773      5.66e-04  
    4   -3670.4873593031      1.67e-04  
    5   -3670.4874593958      6.74e-05  
    6   -3670.4874731795      8.85e-06  
    7   -3670.4874734118      1.84e-06  
    8   -3670.4874734219      8.33e-07  
    9   -3670.4874734240      2.42e-07  
   10   -3670.4874734243      6.12e-08  
   11   -3670.4874734243      1.95e-08  
   12   -3670.4874734243      5.98e-09  Convergence criterion met
 ---------------------------------------
 SCF time:   CPU 35.20s  wall 9.00s 
 SCF   energy in the final basis set =    -3670.4874734243
 Total energy in the final basis set =    -3670.4874734243

 --------------------------------------------------------------
             Orbital Energies (a.u.) and Symmetries
 --------------------------------------------------------------

 Alpha MOs, Restricted
 -- Occupied --                  
-482.86 -101.60 -101.59  -62.51  -56.33  -56.33  -56.33  -24.73
  1 A'    2 A'    3 A'    4 A'    5 A'    1 A"    6 A'    7 A'                 
-10.357 -10.311  -9.515  -9.507  -8.725  -7.279  -7.271  -7.270
  8 A'    9 A'   10 A'   11 A'   12 A'   13 A'   14 A'    2 A"                 
 -7.269  -7.261  -7.260  -6.557  -6.544  -6.543  -2.669  -2.665
 15 A'    3 A"   16 A'   17 A'    4 A"   18 A'   19 A'    5 A"                 
 -2.664  -2.653  -2.653  -1.279  -1.004  -0.942  -0.830  -0.711
 20 A'   21 A'    6 A"   22 A'   23 A'   24 A'   25 A'   26 A'                 
 -0.626  -0.558  -0.542  -0.520  -0.472  -0.459  -0.452  -0.391
 27 A'   28 A'   29 A'    7 A"   30 A'   31 A'    8 A"   32 A'                 
 -0.389  -0.349  -0.326  -0.268  -0.235
  9 A"   33 A'   10 A"   34 A'   11 A"                                         
 -- Virtual --                   
 -0.072  -0.019  -0.004   0.001   0.021   0.041   0.043   0.053
 12 A"   35 A'   36 A'   37 A'   38 A'   39 A'   13 A"   40 A'                 
  0.060   0.065   0.073   0.082   0.087   0.088   0.104   0.114
 41 A'   42 A'   14 A"   43 A'   15 A"   44 A'   45 A'   16 A"                 
  0.116   0.137   0.145   0.147   0.152   0.184   0.191   0.206
 46 A'   47 A'   17 A"   48 A'   49 A'   50 A'   51 A'   52 A'                 
  0.218   0.229   0.300   0.314   0.340   0.363   0.378   0.388
 53 A'   54 A'   18 A"   55 A'   56 A'   57 A'   58 A'   59 A'                 
  0.407   0.413   0.426   0.439   0.443   0.475   0.501   0.518
 19 A"   60 A'   20 A"   61 A'   21 A"   62 A'   63 A'   22 A"                 
  0.519   0.531   0.542   0.547   0.568   0.601   0.621   0.658
 64 A'   23 A"   65 A'   24 A"   66 A'   25 A"   67 A'   68 A'                 
  0.690   0.708   0.738   0.788   0.819   0.840   0.855   0.887
 69 A'   26 A"   70 A'   71 A'   27 A"   28 A"   72 A'   73 A'                 
  0.889   0.932   0.956   0.986   1.049   1.084   1.161   1.192
 29 A"   74 A'   75 A'   76 A'   77 A'   78 A'   79 A'   30 A"                 
  1.223   1.231   1.369   1.382   1.398   1.436   1.541   1.546
 80 A'   81 A'   31 A"   32 A"   82 A'   83 A'   84 A'   33 A"                 
  1.668   1.758   1.763   1.780   1.897   1.996   2.030   2.063
 85 A'   86 A'   87 A'   34 A"   88 A'   35 A"   89 A'   90 A'                 
  2.123   2.209   2.260   2.277   2.318   2.386   2.410   2.564
 91 A'   36 A"   37 A"   92 A'   93 A'   94 A'   95 A'   96 A'                 
  2.604   2.755   2.884   3.030   3.033   3.655   3.743   3.774
 38 A"   39 A"   97 A'   98 A'   99 A'  100 A'   40 A"  101 A'                 
  3.945   3.982   4.010   4.040   4.077   4.201   4.329   4.721
 41 A"   42 A"  102 A'  103 A'   43 A"  104 A'  105 A'  106 A'                 
  6.274   6.361   6.550   6.757   7.535   7.596   7.677   9.760
 44 A"  107 A'  108 A'  109 A'   45 A"  110 A'  111 A'  112 A'                 
  9.824  23.384  23.488  25.763  25.826  25.849  26.115  26.217
113 A'  114 A'  115 A'   46 A"   47 A"  116 A'  117 A'  118 A'                 
 26.551  47.999  66.730 215.755 215.824 289.739 289.799 289.906
119 A'  120 A'  121 A'  122 A'  123 A'   48 A"  124 A'  125 A'                 
*******
126 A'                                                                         

 Beta MOs, Restricted
 -- Occupied --                  
-482.86 -101.60 -101.59  -62.51  -56.33  -56.33  -56.33  -24.73
  1 A'    2 A'    3 A'    4 A'    5 A'    1 A"    6 A'    7 A'                 
-10.357 -10.311  -9.515  -9.507  -8.725  -7.279  -7.271  -7.270
  8 A'    9 A'   10 A'   11 A'   12 A'   13 A'   14 A'    2 A"                 
 -7.269  -7.261  -7.260  -6.557  -6.544  -6.543  -2.669  -2.665
 15 A'    3 A"   16 A'   17 A'    4 A"   18 A'   19 A'    5 A"                 
 -2.664  -2.653  -2.653  -1.279  -1.004  -0.942  -0.830  -0.711
 20 A'   21 A'    6 A"   22 A'   23 A'   24 A'   25 A'   26 A'                 
 -0.626  -0.558  -0.542  -0.520  -0.472  -0.459  -0.452  -0.391
 27 A'   28 A'   29 A'    7 A"   30 A'   31 A'    8 A"   32 A'                 
 -0.389  -0.349  -0.326  -0.268  -0.235
  9 A"   33 A'   10 A"   34 A'   11 A"                                         
 -- Virtual --                   
 -0.072  -0.019  -0.004   0.001   0.021   0.041   0.043   0.053
 12 A"   35 A'   36 A'   37 A'   38 A'   39 A'   13 A"   40 A'                 
  0.060   0.065   0.073   0.082   0.087   0.088   0.104   0.114
 41 A'   42 A'   14 A"   43 A'   15 A"   44 A'   45 A'   16 A"                 
  0.116   0.137   0.145   0.147   0.152   0.184   0.191   0.206
 46 A'   47 A'   17 A"   48 A'   49 A'   50 A'   51 A'   52 A'                 
  0.218   0.229   0.300   0.314   0.340   0.363   0.378   0.388
 53 A'   54 A'   18 A"   55 A'   56 A'   57 A'   58 A'   59 A'                 
  0.407   0.413   0.426   0.439   0.443   0.475   0.501   0.518
 19 A"   60 A'   20 A"   61 A'   21 A"   62 A'   63 A'   22 A"                 
  0.519   0.531   0.542   0.547   0.568   0.601   0.621   0.658
 64 A'   23 A"   65 A'   24 A"   66 A'   25 A"   67 A'   68 A'                 
  0.690   0.708   0.738   0.788   0.819   0.840   0.855   0.887
 69 A'   26 A"   70 A'   71 A'   27 A"   28 A"   72 A'   73 A'                 
  0.889   0.932   0.956   0.986   1.049   1.084   1.161   1.192
 29 A"   74 A'   75 A'   76 A'   77 A'   78 A'   79 A'   30 A"                 
  1.223   1.231   1.369   1.382   1.398   1.436   1.541   1.546
 80 A'   81 A'   31 A"   32 A"   82 A'   83 A'   84 A'   33 A"                 
  1.668   1.758   1.763   1.780   1.897   1.996   2.030   2.063
 85 A'   86 A'   87 A'   34 A"   88 A'   35 A"   89 A'   90 A'                 
  2.123   2.209   2.260   2.277   2.318   2.386   2.410   2.564
 91 A'   36 A"   37 A"   92 A'   93 A'   94 A'   95 A'   96 A'                 
  2.604   2.755   2.884   3.030   3.033   3.655   3.743   3.774
 38 A"   39 A"   97 A'   98 A'   99 A'  100 A'   40 A"  101 A'                 
  3.945   3.982   4.010   4.040   4.077   4.201   4.329   4.721
 41 A"   42 A"  102 A'  103 A'   43 A"  104 A'  105 A'  106 A'                 
  6.274   6.361   6.550   6.757   7.535   7.596   7.677   9.760
 44 A"  107 A'  108 A'  109 A'   45 A"  110 A'  111 A'  112 A'                 
  9.824  23.384  23.488  25.763  25.826  25.849  26.115  26.217
113 A'  114 A'  115 A'   46 A"   47 A"  116 A'  117 A'  118 A'                 
 26.551  47.999  66.730 215.755 215.824 289.739 289.799 289.906
119 A'  120 A'  121 A'  122 A'  123 A'   48 A"  124 A'  125 A'                 
*******
126 A'                                                                         
 --------------------------------------------------------------

          Ground-State Mulliken Net Atomic Charges

     Atom                 Charge (a.u.)
  ----------------------------------------
      1 Cl                    0.369662
      2 Cl                    0.329890
      3 F                    -0.010774
      4 Br                   -0.078065
      5 C                    -0.576673
      6 C                    -0.034040
  ----------------------------------------
  Sum of atomic charges =     0.000000

 -----------------------------------------------------------------
                    Cartesian Multipole Moments
 -----------------------------------------------------------------
    Charge (ESU x 10^10)
                -0.0000
    Dipole Moment (Debye)
         X      -0.3553      Y       0.8162      Z      -0.0000
       Tot       0.8901
    Quadrupole Moments (Debye-Ang)
        XX     -55.9713     XY       1.5095     YY     -61.6378
        XZ      -0.0000     YZ      -0.0000     ZZ     -59.6245
    Octopole Moments (Debye-Ang^2)
       XXX     -33.2880    XXY       0.2056    XYY     -15.7835
       YYY     -12.2167    XXZ      -0.0000    XYZ       0.0000
       YYZ      -0.0000    XZZ     -10.6964    YZZ      -5.5307
       ZZZ      -0.0000
    Hexadecapole Moments (Debye-Ang^3)
      XXXX   -1047.5424   XXXY     -15.5932   XXYY    -244.0066
      XYYY     -47.3967   YYYY    -415.3244   XXXZ      -0.0000
      XXYZ      -0.0000   XYYZ      -0.0000   YYYZ      -0.0000
      XXZZ    -198.6133   XYZZ     -16.4181   YYZZ     -81.3665
      XZZZ      -0.0000   YZZZ      -0.0000   ZZZZ     -67.4935
 -----------------------------------------------------------------
 Calculating analytic gradient of the SCF energy
 Gradient of SCF Energy
            1           2           3           4           5           6
    1  -0.0571189  -0.0154645   0.0522816   0.0877444   0.1471608  -0.2146035
    2  -0.1067413  -0.1817890   0.0532282   0.1780816   0.0178632   0.0393574
    3  -0.0000000   0.0000000   0.0000000   0.0000000   0.0000000  -0.0000000
 Max gradient component =       2.146E-01
 RMS gradient           =       9.501E-02
 Gradient time:  CPU 10.28 s  wall 2.67 s
 Geometry Optimization Parameters
   NAtoms,    NIC,     NZ,  NCons,   NDum,   NFix, NCnnct, MaxDiis
        6      37       0       0       0       0       0       0

 Cartesian Hessian Update
 Hessian Updated using BFGS Update


** GEOMETRY OPTIMIZATION IN DELOCALIZED INTERNAL COORDINATES **
   Searching for a Minimum

   Optimization Cycle:   6

                       Coordinates (Angstroms)
     ATOM                X               Y               Z
      1  Cl        2.7045775739    0.7263566507    0.0000000000
      2  Cl       -0.9401931302    1.4951846351    0.0000000000
      3  F         2.0278619333   -1.3731818619    0.0000000000
      4  Br       -1.5310438111   -0.8351691109    0.0000000000
      5  C         1.4053381475   -0.1800210588    0.0000000000
      6  C        -0.1365796069    0.1268706491    0.0000000000
   Point Group: cs    Number of degrees of freedom:     9


   Energy is  -3670.487473424

 Hessian Updated using BFGS Update

  9 Hessian modes will be used to form the next step
  Hessian Eigenvalues:
     0.087334    0.186011    0.249335    0.250388    0.303304    0.391076
     0.635223    0.957459    1.069415

 Minimum Search - Taking Simple RFO Step
 Searching for Lamda that Minimizes Along All modes
 Value Taken    Lamda =  -0.17789632
 Calculated Step too Large.  Step scaled by  0.385455
 Step Taken.  Stepsize is  0.300000

                             Maximum     Tolerance    Cnvgd?
         Gradient           0.158142      0.000300      NO
         Displacement       0.199395      0.001200      NO
         Energy change     -0.073788      0.000001      NO


 New Cartesian Coordinates Obtained by Inverse Iteration

 Displacement from previous Coordinates is:  0.335000
 ----------------------------------------------------------------
             Standard Nuclear Orientation (Angstroms)
    I     Atom           X                Y                Z
 ----------------------------------------------------------------
    1      Cl      2.6563943378     0.7597287907     0.0000000000
    2      Cl     -0.8655166819     1.5099775491     0.0000000000
    3      F       1.9355659537    -1.3688806628     0.0000000000
    4      Br     -1.4751139915    -0.8831437922     0.0000000000
    5      C       1.3476871675    -0.1693153581     0.0000000000
    6      C      -0.0690556792     0.1116733766     0.0000000000
 ----------------------------------------------------------------
 Molecular Point Group                 Cs    NOp =  2
 Largest Abelian Subgroup              Cs    NOp =  2
 Nuclear Repulsion Energy =   599.9530410770 hartrees
 There are       45 alpha and       45 beta electrons
 Applying Cartesian multipole field
    Component          Value
    ---------          -----
     (2,0,0)        1.00000E-11
     (0,2,0)        2.00000E-11
     (0,0,2)       -3.00000E-11
 Nucleus-field energy     =     0.0000000157 hartrees
 Requested basis set is 6-311++G(d,p)
 There are 63 shells and 174 basis functions
 A cutoff of  1.0D-11 yielded   1629 shell pairs
 There are     13459 function pairs (     14718 Cartesian)
 Smallest overlap matrix eigenvalue = 2.41E-05
 Guess MOs from SCF MO coefficient file

 -----------------------------------------------------------------------
  General SCF calculation program by
  Eric Jon Sundstrom, Paul Horn, Yuezhi Mao, Dmitri Zuev, Alec White,
  David Stuck, Shaama M.S., Shane Yost, Joonho Lee, David Small,
  Daniel Levine, Susi Lehtola, Hugh Burton, Evgeny Epifanovsky
 -----------------------------------------------------------------------
 Exchange:     0.2000 Hartree-Fock + 0.0800 Slater + 0.7200 B88
 Correlation:  0.1900 VWN1RPA + 0.8100 LYP
 Using SG-1 standard quadrature grid
 using 4 threads for integral computing
 -------------------------------------------------------
 OpenMP Integral computing Module                
 Release: version 2.0, May 2017, Q-Chem Inc. Pleasanton 
 -------------------------------------------------------
 -------------------------------------------------------
 OpenMP BLAS3 based DFT computing Module                
 Release: version 1.0, May 2013, Q-Chem Inc. Pittsburgh 
 -------------------------------------------------------
 A restricted SCF calculation will be
 performed using DIIS
 SCF converges when DIIS error is below 1.0e-08
 ---------------------------------------
  Cycle       Energy         DIIS error
 ---------------------------------------
    1   -3670.5408334812      1.31e-03  
    2   -3670.5472724853      4.64e-04  
    3   -3670.5468749630      5.72e-04  
    4   -3670.5479589236      1.04e-04  
    5   -3670.5479848766      6.14e-05  
    6   -3670.5479977415      9.60e-06  
    7   -3670.5479980418      1.45e-06  
    8   -3670.5479980484      3.59e-07  
    9   -3670.5479980489      9.80e-08  
   10   -3670.5479980489      3.05e-08  
   11   -3670.5479980490      6.18e-09  Convergence criterion met
 ---------------------------------------
 SCF time:   CPU 32.59s  wall 8.00s 
 SCF   energy in the final basis set =    -3670.5479980490
 Total energy in the final basis set =    -3670.5479980490

 --------------------------------------------------------------
             Orbital Energies (a.u.) and Symmetries
 --------------------------------------------------------------

 Alpha MOs, Restricted
 -- Occupied --                  
-482.86 -101.60 -101.59  -62.51  -56.33  -56.33  -56.33  -24.73
  1 A'    2 A'    3 A'    4 A'    5 A'    1 A"    6 A'    7 A'                 
-10.351 -10.305  -9.513  -9.505  -8.724  -7.278  -7.269  -7.268
  8 A'    9 A'   10 A'   11 A'   12 A'   13 A'   14 A'    2 A"                 
 -7.267  -7.259  -7.258  -6.557  -6.543  -6.542  -2.668  -2.664
 15 A'    3 A"   16 A'   17 A'    4 A"   18 A'   19 A'    5 A"                 
 -2.663  -2.652  -2.652  -1.283  -0.991  -0.936  -0.829  -0.738
 20 A'   21 A'    6 A"   22 A'   23 A'   24 A'   25 A'   26 A'                 
 -0.628  -0.558  -0.547  -0.524  -0.469  -0.454  -0.446  -0.388
 27 A'   28 A'   29 A'    7 A"   30 A'   31 A'    8 A"   32 A'                 
 -0.387  -0.352  -0.327  -0.275  -0.249
  9 A"   33 A'   10 A"   34 A'   11 A"                                         
 -- Virtual --                   
 -0.055  -0.021  -0.005   0.000   0.023   0.040   0.044   0.052
 12 A"   35 A'   36 A'   37 A'   38 A'   39 A'   13 A"   40 A'                 
  0.062   0.072   0.074   0.081   0.087   0.100   0.103   0.113
 41 A'   42 A'   14 A"   43 A'   15 A"   44 A'   45 A'   16 A"                 
  0.118   0.137   0.146   0.151   0.158   0.190   0.198   0.207
 46 A'   47 A'   17 A"   48 A'   49 A'   50 A'   51 A'   52 A'                 
  0.226   0.250   0.300   0.313   0.343   0.355   0.383   0.393
 53 A'   54 A'   18 A"   55 A'   56 A'   57 A'   58 A'   59 A'                 
  0.409   0.418   0.426   0.437   0.446   0.478   0.502   0.521
 19 A"   60 A'   20 A"   61 A'   21 A"   62 A'   63 A'   22 A"                 
  0.526   0.529   0.537   0.546   0.582   0.608   0.632   0.673
 23 A"   64 A'   65 A'   24 A"   66 A'   25 A"   67 A'   68 A'                 
  0.699   0.714   0.750   0.797   0.820   0.840   0.853   0.885
 69 A'   26 A"   70 A'   71 A'   27 A"   28 A"   72 A'   73 A'                 
  0.905   0.929   0.954   1.017   1.036   1.074   1.150   1.187
 29 A"   74 A'   75 A'   76 A'   77 A'   78 A'   79 A'   30 A"                 
  1.225   1.247   1.352   1.372   1.394   1.435   1.525   1.569
 80 A'   81 A'   31 A"   32 A"   82 A'   83 A'   84 A'   33 A"                 
  1.709   1.771   1.810   1.836   1.909   2.002   2.042   2.085
 85 A'   86 A'   87 A'   34 A"   88 A'   35 A"   89 A'   90 A'                 
  2.155   2.210   2.266   2.285   2.334   2.420   2.444   2.567
 91 A'   36 A"   37 A"   92 A'   93 A'   94 A'   95 A'   96 A'                 
  2.609   2.787   2.959   3.046   3.088   3.639   3.744   3.782
 38 A"   39 A"   97 A'   98 A'   99 A'  100 A'   40 A"  101 A'                 
  3.955   3.983   4.028   4.032   4.078   4.205   4.339   4.751
 41 A"   42 A"  102 A'  103 A'   43 A"  104 A'  105 A'  106 A'                 
  6.275   6.360   6.574   6.754   7.537   7.596   7.681   9.754
 44 A"  107 A'  108 A'  109 A'   45 A"  110 A'  111 A'  112 A'                 
  9.820  23.355  23.715  25.762  25.830  25.871  26.126  26.233
113 A'  114 A'  115 A'   46 A"   47 A"  116 A'  117 A'  118 A'                 
 26.577  47.990  66.732 215.746 215.817 289.740 289.800 289.909
119 A'  120 A'  121 A'  122 A'  123 A'   48 A"  124 A'  125 A'                 
*******
126 A'                                                                         

 Beta MOs, Restricted
 -- Occupied --                  
-482.86 -101.60 -101.59  -62.51  -56.33  -56.33  -56.33  -24.73
  1 A'    2 A'    3 A'    4 A'    5 A'    1 A"    6 A'    7 A'                 
-10.351 -10.305  -9.513  -9.505  -8.724  -7.278  -7.269  -7.268
  8 A'    9 A'   10 A'   11 A'   12 A'   13 A'   14 A'    2 A"                 
 -7.267  -7.259  -7.258  -6.557  -6.543  -6.542  -2.668  -2.664
 15 A'    3 A"   16 A'   17 A'    4 A"   18 A'   19 A'    5 A"                 
 -2.663  -2.652  -2.652  -1.283  -0.991  -0.936  -0.829  -0.738
 20 A'   21 A'    6 A"   22 A'   23 A'   24 A'   25 A'   26 A'                 
 -0.628  -0.558  -0.547  -0.524  -0.469  -0.454  -0.446  -0.388
 27 A'   28 A'   29 A'    7 A"   30 A'   31 A'    8 A"   32 A'                 
 -0.387  -0.352  -0.327  -0.275  -0.249
  9 A"   33 A'   10 A"   34 A'   11 A"                                         
 -- Virtual --                   
 -0.055  -0.021  -0.005   0.000   0.023   0.040   0.044   0.052
 12 A"   35 A'   36 A'   37 A'   38 A'   39 A'   13 A"   40 A'                 
  0.062   0.072   0.074   0.081   0.087   0.100   0.103   0.113
 41 A'   42 A'   14 A"   43 A'   15 A"   44 A'   45 A'   16 A"                 
  0.118   0.137   0.146   0.151   0.158   0.190   0.198   0.207
 46 A'   47 A'   17 A"   48 A'   49 A'   50 A'   51 A'   52 A'                 
  0.226   0.250   0.300   0.313   0.343   0.355   0.383   0.393
 53 A'   54 A'   18 A"   55 A'   56 A'   57 A'   58 A'   59 A'                 
  0.409   0.418   0.426   0.437   0.446   0.478   0.502   0.521
 19 A"   60 A'   20 A"   61 A'   21 A"   62 A'   63 A'   22 A"                 
  0.526   0.529   0.537   0.546   0.582   0.608   0.632   0.673
 23 A"   64 A'   65 A'   24 A"   66 A'   25 A"   67 A'   68 A'                 
  0.699   0.714   0.750   0.797   0.820   0.840   0.853   0.885
 69 A'   26 A"   70 A'   71 A'   27 A"   28 A"   72 A'   73 A'                 
  0.905   0.929   0.954   1.017   1.036   1.074   1.150   1.187
 29 A"   74 A'   75 A'   76 A'   77 A'   78 A'   79 A'   30 A"                 
  1.225   1.247   1.352   1.372   1.394   1.435   1.525   1.569
 80 A'   81 A'   31 A"   32 A"   82 A'   83 A'   84 A'   33 A"                 
  1.709   1.771   1.810   1.836   1.909   2.002   2.042   2.085
 85 A'   86 A'   87 A'   34 A"   88 A'   35 A"   89 A'   90 A'                 
  2.155   2.210   2.266   2.285   2.334   2.420   2.444   2.567
 91 A'   36 A"   37 A"   92 A'   93 A'   94 A'   95 A'   96 A'                 
  2.609   2.787   2.959   3.046   3.088   3.639   3.744   3.782
 38 A"   39 A"   97 A'   98 A'   99 A'  100 A'   40 A"  101 A'                 
  3.955   3.983   4.028   4.032   4.078   4.205   4.339   4.751
 41 A"   42 A"  102 A'  103 A'   43 A"  104 A'  105 A'  106 A'                 
  6.275   6.360   6.574   6.754   7.537   7.596   7.681   9.754
 44 A"  107 A'  108 A'  109 A'   45 A"  110 A'  111 A'  112 A'                 
  9.820  23.355  23.715  25.762  25.830  25.871  26.126  26.233
113 A'  114 A'  115 A'   46 A"   47 A"  116 A'  117 A'  118 A'                 
 26.577  47.990  66.732 215.746 215.817 289.740 289.800 289.909
119 A'  120 A'  121 A'  122 A'  123 A'   48 A"  124 A'  125 A'                 
*******
126 A'                                                                         
 --------------------------------------------------------------

          Ground-State Mulliken Net Atomic Charges

     Atom                 Charge (a.u.)
  ----------------------------------------
      1 Cl                    0.366713
      2 Cl                    0.327837
      3 F                    -0.011249
      4 Br                   -0.079730
      5 C                    -0.636215
      6 C                     0.032644
  ----------------------------------------
  Sum of atomic charges =    -0.000000

 -----------------------------------------------------------------
                    Cartesian Multipole Moments
 -----------------------------------------------------------------
    Charge (ESU x 10^10)
                 0.0000
    Dipole Moment (Debye)
         X      -0.3077      Y       0.7107      Z       0.0000
       Tot       0.7745
    Quadrupole Moments (Debye-Ang)
        XX     -56.3992     XY       1.6276     YY     -61.3565
        XZ       0.0000     YZ      -0.0000     ZZ     -59.4776
    Octopole Moments (Debye-Ang^2)
       XXX     -36.2552    XXY      -0.3562    XYY     -16.7683
       YYY     -11.4832    XXZ       0.0000    XYZ       0.0000
       YYZ       0.0000    XZZ     -11.4463    YZZ      -5.4045
       ZZZ       0.0000
    Hexadecapole Moments (Debye-Ang^3)
      XXXX    -991.5558   XXXY     -24.6284   XXYY    -234.5592
      XYYY     -56.3010   YYYY    -427.7561   XXXZ       0.0000
      XXYZ       0.0000   XYYZ      -0.0000   YYYZ      -0.0000
      XXZZ    -188.2694   XYZZ     -19.6192   YYZZ     -83.8824
      XZZZ       0.0000   YZZZ      -0.0000   ZZZZ     -66.9688
 -----------------------------------------------------------------
 Calculating analytic gradient of the SCF energy
 Gradient of SCF Energy
            1           2           3           4           5           6
    1  -0.0461253  -0.0142413   0.0411190   0.0695812   0.1007693  -0.1511029
    2  -0.0874424  -0.1480747   0.0481202   0.1459501   0.0154063   0.0260405
    3  -0.0000000   0.0000000   0.0000000   0.0000000   0.0000000  -0.0000000
 Max gradient component =       1.511E-01
 RMS gradient           =       7.301E-02
 Gradient time:  CPU 10.45 s  wall 2.71 s
 Geometry Optimization Parameters
   NAtoms,    NIC,     NZ,  NCons,   NDum,   NFix, NCnnct, MaxDiis
        6      37       0       0       0       0       0       0

 Cartesian Hessian Update
 Hessian Updated using BFGS Update


** GEOMETRY OPTIMIZATION IN DELOCALIZED INTERNAL COORDINATES **
   Searching for a Minimum

   Optimization Cycle:   7

                       Coordinates (Angstroms)
     ATOM                X               Y               Z
      1  Cl        2.6563943378    0.7597287907    0.0000000000
      2  Cl       -0.8655166819    1.5099775491    0.0000000000
      3  F         1.9355659537   -1.3688806628    0.0000000000
      4  Br       -1.4751139915   -0.8831437922    0.0000000000
      5  C         1.3476871675   -0.1693153581    0.0000000000
      6  C        -0.0690556792    0.1116733766    0.0000000000
   Point Group: cs    Number of degrees of freedom:     9


   Energy is  -3670.547998049

 Hessian Updated using BFGS Update

  9 Hessian modes will be used to form the next step
  Hessian Eigenvalues:
     0.167103    0.202774    0.247419    0.251062    0.267291    0.393256
     0.589907    0.957483    1.068555

 Minimum Search - Taking Simple RFO Step
 Searching for Lamda that Minimizes Along All modes
 Value Taken    Lamda =  -0.10613728
 Calculated Step too Large.  Step scaled by  0.506507
 Step Taken.  Stepsize is  0.300000

                             Maximum     Tolerance    Cnvgd?
         Gradient           0.115797      0.000300      NO
         Displacement       0.181285      0.001200      NO
         Energy change     -0.060525      0.000001      NO


 New Cartesian Coordinates Obtained by Inverse Iteration

 Displacement from previous Coordinates is:  0.295879
 ----------------------------------------------------------------
             Standard Nuclear Orientation (Angstroms)
    I     Atom           X                Y                Z
 ----------------------------------------------------------------
    1      Cl      2.6238179398     0.7995776505     0.0000000000
    2      Cl     -0.8009325829     1.5391331601     0.0000000000
    3      F       1.8505883740    -1.3748353366     0.0000000000
    4      Br     -1.4321398453    -0.9413466083     0.0000000000
    5      C       1.3071213979    -0.1633771571     0.0000000000
    6      C      -0.0184941771     0.1008881946     0.0000000000
 ----------------------------------------------------------------
 Molecular Point Group                 Cs    NOp =  2
 Largest Abelian Subgroup              Cs    NOp =  2
 Nuclear Repulsion Energy =   599.6095315311 hartrees
 There are       45 alpha and       45 beta electrons
 Applying Cartesian multipole field
    Component          Value
    ---------          -----
     (2,0,0)        1.00000E-11
     (0,2,0)        2.00000E-11
     (0,0,2)       -3.00000E-11
 Nucleus-field energy     =     0.0000000157 hartrees
 Requested basis set is 6-311++G(d,p)
 There are 63 shells and 174 basis functions
 A cutoff of  1.0D-11 yielded   1636 shell pairs
 There are     13533 function pairs (     14805 Cartesian)
 Smallest overlap matrix eigenvalue = 1.74E-05
 Guess MOs from SCF MO coefficient file

 -----------------------------------------------------------------------
  General SCF calculation program by
  Eric Jon Sundstrom, Paul Horn, Yuezhi Mao, Dmitri Zuev, Alec White,
  David Stuck, Shaama M.S., Shane Yost, Joonho Lee, David Small,
  Daniel Levine, Susi Lehtola, Hugh Burton, Evgeny Epifanovsky
 -----------------------------------------------------------------------
 Exchange:     0.2000 Hartree-Fock + 0.0800 Slater + 0.7200 B88
 Correlation:  0.1900 VWN1RPA + 0.8100 LYP
 Using SG-1 standard quadrature grid
 using 4 threads for integral computing
 -------------------------------------------------------
 OpenMP Integral computing Module                
 Release: version 2.0, May 2017, Q-Chem Inc. Pleasanton 
 -------------------------------------------------------
 -------------------------------------------------------
 OpenMP BLAS3 based DFT computing Module                
 Release: version 1.0, May 2013, Q-Chem Inc. Pittsburgh 
 -------------------------------------------------------
 A restricted SCF calculation will be
 performed using DIIS
 SCF converges when DIIS error is below 1.0e-08
 ---------------------------------------
  Cycle       Energy         DIIS error
 ---------------------------------------
    1   -3670.5845314061      1.28e-03  
    2   -3670.5906612070      3.82e-04  
    3   -3670.5904439072      4.48e-04  
    4   -3670.5911205857      1.00e-04  
    5   -3670.5911518132      3.32e-05  
    6   -3670.5911548620      1.02e-05  
    7   -3670.5911551859      1.42e-06  
    8   -3670.5911551928      6.11e-07  
    9   -3670.5911551939      1.81e-07  
   10   -3670.5911551940      5.11e-08  
   11   -3670.5911551940      8.16e-09  Convergence criterion met
 ---------------------------------------
 SCF time:   CPU 32.84s  wall 9.00s 
 SCF   energy in the final basis set =    -3670.5911551940
 Total energy in the final basis set =    -3670.5911551940

 --------------------------------------------------------------
             Orbital Energies (a.u.) and Symmetries
 --------------------------------------------------------------

 Alpha MOs, Restricted
 -- Occupied --                  
-482.86 -101.60 -101.59  -62.51  -56.33  -56.33  -56.33  -24.73
  1 A'    2 A'    3 A'    4 A'    5 A'    1 A"    6 A'    7 A'                 
-10.344 -10.299  -9.512  -9.503  -8.724  -7.277  -7.268  -7.267
  8 A'    9 A'   10 A'   11 A'   12 A'   13 A'   14 A'    2 A"                 
 -7.266  -7.258  -7.257  -6.557  -6.542  -6.542  -2.668  -2.664
 15 A'    3 A"   16 A'   17 A'    4 A"   18 A'   19 A'    5 A"                 
 -2.663  -2.652  -2.652  -1.285  -0.978  -0.928  -0.829  -0.760
 20 A'   21 A'    6 A"   22 A'   23 A'   24 A'   25 A'   26 A'                 
 -0.629  -0.556  -0.551  -0.527  -0.465  -0.449  -0.439  -0.385
 27 A'   28 A'   29 A'    7 A"   30 A'   31 A'    8 A"    9 A"                 
 -0.383  -0.356  -0.328  -0.284  -0.260
 32 A'   33 A'   10 A"   34 A'   11 A"                                         
 -- Virtual --                   
 -0.039  -0.031  -0.005  -0.002   0.023   0.038   0.044   0.050
 12 A"   35 A'   36 A'   37 A'   38 A'   39 A'   13 A"   40 A'                 
  0.062   0.074   0.074   0.079   0.087   0.102   0.106   0.112
 41 A'   14 A"   42 A'   43 A'   15 A"   44 A'   45 A'   16 A"                 
  0.119   0.137   0.146   0.154   0.162   0.187   0.208   0.208
 46 A'   47 A'   17 A"   48 A'   49 A'   50 A'   51 A'   52 A'                 
  0.234   0.269   0.300   0.311   0.344   0.353   0.385   0.398
 53 A'   54 A'   18 A"   55 A'   56 A'   57 A'   58 A'   59 A'                 
  0.410   0.424   0.426   0.431   0.450   0.477   0.502   0.517
 19 A"   60 A'   20 A"   61 A'   21 A"   62 A'   63 A'   22 A"                 
  0.517   0.524   0.546   0.555   0.606   0.614   0.641   0.689
 64 A'   23 A"   24 A"   65 A'   66 A'   25 A"   67 A'   68 A'                 
  0.709   0.724   0.767   0.801   0.821   0.839   0.849   0.885
 69 A'   26 A"   70 A'   71 A'   27 A"   28 A"   72 A'   73 A'                 
  0.918   0.925   0.946   1.012   1.044   1.060   1.135   1.184
 29 A"   74 A'   75 A'   76 A'   77 A'   78 A'   79 A'   30 A"                 
  1.220   1.257   1.330   1.375   1.389   1.435   1.512   1.587
 80 A'   81 A'   31 A"   32 A"   82 A'   83 A'   84 A'   33 A"                 
  1.723   1.780   1.852   1.875   1.922   2.007   2.055   2.109
 85 A'   86 A'   87 A'   34 A"   88 A'   35 A"   89 A'   90 A'                 
  2.192   2.212   2.269   2.288   2.329   2.430   2.473   2.558
 91 A'   36 A"   37 A"   92 A'   93 A'   94 A'   95 A'   96 A'                 
  2.616   2.807   2.969   3.065   3.186   3.567   3.746   3.779
 38 A"   39 A"   97 A'   98 A'   99 A'  100 A'   40 A"  101 A'                 
  3.961   3.983   4.023   4.049   4.078   4.207   4.348   4.769
 41 A"   42 A"  102 A'  103 A'   43 A"  104 A'  105 A'  106 A'                 
  6.275   6.358   6.588   6.746   7.538   7.596   7.681   9.743
 44 A"  107 A'  108 A'  109 A'   45 A"  110 A'  111 A'  112 A'                 
  9.810  23.315  23.997  25.760  25.832  25.892  26.119  26.254
113 A'  114 A'  115 A'   46 A"   47 A"  116 A'  117 A'  118 A'                 
 26.580  47.975  66.733 215.732 215.804 289.739 289.799 289.909
119 A'  120 A'  121 A'  122 A'  123 A'   48 A"  124 A'  125 A'                 
*******
126 A'                                                                         

 Beta MOs, Restricted
 -- Occupied --                  
-482.86 -101.60 -101.59  -62.51  -56.33  -56.33  -56.33  -24.73
  1 A'    2 A'    3 A'    4 A'    5 A'    1 A"    6 A'    7 A'                 
-10.344 -10.299  -9.512  -9.503  -8.724  -7.277  -7.268  -7.267
  8 A'    9 A'   10 A'   11 A'   12 A'   13 A'   14 A'    2 A"                 
 -7.266  -7.258  -7.257  -6.557  -6.542  -6.542  -2.668  -2.664
 15 A'    3 A"   16 A'   17 A'    4 A"   18 A'   19 A'    5 A"                 
 -2.663  -2.652  -2.652  -1.285  -0.978  -0.928  -0.829  -0.760
 20 A'   21 A'    6 A"   22 A'   23 A'   24 A'   25 A'   26 A'                 
 -0.629  -0.556  -0.551  -0.527  -0.465  -0.449  -0.439  -0.385
 27 A'   28 A'   29 A'    7 A"   30 A'   31 A'    8 A"    9 A"                 
 -0.383  -0.356  -0.328  -0.284  -0.260
 32 A'   33 A'   10 A"   34 A'   11 A"                                         
 -- Virtual --                   
 -0.039  -0.031  -0.005  -0.002   0.023   0.038   0.044   0.050
 12 A"   35 A'   36 A'   37 A'   38 A'   39 A'   13 A"   40 A'                 
  0.062   0.074   0.074   0.079   0.087   0.102   0.106   0.112
 41 A'   14 A"   42 A'   43 A'   15 A"   44 A'   45 A'   16 A"                 
  0.119   0.137   0.146   0.154   0.162   0.187   0.208   0.208
 46 A'   47 A'   17 A"   48 A'   49 A'   50 A'   51 A'   52 A'                 
  0.234   0.269   0.300   0.311   0.344   0.353   0.385   0.398
 53 A'   54 A'   18 A"   55 A'   56 A'   57 A'   58 A'   59 A'                 
  0.410   0.424   0.426   0.431   0.450   0.477   0.502   0.517
 19 A"   60 A'   20 A"   61 A'   21 A"   62 A'   63 A'   22 A"                 
  0.517   0.524   0.546   0.555   0.606   0.614   0.641   0.689
 64 A'   23 A"   24 A"   65 A'   66 A'   25 A"   67 A'   68 A'                 
  0.709   0.724   0.767   0.801   0.821   0.839   0.849   0.885
 69 A'   26 A"   70 A'   71 A'   27 A"   28 A"   72 A'   73 A'                 
  0.918   0.925   0.946   1.012   1.044   1.060   1.135   1.184
 29 A"   74 A'   75 A'   76 A'   77 A'   78 A'   79 A'   30 A"                 
  1.220   1.257   1.330   1.375   1.389   1.435   1.512   1.587
 80 A'   81 A'   31 A"   32 A"   82 A'   83 A'   84 A'   33 A"                 
  1.723   1.780   1.852   1.875   1.922   2.007   2.055   2.109
 85 A'   86 A'   87 A'   34 A"   88 A'   35 A"   89 A'   90 A'                 
  2.192   2.212   2.269   2.288   2.329   2.430   2.473   2.558
 91 A'   36 A"   37 A"   92 A'   93 A'   94 A'   95 A'   96 A'                 
  2.616   2.807   2.969   3.065   3.186   3.567   3.746   3.779
 38 A"   39 A"   97 A'   98 A'   99 A'  100 A'   40 A"  101 A'                 
  3.961   3.983   4.023   4.049   4.078   4.207   4.348   4.769
 41 A"   42 A"  102 A'  103 A'   43 A"  104 A'  105 A'  106 A'                 
  6.275   6.358   6.588   6.746   7.538   7.596   7.681   9.743
 44 A"  107 A'  108 A'  109 A'   45 A"  110 A'  111 A'  112 A'                 
  9.810  23.315  23.997  25.760  25.832  25.892  26.119  26.254
113 A'  114 A'  115 A'   46 A"   47 A"  116 A'  117 A'  118 A'                 
 26.580  47.975  66.733 215.732 215.804 289.739 289.799 289.909
119 A'  120 A'  121 A'  122 A'  123 A'   48 A"  124 A'  125 A'                 
*******
126 A'                                                                         
 --------------------------------------------------------------

          Ground-State Mulliken Net Atomic Charges

     Atom                 Charge (a.u.)
  ----------------------------------------
      1 Cl                    0.370127
      2 Cl                    0.329764
      3 F                    -0.012128
      4 Br                   -0.079814
      5 C                    -0.691775
      6 C                     0.083827
  ----------------------------------------
  Sum of atomic charges =    -0.000000

 -----------------------------------------------------------------
                    Cartesian Multipole Moments
 -----------------------------------------------------------------
    Charge (ESU x 10^10)
                -0.0000
    Dipole Moment (Debye)
         X      -0.2568      Y       0.6104      Z       0.0000
       Tot       0.6623
    Quadrupole Moments (Debye-Ang)
        XX     -56.7363     XY       1.8283     YY     -60.9555
        XZ      -0.0000     YZ      -0.0000     ZZ     -59.4254
    Octopole Moments (Debye-Ang^2)
       XXX     -38.6353    XXY      -0.8358    XYY     -17.6807
       YYY     -10.7487    XXZ      -0.0000    XYZ       0.0000
       YYZ       0.0000    XZZ     -12.1114    YZZ      -5.3067
       ZZZ       0.0000
    Hexadecapole Moments (Debye-Ang^3)
      XXXX    -951.1871   XXXY     -33.5238   XXYY    -228.6853
      XYYY     -65.0540   YYYY    -446.6132   XXXZ      -0.0000
      XXYZ      -0.0000   XYYZ      -0.0000   YYYZ      -0.0000
      XXZZ    -180.7395   XYZZ     -22.9782   YYZZ     -87.7336
      XZZZ      -0.0000   YZZZ      -0.0000   ZZZZ     -66.7762
 -----------------------------------------------------------------
 Calculating analytic gradient of the SCF energy
 Gradient of SCF Energy
            1           2           3           4           5           6
    1  -0.0326936  -0.0134265   0.0272890   0.0497375   0.0312151  -0.0621214
    2  -0.0640913  -0.1094198   0.0402905   0.1104142   0.0176601   0.0051464
    3   0.0000000  -0.0000000  -0.0000000  -0.0000000  -0.0000000   0.0000000
 Max gradient component =       1.104E-01
 RMS gradient           =       4.687E-02
 Gradient time:  CPU 10.53 s  wall 2.75 s
 Geometry Optimization Parameters
   NAtoms,    NIC,     NZ,  NCons,   NDum,   NFix, NCnnct, MaxDiis
        6      37       0       0       0       0       0       0

 Cartesian Hessian Update
 Hessian Updated using BFGS Update


** GEOMETRY OPTIMIZATION IN DELOCALIZED INTERNAL COORDINATES **
   Searching for a Minimum

   Optimization Cycle:   8

                       Coordinates (Angstroms)
     ATOM                X               Y               Z
      1  Cl        2.6238179398    0.7995776505    0.0000000000
      2  Cl       -0.8009325829    1.5391331601    0.0000000000
      3  F         1.8505883740   -1.3748353366    0.0000000000
      4  Br       -1.4321398453   -0.9413466083    0.0000000000
      5  C         1.3071213979   -0.1633771571    0.0000000000
      6  C        -0.0184941771    0.1008881946    0.0000000000
   Point Group: cs    Number of degrees of freedom:     9


   Energy is  -3670.591155194

 Hessian Updated using BFGS Update

  9 Hessian modes will be used to form the next step
  Hessian Eigenvalues:
     0.129944    0.229070    0.248458    0.250499    0.361360    0.427566
     0.571248    0.957534    1.068328

 Minimum Search - Taking Simple RFO Step
 Searching for Lamda that Minimizes Along All modes
 Value Taken    Lamda =  -0.05903141
 Calculated Step too Large.  Step scaled by  0.564667
 Step Taken.  Stepsize is  0.300000

                             Maximum     Tolerance    Cnvgd?
         Gradient           0.089896      0.000300      NO
         Displacement       0.272991      0.001200      NO
         Energy change     -0.043157      0.000001      NO


 New Cartesian Coordinates Obtained by Inverse Iteration

 Displacement from previous Coordinates is:  0.215110
 ----------------------------------------------------------------
             Standard Nuclear Orientation (Angstroms)
    I     Atom           X                Y                Z
 ----------------------------------------------------------------
    1      Cl      2.6203572250     0.8429770033     0.0000000000
    2      Cl     -0.7618465215     1.5846502748     0.0000000000
    3      F       1.7960142903    -1.3943984395     0.0000000000
    4      Br     -1.4206448937    -1.0029656834     0.0000000000
    5      C       1.3033187408    -0.1680639885     0.0000000000
    6      C      -0.0072377345     0.0978407365     0.0000000000
 ----------------------------------------------------------------
 Molecular Point Group                 Cs    NOp =  2
 Largest Abelian Subgroup              Cs    NOp =  2
 Nuclear Repulsion Energy =   592.6570430710 hartrees
 There are       45 alpha and       45 beta electrons
 Applying Cartesian multipole field
    Component          Value
    ---------          -----
     (2,0,0)        1.00000E-11
     (0,2,0)        2.00000E-11
     (0,0,2)       -3.00000E-11
 Nucleus-field energy     =     0.0000000161 hartrees
 Requested basis set is 6-311++G(d,p)
 There are 63 shells and 174 basis functions
 A cutoff of  1.0D-11 yielded   1632 shell pairs
 There are     13521 function pairs (     14792 Cartesian)
 Smallest overlap matrix eigenvalue = 1.82E-05
 Guess MOs from SCF MO coefficient file

 -----------------------------------------------------------------------
  General SCF calculation program by
  Eric Jon Sundstrom, Paul Horn, Yuezhi Mao, Dmitri Zuev, Alec White,
  David Stuck, Shaama M.S., Shane Yost, Joonho Lee, David Small,
  Daniel Levine, Susi Lehtola, Hugh Burton, Evgeny Epifanovsky
 -----------------------------------------------------------------------
 Exchange:     0.2000 Hartree-Fock + 0.0800 Slater + 0.7200 B88
 Correlation:  0.1900 VWN1RPA + 0.8100 LYP
 Using SG-1 standard quadrature grid
 using 4 threads for integral computing
 -------------------------------------------------------
 OpenMP Integral computing Module                
 Release: version 2.0, May 2017, Q-Chem Inc. Pleasanton 
 -------------------------------------------------------
 -------------------------------------------------------
 OpenMP BLAS3 based DFT computing Module                
 Release: version 1.0, May 2013, Q-Chem Inc. Pittsburgh 
 -------------------------------------------------------
 A restricted SCF calculation will be
 performed using DIIS
 SCF converges when DIIS error is below 1.0e-08
 ---------------------------------------
  Cycle       Energy         DIIS error
 ---------------------------------------
    1   -3670.6150918881      8.14e-04  
    2   -3670.6181491287      3.46e-04  
    3   -3670.6179374492      4.15e-04  
    4   -3670.6185409266      7.74e-05  
    5   -3670.6185598416      2.42e-05  
    6   -3670.6185617159      6.90e-06  
    7   -3670.6185618941      1.40e-06  
    8   -3670.6185618987      8.51e-07  
    9   -3670.6185619002      1.24e-07  
   10   -3670.6185619003      3.29e-08  
   11   -3670.6185619003      5.36e-09  Convergence criterion met
 ---------------------------------------
 SCF time:   CPU 32.64s  wall 8.00s 
 SCF   energy in the final basis set =    -3670.6185619003
 Total energy in the final basis set =    -3670.6185619003

 --------------------------------------------------------------
             Orbital Energies (a.u.) and Symmetries
 --------------------------------------------------------------

 Alpha MOs, Restricted
 -- Occupied --                  
-482.86 -101.60 -101.59  -62.51  -56.34  -56.33  -56.33  -24.73
  1 A'    2 A'    3 A'    4 A'    5 A'    1 A"    6 A'    7 A'                 
-10.345 -10.301  -9.513  -9.503  -8.725  -7.278  -7.268  -7.267
  8 A'    9 A'   10 A'   11 A'   12 A'   13 A'    2 A"   14 A'                 
 -7.267  -7.257  -7.256  -6.557  -6.543  -6.542  -2.668  -2.664
 15 A'    3 A"   16 A'   17 A'    4 A"   18 A'   19 A'    5 A"                 
 -2.663  -2.652  -2.652  -1.289  -0.964  -0.920  -0.829  -0.763
 20 A'    6 A"   21 A'   22 A'   23 A'   24 A'   25 A'   26 A'                 
 -0.630  -0.555  -0.550  -0.528  -0.462  -0.446  -0.432  -0.383
 27 A'   28 A'   29 A'    7 A"   30 A'   31 A'    8 A"    9 A"                 
 -0.375  -0.361  -0.330  -0.294  -0.263
 32 A'   33 A'   10 A"   34 A'   11 A"                                         
 -- Virtual --                   
 -0.038  -0.037  -0.008  -0.004   0.021   0.035   0.045   0.049
 35 A'   12 A"   36 A'   37 A'   38 A'   39 A'   13 A"   40 A'                 
  0.061   0.073   0.073   0.078   0.087   0.101   0.107   0.112
 41 A'   42 A'   14 A"   43 A'   15 A"   44 A'   45 A'   16 A"                 
  0.119   0.136   0.146   0.155   0.164   0.184   0.206   0.211
 46 A'   47 A'   17 A"   48 A'   49 A'   50 A'   51 A'   52 A'                 
  0.239   0.271   0.300   0.308   0.343   0.354   0.385   0.398
 53 A'   54 A'   18 A"   55 A'   56 A'   57 A'   58 A'   59 A'                 
  0.411   0.420   0.428   0.431   0.455   0.471   0.497   0.507
 19 A"   60 A'   20 A"   61 A'   21 A"   62 A'   63 A'   64 A'                 
  0.514   0.521   0.547   0.566   0.613   0.613   0.645   0.694
 22 A"   23 A"   24 A"   65 A'   66 A'   25 A"   67 A'   68 A'                 
  0.721   0.732   0.779   0.791   0.821   0.838   0.847   0.880
 69 A'   26 A"   70 A'   71 A'   27 A"   28 A"   72 A'   73 A'                 
  0.917   0.922   0.932   0.986   1.037   1.057   1.117   1.179
 74 A'   29 A"   75 A'   76 A'   77 A'   78 A'   79 A'   30 A"                 
  1.209   1.254   1.314   1.372   1.384   1.437   1.520   1.583
 80 A'   81 A'   31 A"   32 A"   82 A'   83 A'   84 A'   33 A"                 
  1.705   1.757   1.866   1.874   1.925   2.006   2.059   2.117
 85 A'   86 A'   87 A'   34 A"   88 A'   35 A"   89 A'   90 A'                 
  2.206   2.211   2.268   2.283   2.315   2.433   2.443   2.545
 91 A'   36 A"   37 A"   92 A'   93 A'   94 A'   95 A'   96 A'                 
  2.614   2.807   2.964   3.074   3.192   3.528   3.744   3.778
 38 A"   39 A"   97 A'   98 A'   99 A'  100 A'   40 A"  101 A'                 
  3.964   3.981   4.016   4.057   4.073   4.204   4.353   4.770
 41 A"   42 A"  102 A'  103 A'   43 A"  104 A'  105 A'  106 A'                 
  6.272   6.354   6.584   6.730   7.538   7.595   7.675   9.727
 44 A"  107 A'  108 A'  109 A'   45 A"  110 A'  111 A'  112 A'                 
  9.791  23.298  24.043  25.756  25.830  25.900  26.098  26.267
113 A'  114 A'  115 A'   46 A"   47 A"  116 A'  117 A'  118 A'                 
 26.548  47.955  66.728 215.712 215.783 289.737 289.796 289.902
119 A'  120 A'  121 A'  122 A'  123 A'   48 A"  124 A'  125 A'                 
*******
126 A'                                                                         

 Beta MOs, Restricted
 -- Occupied --                  
-482.86 -101.60 -101.59  -62.51  -56.34  -56.33  -56.33  -24.73
  1 A'    2 A'    3 A'    4 A'    5 A'    1 A"    6 A'    7 A'                 
-10.345 -10.301  -9.513  -9.503  -8.725  -7.278  -7.268  -7.267
  8 A'    9 A'   10 A'   11 A'   12 A'   13 A'    2 A"   14 A'                 
 -7.267  -7.257  -7.256  -6.557  -6.543  -6.542  -2.668  -2.664
 15 A'    3 A"   16 A'   17 A'    4 A"   18 A'   19 A'    5 A"                 
 -2.663  -2.652  -2.652  -1.289  -0.964  -0.920  -0.829  -0.763
 20 A'    6 A"   21 A'   22 A'   23 A'   24 A'   25 A'   26 A'                 
 -0.630  -0.555  -0.550  -0.528  -0.462  -0.446  -0.432  -0.383
 27 A'   28 A'   29 A'    7 A"   30 A'   31 A'    8 A"    9 A"                 
 -0.375  -0.361  -0.330  -0.294  -0.263
 32 A'   33 A'   10 A"   34 A'   11 A"                                         
 -- Virtual --                   
 -0.038  -0.037  -0.008  -0.004   0.021   0.035   0.045   0.049
 35 A'   12 A"   36 A'   37 A'   38 A'   39 A'   13 A"   40 A'                 
  0.061   0.073   0.073   0.078   0.087   0.101   0.107   0.112
 41 A'   42 A'   14 A"   43 A'   15 A"   44 A'   45 A'   16 A"                 
  0.119   0.136   0.146   0.155   0.164   0.184   0.206   0.211
 46 A'   47 A'   17 A"   48 A'   49 A'   50 A'   51 A'   52 A'                 
  0.239   0.271   0.300   0.308   0.343   0.354   0.385   0.398
 53 A'   54 A'   18 A"   55 A'   56 A'   57 A'   58 A'   59 A'                 
  0.411   0.420   0.428   0.431   0.455   0.471   0.497   0.507
 19 A"   60 A'   20 A"   61 A'   21 A"   62 A'   63 A'   64 A'                 
  0.514   0.521   0.547   0.566   0.613   0.613   0.645   0.694
 22 A"   23 A"   24 A"   65 A'   66 A'   25 A"   67 A'   68 A'                 
  0.721   0.732   0.779   0.791   0.821   0.838   0.847   0.880
 69 A'   26 A"   70 A'   71 A'   27 A"   28 A"   72 A'   73 A'                 
  0.917   0.922   0.932   0.986   1.037   1.057   1.117   1.179
 74 A'   29 A"   75 A'   76 A'   77 A'   78 A'   79 A'   30 A"                 
  1.209   1.254   1.314   1.372   1.384   1.437   1.520   1.583
 80 A'   81 A'   31 A"   32 A"   82 A'   83 A'   84 A'   33 A"                 
  1.705   1.757   1.866   1.874   1.925   2.006   2.059   2.117
 85 A'   86 A'   87 A'   34 A"   88 A'   35 A"   89 A'   90 A'                 
  2.206   2.211   2.268   2.283   2.315   2.433   2.443   2.545
 91 A'   36 A"   37 A"   92 A'   93 A'   94 A'   95 A'   96 A'                 
  2.614   2.807   2.964   3.074   3.192   3.528   3.744   3.778
 38 A"   39 A"   97 A'   98 A'   99 A'  100 A'   40 A"  101 A'                 
  3.964   3.981   4.016   4.057   4.073   4.204   4.353   4.770
 41 A"   42 A"  102 A'  103 A'   43 A"  104 A'  105 A'  106 A'                 
  6.272   6.354   6.584   6.730   7.538   7.595   7.675   9.727
 44 A"  107 A'  108 A'  109 A'   45 A"  110 A'  111 A'  112 A'                 
  9.791  23.298  24.043  25.756  25.830  25.900  26.098  26.267
113 A'  114 A'  115 A'   46 A"   47 A"  116 A'  117 A'  118 A'                 
 26.548  47.955  66.728 215.712 215.783 289.737 289.796 289.902
119 A'  120 A'  121 A'  122 A'  123 A'   48 A"  124 A'  125 A'                 
*******
126 A'                                                                         
 --------------------------------------------------------------

          Ground-State Mulliken Net Atomic Charges

     Atom                 Charge (a.u.)
  ----------------------------------------
      1 Cl                    0.379533
      2 Cl                    0.332680
      3 F                    -0.008541
      4 Br                   -0.079429
      5 C                    -0.692913
      6 C                     0.068670
  ----------------------------------------
  Sum of atomic charges =    -0.000000

 -----------------------------------------------------------------
                    Cartesian Multipole Moments
 -----------------------------------------------------------------
    Charge (ESU x 10^10)
                -0.0000
    Dipole Moment (Debye)
         X      -0.1653      Y       0.5129      Z      -0.0000
       Tot       0.5388
    Quadrupole Moments (Debye-Ang)
        XX     -56.9324     XY       2.0664     YY     -60.4828
        XZ      -0.0000     YZ      -0.0000     ZZ     -59.5843
    Octopole Moments (Debye-Ang^2)
       XXX     -39.4864    XXY      -1.2282    XYY     -18.1455
       YYY     -10.2567    XXZ       0.0000    XYZ      -0.0000
       YYZ       0.0000    XZZ     -12.5018    YZZ      -5.2933
       ZZZ       0.0000
    Hexadecapole Moments (Debye-Ang^3)
      XXXX    -940.9576   XXXY     -41.3755   XXYY    -228.8803
      XYYY     -72.8268   YYYY    -471.7192   XXXZ      -0.0000
      XXYZ      -0.0000   XYYZ      -0.0000   YYYZ      -0.0000
      XXZZ    -178.5954   XYZZ     -26.2377   YYZZ     -92.8739
      XZZZ      -0.0000   YZZZ       0.0000   ZZZZ     -67.1545
 -----------------------------------------------------------------
 Calculating analytic gradient of the SCF energy
 Gradient of SCF Energy
            1           2           3           4           5           6
    1  -0.0177329  -0.0136844   0.0145906   0.0306496   0.0133998  -0.0272227
    2  -0.0398064  -0.0714470   0.0301774   0.0763159   0.0101538  -0.0053937
    3   0.0000000  -0.0000000  -0.0000000  -0.0000000  -0.0000000   0.0000000
 Max gradient component =       7.632E-02
 RMS gradient           =       2.994E-02
 Gradient time:  CPU 10.46 s  wall 2.73 s
 Geometry Optimization Parameters
   NAtoms,    NIC,     NZ,  NCons,   NDum,   NFix, NCnnct, MaxDiis
        6      37       0       0       0       0       0       0

 Cartesian Hessian Update
 Hessian Updated using BFGS Update


** GEOMETRY OPTIMIZATION IN DELOCALIZED INTERNAL COORDINATES **
   Searching for a Minimum

   Optimization Cycle:   9

                       Coordinates (Angstroms)
     ATOM                X               Y               Z
      1  Cl        2.6203572250    0.8429770033    0.0000000000
      2  Cl       -0.7618465215    1.5846502748    0.0000000000
      3  F         1.7960142903   -1.3943984395    0.0000000000
      4  Br       -1.4206448937   -1.0029656834    0.0000000000
      5  C         1.3033187408   -0.1680639885    0.0000000000
      6  C        -0.0072377345    0.0978407365    0.0000000000
   Point Group: cs    Number of degrees of freedom:     9


   Energy is  -3670.618561900

 Hessian Updated using BFGS Update

  9 Hessian modes will be used to form the next step
  Hessian Eigenvalues:
     0.110901    0.216595    0.249058    0.250302    0.360192    0.453114
     0.569241    0.957818    1.068055

 Minimum Search - Taking Simple RFO Step
 Searching for Lamda that Minimizes Along All modes
 Value Taken    Lamda =  -0.03463887
 Calculated Step too Large.  Step scaled by  0.629260
 Step Taken.  Stepsize is  0.300000

                             Maximum     Tolerance    Cnvgd?
         Gradient           0.062860      0.000300      NO
         Displacement       0.280510      0.001200      NO
         Energy change     -0.027407      0.000001      NO


 New Cartesian Coordinates Obtained by Inverse Iteration

 Displacement from previous Coordinates is:  0.212186
 ----------------------------------------------------------------
             Standard Nuclear Orientation (Angstroms)
    I     Atom           X                Y                Z
 ----------------------------------------------------------------
    1      Cl      2.6041921207     0.8875778576     0.0000000000
    2      Cl     -0.7152836173     1.6351505534     0.0000000000
    3      F       1.7603909774    -1.4198958349     0.0000000000
    4      Br     -1.4124806685    -1.0622334171     0.0000000000
    5      C       1.2990884122    -0.1790351431     0.0000000000
    6      C      -0.0059461181     0.0984758874     0.0000000000
 ----------------------------------------------------------------
 Molecular Point Group                 Cs    NOp =  2
 Largest Abelian Subgroup              Cs    NOp =  2
 Nuclear Repulsion Energy =   585.8852675374 hartrees
 There are       45 alpha and       45 beta electrons
 Applying Cartesian multipole field
    Component          Value
    ---------          -----
     (2,0,0)        1.00000E-11
     (0,2,0)        2.00000E-11
     (0,0,2)       -3.00000E-11
 Nucleus-field energy     =     0.0000000166 hartrees
 Requested basis set is 6-311++G(d,p)
 There are 63 shells and 174 basis functions
 A cutoff of  1.0D-11 yielded   1628 shell pairs
 There are     13491 function pairs (     14759 Cartesian)
 Smallest overlap matrix eigenvalue = 2.03E-05
 Guess MOs from SCF MO coefficient file

 -----------------------------------------------------------------------
  General SCF calculation program by
  Eric Jon Sundstrom, Paul Horn, Yuezhi Mao, Dmitri Zuev, Alec White,
  David Stuck, Shaama M.S., Shane Yost, Joonho Lee, David Small,
  Daniel Levine, Susi Lehtola, Hugh Burton, Evgeny Epifanovsky
 -----------------------------------------------------------------------
 Exchange:     0.2000 Hartree-Fock + 0.0800 Slater + 0.7200 B88
 Correlation:  0.1900 VWN1RPA + 0.8100 LYP
 Using SG-1 standard quadrature grid
 using 4 threads for integral computing
 -------------------------------------------------------
 OpenMP Integral computing Module                
 Release: version 2.0, May 2017, Q-Chem Inc. Pleasanton 
 -------------------------------------------------------
 -------------------------------------------------------
 OpenMP BLAS3 based DFT computing Module                
 Release: version 1.0, May 2013, Q-Chem Inc. Pittsburgh 
 -------------------------------------------------------
 A restricted SCF calculation will be
 performed using DIIS
 SCF converges when DIIS error is below 1.0e-08
 ---------------------------------------
  Cycle       Energy         DIIS error
 ---------------------------------------
    1   -3670.6329643961      7.26e-04  
    2   -3670.6355861437      3.30e-04  
    3   -3670.6354232710      3.91e-04  
    4   -3670.6359507256      6.73e-05  
    5   -3670.6359649946      2.24e-05  
    6   -3670.6359667070      6.64e-06  
    7   -3670.6359668745      1.04e-06  
    8   -3670.6359668766      6.97e-07  
    9   -3670.6359668778      1.03e-07  
   10   -3670.6359668778      2.94e-08  
   11   -3670.6359668778      4.94e-09  Convergence criterion met
 ---------------------------------------
 SCF time:   CPU 32.41s  wall 9.00s 
 SCF   energy in the final basis set =    -3670.6359668778
 Total energy in the final basis set =    -3670.6359668778

 --------------------------------------------------------------
             Orbital Energies (a.u.) and Symmetries
 --------------------------------------------------------------

 Alpha MOs, Restricted
 -- Occupied --                  
-482.86 -101.60 -101.59  -62.52  -56.34  -56.33  -56.33  -24.74
  1 A'    2 A'    3 A'    4 A'    5 A'    1 A"    6 A'    7 A'                 
-10.347 -10.303  -9.514  -9.503  -8.725  -7.279  -7.269  -7.268
  8 A'    9 A'   10 A'   11 A'   12 A'   13 A'    2 A"   14 A'                 
 -7.268  -7.258  -7.257  -6.558  -6.543  -6.543  -2.669  -2.664
 15 A'    3 A"   16 A'   17 A'    4 A"   18 A'   19 A'    5 A"                 
 -2.664  -2.653  -2.653  -1.289  -0.954  -0.912  -0.830  -0.762
 20 A'    6 A"   21 A'   22 A'   23 A'   24 A'   25 A'   26 A'                 
 -0.630  -0.555  -0.545  -0.528  -0.460  -0.444  -0.427  -0.381
 27 A'   28 A'   29 A'    7 A"   30 A'   31 A'    8 A"    9 A"                 
 -0.369  -0.362  -0.332  -0.302  -0.265
 32 A'   33 A'   10 A"   34 A'   11 A"                                         
 -- Virtual --                   
 -0.043  -0.037  -0.014  -0.005   0.019   0.033   0.045   0.047
 35 A'   12 A"   36 A'   37 A'   38 A'   39 A'   13 A"   40 A'                 
  0.060   0.071   0.073   0.078   0.087   0.100   0.107   0.112
 41 A'   42 A'   14 A"   43 A'   15 A"   44 A'   45 A'   16 A"                 
  0.119   0.134   0.146   0.157   0.164   0.181   0.203   0.211
 46 A'   47 A'   17 A"   48 A'   49 A'   50 A'   51 A'   52 A'                 
  0.241   0.271   0.299   0.307   0.341   0.354   0.386   0.398
 53 A'   54 A'   18 A"   55 A'   56 A'   57 A'   58 A'   59 A'                 
  0.411   0.413   0.428   0.434   0.459   0.463   0.493   0.499
 19 A"   60 A'   20 A"   61 A'   21 A"   62 A'   63 A'   64 A'                 
  0.512   0.519   0.548   0.573   0.611   0.611   0.648   0.694
 22 A"   23 A"   24 A"   65 A'   66 A'   25 A"   67 A'   68 A'                 
  0.731   0.739   0.777   0.795   0.821   0.836   0.845   0.875
 69 A'   26 A"   70 A'   71 A'   27 A"   28 A"   72 A'   73 A'                 
  0.908   0.917   0.923   0.966   1.019   1.064   1.100   1.172
 74 A'   75 A'   29 A"   76 A'   77 A'   78 A'   79 A'   30 A"                 
  1.197   1.249   1.301   1.369   1.384   1.442   1.528   1.578
 80 A'   81 A'   31 A"   32 A"   82 A'   83 A'   84 A'   33 A"                 
  1.687   1.734   1.870   1.871   1.928   2.003   2.053   2.121
 85 A'   86 A'   34 A"   87 A'   88 A'   35 A"   89 A'   90 A'                 
  2.203   2.210   2.265   2.269   2.314   2.410   2.438   2.534
 91 A'   36 A"   37 A"   92 A'   93 A'   94 A'   95 A'   96 A'                 
  2.612   2.804   2.955   3.079   3.183   3.500   3.742   3.775
 38 A"   39 A"   97 A'   98 A'   99 A'  100 A'   40 A"  101 A'                 
  3.959   3.980   4.012   4.052   4.068   4.201   4.357   4.766
 41 A"   42 A"  102 A'  103 A'   43 A"  104 A'  105 A'  106 A'                 
  6.270   6.351   6.573   6.714   7.537   7.593   7.671   9.711
 44 A"  107 A'  108 A'  109 A'   45 A"  110 A'  111 A'  112 A'                 
  9.777  23.284  24.048  25.753  25.828  25.915  26.064  26.282
113 A'  114 A'  115 A'   46 A"   47 A"  116 A'  117 A'  118 A'                 
 26.515  47.937  66.724 215.694 215.767 289.735 289.792 289.897
119 A'  120 A'  121 A'  122 A'  123 A'   48 A"  124 A'  125 A'                 
*******
126 A'                                                                         

 Beta MOs, Restricted
 -- Occupied --                  
-482.86 -101.60 -101.59  -62.52  -56.34  -56.33  -56.33  -24.74
  1 A'    2 A'    3 A'    4 A'    5 A'    1 A"    6 A'    7 A'                 
-10.347 -10.303  -9.514  -9.503  -8.725  -7.279  -7.269  -7.268
  8 A'    9 A'   10 A'   11 A'   12 A'   13 A'    2 A"   14 A'                 
 -7.268  -7.258  -7.257  -6.558  -6.543  -6.543  -2.669  -2.664
 15 A'    3 A"   16 A'   17 A'    4 A"   18 A'   19 A'    5 A"                 
 -2.664  -2.653  -2.653  -1.289  -0.954  -0.912  -0.830  -0.762
 20 A'    6 A"   21 A'   22 A'   23 A'   24 A'   25 A'   26 A'                 
 -0.630  -0.555  -0.545  -0.528  -0.460  -0.444  -0.427  -0.381
 27 A'   28 A'   29 A'    7 A"   30 A'   31 A'    8 A"    9 A"                 
 -0.369  -0.362  -0.332  -0.302  -0.265
 32 A'   33 A'   10 A"   34 A'   11 A"                                         
 -- Virtual --                   
 -0.043  -0.037  -0.014  -0.005   0.019   0.033   0.045   0.047
 35 A'   12 A"   36 A'   37 A'   38 A'   39 A'   13 A"   40 A'                 
  0.060   0.071   0.073   0.078   0.087   0.100   0.107   0.112
 41 A'   42 A'   14 A"   43 A'   15 A"   44 A'   45 A'   16 A"                 
  0.119   0.134   0.146   0.157   0.164   0.181   0.203   0.211
 46 A'   47 A'   17 A"   48 A'   49 A'   50 A'   51 A'   52 A'                 
  0.241   0.271   0.299   0.307   0.341   0.354   0.386   0.398
 53 A'   54 A'   18 A"   55 A'   56 A'   57 A'   58 A'   59 A'                 
  0.411   0.413   0.428   0.434   0.459   0.463   0.493   0.499
 19 A"   60 A'   20 A"   61 A'   21 A"   62 A'   63 A'   64 A'                 
  0.512   0.519   0.548   0.573   0.611   0.611   0.648   0.694
 22 A"   23 A"   24 A"   65 A'   66 A'   25 A"   67 A'   68 A'                 
  0.731   0.739   0.777   0.795   0.821   0.836   0.845   0.875
 69 A'   26 A"   70 A'   71 A'   27 A"   28 A"   72 A'   73 A'                 
  0.908   0.917   0.923   0.966   1.019   1.064   1.100   1.172
 74 A'   75 A'   29 A"   76 A'   77 A'   78 A'   79 A'   30 A"                 
  1.197   1.249   1.301   1.369   1.384   1.442   1.528   1.578
 80 A'   81 A'   31 A"   32 A"   82 A'   83 A'   84 A'   33 A"                 
  1.687   1.734   1.870   1.871   1.928   2.003   2.053   2.121
 85 A'   86 A'   34 A"   87 A'   88 A'   35 A"   89 A'   90 A'                 
  2.203   2.210   2.265   2.269   2.314   2.410   2.438   2.534
 91 A'   36 A"   37 A"   92 A'   93 A'   94 A'   95 A'   96 A'                 
  2.612   2.804   2.955   3.079   3.183   3.500   3.742   3.775
 38 A"   39 A"   97 A'   98 A'   99 A'  100 A'   40 A"  101 A'                 
  3.959   3.980   4.012   4.052   4.068   4.201   4.357   4.766
 41 A"   42 A"  102 A'  103 A'   43 A"  104 A'  105 A'  106 A'                 
  6.270   6.351   6.573   6.714   7.537   7.593   7.671   9.711
 44 A"  107 A'  108 A'  109 A'   45 A"  110 A'  111 A'  112 A'                 
  9.777  23.284  24.048  25.753  25.828  25.915  26.064  26.282
113 A'  114 A'  115 A'   46 A"   47 A"  116 A'  117 A'  118 A'                 
 26.515  47.937  66.724 215.694 215.767 289.735 289.792 289.897
119 A'  120 A'  121 A'  122 A'  123 A'   48 A"  124 A'  125 A'                 
*******
126 A'                                                                         
 --------------------------------------------------------------

          Ground-State Mulliken Net Atomic Charges

     Atom                 Charge (a.u.)
  ----------------------------------------
      1 Cl                    0.386491
      2 Cl                    0.341137
      3 F                    -0.009541
      4 Br                   -0.077636
      5 C                    -0.695419
      6 C                     0.054968
  ----------------------------------------
  Sum of atomic charges =    -0.000000

 -----------------------------------------------------------------
                    Cartesian Multipole Moments
 -----------------------------------------------------------------
    Charge (ESU x 10^10)
                -0.0000
    Dipole Moment (Debye)
         X      -0.1244      Y       0.4548      Z       0.0000
       Tot       0.4715
    Quadrupole Moments (Debye-Ang)
        XX     -57.2693     XY       2.2786     YY     -59.9969
        XZ       0.0000     YZ       0.0000     ZZ     -59.7452
    Octopole Moments (Debye-Ang^2)
       XXX     -40.5087    XXY      -1.6264    XYY     -18.6014
       YYY      -9.7547    XXZ       0.0000    XYZ       0.0000
       YYZ      -0.0000    XZZ     -12.8630    YZZ      -5.3053
       ZZZ       0.0000
    Hexadecapole Moments (Debye-Ang^3)
      XXXX    -930.2578   XXXY     -49.3059   XXYY    -229.5914
      XYYY     -79.5704   YYYY    -498.9991   XXXZ       0.0000
      XXYZ       0.0000   XYYZ      -0.0000   YYYZ      -0.0000
      XXZZ    -176.0453   XYZZ     -29.3312   YYZZ     -98.5083
      XZZZ       0.0000   YZZZ       0.0000   ZZZZ     -67.5346
 -----------------------------------------------------------------
 Calculating analytic gradient of the SCF energy
 Gradient of SCF Energy
            1           2           3           4           5           6
    1  -0.0079988  -0.0121490   0.0075115   0.0170178   0.0059011  -0.0102826
    2  -0.0208377  -0.0418535   0.0175144   0.0487617   0.0049327  -0.0085177
    3   0.0000000  -0.0000000   0.0000000  -0.0000000  -0.0000000   0.0000000
 Max gradient component =       4.876E-02
 RMS gradient           =       1.774E-02
 Gradient time:  CPU 10.33 s  wall 2.68 s
 Geometry Optimization Parameters
   NAtoms,    NIC,     NZ,  NCons,   NDum,   NFix, NCnnct, MaxDiis
        6      37       0       0       0       0       0       0

 Cartesian Hessian Update
 Hessian Updated using BFGS Update


** GEOMETRY OPTIMIZATION IN DELOCALIZED INTERNAL COORDINATES **
   Searching for a Minimum

   Optimization Cycle:  10

                       Coordinates (Angstroms)
     ATOM                X               Y               Z
      1  Cl        2.6041921207    0.8875778576    0.0000000000
      2  Cl       -0.7152836173    1.6351505534    0.0000000000
      3  F         1.7603909774   -1.4198958349    0.0000000000
      4  Br       -1.4124806685   -1.0622334171    0.0000000000
      5  C         1.2990884122   -0.1790351431    0.0000000000
      6  C        -0.0059461181    0.0984758874    0.0000000000
   Point Group: cs    Number of degrees of freedom:     9


   Energy is  -3670.635966878

 Hessian Updated using BFGS Update

  9 Hessian modes will be used to form the next step
  Hessian Eigenvalues:
     0.090677    0.210024    0.249062    0.250476    0.359037    0.456076
     0.574492    0.957793    1.067096

 Minimum Search - Taking Simple RFO Step
 Searching for Lamda that Minimizes Along All modes
 Value Taken    Lamda =  -0.01796397
 Calculated Step too Large.  Step scaled by  0.745420
 Step Taken.  Stepsize is  0.300000

                             Maximum     Tolerance    Cnvgd?
         Gradient           0.038599      0.000300      NO
         Displacement       0.276692      0.001200      NO
         Energy change     -0.017405      0.000001      NO


 New Cartesian Coordinates Obtained by Inverse Iteration

 Displacement from previous Coordinates is:  0.221055
 ----------------------------------------------------------------
             Standard Nuclear Orientation (Angstroms)
    I     Atom           X                Y                Z
 ----------------------------------------------------------------
    1      Cl      2.5837762095     0.9266028161     0.0000000000
    2      Cl     -0.6639597906     1.6871149608     0.0000000000
    3      F       1.7241060628    -1.4433748949     0.0000000000
    4      Br     -1.3957304489    -1.1259399740     0.0000000000
    5      C       1.2905331033    -0.1884915562     0.0000000000
    6      C      -0.0087640296     0.1041285514     0.0000000000
 ----------------------------------------------------------------
 Molecular Point Group                 Cs    NOp =  2
 Largest Abelian Subgroup              Cs    NOp =  2
 Nuclear Repulsion Energy =   580.3376774325 hartrees
 There are       45 alpha and       45 beta electrons
 Applying Cartesian multipole field
    Component          Value
    ---------          -----
     (2,0,0)        1.00000E-11
     (0,2,0)        2.00000E-11
     (0,0,2)       -3.00000E-11
 Nucleus-field energy     =     0.0000000171 hartrees
 Requested basis set is 6-311++G(d,p)
 There are 63 shells and 174 basis functions
 A cutoff of  1.0D-11 yielded   1625 shell pairs
 There are     13493 function pairs (     14763 Cartesian)
 Smallest overlap matrix eigenvalue = 2.32E-05
 Guess MOs from SCF MO coefficient file

 -----------------------------------------------------------------------
  General SCF calculation program by
  Eric Jon Sundstrom, Paul Horn, Yuezhi Mao, Dmitri Zuev, Alec White,
  David Stuck, Shaama M.S., Shane Yost, Joonho Lee, David Small,
  Daniel Levine, Susi Lehtola, Hugh Burton, Evgeny Epifanovsky
 -----------------------------------------------------------------------
 Exchange:     0.2000 Hartree-Fock + 0.0800 Slater + 0.7200 B88
 Correlation:  0.1900 VWN1RPA + 0.8100 LYP
 Using SG-1 standard quadrature grid
 using 4 threads for integral computing
 -------------------------------------------------------
 OpenMP Integral computing Module                
 Release: version 2.0, May 2017, Q-Chem Inc. Pleasanton 
 -------------------------------------------------------
 -------------------------------------------------------
 OpenMP BLAS3 based DFT computing Module                
 Release: version 1.0, May 2013, Q-Chem Inc. Pittsburgh 
 -------------------------------------------------------
 A restricted SCF calculation will be
 performed using DIIS
 SCF converges when DIIS error is below 1.0e-08
 ---------------------------------------
  Cycle       Energy         DIIS error
 ---------------------------------------
    1   -3670.6430498601      6.92e-04  
    2   -3670.6455705403      2.91e-04  
    3   -3670.6453981000      3.65e-04  
    4   -3670.6458601554      6.34e-05  
    5   -3670.6458731684      1.99e-05  
    6   -3670.6458744862      6.78e-06  
    7   -3670.6458746618      9.36e-07  
    8   -3670.6458746636      6.12e-07  
    9   -3670.6458746645      9.18e-08  
   10   -3670.6458746646      3.13e-08  
   11   -3670.6458746646      4.71e-09  Convergence criterion met
 ---------------------------------------
 SCF time:   CPU 32.20s  wall 8.00s 
 SCF   energy in the final basis set =    -3670.6458746646
 Total energy in the final basis set =    -3670.6458746646

 --------------------------------------------------------------
             Orbital Energies (a.u.) and Symmetries
 --------------------------------------------------------------

 Alpha MOs, Restricted
 -- Occupied --                  
-482.86 -101.60 -101.59  -62.52  -56.34  -56.33  -56.33  -24.74
  1 A'    2 A'    3 A'    4 A'    5 A'    1 A"    6 A'    7 A'                 
-10.349 -10.306  -9.514  -9.504  -8.726  -7.279  -7.270  -7.269
  8 A'    9 A'   10 A'   11 A'   12 A'   13 A'   14 A'    2 A"                 
 -7.268  -7.259  -7.258  -6.558  -6.544  -6.543  -2.669  -2.665
 15 A'    3 A"   16 A'   17 A'    4 A"   18 A'   19 A'    5 A"                 
 -2.665  -2.653  -2.653  -1.288  -0.947  -0.904  -0.830  -0.762
 20 A'    6 A"   21 A'   22 A'   23 A'   24 A'   25 A'   26 A'                 
 -0.630  -0.555  -0.541  -0.527  -0.459  -0.443  -0.423  -0.379
 27 A'   28 A'   29 A'    7 A"   30 A'   31 A'    8 A"    9 A"                 
 -0.368  -0.359  -0.333  -0.309  -0.267
 32 A'   33 A'   10 A"   34 A'   11 A"                                         
 -- Virtual --                   
 -0.048  -0.037  -0.021  -0.006   0.016   0.032   0.045   0.046
 35 A'   12 A"   36 A'   37 A'   38 A'   39 A'   13 A"   40 A'                 
  0.058   0.069   0.073   0.077   0.086   0.100   0.107   0.111
 41 A'   42 A'   14 A"   43 A'   15 A"   44 A'   45 A'   16 A"                 
  0.120   0.133   0.145   0.157   0.164   0.177   0.200   0.211
 46 A'   47 A'   17 A"   48 A'   49 A'   50 A'   51 A'   52 A'                 
  0.243   0.271   0.299   0.307   0.340   0.353   0.388   0.399
 53 A'   54 A'   18 A"   55 A'   56 A'   57 A'   58 A'   59 A'                 
  0.408   0.411   0.429   0.437   0.457   0.464   0.490   0.493
 60 A'   19 A"   20 A"   61 A'   62 A'   21 A"   63 A'   64 A'                 
  0.509   0.517   0.548   0.581   0.605   0.608   0.649   0.691
 22 A"   23 A"   24 A"   65 A'   66 A'   25 A"   67 A'   68 A'                 
  0.739   0.747   0.766   0.806   0.822   0.835   0.844   0.873
 69 A'   26 A"   70 A'   71 A'   27 A"   28 A"   72 A'   73 A'                 
  0.900   0.903   0.922   0.951   1.002   1.066   1.090   1.165
 74 A'   75 A'   29 A"   76 A'   77 A'   78 A'   79 A'   30 A"                 
  1.184   1.243   1.290   1.368   1.384   1.446   1.535   1.574
 80 A'   81 A'   31 A"   32 A"   82 A'   83 A'   84 A'   33 A"                 
  1.672   1.714   1.869   1.874   1.933   2.000   2.040   2.126
 85 A'   86 A'   34 A"   87 A'   88 A'   35 A"   89 A'   90 A'                 
  2.188   2.210   2.246   2.262   2.324   2.381   2.442   2.525
 91 A'   36 A"   92 A'   37 A"   93 A'   94 A'   95 A'   96 A'                 
  2.610   2.801   2.947   3.084   3.174   3.476   3.740   3.773
 38 A"   39 A"   97 A'   98 A'   99 A'  100 A'   40 A"  101 A'                 
  3.954   3.979   4.011   4.044   4.063   4.194   4.359   4.762
 41 A"   42 A"  102 A'  103 A'   43 A"  104 A'  105 A'  106 A'                 
  6.268   6.349   6.563   6.701   7.536   7.589   7.668   9.698
 44 A"  107 A'  108 A'  109 A'   45 A"  110 A'  111 A'  112 A'                 
  9.768  23.273  24.053  25.751  25.824  25.929  26.022  26.295
113 A'  114 A'  115 A'   46 A"   47 A"  116 A'  117 A'  118 A'                 
 26.488  47.924  66.721 215.680 215.757 289.732 289.786 289.892
119 A'  120 A'  121 A'  122 A'  123 A'   48 A"  124 A'  125 A'                 
*******
126 A'                                                                         

 Beta MOs, Restricted
 -- Occupied --                  
-482.86 -101.60 -101.59  -62.52  -56.34  -56.33  -56.33  -24.74
  1 A'    2 A'    3 A'    4 A'    5 A'    1 A"    6 A'    7 A'                 
-10.349 -10.306  -9.514  -9.504  -8.726  -7.279  -7.270  -7.269
  8 A'    9 A'   10 A'   11 A'   12 A'   13 A'   14 A'    2 A"                 
 -7.268  -7.259  -7.258  -6.558  -6.544  -6.543  -2.669  -2.665
 15 A'    3 A"   16 A'   17 A'    4 A"   18 A'   19 A'    5 A"                 
 -2.665  -2.653  -2.653  -1.288  -0.947  -0.904  -0.830  -0.762
 20 A'    6 A"   21 A'   22 A'   23 A'   24 A'   25 A'   26 A'                 
 -0.630  -0.555  -0.541  -0.527  -0.459  -0.443  -0.423  -0.379
 27 A'   28 A'   29 A'    7 A"   30 A'   31 A'    8 A"    9 A"                 
 -0.368  -0.359  -0.333  -0.309  -0.267
 32 A'   33 A'   10 A"   34 A'   11 A"                                         
 -- Virtual --                   
 -0.048  -0.037  -0.021  -0.006   0.016   0.032   0.045   0.046
 35 A'   12 A"   36 A'   37 A'   38 A'   39 A'   13 A"   40 A'                 
  0.058   0.069   0.073   0.077   0.086   0.100   0.107   0.111
 41 A'   42 A'   14 A"   43 A'   15 A"   44 A'   45 A'   16 A"                 
  0.120   0.133   0.145   0.157   0.164   0.177   0.200   0.211
 46 A'   47 A'   17 A"   48 A'   49 A'   50 A'   51 A'   52 A'                 
  0.243   0.271   0.299   0.307   0.340   0.353   0.388   0.399
 53 A'   54 A'   18 A"   55 A'   56 A'   57 A'   58 A'   59 A'                 
  0.408   0.411   0.429   0.437   0.457   0.464   0.490   0.493
 60 A'   19 A"   20 A"   61 A'   62 A'   21 A"   63 A'   64 A'                 
  0.509   0.517   0.548   0.581   0.605   0.608   0.649   0.691
 22 A"   23 A"   24 A"   65 A'   66 A'   25 A"   67 A'   68 A'                 
  0.739   0.747   0.766   0.806   0.822   0.835   0.844   0.873
 69 A'   26 A"   70 A'   71 A'   27 A"   28 A"   72 A'   73 A'                 
  0.900   0.903   0.922   0.951   1.002   1.066   1.090   1.165
 74 A'   75 A'   29 A"   76 A'   77 A'   78 A'   79 A'   30 A"                 
  1.184   1.243   1.290   1.368   1.384   1.446   1.535   1.574
 80 A'   81 A'   31 A"   32 A"   82 A'   83 A'   84 A'   33 A"                 
  1.672   1.714   1.869   1.874   1.933   2.000   2.040   2.126
 85 A'   86 A'   34 A"   87 A'   88 A'   35 A"   89 A'   90 A'                 
  2.188   2.210   2.246   2.262   2.324   2.381   2.442   2.525
 91 A'   36 A"   92 A'   37 A"   93 A'   94 A'   95 A'   96 A'                 
  2.610   2.801   2.947   3.084   3.174   3.476   3.740   3.773
 38 A"   39 A"   97 A'   98 A'   99 A'  100 A'   40 A"  101 A'                 
  3.954   3.979   4.011   4.044   4.063   4.194   4.359   4.762
 41 A"   42 A"  102 A'  103 A'   43 A"  104 A'  105 A'  106 A'                 
  6.268   6.349   6.563   6.701   7.536   7.589   7.668   9.698
 44 A"  107 A'  108 A'  109 A'   45 A"  110 A'  111 A'  112 A'                 
  9.768  23.273  24.053  25.751  25.824  25.929  26.022  26.295
113 A'  114 A'  115 A'   46 A"   47 A"  116 A'  117 A'  118 A'                 
 26.488  47.924  66.721 215.680 215.757 289.732 289.786 289.892
119 A'  120 A'  121 A'  122 A'  123 A'   48 A"  124 A'  125 A'                 
*******
126 A'                                                                         
 --------------------------------------------------------------

          Ground-State Mulliken Net Atomic Charges

     Atom                 Charge (a.u.)
  ----------------------------------------
      1 Cl                    0.392131
      2 Cl                    0.353299
      3 F                    -0.010555
      4 Br                   -0.074211
      5 C                    -0.708305
      6 C                     0.047641
  ----------------------------------------
  Sum of atomic charges =    -0.000000

 -----------------------------------------------------------------
                    Cartesian Multipole Moments
 -----------------------------------------------------------------
    Charge (ESU x 10^10)
                -0.0000
    Dipole Moment (Debye)
         X      -0.0971      Y       0.4188      Z       0.0000
       Tot       0.4299
    Quadrupole Moments (Debye-Ang)
        XX     -57.6770     XY       2.4366     YY     -59.5037
        XZ       0.0000     YZ      -0.0000     ZZ     -59.8823
    Octopole Moments (Debye-Ang^2)
       XXX     -41.8468    XXY      -1.9443    XYY     -19.2089
       YYY      -9.0235    XXZ       0.0000    XYZ      -0.0000
       YYZ      -0.0000    XZZ     -13.3520    YZZ      -5.1975
       ZZZ       0.0000
    Hexadecapole Moments (Debye-Ang^3)
      XXXX    -915.4854   XXXY     -57.8979   XXYY    -230.3457
      XYYY     -85.6223   YYYY    -527.7133   XXXZ       0.0000
      XXYZ      -0.0000   XYYZ       0.0000   YYYZ      -0.0000
      XXZZ    -172.6733   XYZZ     -32.3287   YYZZ    -104.4999
      XZZZ       0.0000   YZZZ      -0.0000   ZZZZ     -67.8606
 -----------------------------------------------------------------
 Calculating analytic gradient of the SCF energy
 Gradient of SCF Energy
            1           2           3           4           5           6
    1  -0.0022644  -0.0086643   0.0023909   0.0076284   0.0002366   0.0006729
    2  -0.0062211  -0.0192212   0.0066504   0.0264931   0.0011557  -0.0088569
    3   0.0000000  -0.0000000   0.0000000  -0.0000000  -0.0000000   0.0000000
 Max gradient component =       2.649E-02
 RMS gradient           =       8.752E-03
 Gradient time:  CPU 10.30 s  wall 2.68 s
 Geometry Optimization Parameters
   NAtoms,    NIC,     NZ,  NCons,   NDum,   NFix, NCnnct, MaxDiis
        6      37       0       0       0       0       0       0

 Cartesian Hessian Update
 Hessian Updated using BFGS Update


** GEOMETRY OPTIMIZATION IN DELOCALIZED INTERNAL COORDINATES **
   Searching for a Minimum

   Optimization Cycle:  11

                       Coordinates (Angstroms)
     ATOM                X               Y               Z
      1  Cl        2.5837762095    0.9266028161    0.0000000000
      2  Cl       -0.6639597906    1.6871149608    0.0000000000
      3  F         1.7241060628   -1.4433748949    0.0000000000
      4  Br       -1.3957304489   -1.1259399740    0.0000000000
      5  C         1.2905331033   -0.1884915562    0.0000000000
      6  C        -0.0087640296    0.1041285514    0.0000000000
   Point Group: cs    Number of degrees of freedom:     9


   Energy is  -3670.645874665

 Hessian Updated using BFGS Update

  9 Hessian modes will be used to form the next step
  Hessian Eigenvalues:
     0.073180    0.206977    0.249408    0.251122    0.359638    0.459659
     0.577208    0.957767    1.065321

 Minimum Search - Taking Simple RFO Step
 Searching for Lamda that Minimizes Along All modes
 Value Taken    Lamda =  -0.00637127
 Step Taken.  Stepsize is  0.280490

                             Maximum     Tolerance    Cnvgd?
         Gradient           0.018972      0.000300      NO
         Displacement       0.251975      0.001200      NO
         Energy change     -0.009908      0.000001      NO


 New Cartesian Coordinates Obtained by Inverse Iteration

 Displacement from previous Coordinates is:  0.211773
 ----------------------------------------------------------------
             Standard Nuclear Orientation (Angstroms)
    I     Atom           X                Y                Z
 ----------------------------------------------------------------
    1      Cl      2.5730296103     0.9510594336     0.0000000000
    2      Cl     -0.6208366901     1.7371561747     0.0000000000
    3      F       1.6842491086    -1.4600269505     0.0000000000
    4      Br     -1.3684767798    -1.1930736845     0.0000000000
    5      C       1.2801276721    -0.1918019607     0.0000000000
    6      C      -0.0181318148     0.1167268907     0.0000000000
 ----------------------------------------------------------------
 Molecular Point Group                 Cs    NOp =  2
 Largest Abelian Subgroup              Cs    NOp =  2
 Nuclear Repulsion Energy =   575.8655566461 hartrees
 There are       45 alpha and       45 beta electrons
 Applying Cartesian multipole field
    Component          Value
    ---------          -----
     (2,0,0)        1.00000E-11
     (0,2,0)        2.00000E-11
     (0,0,2)       -3.00000E-11
 Nucleus-field energy     =     0.0000000176 hartrees
 Requested basis set is 6-311++G(d,p)
 There are 63 shells and 174 basis functions
 A cutoff of  1.0D-11 yielded   1625 shell pairs
 There are     13495 function pairs (     14775 Cartesian)
 Smallest overlap matrix eigenvalue = 2.71E-05
 Guess MOs from SCF MO coefficient file

 -----------------------------------------------------------------------
  General SCF calculation program by
  Eric Jon Sundstrom, Paul Horn, Yuezhi Mao, Dmitri Zuev, Alec White,
  David Stuck, Shaama M.S., Shane Yost, Joonho Lee, David Small,
  Daniel Levine, Susi Lehtola, Hugh Burton, Evgeny Epifanovsky
 -----------------------------------------------------------------------
 Exchange:     0.2000 Hartree-Fock + 0.0800 Slater + 0.7200 B88
 Correlation:  0.1900 VWN1RPA + 0.8100 LYP
 Using SG-1 standard quadrature grid
 using 4 threads for integral computing
 -------------------------------------------------------
 OpenMP Integral computing Module                
 Release: version 2.0, May 2017, Q-Chem Inc. Pleasanton 
 -------------------------------------------------------
 -------------------------------------------------------
 OpenMP BLAS3 based DFT computing Module                
 Release: version 1.0, May 2013, Q-Chem Inc. Pittsburgh 
 -------------------------------------------------------
 A restricted SCF calculation will be
 performed using DIIS
 SCF converges when DIIS error is below 1.0e-08
 ---------------------------------------
  Cycle       Energy         DIIS error
 ---------------------------------------
    1   -3670.6474189195      6.26e-04  
    2   -3670.6495465648      2.62e-04  
    3   -3670.6493764545      3.43e-04  
    4   -3670.6497901599      5.46e-05  
    5   -3670.6497995185      1.97e-05  
    6   -3670.6498008504      6.36e-06  
    7   -3670.6498010051      8.64e-07  
    8   -3670.6498010066      5.66e-07  
    9   -3670.6498010073      8.15e-08  
   10   -3670.6498010073      3.06e-08  
   11   -3670.6498010073      4.30e-09  Convergence criterion met
 ---------------------------------------
 SCF time:   CPU 32.03s  wall 9.00s 
 SCF   energy in the final basis set =    -3670.6498010073
 Total energy in the final basis set =    -3670.6498010073

 --------------------------------------------------------------
             Orbital Energies (a.u.) and Symmetries
 --------------------------------------------------------------

 Alpha MOs, Restricted
 -- Occupied --                  
-482.86 -101.60 -101.59  -62.52  -56.34  -56.33  -56.33  -24.74
  1 A'    2 A'    3 A'    4 A'    5 A'    1 A"    6 A'    7 A'                 
-10.350 -10.308  -9.514  -9.506  -8.726  -7.279  -7.271  -7.269
  8 A'    9 A'   10 A'   11 A'   12 A'   13 A'   14 A'    2 A"                 
 -7.268  -7.261  -7.260  -6.559  -6.544  -6.544  -2.670  -2.665
 15 A'    3 A"   16 A'   17 A'    4 A"   18 A'   19 A'    5 A"                 
 -2.665  -2.653  -2.653  -1.287  -0.942  -0.898  -0.831  -0.760
 20 A'    6 A"   21 A'   22 A'   23 A'   24 A'   25 A'   26 A'                 
 -0.629  -0.554  -0.538  -0.526  -0.459  -0.441  -0.420  -0.377
 27 A'   28 A'   29 A'    7 A"   30 A'   31 A'    8 A"    9 A"                 
 -0.369  -0.355  -0.334  -0.314  -0.268
 32 A'   33 A'   10 A"   34 A'   11 A"                                         
 -- Virtual --                   
 -0.054  -0.038  -0.026  -0.008   0.014   0.031   0.046   0.046
 35 A'   12 A"   36 A'   37 A'   38 A'   39 A'   13 A"   40 A'                 
  0.057   0.069   0.073   0.076   0.086   0.099   0.106   0.111
 41 A'   42 A'   14 A"   43 A'   15 A"   44 A'   45 A'   16 A"                 
  0.121   0.132   0.144   0.155   0.164   0.175   0.197   0.210
 46 A'   47 A'   17 A"   48 A'   49 A'   50 A'   51 A'   52 A'                 
  0.243   0.272   0.298   0.308   0.339   0.352   0.389   0.401
 53 A'   54 A'   18 A"   55 A'   56 A'   57 A'   58 A'   59 A'                 
  0.405   0.411   0.430   0.439   0.453   0.468   0.485   0.488
 60 A'   19 A"   20 A"   61 A'   62 A'   21 A"   63 A'   64 A'                 
  0.508   0.516   0.549   0.590   0.595   0.605   0.646   0.688
 22 A"   23 A"   24 A"   65 A'   66 A'   25 A"   67 A'   68 A'                 
  0.745   0.754   0.760   0.811   0.823   0.834   0.842   0.872
 69 A'   26 A"   70 A'   71 A'   27 A"   28 A"   72 A'   73 A'                 
  0.886   0.898   0.922   0.939   0.987   1.064   1.085   1.157
 74 A'   75 A'   29 A"   76 A'   77 A'   78 A'   79 A'   30 A"                 
  1.170   1.238   1.282   1.366   1.384   1.449   1.541   1.568
 80 A'   81 A'   31 A"   32 A"   82 A'   83 A'   84 A'   33 A"                 
  1.658   1.697   1.868   1.875   1.936   1.996   2.024   2.129
 85 A'   86 A'   34 A"   87 A'   88 A'   35 A"   89 A'   90 A'                 
  2.171   2.209   2.224   2.259   2.324   2.359   2.441   2.518
 91 A'   36 A"   92 A'   37 A"   93 A'   94 A'   95 A'   96 A'                 
  2.608   2.798   2.939   3.086   3.160   3.462   3.739   3.770
 38 A"   39 A"   97 A'   98 A'   99 A'  100 A'   40 A"  101 A'                 
  3.950   3.979   4.014   4.036   4.058   4.184   4.359   4.758
 41 A"   42 A"  102 A'  103 A'   43 A"  104 A'  105 A'  106 A'                 
  6.267   6.347   6.556   6.692   7.536   7.582   7.664   9.690
 44 A"  107 A'  108 A'  109 A'   45 A"  110 A'  111 A'  112 A'                 
  9.761  23.265  24.040  25.749  25.821  25.929  25.984  26.301
113 A'  114 A'  115 A'   46 A"   47 A"  116 A'  117 A'  118 A'                 
 26.467  47.914  66.719 215.670 215.750 289.730 289.778 289.888
119 A'  120 A'  121 A'  122 A'  123 A'   48 A"  124 A'  125 A'                 
*******
126 A'                                                                         

 Beta MOs, Restricted
 -- Occupied --                  
-482.86 -101.60 -101.59  -62.52  -56.34  -56.33  -56.33  -24.74
  1 A'    2 A'    3 A'    4 A'    5 A'    1 A"    6 A'    7 A'                 
-10.350 -10.308  -9.514  -9.506  -8.726  -7.279  -7.271  -7.269
  8 A'    9 A'   10 A'   11 A'   12 A'   13 A'   14 A'    2 A"                 
 -7.268  -7.261  -7.260  -6.559  -6.544  -6.544  -2.670  -2.665
 15 A'    3 A"   16 A'   17 A'    4 A"   18 A'   19 A'    5 A"                 
 -2.665  -2.653  -2.653  -1.287  -0.942  -0.898  -0.831  -0.760
 20 A'    6 A"   21 A'   22 A'   23 A'   24 A'   25 A'   26 A'                 
 -0.629  -0.554  -0.538  -0.526  -0.459  -0.441  -0.420  -0.377
 27 A'   28 A'   29 A'    7 A"   30 A'   31 A'    8 A"    9 A"                 
 -0.369  -0.355  -0.334  -0.314  -0.268
 32 A'   33 A'   10 A"   34 A'   11 A"                                         
 -- Virtual --                   
 -0.054  -0.038  -0.026  -0.008   0.014   0.031   0.046   0.046
 35 A'   12 A"   36 A'   37 A'   38 A'   39 A'   13 A"   40 A'                 
  0.057   0.069   0.073   0.076   0.086   0.099   0.106   0.111
 41 A'   42 A'   14 A"   43 A'   15 A"   44 A'   45 A'   16 A"                 
  0.121   0.132   0.144   0.155   0.164   0.175   0.197   0.210
 46 A'   47 A'   17 A"   48 A'   49 A'   50 A'   51 A'   52 A'                 
  0.243   0.272   0.298   0.308   0.339   0.352   0.389   0.401
 53 A'   54 A'   18 A"   55 A'   56 A'   57 A'   58 A'   59 A'                 
  0.405   0.411   0.430   0.439   0.453   0.468   0.485   0.488
 60 A'   19 A"   20 A"   61 A'   62 A'   21 A"   63 A'   64 A'                 
  0.508   0.516   0.549   0.590   0.595   0.605   0.646   0.688
 22 A"   23 A"   24 A"   65 A'   66 A'   25 A"   67 A'   68 A'                 
  0.745   0.754   0.760   0.811   0.823   0.834   0.842   0.872
 69 A'   26 A"   70 A'   71 A'   27 A"   28 A"   72 A'   73 A'                 
  0.886   0.898   0.922   0.939   0.987   1.064   1.085   1.157
 74 A'   75 A'   29 A"   76 A'   77 A'   78 A'   79 A'   30 A"                 
  1.170   1.238   1.282   1.366   1.384   1.449   1.541   1.568
 80 A'   81 A'   31 A"   32 A"   82 A'   83 A'   84 A'   33 A"                 
  1.658   1.697   1.868   1.875   1.936   1.996   2.024   2.129
 85 A'   86 A'   34 A"   87 A'   88 A'   35 A"   89 A'   90 A'                 
  2.171   2.209   2.224   2.259   2.324   2.359   2.441   2.518
 91 A'   36 A"   92 A'   37 A"   93 A'   94 A'   95 A'   96 A'                 
  2.608   2.798   2.939   3.086   3.160   3.462   3.739   3.770
 38 A"   39 A"   97 A'   98 A'   99 A'  100 A'   40 A"  101 A'                 
  3.950   3.979   4.014   4.036   4.058   4.184   4.359   4.758
 41 A"   42 A"  102 A'  103 A'   43 A"  104 A'  105 A'  106 A'                 
  6.267   6.347   6.556   6.692   7.536   7.582   7.664   9.690
 44 A"  107 A'  108 A'  109 A'   45 A"  110 A'  111 A'  112 A'                 
  9.761  23.265  24.040  25.749  25.821  25.929  25.984  26.301
113 A'  114 A'  115 A'   46 A"   47 A"  116 A'  117 A'  118 A'                 
 26.467  47.914  66.719 215.670 215.750 289.730 289.778 289.888
119 A'  120 A'  121 A'  122 A'  123 A'   48 A"  124 A'  125 A'                 
*******
126 A'                                                                         
 --------------------------------------------------------------

          Ground-State Mulliken Net Atomic Charges

     Atom                 Charge (a.u.)
  ----------------------------------------
      1 Cl                    0.398514
      2 Cl                    0.365233
      3 F                    -0.009123
      4 Br                   -0.070747
      5 C                    -0.721404
      6 C                     0.037526
  ----------------------------------------
  Sum of atomic charges =     0.000000

 -----------------------------------------------------------------
                    Cartesian Multipole Moments
 -----------------------------------------------------------------
    Charge (ESU x 10^10)
                 0.0000
    Dipole Moment (Debye)
         X      -0.0631      Y       0.4064      Z       0.0000
       Tot       0.4112
    Quadrupole Moments (Debye-Ang)
        XX     -58.0586     XY       2.5320     YY     -59.0444
        XZ       0.0000     YZ      -0.0000     ZZ     -60.0041
    Octopole Moments (Debye-Ang^2)
       XXX     -43.1902    XXY      -1.9388    XYY     -20.0082
       YYY      -8.0464    XXZ      -0.0000    XYZ       0.0000
       YYZ       0.0000    XZZ     -13.9894    YZZ      -4.8892
       ZZZ       0.0000
    Hexadecapole Moments (Debye-Ang^3)
      XXXX    -900.7319   XXXY     -65.7576   XXYY    -231.7757
      XYYY     -90.2414   YYYY    -555.6048   XXXZ      -0.0000
      XXYZ      -0.0000   XYYZ      -0.0000   YYYZ      -0.0000
      XXZZ    -169.4742   XYZZ     -34.8273   YYZZ    -110.3827
      XZZZ      -0.0000   YZZZ      -0.0000   ZZZZ     -68.1526
 -----------------------------------------------------------------
 Calculating analytic gradient of the SCF energy
 Gradient of SCF Energy
            1           2           3           4           5           6
    1   0.0015670  -0.0044852  -0.0017629   0.0019741   0.0005007   0.0022062
    2   0.0038944  -0.0031887  -0.0011029   0.0090709  -0.0024413  -0.0062325
    3   0.0000000  -0.0000000   0.0000000  -0.0000000  -0.0000000   0.0000000
 Max gradient component =       9.071E-03
 RMS gradient           =       3.235E-03
 Gradient time:  CPU 10.16 s  wall 2.64 s
 Geometry Optimization Parameters
   NAtoms,    NIC,     NZ,  NCons,   NDum,   NFix, NCnnct, MaxDiis
        6      37       0       0       0       0       0       0

 Cartesian Hessian Update
 Hessian Updated using BFGS Update


** GEOMETRY OPTIMIZATION IN DELOCALIZED INTERNAL COORDINATES **
   Searching for a Minimum

   Optimization Cycle:  12

                       Coordinates (Angstroms)
     ATOM                X               Y               Z
      1  Cl        2.5730296103    0.9510594336    0.0000000000
      2  Cl       -0.6208366901    1.7371561747    0.0000000000
      3  F         1.6842491086   -1.4600269505    0.0000000000
      4  Br       -1.3684767798   -1.1930736845    0.0000000000
      5  C         1.2801276721   -0.1918019607    0.0000000000
      6  C        -0.0181318148    0.1167268907    0.0000000000
   Point Group: cs    Number of degrees of freedom:     9


   Energy is  -3670.649801007

 Hessian Updated using BFGS Update

  9 Hessian modes will be used to form the next step
  Hessian Eigenvalues:
     0.060275    0.205086    0.249390    0.251039    0.359422    0.459927
     0.579015    0.957747    1.061132

 Minimum Search - Taking Simple RFO Step
 Searching for Lamda that Minimizes Along All modes
 Value Taken    Lamda =  -0.00073987
 Step Taken.  Stepsize is  0.100775

                             Maximum     Tolerance    Cnvgd?
         Gradient           0.006154      0.000300      NO
         Displacement       0.075558      0.001200      NO
         Energy change     -0.003926      0.000001      NO


 New Cartesian Coordinates Obtained by Inverse Iteration

 Displacement from previous Coordinates is:  0.082005
 ----------------------------------------------------------------
             Standard Nuclear Orientation (Angstroms)
    I     Atom           X                Y                Z
 ----------------------------------------------------------------
    1      Cl      2.5711650749     0.9518492996     0.0000000000
    2      Cl     -0.6050894146     1.7553926361     0.0000000000
    3      F       1.6707767134    -1.4611250052     0.0000000000
    4      Br     -1.3542442600    -1.2204237893     0.0000000000
    5      C       1.2717486212    -0.1894746431     0.0000000000
    6      C      -0.0243956284     0.1238214052     0.0000000000
 ----------------------------------------------------------------
 Molecular Point Group                 Cs    NOp =  2
 Largest Abelian Subgroup              Cs    NOp =  2
 Nuclear Repulsion Energy =   574.7389807106 hartrees
 There are       45 alpha and       45 beta electrons
 Applying Cartesian multipole field
    Component          Value
    ---------          -----
     (2,0,0)        1.00000E-11
     (0,2,0)        2.00000E-11
     (0,0,2)       -3.00000E-11
 Nucleus-field energy     =     0.0000000177 hartrees
 Requested basis set is 6-311++G(d,p)
 There are 63 shells and 174 basis functions
 A cutoff of  1.0D-11 yielded   1625 shell pairs
 There are     13507 function pairs (     14790 Cartesian)
 Smallest overlap matrix eigenvalue = 2.83E-05
 Guess MOs from SCF MO coefficient file

 -----------------------------------------------------------------------
  General SCF calculation program by
  Eric Jon Sundstrom, Paul Horn, Yuezhi Mao, Dmitri Zuev, Alec White,
  David Stuck, Shaama M.S., Shane Yost, Joonho Lee, David Small,
  Daniel Levine, Susi Lehtola, Hugh Burton, Evgeny Epifanovsky
 -----------------------------------------------------------------------
 Exchange:     0.2000 Hartree-Fock + 0.0800 Slater + 0.7200 B88
 Correlation:  0.1900 VWN1RPA + 0.8100 LYP
 Using SG-1 standard quadrature grid
 using 4 threads for integral computing
 -------------------------------------------------------
 OpenMP Integral computing Module                
 Release: version 2.0, May 2017, Q-Chem Inc. Pleasanton 
 -------------------------------------------------------
 -------------------------------------------------------
 OpenMP BLAS3 based DFT computing Module                
 Release: version 1.0, May 2013, Q-Chem Inc. Pittsburgh 
 -------------------------------------------------------
 A restricted SCF calculation will be
 performed using DIIS
 SCF converges when DIIS error is below 1.0e-08
 ---------------------------------------
  Cycle       Energy         DIIS error
 ---------------------------------------
    1   -3670.6499424687      2.25e-04  
    2   -3670.6502458958      7.40e-05  
    3   -3670.6502275031      1.04e-04  
    4   -3670.6502663973      2.01e-05  
    5   -3670.6502677739      4.76e-06  
    6   -3670.6502678341      2.59e-06  
    7   -3670.6502678601      2.73e-07  
    8   -3670.6502678602      1.87e-07  
    9   -3670.6502678603      2.64e-08  
   10   -3670.6502678603      8.79e-09  Convergence criterion met
 ---------------------------------------
 SCF time:   CPU 29.11s  wall 8.00s 
 SCF   energy in the final basis set =    -3670.6502678603
 Total energy in the final basis set =    -3670.6502678603

 --------------------------------------------------------------
             Orbital Energies (a.u.) and Symmetries
 --------------------------------------------------------------

 Alpha MOs, Restricted
 -- Occupied --                  
-482.86 -101.60 -101.59  -62.52  -56.34  -56.33  -56.33  -24.74
  1 A'    2 A'    3 A'    4 A'    5 A'    1 A"    6 A'    7 A'                 
-10.350 -10.309  -9.514  -9.507  -8.726  -7.279  -7.272  -7.268
  8 A'    9 A'   10 A'   11 A'   12 A'   13 A'   14 A'    2 A"                 
 -7.268  -7.262  -7.261  -6.559  -6.544  -6.544  -2.670  -2.665
 15 A'    3 A"   16 A'   17 A'    4 A"   18 A'   19 A'    5 A"                 
 -2.665  -2.653  -2.653  -1.286  -0.941  -0.896  -0.831  -0.759
 20 A'    6 A"   21 A'   22 A'   23 A'   24 A'   25 A'   26 A'                 
 -0.629  -0.554  -0.536  -0.525  -0.459  -0.441  -0.419  -0.376
 27 A'   28 A'   29 A'    7 A"   30 A'   31 A'    8 A"    9 A"                 
 -0.369  -0.354  -0.335  -0.315  -0.269
 32 A'   33 A'   10 A"   34 A'   11 A"                                         
 -- Virtual --                   
 -0.057  -0.038  -0.028  -0.008   0.014   0.030   0.046   0.046
 35 A'   12 A"   36 A'   37 A'   38 A'   39 A'   13 A"   40 A'                 
  0.057   0.069   0.073   0.076   0.086   0.099   0.106   0.111
 41 A'   42 A'   14 A"   43 A'   15 A"   44 A'   45 A'   16 A"                 
  0.121   0.131   0.144   0.154   0.165   0.175   0.196   0.210
 46 A'   47 A'   17 A"   48 A'   49 A'   50 A'   51 A'   52 A'                 
  0.243   0.273   0.297   0.308   0.339   0.352   0.391   0.402
 53 A'   54 A'   18 A"   55 A'   56 A'   57 A'   58 A'   59 A'                 
  0.405   0.411   0.430   0.439   0.452   0.468   0.482   0.488
 60 A'   19 A"   20 A"   61 A'   62 A'   21 A"   63 A'   64 A'                 
  0.507   0.516   0.549   0.589   0.597   0.604   0.645   0.688
 22 A"   23 A"   24 A"   65 A'   66 A'   25 A"   67 A'   68 A'                 
  0.746   0.755   0.758   0.811   0.823   0.833   0.842   0.871
 69 A'   26 A"   70 A'   71 A'   27 A"   28 A"   72 A'   73 A'                 
  0.881   0.898   0.922   0.935   0.982   1.065   1.085   1.154
 74 A'   75 A'   29 A"   76 A'   77 A'   78 A'   79 A'   30 A"                 
  1.165   1.237   1.280   1.366   1.385   1.449   1.542   1.568
 80 A'   81 A'   31 A"   32 A"   82 A'   83 A'   84 A'   33 A"                 
  1.654   1.694   1.869   1.876   1.938   1.995   2.018   2.131
 85 A'   86 A'   34 A"   87 A'   88 A'   35 A"   89 A'   90 A'                 
  2.167   2.209   2.219   2.258   2.320   2.354   2.440   2.516
 91 A'   36 A"   92 A'   37 A"   93 A'   94 A'   95 A'   96 A'                 
  2.608   2.797   2.936   3.086   3.159   3.456   3.739   3.770
 38 A"   39 A"   97 A'   98 A'   99 A'  100 A'   40 A"  101 A'                 
  3.948   3.979   4.016   4.034   4.056   4.179   4.359   4.758
 41 A"   42 A"  102 A'  103 A'   43 A"  104 A'  105 A'  106 A'                 
  6.267   6.347   6.554   6.689   7.535   7.579   7.663   9.689
 44 A"  107 A'  108 A'  109 A'   45 A"  110 A'  111 A'  112 A'                 
  9.760  23.263  24.044  25.748  25.820  25.928  25.971  26.302
113 A'  114 A'  115 A'   46 A"   47 A"  116 A'  117 A'  118 A'                 
 26.463  47.911  66.719 215.669 215.748 289.730 289.775 289.886
119 A'  120 A'  121 A'  122 A'  123 A'   48 A"  124 A'  125 A'                 
*******
126 A'                                                                         

 Beta MOs, Restricted
 -- Occupied --                  
-482.86 -101.60 -101.59  -62.52  -56.34  -56.33  -56.33  -24.74
  1 A'    2 A'    3 A'    4 A'    5 A'    1 A"    6 A'    7 A'                 
-10.350 -10.309  -9.514  -9.507  -8.726  -7.279  -7.272  -7.268
  8 A'    9 A'   10 A'   11 A'   12 A'   13 A'   14 A'    2 A"                 
 -7.268  -7.262  -7.261  -6.559  -6.544  -6.544  -2.670  -2.665
 15 A'    3 A"   16 A'   17 A'    4 A"   18 A'   19 A'    5 A"                 
 -2.665  -2.653  -2.653  -1.286  -0.941  -0.896  -0.831  -0.759
 20 A'    6 A"   21 A'   22 A'   23 A'   24 A'   25 A'   26 A'                 
 -0.629  -0.554  -0.536  -0.525  -0.459  -0.441  -0.419  -0.376
 27 A'   28 A'   29 A'    7 A"   30 A'   31 A'    8 A"    9 A"                 
 -0.369  -0.354  -0.335  -0.315  -0.269
 32 A'   33 A'   10 A"   34 A'   11 A"                                         
 -- Virtual --                   
 -0.057  -0.038  -0.028  -0.008   0.014   0.030   0.046   0.046
 35 A'   12 A"   36 A'   37 A'   38 A'   39 A'   13 A"   40 A'                 
  0.057   0.069   0.073   0.076   0.086   0.099   0.106   0.111
 41 A'   42 A'   14 A"   43 A'   15 A"   44 A'   45 A'   16 A"                 
  0.121   0.131   0.144   0.154   0.165   0.175   0.196   0.210
 46 A'   47 A'   17 A"   48 A'   49 A'   50 A'   51 A'   52 A'                 
  0.243   0.273   0.297   0.308   0.339   0.352   0.391   0.402
 53 A'   54 A'   18 A"   55 A'   56 A'   57 A'   58 A'   59 A'                 
  0.405   0.411   0.430   0.439   0.452   0.468   0.482   0.488
 60 A'   19 A"   20 A"   61 A'   62 A'   21 A"   63 A'   64 A'                 
  0.507   0.516   0.549   0.589   0.597   0.604   0.645   0.688
 22 A"   23 A"   24 A"   65 A'   66 A'   25 A"   67 A'   68 A'                 
  0.746   0.755   0.758   0.811   0.823   0.833   0.842   0.871
 69 A'   26 A"   70 A'   71 A'   27 A"   28 A"   72 A'   73 A'                 
  0.881   0.898   0.922   0.935   0.982   1.065   1.085   1.154
 74 A'   75 A'   29 A"   76 A'   77 A'   78 A'   79 A'   30 A"                 
  1.165   1.237   1.280   1.366   1.385   1.449   1.542   1.568
 80 A'   81 A'   31 A"   32 A"   82 A'   83 A'   84 A'   33 A"                 
  1.654   1.694   1.869   1.876   1.938   1.995   2.018   2.131
 85 A'   86 A'   34 A"   87 A'   88 A'   35 A"   89 A'   90 A'                 
  2.167   2.209   2.219   2.258   2.320   2.354   2.440   2.516
 91 A'   36 A"   92 A'   37 A"   93 A'   94 A'   95 A'   96 A'                 
  2.608   2.797   2.936   3.086   3.159   3.456   3.739   3.770
 38 A"   39 A"   97 A'   98 A'   99 A'  100 A'   40 A"  101 A'                 
  3.948   3.979   4.016   4.034   4.056   4.179   4.359   4.758
 41 A"   42 A"  102 A'  103 A'   43 A"  104 A'  105 A'  106 A'                 
  6.267   6.347   6.554   6.689   7.535   7.579   7.663   9.689
 44 A"  107 A'  108 A'  109 A'   45 A"  110 A'  111 A'  112 A'                 
  9.760  23.263  24.044  25.748  25.820  25.928  25.971  26.302
113 A'  114 A'  115 A'   46 A"   47 A"  116 A'  117 A'  118 A'                 
 26.463  47.911  66.719 215.669 215.748 289.730 289.775 289.886
119 A'  120 A'  121 A'  122 A'  123 A'   48 A"  124 A'  125 A'                 
*******
126 A'                                                                         
 --------------------------------------------------------------

          Ground-State Mulliken Net Atomic Charges

     Atom                 Charge (a.u.)
  ----------------------------------------
      1 Cl                    0.401042
      2 Cl                    0.370401
      3 F                    -0.008595
      4 Br                   -0.069069
      5 C                    -0.729090
      6 C                     0.035310
  ----------------------------------------
  Sum of atomic charges =     0.000000

 -----------------------------------------------------------------
                    Cartesian Multipole Moments
 -----------------------------------------------------------------
    Charge (ESU x 10^10)
                -0.0000
    Dipole Moment (Debye)
         X      -0.0605      Y       0.4139      Z       0.0000
       Tot       0.4184
    Quadrupole Moments (Debye-Ang)
        XX     -58.2151     XY       2.5561     YY     -58.8769
        XZ       0.0000     YZ       0.0000     ZZ     -60.0318
    Octopole Moments (Debye-Ang^2)
       XXX     -43.7232    XXY      -1.7775    XYY     -20.4426
       YYY      -7.5013    XXZ       0.0000    XYZ      -0.0000
       YYZ       0.0000    XZZ     -14.2828    YZZ      -4.6601
       ZZZ       0.0000
    Hexadecapole Moments (Debye-Ang^3)
      XXXX    -894.1716   XXXY     -68.2014   XXYY    -232.4398
      XYYY     -91.4290   YYYY    -565.1231   XXXZ       0.0000
      XXYZ       0.0000   XYYZ       0.0000   YYYZ       0.0000
      XXZZ    -168.1765   XYZZ     -35.5326   YYZZ    -112.4435
      XZZZ       0.0000   YZZZ       0.0000   ZZZZ     -68.2186
 -----------------------------------------------------------------
 Calculating analytic gradient of the SCF energy
 Gradient of SCF Energy
            1           2           3           4           5           6
    1   0.0024987  -0.0023117  -0.0020477   0.0008933  -0.0021930   0.0031604
    2   0.0053821   0.0008714  -0.0030106   0.0032340  -0.0020446  -0.0044324
    3  -0.0000000   0.0000000   0.0000000   0.0000000  -0.0000000  -0.0000000
 Max gradient component =       5.382E-03
 RMS gradient           =       2.409E-03
 Gradient time:  CPU 10.13 s  wall 2.64 s
 Geometry Optimization Parameters
   NAtoms,    NIC,     NZ,  NCons,   NDum,   NFix, NCnnct, MaxDiis
        6      37       0       0       0       0       0       0

 Cartesian Hessian Update
 Hessian Updated using BFGS Update


** GEOMETRY OPTIMIZATION IN DELOCALIZED INTERNAL COORDINATES **
   Searching for a Minimum

   Optimization Cycle:  13

                       Coordinates (Angstroms)
     ATOM                X               Y               Z
      1  Cl        2.5711650749    0.9518492996    0.0000000000
      2  Cl       -0.6050894146    1.7553926361    0.0000000000
      3  F         1.6707767134   -1.4611250052    0.0000000000
      4  Br       -1.3542442600   -1.2204237893    0.0000000000
      5  C         1.2717486212   -0.1894746431    0.0000000000
      6  C        -0.0243956284    0.1238214052    0.0000000000
   Point Group: cs    Number of degrees of freedom:     9


   Energy is  -3670.650267860

 Hessian Updated using BFGS Update

  9 Hessian modes will be used to form the next step
  Hessian Eigenvalues:
     0.052073    0.180217    0.249156    0.251452    0.365048    0.458618
     0.571906    0.957456    1.037731

 Minimum Search - Taking Simple RFO Step
 Searching for Lamda that Minimizes Along All modes
 Value Taken    Lamda =  -0.00019756
 Step Taken.  Stepsize is  0.045782

                             Maximum     Tolerance    Cnvgd?
         Gradient           0.003610      0.000300      NO
         Displacement       0.032474      0.001200      NO
         Energy change     -0.000467      0.000001      NO


 New Cartesian Coordinates Obtained by Inverse Iteration

 Displacement from previous Coordinates is:  0.035444
 ----------------------------------------------------------------
             Standard Nuclear Orientation (Angstroms)
    I     Atom           X                Y                Z
 ----------------------------------------------------------------
    1      Cl      2.5726186990     0.9466854728     0.0000000000
    2      Cl     -0.5993843701     1.7620806796     0.0000000000
    3      F       1.6693106064    -1.4573582429     0.0000000000
    4      Br     -1.3497760841    -1.2320804425     0.0000000000
    5      C       1.2674735535    -0.1867220805     0.0000000000
    6      C      -0.0302812983     0.1274345168     0.0000000000
 ----------------------------------------------------------------
 Molecular Point Group                 Cs    NOp =  2
 Largest Abelian Subgroup              Cs    NOp =  2
 Nuclear Repulsion Energy =   574.2986381025 hartrees
 There are       45 alpha and       45 beta electrons
 Applying Cartesian multipole field
    Component          Value
    ---------          -----
     (2,0,0)        1.00000E-11
     (0,2,0)        2.00000E-11
     (0,0,2)       -3.00000E-11
 Nucleus-field energy     =     0.0000000178 hartrees
 Requested basis set is 6-311++G(d,p)
 There are 63 shells and 174 basis functions
 A cutoff of  1.0D-11 yielded   1624 shell pairs
 There are     13504 function pairs (     14787 Cartesian)
 Smallest overlap matrix eigenvalue = 2.90E-05
 Guess MOs from SCF MO coefficient file

 -----------------------------------------------------------------------
  General SCF calculation program by
  Eric Jon Sundstrom, Paul Horn, Yuezhi Mao, Dmitri Zuev, Alec White,
  David Stuck, Shaama M.S., Shane Yost, Joonho Lee, David Small,
  Daniel Levine, Susi Lehtola, Hugh Burton, Evgeny Epifanovsky
 -----------------------------------------------------------------------
 Exchange:     0.2000 Hartree-Fock + 0.0800 Slater + 0.7200 B88
 Correlation:  0.1900 VWN1RPA + 0.8100 LYP
 Using SG-1 standard quadrature grid
 using 4 threads for integral computing
 -------------------------------------------------------
 OpenMP Integral computing Module                
 Release: version 2.0, May 2017, Q-Chem Inc. Pleasanton 
 -------------------------------------------------------
 -------------------------------------------------------
 OpenMP BLAS3 based DFT computing Module                
 Release: version 1.0, May 2013, Q-Chem Inc. Pittsburgh 
 -------------------------------------------------------
 A restricted SCF calculation will be
 performed using DIIS
 SCF converges when DIIS error is below 1.0e-08
 ---------------------------------------
  Cycle       Energy         DIIS error
 ---------------------------------------
    1   -3670.6503248280      1.11e-04  
    2   -3670.6504023325      3.01e-05  
    3   -3670.6503985398      4.55e-05  
    4   -3670.6504059423      8.53e-06  
    5   -3670.6504061898      2.17e-06  
    6   -3670.6504062012      1.10e-06  
    7   -3670.6504062056      1.55e-07  
    8   -3670.6504062056      8.65e-08  
    9   -3670.6504062057      1.80e-08  
   10   -3670.6504062057      6.38e-09  Convergence criterion met
 ---------------------------------------
 SCF time:   CPU 29.11s  wall 8.00s 
 SCF   energy in the final basis set =    -3670.6504062057
 Total energy in the final basis set =    -3670.6504062057

 --------------------------------------------------------------
             Orbital Energies (a.u.) and Symmetries
 --------------------------------------------------------------

 Alpha MOs, Restricted
 -- Occupied --                  
-482.86 -101.60 -101.59  -62.52  -56.34  -56.33  -56.33  -24.74
  1 A'    2 A'    3 A'    4 A'    5 A'    1 A"    6 A'    7 A'                 
-10.350 -10.309  -9.514  -9.508  -8.726  -7.279  -7.273  -7.268
  8 A'    9 A'   10 A'   11 A'   12 A'   13 A'   14 A'    2 A"                 
 -7.268  -7.262  -7.262  -6.559  -6.544  -6.544  -2.670  -2.665
 15 A'    3 A"   16 A'   17 A'    4 A"   18 A'   19 A'    5 A"                 
 -2.665  -2.653  -2.653  -1.286  -0.941  -0.896  -0.831  -0.758
 20 A'    6 A"   21 A'   22 A'   23 A'   24 A'   25 A'   26 A'                 
 -0.628  -0.554  -0.536  -0.525  -0.459  -0.441  -0.419  -0.376
 27 A'   28 A'   29 A'    7 A"   30 A'   31 A'    8 A"    9 A"                 
 -0.369  -0.353  -0.335  -0.316  -0.269
 32 A'   33 A'   10 A"   34 A'   11 A"                                         
 -- Virtual --                   
 -0.058  -0.039  -0.028  -0.008   0.014   0.030   0.046   0.046
 35 A'   12 A"   36 A'   37 A'   38 A'   39 A'   13 A"   40 A'                 
  0.058   0.069   0.073   0.076   0.086   0.099   0.105   0.112
 41 A'   42 A'   14 A"   43 A'   15 A"   44 A'   45 A'   16 A"                 
  0.121   0.130   0.144   0.153   0.165   0.175   0.195   0.210
 46 A'   47 A'   17 A"   48 A'   49 A'   50 A'   51 A'   52 A'                 
  0.243   0.273   0.297   0.308   0.339   0.352   0.392   0.402
 53 A'   54 A'   18 A"   55 A'   56 A'   57 A'   58 A'   59 A'                 
  0.405   0.411   0.430   0.439   0.452   0.469   0.481   0.488
 60 A'   19 A"   20 A"   61 A'   62 A'   21 A"   63 A'   64 A'                 
  0.506   0.516   0.550   0.587   0.597   0.603   0.644   0.688
 22 A"   23 A"   24 A"   65 A'   66 A'   25 A"   67 A'   68 A'                 
  0.746   0.755   0.758   0.811   0.823   0.833   0.843   0.871
 69 A'   26 A"   70 A'   71 A'   27 A"   28 A"   72 A'   73 A'                 
  0.879   0.900   0.922   0.934   0.981   1.066   1.086   1.153
 74 A'   75 A'   29 A"   76 A'   77 A'   78 A'   79 A'   30 A"                 
  1.164   1.237   1.281   1.366   1.385   1.449   1.542   1.567
 80 A'   81 A'   31 A"   32 A"   82 A'   83 A'   84 A'   33 A"                 
  1.653   1.693   1.868   1.875   1.938   1.995   2.016   2.130
 85 A'   86 A'   34 A"   87 A'   88 A'   35 A"   89 A'   90 A'                 
  2.166   2.209   2.219   2.258   2.318   2.353   2.440   2.516
 91 A'   36 A"   92 A'   37 A"   93 A'   94 A'   95 A'   96 A'                 
  2.608   2.797   2.936   3.086   3.157   3.459   3.739   3.770
 38 A"   39 A"   97 A'   98 A'   99 A'  100 A'   40 A"  101 A'                 
  3.948   3.979   4.017   4.034   4.055   4.176   4.358   4.758
 41 A"   42 A"  102 A'  103 A'   43 A"  104 A'  105 A'  106 A'                 
  6.267   6.347   6.554   6.688   7.535   7.578   7.662   9.689
 44 A"  107 A'  108 A'  109 A'   45 A"  110 A'  111 A'  112 A'                 
  9.760  23.263  24.036  25.748  25.820  25.929  25.965  26.302
113 A'  114 A'  115 A'   46 A"   47 A"  116 A'  117 A'  118 A'                 
 26.462  47.910  66.719 215.669 215.748 289.730 289.773 289.886
119 A'  120 A'  121 A'  122 A'  123 A'   48 A"  124 A'  125 A'                 
*******
126 A'                                                                         

 Beta MOs, Restricted
 -- Occupied --                  
-482.86 -101.60 -101.59  -62.52  -56.34  -56.33  -56.33  -24.74
  1 A'    2 A'    3 A'    4 A'    5 A'    1 A"    6 A'    7 A'                 
-10.350 -10.309  -9.514  -9.508  -8.726  -7.279  -7.273  -7.268
  8 A'    9 A'   10 A'   11 A'   12 A'   13 A'   14 A'    2 A"                 
 -7.268  -7.262  -7.262  -6.559  -6.544  -6.544  -2.670  -2.665
 15 A'    3 A"   16 A'   17 A'    4 A"   18 A'   19 A'    5 A"                 
 -2.665  -2.653  -2.653  -1.286  -0.941  -0.896  -0.831  -0.758
 20 A'    6 A"   21 A'   22 A'   23 A'   24 A'   25 A'   26 A'                 
 -0.628  -0.554  -0.536  -0.525  -0.459  -0.441  -0.419  -0.376
 27 A'   28 A'   29 A'    7 A"   30 A'   31 A'    8 A"    9 A"                 
 -0.369  -0.353  -0.335  -0.316  -0.269
 32 A'   33 A'   10 A"   34 A'   11 A"                                         
 -- Virtual --                   
 -0.058  -0.039  -0.028  -0.008   0.014   0.030   0.046   0.046
 35 A'   12 A"   36 A'   37 A'   38 A'   39 A'   13 A"   40 A'                 
  0.058   0.069   0.073   0.076   0.086   0.099   0.105   0.112
 41 A'   42 A'   14 A"   43 A'   15 A"   44 A'   45 A'   16 A"                 
  0.121   0.130   0.144   0.153   0.165   0.175   0.195   0.210
 46 A'   47 A'   17 A"   48 A'   49 A'   50 A'   51 A'   52 A'                 
  0.243   0.273   0.297   0.308   0.339   0.352   0.392   0.402
 53 A'   54 A'   18 A"   55 A'   56 A'   57 A'   58 A'   59 A'                 
  0.405   0.411   0.430   0.439   0.452   0.469   0.481   0.488
 60 A'   19 A"   20 A"   61 A'   62 A'   21 A"   63 A'   64 A'                 
  0.506   0.516   0.550   0.587   0.597   0.603   0.644   0.688
 22 A"   23 A"   24 A"   65 A'   66 A'   25 A"   67 A'   68 A'                 
  0.746   0.755   0.758   0.811   0.823   0.833   0.843   0.871
 69 A'   26 A"   70 A'   71 A'   27 A"   28 A"   72 A'   73 A'                 
  0.879   0.900   0.922   0.934   0.981   1.066   1.086   1.153
 74 A'   75 A'   29 A"   76 A'   77 A'   78 A'   79 A'   30 A"                 
  1.164   1.237   1.281   1.366   1.385   1.449   1.542   1.567
 80 A'   81 A'   31 A"   32 A"   82 A'   83 A'   84 A'   33 A"                 
  1.653   1.693   1.868   1.875   1.938   1.995   2.016   2.130
 85 A'   86 A'   34 A"   87 A'   88 A'   35 A"   89 A'   90 A'                 
  2.166   2.209   2.219   2.258   2.318   2.353   2.440   2.516
 91 A'   36 A"   92 A'   37 A"   93 A'   94 A'   95 A'   96 A'                 
  2.608   2.797   2.936   3.086   3.157   3.459   3.739   3.770
 38 A"   39 A"   97 A'   98 A'   99 A'  100 A'   40 A"  101 A'                 
  3.948   3.979   4.017   4.034   4.055   4.176   4.358   4.758
 41 A"   42 A"  102 A'  103 A'   43 A"  104 A'  105 A'  106 A'                 
  6.267   6.347   6.554   6.688   7.535   7.578   7.662   9.689
 44 A"  107 A'  108 A'  109 A'   45 A"  110 A'  111 A'  112 A'                 
  9.760  23.263  24.036  25.748  25.820  25.929  25.965  26.302
113 A'  114 A'  115 A'   46 A"   47 A"  116 A'  117 A'  118 A'                 
 26.462  47.910  66.719 215.669 215.748 289.730 289.773 289.886
119 A'  120 A'  121 A'  122 A'  123 A'   48 A"  124 A'  125 A'                 
*******
126 A'                                                                         
 --------------------------------------------------------------

          Ground-State Mulliken Net Atomic Charges

     Atom                 Charge (a.u.)
  ----------------------------------------
      1 Cl                    0.401876
      2 Cl                    0.373136
      3 F                    -0.007688
      4 Br                   -0.067872
      5 C                    -0.731841
      6 C                     0.032389
  ----------------------------------------
  Sum of atomic charges =     0.000000

 -----------------------------------------------------------------
                    Cartesian Multipole Moments
 -----------------------------------------------------------------
    Charge (ESU x 10^10)
                 0.0000
    Dipole Moment (Debye)
         X      -0.0617      Y       0.4183      Z      -0.0000
       Tot       0.4229
    Quadrupole Moments (Debye-Ang)
        XX     -58.2661     XY       2.5625     YY     -58.8124
        XZ       0.0000     YZ      -0.0000     ZZ     -60.0403
    Octopole Moments (Debye-Ang^2)
       XXX     -43.8001    XXY      -1.6540    XYY     -20.6462
       YYY      -7.1806    XXZ      -0.0000    XYZ       0.0000
       YYZ      -0.0000    XZZ     -14.3837    YZZ      -4.5046
       ZZZ      -0.0000
    Hexadecapole Moments (Debye-Ang^3)
      XXXX    -892.5321   XXXY     -68.8694   XXYY    -232.9407
      XYYY     -91.7295   YYYY    -567.8983   XXXZ       0.0000
      XXYZ      -0.0000   XYYZ      -0.0000   YYYZ      -0.0000
      XXZZ    -167.8963   XYZZ     -35.7138   YYZZ    -113.0843
      XZZZ       0.0000   YZZZ       0.0000   ZZZZ     -68.2413
 -----------------------------------------------------------------
 Calculating analytic gradient of the SCF energy
 Gradient of SCF Energy
            1           2           3           4           5           6
    1   0.0026401  -0.0010234  -0.0012927   0.0005363  -0.0013836   0.0005232
    2   0.0043906   0.0016002  -0.0024440   0.0009713  -0.0019478  -0.0025703
    3  -0.0000000  -0.0000000   0.0000000  -0.0000000  -0.0000000   0.0000000
 Max gradient component =       4.391E-03
 RMS gradient           =       1.689E-03
 Gradient time:  CPU 10.21 s  wall 2.67 s
 Geometry Optimization Parameters
   NAtoms,    NIC,     NZ,  NCons,   NDum,   NFix, NCnnct, MaxDiis
        6      37       0       0       0       0       0       0

 Cartesian Hessian Update
 Hessian Updated using BFGS Update


** GEOMETRY OPTIMIZATION IN DELOCALIZED INTERNAL COORDINATES **
   Searching for a Minimum

   Optimization Cycle:  14

                       Coordinates (Angstroms)
     ATOM                X               Y               Z
      1  Cl        2.5726186990    0.9466854728    0.0000000000
      2  Cl       -0.5993843701    1.7620806796    0.0000000000
      3  F         1.6693106064   -1.4573582429    0.0000000000
      4  Br       -1.3497760841   -1.2320804425    0.0000000000
      5  C         1.2674735535   -0.1867220805    0.0000000000
      6  C        -0.0302812983    0.1274345168    0.0000000000
   Point Group: cs    Number of degrees of freedom:     9


   Energy is  -3670.650406206

 Hessian Updated using BFGS Update

  9 Hessian modes will be used to form the next step
  Hessian Eigenvalues:
     0.051689    0.117044    0.249983    0.251325    0.364749    0.451309
     0.563139    0.942560    1.006278

 Minimum Search - Taking Simple RFO Step
 Searching for Lamda that Minimizes Along All modes
 Value Taken    Lamda =  -0.00011962
 Step Taken.  Stepsize is  0.037183

                             Maximum     Tolerance    Cnvgd?
         Gradient           0.002717      0.000300      NO
         Displacement       0.027628      0.001200      NO
         Energy change     -0.000138      0.000001      NO


 New Cartesian Coordinates Obtained by Inverse Iteration

 Displacement from previous Coordinates is:  0.026813
 ----------------------------------------------------------------
             Standard Nuclear Orientation (Angstroms)
    I     Atom           X                Y                Z
 ----------------------------------------------------------------
    1      Cl      2.5727366608     0.9390296565     0.0000000000
    2      Cl     -0.5959118925     1.7641185325     0.0000000000
    3      F       1.6715603527    -1.4515408906     0.0000000000
    4      Br     -1.3474120054    -1.2378034678     0.0000000000
    5      C       1.2631307877    -0.1836349623     0.0000000000
    6      C      -0.0341427968     0.1298710350     0.0000000000
 ----------------------------------------------------------------
 Molecular Point Group                 Cs    NOp =  2
 Largest Abelian Subgroup              Cs    NOp =  2
 Nuclear Repulsion Energy =   574.4548096530 hartrees
 There are       45 alpha and       45 beta electrons
 Applying Cartesian multipole field
    Component          Value
    ---------          -----
     (2,0,0)        1.00000E-11
     (0,2,0)        2.00000E-11
     (0,0,2)       -3.00000E-11
 Nucleus-field energy     =     0.0000000178 hartrees
 Requested basis set is 6-311++G(d,p)
 There are 63 shells and 174 basis functions
 A cutoff of  1.0D-11 yielded   1623 shell pairs
 There are     13489 function pairs (     14769 Cartesian)
 Smallest overlap matrix eigenvalue = 2.90E-05
 Guess MOs from SCF MO coefficient file

 -----------------------------------------------------------------------
  General SCF calculation program by
  Eric Jon Sundstrom, Paul Horn, Yuezhi Mao, Dmitri Zuev, Alec White,
  David Stuck, Shaama M.S., Shane Yost, Joonho Lee, David Small,
  Daniel Levine, Susi Lehtola, Hugh Burton, Evgeny Epifanovsky
 -----------------------------------------------------------------------
 Exchange:     0.2000 Hartree-Fock + 0.0800 Slater + 0.7200 B88
 Correlation:  0.1900 VWN1RPA + 0.8100 LYP
 Using SG-1 standard quadrature grid
 using 4 threads for integral computing
 -------------------------------------------------------
 OpenMP Integral computing Module                
 Release: version 2.0, May 2017, Q-Chem Inc. Pleasanton 
 -------------------------------------------------------
 -------------------------------------------------------
 OpenMP BLAS3 based DFT computing Module                
 Release: version 1.0, May 2013, Q-Chem Inc. Pittsburgh 
 -------------------------------------------------------
 A restricted SCF calculation will be
 performed using DIIS
 SCF converges when DIIS error is below 1.0e-08
 ---------------------------------------
  Cycle       Energy         DIIS error
 ---------------------------------------
    1   -3670.6504194092      9.84e-05  
    2   -3670.6504760455      2.64e-05  
    3   -3670.6504744693      3.47e-05  
    4   -3670.6504785793      5.62e-06  
    5   -3670.6504786859      1.68e-06  
    6   -3670.6504786928      7.82e-07  
    7   -3670.6504786947      2.65e-07  
    8   -3670.6504786949      6.31e-08  
    9   -3670.6504786949      7.86e-09  Convergence criterion met
 ---------------------------------------
 SCF time:   CPU 26.20s  wall 7.00s 
 SCF   energy in the final basis set =    -3670.6504786949
 Total energy in the final basis set =    -3670.6504786949

 --------------------------------------------------------------
             Orbital Energies (a.u.) and Symmetries
 --------------------------------------------------------------

 Alpha MOs, Restricted
 -- Occupied --                  
-482.86 -101.60 -101.59  -62.52  -56.34  -56.33  -56.33  -24.74
  1 A'    2 A'    3 A'    4 A'    5 A'    1 A"    6 A'    7 A'                 
-10.350 -10.309  -9.513  -9.508  -8.726  -7.279  -7.273  -7.268
  8 A'    9 A'   10 A'   11 A'   12 A'   13 A'   14 A'    2 A"                 
 -7.267  -7.262  -7.262  -6.559  -6.544  -6.544  -2.670  -2.665
 15 A'    3 A"   16 A'   17 A'    4 A"   18 A'   19 A'    5 A"                 
 -2.665  -2.653  -2.653  -1.286  -0.941  -0.897  -0.831  -0.758
 20 A'    6 A"   21 A'   22 A'   23 A'   24 A'   25 A'   26 A'                 
 -0.629  -0.554  -0.536  -0.525  -0.460  -0.440  -0.419  -0.376
 27 A'   28 A'   29 A'    7 A"   30 A'   31 A'    8 A"    9 A"                 
 -0.369  -0.353  -0.335  -0.316  -0.268
 32 A'   33 A'   10 A"   34 A'   11 A"                                         
 -- Virtual --                   
 -0.058  -0.038  -0.027  -0.007   0.015   0.031   0.046   0.046
 35 A'   12 A"   36 A'   37 A'   38 A'   39 A'   13 A"   40 A'                 
  0.058   0.069   0.073   0.076   0.086   0.099   0.105   0.112
 41 A'   42 A'   14 A"   43 A'   15 A"   44 A'   45 A'   16 A"                 
  0.121   0.130   0.144   0.152   0.166   0.174   0.195   0.210
 46 A'   47 A'   17 A"   48 A'   49 A'   50 A'   51 A'   52 A'                 
  0.243   0.274   0.297   0.308   0.340   0.352   0.392   0.402
 53 A'   54 A'   18 A"   55 A'   56 A'   57 A'   58 A'   59 A'                 
  0.405   0.411   0.430   0.439   0.452   0.468   0.481   0.489
 60 A'   19 A"   20 A"   61 A'   62 A'   21 A"   63 A'   64 A'                 
  0.506   0.516   0.550   0.587   0.597   0.603   0.644   0.689
 22 A"   23 A"   24 A"   65 A'   66 A'   25 A"   67 A'   68 A'                 
  0.745   0.755   0.758   0.810   0.823   0.833   0.844   0.871
 69 A'   26 A"   70 A'   71 A'   27 A"   28 A"   72 A'   73 A'                 
  0.878   0.902   0.922   0.934   0.982   1.068   1.087   1.152
 74 A'   75 A'   29 A"   76 A'   77 A'   78 A'   79 A'   30 A"                 
  1.164   1.237   1.283   1.367   1.385   1.449   1.541   1.568
 80 A'   81 A'   31 A"   32 A"   82 A'   83 A'   84 A'   33 A"                 
  1.654   1.695   1.869   1.876   1.940   1.994   2.015   2.131
 85 A'   86 A'   34 A"   87 A'   88 A'   35 A"   89 A'   90 A'                 
  2.168   2.209   2.222   2.258   2.317   2.355   2.441   2.516
 91 A'   36 A"   92 A'   37 A"   93 A'   94 A'   95 A'   96 A'                 
  2.608   2.798   2.937   3.087   3.159   3.461   3.740   3.770
 38 A"   39 A"   97 A'   98 A'   99 A'  100 A'   40 A"  101 A'                 
  3.949   3.979   4.017   4.035   4.055   4.176   4.358   4.759
 41 A"   42 A"  102 A'  103 A'   43 A"  104 A'  105 A'  106 A'                 
  6.267   6.348   6.554   6.688   7.535   7.577   7.662   9.691
 44 A"  107 A'  108 A'  109 A'   45 A"  110 A'  111 A'  112 A'                 
  9.762  23.264  24.039  25.749  25.820  25.931  25.963  26.303
113 A'  114 A'  115 A'   46 A"   47 A"  116 A'  117 A'  118 A'                 
 26.465  47.910  66.720 215.671 215.750 289.730 289.772 289.886
119 A'  120 A'  121 A'  122 A'  123 A'   48 A"  124 A'  125 A'                 
*******
126 A'                                                                         

 Beta MOs, Restricted
 -- Occupied --                  
-482.86 -101.60 -101.59  -62.52  -56.34  -56.33  -56.33  -24.74
  1 A'    2 A'    3 A'    4 A'    5 A'    1 A"    6 A'    7 A'                 
-10.350 -10.309  -9.513  -9.508  -8.726  -7.279  -7.273  -7.268
  8 A'    9 A'   10 A'   11 A'   12 A'   13 A'   14 A'    2 A"                 
 -7.267  -7.262  -7.262  -6.559  -6.544  -6.544  -2.670  -2.665
 15 A'    3 A"   16 A'   17 A'    4 A"   18 A'   19 A'    5 A"                 
 -2.665  -2.653  -2.653  -1.286  -0.941  -0.897  -0.831  -0.758
 20 A'    6 A"   21 A'   22 A'   23 A'   24 A'   25 A'   26 A'                 
 -0.629  -0.554  -0.536  -0.525  -0.460  -0.440  -0.419  -0.376
 27 A'   28 A'   29 A'    7 A"   30 A'   31 A'    8 A"    9 A"                 
 -0.369  -0.353  -0.335  -0.316  -0.268
 32 A'   33 A'   10 A"   34 A'   11 A"                                         
 -- Virtual --                   
 -0.058  -0.038  -0.027  -0.007   0.015   0.031   0.046   0.046
 35 A'   12 A"   36 A'   37 A'   38 A'   39 A'   13 A"   40 A'                 
  0.058   0.069   0.073   0.076   0.086   0.099   0.105   0.112
 41 A'   42 A'   14 A"   43 A'   15 A"   44 A'   45 A'   16 A"                 
  0.121   0.130   0.144   0.152   0.166   0.174   0.195   0.210
 46 A'   47 A'   17 A"   48 A'   49 A'   50 A'   51 A'   52 A'                 
  0.243   0.274   0.297   0.308   0.340   0.352   0.392   0.402
 53 A'   54 A'   18 A"   55 A'   56 A'   57 A'   58 A'   59 A'                 
  0.405   0.411   0.430   0.439   0.452   0.468   0.481   0.489
 60 A'   19 A"   20 A"   61 A'   62 A'   21 A"   63 A'   64 A'                 
  0.506   0.516   0.550   0.587   0.597   0.603   0.644   0.689
 22 A"   23 A"   24 A"   65 A'   66 A'   25 A"   67 A'   68 A'                 
  0.745   0.755   0.758   0.810   0.823   0.833   0.844   0.871
 69 A'   26 A"   70 A'   71 A'   27 A"   28 A"   72 A'   73 A'                 
  0.878   0.902   0.922   0.934   0.982   1.068   1.087   1.152
 74 A'   75 A'   29 A"   76 A'   77 A'   78 A'   79 A'   30 A"                 
  1.164   1.237   1.283   1.367   1.385   1.449   1.541   1.568
 80 A'   81 A'   31 A"   32 A"   82 A'   83 A'   84 A'   33 A"                 
  1.654   1.695   1.869   1.876   1.940   1.994   2.015   2.131
 85 A'   86 A'   34 A"   87 A'   88 A'   35 A"   89 A'   90 A'                 
  2.168   2.209   2.222   2.258   2.317   2.355   2.441   2.516
 91 A'   36 A"   92 A'   37 A"   93 A'   94 A'   95 A'   96 A'                 
  2.608   2.798   2.937   3.087   3.159   3.461   3.740   3.770
 38 A"   39 A"   97 A'   98 A'   99 A'  100 A'   40 A"  101 A'                 
  3.949   3.979   4.017   4.035   4.055   4.176   4.358   4.759
 41 A"   42 A"  102 A'  103 A'   43 A"  104 A'  105 A'  106 A'                 
  6.267   6.348   6.554   6.688   7.535   7.577   7.662   9.691
 44 A"  107 A'  108 A'  109 A'   45 A"  110 A'  111 A'  112 A'                 
  9.762  23.264  24.039  25.749  25.820  25.931  25.963  26.303
113 A'  114 A'  115 A'   46 A"   47 A"  116 A'  117 A'  118 A'                 
 26.465  47.910  66.720 215.671 215.750 289.730 289.772 289.886
119 A'  120 A'  121 A'  122 A'  123 A'   48 A"  124 A'  125 A'                 
*******
126 A'                                                                         
 --------------------------------------------------------------

          Ground-State Mulliken Net Atomic Charges

     Atom                 Charge (a.u.)
  ----------------------------------------
      1 Cl                    0.401986
      2 Cl                    0.375570
      3 F                    -0.007150
      4 Br                   -0.066892
      5 C                    -0.736770
      6 C                     0.033256
  ----------------------------------------
  Sum of atomic charges =     0.000000

 -----------------------------------------------------------------
                    Cartesian Multipole Moments
 -----------------------------------------------------------------
    Charge (ESU x 10^10)
                -0.0000
    Dipole Moment (Debye)
         X      -0.0653      Y       0.4258      Z      -0.0000
       Tot       0.4308
    Quadrupole Moments (Debye-Ang)
        XX     -58.2898     XY       2.5601     YY     -58.7852
        XZ       0.0000     YZ       0.0000     ZZ     -60.0301
    Octopole Moments (Debye-Ang^2)
       XXX     -43.7653    XXY      -1.5460    XYY     -20.7818
       YYY      -6.9110    XXZ      -0.0000    XYZ      -0.0000
       YYZ      -0.0000    XZZ     -14.4167    YZZ      -4.3692
       ZZZ       0.0000
    Hexadecapole Moments (Debye-Ang^3)
      XXXX    -891.1021   XXXY     -68.8816   XXYY    -233.0826
      XYYY     -91.6290   YYYY    -567.9702   XXXZ       0.0000
      XXYZ       0.0000   XYYZ       0.0000   YYYZ      -0.0000
      XXZZ    -167.6837   XYZZ     -35.6726   YYZZ    -113.1581
      XZZZ       0.0000   YZZZ       0.0000   ZZZZ     -68.2209
 -----------------------------------------------------------------
 Calculating analytic gradient of the SCF energy
 Gradient of SCF Energy
            1           2           3           4           5           6
    1   0.0018905   0.0000727  -0.0000703   0.0005154  -0.0025482   0.0001399
    2   0.0020942   0.0009427  -0.0008760   0.0000316  -0.0009603  -0.0012323
    3  -0.0000000   0.0000000  -0.0000000  -0.0000000   0.0000000   0.0000000
 Max gradient component =       2.548E-03
 RMS gradient           =       1.023E-03
 Gradient time:  CPU 10.15 s  wall 2.65 s
 Geometry Optimization Parameters
   NAtoms,    NIC,     NZ,  NCons,   NDum,   NFix, NCnnct, MaxDiis
        6      37       0       0       0       0       0       0

 Cartesian Hessian Update
 Hessian Updated using BFGS Update


** GEOMETRY OPTIMIZATION IN DELOCALIZED INTERNAL COORDINATES **
   Searching for a Minimum

   Optimization Cycle:  15

                       Coordinates (Angstroms)
     ATOM                X               Y               Z
      1  Cl        2.5727366608    0.9390296565    0.0000000000
      2  Cl       -0.5959118925    1.7641185325    0.0000000000
      3  F         1.6715603527   -1.4515408906    0.0000000000
      4  Br       -1.3474120054   -1.2378034678    0.0000000000
      5  C         1.2631307877   -0.1836349623    0.0000000000
      6  C        -0.0341427968    0.1298710350    0.0000000000
   Point Group: cs    Number of degrees of freedom:     9


   Energy is  -3670.650478695

 Hessian Updated using BFGS Update

  9 Hessian modes will be used to form the next step
  Hessian Eigenvalues:
     0.059602    0.084282    0.250111    0.252744    0.368480    0.445378
     0.558462    0.900563    1.007038

 Minimum Search - Taking Simple RFO Step
 Searching for Lamda that Minimizes Along All modes
 Value Taken    Lamda =  -0.00002346
 Step Taken.  Stepsize is  0.014311

                             Maximum     Tolerance    Cnvgd?
         Gradient           0.001567      0.000300      NO
         Displacement       0.011485      0.001200      NO
         Energy change     -0.000072      0.000001      NO


 New Cartesian Coordinates Obtained by Inverse Iteration

 Displacement from previous Coordinates is:  0.010566
 ----------------------------------------------------------------
             Standard Nuclear Orientation (Angstroms)
    I     Atom           X                Y                Z
 ----------------------------------------------------------------
    1      Cl      2.5737796345     0.9353065876     0.0000000000
    2      Cl     -0.5978763846     1.7629343277     0.0000000000
    3      F       1.6732103322    -1.4492927524     0.0000000000
    4      Br     -1.3477121730    -1.2371025334     0.0000000000
    5      C       1.2634849377    -0.1825173182     0.0000000000
    6      C      -0.0349252403     0.1307115920     0.0000000000
 ----------------------------------------------------------------
 Molecular Point Group                 Cs    NOp =  2
 Largest Abelian Subgroup              Cs    NOp =  2
 Nuclear Repulsion Energy =   574.6002519596 hartrees
 There are       45 alpha and       45 beta electrons
 Applying Cartesian multipole field
    Component          Value
    ---------          -----
     (2,0,0)        1.00000E-11
     (0,2,0)        2.00000E-11
     (0,0,2)       -3.00000E-11
 Nucleus-field energy     =     0.0000000178 hartrees
 Requested basis set is 6-311++G(d,p)
 There are 63 shells and 174 basis functions
 A cutoff of  1.0D-11 yielded   1624 shell pairs
 There are     13504 function pairs (     14787 Cartesian)
 Smallest overlap matrix eigenvalue = 2.90E-05
 Guess MOs from SCF MO coefficient file

 -----------------------------------------------------------------------
  General SCF calculation program by
  Eric Jon Sundstrom, Paul Horn, Yuezhi Mao, Dmitri Zuev, Alec White,
  David Stuck, Shaama M.S., Shane Yost, Joonho Lee, David Small,
  Daniel Levine, Susi Lehtola, Hugh Burton, Evgeny Epifanovsky
 -----------------------------------------------------------------------
 Exchange:     0.2000 Hartree-Fock + 0.0800 Slater + 0.7200 B88
 Correlation:  0.1900 VWN1RPA + 0.8100 LYP
 Using SG-1 standard quadrature grid
 using 4 threads for integral computing
 -------------------------------------------------------
 OpenMP Integral computing Module                
 Release: version 2.0, May 2017, Q-Chem Inc. Pleasanton 
 -------------------------------------------------------
 -------------------------------------------------------
 OpenMP BLAS3 based DFT computing Module                
 Release: version 1.0, May 2013, Q-Chem Inc. Pittsburgh 
 -------------------------------------------------------
 A restricted SCF calculation will be
 performed using DIIS
 SCF converges when DIIS error is below 1.0e-08
 ---------------------------------------
  Cycle       Energy         DIIS error
 ---------------------------------------
    1   -3670.6504854500      3.81e-05  
    2   -3670.6504926611      1.01e-05  
    3   -3670.6504925582      1.15e-05  
    4   -3670.6504930170      2.83e-06  
    5   -3670.6504930459      6.66e-07  
    6   -3670.6504930473      3.00e-07  
    7   -3670.6504930476      1.17e-07  
    8   -3670.6504930475      2.80e-08  
    9   -3670.6504930476      3.79e-09  Convergence criterion met
 ---------------------------------------
 SCF time:   CPU 26.20s  wall 7.00s 
 SCF   energy in the final basis set =    -3670.6504930476
 Total energy in the final basis set =    -3670.6504930476

 --------------------------------------------------------------
             Orbital Energies (a.u.) and Symmetries
 --------------------------------------------------------------

 Alpha MOs, Restricted
 -- Occupied --                  
-482.86 -101.60 -101.59  -62.52  -56.34  -56.33  -56.33  -24.74
  1 A'    2 A'    3 A'    4 A'    5 A'    1 A"    6 A'    7 A'                 
-10.349 -10.309  -9.513  -9.508  -8.726  -7.279  -7.273  -7.268
  8 A'    9 A'   10 A'   11 A'   12 A'   13 A'   14 A'    2 A"                 
 -7.268  -7.262  -7.262  -6.559  -6.544  -6.544  -2.670  -2.665
 15 A'    3 A"   16 A'   17 A'    4 A"   18 A'   19 A'    5 A"                 
 -2.665  -2.653  -2.653  -1.287  -0.942  -0.898  -0.831  -0.758
 20 A'    6 A"   21 A'   22 A'   23 A'   24 A'   25 A'   26 A'                 
 -0.629  -0.554  -0.536  -0.525  -0.460  -0.440  -0.419  -0.376
 27 A'   28 A'   29 A'    7 A"   30 A'   31 A'    8 A"    9 A"                 
 -0.369  -0.353  -0.335  -0.316  -0.268
 32 A'   33 A'   10 A"   34 A'   11 A"                                         
 -- Virtual --                   
 -0.058  -0.038  -0.026  -0.007   0.015   0.031   0.046   0.047
 35 A'   12 A"   36 A'   37 A'   38 A'   39 A'   13 A"   40 A'                 
  0.058   0.069   0.073   0.076   0.086   0.099   0.105   0.112
 41 A'   42 A'   14 A"   43 A'   15 A"   44 A'   45 A'   16 A"                 
  0.121   0.130   0.144   0.152   0.166   0.175   0.195   0.210
 46 A'   47 A'   17 A"   48 A'   49 A'   50 A'   51 A'   52 A'                 
  0.243   0.274   0.297   0.308   0.340   0.351   0.392   0.402
 53 A'   54 A'   18 A"   55 A'   56 A'   57 A'   58 A'   59 A'                 
  0.405   0.411   0.430   0.439   0.452   0.468   0.481   0.489
 60 A'   19 A"   20 A"   61 A'   62 A'   21 A"   63 A'   64 A'                 
  0.506   0.516   0.550   0.587   0.597   0.603   0.644   0.689
 22 A"   23 A"   24 A"   65 A'   66 A'   25 A"   67 A'   68 A'                 
  0.745   0.754   0.758   0.810   0.823   0.833   0.844   0.871
 69 A'   26 A"   70 A'   71 A'   27 A"   28 A"   72 A'   73 A'                 
  0.878   0.903   0.922   0.934   0.982   1.068   1.088   1.152
 74 A'   75 A'   29 A"   76 A'   77 A'   78 A'   79 A'   30 A"                 
  1.165   1.238   1.284   1.367   1.385   1.449   1.542   1.568
 80 A'   81 A'   31 A"   32 A"   82 A'   83 A'   84 A'   33 A"                 
  1.654   1.696   1.869   1.876   1.939   1.994   2.016   2.130
 85 A'   86 A'   34 A"   87 A'   88 A'   35 A"   89 A'   90 A'                 
  2.169   2.209   2.223   2.259   2.317   2.356   2.442   2.516
 91 A'   36 A"   92 A'   37 A"   93 A'   94 A'   95 A'   96 A'                 
  2.608   2.798   2.938   3.087   3.159   3.463   3.740   3.770
 38 A"   39 A"   97 A'   98 A'   99 A'  100 A'   40 A"  101 A'                 
  3.950   3.979   4.017   4.035   4.055   4.176   4.359   4.759
 41 A"   42 A"  102 A'  103 A'   43 A"  104 A'  105 A'  106 A'                 
  6.267   6.348   6.555   6.688   7.535   7.577   7.662   9.692
 44 A"  107 A'  108 A'  109 A'   45 A"  110 A'  111 A'  112 A'                 
  9.762  23.265  24.035  25.749  25.820  25.932  25.964  26.302
113 A'  114 A'  115 A'   46 A"   47 A"  116 A'  117 A'  118 A'                 
 26.466  47.910  66.720 215.672 215.751 289.730 289.772 289.886
119 A'  120 A'  121 A'  122 A'  123 A'   48 A"  124 A'  125 A'                 
*******
126 A'                                                                         

 Beta MOs, Restricted
 -- Occupied --                  
-482.86 -101.60 -101.59  -62.52  -56.34  -56.33  -56.33  -24.74
  1 A'    2 A'    3 A'    4 A'    5 A'    1 A"    6 A'    7 A'                 
-10.349 -10.309  -9.513  -9.508  -8.726  -7.279  -7.273  -7.268
  8 A'    9 A'   10 A'   11 A'   12 A'   13 A'   14 A'    2 A"                 
 -7.268  -7.262  -7.262  -6.559  -6.544  -6.544  -2.670  -2.665
 15 A'    3 A"   16 A'   17 A'    4 A"   18 A'   19 A'    5 A"                 
 -2.665  -2.653  -2.653  -1.287  -0.942  -0.898  -0.831  -0.758
 20 A'    6 A"   21 A'   22 A'   23 A'   24 A'   25 A'   26 A'                 
 -0.629  -0.554  -0.536  -0.525  -0.460  -0.440  -0.419  -0.376
 27 A'   28 A'   29 A'    7 A"   30 A'   31 A'    8 A"    9 A"                 
 -0.369  -0.353  -0.335  -0.316  -0.268
 32 A'   33 A'   10 A"   34 A'   11 A"                                         
 -- Virtual --                   
 -0.058  -0.038  -0.026  -0.007   0.015   0.031   0.046   0.047
 35 A'   12 A"   36 A'   37 A'   38 A'   39 A'   13 A"   40 A'                 
  0.058   0.069   0.073   0.076   0.086   0.099   0.105   0.112
 41 A'   42 A'   14 A"   43 A'   15 A"   44 A'   45 A'   16 A"                 
  0.121   0.130   0.144   0.152   0.166   0.175   0.195   0.210
 46 A'   47 A'   17 A"   48 A'   49 A'   50 A'   51 A'   52 A'                 
  0.243   0.274   0.297   0.308   0.340   0.351   0.392   0.402
 53 A'   54 A'   18 A"   55 A'   56 A'   57 A'   58 A'   59 A'                 
  0.405   0.411   0.430   0.439   0.452   0.468   0.481   0.489
 60 A'   19 A"   20 A"   61 A'   62 A'   21 A"   63 A'   64 A'                 
  0.506   0.516   0.550   0.587   0.597   0.603   0.644   0.689
 22 A"   23 A"   24 A"   65 A'   66 A'   25 A"   67 A'   68 A'                 
  0.745   0.754   0.758   0.810   0.823   0.833   0.844   0.871
 69 A'   26 A"   70 A'   71 A'   27 A"   28 A"   72 A'   73 A'                 
  0.878   0.903   0.922   0.934   0.982   1.068   1.088   1.152
 74 A'   75 A'   29 A"   76 A'   77 A'   78 A'   79 A'   30 A"                 
  1.165   1.238   1.284   1.367   1.385   1.449   1.542   1.568
 80 A'   81 A'   31 A"   32 A"   82 A'   83 A'   84 A'   33 A"                 
  1.654   1.696   1.869   1.876   1.939   1.994   2.016   2.130
 85 A'   86 A'   34 A"   87 A'   88 A'   35 A"   89 A'   90 A'                 
  2.169   2.209   2.223   2.259   2.317   2.356   2.442   2.516
 91 A'   36 A"   92 A'   37 A"   93 A'   94 A'   95 A'   96 A'                 
  2.608   2.798   2.938   3.087   3.159   3.463   3.740   3.770
 38 A"   39 A"   97 A'   98 A'   99 A'  100 A'   40 A"  101 A'                 
  3.950   3.979   4.017   4.035   4.055   4.176   4.359   4.759
 41 A"   42 A"  102 A'  103 A'   43 A"  104 A'  105 A'  106 A'                 
  6.267   6.348   6.555   6.688   7.535   7.577   7.662   9.692
 44 A"  107 A'  108 A'  109 A'   45 A"  110 A'  111 A'  112 A'                 
  9.762  23.265  24.035  25.749  25.820  25.932  25.964  26.302
113 A'  114 A'  115 A'   46 A"   47 A"  116 A'  117 A'  118 A'                 
 26.466  47.910  66.720 215.672 215.751 289.730 289.772 289.886
119 A'  120 A'  121 A'  122 A'  123 A'   48 A"  124 A'  125 A'                 
*******
126 A'                                                                         
 --------------------------------------------------------------

          Ground-State Mulliken Net Atomic Charges

     Atom                 Charge (a.u.)
  ----------------------------------------
      1 Cl                    0.402129
      2 Cl                    0.376244
      3 F                    -0.006708
      4 Br                   -0.066840
      5 C                    -0.737882
      6 C                     0.033058
  ----------------------------------------
  Sum of atomic charges =    -0.000000

 -----------------------------------------------------------------
                    Cartesian Multipole Moments
 -----------------------------------------------------------------
    Charge (ESU x 10^10)
                -0.0000
    Dipole Moment (Debye)
         X      -0.0592      Y       0.4310      Z       0.0000
       Tot       0.4351
    Quadrupole Moments (Debye-Ang)
        XX     -58.2669     XY       2.5540     YY     -58.7935
        XZ       0.0000     YZ       0.0000     ZZ     -60.0254
    Octopole Moments (Debye-Ang^2)
       XXX     -43.6219    XXY      -1.5003    XYY     -20.7835
       YYY      -6.8474    XXZ       0.0000    XYZ      -0.0000
       YYZ       0.0000    XZZ     -14.3901    YZZ      -4.3328
       ZZZ       0.0000
    Hexadecapole Moments (Debye-Ang^3)
      XXXX    -891.4869   XXXY     -68.4773   XXYY    -233.0811
      XYYY     -91.3425   YYYY    -566.9171   XXXZ       0.0000
      XXYZ       0.0000   XYYZ       0.0000   YYYZ       0.0000
      XXZZ    -167.7939   XYZZ     -35.5296   YYZZ    -112.9479
      XZZZ       0.0000   YZZZ       0.0000   ZZZZ     -68.2130
 -----------------------------------------------------------------
 Calculating analytic gradient of the SCF energy
 Gradient of SCF Energy
            1           2           3           4           5           6
    1   0.0012809   0.0001214   0.0002395   0.0005319  -0.0010599  -0.0011137
    2   0.0008552   0.0002699   0.0001140   0.0002364  -0.0009432  -0.0005322
    3   0.0000000   0.0000000  -0.0000000   0.0000000   0.0000000  -0.0000000
 Max gradient component =       1.281E-03
 RMS gradient           =       5.965E-04
 Gradient time:  CPU 10.16 s  wall 2.64 s
 Geometry Optimization Parameters
   NAtoms,    NIC,     NZ,  NCons,   NDum,   NFix, NCnnct, MaxDiis
        6      37       0       0       0       0       0       0

 Cartesian Hessian Update
 Hessian Updated using BFGS Update


** GEOMETRY OPTIMIZATION IN DELOCALIZED INTERNAL COORDINATES **
   Searching for a Minimum

   Optimization Cycle:  16

                       Coordinates (Angstroms)
     ATOM                X               Y               Z
      1  Cl        2.5737796345    0.9353065876    0.0000000000
      2  Cl       -0.5978763846    1.7629343277    0.0000000000
      3  F         1.6732103322   -1.4492927524    0.0000000000
      4  Br       -1.3477121730   -1.2371025334    0.0000000000
      5  C         1.2634849377   -0.1825173182    0.0000000000
      6  C        -0.0349252403    0.1307115920    0.0000000000
   Point Group: cs    Number of degrees of freedom:     9


   Energy is  -3670.650493048

 Hessian Updated using BFGS Update

  9 Hessian modes will be used to form the next step
  Hessian Eigenvalues:
     0.058770    0.074128    0.250949    0.253577    0.376525    0.449857
     0.566228    0.765371    1.008534

 Minimum Search - Taking Simple RFO Step
 Searching for Lamda that Minimizes Along All modes
 Value Taken    Lamda =  -0.00000683
 Step Taken.  Stepsize is  0.006918

                             Maximum     Tolerance    Cnvgd?
         Gradient           0.001121      0.000300      NO
         Displacement       0.005976      0.001200      NO
         Energy change     -0.000014      0.000001      NO


 New Cartesian Coordinates Obtained by Inverse Iteration

 Displacement from previous Coordinates is:  0.004552
 ----------------------------------------------------------------
             Standard Nuclear Orientation (Angstroms)
    I     Atom           X                Y                Z
 ----------------------------------------------------------------
    1      Cl      2.5729179561     0.9343574387     0.0000000000
    2      Cl     -0.5985360950     1.7618969403     0.0000000000
    3      F       1.6736924412    -1.4489379596     0.0000000000
    4      Br     -1.3478687737    -1.2359505091     0.0000000000
    5      C       1.2638560209    -0.1822365792     0.0000000000
    6      C      -0.0341004431     0.1309105722     0.0000000000
 ----------------------------------------------------------------
 Molecular Point Group                 Cs    NOp =  2
 Largest Abelian Subgroup              Cs    NOp =  2
 Nuclear Repulsion Energy =   574.7792670960 hartrees
 There are       45 alpha and       45 beta electrons
 Applying Cartesian multipole field
    Component          Value
    ---------          -----
     (2,0,0)        1.00000E-11
     (0,2,0)        2.00000E-11
     (0,0,2)       -3.00000E-11
 Nucleus-field energy     =     0.0000000178 hartrees
 Requested basis set is 6-311++G(d,p)
 There are 63 shells and 174 basis functions
 A cutoff of  1.0D-11 yielded   1625 shell pairs
 There are     13519 function pairs (     14805 Cartesian)
 Smallest overlap matrix eigenvalue = 2.88E-05
 Guess MOs from SCF MO coefficient file

 -----------------------------------------------------------------------
  General SCF calculation program by
  Eric Jon Sundstrom, Paul Horn, Yuezhi Mao, Dmitri Zuev, Alec White,
  David Stuck, Shaama M.S., Shane Yost, Joonho Lee, David Small,
  Daniel Levine, Susi Lehtola, Hugh Burton, Evgeny Epifanovsky
 -----------------------------------------------------------------------
 Exchange:     0.2000 Hartree-Fock + 0.0800 Slater + 0.7200 B88
 Correlation:  0.1900 VWN1RPA + 0.8100 LYP
 Using SG-1 standard quadrature grid
 using 4 threads for integral computing
 -------------------------------------------------------
 OpenMP Integral computing Module                
 Release: version 2.0, May 2017, Q-Chem Inc. Pleasanton 
 -------------------------------------------------------
 -------------------------------------------------------
 OpenMP BLAS3 based DFT computing Module                
 Release: version 1.0, May 2013, Q-Chem Inc. Pittsburgh 
 -------------------------------------------------------
 A restricted SCF calculation will be
 performed using DIIS
 SCF converges when DIIS error is below 1.0e-08
 ---------------------------------------
  Cycle       Energy         DIIS error
 ---------------------------------------
    1   -3670.6504957552      1.85e-05  
    2   -3670.6504972562      9.37e-06  
    3   -3670.6504972374      9.75e-06  
    4   -3670.6504975822      1.06e-06  
    5   -3670.6504975861      3.35e-07  
    6   -3670.6504975863      1.67e-07  
    7   -3670.6504975864      5.85e-08  
    8   -3670.6504975864      1.17e-08  
    9   -3670.6504975864      4.51e-09  Convergence criterion met
 ---------------------------------------
 SCF time:   CPU 26.19s  wall 7.00s 
 SCF   energy in the final basis set =    -3670.6504975864
 Total energy in the final basis set =    -3670.6504975864

 --------------------------------------------------------------
             Orbital Energies (a.u.) and Symmetries
 --------------------------------------------------------------

 Alpha MOs, Restricted
 -- Occupied --                  
-482.86 -101.60 -101.59  -62.52  -56.34  -56.33  -56.33  -24.74
  1 A'    2 A'    3 A'    4 A'    5 A'    1 A"    6 A'    7 A'                 
-10.349 -10.309  -9.514  -9.508  -8.726  -7.279  -7.273  -7.268
  8 A'    9 A'   10 A'   11 A'   12 A'   13 A'   14 A'    2 A"                 
 -7.268  -7.262  -7.262  -6.559  -6.544  -6.543  -2.670  -2.665
 15 A'    3 A"   16 A'   17 A'    4 A"   18 A'   19 A'    5 A"                 
 -2.665  -2.653  -2.653  -1.287  -0.942  -0.898  -0.831  -0.758
 20 A'    6 A"   21 A'   22 A'   23 A'   24 A'   25 A'   26 A'                 
 -0.629  -0.554  -0.536  -0.525  -0.460  -0.441  -0.419  -0.376
 27 A'   28 A'   29 A'    7 A"   30 A'   31 A'    8 A"    9 A"                 
 -0.369  -0.353  -0.335  -0.316  -0.268
 32 A'   33 A'   10 A"   34 A'   11 A"                                         
 -- Virtual --                   
 -0.057  -0.038  -0.026  -0.007   0.015   0.031   0.046   0.047
 35 A'   12 A"   36 A'   37 A'   38 A'   39 A'   13 A"   40 A'                 
  0.058   0.069   0.073   0.076   0.086   0.099   0.106   0.112
 41 A'   42 A'   14 A"   43 A'   15 A"   44 A'   45 A'   16 A"                 
  0.121   0.130   0.144   0.152   0.166   0.175   0.195   0.210
 46 A'   47 A'   17 A"   48 A'   49 A'   50 A'   51 A'   52 A'                 
  0.243   0.274   0.297   0.308   0.340   0.352   0.392   0.402
 53 A'   54 A'   18 A"   55 A'   56 A'   57 A'   58 A'   59 A'                 
  0.405   0.411   0.430   0.438   0.452   0.468   0.481   0.489
 60 A'   19 A"   20 A"   61 A'   62 A'   21 A"   63 A'   64 A'                 
  0.507   0.516   0.550   0.587   0.597   0.603   0.644   0.689
 22 A"   23 A"   24 A"   65 A'   66 A'   25 A"   67 A'   68 A'                 
  0.745   0.753   0.758   0.810   0.823   0.832   0.844   0.871
 69 A'   26 A"   70 A'   71 A'   27 A"   28 A"   72 A'   73 A'                 
  0.878   0.903   0.922   0.934   0.983   1.069   1.088   1.152
 74 A'   75 A'   29 A"   76 A'   77 A'   78 A'   79 A'   30 A"                 
  1.165   1.238   1.284   1.367   1.385   1.449   1.541   1.569
 80 A'   81 A'   31 A"   32 A"   82 A'   83 A'   84 A'   33 A"                 
  1.655   1.697   1.869   1.876   1.940   1.995   2.016   2.130
 85 A'   86 A'   34 A"   87 A'   88 A'   35 A"   89 A'   90 A'                 
  2.170   2.209   2.223   2.259   2.317   2.357   2.442   2.516
 91 A'   36 A"   92 A'   37 A"   93 A'   94 A'   95 A'   96 A'                 
  2.609   2.798   2.939   3.087   3.160   3.464   3.740   3.770
 38 A"   39 A"   97 A'   98 A'   99 A'  100 A'   40 A"  101 A'                 
  3.950   3.979   4.017   4.036   4.055   4.176   4.359   4.760
 41 A"   42 A"  102 A'  103 A'   43 A"  104 A'  105 A'  106 A'                 
  6.267   6.348   6.555   6.688   7.535   7.577   7.662   9.692
 44 A"  107 A'  108 A'  109 A'   45 A"  110 A'  111 A'  112 A'                 
  9.763  23.265  24.037  25.749  25.820  25.932  25.965  26.302
113 A'  114 A'  115 A'   46 A"   47 A"  116 A'  117 A'  118 A'                 
 26.467  47.911  66.720 215.673 215.751 289.730 289.773 289.886
119 A'  120 A'  121 A'  122 A'  123 A'   48 A"  124 A'  125 A'                 
*******
126 A'                                                                         

 Beta MOs, Restricted
 -- Occupied --                  
-482.86 -101.60 -101.59  -62.52  -56.34  -56.33  -56.33  -24.74
  1 A'    2 A'    3 A'    4 A'    5 A'    1 A"    6 A'    7 A'                 
-10.349 -10.309  -9.514  -9.508  -8.726  -7.279  -7.273  -7.268
  8 A'    9 A'   10 A'   11 A'   12 A'   13 A'   14 A'    2 A"                 
 -7.268  -7.262  -7.262  -6.559  -6.544  -6.543  -2.670  -2.665
 15 A'    3 A"   16 A'   17 A'    4 A"   18 A'   19 A'    5 A"                 
 -2.665  -2.653  -2.653  -1.287  -0.942  -0.898  -0.831  -0.758
 20 A'    6 A"   21 A'   22 A'   23 A'   24 A'   25 A'   26 A'                 
 -0.629  -0.554  -0.536  -0.525  -0.460  -0.441  -0.419  -0.376
 27 A'   28 A'   29 A'    7 A"   30 A'   31 A'    8 A"    9 A"                 
 -0.369  -0.353  -0.335  -0.316  -0.268
 32 A'   33 A'   10 A"   34 A'   11 A"                                         
 -- Virtual --                   
 -0.057  -0.038  -0.026  -0.007   0.015   0.031   0.046   0.047
 35 A'   12 A"   36 A'   37 A'   38 A'   39 A'   13 A"   40 A'                 
  0.058   0.069   0.073   0.076   0.086   0.099   0.106   0.112
 41 A'   42 A'   14 A"   43 A'   15 A"   44 A'   45 A'   16 A"                 
  0.121   0.130   0.144   0.152   0.166   0.175   0.195   0.210
 46 A'   47 A'   17 A"   48 A'   49 A'   50 A'   51 A'   52 A'                 
  0.243   0.274   0.297   0.308   0.340   0.352   0.392   0.402
 53 A'   54 A'   18 A"   55 A'   56 A'   57 A'   58 A'   59 A'                 
  0.405   0.411   0.430   0.438   0.452   0.468   0.481   0.489
 60 A'   19 A"   20 A"   61 A'   62 A'   21 A"   63 A'   64 A'                 
  0.507   0.516   0.550   0.587   0.597   0.603   0.644   0.689
 22 A"   23 A"   24 A"   65 A'   66 A'   25 A"   67 A'   68 A'                 
  0.745   0.753   0.758   0.810   0.823   0.832   0.844   0.871
 69 A'   26 A"   70 A'   71 A'   27 A"   28 A"   72 A'   73 A'                 
  0.878   0.903   0.922   0.934   0.983   1.069   1.088   1.152
 74 A'   75 A'   29 A"   76 A'   77 A'   78 A'   79 A'   30 A"                 
  1.165   1.238   1.284   1.367   1.385   1.449   1.541   1.569
 80 A'   81 A'   31 A"   32 A"   82 A'   83 A'   84 A'   33 A"                 
  1.655   1.697   1.869   1.876   1.940   1.995   2.016   2.130
 85 A'   86 A'   34 A"   87 A'   88 A'   35 A"   89 A'   90 A'                 
  2.170   2.209   2.223   2.259   2.317   2.357   2.442   2.516
 91 A'   36 A"   92 A'   37 A"   93 A'   94 A'   95 A'   96 A'                 
  2.609   2.798   2.939   3.087   3.160   3.464   3.740   3.770
 38 A"   39 A"   97 A'   98 A'   99 A'  100 A'   40 A"  101 A'                 
  3.950   3.979   4.017   4.036   4.055   4.176   4.359   4.760
 41 A"   42 A"  102 A'  103 A'   43 A"  104 A'  105 A'  106 A'                 
  6.267   6.348   6.555   6.688   7.535   7.577   7.662   9.692
 44 A"  107 A'  108 A'  109 A'   45 A"  110 A'  111 A'  112 A'                 
  9.763  23.265  24.037  25.749  25.820  25.932  25.965  26.302
113 A'  114 A'  115 A'   46 A"   47 A"  116 A'  117 A'  118 A'                 
 26.467  47.911  66.720 215.673 215.751 289.730 289.773 289.886
119 A'  120 A'  121 A'  122 A'  123 A'   48 A"  124 A'  125 A'                 
*******
126 A'                                                                         
 --------------------------------------------------------------

          Ground-State Mulliken Net Atomic Charges

     Atom                 Charge (a.u.)
  ----------------------------------------
      1 Cl                    0.402405
      2 Cl                    0.376437
      3 F                    -0.006886
      4 Br                   -0.067092
      5 C                    -0.739276
      6 C                     0.034412
  ----------------------------------------
  Sum of atomic charges =     0.000000

 -----------------------------------------------------------------
                    Cartesian Multipole Moments
 -----------------------------------------------------------------
    Charge (ESU x 10^10)
                -0.0000
    Dipole Moment (Debye)
         X      -0.0542      Y       0.4369      Z      -0.0000
       Tot       0.4403
    Quadrupole Moments (Debye-Ang)
        XX     -58.2527     XY       2.5537     YY     -58.8013
        XZ      -0.0000     YZ      -0.0000     ZZ     -60.0199
    Octopole Moments (Debye-Ang^2)
       XXX     -43.5488    XXY      -1.4818    XYY     -20.7624
       YYY      -6.8289    XXZ      -0.0000    XYZ       0.0000
       YYZ       0.0000    XZZ     -14.3658    YZZ      -4.3268
       ZZZ      -0.0000
    Hexadecapole Moments (Debye-Ang^3)
      XXXX    -891.1756   XXXY     -68.2687   XXYY    -232.9410
      XYYY     -91.1808   YYYY    -566.3141   XXXZ      -0.0000
      XXYZ      -0.0000   XYYZ      -0.0000   YYYZ      -0.0000
      XXZZ    -167.7457   XYZZ     -35.4548   YYZZ    -112.8197
      XZZZ      -0.0000   YZZZ      -0.0000   ZZZZ     -68.2017
 -----------------------------------------------------------------
 Calculating analytic gradient of the SCF energy
 Gradient of SCF Energy
            1           2           3           4           5           6
    1   0.0006737   0.0000806   0.0002864   0.0005045  -0.0010286  -0.0005165
    2   0.0002915  -0.0001076   0.0003229   0.0004085  -0.0005359  -0.0003794
    3  -0.0000000  -0.0000000  -0.0000000  -0.0000000   0.0000000   0.0000000
 Max gradient component =       1.029E-03
 RMS gradient           =       4.028E-04
 Gradient time:  CPU 10.19 s  wall 2.65 s
 Geometry Optimization Parameters
   NAtoms,    NIC,     NZ,  NCons,   NDum,   NFix, NCnnct, MaxDiis
        6      37       0       0       0       0       0       0

 Cartesian Hessian Update
 Hessian Updated using BFGS Update


** GEOMETRY OPTIMIZATION IN DELOCALIZED INTERNAL COORDINATES **
   Searching for a Minimum

   Optimization Cycle:  17

                       Coordinates (Angstroms)
     ATOM                X               Y               Z
      1  Cl        2.5729179561    0.9343574387    0.0000000000
      2  Cl       -0.5985360950    1.7618969403    0.0000000000
      3  F         1.6736924412   -1.4489379596    0.0000000000
      4  Br       -1.3478687737   -1.2359505091    0.0000000000
      5  C         1.2638560209   -0.1822365792    0.0000000000
      6  C        -0.0341004431    0.1309105722    0.0000000000
   Point Group: cs    Number of degrees of freedom:     9


   Energy is  -3670.650497586

 Hessian Updated using BFGS Update

  9 Hessian modes will be used to form the next step
  Hessian Eigenvalues:
     0.056123    0.089554    0.243828    0.257958    0.335261    0.404672
     0.504951    0.631673    1.007225

 Minimum Search - Taking Simple RFO Step
 Searching for Lamda that Minimizes Along All modes
 Value Taken    Lamda =  -0.00000373
 Step Taken.  Stepsize is  0.004212

                             Maximum     Tolerance    Cnvgd?
         Gradient           0.000714      0.000300      NO
         Displacement       0.003262      0.001200      NO
         Energy change     -0.000005      0.000001      NO


 New Cartesian Coordinates Obtained by Inverse Iteration

 Displacement from previous Coordinates is:  0.003115
 ----------------------------------------------------------------
             Standard Nuclear Orientation (Angstroms)
    I     Atom           X                Y                Z
 ----------------------------------------------------------------
    1      Cl      2.5723383922     0.9342212789     0.0000000000
    2      Cl     -0.5991269680     1.7614735838     0.0000000000
    3      F       1.6733476395    -1.4492535807     0.0000000000
    4      Br     -1.3479684465    -1.2355130466     0.0000000000
    5      C       1.2647279100    -0.1820760635     0.0000000000
    6      C      -0.0333574208     0.1311877315     0.0000000000
 ----------------------------------------------------------------
 Molecular Point Group                 Cs    NOp =  2
 Largest Abelian Subgroup              Cs    NOp =  2
 Nuclear Repulsion Energy =   574.8316201665 hartrees
 There are       45 alpha and       45 beta electrons
 Applying Cartesian multipole field
    Component          Value
    ---------          -----
     (2,0,0)        1.00000E-11
     (0,2,0)        2.00000E-11
     (0,0,2)       -3.00000E-11
 Nucleus-field energy     =     0.0000000178 hartrees
 Requested basis set is 6-311++G(d,p)
 There are 63 shells and 174 basis functions
 A cutoff of  1.0D-11 yielded   1625 shell pairs
 There are     13519 function pairs (     14805 Cartesian)
 Smallest overlap matrix eigenvalue = 2.88E-05
 Guess MOs from SCF MO coefficient file

 -----------------------------------------------------------------------
  General SCF calculation program by
  Eric Jon Sundstrom, Paul Horn, Yuezhi Mao, Dmitri Zuev, Alec White,
  David Stuck, Shaama M.S., Shane Yost, Joonho Lee, David Small,
  Daniel Levine, Susi Lehtola, Hugh Burton, Evgeny Epifanovsky
 -----------------------------------------------------------------------
 Exchange:     0.2000 Hartree-Fock + 0.0800 Slater + 0.7200 B88
 Correlation:  0.1900 VWN1RPA + 0.8100 LYP
 Using SG-1 standard quadrature grid
 using 4 threads for integral computing
 -------------------------------------------------------
 OpenMP Integral computing Module                
 Release: version 2.0, May 2017, Q-Chem Inc. Pleasanton 
 -------------------------------------------------------
 -------------------------------------------------------
 OpenMP BLAS3 based DFT computing Module                
 Release: version 1.0, May 2013, Q-Chem Inc. Pittsburgh 
 -------------------------------------------------------
 A restricted SCF calculation will be
 performed using DIIS
 SCF converges when DIIS error is below 1.0e-08
 ---------------------------------------
  Cycle       Energy         DIIS error
 ---------------------------------------
    1   -3670.6504984753      1.69e-05  
    2   -3670.6504999805      5.75e-06  
    3   -3670.6504998416      8.41e-06  
    4   -3670.6505000945      1.28e-06  
    5   -3670.6505001002      5.07e-07  
    6   -3670.6505001010      1.52e-07  
    7   -3670.6505001011      3.57e-08  
    8   -3670.6505001011      9.57e-09  Convergence criterion met
 ---------------------------------------
 SCF time:   CPU 23.30s  wall 6.00s 
 SCF   energy in the final basis set =    -3670.6505001011
 Total energy in the final basis set =    -3670.6505001011

 --------------------------------------------------------------
             Orbital Energies (a.u.) and Symmetries
 --------------------------------------------------------------

 Alpha MOs, Restricted
 -- Occupied --                  
-482.86 -101.60 -101.59  -62.52  -56.34  -56.33  -56.33  -24.74
  1 A'    2 A'    3 A'    4 A'    5 A'    1 A"    6 A'    7 A'                 
-10.349 -10.309  -9.514  -9.508  -8.726  -7.279  -7.273  -7.268
  8 A'    9 A'   10 A'   11 A'   12 A'   13 A'   14 A'    2 A"                 
 -7.268  -7.262  -7.262  -6.559  -6.544  -6.543  -2.669  -2.665
 15 A'    3 A"   16 A'   17 A'    4 A"   18 A'   19 A'    5 A"                 
 -2.665  -2.653  -2.653  -1.286  -0.942  -0.898  -0.831  -0.758
 20 A'    6 A"   21 A'   22 A'   23 A'   24 A'   25 A'   26 A'                 
 -0.629  -0.554  -0.536  -0.525  -0.460  -0.441  -0.419  -0.376
 27 A'   28 A'   29 A'    7 A"   30 A'   31 A'    8 A"    9 A"                 
 -0.369  -0.354  -0.335  -0.316  -0.268
 32 A'   33 A'   10 A"   34 A'   11 A"                                         
 -- Virtual --                   
 -0.057  -0.038  -0.026  -0.007   0.015   0.031   0.046   0.047
 35 A'   12 A"   36 A'   37 A'   38 A'   39 A'   13 A"   40 A'                 
  0.058   0.069   0.073   0.076   0.086   0.099   0.106   0.112
 41 A'   42 A'   14 A"   43 A'   15 A"   44 A'   45 A'   16 A"                 
  0.121   0.130   0.144   0.153   0.166   0.175   0.195   0.210
 46 A'   47 A'   17 A"   48 A'   49 A'   50 A'   51 A'   52 A'                 
  0.243   0.274   0.297   0.308   0.340   0.352   0.392   0.402
 53 A'   54 A'   18 A"   55 A'   56 A'   57 A'   58 A'   59 A'                 
  0.405   0.411   0.430   0.438   0.453   0.468   0.481   0.489
 60 A'   19 A"   20 A"   61 A'   62 A'   21 A"   63 A'   64 A'                 
  0.507   0.516   0.550   0.587   0.597   0.604   0.644   0.689
 22 A"   23 A"   24 A"   65 A'   66 A'   25 A"   67 A'   68 A'                 
  0.745   0.753   0.758   0.810   0.823   0.832   0.844   0.871
 69 A'   26 A"   70 A'   71 A'   27 A"   28 A"   72 A'   73 A'                 
  0.878   0.903   0.922   0.935   0.983   1.069   1.088   1.152
 74 A'   75 A'   29 A"   76 A'   77 A'   78 A'   79 A'   30 A"                 
  1.165   1.238   1.285   1.367   1.385   1.449   1.541   1.569
 80 A'   81 A'   31 A"   32 A"   82 A'   83 A'   84 A'   33 A"                 
  1.655   1.697   1.869   1.876   1.940   1.995   2.016   2.130
 85 A'   86 A'   34 A"   87 A'   88 A'   35 A"   89 A'   90 A'                 
  2.170   2.209   2.223   2.259   2.317   2.358   2.442   2.516
 91 A'   36 A"   92 A'   37 A"   93 A'   94 A'   95 A'   96 A'                 
  2.609   2.798   2.939   3.088   3.160   3.464   3.740   3.770
 38 A"   39 A"   97 A'   98 A'   99 A'  100 A'   40 A"  101 A'                 
  3.950   3.979   4.017   4.036   4.055   4.176   4.359   4.760
 41 A"   42 A"  102 A'  103 A'   43 A"  104 A'  105 A'  106 A'                 
  6.267   6.348   6.555   6.688   7.536   7.577   7.663   9.692
 44 A"  107 A'  108 A'  109 A'   45 A"  110 A'  111 A'  112 A'                 
  9.763  23.266  24.036  25.749  25.820  25.932  25.965  26.302
113 A'  114 A'  115 A'   46 A"   47 A"  116 A'  117 A'  118 A'                 
 26.468  47.910  66.720 215.673 215.752 289.730 289.773 289.886
119 A'  120 A'  121 A'  122 A'  123 A'   48 A"  124 A'  125 A'                 
*******
126 A'                                                                         

 Beta MOs, Restricted
 -- Occupied --                  
-482.86 -101.60 -101.59  -62.52  -56.34  -56.33  -56.33  -24.74
  1 A'    2 A'    3 A'    4 A'    5 A'    1 A"    6 A'    7 A'                 
-10.349 -10.309  -9.514  -9.508  -8.726  -7.279  -7.273  -7.268
  8 A'    9 A'   10 A'   11 A'   12 A'   13 A'   14 A'    2 A"                 
 -7.268  -7.262  -7.262  -6.559  -6.544  -6.543  -2.669  -2.665
 15 A'    3 A"   16 A'   17 A'    4 A"   18 A'   19 A'    5 A"                 
 -2.665  -2.653  -2.653  -1.286  -0.942  -0.898  -0.831  -0.758
 20 A'    6 A"   21 A'   22 A'   23 A'   24 A'   25 A'   26 A'                 
 -0.629  -0.554  -0.536  -0.525  -0.460  -0.441  -0.419  -0.376
 27 A'   28 A'   29 A'    7 A"   30 A'   31 A'    8 A"    9 A"                 
 -0.369  -0.354  -0.335  -0.316  -0.268
 32 A'   33 A'   10 A"   34 A'   11 A"                                         
 -- Virtual --                   
 -0.057  -0.038  -0.026  -0.007   0.015   0.031   0.046   0.047
 35 A'   12 A"   36 A'   37 A'   38 A'   39 A'   13 A"   40 A'                 
  0.058   0.069   0.073   0.076   0.086   0.099   0.106   0.112
 41 A'   42 A'   14 A"   43 A'   15 A"   44 A'   45 A'   16 A"                 
  0.121   0.130   0.144   0.153   0.166   0.175   0.195   0.210
 46 A'   47 A'   17 A"   48 A'   49 A'   50 A'   51 A'   52 A'                 
  0.243   0.274   0.297   0.308   0.340   0.352   0.392   0.402
 53 A'   54 A'   18 A"   55 A'   56 A'   57 A'   58 A'   59 A'                 
  0.405   0.411   0.430   0.438   0.453   0.468   0.481   0.489
 60 A'   19 A"   20 A"   61 A'   62 A'   21 A"   63 A'   64 A'                 
  0.507   0.516   0.550   0.587   0.597   0.604   0.644   0.689
 22 A"   23 A"   24 A"   65 A'   66 A'   25 A"   67 A'   68 A'                 
  0.745   0.753   0.758   0.810   0.823   0.832   0.844   0.871
 69 A'   26 A"   70 A'   71 A'   27 A"   28 A"   72 A'   73 A'                 
  0.878   0.903   0.922   0.935   0.983   1.069   1.088   1.152
 74 A'   75 A'   29 A"   76 A'   77 A'   78 A'   79 A'   30 A"                 
  1.165   1.238   1.285   1.367   1.385   1.449   1.541   1.569
 80 A'   81 A'   31 A"   32 A"   82 A'   83 A'   84 A'   33 A"                 
  1.655   1.697   1.869   1.876   1.940   1.995   2.016   2.130
 85 A'   86 A'   34 A"   87 A'   88 A'   35 A"   89 A'   90 A'                 
  2.170   2.209   2.223   2.259   2.317   2.358   2.442   2.516
 91 A'   36 A"   92 A'   37 A"   93 A'   94 A'   95 A'   96 A'                 
  2.609   2.798   2.939   3.088   3.160   3.464   3.740   3.770
 38 A"   39 A"   97 A'   98 A'   99 A'  100 A'   40 A"  101 A'                 
  3.950   3.979   4.017   4.036   4.055   4.176   4.359   4.760
 41 A"   42 A"  102 A'  103 A'   43 A"  104 A'  105 A'  106 A'                 
  6.267   6.348   6.555   6.688   7.536   7.577   7.663   9.692
 44 A"  107 A'  108 A'  109 A'   45 A"  110 A'  111 A'  112 A'                 
  9.763  23.266  24.036  25.749  25.820  25.932  25.965  26.302
113 A'  114 A'  115 A'   46 A"   47 A"  116 A'  117 A'  118 A'                 
 26.468  47.910  66.720 215.673 215.752 289.730 289.773 289.886
119 A'  120 A'  121 A'  122 A'  123 A'   48 A"  124 A'  125 A'                 
*******
126 A'                                                                         
 --------------------------------------------------------------

          Ground-State Mulliken Net Atomic Charges

     Atom                 Charge (a.u.)
  ----------------------------------------
      1 Cl                    0.402964
      2 Cl                    0.376465
      3 F                    -0.007048
      4 Br                   -0.067445
      5 C                    -0.739842
      6 C                     0.034905
  ----------------------------------------
  Sum of atomic charges =     0.000000

 -----------------------------------------------------------------
                    Cartesian Multipole Moments
 -----------------------------------------------------------------
    Charge (ESU x 10^10)
                 0.0000
    Dipole Moment (Debye)
         X      -0.0466      Y       0.4429      Z       0.0000
       Tot       0.4453
    Quadrupole Moments (Debye-Ang)
        XX     -58.2368     XY       2.5566     YY     -58.8054
        XZ       0.0000     YZ       0.0000     ZZ     -60.0186
    Octopole Moments (Debye-Ang^2)
       XXX     -43.4744    XXY      -1.4605    XYY     -20.7395
       YYY      -6.8114    XXZ       0.0000    XYZ      -0.0000
       YYZ      -0.0000    XZZ     -14.3465    YZZ      -4.3228
       ZZZ       0.0000
    Hexadecapole Moments (Debye-Ang^3)
      XXXX    -890.9535   XXXY     -68.1647   XXYY    -232.8622
      XYYY     -91.0963   YYYY    -566.1673   XXXZ       0.0000
      XXYZ       0.0000   XYYZ       0.0000   YYYZ       0.0000
      XXZZ    -167.7106   XYZZ     -35.4215   YYZZ    -112.7825
      XZZZ       0.0000   YZZZ       0.0000   ZZZZ     -68.2001
 -----------------------------------------------------------------
 Calculating analytic gradient of the SCF energy
 Gradient of SCF Energy
            1           2           3           4           5           6
    1   0.0002019  -0.0000015   0.0001424   0.0003512  -0.0003088  -0.0003851
    2   0.0000369  -0.0002248   0.0002756   0.0003613  -0.0002943  -0.0001548
    3  -0.0000000   0.0000000   0.0000000   0.0000000  -0.0000000  -0.0000000
 Max gradient component =       3.851E-04
 RMS gradient           =       2.104E-04
 Gradient time:  CPU 10.18 s  wall 2.65 s
 Geometry Optimization Parameters
   NAtoms,    NIC,     NZ,  NCons,   NDum,   NFix, NCnnct, MaxDiis
        6      37       0       0       0       0       0       0

 Cartesian Hessian Update
 Hessian Updated using BFGS Update


** GEOMETRY OPTIMIZATION IN DELOCALIZED INTERNAL COORDINATES **
   Searching for a Minimum

   Optimization Cycle:  18

                       Coordinates (Angstroms)
     ATOM                X               Y               Z
      1  Cl        2.5723383922    0.9342212789    0.0000000000
      2  Cl       -0.5991269680    1.7614735838    0.0000000000
      3  F         1.6733476395   -1.4492535807    0.0000000000
      4  Br       -1.3479684465   -1.2355130466    0.0000000000
      5  C         1.2647279100   -0.1820760635    0.0000000000
      6  C        -0.0333574208    0.1311877315    0.0000000000
   Point Group: cs    Number of degrees of freedom:     9


   Energy is  -3670.650500101

 Hessian Updated using BFGS Update

  9 Hessian modes will be used to form the next step
  Hessian Eigenvalues:
     0.063226    0.094743    0.187334    0.254597    0.268730    0.393636
     0.486928    0.606972    1.008477

 Minimum Search - Taking Simple RFO Step
 Searching for Lamda that Minimizes Along All modes
 Value Taken    Lamda =  -0.00000157
 Step Taken.  Stepsize is  0.003064

                             Maximum     Tolerance    Cnvgd?
         Gradient           0.000339      0.000300      NO
         Displacement       0.001983      0.001200      NO
         Energy change     -0.000003      0.000001      NO


 New Cartesian Coordinates Obtained by Inverse Iteration

 Displacement from previous Coordinates is:  0.002305
 ----------------------------------------------------------------
             Standard Nuclear Orientation (Angstroms)
    I     Atom           X                Y                Z
 ----------------------------------------------------------------
    1      Cl      2.5718007935     0.9345069642     0.0000000000
    2      Cl     -0.5989197609     1.7616642355     0.0000000000
    3      F       1.6727971026    -1.4496542309     0.0000000000
    4      Br     -1.3479512515    -1.2358997679     0.0000000000
    5      C       1.2651421247    -0.1819514267     0.0000000000
    6      C      -0.0329079020     0.1313741291     0.0000000000
 ----------------------------------------------------------------
 Molecular Point Group                 Cs    NOp =  2
 Largest Abelian Subgroup              Cs    NOp =  2
 Nuclear Repulsion Energy =   574.8105533270 hartrees
 There are       45 alpha and       45 beta electrons
 Applying Cartesian multipole field
    Component          Value
    ---------          -----
     (2,0,0)        1.00000E-11
     (0,2,0)        2.00000E-11
     (0,0,2)       -3.00000E-11
 Nucleus-field energy     =     0.0000000178 hartrees
 Requested basis set is 6-311++G(d,p)
 There are 63 shells and 174 basis functions
 A cutoff of  1.0D-11 yielded   1625 shell pairs
 There are     13519 function pairs (     14805 Cartesian)
 Smallest overlap matrix eigenvalue = 2.88E-05
 Guess MOs from SCF MO coefficient file

 -----------------------------------------------------------------------
  General SCF calculation program by
  Eric Jon Sundstrom, Paul Horn, Yuezhi Mao, Dmitri Zuev, Alec White,
  David Stuck, Shaama M.S., Shane Yost, Joonho Lee, David Small,
  Daniel Levine, Susi Lehtola, Hugh Burton, Evgeny Epifanovsky
 -----------------------------------------------------------------------
 Exchange:     0.2000 Hartree-Fock + 0.0800 Slater + 0.7200 B88
 Correlation:  0.1900 VWN1RPA + 0.8100 LYP
 Using SG-1 standard quadrature grid
 using 4 threads for integral computing
 -------------------------------------------------------
 OpenMP Integral computing Module                
 Release: version 2.0, May 2017, Q-Chem Inc. Pleasanton 
 -------------------------------------------------------
 -------------------------------------------------------
 OpenMP BLAS3 based DFT computing Module                
 Release: version 1.0, May 2013, Q-Chem Inc. Pittsburgh 
 -------------------------------------------------------
 A restricted SCF calculation will be
 performed using DIIS
 SCF converges when DIIS error is below 1.0e-08
 ---------------------------------------
  Cycle       Energy         DIIS error
 ---------------------------------------
    1   -3670.6505003395      1.13e-05  
    2   -3670.6505009629      4.97e-06  
    3   -3670.6505008681      7.05e-06  
    4   -3670.6505010486      7.80e-07  
    5   -3670.6505010506      3.42e-07  
    6   -3670.6505010508      7.86e-08  
    7   -3670.6505010508      2.06e-08  
    8   -3670.6505010508      7.91e-09  Convergence criterion met
 ---------------------------------------
 SCF time:   CPU 23.30s  wall 6.00s 
 SCF   energy in the final basis set =    -3670.6505010508
 Total energy in the final basis set =    -3670.6505010508

 --------------------------------------------------------------
             Orbital Energies (a.u.) and Symmetries
 --------------------------------------------------------------

 Alpha MOs, Restricted
 -- Occupied --                  
-482.86 -101.60 -101.59  -62.52  -56.34  -56.33  -56.33  -24.74
  1 A'    2 A'    3 A'    4 A'    5 A'    1 A"    6 A'    7 A'                 
-10.349 -10.309  -9.514  -9.508  -8.726  -7.279  -7.273  -7.268
  8 A'    9 A'   10 A'   11 A'   12 A'   13 A'   14 A'    2 A"                 
 -7.268  -7.262  -7.262  -6.558  -6.544  -6.543  -2.669  -2.665
 15 A'    3 A"   16 A'   17 A'    4 A"   18 A'   19 A'    5 A"                 
 -2.665  -2.653  -2.653  -1.286  -0.942  -0.898  -0.831  -0.758
 20 A'    6 A"   21 A'   22 A'   23 A'   24 A'   25 A'   26 A'                 
 -0.629  -0.554  -0.536  -0.525  -0.459  -0.441  -0.419  -0.377
 27 A'   28 A'   29 A'    7 A"   30 A'   31 A'    8 A"    9 A"                 
 -0.369  -0.354  -0.335  -0.316  -0.268
 32 A'   33 A'   10 A"   34 A'   11 A"                                         
 -- Virtual --                   
 -0.058  -0.038  -0.026  -0.007   0.015   0.031   0.046   0.047
 35 A'   12 A"   36 A'   37 A'   38 A'   39 A'   13 A"   40 A'                 
  0.058   0.069   0.073   0.076   0.086   0.099   0.106   0.112
 41 A'   42 A'   14 A"   43 A'   15 A"   44 A'   45 A'   16 A"                 
  0.121   0.130   0.144   0.153   0.166   0.175   0.195   0.210
 46 A'   47 A'   17 A"   48 A'   49 A'   50 A'   51 A'   52 A'                 
  0.243   0.274   0.297   0.308   0.340   0.352   0.392   0.402
 53 A'   54 A'   18 A"   55 A'   56 A'   57 A'   58 A'   59 A'                 
  0.405   0.411   0.430   0.438   0.453   0.468   0.481   0.489
 60 A'   19 A"   20 A"   61 A'   62 A'   21 A"   63 A'   64 A'                 
  0.507   0.516   0.550   0.587   0.597   0.604   0.644   0.689
 22 A"   23 A"   24 A"   65 A'   66 A'   25 A"   67 A'   68 A'                 
  0.745   0.753   0.758   0.810   0.822   0.832   0.844   0.871
 69 A'   26 A"   70 A'   71 A'   27 A"   28 A"   72 A'   73 A'                 
  0.878   0.903   0.922   0.935   0.983   1.069   1.088   1.152
 74 A'   75 A'   29 A"   76 A'   77 A'   78 A'   79 A'   30 A"                 
  1.165   1.239   1.285   1.367   1.385   1.449   1.541   1.569
 80 A'   81 A'   31 A"   32 A"   82 A'   83 A'   84 A'   33 A"                 
  1.655   1.697   1.869   1.876   1.939   1.995   2.016   2.130
 85 A'   86 A'   34 A"   87 A'   88 A'   35 A"   89 A'   90 A'                 
  2.170   2.209   2.223   2.259   2.317   2.358   2.442   2.516
 91 A'   36 A"   92 A'   37 A"   93 A'   94 A'   95 A'   96 A'                 
  2.609   2.798   2.938   3.088   3.160   3.464   3.740   3.770
 38 A"   39 A"   97 A'   98 A'   99 A'  100 A'   40 A"  101 A'                 
  3.950   3.979   4.017   4.036   4.055   4.176   4.359   4.760
 41 A"   42 A"  102 A'  103 A'   43 A"  104 A'  105 A'  106 A'                 
  6.267   6.348   6.555   6.688   7.536   7.578   7.663   9.692
 44 A"  107 A'  108 A'  109 A'   45 A"  110 A'  111 A'  112 A'                 
  9.763  23.266  24.036  25.749  25.820  25.932  25.965  26.302
113 A'  114 A'  115 A'   46 A"   47 A"  116 A'  117 A'  118 A'                 
 26.468  47.910  66.720 215.673 215.752 289.730 289.773 289.886
119 A'  120 A'  121 A'  122 A'  123 A'   48 A"  124 A'  125 A'                 
*******
126 A'                                                                         

 Beta MOs, Restricted
 -- Occupied --                  
-482.86 -101.60 -101.59  -62.52  -56.34  -56.33  -56.33  -24.74
  1 A'    2 A'    3 A'    4 A'    5 A'    1 A"    6 A'    7 A'                 
-10.349 -10.309  -9.514  -9.508  -8.726  -7.279  -7.273  -7.268
  8 A'    9 A'   10 A'   11 A'   12 A'   13 A'   14 A'    2 A"                 
 -7.268  -7.262  -7.262  -6.558  -6.544  -6.543  -2.669  -2.665
 15 A'    3 A"   16 A'   17 A'    4 A"   18 A'   19 A'    5 A"                 
 -2.665  -2.653  -2.653  -1.286  -0.942  -0.898  -0.831  -0.758
 20 A'    6 A"   21 A'   22 A'   23 A'   24 A'   25 A'   26 A'                 
 -0.629  -0.554  -0.536  -0.525  -0.459  -0.441  -0.419  -0.377
 27 A'   28 A'   29 A'    7 A"   30 A'   31 A'    8 A"    9 A"                 
 -0.369  -0.354  -0.335  -0.316  -0.268
 32 A'   33 A'   10 A"   34 A'   11 A"                                         
 -- Virtual --                   
 -0.058  -0.038  -0.026  -0.007   0.015   0.031   0.046   0.047
 35 A'   12 A"   36 A'   37 A'   38 A'   39 A'   13 A"   40 A'                 
  0.058   0.069   0.073   0.076   0.086   0.099   0.106   0.112
 41 A'   42 A'   14 A"   43 A'   15 A"   44 A'   45 A'   16 A"                 
  0.121   0.130   0.144   0.153   0.166   0.175   0.195   0.210
 46 A'   47 A'   17 A"   48 A'   49 A'   50 A'   51 A'   52 A'                 
  0.243   0.274   0.297   0.308   0.340   0.352   0.392   0.402
 53 A'   54 A'   18 A"   55 A'   56 A'   57 A'   58 A'   59 A'                 
  0.405   0.411   0.430   0.438   0.453   0.468   0.481   0.489
 60 A'   19 A"   20 A"   61 A'   62 A'   21 A"   63 A'   64 A'                 
  0.507   0.516   0.550   0.587   0.597   0.604   0.644   0.689
 22 A"   23 A"   24 A"   65 A'   66 A'   25 A"   67 A'   68 A'                 
  0.745   0.753   0.758   0.810   0.822   0.832   0.844   0.871
 69 A'   26 A"   70 A'   71 A'   27 A"   28 A"   72 A'   73 A'                 
  0.878   0.903   0.922   0.935   0.983   1.069   1.088   1.152
 74 A'   75 A'   29 A"   76 A'   77 A'   78 A'   79 A'   30 A"                 
  1.165   1.239   1.285   1.367   1.385   1.449   1.541   1.569
 80 A'   81 A'   31 A"   32 A"   82 A'   83 A'   84 A'   33 A"                 
  1.655   1.697   1.869   1.876   1.939   1.995   2.016   2.130
 85 A'   86 A'   34 A"   87 A'   88 A'   35 A"   89 A'   90 A'                 
  2.170   2.209   2.223   2.259   2.317   2.358   2.442   2.516
 91 A'   36 A"   92 A'   37 A"   93 A'   94 A'   95 A'   96 A'                 
  2.609   2.798   2.938   3.088   3.160   3.464   3.740   3.770
 38 A"   39 A"   97 A'   98 A'   99 A'  100 A'   40 A"  101 A'                 
  3.950   3.979   4.017   4.036   4.055   4.176   4.359   4.760
 41 A"   42 A"  102 A'  103 A'   43 A"  104 A'  105 A'  106 A'                 
  6.267   6.348   6.555   6.688   7.536   7.578   7.663   9.692
 44 A"  107 A'  108 A'  109 A'   45 A"  110 A'  111 A'  112 A'                 
  9.763  23.266  24.036  25.749  25.820  25.932  25.965  26.302
113 A'  114 A'  115 A'   46 A"   47 A"  116 A'  117 A'  118 A'                 
 26.468  47.910  66.720 215.673 215.752 289.730 289.773 289.886
119 A'  120 A'  121 A'  122 A'  123 A'   48 A"  124 A'  125 A'                 
*******
126 A'                                                                         
 --------------------------------------------------------------

          Ground-State Mulliken Net Atomic Charges

     Atom                 Charge (a.u.)
  ----------------------------------------
      1 Cl                    0.403445
      2 Cl                    0.376451
      3 F                    -0.007247
      4 Br                   -0.067683
      5 C                    -0.740196
      6 C                     0.035229
  ----------------------------------------
  Sum of atomic charges =     0.000000

 -----------------------------------------------------------------
                    Cartesian Multipole Moments
 -----------------------------------------------------------------
    Charge (ESU x 10^10)
                 0.0000
    Dipole Moment (Debye)
         X      -0.0418      Y       0.4470      Z       0.0000
       Tot       0.4489
    Quadrupole Moments (Debye-Ang)
        XX     -58.2297     XY       2.5613     YY     -58.8048
        XZ       0.0000     YZ      -0.0000     ZZ     -60.0190
    Octopole Moments (Debye-Ang^2)
       XXX     -43.4385    XXY      -1.4451    XYY     -20.7298
       YYY      -6.7907    XXZ      -0.0000    XYZ       0.0000
       YYZ      -0.0000    XZZ     -14.3388    YZZ      -4.3177
       ZZZ       0.0000
    Hexadecapole Moments (Debye-Ang^3)
      XXXX    -890.6762   XXXY     -68.1951   XXYY    -232.8359
      XYYY     -91.1116   YYYY    -566.3789   XXXZ      -0.0000
      XXYZ      -0.0000   XYYZ       0.0000   YYYZ      -0.0000
      XXZZ    -167.6607   XYZZ     -35.4352   YYZZ    -112.8223
      XZZZ       0.0000   YZZZ      -0.0000   ZZZZ     -68.2015
 -----------------------------------------------------------------
 Calculating analytic gradient of the SCF energy
 Gradient of SCF Energy
            1           2           3           4           5           6
    1  -0.0000506  -0.0000101   0.0000237   0.0001637  -0.0000106  -0.0001161
    2  -0.0000081  -0.0001533   0.0000891   0.0001436  -0.0000448  -0.0000265
    3   0.0000000  -0.0000000   0.0000000  -0.0000000  -0.0000000   0.0000000
 Max gradient component =       1.637E-04
 RMS gradient           =       7.394E-05
 Gradient time:  CPU 10.17 s  wall 2.65 s
 Geometry Optimization Parameters
   NAtoms,    NIC,     NZ,  NCons,   NDum,   NFix, NCnnct, MaxDiis
        6      37       0       0       0       0       0       0

 Cartesian Hessian Update
 Hessian Updated using BFGS Update


** GEOMETRY OPTIMIZATION IN DELOCALIZED INTERNAL COORDINATES **
   Searching for a Minimum

   Optimization Cycle:  19

                       Coordinates (Angstroms)
     ATOM                X               Y               Z
      1  Cl        2.5718007935    0.9345069642    0.0000000000
      2  Cl       -0.5989197609    1.7616642355    0.0000000000
      3  F         1.6727971026   -1.4496542309    0.0000000000
      4  Br       -1.3479512515   -1.2358997679    0.0000000000
      5  C         1.2651421247   -0.1819514267    0.0000000000
      6  C        -0.0329079020    0.1313741291    0.0000000000
   Point Group: cs    Number of degrees of freedom:     9


   Energy is  -3670.650501051

 Hessian Updated using BFGS Update

  9 Hessian modes will be used to form the next step
  Hessian Eigenvalues:
     0.061462    0.081728    0.185256    0.251810    0.271092    0.391496
     0.473309    0.599017    1.008265

 Minimum Search - Taking Simple RFO Step
 Searching for Lamda that Minimizes Along All modes
 Value Taken    Lamda =   0.00000000
 Step Taken.  Stepsize is  0.001493

                             Maximum     Tolerance    Cnvgd?
         Gradient           0.000112      0.000300     YES
         Displacement       0.001292      0.001200      NO
         Energy change     -0.000001      0.000001     YES


                       Distance Matrix (Angstroms)
             Cl(  1)   Cl(  2)   F (  3)   Br(  4)   C (  5)
   Cl(  2)  3.276837
   F (  3)  2.548025  3.933607
   Br(  4)  4.480527  3.089731  3.028302
   C (  5)  1.718673  2.693022  1.331635  2.817634
   C (  6)  2.725716  1.725751  2.325743  1.897044  1.335330

 Final energy is   -3670.6505010508436     


 ******************************
 **  OPTIMIZATION CONVERGED  **
 ******************************

                       Coordinates (Angstroms)
     ATOM                X               Y               Z
      1  Cl        2.5718007935    0.9345069642    0.0000000000
      2  Cl       -0.5989197609    1.7616642355    0.0000000000
      3  F         1.6727971026   -1.4496542309    0.0000000000
      4  Br       -1.3479512515   -1.2358997679    0.0000000000
      5  C         1.2651421247   -0.1819514267    0.0000000000
      6  C        -0.0329079020    0.1313741291    0.0000000000

Z-matrix Print:
$molecule
0 1
Br
C  1 1.897044
C  2 1.335330 1 120.313902
F  3 1.331635 2 121.396790 1 -0.000000 0
Cl 3 1.718673 2 125.917610 1 -180.000000 0
Cl 2 1.725751 1 116.969311 3 -180.000000 0
$end


 --------------------------------------------------------------
             Orbital Energies (a.u.) and Symmetries
 --------------------------------------------------------------

 Alpha MOs, Restricted
 -- Occupied --                  
-482.86 -101.60 -101.59  -62.52  -56.34  -56.33  -56.33  -24.74
  1 A'    2 A'    3 A'    4 A'    5 A'    1 A"    6 A'    7 A'                 
-10.349 -10.309  -9.514  -9.508  -8.726  -7.279  -7.273  -7.268
  8 A'    9 A'   10 A'   11 A'   12 A'   13 A'   14 A'    2 A"                 
 -7.268  -7.262  -7.262  -6.558  -6.544  -6.543  -2.669  -2.665
 15 A'    3 A"   16 A'   17 A'    4 A"   18 A'   19 A'    5 A"                 
 -2.665  -2.653  -2.653  -1.286  -0.942  -0.898  -0.831  -0.758
 20 A'    6 A"   21 A'   22 A'   23 A'   24 A'   25 A'   26 A'                 
 -0.629  -0.554  -0.536  -0.525  -0.459  -0.441  -0.419  -0.377
 27 A'   28 A'   29 A'    7 A"   30 A'   31 A'    8 A"    9 A"                 
 -0.369  -0.354  -0.335  -0.316  -0.268
 32 A'   33 A'   10 A"   34 A'   11 A"                                         
 -- Virtual --                   
 -0.058  -0.038  -0.026  -0.007   0.015   0.031   0.046   0.047
 35 A'   12 A"   36 A'   37 A'   38 A'   39 A'   13 A"   40 A'                 
  0.058   0.069   0.073   0.076   0.086   0.099   0.106   0.112
 41 A'   42 A'   14 A"   43 A'   15 A"   44 A'   45 A'   16 A"                 
  0.121   0.130   0.144   0.153   0.166   0.175   0.195   0.210
 46 A'   47 A'   17 A"   48 A'   49 A'   50 A'   51 A'   52 A'                 
  0.243   0.274   0.297   0.308   0.340   0.352   0.392   0.402
 53 A'   54 A'   18 A"   55 A'   56 A'   57 A'   58 A'   59 A'                 
  0.405   0.411   0.430   0.438   0.453   0.468   0.481   0.489
 60 A'   19 A"   20 A"   61 A'   62 A'   21 A"   63 A'   64 A'                 
  0.507   0.516   0.550   0.587   0.597   0.604   0.644   0.689
 22 A"   23 A"   24 A"   65 A'   66 A'   25 A"   67 A'   68 A'                 
  0.745   0.753   0.758   0.810   0.822   0.832   0.844   0.871
 69 A'   26 A"   70 A'   71 A'   27 A"   28 A"   72 A'   73 A'                 
  0.878   0.903   0.922   0.935   0.983   1.069   1.088   1.152
 74 A'   75 A'   29 A"   76 A'   77 A'   78 A'   79 A'   30 A"                 
  1.165   1.239   1.285   1.367   1.385   1.449   1.541   1.569
 80 A'   81 A'   31 A"   32 A"   82 A'   83 A'   84 A'   33 A"                 
  1.655   1.697   1.869   1.876   1.939   1.995   2.016   2.130
 85 A'   86 A'   34 A"   87 A'   88 A'   35 A"   89 A'   90 A'                 
  2.170   2.209   2.223   2.259   2.317   2.358   2.442   2.516
 91 A'   36 A"   92 A'   37 A"   93 A'   94 A'   95 A'   96 A'                 
  2.609   2.798   2.938   3.088   3.160   3.464   3.740   3.770
 38 A"   39 A"   97 A'   98 A'   99 A'  100 A'   40 A"  101 A'                 
  3.950   3.979   4.017   4.036   4.055   4.176   4.359   4.760
 41 A"   42 A"  102 A'  103 A'   43 A"  104 A'  105 A'  106 A'                 
  6.267   6.348   6.555   6.688   7.536   7.578   7.663   9.692
 44 A"  107 A'  108 A'  109 A'   45 A"  110 A'  111 A'  112 A'                 
  9.763  23.266  24.036  25.749  25.820  25.932  25.965  26.302
113 A'  114 A'  115 A'   46 A"   47 A"  116 A'  117 A'  118 A'                 
 26.468  47.910  66.720 215.673 215.752 289.730 289.773 289.886
119 A'  120 A'  121 A'  122 A'  123 A'   48 A"  124 A'  125 A'                 
*******
126 A'                                                                         

 Beta MOs, Restricted
 -- Occupied --                  
-482.86 -101.60 -101.59  -62.52  -56.34  -56.33  -56.33  -24.74
  1 A'    2 A'    3 A'    4 A'    5 A'    1 A"    6 A'    7 A'                 
-10.349 -10.309  -9.514  -9.508  -8.726  -7.279  -7.273  -7.268
  8 A'    9 A'   10 A'   11 A'   12 A'   13 A'   14 A'    2 A"                 
 -7.268  -7.262  -7.262  -6.558  -6.544  -6.543  -2.669  -2.665
 15 A'    3 A"   16 A'   17 A'    4 A"   18 A'   19 A'    5 A"                 
 -2.665  -2.653  -2.653  -1.286  -0.942  -0.898  -0.831  -0.758
 20 A'    6 A"   21 A'   22 A'   23 A'   24 A'   25 A'   26 A'                 
 -0.629  -0.554  -0.536  -0.525  -0.459  -0.441  -0.419  -0.377
 27 A'   28 A'   29 A'    7 A"   30 A'   31 A'    8 A"    9 A"                 
 -0.369  -0.354  -0.335  -0.316  -0.268
 32 A'   33 A'   10 A"   34 A'   11 A"                                         
 -- Virtual --                   
 -0.058  -0.038  -0.026  -0.007   0.015   0.031   0.046   0.047
 35 A'   12 A"   36 A'   37 A'   38 A'   39 A'   13 A"   40 A'                 
  0.058   0.069   0.073   0.076   0.086   0.099   0.106   0.112
 41 A'   42 A'   14 A"   43 A'   15 A"   44 A'   45 A'   16 A"                 
  0.121   0.130   0.144   0.153   0.166   0.175   0.195   0.210
 46 A'   47 A'   17 A"   48 A'   49 A'   50 A'   51 A'   52 A'                 
  0.243   0.274   0.297   0.308   0.340   0.352   0.392   0.402
 53 A'   54 A'   18 A"   55 A'   56 A'   57 A'   58 A'   59 A'                 
  0.405   0.411   0.430   0.438   0.453   0.468   0.481   0.489
 60 A'   19 A"   20 A"   61 A'   62 A'   21 A"   63 A'   64 A'                 
  0.507   0.516   0.550   0.587   0.597   0.604   0.644   0.689
 22 A"   23 A"   24 A"   65 A'   66 A'   25 A"   67 A'   68 A'                 
  0.745   0.753   0.758   0.810   0.822   0.832   0.844   0.871
 69 A'   26 A"   70 A'   71 A'   27 A"   28 A"   72 A'   73 A'                 
  0.878   0.903   0.922   0.935   0.983   1.069   1.088   1.152
 74 A'   75 A'   29 A"   76 A'   77 A'   78 A'   79 A'   30 A"                 
  1.165   1.239   1.285   1.367   1.385   1.449   1.541   1.569
 80 A'   81 A'   31 A"   32 A"   82 A'   83 A'   84 A'   33 A"                 
  1.655   1.697   1.869   1.876   1.939   1.995   2.016   2.130
 85 A'   86 A'   34 A"   87 A'   88 A'   35 A"   89 A'   90 A'                 
  2.170   2.209   2.223   2.259   2.317   2.358   2.442   2.516
 91 A'   36 A"   92 A'   37 A"   93 A'   94 A'   95 A'   96 A'                 
  2.609   2.798   2.938   3.088   3.160   3.464   3.740   3.770
 38 A"   39 A"   97 A'   98 A'   99 A'  100 A'   40 A"  101 A'                 
  3.950   3.979   4.017   4.036   4.055   4.176   4.359   4.760
 41 A"   42 A"  102 A'  103 A'   43 A"  104 A'  105 A'  106 A'                 
  6.267   6.348   6.555   6.688   7.536   7.578   7.663   9.692
 44 A"  107 A'  108 A'  109 A'   45 A"  110 A'  111 A'  112 A'                 
  9.763  23.266  24.036  25.749  25.820  25.932  25.965  26.302
113 A'  114 A'  115 A'   46 A"   47 A"  116 A'  117 A'  118 A'                 
 26.468  47.910  66.720 215.673 215.752 289.730 289.773 289.886
119 A'  120 A'  121 A'  122 A'  123 A'   48 A"  124 A'  125 A'                 
*******
126 A'                                                                         
 --------------------------------------------------------------

          Ground-State Mulliken Net Atomic Charges

     Atom                 Charge (a.u.)
  ----------------------------------------
      1 Cl                    0.403445
      2 Cl                    0.376451
      3 F                    -0.007247
      4 Br                   -0.067683
      5 C                    -0.740196
      6 C                     0.035229
  ----------------------------------------
  Sum of atomic charges =     0.000000

 -----------------------------------------------------------------
                    Cartesian Multipole Moments
 -----------------------------------------------------------------
    Charge (ESU x 10^10)
                 0.0000
    Dipole Moment (Debye)
         X      -0.0418      Y       0.4470      Z       0.0000
       Tot       0.4489
    Quadrupole Moments (Debye-Ang)
        XX     -58.2297     XY       2.5613     YY     -58.8048
        XZ       0.0000     YZ      -0.0000     ZZ     -60.0190
    Octopole Moments (Debye-Ang^2)
       XXX     -43.4385    XXY      -1.4451    XYY     -20.7298
       YYY      -6.7907    XXZ      -0.0000    XYZ       0.0000
       YYZ      -0.0000    XZZ     -14.3388    YZZ      -4.3177
       ZZZ       0.0000
    Hexadecapole Moments (Debye-Ang^3)
      XXXX    -890.6762   XXXY     -68.1951   XXYY    -232.8359
      XYYY     -91.1116   YYYY    -566.3789   XXXZ      -0.0000
      XXYZ      -0.0000   XYYZ       0.0000   YYYZ      -0.0000
      XXZZ    -167.6607   XYZZ     -35.4352   YYZZ    -112.8223
      XZZZ       0.0000   YZZZ      -0.0000   ZZZZ     -68.2015
 -----------------------------------------------------------------
Archival summary:
1\1\TWL01\OPT\ProcedureUnspecified\BasisUnspecified\r1l212\taweetha\MonAug2718:30:022018MonAug2718:30:022018\0\\#,OPT,ProcedureUnspecified,BasisUnspecified,\\0,1\Br\C,1,1.89704\C,2,1.33533,1,120.314\F,3,1.33164,2,121.397,1,-0,0\Cl,3,1.71867,2,125.918,1,-180,0\Cl,2,1.72575,1,116.969,3,-180,0\\\@

 Total job time:  213.11s(wall), 801.12s(cpu) 
 Mon Aug 27 18:30:02 2018

        *************************************************************
        *                                                           *
        *  Thank you very much for using Q-Chem.  Have a nice day.  *
        *                                                           *
        *************************************************************


 
User input: 2 of 2 
 
Q-Chem Developer Version!
                  Welcome to Q-Chem
     A Quantum Leap Into The Future Of Chemistry


 Q-Chem 5.1, Q-Chem, Inc., Pleasanton, CA (2018)

 Yihan Shao,  Zhengting Gan,  E. Epifanovsky,  A. T. B. Gilbert,  M. Wormit,  
 J. Kussmann,  A. W. Lange,  A. Behn,  Jia Deng,  Xintian Feng,  D. Ghosh,  
 M. Goldey,  P. R. Horn,  L. D. Jacobson,  I. Kaliman,  T. Kus,  A. Landau,  
 Jie Liu,  E. I. Proynov,  R. M. Richard,  R. P. Steele,  E. J. Sundstrom,  
 H. L. Woodcock III,  P. M. Zimmerman,  D. Zuev,  B. Albrecht,  E. Alguire,  
 S. A. Baeppler,  D. Barton,  Z. Benda,  Y. A. Bernard,  E. J. Berquist,  
 K. B. Bravaya,  H. Burton,  D. Casanova,  Chun-Min Chang,  Yunqing Chen,  
 A. Chien,  K. D. Closser,  M. P. Coons,  S. Coriani,  S. Dasgupta,  
 A. L. Dempwolff,  M. Diedenhofen,  Hainam Do,  R. G. Edgar,  Po-Tung Fang,  
 S. Faraji,  S. Fatehi,  Qingguo Feng,  K. D. Fenk,  J. Fosso-Tande,  
 Qinghui Ge,  A. Ghysels,  G. Gidofalvi,  J. Gomes,  J. Gonthier,  A. Gunina,  
 D. Hait,  M. W. D. Hanson-Heine,  P. H. P. Harbach,  A. W. Hauser,  
 J. E. Herr,  E. G. Hohenstein,  Z. C. Holden,  Kerwin Hui,  B. C. Huynh,  
 T.-C. Jagau,  Hyunjun Ji,  B. Kaduk,  K. Khistyaev,  Jaehoon Kim,  
 P. Klunzinger,  K. Koh,  D. Kosenkov,  L. Koulias,  T. Kowalczyk,  
 C. M. Krauter,  A. Kunitsa,  Ka Un Lao,  A. Laurent,  K. V. Lawler,  
 Joonho Lee,  D. Lefrancois,  S. Lehtola,  D. S. Levine,  Yi-Pei Li,  
 You-Sheng Lin,  Fenglai Liu,  E. Livshits,  A. Luenser,  P. Manohar,  
 E. Mansoor,  S. F. Manzer,  Shan-Ping Mao,  Yuezhi Mao,  N. Mardirossian,  
 A. V. Marenich,  T. Markovich,  L. A. Martinez-Martinez,  S. A. Maurer,  
 N. J. Mayhall,  S. C. McKenzie,  J.-M. Mewes,  A. F. Morrison,  
 J. W. Mullinax,  K. Nanda,  T. S. Nguyen-Beck,  R. Olivares-Amaya,  
 J. A. Parkhill,  T. M. Perrine,  F. Plasser,  P. Pokhilko,  S. Prager,  
 A. Prociuk,  E. Ramos,  D. R. Rehn,  F. Rob,  M. Schneider,  N. Sergueev,  
 S. M. Sharada,  S. Sharma,  D. W. Small,  T. Stauch,  T. Stein,  
 Yu-Chuan Su,  A. J. W. Thom,  A. Tkatchenko,  T. Tsuchimochi,  N. M. Tubman,  
 L. Vogt,  M. L. Vidal,  O. Vydrov,  M. A. Watson,  J. Wenzel,  
 M. de Wergifosse,  T. A. Wesolowski,  A. White,  J. Witte,  A. Yamada,  
 Jun Yang,  K. Yao,  S. Yeganeh,  S. R. Yost,  Zhi-Qiang You,  A. Zech,  
 Igor Ying Zhang,  Xing Zhang,  Yan Zhao,  Ying Zhu,  B. R. Brooks,  
 G. K. L. Chan,  C. J. Cramer,  M. S. Gordon,  W. J. Hehre,  A. Klamt,  
 M. W. Schmidt,  C. D. Sherrill,  D. G. Truhlar,  A. Aspuru-Guzik,  R. Baer,  
 A. T. Bell,  N. A. Besley,  Jeng-Da Chai,  A. E. DePrince, III,  
 R. A. DiStasio Jr.,  A. Dreuw,  B. D. Dunietz,  T. R. Furlani,  
 Chao-Ping Hsu,  Yousung Jung,  Jing Kong,  D. S. Lambrecht,  WanZhen Liang,  
 C. Ochsenfeld,  V. A. Rassolov,  L. V. Slipchenko,  J. E. Subotnik,  
 T. Van Voorhis,  J. M. Herbert,  A. I. Krylov,  P. M. W. Gill,  M. Head-Gordon

 Contributors to earlier versions of Q-Chem not listed above: 
 R. D. Adamson,  B. Austin,  J. Baker,  G. J. O. Beran,  K. Brandhorst,  
 S. T. Brown,  E. F. C. Byrd,  A. K. Chakraborty,  C.-L. Cheng,  
 Siu Hung Chien,  D. M. Chipman,  D. L. Crittenden,  H. Dachsel,  
 R. J. Doerksen,  A. D. Dutoi,  L. Fusti-Molnar,  W. A. Goddard III,  
 A. Golubeva-Zadorozhnaya,  S. R. Gwaltney,  G. Hawkins,  A. Heyden,  
 S. Hirata,  G. Kedziora,  F. J. Keil,  C. Kelley,  Jihan Kim,  R. A. King,  
 R. Z. Khaliullin,  P. P. Korambath,  W. Kurlancheek,  A. M. Lee,  M. S. Lee,  
 S. V. Levchenko,  Ching Yeh Lin,  D. Liotard,  R. C. Lochan,  I. Lotan,  
 P. E. Maslen,  N. Nair,  D. P. O'Neill,  D. Neuhauser,  E. Neuscamman,  
 C. M. Oana,  R. Olson,  B. Peters,  R. Peverati,  P. A. Pieniazek,  
 Y. M. Rhee,  J. Ritchie,  M. A. Rohrdanz,  E. Rosta,  N. J. Russ,  
 H. F. Schaefer III,  N. E. Schultz,  N. Shenvi,  A. C. Simmonett,  A. Sodt,  
 D. Stuck,  K. S. Thanthiriwatte,  V. Vanovschi,  Tao Wang,  A. Warshel,  
 C. F. Williams,  Q. Wu,  X. Xu,  W. Zhang

 Please cite Q-Chem as follows:
 Y. Shao et al., Mol. Phys. 113, 184-215 (2015)
 DOI: 10.1080/00268976.2014.952696

 Q-Chem 5.1.1 for Intel X86 EM64T Linux

 Parts of Q-Chem use Armadillo 8.300.2 (Tropical Shenanigans).
 http://arma.sourceforge.net/

 Q-Chem begins on Mon Aug 27 18:30:02 2018  

Host: 
0

     Scratch files written to /scratch/taweetham/qchem5096//
The previous job contains 0 fragments, simply inherited here
Input Ideriv = 2
Curr. Ideriv = -1
Max.  Ideriv = 2

Checking the input file for inconsistencies... 	...done.

--------------------------------------------------------------
User input:
--------------------------------------------------------------

$molecule
read
$end

$rem
   SCF_GUESS 	READ
   JOB_TYPE 	FREQUENCY
   BASIS 	6-311++G**
   EXCHANGE 	B3LYP
   MEM_TOTAL	7500	
$end


--------------------------------------------------------------
 ----------------------------------------------------------------
             Standard Nuclear Orientation (Angstroms)
    I     Atom           X                Y                Z
 ----------------------------------------------------------------
    1      Cl      2.6774245928    -0.2510089911     0.0000000000
    2      Cl      0.2831189821     1.9861674945    -0.0000000000
    3      F       0.7516090443    -1.9194414032     0.0000000000
    4      Br     -1.8029048590    -0.2930741914     0.0000000000
    5      C       0.9967843999    -0.6105708879     0.0000000000
    6      C       0.0045402488     0.2830500163    -0.0000000000
 ----------------------------------------------------------------
 Molecular Point Group                 Cs    NOp =  2
 Largest Abelian Subgroup              Cs    NOp =  2
 Nuclear Repulsion Energy =   574.8105533270 hartrees
 There are       45 alpha and       45 beta electrons
 Requested basis set is 6-311++G(d,p)
 There are 63 shells and 174 basis functions

 Total QAlloc Memory Limit   7500 MB
 Mega-Array Size       188 MB
 MEM_STATIC part       192 MB

                       Distance Matrix (Angstroms)
             Cl(  1)   Cl(  2)   F (  3)   Br(  4)   C (  5)
   Cl(  2)  3.276837
   F (  3)  2.548025  3.933607
   Br(  4)  4.480527  3.089731  3.028302
   C (  5)  1.718673  2.693022  1.331635  2.817634
   C (  6)  2.725716  1.725751  2.325743  1.897044  1.335330

 A cutoff of  1.0D-11 yielded   1625 shell pairs
 There are     13519 function pairs (     14805 Cartesian)

 -------------------------------------------------------
 OpenMP Integral Computing Module                       
 Release: version 1.0, May 2013, Q-Chem Inc. Pittsburgh 
 -------------------------------------------------------
 Integral Job Info:
 Integral job number is                      11
 Integral operator is                         1
 short-range coefficients                     0
 long-range coefficients              100000000
 Omega coefficients                           0
 if combine SR and LR in K                    0
 Integral screening is                        0
 Integral computing path is                   2
 max size of driver memory is            800000
 size of driver memory is                593474
 size of scratch memory is             29634545
 max col of scratch BK array               1296
 max len of scratch array in speh3          155
 max len of scratch index in speh4           18
 max int batch size is                      520
 min int batch size is                       52
 fixed nKL is                                45
 max L of basis functions is                  2
 order of int derivative is                   0
 number of shells is                         63
 number of basis is                         182
 number of cartesian basis is               182
 number of contracted shell pairs          1625
 number of primitive shell pairs           4456
 maxK2 (contraction) of shell pair           36
 max number of K2 of shell pair               1
 max number of CS2 of shell pair            172
 max number of PS2 of shell pair            432
 mem total for path MDJ                  522412
 -------------------------------------------------------
 Smallest overlap matrix eigenvalue = 2.88E-05
 Guess MOs from SCF MO coefficient file

 -----------------------------------------------------------------------
  General SCF calculation program by
  Eric Jon Sundstrom, Paul Horn, Yuezhi Mao, Dmitri Zuev, Alec White,
  David Stuck, Shaama M.S., Shane Yost, Joonho Lee, David Small,
  Daniel Levine, Susi Lehtola, Hugh Burton, Evgeny Epifanovsky
 -----------------------------------------------------------------------
 Exchange:     0.2000 Hartree-Fock + 0.0800 Slater + 0.7200 B88
 Correlation:  0.1900 VWN1RPA + 0.8100 LYP
 Using SG-1 standard quadrature grid
 using 4 threads for integral computing
 -------------------------------------------------------
 OpenMP Integral computing Module                
 Release: version 2.0, May 2017, Q-Chem Inc. Pleasanton 
 -------------------------------------------------------
 -------------------------------------------------------
 OpenMP BLAS3 based DFT computing Module                
 Release: version 1.0, May 2013, Q-Chem Inc. Pittsburgh 
 -------------------------------------------------------
 A restricted SCF calculation will be
 performed using DIIS
 SCF converges when DIIS error is below 1.0e-08
 ---------------------------------------
  Cycle       Energy         DIIS error
 ---------------------------------------
    1   -3670.0384408455      1.06e-02  
    2   -3670.6198052960      2.73e-03  
    3   -3670.5886967915      3.96e-03  
    4   -3670.6501232389      3.44e-04  
    5   -3670.6504253966      1.86e-04  
    6   -3670.6504997053      7.33e-05  
    7   -3670.6505142140      2.06e-05  
    8   -3670.6505156150      8.29e-06  
    9   -3670.6505158147      1.32e-06  
   10   -3670.6505158208      4.86e-07  
   11   -3670.6505158214      1.33e-07  
   12   -3670.6505158215      1.98e-08  
   13   -3670.6505158214      5.34e-09  Convergence criterion met
 ---------------------------------------
 SCF time:   CPU 39.22s  wall 10.00s 
 SCF   energy in the final basis set =    -3670.6505158214
 Total energy in the final basis set =    -3670.6505158214

 --------------------------------------------------------------
             Orbital Energies (a.u.) and Symmetries
 --------------------------------------------------------------

 Alpha MOs, Restricted
 -- Occupied --                  
-482.86 -101.60 -101.59  -62.52  -56.34  -56.33  -56.33  -24.74
  1 A'    2 A'    3 A'    4 A'    5 A'    1 A"    6 A'    7 A'                 
-10.349 -10.308  -9.514  -9.508  -8.726  -7.279  -7.273  -7.268
  8 A'    9 A'   10 A'   11 A'   12 A'   13 A'   14 A'    2 A"                 
 -7.268  -7.262  -7.262  -6.558  -6.544  -6.543  -2.669  -2.665
 15 A'    3 A"   16 A'   17 A'    4 A"   18 A'   19 A'    5 A"                 
 -2.665  -2.653  -2.653  -1.286  -0.942  -0.898  -0.831  -0.758
 20 A'    6 A"   21 A'   22 A'   23 A'   24 A'   25 A'   26 A'                 
 -0.629  -0.554  -0.536  -0.525  -0.459  -0.441  -0.419  -0.377
 27 A'   28 A'   29 A'    7 A"   30 A'   31 A'    8 A"    9 A"                 
 -0.369  -0.354  -0.335  -0.316  -0.268
 32 A'   33 A'   10 A"   34 A'   11 A"                                         
 -- Virtual --                   
 -0.058  -0.038  -0.026  -0.007   0.015   0.031   0.046   0.047
 35 A'   12 A"   36 A'   37 A'   38 A'   39 A'   13 A"   40 A'                 
  0.058   0.069   0.073   0.076   0.086   0.099   0.106   0.112
 41 A'   42 A'   14 A"   43 A'   15 A"   44 A'   45 A'   16 A"                 
  0.121   0.130   0.144   0.153   0.165   0.175   0.195   0.210
 46 A'   47 A'   17 A"   48 A'   49 A'   50 A'   51 A'   52 A'                 
  0.243   0.274   0.297   0.308   0.340   0.352   0.392   0.402
 53 A'   54 A'   18 A"   55 A'   56 A'   57 A'   58 A'   59 A'                 
  0.405   0.412   0.430   0.439   0.453   0.468   0.481   0.489
 60 A'   19 A"   20 A"   61 A'   62 A'   21 A"   63 A'   64 A'                 
  0.507   0.516   0.550   0.588   0.597   0.604   0.644   0.689
 22 A"   23 A"   24 A"   65 A'   66 A'   25 A"   67 A'   68 A'                 
  0.744   0.753   0.758   0.810   0.823   0.832   0.844   0.871
 69 A'   26 A"   70 A'   71 A'   27 A"   28 A"   72 A'   73 A'                 
  0.878   0.903   0.922   0.935   0.983   1.069   1.088   1.152
 74 A'   75 A'   29 A"   76 A'   77 A'   78 A'   79 A'   30 A"                 
  1.165   1.238   1.285   1.367   1.385   1.449   1.541   1.569
 80 A'   81 A'   31 A"   32 A"   82 A'   83 A'   84 A'   33 A"                 
  1.655   1.697   1.869   1.876   1.939   1.995   2.016   2.130
 85 A'   86 A'   34 A"   87 A'   88 A'   35 A"   89 A'   90 A'                 
  2.170   2.209   2.223   2.258   2.317   2.358   2.442   2.516
 91 A'   36 A"   92 A'   37 A"   93 A'   94 A'   95 A'   96 A'                 
  2.609   2.798   2.939   3.088   3.160   3.464   3.740   3.770
 38 A"   39 A"   97 A'   98 A'   99 A'  100 A'   40 A"  101 A'                 
  3.950   3.979   4.018   4.036   4.056   4.177   4.359   4.760
 41 A"   42 A"  102 A'  103 A'   43 A"  104 A'  105 A'  106 A'                 
  6.268   6.348   6.555   6.688   7.535   7.577   7.662   9.692
 44 A"  107 A'  108 A'  109 A'   45 A"  110 A'  111 A'  112 A'                 
  9.763  23.266  24.036  25.749  25.820  25.932  25.965  26.302
113 A'  114 A'  115 A'   46 A"   47 A"  116 A'  117 A'  118 A'                 
 26.467  47.910  66.720 215.673 215.752 289.730 289.773 289.886
119 A'  120 A'  121 A'  122 A'  123 A'   48 A"  124 A'  125 A'                 
*******
126 A'                                                                         

 Beta MOs, Restricted
 -- Occupied --                  
-482.86 -101.60 -101.59  -62.52  -56.34  -56.33  -56.33  -24.74
  1 A'    2 A'    3 A'    4 A'    5 A'    1 A"    6 A'    7 A'                 
-10.349 -10.308  -9.514  -9.508  -8.726  -7.279  -7.273  -7.268
  8 A'    9 A'   10 A'   11 A'   12 A'   13 A'   14 A'    2 A"                 
 -7.268  -7.262  -7.262  -6.558  -6.544  -6.543  -2.669  -2.665
 15 A'    3 A"   16 A'   17 A'    4 A"   18 A'   19 A'    5 A"                 
 -2.665  -2.653  -2.653  -1.286  -0.942  -0.898  -0.831  -0.758
 20 A'    6 A"   21 A'   22 A'   23 A'   24 A'   25 A'   26 A'                 
 -0.629  -0.554  -0.536  -0.525  -0.459  -0.441  -0.419  -0.377
 27 A'   28 A'   29 A'    7 A"   30 A'   31 A'    8 A"    9 A"                 
 -0.369  -0.354  -0.335  -0.316  -0.268
 32 A'   33 A'   10 A"   34 A'   11 A"                                         
 -- Virtual --                   
 -0.058  -0.038  -0.026  -0.007   0.015   0.031   0.046   0.047
 35 A'   12 A"   36 A'   37 A'   38 A'   39 A'   13 A"   40 A'                 
  0.058   0.069   0.073   0.076   0.086   0.099   0.106   0.112
 41 A'   42 A'   14 A"   43 A'   15 A"   44 A'   45 A'   16 A"                 
  0.121   0.130   0.144   0.153   0.165   0.175   0.195   0.210
 46 A'   47 A'   17 A"   48 A'   49 A'   50 A'   51 A'   52 A'                 
  0.243   0.274   0.297   0.308   0.340   0.352   0.392   0.402
 53 A'   54 A'   18 A"   55 A'   56 A'   57 A'   58 A'   59 A'                 
  0.405   0.412   0.430   0.439   0.453   0.468   0.481   0.489
 60 A'   19 A"   20 A"   61 A'   62 A'   21 A"   63 A'   64 A'                 
  0.507   0.516   0.550   0.588   0.597   0.604   0.644   0.689
 22 A"   23 A"   24 A"   65 A'   66 A'   25 A"   67 A'   68 A'                 
  0.744   0.753   0.758   0.810   0.823   0.832   0.844   0.871
 69 A'   26 A"   70 A'   71 A'   27 A"   28 A"   72 A'   73 A'                 
  0.878   0.903   0.922   0.935   0.983   1.069   1.088   1.152
 74 A'   75 A'   29 A"   76 A'   77 A'   78 A'   79 A'   30 A"                 
  1.165   1.238   1.285   1.367   1.385   1.449   1.541   1.569
 80 A'   81 A'   31 A"   32 A"   82 A'   83 A'   84 A'   33 A"                 
  1.655   1.697   1.869   1.876   1.939   1.995   2.016   2.130
 85 A'   86 A'   34 A"   87 A'   88 A'   35 A"   89 A'   90 A'                 
  2.170   2.209   2.223   2.258   2.317   2.358   2.442   2.516
 91 A'   36 A"   92 A'   37 A"   93 A'   94 A'   95 A'   96 A'                 
  2.609   2.798   2.939   3.088   3.160   3.464   3.740   3.770
 38 A"   39 A"   97 A'   98 A'   99 A'  100 A'   40 A"  101 A'                 
  3.950   3.979   4.018   4.036   4.056   4.177   4.359   4.760
 41 A"   42 A"  102 A'  103 A'   43 A"  104 A'  105 A'  106 A'                 
  6.268   6.348   6.555   6.688   7.535   7.577   7.662   9.692
 44 A"  107 A'  108 A'  109 A'   45 A"  110 A'  111 A'  112 A'                 
  9.763  23.266  24.036  25.749  25.820  25.932  25.965  26.302
113 A'  114 A'  115 A'   46 A"   47 A"  116 A'  117 A'  118 A'                 
 26.467  47.910  66.720 215.673 215.752 289.730 289.773 289.886
119 A'  120 A'  121 A'  122 A'  123 A'   48 A"  124 A'  125 A'                 
*******
126 A'                                                                         
 --------------------------------------------------------------

          Ground-State Mulliken Net Atomic Charges

     Atom                 Charge (a.u.)
  ----------------------------------------
      1 Cl                    0.403086
      2 Cl                    0.376424
      3 F                    -0.007509
      4 Br                   -0.067207
      5 C                    -0.739671
      6 C                     0.034878
  ----------------------------------------
  Sum of atomic charges =     0.000000

 -----------------------------------------------------------------
                    Cartesian Multipole Moments
 -----------------------------------------------------------------
    Charge (ESU x 10^10)
                -0.0000
    Dipole Moment (Debye)
         X       0.1744      Y       0.4119      Z       0.0000
       Tot       0.4473
    Quadrupole Moments (Debye-Ang)
        XX     -56.2261     XY       1.1743     YY     -60.6931
        XZ       0.0000     YZ       0.0000     ZZ     -60.0190
    Octopole Moments (Debye-Ang^2)
       XXX     -39.3780    XXY      -7.4010    XYY     -13.9679
       YYY      -5.5716    XXZ      -0.0000    XYZ      -0.0000
       YYZ       0.0000    XZZ     -12.9208    YZZ      -6.0829
       ZZZ       0.0000
    Hexadecapole Moments (Debye-Ang^3)
      XXXX    -924.7250   XXXY      20.5463   XXYY    -253.9202
      XYYY      15.0257   YYYY    -480.4659   XXXZ       0.0000
      XXYZ       0.0000   XYYZ       0.0000   YYYZ       0.0000
      XXZZ    -184.1030   XYZZ       1.5429   YYZZ     -96.0457
      XZZZ       0.0000   YZZZ       0.0000   ZZZZ     -68.2015
 -----------------------------------------------------------------
 Calculating MO derivatives via CPSCF
 D1JvT checksum  = 296136 21948.0708280776
 D1KAT checksum  = 677520 1178.9748000967
   1         3          18      0.131082    0.033604
   2         3          18      0.017594    0.004434
   3         3          18      0.002364    0.000732
   4         3          18      0.000204    0.000069
   5        18           3      0.000011    0.000005
   6        21           0      0.000000    0.000000    Roots Converged
 Time for AOints: 12.0 s (CPU) 3.0 s (wall)
 ------------------------------------------------------------------------------
                     AOints        : Timing summary (seconds)
 ------------------------------------------------------------------------------
     job step          cpu (% of tot)      sys (% of tot)     wall (% of tot)
 ------------------------------------------------------------------------------
  cpscf_lag         0.5827E+02 (31.5)   0.4000E-05 (12.5)   0.1496E+02 (31.1)
  iterzp            0.1147E+03 (61.9)   0.2700E-04 (84.4)   0.2990E+02 (62.2)
  make_fx           0.0000E+00 ( 0.0)   0.0000E+00 ( 0.0)   0.0000E+00 ( 0.0)
  AOints            0.1199E+02 ( 6.5)   0.1000E-05 ( 3.1)   0.3035E+01 ( 6.3)
 ------------------------------------------------------------------------------
   Grand Totals     0.1851E+03          0.3200E-04          0.4810E+02
 ------------------------------------------------------------------------------
 Calculating analytic Hessian of the SCF energy
 Polarizability Matrix (a.u.)
            1           2           3
    1 -94.4697461   0.2234054   0.0000000
    2   0.2234054 -69.1310557   0.0000000
    3   0.0000000   0.0000000 -40.9792103

 Direct stationary perturbation theory relativistic correction:

 rels  =      18.413759249933
 relv  =     -62.919861864782
 rel2e =      10.518134225627
 E_rel =     -33.987968389222

 Hessian of the SCF Energy
            1           2           3           4           5           6
    1   0.2416223   0.0429527   0.0000000  -0.0018405   0.0034697  -0.0000000
    2   0.0429527   0.0541660  -0.0000000   0.0061283  -0.0010547   0.0000000
    3   0.0000000  -0.0000000   0.0097306   0.0000000  -0.0000000  -0.0014952
    4  -0.0018405   0.0061283   0.0000000   0.0451094   0.0264507  -0.0000000
    5   0.0034697  -0.0010547  -0.0000000   0.0264507   0.2392895   0.0000000
    6  -0.0000000   0.0000000  -0.0014952  -0.0000000   0.0000000   0.0102324
    7  -0.0247124  -0.0402896  -0.0000000  -0.0011204   0.0025498  -0.0000000
    8  -0.0296268  -0.0212354   0.0000000   0.0021809  -0.0068432   0.0000000
    9   0.0000000  -0.0000000   0.0049296   0.0000000  -0.0000000   0.0068599
   10  -0.0025619   0.0014511   0.0000000  -0.0122620  -0.0184354   0.0000000
   11   0.0014859  -0.0003800   0.0000000  -0.0238745  -0.0174558  -0.0000000
   12   0.0000000   0.0000000   0.0035020  -0.0000000  -0.0000000   0.0026709
   13  -0.1779072  -0.0201956  -0.0000000   0.0044219  -0.0110974   0.0000000
   14  -0.0081254  -0.0355135   0.0000000   0.0137838  -0.0319615  -0.0000000
   15   0.0000000   0.0000000  -0.0230155   0.0000000   0.0000000   0.0010697
   16  -0.0346004   0.0099531  -0.0000000  -0.0343084  -0.0029374   0.0000000
   17  -0.0101561   0.0040176   0.0000000  -0.0246692  -0.1819743  -0.0000000
   18  -0.0000000  -0.0000000   0.0063484   0.0000000  -0.0000000  -0.0193377
            7           8           9          10          11          12
    1  -0.0247124  -0.0296268   0.0000000  -0.0025619   0.0014859   0.0000000
    2  -0.0402896  -0.0212354  -0.0000000   0.0014511  -0.0003800   0.0000000
    3  -0.0000000   0.0000000   0.0049296   0.0000000   0.0000000   0.0035020
    4  -0.0011204   0.0021809   0.0000000  -0.0122620  -0.0238745  -0.0000000
    5   0.0025498  -0.0068432  -0.0000000  -0.0184354  -0.0174558  -0.0000000
    6  -0.0000000   0.0000000   0.0068599   0.0000000  -0.0000000   0.0026709
    7   0.0876207   0.0543046  -0.0000000  -0.0007307   0.0057765  -0.0000000
    8   0.0543046   0.3989755  -0.0000000   0.0033450   0.0021307  -0.0000000
    9  -0.0000000  -0.0000000   0.0189743  -0.0000000   0.0000000  -0.0028122
   10  -0.0007307   0.0033450  -0.0000000   0.2025251   0.0475659  -0.0000000
   11   0.0057765   0.0021307   0.0000000   0.0475659   0.0446065  -0.0000000
   12  -0.0000000  -0.0000000  -0.0028122  -0.0000000  -0.0000000   0.0067222
   13  -0.0673050  -0.0192108   0.0000000  -0.0332480   0.0040720   0.0000000
   14  -0.0462741  -0.3235295   0.0000000  -0.0140259   0.0025937   0.0000000
   15   0.0000000   0.0000000  -0.0346012   0.0000000   0.0000000   0.0053438
   16   0.0062478  -0.0109930  -0.0000000  -0.1537225  -0.0350258  -0.0000000
   17   0.0239328  -0.0494980   0.0000000  -0.0199007  -0.0314951  -0.0000000
   18   0.0000000  -0.0000000   0.0066495  -0.0000000  -0.0000000  -0.0154268
           13          14          15          16          17          18
    1  -0.1779072  -0.0081254   0.0000000  -0.0346004  -0.0101561  -0.0000000
    2  -0.0201956  -0.0355135   0.0000000   0.0099531   0.0040176  -0.0000000
    3  -0.0000000   0.0000000  -0.0230155  -0.0000000   0.0000000   0.0063484
    4   0.0044219   0.0137838   0.0000000  -0.0343084  -0.0246692   0.0000000
    5  -0.0110974  -0.0319615   0.0000000  -0.0029374  -0.1819743  -0.0000000
    6   0.0000000  -0.0000000   0.0010697   0.0000000  -0.0000000  -0.0193377
    7  -0.0673050  -0.0462741   0.0000000   0.0062478   0.0239328   0.0000000
    8  -0.0192108  -0.3235295   0.0000000  -0.0109930  -0.0494980  -0.0000000
    9   0.0000000   0.0000000  -0.0346012  -0.0000000   0.0000000   0.0066495
   10  -0.0332480  -0.0140259   0.0000000  -0.1537225  -0.0199007  -0.0000000
   11   0.0040720   0.0025937   0.0000000  -0.0350258  -0.0314951  -0.0000000
   12   0.0000000   0.0000000   0.0053438  -0.0000000  -0.0000000  -0.0154268
   13   0.5872699  -0.1759987  -0.0000000  -0.3132316   0.2224305   0.0000000
   14  -0.1759987   0.6508569  -0.0000000   0.2306403  -0.2624460   0.0000000
   15  -0.0000000  -0.0000000   0.0977170   0.0000000   0.0000000  -0.0465140
   16  -0.3132316   0.2306403   0.0000000   0.5296152  -0.1916373  -0.0000000
   17   0.2224305  -0.2624460   0.0000000  -0.1916373   0.5213958  -0.0000000
   18   0.0000000   0.0000000  -0.0465140  -0.0000000  -0.0000000   0.0682805
 Gradient time:  CPU 289.13 s  wall 75.17 s
 **********************************************************************
 **                                                                  **
 **                       VIBRATIONAL ANALYSIS                       **
 **                       --------------------                       **
 **                                                                  **
 **        VIBRATIONAL FREQUENCIES (CM**-1) AND NORMAL MODES         **
 **     FORCE CONSTANTS (mDYN/ANGSTROM) AND REDUCED MASSES (AMU)     **
 **                  INFRARED INTENSITIES (KM/MOL)                   **
 **                                                                  **
 **********************************************************************


 Mode:                 1                      2                      3
 Frequency:       106.52                 159.82                 216.65
 Force Cnst:      0.1653                 0.4270                 0.8873
 Red. Mass:      24.7294                28.3783                32.0848
 IR Active:          YES                    YES                    YES
 IR Intens:        0.227                  1.385                  0.204
 Raman Active:       YES                    YES                    YES
               X      Y      Z        X      Y      Z        X      Y      Z
 Cl         0.000 -0.000 -0.455   -0.048  0.414 -0.000   -0.328  0.255  0.000
 Cl         0.000  0.000  0.290    0.261 -0.401  0.000    0.673  0.113  0.000
 F         -0.000  0.000  0.741    0.493 -0.306  0.000   -0.372  0.162  0.000
 Br        -0.000 -0.000 -0.181   -0.215  0.159 -0.000   -0.007 -0.253  0.000
 C          0.000  0.000  0.281    0.061 -0.239  0.000   -0.246  0.121 -0.000
 C         -0.000  0.000  0.219   -0.050 -0.354 -0.000   -0.120  0.210 -0.000
 TransDip   0.000  0.000 -0.015   -0.036 -0.012  0.000    0.006 -0.013 -0.000

 Mode:                 4                      5                      6
 Frequency:       289.29                 303.69                 402.36
 Force Cnst:      1.7669                 0.7185                 2.3346
 Red. Mass:      35.8337                13.2220                24.4754
 IR Active:          YES                    YES                    YES
 IR Intens:        0.149                  0.149                  1.482
 Raman Active:       YES                    YES                    YES
               X      Y      Z        X      Y      Z        X      Y      Z
 Cl        -0.498  0.248 -0.000    0.000 -0.000 -0.063   -0.401 -0.223  0.000
 Cl        -0.220 -0.199 -0.000    0.000  0.000 -0.151    0.038  0.384 -0.000
 F         -0.339 -0.334 -0.000    0.000  0.000 -0.270    0.728 -0.263  0.000
 Br         0.422  0.135 -0.000   -0.000 -0.000 -0.038    0.019 -0.012 -0.000
 C         -0.196 -0.335  0.000    0.000  0.000  0.489   -0.156 -0.067 -0.000
 C          0.051 -0.162  0.000    0.000  0.000  0.812   -0.065  0.094  0.000
 TransDip   0.008  0.010 -0.000    0.000 -0.000 -0.012   -0.037 -0.014 -0.000

 Mode:                 7                      8                      9
 Frequency:       503.66                 552.80                 793.34
 Force Cnst:      3.1628                 2.2123                 5.1383
 Red. Mass:      21.1616                12.2871                13.8565
 IR Active:          YES                    YES                    YES
 IR Intens:        0.075                  1.476                132.453
 Raman Active:       YES                    YES                    YES
               X      Y      Z        X      Y      Z        X      Y      Z
 Cl        -0.217 -0.181 -0.000    0.000  0.000 -0.059   -0.230 -0.017 -0.000
 Cl        -0.000 -0.409  0.000    0.000  0.000  0.027   -0.027 -0.003  0.000
 F          0.283  0.599 -0.000   -0.000 -0.000 -0.159   -0.050  0.162  0.000
 Br         0.074  0.027  0.000    0.000 -0.000  0.015   -0.078 -0.014  0.000
 C         -0.058  0.485  0.000    0.000 -0.000  0.808    0.602 -0.070  0.000
 C         -0.240  0.107 -0.000   -0.000 -0.000 -0.564    0.737 -0.031 -0.000
 TransDip  -0.009 -0.001  0.000    0.000 -0.000  0.039    0.367  0.029  0.000

 Mode:                10                     11                     12
 Frequency:       933.54                1152.04                1684.93
 Force Cnst:      6.7119                10.4936                20.2093
 Red. Mass:      13.0716                13.4196                12.0819
 IR Active:          YES                    YES                    YES
 IR Intens:      114.719                128.267                 57.211
 Raman Active:       YES                    YES                    YES
               X      Y      Z        X      Y      Z        X      Y      Z
 Cl         0.040  0.015 -0.000   -0.049 -0.015  0.000    0.021 -0.001 -0.000
 Cl        -0.035 -0.163  0.000    0.010 -0.028 -0.000    0.000  0.020  0.000
 F          0.051 -0.212 -0.000   -0.100 -0.425  0.000   -0.002 -0.092 -0.000
 Br        -0.026 -0.015  0.000    0.003  0.002 -0.000   -0.007 -0.001  0.000
 C         -0.299  0.034  0.000    0.514  0.682 -0.000   -0.500  0.546  0.000
 C          0.374  0.831 -0.000   -0.257  0.104  0.000    0.488 -0.452 -0.000
 TransDip   0.022  0.342  0.000    0.128  0.339 -0.000   -0.174  0.168  0.000

 STANDARD THERMODYNAMIC QUANTITIES AT   298.15 K  AND     1.00 ATM

   This Molecule has  0 Imaginary Frequencies
   Zero point vibrational energy:       10.148 kcal/mol

   Atom    1 Element Cl Has Mass   34.96885
   Atom    2 Element Cl Has Mass   34.96885
   Atom    3 Element F  Has Mass   18.99840
   Atom    4 Element Br Has Mass   78.91830
   Atom    5 Element C  Has Mass   12.00000
   Atom    6 Element C  Has Mass   12.00000
   Molecular Mass:   191.854400 amu
   Principal axes and moments of inertia in amu*Bohr^2:
                             1           2           3
    Eigenvalues --      793.80451  1899.36786  2693.17237
          X               0.99995    -0.00963     0.00000
          Y               0.00963     0.99995     0.00000
          Z              -0.00000    -0.00000     1.00000
   Rotational Symmetry Number is   1
   The Molecule is an Asymmetric Top
   Translational Enthalpy:        0.889 kcal/mol
   Rotational Enthalpy:           0.889 kcal/mol
   Vibrational Enthalpy:         12.407 kcal/mol
   gas constant (RT):             0.592 kcal/mol
   Translational Entropy:        41.660  cal/mol.K
   Rotational Entropy:           29.786  cal/mol.K
   Vibrational Entropy:          13.277  cal/mol.K

   Total Enthalpy:               14.777 kcal/mol
   Total Entropy:                84.723  cal/mol.K

 ======================================================================

 STANDARD THERMODYNAMIC QUANTITIES FOR ANHARMONIC VIBRATION -- TOSH

   Zero point vibrational energy: ************ kcal/mol

   Vibrational Enthalpy:       Infinity kcal/mol
   Vibrational Entropy:             NaN  cal/mol.K

   Total Enthalpy:             Infinity kcal/mol
   Total Entropy:                   NaN  cal/mol.K

 ======================================================================

 STANDARD THERMODYNAMIC QUANTITIES FOR ANHARMONIC VIBRATION -- VPT2

   Zero point vibrational energy: ************ kcal/mol

   Vibrational Enthalpy:       Infinity kcal/mol
   Vibrational Entropy:             NaN  cal/mol.K

   Total Enthalpy:             Infinity kcal/mol
   Total Entropy:                   NaN  cal/mol.K

 ======================================================================

Archival summary:
1\1\TWL01\FREQ\ProcedureUnspecified\BasisUnspecified\r1l212\taweetha\MonAug2718:31:282018MonAug2718:31:282018\0\\#,FREQ,ProcedureUnspecified,BasisUnspecified,\\0,1\Br\C,1,1.89704\C,2,1.33533,1,120.314\F,3,1.33164,2,121.397,1,-0,0\Cl,3,1.71867,2,125.918,1,-180,0\Cl,2,1.72575,1,116.969,3,180,0\\\@

 Total job time:  85.68s(wall), 328.50s(cpu) 
 Mon Aug 27 18:31:28 2018

        *************************************************************
        *                                                           *
        *  Thank you very much for using Q-Chem.  Have a nice day.  *
        *                                                           *
        *************************************************************
