# Supplementary material for: Geometric and energetic data from ab initio calculations of haloethene, haloimine, halomethylenephosphine, haloiminophosphine, halodiazene, halodiphosphene and halocyclopropane
Source: Data Brief. 2019 Nov 2;27:104738. doi: 10.1016/j.dib.2019.104738 (PMC6861602; doi:10.1016/j.dib.2019.104738)
Supplement: Multimedia component 2 [file mmc2.zip › CC/B3LYP/ClFCCClCl.out]

Q-Chem Developer Version!
                  Welcome to Q-Chem
     A Quantum Leap Into The Future Of Chemistry


 Q-Chem 5.1, Q-Chem, Inc., Pleasanton, CA (2018)

 Yihan Shao,  Zhengting Gan,  E. Epifanovsky,  A. T. B. Gilbert,  M. Wormit,  
 J. Kussmann,  A. W. Lange,  A. Behn,  Jia Deng,  Xintian Feng,  D. Ghosh,  
 M. Goldey,  P. R. Horn,  L. D. Jacobson,  I. Kaliman,  T. Kus,  A. Landau,  
 Jie Liu,  E. I. Proynov,  R. M. Richard,  R. P. Steele,  E. J. Sundstrom,  
 H. L. Woodcock III,  P. M. Zimmerman,  D. Zuev,  B. Albrecht,  E. Alguire,  
 S. A. Baeppler,  D. Barton,  Z. Benda,  Y. A. Bernard,  E. J. Berquist,  
 K. B. Bravaya,  H. Burton,  D. Casanova,  Chun-Min Chang,  Yunqing Chen,  
 A. Chien,  K. D. Closser,  M. P. Coons,  S. Coriani,  S. Dasgupta,  
 A. L. Dempwolff,  M. Diedenhofen,  Hainam Do,  R. G. Edgar,  Po-Tung Fang,  
 S. Faraji,  S. Fatehi,  Qingguo Feng,  K. D. Fenk,  J. Fosso-Tande,  
 Qinghui Ge,  A. Ghysels,  G. Gidofalvi,  J. Gomes,  J. Gonthier,  A. Gunina,  
 D. Hait,  M. W. D. Hanson-Heine,  P. H. P. Harbach,  A. W. Hauser,  
 J. E. Herr,  E. G. Hohenstein,  Z. C. Holden,  Kerwin Hui,  B. C. Huynh,  
 T.-C. Jagau,  Hyunjun Ji,  B. Kaduk,  K. Khistyaev,  Jaehoon Kim,  
 P. Klunzinger,  K. Koh,  D. Kosenkov,  L. Koulias,  T. Kowalczyk,  
 C. M. Krauter,  A. Kunitsa,  Ka Un Lao,  A. Laurent,  K. V. Lawler,  
 Joonho Lee,  D. Lefrancois,  S. Lehtola,  D. S. Levine,  Yi-Pei Li,  
 You-Sheng Lin,  Fenglai Liu,  E. Livshits,  A. Luenser,  P. Manohar,  
 E. Mansoor,  S. F. Manzer,  Shan-Ping Mao,  Yuezhi Mao,  N. Mardirossian,  
 A. V. Marenich,  T. Markovich,  L. A. Martinez-Martinez,  S. A. Maurer,  
 N. J. Mayhall,  S. C. McKenzie,  J.-M. Mewes,  A. F. Morrison,  
 J. W. Mullinax,  K. Nanda,  T. S. Nguyen-Beck,  R. Olivares-Amaya,  
 J. A. Parkhill,  T. M. Perrine,  F. Plasser,  P. Pokhilko,  S. Prager,  
 A. Prociuk,  E. Ramos,  D. R. Rehn,  F. Rob,  M. Schneider,  N. Sergueev,  
 S. M. Sharada,  S. Sharma,  D. W. Small,  T. Stauch,  T. Stein,  
 Yu-Chuan Su,  A. J. W. Thom,  A. Tkatchenko,  T. Tsuchimochi,  N. M. Tubman,  
 L. Vogt,  M. L. Vidal,  O. Vydrov,  M. A. Watson,  J. Wenzel,  
 M. de Wergifosse,  T. A. Wesolowski,  A. White,  J. Witte,  A. Yamada,  
 Jun Yang,  K. Yao,  S. Yeganeh,  S. R. Yost,  Zhi-Qiang You,  A. Zech,  
 Igor Ying Zhang,  Xing Zhang,  Yan Zhao,  Ying Zhu,  B. R. Brooks,  
 G. K. L. Chan,  C. J. Cramer,  M. S. Gordon,  W. J. Hehre,  A. Klamt,  
 M. W. Schmidt,  C. D. Sherrill,  D. G. Truhlar,  A. Aspuru-Guzik,  R. Baer,  
 A. T. Bell,  N. A. Besley,  Jeng-Da Chai,  A. E. DePrince, III,  
 R. A. DiStasio Jr.,  A. Dreuw,  B. D. Dunietz,  T. R. Furlani,  
 Chao-Ping Hsu,  Yousung Jung,  Jing Kong,  D. S. Lambrecht,  WanZhen Liang,  
 C. Ochsenfeld,  V. A. Rassolov,  L. V. Slipchenko,  J. E. Subotnik,  
 T. Van Voorhis,  J. M. Herbert,  A. I. Krylov,  P. M. W. Gill,  M. Head-Gordon

 Contributors to earlier versions of Q-Chem not listed above: 
 R. D. Adamson,  B. Austin,  J. Baker,  G. J. O. Beran,  K. Brandhorst,  
 S. T. Brown,  E. F. C. Byrd,  A. K. Chakraborty,  C.-L. Cheng,  
 Siu Hung Chien,  D. M. Chipman,  D. L. Crittenden,  H. Dachsel,  
 R. J. Doerksen,  A. D. Dutoi,  L. Fusti-Molnar,  W. A. Goddard III,  
 A. Golubeva-Zadorozhnaya,  S. R. Gwaltney,  G. Hawkins,  A. Heyden,  
 S. Hirata,  G. Kedziora,  F. J. Keil,  C. Kelley,  Jihan Kim,  R. A. King,  
 R. Z. Khaliullin,  P. P. Korambath,  W. Kurlancheek,  A. M. Lee,  M. S. Lee,  
 S. V. Levchenko,  Ching Yeh Lin,  D. Liotard,  R. C. Lochan,  I. Lotan,  
 P. E. Maslen,  N. Nair,  D. P. O'Neill,  D. Neuhauser,  E. Neuscamman,  
 C. M. Oana,  R. Olson,  B. Peters,  R. Peverati,  P. A. Pieniazek,  
 Y. M. Rhee,  J. Ritchie,  M. A. Rohrdanz,  E. Rosta,  N. J. Russ,  
 H. F. Schaefer III,  N. E. Schultz,  N. Shenvi,  A. C. Simmonett,  A. Sodt,  
 D. Stuck,  K. S. Thanthiriwatte,  V. Vanovschi,  Tao Wang,  A. Warshel,  
 C. F. Williams,  Q. Wu,  X. Xu,  W. Zhang

 Please cite Q-Chem as follows:
 Y. Shao et al., Mol. Phys. 113, 184-215 (2015)
 DOI: 10.1080/00268976.2014.952696

 Q-Chem 5.1.1 for Intel X86 EM64T Linux

 Parts of Q-Chem use Armadillo 8.300.2 (Tropical Shenanigans).
 http://arma.sourceforge.net/

 Q-Chem begins on Mon Aug 27 18:31:28 2018  

Host: 
0

     Scratch files written to /scratch/taweetham/qchem5170//
Input Ideriv = 2
Curr. Ideriv = -1
Max.  Ideriv = 2

Checking the input file for inconsistencies... 	...done.

--------------------------------------------------------------
User input:
--------------------------------------------------------------
inp/ClClFCl.inp
$molecule
0	1
Cl	-2.0	1.0	0.0
Cl	2.0	1.0	0.0
F	-2.0	-1.0	0.0
Cl	2.0	-1.0	0.0
C	-1.0	0.0	0.0
C	1.0	0.0	0.0
$end
$rem
   JOB_TYPE		OPTIMIZATION
   BASIS		6-311++G**
   EXCHANGE		B3LYP
$end

--------------------------------------------------------------
 ----------------------------------------------------------------
             Standard Nuclear Orientation (Angstroms)
    I     Atom           X                Y                Z
 ----------------------------------------------------------------
    1      Cl      2.2950415802     0.6791017647     0.0000000000
    2      Cl     -1.6877412775     1.0498317314     0.0000000000
    3      F       2.1096765969    -1.3122896642    -0.0000000000
    4      Cl     -1.8731062608    -0.9415596975    -0.0000000000
    5      C       1.2066633741    -0.2239114581    -0.0000000000
    6      C      -0.7847280547    -0.0385464747     0.0000000000
 ----------------------------------------------------------------
 Molecular Point Group                 Cs    NOp =  2
 Largest Abelian Subgroup              Cs    NOp =  2
 Nuclear Repulsion Energy =   432.1973596049 hartrees
 There are       36 alpha and       36 beta electrons
 Requested basis set is 6-311++G(d,p)
 There are 57 shells and 156 basis functions

 Total QAlloc Memory Limit   2000 MB
 Mega-Array Size       188 MB
 MEM_STATIC part       192 MB
 A cutoff of  1.0D-11 yielded   1352 shell pairs
 There are     10978 function pairs (     11836 Cartesian)

 -------------------------------------------------------
 OpenMP Integral Computing Module                       
 Release: version 1.0, May 2013, Q-Chem Inc. Pittsburgh 
 -------------------------------------------------------
 Integral Job Info:
 Integral job number is                      11
 Integral operator is                         1
 short-range coefficients                     0
 long-range coefficients              100000000
 Omega coefficients                           0
 if combine SR and LR in K                    0
 Integral screening is                        0
 Integral computing path is                   2
 max size of driver memory is            800000
 size of driver memory is                593474
 size of scratch memory is              8114252
 max col of scratch BK array               1296
 max len of scratch array in speh3          155
 max len of scratch index in speh4           18
 max int batch size is                      520
 min int batch size is                       52
 fixed nKL is                                52
 max L of basis functions is                  2
 order of int derivative is                   0
 number of shells is                         57
 number of basis is                         162
 number of cartesian basis is               162
 number of contracted shell pairs          1352
 number of primitive shell pairs           3826
 maxK2 (contraction) of shell pair           36
 max number of K2 of shell pair               1
 max number of CS2 of shell pair            140
 max number of PS2 of shell pair            432
 mem total for path MDJ                  519292
 -------------------------------------------------------
 Smallest overlap matrix eigenvalue = 7.80E-05

 Scale SEOQF with 1.000000e-01/1.000000e-01/1.000000e-01

 Standard Electronic Orientation quadrupole field applied
 Nucleus-field energy     =     0.0000000130 hartrees
 Guess from superposition of atomic densities
 Warning:  Energy on first SCF cycle will be non-variational
 SAD guess density has 72.000000 electrons

 -----------------------------------------------------------------------
  General SCF calculation program by
  Eric Jon Sundstrom, Paul Horn, Yuezhi Mao, Dmitri Zuev, Alec White,
  David Stuck, Shaama M.S., Shane Yost, Joonho Lee, David Small,
  Daniel Levine, Susi Lehtola, Hugh Burton, Evgeny Epifanovsky
 -----------------------------------------------------------------------
 Exchange:     0.2000 Hartree-Fock + 0.0800 Slater + 0.7200 B88
 Correlation:  0.1900 VWN1RPA + 0.8100 LYP
 Using SG-1 standard quadrature grid
 using 4 threads for integral computing
 -------------------------------------------------------
 OpenMP Integral computing Module                
 Release: version 2.0, May 2017, Q-Chem Inc. Pleasanton 
 -------------------------------------------------------
 -------------------------------------------------------
 OpenMP BLAS3 based DFT computing Module                
 Release: version 1.0, May 2013, Q-Chem Inc. Pittsburgh 
 -------------------------------------------------------
 A restricted SCF calculation will be
 performed using DIIS
 SCF converges when DIIS error is below 1.0e-08
 ---------------------------------------
  Cycle       Energy         DIIS error
 ---------------------------------------
    1   -1558.8905918915      6.48e-02  
    2   -1556.0634249499      4.76e-03  
    3   -1555.5109972057      1.27e-02  
    4   -1556.0882369452      3.43e-03  
    5   -1556.1261228039      1.09e-03  
    6   -1556.1295175191      3.41e-04  
    7   -1556.1298227048      1.20e-04  
    8   -1556.1298585726      4.16e-05  
    9   -1556.1298636119      1.97e-05  
   10   -1556.1298647827      7.55e-06  
   11   -1556.1298649909      1.37e-06  
   12   -1556.1298649951      6.28e-07  
   13   -1556.1298649968      6.19e-08  
   14   -1556.1298649968      9.84e-09  Convergence criterion met
 ---------------------------------------
 SCF time:   CPU 26.92s  wall 8.00s 
 SCF   energy in the final basis set =    -1556.1298649968
 Total energy in the final basis set =    -1556.1298649968

 --------------------------------------------------------------
             Orbital Energies (a.u.) and Symmetries
 --------------------------------------------------------------

 Alpha MOs, Restricted
 -- Occupied --                  
-101.60 -101.59 -101.58  -24.70  -10.34  -10.31   -9.52   -9.52
  1 A'    2 A'    3 A'    4 A'    5 A'    6 A'    7 A'    8 A'                 
 -9.513  -7.287  -7.282  -7.278  -7.277  -7.277  -7.272  -7.272
  9 A'   10 A'   11 A'    1 A"   12 A'   13 A'   14 A'    2 A"                 
 -7.267  -7.266  -1.257  -1.155  -0.992  -0.880  -0.657  -0.630
  3 A"   15 A'   16 A'   17 A'   18 A'   19 A'   20 A'   21 A'                 
 -0.567  -0.537  -0.530  -0.512  -0.511  -0.504  -0.397  -0.397
 22 A'    4 A"   23 A'    5 A"   24 A'   25 A'    6 A"   26 A'                 
 -0.343  -0.324  -0.243  -0.192
  7 A"   27 A'   28 A'    8 A"                                                 
 -- Virtual --                   
 -0.109  -0.099   0.000   0.018   0.026   0.038   0.040   0.050
 29 A'    9 A"   30 A'   31 A'   32 A'   33 A'   10 A"   34 A'                 
  0.067   0.071   0.078   0.081   0.090   0.096   0.114   0.120
 35 A'   36 A'   11 A"   37 A'   12 A"   38 A'   39 A'   13 A"                 
  0.126   0.142   0.150   0.162   0.173   0.183   0.199   0.210
 40 A'   14 A"   41 A'   42 A'   43 A'   44 A'   45 A'   46 A'                 
  0.221   0.238   0.302   0.336   0.348   0.356   0.369   0.400
 47 A'   48 A'   15 A"   49 A'   50 A'   51 A'   52 A'   16 A"                 
  0.404   0.409   0.423   0.437   0.441   0.472   0.498   0.510
 53 A'   54 A'   17 A"   18 A"   55 A'   56 A'   57 A'   19 A"                 
  0.532   0.572   0.586   0.588   0.647   0.673   0.682   0.683
 58 A'   59 A'   20 A"   60 A'   61 A'   21 A"   62 A'   22 A"                 
  0.739   0.753   0.775   0.797   0.846   0.866   0.886   0.916
 63 A'   23 A"   64 A'   24 A"   65 A'   66 A'   25 A"   26 A"                 
  0.919   0.991   1.043   1.081   1.129   1.167   1.236   1.288
 67 A'   68 A'   69 A'   70 A'   71 A'   72 A'   27 A"   73 A'                 
  1.316   1.358   1.433   1.436   1.456   1.545   1.570   1.615
 74 A'   75 A'   28 A"   76 A'   77 A'   78 A'   29 A"   79 A'                 
  1.615   1.733   1.842   1.890   1.979   2.078   2.182   2.216
 30 A"   31 A"   80 A'   81 A'   82 A'   83 A'   32 A"   33 A"                 
  2.219   2.240   2.264   2.272   2.323   2.359   2.419   2.561
 84 A'   85 A'   34 A"   86 A'   87 A'   88 A'   89 A'   90 A'                 
  2.648   2.728   2.850   3.044   3.338   3.375   3.758   3.807
 35 A"   36 A"   91 A'   92 A'   93 A'   94 A'   37 A"   95 A'                 
  3.905   3.986   4.618   6.290   6.372   6.509   9.839   9.885
 38 A"   96 A'   97 A'   39 A"   98 A'   99 A'  100 A'  101 A'                 
  9.951  23.458  23.573  25.706  25.765  25.840  25.875  25.958
102 A'  103 A'  104 A'   40 A"   41 A"  105 A'   42 A"  106 A'                 
 26.080  26.369  26.661  26.704  66.748 215.886 215.919 215.996
107 A'  108 A'  109 A'  110 A'  111 A'  112 A'  113 A'  114 A'                 

 Beta MOs, Restricted
 -- Occupied --                  
-101.60 -101.59 -101.58  -24.70  -10.34  -10.31   -9.52   -9.52
  1 A'    2 A'    3 A'    4 A'    5 A'    6 A'    7 A'    8 A'                 
 -9.513  -7.287  -7.282  -7.278  -7.277  -7.277  -7.272  -7.272
  9 A'   10 A'   11 A'    1 A"   12 A'   13 A'   14 A'    2 A"                 
 -7.267  -7.266  -1.257  -1.155  -0.992  -0.880  -0.657  -0.630
  3 A"   15 A'   16 A'   17 A'   18 A'   19 A'   20 A'   21 A'                 
 -0.567  -0.537  -0.530  -0.512  -0.511  -0.504  -0.397  -0.397
 22 A'    4 A"   23 A'    5 A"   24 A'   25 A'    6 A"   26 A'                 
 -0.343  -0.324  -0.243  -0.192
  7 A"   27 A'   28 A'    8 A"                                                 
 -- Virtual --                   
 -0.109  -0.099   0.000   0.018   0.026   0.038   0.040   0.050
 29 A'    9 A"   30 A'   31 A'   32 A'   33 A'   10 A"   34 A'                 
  0.067   0.071   0.078   0.081   0.090   0.096   0.114   0.120
 35 A'   36 A'   11 A"   37 A'   12 A"   38 A'   39 A'   13 A"                 
  0.126   0.142   0.150   0.162   0.173   0.183   0.199   0.210
 40 A'   14 A"   41 A'   42 A'   43 A'   44 A'   45 A'   46 A'                 
  0.221   0.238   0.302   0.336   0.348   0.356   0.369   0.400
 47 A'   48 A'   15 A"   49 A'   50 A'   51 A'   52 A'   16 A"                 
  0.404   0.409   0.423   0.437   0.441   0.472   0.498   0.510
 53 A'   54 A'   17 A"   18 A"   55 A'   56 A'   57 A'   19 A"                 
  0.532   0.572   0.586   0.588   0.647   0.673   0.682   0.683
 58 A'   59 A'   20 A"   60 A'   61 A'   21 A"   62 A'   22 A"                 
  0.739   0.753   0.775   0.797   0.846   0.866   0.886   0.916
 63 A'   23 A"   64 A'   24 A"   65 A'   66 A'   25 A"   26 A"                 
  0.919   0.991   1.043   1.081   1.129   1.167   1.236   1.288
 67 A'   68 A'   69 A'   70 A'   71 A'   72 A'   27 A"   73 A'                 
  1.316   1.358   1.433   1.436   1.456   1.545   1.570   1.615
 74 A'   75 A'   28 A"   76 A'   77 A'   78 A'   29 A"   79 A'                 
  1.615   1.733   1.842   1.890   1.979   2.078   2.182   2.216
 30 A"   31 A"   80 A'   81 A'   82 A'   83 A'   32 A"   33 A"                 
  2.219   2.240   2.264   2.272   2.323   2.359   2.419   2.561
 84 A'   85 A'   34 A"   86 A'   87 A'   88 A'   89 A'   90 A'                 
  2.648   2.728   2.850   3.044   3.338   3.375   3.758   3.807
 35 A"   36 A"   91 A'   92 A'   93 A'   94 A'   37 A"   95 A'                 
  3.905   3.986   4.618   6.290   6.372   6.509   9.839   9.885
 38 A"   96 A'   97 A'   39 A"   98 A'   99 A'  100 A'  101 A'                 
  9.951  23.458  23.573  25.706  25.765  25.840  25.875  25.958
102 A'  103 A'  104 A'   40 A"   41 A"  105 A'   42 A"  106 A'                 
 26.080  26.369  26.661  26.704  66.748 215.886 215.919 215.996
107 A'  108 A'  109 A'  110 A'  111 A'  112 A'  113 A'  114 A'                 
 --------------------------------------------------------------

          Ground-State Mulliken Net Atomic Charges

     Atom                 Charge (a.u.)
  ----------------------------------------
      1 Cl                    0.388863
      2 Cl                    0.417358
      3 F                    -0.058393
      4 Cl                    0.349942
      5 C                    -0.481763
      6 C                    -0.616006
  ----------------------------------------
  Sum of atomic charges =    -0.000000

 -----------------------------------------------------------------
                    Cartesian Multipole Moments
 -----------------------------------------------------------------
    Charge (ESU x 10^10)
                -0.0000
    Dipole Moment (Debye)
         X      -0.7894      Y       1.1904      Z      -0.0000
       Tot       1.4284
    Quadrupole Moments (Debye-Ang)
        XX     -48.8590     XY       2.3505     YY     -57.4327
        XZ      -0.0000     YZ       0.0000     ZZ     -53.4688
    Octopole Moments (Debye-Ang^2)
       XXX       3.4888    XXY       7.2151    XYY       0.9162
       YYY      -1.6525    XXZ      -0.0000    XYZ      -0.0000
       YYZ      -0.0000    XZZ       3.0466    YZZ      -1.4918
       ZZZ       0.0000
    Hexadecapole Moments (Debye-Ang^3)
      XXXX   -1043.9116   XXXY       8.1555   XXYY    -234.3066
      XYYY      -7.6519   YYYY    -317.5172   XXXZ      -0.0000
      XXYZ       0.0000   XYYZ      -0.0000   YYYZ       0.0000
      XXZZ    -195.0478   XYZZ      -4.3320   YYZZ     -62.0954
      XZZZ      -0.0000   YZZZ      -0.0000   ZZZZ     -60.6145
 -----------------------------------------------------------------
 Calculating analytic gradient of the SCF energy
 Gradient of SCF Energy
            1           2           3           4           5           6
    1  -0.2010382   0.1121661   0.0678683   0.2116753   0.2711007  -0.4617722
    2  -0.3242219  -0.5251286   0.1230420   0.4953090   0.1791281   0.0518714
    3  -0.0000000   0.0000000   0.0000000  -0.0000000   0.0000000   0.0000000
 Max gradient component =       5.251E-01
 RMS gradient           =       2.433E-01
 Gradient time:  CPU 6.53 s  wall 1.73 s
 Geometry Optimization Parameters
   NAtoms,    NIC,     NZ,  NCons,   NDum,   NFix, NCnnct, MaxDiis
        6      37       0       0       0       0       0       0


** GEOMETRY OPTIMIZATION IN DELOCALIZED INTERNAL COORDINATES **
   Searching for a Minimum

   Optimization Cycle:   1

                       Coordinates (Angstroms)
     ATOM                X               Y               Z
      1  Cl        2.2950415802    0.6791017647    0.0000000000
      2  Cl       -1.6877412775    1.0498317314    0.0000000000
      3  F         2.1096765969   -1.3122896642    0.0000000000
      4  Cl       -1.8731062608   -0.9415596975    0.0000000000
      5  C         1.2066633741   -0.2239114581    0.0000000000
      6  C        -0.7847280547   -0.0385464747    0.0000000000
   Point Group: cs    Number of degrees of freedom:     9


   Energy is  -1556.129864997


 Attempting to Generate Delocalized Internal Coordinates

 ** Taking Steepest Descent Step **
 Calculated Step too Large.  Step scaled by  0.519249
 Step Taken.  Stepsize is  0.300000

                             Maximum     Tolerance    Cnvgd?
         Gradient           0.366606      0.000300      NO
         Displacement       0.190360      0.001200      NO
         Energy change     *********      0.000001      NO


 New Cartesian Coordinates Obtained by Inverse Iteration

 Displacement from previous Coordinates is:  0.184439
 ----------------------------------------------------------------
             Standard Nuclear Orientation (Angstroms)
    I     Atom           X                Y                Z
 ----------------------------------------------------------------
    1      Cl      2.3361870741     0.7097031869     0.0000000000
    2      Cl     -1.6960999366     1.0926564401     0.0000000000
    3      F       2.0804456085    -1.3187447690     0.0000000000
    4      Cl     -1.8951856489    -0.9922748306     0.0000000000
    5      C       1.1968596892    -0.2302506367     0.0000000000
    6      C      -0.7564008282    -0.0484631893     0.0000000000
 ----------------------------------------------------------------
 Molecular Point Group                 Cs    NOp =  2
 Largest Abelian Subgroup              Cs    NOp =  2
 Nuclear Repulsion Energy =   421.9813136254 hartrees
 There are       36 alpha and       36 beta electrons
 Applying Cartesian multipole field
    Component          Value
    ---------          -----
     (2,0,0)        1.00000E-11
     (0,2,0)        2.00000E-11
     (0,0,2)       -3.00000E-11
 Nucleus-field energy     =     0.0000000135 hartrees
 Requested basis set is 6-311++G(d,p)
 There are 57 shells and 156 basis functions
 A cutoff of  1.0D-11 yielded   1342 shell pairs
 There are     10940 function pairs (     11798 Cartesian)
 Smallest overlap matrix eigenvalue = 8.41E-05
 Guess MOs from SCF MO coefficient file

 -----------------------------------------------------------------------
  General SCF calculation program by
  Eric Jon Sundstrom, Paul Horn, Yuezhi Mao, Dmitri Zuev, Alec White,
  David Stuck, Shaama M.S., Shane Yost, Joonho Lee, David Small,
  Daniel Levine, Susi Lehtola, Hugh Burton, Evgeny Epifanovsky
 -----------------------------------------------------------------------
 Exchange:     0.2000 Hartree-Fock + 0.0800 Slater + 0.7200 B88
 Correlation:  0.1900 VWN1RPA + 0.8100 LYP
 Using SG-1 standard quadrature grid
 using 4 threads for integral computing
 -------------------------------------------------------
 OpenMP Integral computing Module                
 Release: version 2.0, May 2017, Q-Chem Inc. Pleasanton 
 -------------------------------------------------------
 -------------------------------------------------------
 OpenMP BLAS3 based DFT computing Module                
 Release: version 1.0, May 2013, Q-Chem Inc. Pittsburgh 
 -------------------------------------------------------
 A restricted SCF calculation will be
 performed using DIIS
 SCF converges when DIIS error is below 1.0e-08
 ---------------------------------------
  Cycle       Energy         DIIS error
 ---------------------------------------
    1   -1556.2677949200      1.60e-03  
    2   -1556.2718083225      1.28e-03  
    3   -1556.2601786242      2.12e-03  
    4   -1556.2740730693      8.91e-04  
    5   -1556.2769929390      8.24e-05  
    6   -1556.2770080548      3.31e-05  
    7   -1556.2770099547      1.11e-05  
    8   -1556.2770102069      1.65e-06  
    9   -1556.2770102131      3.33e-07  
   10   -1556.2770102134      1.21e-07  
   11   -1556.2770102134      4.22e-08  
   12   -1556.2770102134      6.32e-09  Convergence criterion met
 ---------------------------------------
 SCF time:   CPU 22.85s  wall 6.00s 
 SCF   energy in the final basis set =    -1556.2770102134
 Total energy in the final basis set =    -1556.2770102134

 --------------------------------------------------------------
             Orbital Energies (a.u.) and Symmetries
 --------------------------------------------------------------

 Alpha MOs, Restricted
 -- Occupied --                  
-101.60 -101.59 -101.59  -24.71  -10.35  -10.32   -9.52   -9.52
  1 A'    2 A'    3 A'    4 A'    5 A'    6 A'    7 A'    8 A'                 
 -9.511  -7.284  -7.279  -7.275  -7.275  -7.274  -7.269  -7.269
  9 A'   10 A'   11 A'    1 A"   12 A'   13 A'    2 A"   14 A'                 
 -7.265  -7.265  -1.260  -1.106  -0.972  -0.871  -0.662  -0.628
  3 A"   15 A'   16 A'   17 A'   18 A'   19 A'   20 A'   21 A'                 
 -0.558  -0.528  -0.515  -0.503  -0.502  -0.494  -0.399  -0.394
 22 A'   23 A'    4 A"   24 A'    5 A"   25 A'   26 A'    6 A"                 
 -0.344  -0.329  -0.258  -0.201
  7 A"   27 A'   28 A'    8 A"                                                 
 -- Virtual --                   
 -0.103  -0.101   0.001   0.013   0.026   0.036   0.042   0.048
 29 A'    9 A"   30 A'   31 A'   32 A'   33 A'   10 A"   34 A'                 
  0.067   0.072   0.078   0.078   0.090   0.090   0.110   0.119
 35 A'   36 A'   11 A"   37 A'   38 A'   12 A"   39 A'   13 A"                 
  0.121   0.143   0.149   0.155   0.169   0.175   0.197   0.205
 40 A'   14 A"   41 A'   42 A'   43 A'   44 A'   45 A'   46 A'                 
  0.219   0.240   0.301   0.333   0.348   0.362   0.381   0.403
 47 A'   48 A'   15 A"   49 A'   50 A'   51 A'   52 A'   53 A'                 
  0.410   0.417   0.427   0.441   0.441   0.478   0.486   0.514
 16 A"   54 A'   17 A"   55 A'   18 A"   56 A'   57 A'   19 A"                 
  0.520   0.562   0.578   0.592   0.637   0.669   0.683   0.690
 58 A'   59 A'   20 A"   60 A'   61 A'   62 A'   21 A"   22 A"                 
  0.736   0.755   0.780   0.808   0.842   0.864   0.883   0.895
 63 A'   23 A"   64 A'   24 A"   65 A'   66 A'   25 A"   26 A"                 
  0.916   0.971   1.023   1.056   1.096   1.157   1.230   1.241
 67 A'   68 A'   69 A'   70 A'   71 A'   72 A'   27 A"   73 A'                 
  1.291   1.302   1.424   1.424   1.452   1.506   1.516   1.572
 74 A'   75 A'   28 A"   76 A'   77 A'   78 A'   29 A"   30 A"                 
  1.615   1.697   1.780   1.872   1.924   2.061   2.186   2.192
 79 A'   31 A"   80 A'   81 A'   82 A'   83 A'   84 A'   32 A"                 
  2.212   2.222   2.262   2.263   2.331   2.373   2.428   2.582
 85 A'   33 A"   34 A"   86 A'   87 A'   88 A'   89 A'   90 A'                 
  2.635   2.715   2.833   3.011   3.242   3.378   3.753   3.793
 35 A"   36 A"   91 A'   92 A'   93 A'   94 A'   37 A"   95 A'                 
  3.909   3.977   4.621   6.284   6.367   6.504   9.801   9.834
 38 A"   96 A'   97 A'   39 A"   98 A'   99 A'  100 A'  101 A'                 
  9.892  23.408  23.481  25.712  25.772  25.812  25.878  25.925
102 A'  103 A'  104 A'   40 A"   41 A"  105 A'   42 A"  106 A'                 
 26.084  26.311  26.353  26.637  66.739 215.820 215.848 215.919
107 A'  108 A'  109 A'  110 A'  111 A'  112 A'  113 A'  114 A'                 

 Beta MOs, Restricted
 -- Occupied --                  
-101.60 -101.59 -101.59  -24.71  -10.35  -10.32   -9.52   -9.52
  1 A'    2 A'    3 A'    4 A'    5 A'    6 A'    7 A'    8 A'                 
 -9.511  -7.284  -7.279  -7.275  -7.275  -7.274  -7.269  -7.269
  9 A'   10 A'   11 A'    1 A"   12 A'   13 A'    2 A"   14 A'                 
 -7.265  -7.265  -1.260  -1.106  -0.972  -0.871  -0.662  -0.628
  3 A"   15 A'   16 A'   17 A'   18 A'   19 A'   20 A'   21 A'                 
 -0.558  -0.528  -0.515  -0.503  -0.502  -0.494  -0.399  -0.394
 22 A'   23 A'    4 A"   24 A'    5 A"   25 A'   26 A'    6 A"                 
 -0.344  -0.329  -0.258  -0.201
  7 A"   27 A'   28 A'    8 A"                                                 
 -- Virtual --                   
 -0.103  -0.101   0.001   0.013   0.026   0.036   0.042   0.048
 29 A'    9 A"   30 A'   31 A'   32 A'   33 A'   10 A"   34 A'                 
  0.067   0.072   0.078   0.078   0.090   0.090   0.110   0.119
 35 A'   36 A'   11 A"   37 A'   38 A'   12 A"   39 A'   13 A"                 
  0.121   0.143   0.149   0.155   0.169   0.175   0.197   0.205
 40 A'   14 A"   41 A'   42 A'   43 A'   44 A'   45 A'   46 A'                 
  0.219   0.240   0.301   0.333   0.348   0.362   0.381   0.403
 47 A'   48 A'   15 A"   49 A'   50 A'   51 A'   52 A'   53 A'                 
  0.410   0.417   0.427   0.441   0.441   0.478   0.486   0.514
 16 A"   54 A'   17 A"   55 A'   18 A"   56 A'   57 A'   19 A"                 
  0.520   0.562   0.578   0.592   0.637   0.669   0.683   0.690
 58 A'   59 A'   20 A"   60 A'   61 A'   62 A'   21 A"   22 A"                 
  0.736   0.755   0.780   0.808   0.842   0.864   0.883   0.895
 63 A'   23 A"   64 A'   24 A"   65 A'   66 A'   25 A"   26 A"                 
  0.916   0.971   1.023   1.056   1.096   1.157   1.230   1.241
 67 A'   68 A'   69 A'   70 A'   71 A'   72 A'   27 A"   73 A'                 
  1.291   1.302   1.424   1.424   1.452   1.506   1.516   1.572
 74 A'   75 A'   28 A"   76 A'   77 A'   78 A'   29 A"   30 A"                 
  1.615   1.697   1.780   1.872   1.924   2.061   2.186   2.192
 79 A'   31 A"   80 A'   81 A'   82 A'   83 A'   84 A'   32 A"                 
  2.212   2.222   2.262   2.263   2.331   2.373   2.428   2.582
 85 A'   33 A"   34 A"   86 A'   87 A'   88 A'   89 A'   90 A'                 
  2.635   2.715   2.833   3.011   3.242   3.378   3.753   3.793
 35 A"   36 A"   91 A'   92 A'   93 A'   94 A'   37 A"   95 A'                 
  3.909   3.977   4.621   6.284   6.367   6.504   9.801   9.834
 38 A"   96 A'   97 A'   39 A"   98 A'   99 A'  100 A'  101 A'                 
  9.892  23.408  23.481  25.712  25.772  25.812  25.878  25.925
102 A'  103 A'  104 A'   40 A"   41 A"  105 A'   42 A"  106 A'                 
 26.084  26.311  26.353  26.637  66.739 215.820 215.848 215.919
107 A'  108 A'  109 A'  110 A'  111 A'  112 A'  113 A'  114 A'                 
 --------------------------------------------------------------

          Ground-State Mulliken Net Atomic Charges

     Atom                 Charge (a.u.)
  ----------------------------------------
      1 Cl                    0.372690
      2 Cl                    0.433934
      3 F                    -0.042036
      4 Cl                    0.345911
      5 C                    -0.509905
      6 C                    -0.600595
  ----------------------------------------
  Sum of atomic charges =    -0.000000

 -----------------------------------------------------------------
                    Cartesian Multipole Moments
 -----------------------------------------------------------------
    Charge (ESU x 10^10)
                -0.0000
    Dipole Moment (Debye)
         X      -0.7816      Y       1.0307      Z      -0.0000
       Tot       1.2936
    Quadrupole Moments (Debye-Ang)
        XX     -49.1539     XY       2.0972     YY     -57.0114
        XZ      -0.0000     YZ       0.0000     ZZ     -53.8644
    Octopole Moments (Debye-Ang^2)
       XXX       3.2878    XXY       6.3431    XYY       0.4349
       YYY      -2.4442    XXZ       0.0000    XYZ       0.0000
       YYZ       0.0000    XZZ       2.9564    YZZ      -1.7853
       ZZZ      -0.0000
    Hexadecapole Moments (Debye-Ang^3)
      XXXX   -1060.7481   XXXY       2.7070   XXYY    -237.0164
      XYYY     -14.2278   YYYY    -331.8370   XXXZ      -0.0000
      XXYZ       0.0000   XYYZ      -0.0000   YYYZ       0.0000
      XXZZ    -198.5887   XYZZ      -6.3647   YYZZ     -64.8068
      XZZZ      -0.0000   YZZZ       0.0000   ZZZZ     -61.0742
 -----------------------------------------------------------------
 Calculating analytic gradient of the SCF energy
 Gradient of SCF Energy
            1           2           3           4           5           6
    1  -0.1250979   0.0549970   0.0696603   0.1283067   0.2010027  -0.3288688
    2  -0.2392914  -0.3797858   0.1037462   0.3609315   0.1139832   0.0404163
    3   0.0000000  -0.0000000  -0.0000000   0.0000000  -0.0000000  -0.0000000
 Max gradient component =       3.798E-01
 RMS gradient           =       1.741E-01
 Gradient time:  CPU 6.43 s  wall 1.70 s
 Geometry Optimization Parameters
   NAtoms,    NIC,     NZ,  NCons,   NDum,   NFix, NCnnct, MaxDiis
        6      37       0       0       0       0       0       0


** GEOMETRY OPTIMIZATION IN DELOCALIZED INTERNAL COORDINATES **
   Searching for a Minimum

   Optimization Cycle:   2

                       Coordinates (Angstroms)
     ATOM                X               Y               Z
      1  Cl        2.3361870741    0.7097031869    0.0000000000
      2  Cl       -1.6960999366    1.0926564401    0.0000000000
      3  F         2.0804456085   -1.3187447690    0.0000000000
      4  Cl       -1.8951856489   -0.9922748306    0.0000000000
      5  C         1.1968596892   -0.2302506367    0.0000000000
      6  C        -0.7564008282   -0.0484631893    0.0000000000
   Point Group: cs    Number of degrees of freedom:     9


   Energy is  -1556.277010213

 Hessian Updated using BFGS Update

 ** Taking Steepest Descent Step **
 Calculated Step too Large.  Step scaled by  0.717862
 Step Taken.  Stepsize is  0.300000

                             Maximum     Tolerance    Cnvgd?
         Gradient           0.259277      0.000300      NO
         Displacement       0.186125      0.001200      NO
         Energy change     -0.147145      0.000001      NO


 New Cartesian Coordinates Obtained by Inverse Iteration

 Displacement from previous Coordinates is:  0.194706
 ----------------------------------------------------------------
             Standard Nuclear Orientation (Angstroms)
    I     Atom           X                Y                Z
 ----------------------------------------------------------------
    1      Cl      2.3561150256     0.7430087905     0.0000000000
    2      Cl     -1.6831493372     1.1351592352     0.0000000000
    3      F       2.0317540554    -1.3258573745     0.0000000000
    4      Cl     -1.8960362416    -1.0461869115     0.0000000000
    5      C       1.1774603362    -0.2344327654     0.0000000000
    6      C      -0.7203378802    -0.0590647729     0.0000000000
 ----------------------------------------------------------------
 Molecular Point Group                 Cs    NOp =  2
 Largest Abelian Subgroup              Cs    NOp =  2
 Nuclear Repulsion Energy =   414.6223441068 hartrees
 There are       36 alpha and       36 beta electrons
 Applying Cartesian multipole field
    Component          Value
    ---------          -----
     (2,0,0)        1.00000E-11
     (0,2,0)        2.00000E-11
     (0,0,2)       -3.00000E-11
 Nucleus-field energy     =     0.0000000137 hartrees
 Requested basis set is 6-311++G(d,p)
 There are 57 shells and 156 basis functions
 A cutoff of  1.0D-11 yielded   1339 shell pairs
 There are     10956 function pairs (     11822 Cartesian)
 Smallest overlap matrix eigenvalue = 8.33E-05
 Guess MOs from SCF MO coefficient file

 -----------------------------------------------------------------------
  General SCF calculation program by
  Eric Jon Sundstrom, Paul Horn, Yuezhi Mao, Dmitri Zuev, Alec White,
  David Stuck, Shaama M.S., Shane Yost, Joonho Lee, David Small,
  Daniel Levine, Susi Lehtola, Hugh Burton, Evgeny Epifanovsky
 -----------------------------------------------------------------------
 Exchange:     0.2000 Hartree-Fock + 0.0800 Slater + 0.7200 B88
 Correlation:  0.1900 VWN1RPA + 0.8100 LYP
 Using SG-1 standard quadrature grid
 using 4 threads for integral computing
 -------------------------------------------------------
 OpenMP Integral computing Module                
 Release: version 2.0, May 2017, Q-Chem Inc. Pleasanton 
 -------------------------------------------------------
 -------------------------------------------------------
 OpenMP BLAS3 based DFT computing Module                
 Release: version 1.0, May 2013, Q-Chem Inc. Pittsburgh 
 -------------------------------------------------------
 A restricted SCF calculation will be
 performed using DIIS
 SCF converges when DIIS error is below 1.0e-08
 ---------------------------------------
  Cycle       Energy         DIIS error
 ---------------------------------------
    1   -1556.3789635290      1.33e-03  
    2   -1556.3832367580      9.16e-04  
    3   -1556.3758682014      1.66e-03  
    4   -1556.3845527082      6.10e-04  
    5   -1556.3858984183      6.80e-05  
    6   -1556.3859102851      2.34e-05  
    7   -1556.3859112669      8.74e-06  
    8   -1556.3859114127      1.44e-06  
    9   -1556.3859114173      2.97e-07  
   10   -1556.3859114176      9.30e-08  
   11   -1556.3859114176      3.98e-08  
   12   -1556.3859114176      7.60e-09  Convergence criterion met
 ---------------------------------------
 SCF time:   CPU 22.84s  wall 6.00s 
 SCF   energy in the final basis set =    -1556.3859114176
 Total energy in the final basis set =    -1556.3859114176

 --------------------------------------------------------------
             Orbital Energies (a.u.) and Symmetries
 --------------------------------------------------------------

 Alpha MOs, Restricted
 -- Occupied --                  
-101.60 -101.59 -101.59  -24.72  -10.36  -10.33   -9.52   -9.51
  1 A'    2 A'    3 A'    4 A'    5 A'    6 A'    7 A'    8 A'                 
 -9.510  -7.283  -7.277  -7.274  -7.273  -7.272  -7.267  -7.266
  9 A'   10 A'   11 A'   12 A'    1 A"   13 A'    2 A"   14 A'                 
 -7.264  -7.263  -1.265  -1.065  -0.955  -0.865  -0.669  -0.626
  3 A"   15 A'   16 A'   17 A'   18 A'   19 A'   20 A'   21 A'                 
 -0.554  -0.530  -0.512  -0.496  -0.484  -0.482  -0.399  -0.391
 22 A'   23 A'    4 A"   24 A'    5 A"   25 A'   26 A'    6 A"                 
 -0.345  -0.336  -0.273  -0.210
  7 A"   27 A'   28 A'    8 A"                                                 
 -- Virtual --                   
 -0.100  -0.092   0.001   0.008   0.028   0.034   0.044   0.047
  9 A"   29 A'   30 A'   31 A'   32 A'   33 A'   10 A"   34 A'                 
  0.066   0.072   0.076   0.078   0.086   0.090   0.105   0.117
 35 A'   36 A'   37 A'   11 A"   38 A'   12 A"   39 A'   40 A'                 
  0.119   0.144   0.146   0.149   0.166   0.175   0.193   0.204
 13 A"   14 A"   41 A'   42 A'   43 A'   44 A'   45 A'   46 A'                 
  0.218   0.241   0.301   0.329   0.348   0.364   0.391   0.403
 47 A'   48 A'   15 A"   49 A'   50 A'   51 A'   52 A'   53 A'                 
  0.416   0.417   0.431   0.446   0.446   0.467   0.500   0.513
 54 A'   16 A"   17 A"   18 A"   55 A'   56 A'   57 A'   58 A'                 
  0.518   0.557   0.569   0.600   0.628   0.668   0.688   0.696
 19 A"   59 A'   20 A"   60 A'   61 A'   62 A'   21 A"   22 A"                 
  0.736   0.769   0.786   0.815   0.848   0.867   0.876   0.886
 63 A'   23 A"   64 A'   24 A"   65 A'   66 A'   25 A"   26 A"                 
  0.916   0.955   1.002   1.021   1.081   1.161   1.205   1.225
 67 A'   68 A'   69 A'   70 A'   71 A'   72 A'   73 A'   27 A"                 
  1.249   1.273   1.411   1.417   1.446   1.469   1.484   1.542
 74 A'   75 A'   28 A"   76 A'   77 A'   29 A"   78 A'   30 A"                 
  1.620   1.678   1.743   1.842   1.890   2.051   2.168   2.191
 79 A'   31 A"   80 A'   81 A'   82 A'   83 A'   84 A'   85 A'                 
  2.199   2.225   2.259   2.265   2.335   2.382   2.439   2.589
 32 A"   33 A"   34 A"   86 A'   87 A'   88 A'   89 A'   90 A'                 
  2.622   2.709   2.815   2.989   3.172   3.403   3.747   3.778
 35 A"   36 A"   91 A'   92 A'   93 A'   94 A'   37 A"   95 A'                 
  3.916   3.976   4.632   6.278   6.362   6.506   9.763   9.795
 38 A"   96 A'   97 A'   39 A"   98 A'   99 A'  100 A'  101 A'                 
  9.855  23.373  23.406  25.723  25.759  25.775  25.872  25.892
102 A'  103 A'  104 A'   40 A"  105 A'   41 A"   42 A"  106 A'                 
 26.075  26.170  26.319  26.644  66.729 215.765 215.796 215.873
107 A'  108 A'  109 A'  110 A'  111 A'  112 A'  113 A'  114 A'                 

 Beta MOs, Restricted
 -- Occupied --                  
-101.60 -101.59 -101.59  -24.72  -10.36  -10.33   -9.52   -9.51
  1 A'    2 A'    3 A'    4 A'    5 A'    6 A'    7 A'    8 A'                 
 -9.510  -7.283  -7.277  -7.274  -7.273  -7.272  -7.267  -7.266
  9 A'   10 A'   11 A'   12 A'    1 A"   13 A'    2 A"   14 A'                 
 -7.264  -7.263  -1.265  -1.065  -0.955  -0.865  -0.669  -0.626
  3 A"   15 A'   16 A'   17 A'   18 A'   19 A'   20 A'   21 A'                 
 -0.554  -0.530  -0.512  -0.496  -0.484  -0.482  -0.399  -0.391
 22 A'   23 A'    4 A"   24 A'    5 A"   25 A'   26 A'    6 A"                 
 -0.345  -0.336  -0.273  -0.210
  7 A"   27 A'   28 A'    8 A"                                                 
 -- Virtual --                   
 -0.100  -0.092   0.001   0.008   0.028   0.034   0.044   0.047
  9 A"   29 A'   30 A'   31 A'   32 A'   33 A'   10 A"   34 A'                 
  0.066   0.072   0.076   0.078   0.086   0.090   0.105   0.117
 35 A'   36 A'   37 A'   11 A"   38 A'   12 A"   39 A'   40 A'                 
  0.119   0.144   0.146   0.149   0.166   0.175   0.193   0.204
 13 A"   14 A"   41 A'   42 A'   43 A'   44 A'   45 A'   46 A'                 
  0.218   0.241   0.301   0.329   0.348   0.364   0.391   0.403
 47 A'   48 A'   15 A"   49 A'   50 A'   51 A'   52 A'   53 A'                 
  0.416   0.417   0.431   0.446   0.446   0.467   0.500   0.513
 54 A'   16 A"   17 A"   18 A"   55 A'   56 A'   57 A'   58 A'                 
  0.518   0.557   0.569   0.600   0.628   0.668   0.688   0.696
 19 A"   59 A'   20 A"   60 A'   61 A'   62 A'   21 A"   22 A"                 
  0.736   0.769   0.786   0.815   0.848   0.867   0.876   0.886
 63 A'   23 A"   64 A'   24 A"   65 A'   66 A'   25 A"   26 A"                 
  0.916   0.955   1.002   1.021   1.081   1.161   1.205   1.225
 67 A'   68 A'   69 A'   70 A'   71 A'   72 A'   73 A'   27 A"                 
  1.249   1.273   1.411   1.417   1.446   1.469   1.484   1.542
 74 A'   75 A'   28 A"   76 A'   77 A'   29 A"   78 A'   30 A"                 
  1.620   1.678   1.743   1.842   1.890   2.051   2.168   2.191
 79 A'   31 A"   80 A'   81 A'   82 A'   83 A'   84 A'   85 A'                 
  2.199   2.225   2.259   2.265   2.335   2.382   2.439   2.589
 32 A"   33 A"   34 A"   86 A'   87 A'   88 A'   89 A'   90 A'                 
  2.622   2.709   2.815   2.989   3.172   3.403   3.747   3.778
 35 A"   36 A"   91 A'   92 A'   93 A'   94 A'   37 A"   95 A'                 
  3.916   3.976   4.632   6.278   6.362   6.506   9.763   9.795
 38 A"   96 A'   97 A'   39 A"   98 A'   99 A'  100 A'  101 A'                 
  9.855  23.373  23.406  25.723  25.759  25.775  25.872  25.892
102 A'  103 A'  104 A'   40 A"  105 A'   41 A"   42 A"  106 A'                 
 26.075  26.170  26.319  26.644  66.729 215.765 215.796 215.873
107 A'  108 A'  109 A'  110 A'  111 A'  112 A'  113 A'  114 A'                 
 --------------------------------------------------------------

          Ground-State Mulliken Net Atomic Charges

     Atom                 Charge (a.u.)
  ----------------------------------------
      1 Cl                    0.358257
      2 Cl                    0.439929
      3 F                    -0.024722
      4 Cl                    0.341421
      5 C                    -0.542784
      6 C                    -0.572101
  ----------------------------------------
  Sum of atomic charges =    -0.000000

 -----------------------------------------------------------------
                    Cartesian Multipole Moments
 -----------------------------------------------------------------
    Charge (ESU x 10^10)
                -0.0000
    Dipole Moment (Debye)
         X      -0.6815      Y       0.8852      Z       0.0000
       Tot       1.1171
    Quadrupole Moments (Debye-Ang)
        XX     -49.5846     XY       1.8848     YY     -56.5499
        XZ       0.0000     YZ      -0.0000     ZZ     -54.1710
    Octopole Moments (Debye-Ang^2)
       XXX       3.3356    XXY       5.4324    XYY      -0.1062
       YYY      -3.1647    XXZ       0.0000    XYZ      -0.0000
       YYZ       0.0000    XZZ       2.8237    YZZ      -2.0873
       ZZZ       0.0000
    Hexadecapole Moments (Debye-Ang^3)
      XXXX   -1059.6042   XXXY      -3.2179   XXYY    -236.1079
      XYYY     -21.1653   YYYY    -347.5340   XXXZ      -0.0000
      XXYZ      -0.0000   XYYZ      -0.0000   YYYZ      -0.0000
      XXZZ    -198.6657   XYZZ      -8.5891   YYZZ     -67.8581
      XZZZ      -0.0000   YZZZ      -0.0000   ZZZZ     -61.4307
 -----------------------------------------------------------------
 Calculating analytic gradient of the SCF energy
 Gradient of SCF Energy
            1           2           3           4           5           6
    1  -0.0762477   0.0206890   0.0675424   0.0745603   0.1618731  -0.2484171
    2  -0.1787220  -0.2732102   0.0858431   0.2626722   0.0717156   0.0317013
    3   0.0000000  -0.0000000   0.0000000   0.0000000  -0.0000000  -0.0000000
 Max gradient component =       2.732E-01
 RMS gradient           =       1.277E-01
 Gradient time:  CPU 6.42 s  wall 1.71 s
 Geometry Optimization Parameters
   NAtoms,    NIC,     NZ,  NCons,   NDum,   NFix, NCnnct, MaxDiis
        6      37       0       0       0       0       0       0

 Cartesian Hessian Update
 Hessian Updated using BFGS Update


** GEOMETRY OPTIMIZATION IN DELOCALIZED INTERNAL COORDINATES **
   Searching for a Minimum

   Optimization Cycle:   3

                       Coordinates (Angstroms)
     ATOM                X               Y               Z
      1  Cl        2.3561150256    0.7430087905    0.0000000000
      2  Cl       -1.6831493372    1.1351592352    0.0000000000
      3  F         2.0317540554   -1.3258573745    0.0000000000
      4  Cl       -1.8960362416   -1.0461869115    0.0000000000
      5  C         1.1774603362   -0.2344327654    0.0000000000
      6  C        -0.7203378802   -0.0590647729    0.0000000000
   Point Group: cs    Number of degrees of freedom:     9


   Energy is  -1556.385911418

 Hessian Updated using BFGS Update

  9 Hessian modes will be used to form the next step
  Hessian Eigenvalues:
     0.080155    0.186764    0.249884    0.250045    0.315899    0.386073
     0.606443    0.950046    1.029586

 Minimum Search - Taking Simple RFO Step
 Searching for Lamda that Minimizes Along All modes
 Value Taken    Lamda =  -0.23226976
 Calculated Step too Large.  Step scaled by  0.388979
 Step Taken.  Stepsize is  0.300000

                             Maximum     Tolerance    Cnvgd?
         Gradient           0.191905      0.000300      NO
         Displacement       0.187925      0.001200      NO
         Energy change     -0.108901      0.000001      NO


 New Cartesian Coordinates Obtained by Inverse Iteration

 Displacement from previous Coordinates is:  0.318076
 ----------------------------------------------------------------
             Standard Nuclear Orientation (Angstroms)
    I     Atom           X                Y                Z
 ----------------------------------------------------------------
    1      Cl      2.3149099665     0.7770823311     0.0000000000
    2      Cl     -1.6178477112     1.1623048496     0.0000000000
    3      F       1.9397733155    -1.3335926784     0.0000000000
    4      Cl     -1.8397800210    -1.0916106180     0.0000000000
    5      C       1.1260671863    -0.2322461728     0.0000000000
    6      C      -0.6573167780    -0.0693115100     0.0000000000
 ----------------------------------------------------------------
 Molecular Point Group                 Cs    NOp =  2
 Largest Abelian Subgroup              Cs    NOp =  2
 Nuclear Repulsion Energy =   415.1540631635 hartrees
 There are       36 alpha and       36 beta electrons
 Applying Cartesian multipole field
    Component          Value
    ---------          -----
     (2,0,0)        1.00000E-11
     (0,2,0)        2.00000E-11
     (0,0,2)       -3.00000E-11
 Nucleus-field energy     =     0.0000000135 hartrees
 Requested basis set is 6-311++G(d,p)
 There are 57 shells and 156 basis functions
 A cutoff of  1.0D-11 yielded   1347 shell pairs
 There are     10993 function pairs (     11859 Cartesian)
 Smallest overlap matrix eigenvalue = 6.46E-05
 Guess MOs from SCF MO coefficient file

 -----------------------------------------------------------------------
  General SCF calculation program by
  Eric Jon Sundstrom, Paul Horn, Yuezhi Mao, Dmitri Zuev, Alec White,
  David Stuck, Shaama M.S., Shane Yost, Joonho Lee, David Small,
  Daniel Levine, Susi Lehtola, Hugh Burton, Evgeny Epifanovsky
 -----------------------------------------------------------------------
 Exchange:     0.2000 Hartree-Fock + 0.0800 Slater + 0.7200 B88
 Correlation:  0.1900 VWN1RPA + 0.8100 LYP
 Using SG-1 standard quadrature grid
 using 4 threads for integral computing
 -------------------------------------------------------
 OpenMP Integral computing Module                
 Release: version 2.0, May 2017, Q-Chem Inc. Pleasanton 
 -------------------------------------------------------
 -------------------------------------------------------
 OpenMP BLAS3 based DFT computing Module                
 Release: version 1.0, May 2013, Q-Chem Inc. Pittsburgh 
 -------------------------------------------------------
 A restricted SCF calculation will be
 performed using DIIS
 SCF converges when DIIS error is below 1.0e-08
 ---------------------------------------
  Cycle       Energy         DIIS error
 ---------------------------------------
    1   -1556.4668441232      1.06e-03  
    2   -1556.4711664163      3.98e-04  
    3   -1556.4688875614      8.88e-04  
    4   -1556.4714483452      2.54e-04  
    5   -1556.4716503056      5.62e-05  
    6   -1556.4716555344      1.21e-05  
    7   -1556.4716559253      2.84e-06  
    8   -1556.4716559440      1.56e-06  
    9   -1556.4716559507      3.32e-07  
   10   -1556.4716559510      1.05e-07  
   11   -1556.4716559510      4.98e-08  
   12   -1556.4716559510      8.43e-09  Convergence criterion met
 ---------------------------------------
 SCF time:   CPU 23.11s  wall 6.00s 
 SCF   energy in the final basis set =    -1556.4716559510
 Total energy in the final basis set =    -1556.4716559510

 --------------------------------------------------------------
             Orbital Energies (a.u.) and Symmetries
 --------------------------------------------------------------

 Alpha MOs, Restricted
 -- Occupied --                  
-101.60 -101.59 -101.59  -24.72  -10.36  -10.33   -9.52   -9.51
  1 A'    2 A'    3 A'    4 A'    5 A'    6 A'    7 A'    8 A'                 
 -9.508  -7.281  -7.275  -7.272  -7.272  -7.271  -7.265  -7.264
  9 A'   10 A'   11 A'   12 A'    1 A"   13 A'    2 A"   14 A'                 
 -7.262  -7.261  -1.271  -1.042  -0.948  -0.864  -0.680  -0.626
  3 A"   15 A'   16 A'   17 A'   18 A'   19 A'   20 A'   21 A'                 
 -0.558  -0.535  -0.514  -0.493  -0.472  -0.472  -0.400  -0.390
 22 A'   23 A'    4 A"   24 A'   25 A'    5 A"   26 A'    6 A"                 
 -0.346  -0.342  -0.283  -0.219
  7 A"   27 A'   28 A'    8 A"                                                 
 -- Virtual --                   
 -0.092  -0.058  -0.001   0.005   0.032   0.034   0.046   0.047
  9 A"   29 A'   30 A'   31 A'   32 A'   33 A'   10 A"   34 A'                 
  0.064   0.071   0.077   0.079   0.085   0.090   0.104   0.116
 35 A'   36 A'   37 A'   11 A"   38 A'   12 A"   39 A'   40 A'                 
  0.119   0.144   0.144   0.149   0.168   0.183   0.194   0.204
 13 A"   14 A"   41 A'   42 A'   43 A'   44 A'   45 A'   46 A'                 
  0.220   0.242   0.304   0.326   0.347   0.362   0.396   0.402
 47 A'   48 A'   15 A"   49 A'   50 A'   51 A'   52 A'   53 A'                 
  0.415   0.420   0.433   0.448   0.450   0.471   0.500   0.517
 54 A'   16 A"   17 A"   55 A'   18 A"   56 A'   57 A'   58 A'                 
  0.525   0.558   0.565   0.612   0.627   0.685   0.686   0.700
 19 A"   59 A'   20 A"   60 A'   61 A'   62 A'   21 A"   22 A"                 
  0.739   0.786   0.798   0.818   0.859   0.866   0.882   0.896
 63 A'   23 A"   64 A'   24 A"   65 A'   25 A"   66 A'   26 A"                 
  0.929   0.949   0.991   1.005   1.085   1.176   1.188   1.222
 67 A'   68 A'   69 A'   70 A'   71 A'   72 A'   73 A'   27 A"                 
  1.228   1.264   1.395   1.420   1.433   1.439   1.514   1.542
 74 A'   75 A'   28 A"   76 A'   29 A"   77 A'   78 A'   30 A"                 
  1.631   1.705   1.738   1.801   1.883   2.064   2.174   2.202
 79 A'   31 A"   80 A'   81 A'   82 A'   83 A'   84 A'   32 A"                 
  2.230   2.231   2.259   2.272   2.346   2.388   2.449   2.596
 33 A"   85 A'   34 A"   86 A'   87 A'   88 A'   89 A'   90 A'                 
  2.614   2.719   2.816   2.995   3.151   3.518   3.745   3.767
 35 A"   36 A"   91 A'   92 A'   93 A'   94 A'   37 A"   95 A'                 
  3.927   3.987   4.660   6.276   6.360   6.521   9.741   9.784
 38 A"   96 A'   97 A'   39 A"   98 A'   99 A'  100 A'  101 A'                 
  9.847  23.369  23.383  25.721  25.735  25.775  25.867  25.892
102 A'  103 A'  104 A'  105 A'   40 A"   41 A"   42 A"  106 A'                 
 26.085  26.128  26.332  26.696  66.725 215.735 215.780 215.862
107 A'  108 A'  109 A'  110 A'  111 A'  112 A'  113 A'  114 A'                 

 Beta MOs, Restricted
 -- Occupied --                  
-101.60 -101.59 -101.59  -24.72  -10.36  -10.33   -9.52   -9.51
  1 A'    2 A'    3 A'    4 A'    5 A'    6 A'    7 A'    8 A'                 
 -9.508  -7.281  -7.275  -7.272  -7.272  -7.271  -7.265  -7.264
  9 A'   10 A'   11 A'   12 A'    1 A"   13 A'    2 A"   14 A'                 
 -7.262  -7.261  -1.271  -1.042  -0.948  -0.864  -0.680  -0.626
  3 A"   15 A'   16 A'   17 A'   18 A'   19 A'   20 A'   21 A'                 
 -0.558  -0.535  -0.514  -0.493  -0.472  -0.472  -0.400  -0.390
 22 A'   23 A'    4 A"   24 A'   25 A'    5 A"   26 A'    6 A"                 
 -0.346  -0.342  -0.283  -0.219
  7 A"   27 A'   28 A'    8 A"                                                 
 -- Virtual --                   
 -0.092  -0.058  -0.001   0.005   0.032   0.034   0.046   0.047
  9 A"   29 A'   30 A'   31 A'   32 A'   33 A'   10 A"   34 A'                 
  0.064   0.071   0.077   0.079   0.085   0.090   0.104   0.116
 35 A'   36 A'   37 A'   11 A"   38 A'   12 A"   39 A'   40 A'                 
  0.119   0.144   0.144   0.149   0.168   0.183   0.194   0.204
 13 A"   14 A"   41 A'   42 A'   43 A'   44 A'   45 A'   46 A'                 
  0.220   0.242   0.304   0.326   0.347   0.362   0.396   0.402
 47 A'   48 A'   15 A"   49 A'   50 A'   51 A'   52 A'   53 A'                 
  0.415   0.420   0.433   0.448   0.450   0.471   0.500   0.517
 54 A'   16 A"   17 A"   55 A'   18 A"   56 A'   57 A'   58 A'                 
  0.525   0.558   0.565   0.612   0.627   0.685   0.686   0.700
 19 A"   59 A'   20 A"   60 A'   61 A'   62 A'   21 A"   22 A"                 
  0.739   0.786   0.798   0.818   0.859   0.866   0.882   0.896
 63 A'   23 A"   64 A'   24 A"   65 A'   25 A"   66 A'   26 A"                 
  0.929   0.949   0.991   1.005   1.085   1.176   1.188   1.222
 67 A'   68 A'   69 A'   70 A'   71 A'   72 A'   73 A'   27 A"                 
  1.228   1.264   1.395   1.420   1.433   1.439   1.514   1.542
 74 A'   75 A'   28 A"   76 A'   29 A"   77 A'   78 A'   30 A"                 
  1.631   1.705   1.738   1.801   1.883   2.064   2.174   2.202
 79 A'   31 A"   80 A'   81 A'   82 A'   83 A'   84 A'   32 A"                 
  2.230   2.231   2.259   2.272   2.346   2.388   2.449   2.596
 33 A"   85 A'   34 A"   86 A'   87 A'   88 A'   89 A'   90 A'                 
  2.614   2.719   2.816   2.995   3.151   3.518   3.745   3.767
 35 A"   36 A"   91 A'   92 A'   93 A'   94 A'   37 A"   95 A'                 
  3.927   3.987   4.660   6.276   6.360   6.521   9.741   9.784
 38 A"   96 A'   97 A'   39 A"   98 A'   99 A'  100 A'  101 A'                 
  9.847  23.369  23.383  25.721  25.735  25.775  25.867  25.892
102 A'  103 A'  104 A'  105 A'   40 A"   41 A"   42 A"  106 A'                 
 26.085  26.128  26.332  26.696  66.725 215.735 215.780 215.862
107 A'  108 A'  109 A'  110 A'  111 A'  112 A'  113 A'  114 A'                 
 --------------------------------------------------------------

          Ground-State Mulliken Net Atomic Charges

     Atom                 Charge (a.u.)
  ----------------------------------------
      1 Cl                    0.351227
      2 Cl                    0.441462
      3 F                    -0.014026
      4 Cl                    0.344708
      5 C                    -0.592677
      6 C                    -0.530693
  ----------------------------------------
  Sum of atomic charges =     0.000000

 -----------------------------------------------------------------
                    Cartesian Multipole Moments
 -----------------------------------------------------------------
    Charge (ESU x 10^10)
                 0.0000
    Dipole Moment (Debye)
         X      -0.5504      Y       0.7961      Z       0.0000
       Tot       0.9678
    Quadrupole Moments (Debye-Ang)
        XX     -50.2046     XY       1.7762     YY     -56.1170
        XZ       0.0000     YZ      -0.0000     ZZ     -54.1783
    Octopole Moments (Debye-Ang^2)
       XXX       2.6802    XXY       4.5882    XYY      -0.8477
       YYY      -3.5850    XXZ       0.0000    XYZ      -0.0000
       YYZ      -0.0000    XZZ       2.3411    YZZ      -2.3414
       ZZZ       0.0000
    Hexadecapole Moments (Debye-Ang^3)
      XXXX   -1006.2527   XXXY      -9.2852   XXYY    -225.5293
      XYYY     -27.1755   YYYY    -360.3688   XXXZ       0.0000
      XXYZ      -0.0000   XYYZ       0.0000   YYYZ      -0.0000
      XXZZ    -188.7578   XYZZ     -10.6602   YYZZ     -70.3786
      XZZZ       0.0000   YZZZ      -0.0000   ZZZZ     -61.1189
 -----------------------------------------------------------------
 Calculating analytic gradient of the SCF energy
 Gradient of SCF Energy
            1           2           3           4           5           6
    1  -0.0565053   0.0108634   0.0606935   0.0542564   0.1571866  -0.2264947
    2  -0.1442822  -0.2182020   0.0710665   0.2109432   0.0516803   0.0287942
    3  -0.0000000   0.0000000   0.0000000  -0.0000000   0.0000000  -0.0000000
 Max gradient component =       2.265E-01
 RMS gradient           =       1.073E-01
 Gradient time:  CPU 6.52 s  wall 1.73 s
 Geometry Optimization Parameters
   NAtoms,    NIC,     NZ,  NCons,   NDum,   NFix, NCnnct, MaxDiis
        6      37       0       0       0       0       0       0

 Cartesian Hessian Update
 Hessian Updated using BFGS Update


** GEOMETRY OPTIMIZATION IN DELOCALIZED INTERNAL COORDINATES **
   Searching for a Minimum

   Optimization Cycle:   4

                       Coordinates (Angstroms)
     ATOM                X               Y               Z
      1  Cl        2.3149099665    0.7770823311    0.0000000000
      2  Cl       -1.6178477112    1.1623048496    0.0000000000
      3  F         1.9397733155   -1.3335926784    0.0000000000
      4  Cl       -1.8397800210   -1.0916106180    0.0000000000
      5  C         1.1260671863   -0.2322461728    0.0000000000
      6  C        -0.6573167780   -0.0693115100    0.0000000000
   Point Group: cs    Number of degrees of freedom:     9


   Energy is  -1556.471655951

 Hessian Updated using BFGS Update

  9 Hessian modes will be used to form the next step
  Hessian Eigenvalues:
     0.039897    0.192726    0.249501    0.250046    0.337880    0.386184
     0.709250    0.951106    1.029587

 Minimum Search - Taking Simple RFO Step
 Searching for Lamda that Minimizes Along All modes
 Value Taken    Lamda =  -0.23021466
 Calculated Step too Large.  Step scaled by  0.339837
 Step Taken.  Stepsize is  0.300000

                             Maximum     Tolerance    Cnvgd?
         Gradient           0.170516      0.000300      NO
         Displacement       0.197397      0.001200      NO
         Energy change     -0.085745      0.000001      NO


 New Cartesian Coordinates Obtained by Inverse Iteration

 Displacement from previous Coordinates is:  0.345050
 ----------------------------------------------------------------
             Standard Nuclear Orientation (Angstroms)
    I     Atom           X                Y                Z
 ----------------------------------------------------------------
    1      Cl      2.2633772703     0.8062219999     0.0000000000
    2      Cl     -1.5450046546     1.1835574680     0.0000000000
    3      F       1.8420668885    -1.3376821917     0.0000000000
    4      Cl     -1.7730615726    -1.1323731585     0.0000000000
    5      C       1.0667014909    -0.2281376326     0.0000000000
    6      C      -0.5882734645    -0.0789602836     0.0000000000
 ----------------------------------------------------------------
 Molecular Point Group                 Cs    NOp =  2
 Largest Abelian Subgroup              Cs    NOp =  2
 Nuclear Repulsion Energy =   418.0518679718 hartrees
 There are       36 alpha and       36 beta electrons
 Applying Cartesian multipole field
    Component          Value
    ---------          -----
     (2,0,0)        1.00000E-11
     (0,2,0)        2.00000E-11
     (0,0,2)       -3.00000E-11
 Nucleus-field energy     =     0.0000000131 hartrees
 Requested basis set is 6-311++G(d,p)
 There are 57 shells and 156 basis functions
 A cutoff of  1.0D-11 yielded   1358 shell pairs
 There are     11054 function pairs (     11932 Cartesian)
 Smallest overlap matrix eigenvalue = 4.58E-05
 Guess MOs from SCF MO coefficient file

 -----------------------------------------------------------------------
  General SCF calculation program by
  Eric Jon Sundstrom, Paul Horn, Yuezhi Mao, Dmitri Zuev, Alec White,
  David Stuck, Shaama M.S., Shane Yost, Joonho Lee, David Small,
  Daniel Levine, Susi Lehtola, Hugh Burton, Evgeny Epifanovsky
 -----------------------------------------------------------------------
 Exchange:     0.2000 Hartree-Fock + 0.0800 Slater + 0.7200 B88
 Correlation:  0.1900 VWN1RPA + 0.8100 LYP
 Using SG-1 standard quadrature grid
 using 4 threads for integral computing
 -------------------------------------------------------
 OpenMP Integral computing Module                
 Release: version 2.0, May 2017, Q-Chem Inc. Pleasanton 
 -------------------------------------------------------
 -------------------------------------------------------
 OpenMP BLAS3 based DFT computing Module                
 Release: version 1.0, May 2013, Q-Chem Inc. Pittsburgh 
 -------------------------------------------------------
 A restricted SCF calculation will be
 performed using DIIS
 SCF converges when DIIS error is below 1.0e-08
 ---------------------------------------
  Cycle       Energy         DIIS error
 ---------------------------------------
    1   -1556.5413263550      1.16e-03  
    2   -1556.5461737506      4.19e-04  
    3   -1556.5454439626      6.38e-04  
    4   -1556.5465034048      2.27e-04  
    5   -1556.5466647554      6.49e-05  
    6   -1556.5466753863      9.09e-06  
    7   -1556.5466756094      2.33e-06  
    8   -1556.5466756196      1.01e-06  
    9   -1556.5466756223      2.70e-07  
   10   -1556.5466756225      6.74e-08  
   11   -1556.5466756225      2.31e-08  
   12   -1556.5466756225      4.93e-09  Convergence criterion met
 ---------------------------------------
 SCF time:   CPU 23.53s  wall 6.00s 
 SCF   energy in the final basis set =    -1556.5466756225
 Total energy in the final basis set =    -1556.5466756225

 --------------------------------------------------------------
             Orbital Energies (a.u.) and Symmetries
 --------------------------------------------------------------

 Alpha MOs, Restricted
 -- Occupied --                  
-101.60 -101.59 -101.59  -24.73  -10.36  -10.33   -9.52   -9.51
  1 A'    2 A'    3 A'    4 A'    5 A'    6 A'    7 A'    8 A'                 
 -9.506  -7.280  -7.273  -7.270  -7.270  -7.269  -7.262  -7.261
  9 A'   10 A'   11 A'   12 A'    1 A"   13 A'    2 A"   14 A'                 
 -7.260  -7.259  -1.277  -1.026  -0.942  -0.863  -0.698  -0.627
  3 A"   15 A'   16 A'   17 A'   18 A'   19 A'   20 A'   21 A'                 
 -0.563  -0.540  -0.518  -0.489  -0.465  -0.464  -0.400  -0.389
 22 A'   23 A'    4 A"   24 A'   25 A'    5 A"   26 A'    6 A"                 
 -0.347  -0.346  -0.290  -0.230
 27 A'    7 A"   28 A'    8 A"                                                 
 -- Virtual --                   
 -0.081  -0.025  -0.004   0.003   0.033   0.042   0.047   0.051
  9 A"   29 A'   30 A'   31 A'   32 A'   33 A'   10 A"   34 A'                 
  0.061   0.070   0.080   0.082   0.085   0.090   0.105   0.117
 35 A'   36 A'   11 A"   37 A'   38 A'   12 A"   39 A'   40 A'                 
  0.119   0.142   0.144   0.149   0.173   0.188   0.202   0.206
 13 A"   41 A'   14 A"   42 A'   43 A'   44 A'   45 A'   46 A'                 
  0.224   0.243   0.306   0.325   0.347   0.359   0.398   0.404
 47 A'   48 A'   15 A"   49 A'   50 A'   51 A'   52 A'   53 A'                 
  0.416   0.421   0.434   0.446   0.454   0.479   0.498   0.517
 54 A'   16 A"   17 A"   55 A'   18 A"   56 A'   57 A'   58 A'                 
  0.531   0.561   0.562   0.622   0.636   0.685   0.703   0.708
 19 A"   20 A"   59 A'   60 A'   61 A'   21 A"   22 A"   62 A'                 
  0.745   0.800   0.812   0.821   0.859   0.862   0.893   0.907
 63 A'   23 A"   64 A'   24 A"   25 A"   65 A'   66 A'   26 A"                 
  0.940   0.954   0.983   0.996   1.092   1.170   1.187   1.217
 67 A'   68 A'   69 A'   70 A'   71 A'   72 A'   73 A'   27 A"                 
  1.228   1.261   1.379   1.402   1.415   1.439   1.552   1.554
 74 A'   75 A'   28 A"   29 A"   76 A'   77 A'   30 A"   78 A'                 
  1.653   1.745   1.750   1.774   1.886   2.080   2.194   2.204
 79 A'   80 A'   31 A"   81 A'   82 A'   83 A'   84 A'   32 A"                 
  2.234   2.261   2.275   2.295   2.366   2.395   2.455   2.605
 33 A"   34 A"   85 A'   86 A'   87 A'   88 A'   89 A'   90 A'                 
  2.608   2.739   2.856   3.010   3.138   3.628   3.743   3.766
 35 A"   36 A"   91 A'   92 A'   93 A'   94 A'   37 A"   95 A'                 
  3.938   4.004   4.693   6.276   6.360   6.545   9.726   9.781
 38 A"   96 A'   97 A'   39 A"   98 A'   99 A'  100 A'  101 A'                 
  9.844  23.371  23.402  25.715  25.745  25.774  25.863  25.910
102 A'  103 A'  104 A'  105 A'   40 A"   41 A"   42 A"  106 A'                 
 26.098  26.123  26.345  26.742  66.723 215.714 215.773 215.858
107 A'  108 A'  109 A'  110 A'  111 A'  112 A'  113 A'  114 A'                 

 Beta MOs, Restricted
 -- Occupied --                  
-101.60 -101.59 -101.59  -24.73  -10.36  -10.33   -9.52   -9.51
  1 A'    2 A'    3 A'    4 A'    5 A'    6 A'    7 A'    8 A'                 
 -9.506  -7.280  -7.273  -7.270  -7.270  -7.269  -7.262  -7.261
  9 A'   10 A'   11 A'   12 A'    1 A"   13 A'    2 A"   14 A'                 
 -7.260  -7.259  -1.277  -1.026  -0.942  -0.863  -0.698  -0.627
  3 A"   15 A'   16 A'   17 A'   18 A'   19 A'   20 A'   21 A'                 
 -0.563  -0.540  -0.518  -0.489  -0.465  -0.464  -0.400  -0.389
 22 A'   23 A'    4 A"   24 A'   25 A'    5 A"   26 A'    6 A"                 
 -0.347  -0.346  -0.290  -0.230
 27 A'    7 A"   28 A'    8 A"                                                 
 -- Virtual --                   
 -0.081  -0.025  -0.004   0.003   0.033   0.042   0.047   0.051
  9 A"   29 A'   30 A'   31 A'   32 A'   33 A'   10 A"   34 A'                 
  0.061   0.070   0.080   0.082   0.085   0.090   0.105   0.117
 35 A'   36 A'   11 A"   37 A'   38 A'   12 A"   39 A'   40 A'                 
  0.119   0.142   0.144   0.149   0.173   0.188   0.202   0.206
 13 A"   41 A'   14 A"   42 A'   43 A'   44 A'   45 A'   46 A'                 
  0.224   0.243   0.306   0.325   0.347   0.359   0.398   0.404
 47 A'   48 A'   15 A"   49 A'   50 A'   51 A'   52 A'   53 A'                 
  0.416   0.421   0.434   0.446   0.454   0.479   0.498   0.517
 54 A'   16 A"   17 A"   55 A'   18 A"   56 A'   57 A'   58 A'                 
  0.531   0.561   0.562   0.622   0.636   0.685   0.703   0.708
 19 A"   20 A"   59 A'   60 A'   61 A'   21 A"   22 A"   62 A'                 
  0.745   0.800   0.812   0.821   0.859   0.862   0.893   0.907
 63 A'   23 A"   64 A'   24 A"   25 A"   65 A'   66 A'   26 A"                 
  0.940   0.954   0.983   0.996   1.092   1.170   1.187   1.217
 67 A'   68 A'   69 A'   70 A'   71 A'   72 A'   73 A'   27 A"                 
  1.228   1.261   1.379   1.402   1.415   1.439   1.552   1.554
 74 A'   75 A'   28 A"   29 A"   76 A'   77 A'   30 A"   78 A'                 
  1.653   1.745   1.750   1.774   1.886   2.080   2.194   2.204
 79 A'   80 A'   31 A"   81 A'   82 A'   83 A'   84 A'   32 A"                 
  2.234   2.261   2.275   2.295   2.366   2.395   2.455   2.605
 33 A"   34 A"   85 A'   86 A'   87 A'   88 A'   89 A'   90 A'                 
  2.608   2.739   2.856   3.010   3.138   3.628   3.743   3.766
 35 A"   36 A"   91 A'   92 A'   93 A'   94 A'   37 A"   95 A'                 
  3.938   4.004   4.693   6.276   6.360   6.545   9.726   9.781
 38 A"   96 A'   97 A'   39 A"   98 A'   99 A'  100 A'  101 A'                 
  9.844  23.371  23.402  25.715  25.745  25.774  25.863  25.910
102 A'  103 A'  104 A'  105 A'   40 A"   41 A"   42 A"  106 A'                 
 26.098  26.123  26.345  26.742  66.723 215.714 215.773 215.858
107 A'  108 A'  109 A'  110 A'  111 A'  112 A'  113 A'  114 A'                 
 --------------------------------------------------------------

          Ground-State Mulliken Net Atomic Charges

     Atom                 Charge (a.u.)
  ----------------------------------------
      1 Cl                    0.348171
      2 Cl                    0.442213
      3 F                    -0.007106
      4 Cl                    0.348353
      5 C                    -0.659262
      6 C                    -0.472369
  ----------------------------------------
  Sum of atomic charges =    -0.000000

 -----------------------------------------------------------------
                    Cartesian Multipole Moments
 -----------------------------------------------------------------
    Charge (ESU x 10^10)
                -0.0000
    Dipole Moment (Debye)
         X      -0.4206      Y       0.7113      Z      -0.0000
       Tot       0.8263
    Quadrupole Moments (Debye-Ang)
        XX     -50.8066     XY       1.6752     YY     -55.7921
        XZ       0.0000     YZ       0.0000     ZZ     -54.0784
    Octopole Moments (Debye-Ang^2)
       XXX       1.7161    XXY       3.8241    XYY      -1.5758
       YYY      -3.8907    XXZ      -0.0000    XYZ       0.0000
       YYZ      -0.0000    XZZ       1.8281    YZZ      -2.5618
       ZZZ      -0.0000
    Hexadecapole Moments (Debye-Ang^3)
      XXXX    -945.2698   XXXY     -14.8979   XXYY    -214.2574
      XYYY     -32.3254   YYYY    -371.7622   XXXZ       0.0000
      XXYZ      -0.0000   XYYZ       0.0000   YYYZ      -0.0000
      XXZZ    -177.5264   XYZZ     -12.4800   YYZZ     -72.6077
      XZZZ       0.0000   YZZZ       0.0000   ZZZZ     -60.5684
 -----------------------------------------------------------------
 Calculating analytic gradient of the SCF energy
 Gradient of SCF Energy
            1           2           3           4           5           6
    1  -0.0440718   0.0060429   0.0523194   0.0413985   0.1520813  -0.2077703
    2  -0.1195347  -0.1794044   0.0625448   0.1741517   0.0362792   0.0259635
    3  -0.0000000   0.0000000  -0.0000000  -0.0000000   0.0000000   0.0000000
 Max gradient component =       2.078E-01
 RMS gradient           =       9.293E-02
 Gradient time:  CPU 6.64 s  wall 1.76 s
 Geometry Optimization Parameters
   NAtoms,    NIC,     NZ,  NCons,   NDum,   NFix, NCnnct, MaxDiis
        6      37       0       0       0       0       0       0

 Cartesian Hessian Update
 Hessian Updated using BFGS Update


** GEOMETRY OPTIMIZATION IN DELOCALIZED INTERNAL COORDINATES **
   Searching for a Minimum

   Optimization Cycle:   5

                       Coordinates (Angstroms)
     ATOM                X               Y               Z
      1  Cl        2.2633772703    0.8062219999    0.0000000000
      2  Cl       -1.5450046546    1.1835574680    0.0000000000
      3  F         1.8420668885   -1.3376821917    0.0000000000
      4  Cl       -1.7730615726   -1.1323731585    0.0000000000
      5  C         1.0667014909   -0.2281376326    0.0000000000
      6  C        -0.5882734645   -0.0789602836    0.0000000000
   Point Group: cs    Number of degrees of freedom:     9


   Energy is  -1556.546675623

 Hessian Updated using BFGS Update

  9 Hessian modes will be used to form the next step
  Hessian Eigenvalues:
     0.047626    0.192610    0.249291    0.250134    0.330715    0.390499
     0.707078    0.952471    1.029593

 Minimum Search - Taking Simple RFO Step
 Searching for Lamda that Minimizes Along All modes
 Value Taken    Lamda =  -0.20350318
 Calculated Step too Large.  Step scaled by  0.344802
 Step Taken.  Stepsize is  0.300000

                             Maximum     Tolerance    Cnvgd?
         Gradient           0.154596      0.000300      NO
         Displacement       0.203929      0.001200      NO
         Energy change     -0.075020      0.000001      NO


 New Cartesian Coordinates Obtained by Inverse Iteration

 Displacement from previous Coordinates is:  0.353543
 ----------------------------------------------------------------
             Standard Nuclear Orientation (Angstroms)
    I     Atom           X                Y                Z
 ----------------------------------------------------------------
    1      Cl      2.2071852679     0.8330012638     0.0000000000
    2      Cl     -1.4703528801     1.2026636311     0.0000000000
    3      F       1.7443004997    -1.3417979791     0.0000000000
    4      Cl     -1.7017813213    -1.1707444671     0.0000000000
    5      C       1.0038862577    -0.2231135609     0.0000000000
    6      C      -0.5174318658    -0.0873826864     0.0000000000
 ----------------------------------------------------------------
 Molecular Point Group                 Cs    NOp =  2
 Largest Abelian Subgroup              Cs    NOp =  2
 Nuclear Repulsion Energy =   422.2669894376 hartrees
 There are       36 alpha and       36 beta electrons
 Applying Cartesian multipole field
    Component          Value
    ---------          -----
     (2,0,0)        1.00000E-11
     (0,2,0)        2.00000E-11
     (0,0,2)       -3.00000E-11
 Nucleus-field energy     =     0.0000000127 hartrees
 Requested basis set is 6-311++G(d,p)
 There are 57 shells and 156 basis functions
 A cutoff of  1.0D-11 yielded   1370 shell pairs
 There are     11116 function pairs (     11997 Cartesian)
 Smallest overlap matrix eigenvalue = 3.03E-05
 Guess MOs from SCF MO coefficient file

 -----------------------------------------------------------------------
  General SCF calculation program by
  Eric Jon Sundstrom, Paul Horn, Yuezhi Mao, Dmitri Zuev, Alec White,
  David Stuck, Shaama M.S., Shane Yost, Joonho Lee, David Small,
  Daniel Levine, Susi Lehtola, Hugh Burton, Evgeny Epifanovsky
 -----------------------------------------------------------------------
 Exchange:     0.2000 Hartree-Fock + 0.0800 Slater + 0.7200 B88
 Correlation:  0.1900 VWN1RPA + 0.8100 LYP
 Using SG-1 standard quadrature grid
 using 4 threads for integral computing
 -------------------------------------------------------
 OpenMP Integral computing Module                
 Release: version 2.0, May 2017, Q-Chem Inc. Pleasanton 
 -------------------------------------------------------
 -------------------------------------------------------
 OpenMP BLAS3 based DFT computing Module                
 Release: version 1.0, May 2013, Q-Chem Inc. Pittsburgh 
 -------------------------------------------------------
 A restricted SCF calculation will be
 performed using DIIS
 SCF converges when DIIS error is below 1.0e-08
 ---------------------------------------
  Cycle       Energy         DIIS error
 ---------------------------------------
    1   -1556.6051005131      1.36e-03  
    2   -1556.6111251843      5.24e-04  
    3   -1556.6107605583      6.44e-04  
    4   -1556.6118500154      1.16e-04  
    5   -1556.6118712448      8.34e-05  
    6   -1556.6118922770      9.23e-06  
    7   -1556.6118924906      3.26e-06  
    8   -1556.6118925113      1.02e-06  
    9   -1556.6118925140      2.37e-07  
   10   -1556.6118925141      5.47e-08  
   11   -1556.6118925141      1.08e-08  
   12   -1556.6118925141      2.30e-09  Convergence criterion met
 ---------------------------------------
 SCF time:   CPU 23.76s  wall 7.00s 
 SCF   energy in the final basis set =    -1556.6118925141
 Total energy in the final basis set =    -1556.6118925141

 --------------------------------------------------------------
             Orbital Energies (a.u.) and Symmetries
 --------------------------------------------------------------

 Alpha MOs, Restricted
 -- Occupied --                  
-101.60 -101.59 -101.59  -24.73  -10.36  -10.32   -9.51   -9.51
  1 A'    2 A'    3 A'    4 A'    5 A'    6 A'    7 A'    8 A'                 
 -9.504  -7.278  -7.271  -7.269  -7.269  -7.268  -7.260  -7.259
  9 A'   10 A'   11 A'   12 A'    1 A"   13 A'    2 A"   14 A'                 
 -7.259  -7.258  -1.281  -1.013  -0.937  -0.862  -0.724  -0.629
  3 A"   15 A'   16 A'   17 A'   18 A'   19 A'   20 A'   21 A'                 
 -0.567  -0.545  -0.522  -0.486  -0.459  -0.458  -0.400  -0.388
 22 A'   23 A'    4 A"   24 A'   25 A'    5 A"   26 A'    6 A"                 
 -0.351  -0.346  -0.296  -0.243
 27 A'    7 A"   28 A'    8 A"                                                 
 -- Virtual --                   
 -0.065  -0.011  -0.005   0.002   0.032   0.044   0.047   0.056
  9 A"   29 A'   30 A'   31 A'   32 A'   33 A'   10 A"   34 A'                 
  0.064   0.069   0.081   0.085   0.089   0.095   0.107   0.119
 35 A'   36 A'   11 A"   37 A'   12 A"   38 A'   39 A'   13 A"                 
  0.119   0.140   0.144   0.151   0.186   0.188   0.204   0.215
 40 A'   41 A'   14 A"   42 A'   43 A'   44 A'   45 A'   46 A'                 
  0.237   0.242   0.307   0.324   0.347   0.356   0.399   0.408
 47 A'   48 A'   15 A"   49 A'   50 A'   51 A'   52 A'   53 A'                 
  0.417   0.422   0.434   0.442   0.458   0.486   0.498   0.514
 54 A'   16 A"   17 A"   55 A'   18 A"   56 A'   57 A'   58 A'                 
  0.532   0.559   0.568   0.633   0.651   0.688   0.707   0.733
 19 A"   20 A"   59 A'   60 A'   61 A'   21 A"   22 A"   62 A'                 
  0.754   0.812   0.823   0.830   0.854   0.862   0.899   0.920
 63 A'   23 A"   24 A"   64 A'   25 A"   65 A'   66 A'   26 A"                 
  0.932   0.963   0.986   1.005   1.094   1.161   1.178   1.215
 67 A'   68 A'   69 A'   70 A'   71 A'   72 A'   73 A'   27 A"                 
  1.249   1.262   1.363   1.382   1.409   1.439   1.557   1.571
 74 A'   75 A'   28 A"   29 A"   76 A'   77 A'   78 A'   30 A"                 
  1.703   1.752   1.794   1.807   1.896   2.100   2.206   2.223
 79 A'   80 A'   81 A'   31 A"   82 A'   83 A'   32 A"   84 A'                 
  2.238   2.266   2.293   2.324   2.396   2.429   2.461   2.609
 33 A"   34 A"   85 A'   86 A'   87 A'   88 A'   89 A'   35 A"                 
  2.609   2.767   2.943   3.035   3.128   3.670   3.742   3.781
 90 A'   36 A"   91 A'   92 A'   93 A'   94 A'   37 A"   95 A'                 
  3.949   4.023   4.728   6.276   6.359   6.576   9.716   9.784
 38 A"   96 A'   97 A'   39 A"   98 A'   99 A'  100 A'  101 A'                 
  9.841  23.357  23.531  25.734  25.752  25.774  25.861  25.938
102 A'  103 A'  104 A'  105 A'   40 A"   41 A"   42 A"  106 A'                 
 26.107  26.137  26.356  26.780  66.725 215.699 215.774 215.854
107 A'  108 A'  109 A'  110 A'  111 A'  112 A'  113 A'  114 A'                 

 Beta MOs, Restricted
 -- Occupied --                  
-101.60 -101.59 -101.59  -24.73  -10.36  -10.32   -9.51   -9.51
  1 A'    2 A'    3 A'    4 A'    5 A'    6 A'    7 A'    8 A'                 
 -9.504  -7.278  -7.271  -7.269  -7.269  -7.268  -7.260  -7.259
  9 A'   10 A'   11 A'   12 A'    1 A"   13 A'    2 A"   14 A'                 
 -7.259  -7.258  -1.281  -1.013  -0.937  -0.862  -0.724  -0.629
  3 A"   15 A'   16 A'   17 A'   18 A'   19 A'   20 A'   21 A'                 
 -0.567  -0.545  -0.522  -0.486  -0.459  -0.458  -0.400  -0.388
 22 A'   23 A'    4 A"   24 A'   25 A'    5 A"   26 A'    6 A"                 
 -0.351  -0.346  -0.296  -0.243
 27 A'    7 A"   28 A'    8 A"                                                 
 -- Virtual --                   
 -0.065  -0.011  -0.005   0.002   0.032   0.044   0.047   0.056
  9 A"   29 A'   30 A'   31 A'   32 A'   33 A'   10 A"   34 A'                 
  0.064   0.069   0.081   0.085   0.089   0.095   0.107   0.119
 35 A'   36 A'   11 A"   37 A'   12 A"   38 A'   39 A'   13 A"                 
  0.119   0.140   0.144   0.151   0.186   0.188   0.204   0.215
 40 A'   41 A'   14 A"   42 A'   43 A'   44 A'   45 A'   46 A'                 
  0.237   0.242   0.307   0.324   0.347   0.356   0.399   0.408
 47 A'   48 A'   15 A"   49 A'   50 A'   51 A'   52 A'   53 A'                 
  0.417   0.422   0.434   0.442   0.458   0.486   0.498   0.514
 54 A'   16 A"   17 A"   55 A'   18 A"   56 A'   57 A'   58 A'                 
  0.532   0.559   0.568   0.633   0.651   0.688   0.707   0.733
 19 A"   20 A"   59 A'   60 A'   61 A'   21 A"   22 A"   62 A'                 
  0.754   0.812   0.823   0.830   0.854   0.862   0.899   0.920
 63 A'   23 A"   24 A"   64 A'   25 A"   65 A'   66 A'   26 A"                 
  0.932   0.963   0.986   1.005   1.094   1.161   1.178   1.215
 67 A'   68 A'   69 A'   70 A'   71 A'   72 A'   73 A'   27 A"                 
  1.249   1.262   1.363   1.382   1.409   1.439   1.557   1.571
 74 A'   75 A'   28 A"   29 A"   76 A'   77 A'   78 A'   30 A"                 
  1.703   1.752   1.794   1.807   1.896   2.100   2.206   2.223
 79 A'   80 A'   81 A'   31 A"   82 A'   83 A'   32 A"   84 A'                 
  2.238   2.266   2.293   2.324   2.396   2.429   2.461   2.609
 33 A"   34 A"   85 A'   86 A'   87 A'   88 A'   89 A'   35 A"                 
  2.609   2.767   2.943   3.035   3.128   3.670   3.742   3.781
 90 A'   36 A"   91 A'   92 A'   93 A'   94 A'   37 A"   95 A'                 
  3.949   4.023   4.728   6.276   6.359   6.576   9.716   9.784
 38 A"   96 A'   97 A'   39 A"   98 A'   99 A'  100 A'  101 A'                 
  9.841  23.357  23.531  25.734  25.752  25.774  25.861  25.938
102 A'  103 A'  104 A'  105 A'   40 A"   41 A"   42 A"  106 A'                 
 26.107  26.137  26.356  26.780  66.725 215.699 215.774 215.854
107 A'  108 A'  109 A'  110 A'  111 A'  112 A'  113 A'  114 A'                 
 --------------------------------------------------------------

          Ground-State Mulliken Net Atomic Charges

     Atom                 Charge (a.u.)
  ----------------------------------------
      1 Cl                    0.349664
      2 Cl                    0.445295
      3 F                    -0.006018
      4 Cl                    0.350689
      5 C                    -0.754897
      6 C                    -0.384733
  ----------------------------------------
  Sum of atomic charges =    -0.000000

 -----------------------------------------------------------------
                    Cartesian Multipole Moments
 -----------------------------------------------------------------
    Charge (ESU x 10^10)
                -0.0000
    Dipole Moment (Debye)
         X      -0.3201      Y       0.6468      Z       0.0000
       Tot       0.7217
    Quadrupole Moments (Debye-Ang)
        XX     -51.3495     XY       1.6123     YY     -55.5252
        XZ      -0.0000     YZ      -0.0000     ZZ     -53.9043
    Octopole Moments (Debye-Ang^2)
       XXX       0.4631    XXY       3.1787    XYY      -2.3410
       YYY      -4.1153    XXZ       0.0000    XYZ      -0.0000
       YYZ       0.0000    XZZ       1.3032    YZZ      -2.7659
       ZZZ       0.0000
    Hexadecapole Moments (Debye-Ang^3)
      XXXX    -882.8680   XXXY     -19.8231   XXYY    -203.3637
      XYYY     -36.5325   YYYY    -382.8036   XXXZ      -0.0000
      XXYZ       0.0000   XYYZ      -0.0000   YYYZ       0.0000
      XXZZ    -166.1333   XYZZ     -14.0361   YYZZ     -74.7778
      XZZZ       0.0000   YZZZ       0.0000   ZZZZ     -59.8833
 -----------------------------------------------------------------
 Calculating analytic gradient of the SCF energy
 Gradient of SCF Energy
            1           2           3           4           5           6
    1  -0.0355514   0.0037703   0.0428767   0.0323150   0.1284096  -0.1718202
    2  -0.0995330  -0.1490234   0.0562821   0.1451418   0.0259687   0.0211639
    3   0.0000000   0.0000000  -0.0000000  -0.0000000   0.0000000   0.0000000
 Max gradient component =       1.718E-01
 RMS gradient           =       7.733E-02
 Gradient time:  CPU 6.77 s  wall 1.79 s
 Geometry Optimization Parameters
   NAtoms,    NIC,     NZ,  NCons,   NDum,   NFix, NCnnct, MaxDiis
        6      37       0       0       0       0       0       0

 Cartesian Hessian Update
 Hessian Updated using BFGS Update


** GEOMETRY OPTIMIZATION IN DELOCALIZED INTERNAL COORDINATES **
   Searching for a Minimum

   Optimization Cycle:   6

                       Coordinates (Angstroms)
     ATOM                X               Y               Z
      1  Cl        2.2071852679    0.8330012638    0.0000000000
      2  Cl       -1.4703528801    1.2026636311    0.0000000000
      3  F         1.7443004997   -1.3417979791    0.0000000000
      4  Cl       -1.7017813213   -1.1707444671    0.0000000000
      5  C         1.0038862577   -0.2231135609    0.0000000000
      6  C        -0.5174318658   -0.0873826864    0.0000000000
   Point Group: cs    Number of degrees of freedom:     9


   Energy is  -1556.611892514

 Hessian Updated using BFGS Update

  9 Hessian modes will be used to form the next step
  Hessian Eigenvalues:
     0.115010    0.184436    0.248474    0.250322    0.292306    0.392086
     0.659353    0.952549    1.029599

 Minimum Search - Taking Simple RFO Step
 Searching for Lamda that Minimizes Along All modes
 Value Taken    Lamda =  -0.14495029
 Calculated Step too Large.  Step scaled by  0.413513
 Step Taken.  Stepsize is  0.300000

                             Maximum     Tolerance    Cnvgd?
         Gradient           0.129514      0.000300      NO
         Displacement       0.197890      0.001200      NO
         Energy change     -0.065217      0.000001      NO


 New Cartesian Coordinates Obtained by Inverse Iteration

 Displacement from previous Coordinates is:  0.348924
 ----------------------------------------------------------------
             Standard Nuclear Orientation (Angstroms)
    I     Atom           X                Y                Z
 ----------------------------------------------------------------
    1      Cl      2.1526401661     0.8619733473     0.0000000000
    2      Cl     -1.3979332471     1.2258765250     0.0000000000
    3      F       1.6474048145    -1.3502831759     0.0000000000
    4      Cl     -1.6298807059    -1.2128410589     0.0000000000
    5      C       0.9442017632    -0.2181771888     0.0000000000
    6      C      -0.4506268327    -0.0939222472     0.0000000000
 ----------------------------------------------------------------
 Molecular Point Group                 Cs    NOp =  2
 Largest Abelian Subgroup              Cs    NOp =  2
 Nuclear Repulsion Energy =   426.4853315154 hartrees
 There are       36 alpha and       36 beta electrons
 Applying Cartesian multipole field
    Component          Value
    ---------          -----
     (2,0,0)        1.00000E-11
     (0,2,0)        2.00000E-11
     (0,0,2)       -3.00000E-11
 Nucleus-field energy     =     0.0000000124 hartrees
 Requested basis set is 6-311++G(d,p)
 There are 57 shells and 156 basis functions
 A cutoff of  1.0D-11 yielded   1377 shell pairs
 There are     11208 function pairs (     12109 Cartesian)
 Smallest overlap matrix eigenvalue = 1.98E-05
 Guess MOs from SCF MO coefficient file

 -----------------------------------------------------------------------
  General SCF calculation program by
  Eric Jon Sundstrom, Paul Horn, Yuezhi Mao, Dmitri Zuev, Alec White,
  David Stuck, Shaama M.S., Shane Yost, Joonho Lee, David Small,
  Daniel Levine, Susi Lehtola, Hugh Burton, Evgeny Epifanovsky
 -----------------------------------------------------------------------
 Exchange:     0.2000 Hartree-Fock + 0.0800 Slater + 0.7200 B88
 Correlation:  0.1900 VWN1RPA + 0.8100 LYP
 Using SG-1 standard quadrature grid
 using 4 threads for integral computing
 -------------------------------------------------------
 OpenMP Integral computing Module                
 Release: version 2.0, May 2017, Q-Chem Inc. Pleasanton 
 -------------------------------------------------------
 -------------------------------------------------------
 OpenMP BLAS3 based DFT computing Module                
 Release: version 1.0, May 2013, Q-Chem Inc. Pittsburgh 
 -------------------------------------------------------
 A restricted SCF calculation will be
 performed using DIIS
 SCF converges when DIIS error is below 1.0e-08
 ---------------------------------------
  Cycle       Energy         DIIS error
 ---------------------------------------
    1   -1556.6536232852      1.59e-03  
    2   -1556.6612615861      6.01e-04  
    3   -1556.6609426277      6.96e-04  
    4   -1556.6622505105      8.13e-05  
    5   -1556.6622636080      3.47e-05  
    6   -1556.6622665887      1.22e-05  
    7   -1556.6622670100      3.48e-06  
    8   -1556.6622670382      9.31e-07  
    9   -1556.6622670401      2.71e-07  
   10   -1556.6622670403      5.25e-08  
   11   -1556.6622670403      9.41e-09  Convergence criterion met
 ---------------------------------------
 SCF time:   CPU 22.18s  wall 6.00s 
 SCF   energy in the final basis set =    -1556.6622670403
 Total energy in the final basis set =    -1556.6622670403

 --------------------------------------------------------------
             Orbital Energies (a.u.) and Symmetries
 --------------------------------------------------------------

 Alpha MOs, Restricted
 -- Occupied --                  
-101.60 -101.59 -101.59  -24.73  -10.35  -10.31   -9.51   -9.50
  1 A'    2 A'    3 A'    4 A'    5 A'    6 A'    7 A'    8 A'                 
 -9.503  -7.277  -7.269  -7.268  -7.267  -7.266  -7.259  -7.258
  9 A'   10 A'   11 A'   12 A'    1 A"   13 A'    2 A"   14 A'                 
 -7.258  -7.257  -1.284  -1.002  -0.933  -0.862  -0.754  -0.630
  3 A"   15 A'   16 A'   17 A'   18 A'   19 A'   20 A'   21 A'                 
 -0.567  -0.551  -0.526  -0.482  -0.454  -0.453  -0.398  -0.386
 22 A'   23 A'    4 A"   24 A'   25 A'    5 A"   26 A'    6 A"                 
 -0.354  -0.347  -0.302  -0.257
 27 A'    7 A"   28 A'    8 A"                                                 
 -- Virtual --                   
 -0.046  -0.019  -0.002   0.004   0.032   0.043   0.048   0.055
  9 A"   29 A'   30 A'   31 A'   32 A'   33 A'   10 A"   34 A'                 
  0.068   0.070   0.081   0.085   0.089   0.105   0.112   0.119
 35 A'   36 A'   11 A"   37 A'   12 A"   38 A'   39 A'   13 A"                 
  0.125   0.139   0.145   0.152   0.188   0.197   0.208   0.224
 40 A'   41 A'   14 A"   42 A'   43 A'   44 A'   45 A'   46 A'                 
  0.240   0.267   0.308   0.322   0.349   0.354   0.401   0.412
 47 A'   48 A'   15 A"   49 A'   50 A'   51 A'   52 A'   53 A'                 
  0.419   0.423   0.435   0.438   0.462   0.491   0.497   0.517
 54 A'   16 A"   17 A"   55 A'   18 A"   56 A'   57 A'   58 A'                 
  0.527   0.557   0.580   0.646   0.672   0.696   0.715   0.757
 19 A"   20 A"   59 A'   60 A'   61 A'   21 A"   22 A"   62 A'                 
  0.767   0.819   0.827   0.845   0.849   0.862   0.903   0.924
 63 A'   23 A"   24 A"   64 A'   25 A"   65 A'   66 A'   67 A'                 
  0.934   0.958   0.987   1.034   1.090   1.148   1.167   1.217
 26 A"   68 A'   69 A'   70 A'   71 A'   72 A'   73 A'   27 A"                 
  1.261   1.271   1.338   1.381   1.404   1.439   1.537   1.596
 74 A'   75 A'   28 A"   29 A"   76 A'   77 A'   78 A'   30 A"                 
  1.739   1.783   1.832   1.866   1.916   2.132   2.209   2.241
 79 A'   80 A'   81 A'   31 A"   82 A'   83 A'   32 A"   33 A"                 
  2.250   2.270   2.302   2.337   2.408   2.469   2.501   2.598
 84 A'   34 A"   85 A'   86 A'   87 A'   88 A'   89 A'   90 A'                 
  2.617   2.797   3.002   3.123   3.135   3.636   3.744   3.784
 35 A"   36 A"   91 A'   92 A'   93 A'   94 A'   37 A"   95 A'                 
  3.958   4.045   4.758   6.277   6.358   6.607   9.707   9.786
 38 A"   96 A'   97 A'   39 A"   98 A'   99 A'  100 A'  101 A'                 
  9.836  23.325  23.815  25.756  25.774  25.776  25.858  25.966
102 A'  103 A'  104 A'   40 A"  105 A'   41 A"   42 A"  106 A'                 
 26.106  26.166  26.362  26.793  66.727 215.687 215.776 215.847
107 A'  108 A'  109 A'  110 A'  111 A'  112 A'  113 A'  114 A'                 

 Beta MOs, Restricted
 -- Occupied --                  
-101.60 -101.59 -101.59  -24.73  -10.35  -10.31   -9.51   -9.50
  1 A'    2 A'    3 A'    4 A'    5 A'    6 A'    7 A'    8 A'                 
 -9.503  -7.277  -7.269  -7.268  -7.267  -7.266  -7.259  -7.258
  9 A'   10 A'   11 A'   12 A'    1 A"   13 A'    2 A"   14 A'                 
 -7.258  -7.257  -1.284  -1.002  -0.933  -0.862  -0.754  -0.630
  3 A"   15 A'   16 A'   17 A'   18 A'   19 A'   20 A'   21 A'                 
 -0.567  -0.551  -0.526  -0.482  -0.454  -0.453  -0.398  -0.386
 22 A'   23 A'    4 A"   24 A'   25 A'    5 A"   26 A'    6 A"                 
 -0.354  -0.347  -0.302  -0.257
 27 A'    7 A"   28 A'    8 A"                                                 
 -- Virtual --                   
 -0.046  -0.019  -0.002   0.004   0.032   0.043   0.048   0.055
  9 A"   29 A'   30 A'   31 A'   32 A'   33 A'   10 A"   34 A'                 
  0.068   0.070   0.081   0.085   0.089   0.105   0.112   0.119
 35 A'   36 A'   11 A"   37 A'   12 A"   38 A'   39 A'   13 A"                 
  0.125   0.139   0.145   0.152   0.188   0.197   0.208   0.224
 40 A'   41 A'   14 A"   42 A'   43 A'   44 A'   45 A'   46 A'                 
  0.240   0.267   0.308   0.322   0.349   0.354   0.401   0.412
 47 A'   48 A'   15 A"   49 A'   50 A'   51 A'   52 A'   53 A'                 
  0.419   0.423   0.435   0.438   0.462   0.491   0.497   0.517
 54 A'   16 A"   17 A"   55 A'   18 A"   56 A'   57 A'   58 A'                 
  0.527   0.557   0.580   0.646   0.672   0.696   0.715   0.757
 19 A"   20 A"   59 A'   60 A'   61 A'   21 A"   22 A"   62 A'                 
  0.767   0.819   0.827   0.845   0.849   0.862   0.903   0.924
 63 A'   23 A"   24 A"   64 A'   25 A"   65 A'   66 A'   67 A'                 
  0.934   0.958   0.987   1.034   1.090   1.148   1.167   1.217
 26 A"   68 A'   69 A'   70 A'   71 A'   72 A'   73 A'   27 A"                 
  1.261   1.271   1.338   1.381   1.404   1.439   1.537   1.596
 74 A'   75 A'   28 A"   29 A"   76 A'   77 A'   78 A'   30 A"                 
  1.739   1.783   1.832   1.866   1.916   2.132   2.209   2.241
 79 A'   80 A'   81 A'   31 A"   82 A'   83 A'   32 A"   33 A"                 
  2.250   2.270   2.302   2.337   2.408   2.469   2.501   2.598
 84 A'   34 A"   85 A'   86 A'   87 A'   88 A'   89 A'   90 A'                 
  2.617   2.797   3.002   3.123   3.135   3.636   3.744   3.784
 35 A"   36 A"   91 A'   92 A'   93 A'   94 A'   37 A"   95 A'                 
  3.958   4.045   4.758   6.277   6.358   6.607   9.707   9.786
 38 A"   96 A'   97 A'   39 A"   98 A'   99 A'  100 A'  101 A'                 
  9.836  23.325  23.815  25.756  25.774  25.776  25.858  25.966
102 A'  103 A'  104 A'   40 A"  105 A'   41 A"   42 A"  106 A'                 
 26.106  26.166  26.362  26.793  66.727 215.687 215.776 215.847
107 A'  108 A'  109 A'  110 A'  111 A'  112 A'  113 A'  114 A'                 
 --------------------------------------------------------------

          Ground-State Mulliken Net Atomic Charges

     Atom                 Charge (a.u.)
  ----------------------------------------
      1 Cl                    0.356060
      2 Cl                    0.451043
      3 F                    -0.009166
      4 Cl                    0.351152
      5 C                    -0.894668
      6 C                    -0.254421
  ----------------------------------------
  Sum of atomic charges =     0.000000

 -----------------------------------------------------------------
                    Cartesian Multipole Moments
 -----------------------------------------------------------------
    Charge (ESU x 10^10)
                 0.0000
    Dipole Moment (Debye)
         X      -0.2456      Y       0.6075      Z      -0.0000
       Tot       0.6553
    Quadrupole Moments (Debye-Ang)
        XX     -51.8152     XY       1.5983     YY     -55.2250
        XZ       0.0000     YZ       0.0000     ZZ     -53.7105
    Octopole Moments (Debye-Ang^2)
       XXX      -0.9193    XXY       2.6088    XYY      -3.1799
       YYY      -4.3362    XXZ       0.0000    XYZ       0.0000
       YYZ      -0.0000    XZZ       0.7677    YZZ      -2.9806
       ZZZ      -0.0000
    Hexadecapole Moments (Debye-Ang^3)
      XXXX    -824.1890   XXXY     -24.3506   XXYY    -193.7252
      XYYY     -40.1280   YYYY    -395.7949   XXXZ       0.0000
      XXYZ       0.0000   XYYZ       0.0000   YYYZ      -0.0000
      XXZZ    -155.4428   XYZZ     -15.4732   YYZZ     -77.3870
      XZZZ       0.0000   YZZZ      -0.0000   ZZZZ     -59.2362
 -----------------------------------------------------------------
 Calculating analytic gradient of the SCF energy
 Gradient of SCF Energy
            1           2           3           4           5           6
    1  -0.0284053   0.0025518   0.0316778   0.0243298   0.0668386  -0.0969926
    2  -0.0797921  -0.1200217   0.0492207   0.1172974   0.0212211   0.0120747
    3  -0.0000000  -0.0000000   0.0000000   0.0000000  -0.0000000   0.0000000
 Max gradient component =       1.200E-01
 RMS gradient           =       5.469E-02
 Gradient time:  CPU 6.91 s  wall 1.82 s
 Geometry Optimization Parameters
   NAtoms,    NIC,     NZ,  NCons,   NDum,   NFix, NCnnct, MaxDiis
        6      37       0       0       0       0       0       0

 Cartesian Hessian Update
 Hessian Updated using BFGS Update


** GEOMETRY OPTIMIZATION IN DELOCALIZED INTERNAL COORDINATES **
   Searching for a Minimum

   Optimization Cycle:   7

                       Coordinates (Angstroms)
     ATOM                X               Y               Z
      1  Cl        2.1526401661    0.8619733473    0.0000000000
      2  Cl       -1.3979332471    1.2258765250    0.0000000000
      3  F         1.6474048145   -1.3502831759    0.0000000000
      4  Cl       -1.6298807059   -1.2128410589    0.0000000000
      5  C         0.9442017632   -0.2181771888    0.0000000000
      6  C        -0.4506268327   -0.0939222472    0.0000000000
   Point Group: cs    Number of degrees of freedom:     9


   Energy is  -1556.662267040

 Hessian Updated using BFGS Update

  9 Hessian modes will be used to form the next step
  Hessian Eigenvalues:
     0.160616    0.234886    0.248675    0.252472    0.301542    0.395748
     0.638869    0.952465    1.029603

 Minimum Search - Taking Simple RFO Step
 Searching for Lamda that Minimizes Along All modes
 Value Taken    Lamda =  -0.07113389
 Calculated Step too Large.  Step scaled by  0.580447
 Step Taken.  Stepsize is  0.300000

                             Maximum     Tolerance    Cnvgd?
         Gradient           0.090565      0.000300      NO
         Displacement       0.220130      0.001200      NO
         Energy change     -0.050375      0.000001      NO


 New Cartesian Coordinates Obtained by Inverse Iteration

 Displacement from previous Coordinates is:  0.296007
 ----------------------------------------------------------------
             Standard Nuclear Orientation (Angstroms)
    I     Atom           X                Y                Z
 ----------------------------------------------------------------
    1      Cl      2.1189325589     0.9018919883     0.0000000000
    2      Cl     -1.3424897953     1.2651183631     0.0000000000
    3      F       1.5602994480    -1.3722245811     0.0000000000
    4      Cl     -1.5720596983    -1.2692376003     0.0000000000
    5      C       0.9121894530    -0.2163857010     0.0000000000
    6      C      -0.4110660082    -0.0965362675     0.0000000000
 ----------------------------------------------------------------
 Molecular Point Group                 Cs    NOp =  2
 Largest Abelian Subgroup              Cs    NOp =  2
 Nuclear Repulsion Energy =   426.9666821119 hartrees
 There are       36 alpha and       36 beta electrons
 Applying Cartesian multipole field
    Component          Value
    ---------          -----
     (2,0,0)        1.00000E-11
     (0,2,0)        2.00000E-11
     (0,0,2)       -3.00000E-11
 Nucleus-field energy     =     0.0000000124 hartrees
 Requested basis set is 6-311++G(d,p)
 There are 57 shells and 156 basis functions
 A cutoff of  1.0D-11 yielded   1382 shell pairs
 There are     11247 function pairs (     12155 Cartesian)
 Smallest overlap matrix eigenvalue = 1.65E-05
 Guess MOs from SCF MO coefficient file

 -----------------------------------------------------------------------
  General SCF calculation program by
  Eric Jon Sundstrom, Paul Horn, Yuezhi Mao, Dmitri Zuev, Alec White,
  David Stuck, Shaama M.S., Shane Yost, Joonho Lee, David Small,
  Daniel Levine, Susi Lehtola, Hugh Burton, Evgeny Epifanovsky
 -----------------------------------------------------------------------
 Exchange:     0.2000 Hartree-Fock + 0.0800 Slater + 0.7200 B88
 Correlation:  0.1900 VWN1RPA + 0.8100 LYP
 Using SG-1 standard quadrature grid
 using 4 threads for integral computing
 -------------------------------------------------------
 OpenMP Integral computing Module                
 Release: version 2.0, May 2017, Q-Chem Inc. Pleasanton 
 -------------------------------------------------------
 -------------------------------------------------------
 OpenMP BLAS3 based DFT computing Module                
 Release: version 1.0, May 2013, Q-Chem Inc. Pittsburgh 
 -------------------------------------------------------
 A restricted SCF calculation will be
 performed using DIIS
 SCF converges when DIIS error is below 1.0e-08
 ---------------------------------------
  Cycle       Energy         DIIS error
 ---------------------------------------
    1   -1556.6878721809      1.33e-03  
    2   -1556.6938799025      3.65e-04  
    3   -1556.6937664059      4.08e-04  
    4   -1556.6942330823      9.76e-05  
    5   -1556.6942582581      2.70e-05  
    6   -1556.6942600103      9.46e-06  
    7   -1556.6942602362      2.41e-06  
    8   -1556.6942602513      6.03e-07  
    9   -1556.6942602522      1.91e-07  
   10   -1556.6942602523      5.37e-08  
   11   -1556.6942602523      9.15e-09  Convergence criterion met
 ---------------------------------------
 SCF time:   CPU 22.42s  wall 6.00s 
 SCF   energy in the final basis set =    -1556.6942602523
 Total energy in the final basis set =    -1556.6942602523

 --------------------------------------------------------------
             Orbital Energies (a.u.) and Symmetries
 --------------------------------------------------------------

 Alpha MOs, Restricted
 -- Occupied --                  
-101.60 -101.59 -101.59  -24.73  -10.34  -10.31   -9.51   -9.50
  1 A'    2 A'    3 A'    4 A'    5 A'    6 A'    7 A'    8 A'                 
 -9.503  -7.278  -7.269  -7.268  -7.268  -7.267  -7.258  -7.258
  9 A'   10 A'   11 A'   12 A'    1 A"   13 A'    2 A"   14 A'                 
 -7.258  -7.257  -1.287  -0.990  -0.927  -0.862  -0.771  -0.631
  3 A"   15 A'   16 A'   17 A'   18 A'   19 A'   20 A'   21 A'                 
 -0.564  -0.556  -0.529  -0.479  -0.450  -0.446  -0.391  -0.386
 22 A'   23 A'    4 A"   24 A'   25 A'    5 A"   26 A'    6 A"                 
 -0.359  -0.349  -0.311  -0.266
 27 A'    7 A"   28 A'    8 A"                                                 
 -- Virtual --                   
 -0.033  -0.026  -0.002   0.003   0.030   0.041   0.048   0.054
  9 A"   29 A'   30 A'   31 A'   32 A'   33 A'   10 A"   34 A'                 
  0.067   0.071   0.082   0.085   0.088   0.107   0.115   0.118
 35 A'   36 A'   11 A"   37 A'   12 A"   38 A'   39 A'   13 A"                 
  0.129   0.137   0.145   0.154   0.187   0.196   0.212   0.232
 40 A'   41 A'   14 A"   42 A'   43 A'   44 A'   45 A'   46 A'                 
  0.238   0.285   0.308   0.319   0.352   0.353   0.401   0.413
 47 A'   48 A'   15 A"   49 A'   50 A'   51 A'   52 A'   53 A'                 
  0.421   0.423   0.435   0.436   0.466   0.489   0.493   0.517
 54 A'   16 A"   55 A'   17 A"   18 A"   56 A'   57 A'   58 A'                 
  0.520   0.555   0.596   0.660   0.695   0.701   0.729   0.775
 19 A"   20 A"   59 A'   60 A'   61 A'   21 A"   22 A"   62 A'                 
  0.780   0.821   0.833   0.844   0.844   0.866   0.905   0.919
 63 A'   23 A"   24 A"   25 A"   64 A'   65 A'   66 A'   67 A'                 
  0.944   0.947   0.980   1.053   1.082   1.127   1.153   1.216
 26 A"   68 A'   69 A'   70 A'   71 A'   72 A'   73 A'   27 A"                 
  1.254   1.283   1.321   1.382   1.398   1.441   1.534   1.610
 74 A'   75 A'   28 A"   29 A"   76 A'   77 A'   78 A'   30 A"                 
  1.743   1.787   1.863   1.896   1.939   2.156   2.210   2.242
 79 A'   80 A'   81 A'   31 A"   82 A'   83 A'   32 A"   33 A"                 
  2.266   2.272   2.286   2.345   2.432   2.474   2.522   2.566
 84 A'   34 A"   85 A'   86 A'   87 A'   88 A'   89 A'   90 A'                 
  2.622   2.810   3.013   3.130   3.219   3.569   3.745   3.781
 35 A"   36 A"   91 A'   92 A'   93 A'   94 A'   37 A"   95 A'                 
  3.964   4.068   4.772   6.276   6.355   6.625   9.694   9.781
 38 A"   96 A'   97 A'   39 A"   98 A'   99 A'  100 A'  101 A'                 
  9.826  23.293  24.059  25.756  25.779  25.829  25.851  25.972
102 A'  103 A'  104 A'   40 A"   41 A"  105 A'   42 A"  106 A'                 
 26.072  26.222  26.356  26.743  66.727 215.672 215.770 215.833
107 A'  108 A'  109 A'  110 A'  111 A'  112 A'  113 A'  114 A'                 

 Beta MOs, Restricted
 -- Occupied --                  
-101.60 -101.59 -101.59  -24.73  -10.34  -10.31   -9.51   -9.50
  1 A'    2 A'    3 A'    4 A'    5 A'    6 A'    7 A'    8 A'                 
 -9.503  -7.278  -7.269  -7.268  -7.268  -7.267  -7.258  -7.258
  9 A'   10 A'   11 A'   12 A'    1 A"   13 A'    2 A"   14 A'                 
 -7.258  -7.257  -1.287  -0.990  -0.927  -0.862  -0.771  -0.631
  3 A"   15 A'   16 A'   17 A'   18 A'   19 A'   20 A'   21 A'                 
 -0.564  -0.556  -0.529  -0.479  -0.450  -0.446  -0.391  -0.386
 22 A'   23 A'    4 A"   24 A'   25 A'    5 A"   26 A'    6 A"                 
 -0.359  -0.349  -0.311  -0.266
 27 A'    7 A"   28 A'    8 A"                                                 
 -- Virtual --                   
 -0.033  -0.026  -0.002   0.003   0.030   0.041   0.048   0.054
  9 A"   29 A'   30 A'   31 A'   32 A'   33 A'   10 A"   34 A'                 
  0.067   0.071   0.082   0.085   0.088   0.107   0.115   0.118
 35 A'   36 A'   11 A"   37 A'   12 A"   38 A'   39 A'   13 A"                 
  0.129   0.137   0.145   0.154   0.187   0.196   0.212   0.232
 40 A'   41 A'   14 A"   42 A'   43 A'   44 A'   45 A'   46 A'                 
  0.238   0.285   0.308   0.319   0.352   0.353   0.401   0.413
 47 A'   48 A'   15 A"   49 A'   50 A'   51 A'   52 A'   53 A'                 
  0.421   0.423   0.435   0.436   0.466   0.489   0.493   0.517
 54 A'   16 A"   55 A'   17 A"   18 A"   56 A'   57 A'   58 A'                 
  0.520   0.555   0.596   0.660   0.695   0.701   0.729   0.775
 19 A"   20 A"   59 A'   60 A'   61 A'   21 A"   22 A"   62 A'                 
  0.780   0.821   0.833   0.844   0.844   0.866   0.905   0.919
 63 A'   23 A"   24 A"   25 A"   64 A'   65 A'   66 A'   67 A'                 
  0.944   0.947   0.980   1.053   1.082   1.127   1.153   1.216
 26 A"   68 A'   69 A'   70 A'   71 A'   72 A'   73 A'   27 A"                 
  1.254   1.283   1.321   1.382   1.398   1.441   1.534   1.610
 74 A'   75 A'   28 A"   29 A"   76 A'   77 A'   78 A'   30 A"                 
  1.743   1.787   1.863   1.896   1.939   2.156   2.210   2.242
 79 A'   80 A'   81 A'   31 A"   82 A'   83 A'   32 A"   33 A"                 
  2.266   2.272   2.286   2.345   2.432   2.474   2.522   2.566
 84 A'   34 A"   85 A'   86 A'   87 A'   88 A'   89 A'   90 A'                 
  2.622   2.810   3.013   3.130   3.219   3.569   3.745   3.781
 35 A"   36 A"   91 A'   92 A'   93 A'   94 A'   37 A"   95 A'                 
  3.964   4.068   4.772   6.276   6.355   6.625   9.694   9.781
 38 A"   96 A'   97 A'   39 A"   98 A'   99 A'  100 A'  101 A'                 
  9.826  23.293  24.059  25.756  25.779  25.829  25.851  25.972
102 A'  103 A'  104 A'   40 A"   41 A"  105 A'   42 A"  106 A'                 
 26.072  26.222  26.356  26.743  66.727 215.672 215.770 215.833
107 A'  108 A'  109 A'  110 A'  111 A'  112 A'  113 A'  114 A'                 
 --------------------------------------------------------------

          Ground-State Mulliken Net Atomic Charges

     Atom                 Charge (a.u.)
  ----------------------------------------
      1 Cl                    0.368640
      2 Cl                    0.452987
      3 F                    -0.009961
      4 Cl                    0.349955
      5 C                    -1.027059
      6 C                    -0.134562
  ----------------------------------------
  Sum of atomic charges =     0.000000

 -----------------------------------------------------------------
                    Cartesian Multipole Moments
 -----------------------------------------------------------------
    Charge (ESU x 10^10)
                -0.0000
    Dipole Moment (Debye)
         X      -0.1416      Y       0.5955      Z       0.0000
       Tot       0.6121
    Quadrupole Moments (Debye-Ang)
        XX     -52.1865     XY       1.6511     YY     -54.7763
        XZ      -0.0000     YZ       0.0000     ZZ     -53.6650
    Octopole Moments (Debye-Ang^2)
       XXX      -1.8345    XXY       2.0888    XYY      -3.9597
       YYY      -4.7191    XXZ      -0.0000    XYZ      -0.0000
       YYZ      -0.0000    XZZ       0.2882    YZZ      -3.2524
       ZZZ      -0.0000
    Hexadecapole Moments (Debye-Ang^3)
      XXXX    -784.7153   XXXY     -29.0454   XXYY    -188.3121
      XYYY     -43.6642   YYYY    -415.6655   XXXZ      -0.0000
      XXYZ      -0.0000   XYYZ      -0.0000   YYYZ       0.0000
      XXZZ    -148.0102   XYZZ     -17.0852   YYZZ     -81.4846
      XZZZ      -0.0000   YZZZ       0.0000   ZZZZ     -59.0535
 -----------------------------------------------------------------
 Calculating analytic gradient of the SCF energy
 Gradient of SCF Energy
            1           2           3           4           5           6
    1  -0.0191772   0.0005744   0.0176208   0.0149194   0.0025090  -0.0164464
    2  -0.0547582  -0.0855746   0.0379141   0.0840805   0.0171119   0.0012262
    3   0.0000000   0.0000000  -0.0000000   0.0000000   0.0000000   0.0000000
 Max gradient component =       8.557E-02
 RMS gradient           =       3.358E-02
 Gradient time:  CPU 6.95 s  wall 1.84 s
 Geometry Optimization Parameters
   NAtoms,    NIC,     NZ,  NCons,   NDum,   NFix, NCnnct, MaxDiis
        6      37       0       0       0       0       0       0

 Cartesian Hessian Update
 Hessian Updated using BFGS Update


** GEOMETRY OPTIMIZATION IN DELOCALIZED INTERNAL COORDINATES **
   Searching for a Minimum

   Optimization Cycle:   8

                       Coordinates (Angstroms)
     ATOM                X               Y               Z
      1  Cl        2.1189325589    0.9018919883    0.0000000000
      2  Cl       -1.3424897953    1.2651183631    0.0000000000
      3  F         1.5602994480   -1.3722245811    0.0000000000
      4  Cl       -1.5720596983   -1.2692376003    0.0000000000
      5  C         0.9121894530   -0.2163857010    0.0000000000
      6  C        -0.4110660082   -0.0965362675    0.0000000000
   Point Group: cs    Number of degrees of freedom:     9


   Energy is  -1556.694260252

 Hessian Updated using BFGS Update

  9 Hessian modes will be used to form the next step
  Hessian Eigenvalues:
     0.116022    0.226905    0.249089    0.251058    0.380178    0.488523
     0.639459    0.952428    1.029607

 Minimum Search - Taking Simple RFO Step
 Searching for Lamda that Minimizes Along All modes
 Value Taken    Lamda =  -0.04037971
 Calculated Step too Large.  Step scaled by  0.608085
 Step Taken.  Stepsize is  0.300000

                             Maximum     Tolerance    Cnvgd?
         Gradient           0.076109      0.000300      NO
         Displacement       0.286521      0.001200      NO
         Energy change     -0.031993      0.000001      NO


 New Cartesian Coordinates Obtained by Inverse Iteration

 Displacement from previous Coordinates is:  0.219170
 ----------------------------------------------------------------
             Standard Nuclear Orientation (Angstroms)
    I     Atom           X                Y                Z
 ----------------------------------------------------------------
    1      Cl      2.1076689991     0.9453307149     0.0000000000
    2      Cl     -1.3108678256     1.3140617696     0.0000000000
    3      F       1.5065720758    -1.4022941231     0.0000000000
    4      Cl     -1.5425384829    -1.3270860144     0.0000000000
    5      C       0.9142647772    -0.2214432847     0.0000000000
    6      C      -0.4092935854    -0.0959428608     0.0000000000
 ----------------------------------------------------------------
 Molecular Point Group                 Cs    NOp =  2
 Largest Abelian Subgroup              Cs    NOp =  2
 Nuclear Repulsion Energy =   423.3184161126 hartrees
 There are       36 alpha and       36 beta electrons
 Applying Cartesian multipole field
    Component          Value
    ---------          -----
     (2,0,0)        1.00000E-11
     (0,2,0)        2.00000E-11
     (0,0,2)       -3.00000E-11
 Nucleus-field energy     =     0.0000000127 hartrees
 Requested basis set is 6-311++G(d,p)
 There are 57 shells and 156 basis functions
 A cutoff of  1.0D-11 yielded   1383 shell pairs
 There are     11266 function pairs (     12173 Cartesian)
 Smallest overlap matrix eigenvalue = 1.91E-05
 Guess MOs from SCF MO coefficient file

 -----------------------------------------------------------------------
  General SCF calculation program by
  Eric Jon Sundstrom, Paul Horn, Yuezhi Mao, Dmitri Zuev, Alec White,
  David Stuck, Shaama M.S., Shane Yost, Joonho Lee, David Small,
  Daniel Levine, Susi Lehtola, Hugh Burton, Evgeny Epifanovsky
 -----------------------------------------------------------------------
 Exchange:     0.2000 Hartree-Fock + 0.0800 Slater + 0.7200 B88
 Correlation:  0.1900 VWN1RPA + 0.8100 LYP
 Using SG-1 standard quadrature grid
 using 4 threads for integral computing
 -------------------------------------------------------
 OpenMP Integral computing Module                
 Release: version 2.0, May 2017, Q-Chem Inc. Pleasanton 
 -------------------------------------------------------
 -------------------------------------------------------
 OpenMP BLAS3 based DFT computing Module                
 Release: version 1.0, May 2013, Q-Chem Inc. Pittsburgh 
 -------------------------------------------------------
 A restricted SCF calculation will be
 performed using DIIS
 SCF converges when DIIS error is below 1.0e-08
 ---------------------------------------
  Cycle       Energy         DIIS error
 ---------------------------------------
    1   -1556.7103660946      8.99e-04  
    2   -1556.7136847944      3.54e-04  
    3   -1556.7135013812      4.36e-04  
    4   -1556.7140107167      7.48e-05  
    5   -1556.7140242553      2.69e-05  
    6   -1556.7140262558      7.15e-06  
    7   -1556.7140264038      1.44e-06  
    8   -1556.7140264087      6.88e-07  
    9   -1556.7140264098      1.50e-07  
   10   -1556.7140264098      3.31e-08  
   11   -1556.7140264098      6.97e-09  Convergence criterion met
 ---------------------------------------
 SCF time:   CPU 22.33s  wall 6.00s 
 SCF   energy in the final basis set =    -1556.7140264098
 Total energy in the final basis set =    -1556.7140264098

 --------------------------------------------------------------
             Orbital Energies (a.u.) and Symmetries
 --------------------------------------------------------------

 Alpha MOs, Restricted
 -- Occupied --                  
-101.60 -101.59 -101.59  -24.74  -10.34  -10.31   -9.51   -9.50
  1 A'    2 A'    3 A'    4 A'    5 A'    6 A'    7 A'    8 A'                 
 -9.504  -7.280  -7.269  -7.269  -7.269  -7.269  -7.259  -7.258
  9 A'   10 A'   11 A'    1 A"   12 A'   13 A'    2 A"   14 A'                 
 -7.258  -7.257  -1.289  -0.977  -0.922  -0.863  -0.769  -0.631
  3 A"   15 A'   16 A'   17 A'   18 A'   19 A'   20 A'   21 A'                 
 -0.559  -0.557  -0.530  -0.477  -0.448  -0.440  -0.385  -0.383
 22 A'   23 A'    4 A"   24 A'   25 A'    5 A"    6 A"   26 A'                 
 -0.365  -0.350  -0.320  -0.266
 27 A'    7 A"   28 A'    8 A"                                                 
 -- Virtual --                   
 -0.033  -0.027  -0.003  -0.002   0.027   0.038   0.049   0.053
  9 A"   29 A'   30 A'   31 A'   32 A'   33 A'   10 A"   34 A'                 
  0.065   0.071   0.081   0.085   0.088   0.108   0.115   0.118
 35 A'   36 A'   11 A"   37 A'   12 A"   38 A'   39 A'   13 A"                 
  0.129   0.135   0.145   0.154   0.183   0.194   0.213   0.232
 40 A'   41 A'   14 A"   42 A'   43 A'   44 A'   45 A'   46 A'                 
  0.237   0.285   0.307   0.317   0.351   0.355   0.399   0.416
 47 A'   48 A'   15 A"   49 A'   50 A'   51 A'   52 A'   53 A'                 
  0.422   0.423   0.432   0.437   0.470   0.483   0.486   0.507
 54 A'   16 A"   55 A'   17 A"   18 A"   56 A'   57 A'   58 A'                 
  0.519   0.552   0.603   0.666   0.703   0.706   0.739   0.776
 19 A"   20 A"   59 A'   60 A'   21 A"   61 A'   22 A"   62 A'                 
  0.791   0.820   0.836   0.840   0.841   0.865   0.901   0.912
 63 A'   23 A"   24 A"   25 A"   64 A'   65 A'   66 A'   67 A'                 
  0.936   0.947   0.965   1.047   1.078   1.104   1.139   1.211
 68 A'   26 A"   69 A'   70 A'   71 A'   72 A'   73 A'   27 A"                 
  1.245   1.280   1.309   1.378   1.395   1.445   1.550   1.603
 74 A'   75 A'   28 A"   29 A"   76 A'   77 A'   78 A'   30 A"                 
  1.716   1.764   1.873   1.887   1.945   2.140   2.209   2.238
 79 A'   80 A'   81 A'   31 A"   82 A'   83 A'   32 A"   33 A"                 
  2.251   2.270   2.274   2.339   2.444   2.461   2.503   2.537
 84 A'   34 A"   85 A'   86 A'   87 A'   88 A'   89 A'   90 A'                 
  2.619   2.806   3.017   3.131   3.207   3.548   3.743   3.781
 35 A"   36 A"   91 A'   92 A'   93 A'   94 A'   37 A"   95 A'                 
  3.964   4.071   4.771   6.273   6.351   6.625   9.681   9.770
 38 A"   96 A'   97 A'   39 A"   98 A'   99 A'  100 A'  101 A'                 
  9.811  23.285  24.050  25.752  25.781  25.844  25.869  25.954
102 A'  103 A'  104 A'   40 A"   41 A"   42 A"  105 A'  106 A'                 
 26.016  26.285  26.339  26.656  66.722 215.659 215.758 215.812
107 A'  108 A'  109 A'  110 A'  111 A'  112 A'  113 A'  114 A'                 

 Beta MOs, Restricted
 -- Occupied --                  
-101.60 -101.59 -101.59  -24.74  -10.34  -10.31   -9.51   -9.50
  1 A'    2 A'    3 A'    4 A'    5 A'    6 A'    7 A'    8 A'                 
 -9.504  -7.280  -7.269  -7.269  -7.269  -7.269  -7.259  -7.258
  9 A'   10 A'   11 A'    1 A"   12 A'   13 A'    2 A"   14 A'                 
 -7.258  -7.257  -1.289  -0.977  -0.922  -0.863  -0.769  -0.631
  3 A"   15 A'   16 A'   17 A'   18 A'   19 A'   20 A'   21 A'                 
 -0.559  -0.557  -0.530  -0.477  -0.448  -0.440  -0.385  -0.383
 22 A'   23 A'    4 A"   24 A'   25 A'    5 A"    6 A"   26 A'                 
 -0.365  -0.350  -0.320  -0.266
 27 A'    7 A"   28 A'    8 A"                                                 
 -- Virtual --                   
 -0.033  -0.027  -0.003  -0.002   0.027   0.038   0.049   0.053
  9 A"   29 A'   30 A'   31 A'   32 A'   33 A'   10 A"   34 A'                 
  0.065   0.071   0.081   0.085   0.088   0.108   0.115   0.118
 35 A'   36 A'   11 A"   37 A'   12 A"   38 A'   39 A'   13 A"                 
  0.129   0.135   0.145   0.154   0.183   0.194   0.213   0.232
 40 A'   41 A'   14 A"   42 A'   43 A'   44 A'   45 A'   46 A'                 
  0.237   0.285   0.307   0.317   0.351   0.355   0.399   0.416
 47 A'   48 A'   15 A"   49 A'   50 A'   51 A'   52 A'   53 A'                 
  0.422   0.423   0.432   0.437   0.470   0.483   0.486   0.507
 54 A'   16 A"   55 A'   17 A"   18 A"   56 A'   57 A'   58 A'                 
  0.519   0.552   0.603   0.666   0.703   0.706   0.739   0.776
 19 A"   20 A"   59 A'   60 A'   21 A"   61 A'   22 A"   62 A'                 
  0.791   0.820   0.836   0.840   0.841   0.865   0.901   0.912
 63 A'   23 A"   24 A"   25 A"   64 A'   65 A'   66 A'   67 A'                 
  0.936   0.947   0.965   1.047   1.078   1.104   1.139   1.211
 68 A'   26 A"   69 A'   70 A'   71 A'   72 A'   73 A'   27 A"                 
  1.245   1.280   1.309   1.378   1.395   1.445   1.550   1.603
 74 A'   75 A'   28 A"   29 A"   76 A'   77 A'   78 A'   30 A"                 
  1.716   1.764   1.873   1.887   1.945   2.140   2.209   2.238
 79 A'   80 A'   81 A'   31 A"   82 A'   83 A'   32 A"   33 A"                 
  2.251   2.270   2.274   2.339   2.444   2.461   2.503   2.537
 84 A'   34 A"   85 A'   86 A'   87 A'   88 A'   89 A'   90 A'                 
  2.619   2.806   3.017   3.131   3.207   3.548   3.743   3.781
 35 A"   36 A"   91 A'   92 A'   93 A'   94 A'   37 A"   95 A'                 
  3.964   4.071   4.771   6.273   6.351   6.625   9.681   9.770
 38 A"   96 A'   97 A'   39 A"   98 A'   99 A'  100 A'  101 A'                 
  9.811  23.285  24.050  25.752  25.781  25.844  25.869  25.954
102 A'  103 A'  104 A'   40 A"   41 A"   42 A"  105 A'  106 A'                 
 26.016  26.285  26.339  26.656  66.722 215.659 215.758 215.812
107 A'  108 A'  109 A'  110 A'  111 A'  112 A'  113 A'  114 A'                 
 --------------------------------------------------------------

          Ground-State Mulliken Net Atomic Charges

     Atom                 Charge (a.u.)
  ----------------------------------------
      1 Cl                    0.381323
      2 Cl                    0.446918
      3 F                    -0.006439
      4 Cl                    0.350617
      5 C                    -1.059256
      6 C                    -0.113163
  ----------------------------------------
  Sum of atomic charges =     0.000000

 -----------------------------------------------------------------
                    Cartesian Multipole Moments
 -----------------------------------------------------------------
    Charge (ESU x 10^10)
                 0.0000
    Dipole Moment (Debye)
         X      -0.0247      Y       0.5951      Z      -0.0000
       Tot       0.5956
    Quadrupole Moments (Debye-Ang)
        XX     -52.4744     XY       1.7126     YY     -54.3115
        XZ       0.0000     YZ      -0.0000     ZZ     -53.8073
    Octopole Moments (Debye-Ang^2)
       XXX      -2.0834    XXY       1.6452    XYY      -4.4373
       YYY      -5.2255    XXZ       0.0000    XYZ       0.0000
       YYZ       0.0000    XZZ      -0.0245    YZZ      -3.5539
       ZZZ       0.0000
    Hexadecapole Moments (Debye-Ang^3)
      XXXX    -769.9548   XXXY     -33.3128   XXYY    -187.9790
      XYYY     -46.5999   YYYY    -439.0601   XXXZ       0.0000
      XXYZ      -0.0000   XYYZ       0.0000   YYYZ      -0.0000
      XXZZ    -144.7950   XYZZ     -18.5997   YYZZ     -86.3673
      XZZZ       0.0000   YZZZ      -0.0000   ZZZZ     -59.3694
 -----------------------------------------------------------------
 Calculating analytic gradient of the SCF energy
 Gradient of SCF Energy
            1           2           3           4           5           6
    1  -0.0101906  -0.0019228   0.0063416   0.0071844   0.0029922  -0.0044048
    2  -0.0316424  -0.0547168   0.0256371   0.0544716   0.0087603  -0.0025098
    3  -0.0000000  -0.0000000   0.0000000  -0.0000000   0.0000000   0.0000000
 Max gradient component =       5.472E-02
 RMS gradient           =       2.099E-02
 Gradient time:  CPU 6.96 s  wall 1.84 s
 Geometry Optimization Parameters
   NAtoms,    NIC,     NZ,  NCons,   NDum,   NFix, NCnnct, MaxDiis
        6      37       0       0       0       0       0       0

 Cartesian Hessian Update
 Hessian Updated using BFGS Update


** GEOMETRY OPTIMIZATION IN DELOCALIZED INTERNAL COORDINATES **
   Searching for a Minimum

   Optimization Cycle:   9

                       Coordinates (Angstroms)
     ATOM                X               Y               Z
      1  Cl        2.1076689991    0.9453307149    0.0000000000
      2  Cl       -1.3108678256    1.3140617696    0.0000000000
      3  F         1.5065720758   -1.4022941231    0.0000000000
      4  Cl       -1.5425384829   -1.3270860144    0.0000000000
      5  C         0.9142647772   -0.2214432847    0.0000000000
      6  C        -0.4092935854   -0.0959428608    0.0000000000
   Point Group: cs    Number of degrees of freedom:     9


   Energy is  -1556.714026410

 Hessian Updated using BFGS Update

  9 Hessian modes will be used to form the next step
  Hessian Eigenvalues:
     0.098250    0.217623    0.250547    0.251295    0.381517    0.495385
     0.632815    0.952550    1.029615

 Minimum Search - Taking Simple RFO Step
 Searching for Lamda that Minimizes Along All modes
 Value Taken    Lamda =  -0.02180961
 Calculated Step too Large.  Step scaled by  0.714394
 Step Taken.  Stepsize is  0.300000

                             Maximum     Tolerance    Cnvgd?
         Gradient           0.048404      0.000300      NO
         Displacement       0.285678      0.001200      NO
         Energy change     -0.019766      0.000001      NO


 New Cartesian Coordinates Obtained by Inverse Iteration

 Displacement from previous Coordinates is:  0.222576
 ----------------------------------------------------------------
             Standard Nuclear Orientation (Angstroms)
    I     Atom           X                Y                Z
 ----------------------------------------------------------------
    1      Cl      2.0782359459     0.9890483655     0.0000000000
    2      Cl     -1.2669214611     1.3702188804     0.0000000000
    3      F       1.4741040046    -1.4350405058     0.0000000000
    4      Cl     -1.5169645428    -1.3822699386     0.0000000000
    5      C       0.9105332472    -0.2338949251     0.0000000000
    6      C      -0.4131812357    -0.0954356749     0.0000000000
 ----------------------------------------------------------------
 Molecular Point Group                 Cs    NOp =  2
 Largest Abelian Subgroup              Cs    NOp =  2
 Nuclear Repulsion Energy =   420.0834230058 hartrees
 There are       36 alpha and       36 beta electrons
 Applying Cartesian multipole field
    Component          Value
    ---------          -----
     (2,0,0)        1.00000E-11
     (0,2,0)        2.00000E-11
     (0,0,2)       -3.00000E-11
 Nucleus-field energy     =     0.0000000130 hartrees
 Requested basis set is 6-311++G(d,p)
 There are 57 shells and 156 basis functions
 A cutoff of  1.0D-11 yielded   1385 shell pairs
 There are     11285 function pairs (     12195 Cartesian)
 Smallest overlap matrix eigenvalue = 2.25E-05
 Guess MOs from SCF MO coefficient file

 -----------------------------------------------------------------------
  General SCF calculation program by
  Eric Jon Sundstrom, Paul Horn, Yuezhi Mao, Dmitri Zuev, Alec White,
  David Stuck, Shaama M.S., Shane Yost, Joonho Lee, David Small,
  Daniel Levine, Susi Lehtola, Hugh Burton, Evgeny Epifanovsky
 -----------------------------------------------------------------------
 Exchange:     0.2000 Hartree-Fock + 0.0800 Slater + 0.7200 B88
 Correlation:  0.1900 VWN1RPA + 0.8100 LYP
 Using SG-1 standard quadrature grid
 using 4 threads for integral computing
 -------------------------------------------------------
 OpenMP Integral computing Module                
 Release: version 2.0, May 2017, Q-Chem Inc. Pleasanton 
 -------------------------------------------------------
 -------------------------------------------------------
 OpenMP BLAS3 based DFT computing Module                
 Release: version 1.0, May 2013, Q-Chem Inc. Pittsburgh 
 -------------------------------------------------------
 A restricted SCF calculation will be
 performed using DIIS
 SCF converges when DIIS error is below 1.0e-08
 ---------------------------------------
  Cycle       Energy         DIIS error
 ---------------------------------------
    1   -1556.7223914758      8.44e-04  
    2   -1556.7254463353      3.24e-04  
    3   -1556.7252952441      4.04e-04  
    4   -1556.7257241991      6.89e-05  
    5   -1556.7257359065      2.42e-05  
    6   -1556.7257375296      7.09e-06  
    7   -1556.7257376762      1.18e-06  
    8   -1556.7257376792      6.21e-07  
    9   -1556.7257376802      1.23e-07  
   10   -1556.7257376802      3.44e-08  
   11   -1556.7257376802      6.05e-09  Convergence criterion met
 ---------------------------------------
 SCF time:   CPU 22.20s  wall 6.00s 
 SCF   energy in the final basis set =    -1556.7257376802
 Total energy in the final basis set =    -1556.7257376802

 --------------------------------------------------------------
             Orbital Energies (a.u.) and Symmetries
 --------------------------------------------------------------

 Alpha MOs, Restricted
 -- Occupied --                  
-101.60 -101.59 -101.59  -24.74  -10.35  -10.31   -9.52   -9.51
  1 A'    2 A'    3 A'    4 A'    5 A'    6 A'    7 A'    8 A'                 
 -9.505  -7.280  -7.271  -7.270  -7.270  -7.269  -7.260  -7.260
  9 A'   10 A'   11 A'    1 A"   12 A'   13 A'    2 A"   14 A'                 
 -7.259  -7.258  -1.288  -0.967  -0.916  -0.864  -0.767  -0.630
  3 A"   15 A'   16 A'   17 A'   18 A'   19 A'   20 A'   21 A'                 
 -0.558  -0.554  -0.528  -0.476  -0.446  -0.435  -0.384  -0.378
 22 A'   23 A'    4 A"   24 A'   25 A'    5 A"    6 A"   26 A'                 
 -0.367  -0.352  -0.327  -0.268
 27 A'    7 A"   28 A'    8 A"                                                 
 -- Virtual --                   
 -0.034  -0.028  -0.010  -0.004   0.025   0.037   0.049   0.051
  9 A"   29 A'   30 A'   31 A'   32 A'   33 A'   10 A"   34 A'                 
  0.063   0.071   0.081   0.085   0.087   0.109   0.116   0.118
 35 A'   36 A'   11 A"   37 A'   12 A"   38 A'   39 A'   13 A"                 
  0.128   0.133   0.145   0.155   0.177   0.192   0.212   0.229
 40 A'   41 A'   14 A"   42 A'   43 A'   44 A'   45 A'   46 A'                 
  0.235   0.285   0.307   0.317   0.349   0.358   0.397   0.417
 47 A'   48 A'   15 A"   49 A'   50 A'   51 A'   52 A'   53 A'                 
  0.423   0.423   0.432   0.439   0.474   0.475   0.478   0.501
 16 A"   54 A'   55 A'   17 A"   18 A"   56 A'   57 A'   58 A'                 
  0.517   0.549   0.604   0.668   0.703   0.716   0.748   0.772
 19 A"   20 A"   59 A'   60 A'   21 A"   61 A'   22 A"   62 A'                 
  0.800   0.820   0.836   0.838   0.839   0.862   0.900   0.908
 63 A'   23 A"   24 A"   25 A"   64 A'   65 A'   66 A'   67 A'                 
  0.927   0.947   0.951   1.035   1.068   1.089   1.129   1.202
 68 A'   26 A"   69 A'   70 A'   71 A'   72 A'   73 A'   27 A"                 
  1.236   1.273   1.298   1.376   1.396   1.450   1.564   1.597
 74 A'   75 A'   28 A"   29 A"   76 A'   77 A'   78 A'   30 A"                 
  1.694   1.739   1.876   1.879   1.954   2.128   2.208   2.216
 79 A'   80 A'   81 A'   31 A"   82 A'   83 A'   32 A"   84 A'                 
  2.233   2.269   2.277   2.331   2.425   2.455   2.492   2.524
 33 A"   34 A"   85 A'   86 A'   87 A'   88 A'   89 A'   90 A'                 
  2.616   2.803   3.010   3.132   3.194   3.524   3.742   3.778
 35 A"   36 A"   91 A'   92 A'   93 A'   94 A'   37 A"   95 A'                 
  3.957   4.059   4.765   6.272   6.348   6.617   9.673   9.762
 38 A"   96 A'   97 A'   39 A"   98 A'   99 A'  100 A'  101 A'                 
  9.793  23.273  24.040  25.749  25.778  25.840  25.900  25.921
102 A'  103 A'  104 A'   40 A"   41 A"   42 A"  105 A'  106 A'                 
 25.957  26.315  26.359  26.576  66.718 215.651 215.750 215.789
107 A'  108 A'  109 A'  110 A'  111 A'  112 A'  113 A'  114 A'                 

 Beta MOs, Restricted
 -- Occupied --                  
-101.60 -101.59 -101.59  -24.74  -10.35  -10.31   -9.52   -9.51
  1 A'    2 A'    3 A'    4 A'    5 A'    6 A'    7 A'    8 A'                 
 -9.505  -7.280  -7.271  -7.270  -7.270  -7.269  -7.260  -7.260
  9 A'   10 A'   11 A'    1 A"   12 A'   13 A'    2 A"   14 A'                 
 -7.259  -7.258  -1.288  -0.967  -0.916  -0.864  -0.767  -0.630
  3 A"   15 A'   16 A'   17 A'   18 A'   19 A'   20 A'   21 A'                 
 -0.558  -0.554  -0.528  -0.476  -0.446  -0.435  -0.384  -0.378
 22 A'   23 A'    4 A"   24 A'   25 A'    5 A"    6 A"   26 A'                 
 -0.367  -0.352  -0.327  -0.268
 27 A'    7 A"   28 A'    8 A"                                                 
 -- Virtual --                   
 -0.034  -0.028  -0.010  -0.004   0.025   0.037   0.049   0.051
  9 A"   29 A'   30 A'   31 A'   32 A'   33 A'   10 A"   34 A'                 
  0.063   0.071   0.081   0.085   0.087   0.109   0.116   0.118
 35 A'   36 A'   11 A"   37 A'   12 A"   38 A'   39 A'   13 A"                 
  0.128   0.133   0.145   0.155   0.177   0.192   0.212   0.229
 40 A'   41 A'   14 A"   42 A'   43 A'   44 A'   45 A'   46 A'                 
  0.235   0.285   0.307   0.317   0.349   0.358   0.397   0.417
 47 A'   48 A'   15 A"   49 A'   50 A'   51 A'   52 A'   53 A'                 
  0.423   0.423   0.432   0.439   0.474   0.475   0.478   0.501
 16 A"   54 A'   55 A'   17 A"   18 A"   56 A'   57 A'   58 A'                 
  0.517   0.549   0.604   0.668   0.703   0.716   0.748   0.772
 19 A"   20 A"   59 A'   60 A'   21 A"   61 A'   22 A"   62 A'                 
  0.800   0.820   0.836   0.838   0.839   0.862   0.900   0.908
 63 A'   23 A"   24 A"   25 A"   64 A'   65 A'   66 A'   67 A'                 
  0.927   0.947   0.951   1.035   1.068   1.089   1.129   1.202
 68 A'   26 A"   69 A'   70 A'   71 A'   72 A'   73 A'   27 A"                 
  1.236   1.273   1.298   1.376   1.396   1.450   1.564   1.597
 74 A'   75 A'   28 A"   29 A"   76 A'   77 A'   78 A'   30 A"                 
  1.694   1.739   1.876   1.879   1.954   2.128   2.208   2.216
 79 A'   80 A'   81 A'   31 A"   82 A'   83 A'   32 A"   84 A'                 
  2.233   2.269   2.277   2.331   2.425   2.455   2.492   2.524
 33 A"   34 A"   85 A'   86 A'   87 A'   88 A'   89 A'   90 A'                 
  2.616   2.803   3.010   3.132   3.194   3.524   3.742   3.778
 35 A"   36 A"   91 A'   92 A'   93 A'   94 A'   37 A"   95 A'                 
  3.957   4.059   4.765   6.272   6.348   6.617   9.673   9.762
 38 A"   96 A'   97 A'   39 A"   98 A'   99 A'  100 A'  101 A'                 
  9.793  23.273  24.040  25.749  25.778  25.840  25.900  25.921
102 A'  103 A'  104 A'   40 A"   41 A"   42 A"  105 A'  106 A'                 
 25.957  26.315  26.359  26.576  66.718 215.651 215.750 215.789
107 A'  108 A'  109 A'  110 A'  111 A'  112 A'  113 A'  114 A'                 
 --------------------------------------------------------------

          Ground-State Mulliken Net Atomic Charges

     Atom                 Charge (a.u.)
  ----------------------------------------
      1 Cl                    0.390415
      2 Cl                    0.439678
      3 F                    -0.008674
      4 Cl                    0.356944
      5 C                    -1.081218
      6 C                    -0.097145
  ----------------------------------------
  Sum of atomic charges =     0.000000

 -----------------------------------------------------------------
                    Cartesian Multipole Moments
 -----------------------------------------------------------------
    Charge (ESU x 10^10)
                -0.0000
    Dipole Moment (Debye)
         X       0.0120      Y       0.6093      Z       0.0000
       Tot       0.6094
    Quadrupole Moments (Debye-Ang)
        XX     -52.8828     XY       1.7440     YY     -53.8716
        XZ       0.0000     YZ      -0.0000     ZZ     -53.9409
    Octopole Moments (Debye-Ang^2)
       XXX      -2.6207    XXY       1.1017    XYY      -4.9325
       YYY      -5.7290    XXZ       0.0000    XYZ       0.0000
       YYZ       0.0000    XZZ      -0.3219    YZZ      -3.9060
       ZZZ       0.0000
    Hexadecapole Moments (Debye-Ang^3)
      XXXX    -751.1444   XXXY     -37.2023   XXYY    -187.9957
      XYYY     -48.6218   YYYY    -464.4363   XXXZ       0.0000
      XXYZ      -0.0000   XYYZ       0.0000   YYYZ      -0.0000
      XXZZ    -140.7090   XYZZ     -19.8310   YYZZ     -91.7147
      XZZZ       0.0000   YZZZ      -0.0000   ZZZZ     -59.6531
 -----------------------------------------------------------------
 Calculating analytic gradient of the SCF energy
 Gradient of SCF Energy
            1           2           3           4           5           6
    1  -0.0050408  -0.0026667   0.0018187   0.0031624   0.0010901   0.0016363
    2  -0.0139506  -0.0290795   0.0107826   0.0301885   0.0045643  -0.0025053
    3  -0.0000000   0.0000000  -0.0000000  -0.0000000   0.0000000  -0.0000000
 Max gradient component =       3.019E-02
 RMS gradient           =       1.092E-02
 Gradient time:  CPU 6.90 s  wall 1.82 s
 Geometry Optimization Parameters
   NAtoms,    NIC,     NZ,  NCons,   NDum,   NFix, NCnnct, MaxDiis
        6      37       0       0       0       0       0       0

 Cartesian Hessian Update
 Hessian Updated using BFGS Update


** GEOMETRY OPTIMIZATION IN DELOCALIZED INTERNAL COORDINATES **
   Searching for a Minimum

   Optimization Cycle:  10

                       Coordinates (Angstroms)
     ATOM                X               Y               Z
      1  Cl        2.0782359459    0.9890483655    0.0000000000
      2  Cl       -1.2669214611    1.3702188804    0.0000000000
      3  F         1.4741040046   -1.4350405058    0.0000000000
      4  Cl       -1.5169645428   -1.3822699386    0.0000000000
      5  C         0.9105332472   -0.2338949251    0.0000000000
      6  C        -0.4131812357   -0.0954356749    0.0000000000
   Point Group: cs    Number of degrees of freedom:     9


   Energy is  -1556.725737680

 Hessian Updated using BFGS Update

  9 Hessian modes will be used to form the next step
  Hessian Eigenvalues:
     0.082536    0.213169    0.250485    0.251287    0.381400    0.497148
     0.629244    0.952584    1.029716

 Minimum Search - Taking Simple RFO Step
 Searching for Lamda that Minimizes Along All modes
 Value Taken    Lamda =  -0.00809825
 Step Taken.  Stepsize is  0.295601

                             Maximum     Tolerance    Cnvgd?
         Gradient           0.024907      0.000300      NO
         Displacement       0.276197      0.001200      NO
         Energy change     -0.011711      0.000001      NO


 New Cartesian Coordinates Obtained by Inverse Iteration

 Displacement from previous Coordinates is:  0.221301
 ----------------------------------------------------------------
             Standard Nuclear Orientation (Angstroms)
    I     Atom           X                Y                Z
 ----------------------------------------------------------------
    1      Cl      2.0498579183     1.0270560563     0.0000000000
    2      Cl     -1.2193387299     1.4275036585     0.0000000000
    3      F       1.4449769037    -1.4617173257     0.0000000000
    4      Cl     -1.4904274548    -1.4404588785     0.0000000000
    5      C       0.9036109492    -0.2451138894     0.0000000000
    6      C      -0.4228736283    -0.0946434198     0.0000000000
 ----------------------------------------------------------------
 Molecular Point Group                 Cs    NOp =  2
 Largest Abelian Subgroup              Cs    NOp =  2
 Nuclear Repulsion Energy =   417.2104470644 hartrees
 There are       36 alpha and       36 beta electrons
 Applying Cartesian multipole field
    Component          Value
    ---------          -----
     (2,0,0)        1.00000E-11
     (0,2,0)        2.00000E-11
     (0,0,2)       -3.00000E-11
 Nucleus-field energy     =     0.0000000134 hartrees
 Requested basis set is 6-311++G(d,p)
 There are 57 shells and 156 basis functions
 A cutoff of  1.0D-11 yielded   1383 shell pairs
 There are     11283 function pairs (     12195 Cartesian)
 Smallest overlap matrix eigenvalue = 2.67E-05
 Guess MOs from SCF MO coefficient file

 -----------------------------------------------------------------------
  General SCF calculation program by
  Eric Jon Sundstrom, Paul Horn, Yuezhi Mao, Dmitri Zuev, Alec White,
  David Stuck, Shaama M.S., Shane Yost, Joonho Lee, David Small,
  Daniel Levine, Susi Lehtola, Hugh Burton, Evgeny Epifanovsky
 -----------------------------------------------------------------------
 Exchange:     0.2000 Hartree-Fock + 0.0800 Slater + 0.7200 B88
 Correlation:  0.1900 VWN1RPA + 0.8100 LYP
 Using SG-1 standard quadrature grid
 using 4 threads for integral computing
 -------------------------------------------------------
 OpenMP Integral computing Module                
 Release: version 2.0, May 2017, Q-Chem Inc. Pleasanton 
 -------------------------------------------------------
 -------------------------------------------------------
 OpenMP BLAS3 based DFT computing Module                
 Release: version 1.0, May 2013, Q-Chem Inc. Pittsburgh 
 -------------------------------------------------------
 A restricted SCF calculation will be
 performed using DIIS
 SCF converges when DIIS error is below 1.0e-08
 ---------------------------------------
  Cycle       Energy         DIIS error
 ---------------------------------------
    1   -1556.7275352720      8.09e-04  
    2   -1556.7303879131      3.15e-04  
    3   -1556.7302232038      4.04e-04  
    4   -1556.7306603559      6.34e-05  
    5   -1556.7306700408      2.50e-05  
    6   -1556.7306718092      6.68e-06  
    7   -1556.7306719396      1.16e-06  
    8   -1556.7306719423      6.68e-07  
    9   -1556.7306719434      1.19e-07  
   10   -1556.7306719435      3.39e-08  
   11   -1556.7306719435      5.01e-09  Convergence criterion met
 ---------------------------------------
 SCF time:   CPU 22.03s  wall 6.00s 
 SCF   energy in the final basis set =    -1556.7306719435
 Total energy in the final basis set =    -1556.7306719435

 --------------------------------------------------------------
             Orbital Energies (a.u.) and Symmetries
 --------------------------------------------------------------

 Alpha MOs, Restricted
 -- Occupied --                  
-101.60 -101.59 -101.59  -24.74  -10.35  -10.31   -9.52   -9.51
  1 A'    2 A'    3 A'    4 A'    5 A'    6 A'    7 A'    8 A'                 
 -9.506  -7.280  -7.273  -7.271  -7.270  -7.269  -7.262  -7.262
  9 A'   10 A'   11 A'   12 A'    1 A"   13 A'    2 A"   14 A'                 
 -7.260  -7.260  -1.287  -0.959  -0.910  -0.865  -0.766  -0.629
  3 A"   15 A'   16 A'   17 A'   18 A'   19 A'   20 A'   21 A'                 
 -0.557  -0.550  -0.526  -0.475  -0.444  -0.431  -0.382  -0.374
 22 A'   23 A'    4 A"   24 A'   25 A'    5 A"    6 A"   26 A'                 
 -0.367  -0.354  -0.333  -0.269
 27 A'    7 A"   28 A'    8 A"                                                 
 -- Virtual --                   
 -0.037  -0.031  -0.020  -0.006   0.022   0.035   0.050   0.050
  9 A"   29 A'   30 A'   31 A'   32 A'   33 A'   10 A"   34 A'                 
  0.061   0.072   0.081   0.085   0.087   0.110   0.116   0.118
 35 A'   36 A'   11 A"   37 A'   12 A"   38 A'   39 A'   13 A"                 
  0.126   0.132   0.144   0.155   0.171   0.191   0.211   0.226
 40 A'   41 A'   14 A"   42 A'   43 A'   44 A'   45 A'   46 A'                 
  0.233   0.284   0.306   0.318   0.347   0.360   0.396   0.416
 47 A'   48 A'   15 A"   49 A'   50 A'   51 A'   52 A'   53 A'                 
  0.423   0.423   0.437   0.440   0.469   0.472   0.476   0.496
 16 A"   54 A'   55 A'   17 A"   56 A'   57 A'   18 A"   58 A'                 
  0.516   0.546   0.602   0.663   0.703   0.723   0.757   0.764
 19 A"   20 A"   59 A'   60 A'   21 A"   61 A'   22 A"   62 A'                 
  0.809   0.821   0.834   0.839   0.841   0.861   0.898   0.905
 63 A'   23 A"   24 A"   25 A"   64 A'   65 A'   66 A'   67 A'                 
  0.919   0.939   0.948   1.019   1.048   1.083   1.122   1.191
 68 A'   69 A'   26 A"   70 A'   71 A'   72 A'   73 A'   27 A"                 
  1.227   1.265   1.287   1.375   1.397   1.453   1.576   1.590
 74 A'   75 A'   28 A"   29 A"   76 A'   77 A'   78 A'   30 A"                 
  1.675   1.713   1.872   1.877   1.960   2.116   2.179   2.207
 79 A'   80 A'   31 A"   81 A'   82 A'   83 A'   84 A'   32 A"                 
  2.227   2.269   2.277   2.322   2.397   2.449   2.478   2.518
 33 A"   34 A"   85 A'   86 A'   87 A'   88 A'   89 A'   90 A'                 
  2.612   2.798   3.001   3.133   3.177   3.502   3.740   3.775
 35 A"   36 A"   91 A'   92 A'   93 A'   94 A'   37 A"   95 A'                 
  3.951   4.048   4.758   6.270   6.346   6.610   9.668   9.757
 38 A"   96 A'   97 A'   39 A"   98 A'   99 A'  100 A'  101 A'                 
  9.773  23.264  24.022  25.747  25.772  25.839  25.871  25.909
102 A'  103 A'  104 A'   40 A"   41 A"   42 A"  105 A'  106 A'                 
 25.931  26.322  26.380  26.516  66.715 215.647 215.745 215.764
107 A'  108 A'  109 A'  110 A'  111 A'  112 A'  113 A'  114 A'                 

 Beta MOs, Restricted
 -- Occupied --                  
-101.60 -101.59 -101.59  -24.74  -10.35  -10.31   -9.52   -9.51
  1 A'    2 A'    3 A'    4 A'    5 A'    6 A'    7 A'    8 A'                 
 -9.506  -7.280  -7.273  -7.271  -7.270  -7.269  -7.262  -7.262
  9 A'   10 A'   11 A'   12 A'    1 A"   13 A'    2 A"   14 A'                 
 -7.260  -7.260  -1.287  -0.959  -0.910  -0.865  -0.766  -0.629
  3 A"   15 A'   16 A'   17 A'   18 A'   19 A'   20 A'   21 A'                 
 -0.557  -0.550  -0.526  -0.475  -0.444  -0.431  -0.382  -0.374
 22 A'   23 A'    4 A"   24 A'   25 A'    5 A"    6 A"   26 A'                 
 -0.367  -0.354  -0.333  -0.269
 27 A'    7 A"   28 A'    8 A"                                                 
 -- Virtual --                   
 -0.037  -0.031  -0.020  -0.006   0.022   0.035   0.050   0.050
  9 A"   29 A'   30 A'   31 A'   32 A'   33 A'   10 A"   34 A'                 
  0.061   0.072   0.081   0.085   0.087   0.110   0.116   0.118
 35 A'   36 A'   11 A"   37 A'   12 A"   38 A'   39 A'   13 A"                 
  0.126   0.132   0.144   0.155   0.171   0.191   0.211   0.226
 40 A'   41 A'   14 A"   42 A'   43 A'   44 A'   45 A'   46 A'                 
  0.233   0.284   0.306   0.318   0.347   0.360   0.396   0.416
 47 A'   48 A'   15 A"   49 A'   50 A'   51 A'   52 A'   53 A'                 
  0.423   0.423   0.437   0.440   0.469   0.472   0.476   0.496
 16 A"   54 A'   55 A'   17 A"   56 A'   57 A'   18 A"   58 A'                 
  0.516   0.546   0.602   0.663   0.703   0.723   0.757   0.764
 19 A"   20 A"   59 A'   60 A'   21 A"   61 A'   22 A"   62 A'                 
  0.809   0.821   0.834   0.839   0.841   0.861   0.898   0.905
 63 A'   23 A"   24 A"   25 A"   64 A'   65 A'   66 A'   67 A'                 
  0.919   0.939   0.948   1.019   1.048   1.083   1.122   1.191
 68 A'   69 A'   26 A"   70 A'   71 A'   72 A'   73 A'   27 A"                 
  1.227   1.265   1.287   1.375   1.397   1.453   1.576   1.590
 74 A'   75 A'   28 A"   29 A"   76 A'   77 A'   78 A'   30 A"                 
  1.675   1.713   1.872   1.877   1.960   2.116   2.179   2.207
 79 A'   80 A'   31 A"   81 A'   82 A'   83 A'   84 A'   32 A"                 
  2.227   2.269   2.277   2.322   2.397   2.449   2.478   2.518
 33 A"   34 A"   85 A'   86 A'   87 A'   88 A'   89 A'   90 A'                 
  2.612   2.798   3.001   3.133   3.177   3.502   3.740   3.775
 35 A"   36 A"   91 A'   92 A'   93 A'   94 A'   37 A"   95 A'                 
  3.951   4.048   4.758   6.270   6.346   6.610   9.668   9.757
 38 A"   96 A'   97 A'   39 A"   98 A'   99 A'  100 A'  101 A'                 
  9.773  23.264  24.022  25.747  25.772  25.839  25.871  25.909
102 A'  103 A'  104 A'   40 A"   41 A"   42 A"  105 A'  106 A'                 
 25.931  26.322  26.380  26.516  66.715 215.647 215.745 215.764
107 A'  108 A'  109 A'  110 A'  111 A'  112 A'  113 A'  114 A'                 
 --------------------------------------------------------------

          Ground-State Mulliken Net Atomic Charges

     Atom                 Charge (a.u.)
  ----------------------------------------
      1 Cl                    0.398589
      2 Cl                    0.428873
      3 F                    -0.008435
      4 Cl                    0.360840
      5 C                    -1.081161
      6 C                    -0.098707
  ----------------------------------------
  Sum of atomic charges =     0.000000

 -----------------------------------------------------------------
                    Cartesian Multipole Moments
 -----------------------------------------------------------------
    Charge (ESU x 10^10)
                -0.0000
    Dipole Moment (Debye)
         X       0.0356      Y       0.6096      Z      -0.0000
       Tot       0.6107
    Quadrupole Moments (Debye-Ang)
        XX     -53.2977     XY       1.7383     YY     -53.4715
        XZ      -0.0000     YZ      -0.0000     ZZ     -54.0733
    Octopole Moments (Debye-Ang^2)
       XXX      -3.2863    XXY       0.5266    XYY      -5.4009
       YYY      -6.1488    XXZ      -0.0000    XYZ       0.0000
       YYZ      -0.0000    XZZ      -0.6678    YZZ      -4.2027
       ZZZ      -0.0000
    Hexadecapole Moments (Debye-Ang^3)
      XXXX    -731.9526   XXXY     -41.3964   XXYY    -188.8754
      XYYY     -50.7331   YYYY    -490.2964   XXXZ      -0.0000
      XXYZ      -0.0000   XYYZ      -0.0000   YYYZ      -0.0000
      XXZZ    -136.6338   XYZZ     -21.0737   YYZZ     -97.2348
      XZZZ      -0.0000   YZZZ      -0.0000   ZZZZ     -59.9392
 -----------------------------------------------------------------
 Calculating analytic gradient of the SCF energy
 Gradient of SCF Energy
            1           2           3           4           5           6
    1  -0.0017748  -0.0012743  -0.0015836   0.0011619   0.0023975   0.0010733
    2  -0.0002930  -0.0082516  -0.0002871   0.0098719   0.0003733  -0.0014135
    3  -0.0000000  -0.0000000   0.0000000  -0.0000000   0.0000000   0.0000000
 Max gradient component =       9.872E-03
 RMS gradient           =       3.192E-03
 Gradient time:  CPU 6.84 s  wall 1.82 s
 Geometry Optimization Parameters
   NAtoms,    NIC,     NZ,  NCons,   NDum,   NFix, NCnnct, MaxDiis
        6      37       0       0       0       0       0       0

 Cartesian Hessian Update
 Hessian Updated using BFGS Update


** GEOMETRY OPTIMIZATION IN DELOCALIZED INTERNAL COORDINATES **
   Searching for a Minimum

   Optimization Cycle:  11

                       Coordinates (Angstroms)
     ATOM                X               Y               Z
      1  Cl        2.0498579183    1.0270560563    0.0000000000
      2  Cl       -1.2193387299    1.4275036585    0.0000000000
      3  F         1.4449769037   -1.4617173257    0.0000000000
      4  Cl       -1.4904274548   -1.4404588785    0.0000000000
      5  C         0.9036109492   -0.2451138894    0.0000000000
      6  C        -0.4228736283   -0.0946434198    0.0000000000
   Point Group: cs    Number of degrees of freedom:     9


   Energy is  -1556.730671943

 Hessian Updated using BFGS Update

  9 Hessian modes will be used to form the next step
  Hessian Eigenvalues:
     0.070428    0.209998    0.250432    0.251526    0.381152    0.497284
     0.626509    0.952559    1.029678

 Minimum Search - Taking Simple RFO Step
 Searching for Lamda that Minimizes Along All modes
 Value Taken    Lamda =  -0.00072920
 Step Taken.  Stepsize is  0.095096

                             Maximum     Tolerance    Cnvgd?
         Gradient           0.005002      0.000300      NO
         Displacement       0.078978      0.001200      NO
         Energy change     -0.004934      0.000001      NO


 New Cartesian Coordinates Obtained by Inverse Iteration

 Displacement from previous Coordinates is:  0.068789
 ----------------------------------------------------------------
             Standard Nuclear Orientation (Angstroms)
    I     Atom           X                Y                Z
 ----------------------------------------------------------------
    1      Cl      2.0464993502     1.0333812573     0.0000000000
    2      Cl     -1.2058811618     1.4467666524     0.0000000000
    3      F       1.4369754671    -1.4653259200     0.0000000000
    4      Cl     -1.4808187917    -1.4623976680     0.0000000000
    5      C       0.8980708856    -0.2461854853     0.0000000000
    6      C      -0.4290397913    -0.0936126349     0.0000000000
 ----------------------------------------------------------------
 Molecular Point Group                 Cs    NOp =  2
 Largest Abelian Subgroup              Cs    NOp =  2
 Nuclear Repulsion Energy =   416.2115447684 hartrees
 There are       36 alpha and       36 beta electrons
 Applying Cartesian multipole field
    Component          Value
    ---------          -----
     (2,0,0)        1.00000E-11
     (0,2,0)        2.00000E-11
     (0,0,2)       -3.00000E-11
 Nucleus-field energy     =     0.0000000135 hartrees
 Requested basis set is 6-311++G(d,p)
 There are 57 shells and 156 basis functions
 A cutoff of  1.0D-11 yielded   1381 shell pairs
 There are     11277 function pairs (     12189 Cartesian)
 Smallest overlap matrix eigenvalue = 2.82E-05
 Guess MOs from SCF MO coefficient file

 -----------------------------------------------------------------------
  General SCF calculation program by
  Eric Jon Sundstrom, Paul Horn, Yuezhi Mao, Dmitri Zuev, Alec White,
  David Stuck, Shaama M.S., Shane Yost, Joonho Lee, David Small,
  Daniel Levine, Susi Lehtola, Hugh Burton, Evgeny Epifanovsky
 -----------------------------------------------------------------------
 Exchange:     0.2000 Hartree-Fock + 0.0800 Slater + 0.7200 B88
 Correlation:  0.1900 VWN1RPA + 0.8100 LYP
 Using SG-1 standard quadrature grid
 using 4 threads for integral computing
 -------------------------------------------------------
 OpenMP Integral computing Module                
 Release: version 2.0, May 2017, Q-Chem Inc. Pleasanton 
 -------------------------------------------------------
 -------------------------------------------------------
 OpenMP BLAS3 based DFT computing Module                
 Release: version 1.0, May 2013, Q-Chem Inc. Pittsburgh 
 -------------------------------------------------------
 A restricted SCF calculation will be
 performed using DIIS
 SCF converges when DIIS error is below 1.0e-08
 ---------------------------------------
  Cycle       Energy         DIIS error
 ---------------------------------------
    1   -1556.7308050910      2.53e-04  
    2   -1556.7310865562      9.76e-05  
    3   -1556.7310670155      1.31e-04  
    4   -1556.7311142704      1.82e-05  
    5   -1556.7311150442      7.79e-06  
    6   -1556.7311152209      1.97e-06  
    7   -1556.7311152321      3.54e-07  
    8   -1556.7311152323      2.37e-07  
    9   -1556.7311152324      2.91e-08  
   10   -1556.7311152325      9.91e-09  Convergence criterion met
 ---------------------------------------
 SCF time:   CPU 19.96s  wall 5.00s 
 SCF   energy in the final basis set =    -1556.7311152325
 Total energy in the final basis set =    -1556.7311152325

 --------------------------------------------------------------
             Orbital Energies (a.u.) and Symmetries
 --------------------------------------------------------------

 Alpha MOs, Restricted
 -- Occupied --                  
-101.60 -101.59 -101.59  -24.74  -10.35  -10.32   -9.52   -9.51
  1 A'    2 A'    3 A'    4 A'    5 A'    6 A'    7 A'    8 A'                 
 -9.506  -7.280  -7.273  -7.271  -7.270  -7.269  -7.263  -7.262
  9 A'   10 A'   11 A'   12 A'    1 A"   13 A'    2 A"   14 A'                 
 -7.261  -7.260  -1.286  -0.956  -0.908  -0.866  -0.765  -0.629
  3 A"   15 A'   16 A'   17 A'   18 A'   19 A'   20 A'   21 A'                 
 -0.557  -0.548  -0.526  -0.475  -0.444  -0.430  -0.381  -0.374
 22 A'   23 A'    4 A"   24 A'   25 A'    5 A"    6 A"   26 A'                 
 -0.366  -0.354  -0.334  -0.270
 27 A'    7 A"   28 A'    8 A"                                                 
 -- Virtual --                   
 -0.037  -0.033  -0.023  -0.006   0.021   0.035   0.050   0.050
  9 A"   29 A'   30 A'   31 A'   32 A'   33 A'   10 A"   34 A'                 
  0.060   0.073   0.081   0.084   0.087   0.110   0.116   0.118
 35 A'   36 A'   11 A"   37 A'   12 A"   38 A'   39 A'   13 A"                 
  0.126   0.131   0.144   0.155   0.170   0.191   0.211   0.226
 40 A'   41 A'   14 A"   42 A'   43 A'   44 A'   45 A'   46 A'                 
  0.233   0.284   0.305   0.318   0.346   0.361   0.396   0.415
 47 A'   48 A'   15 A"   49 A'   50 A'   51 A'   52 A'   53 A'                 
  0.423   0.423   0.439   0.440   0.467   0.471   0.477   0.495
 16 A"   54 A'   55 A'   17 A"   56 A'   57 A'   18 A"   58 A'                 
  0.516   0.545   0.602   0.661   0.703   0.725   0.760   0.761
 19 A"   20 A"   59 A'   60 A'   21 A"   61 A'   22 A"   62 A'                 
  0.811   0.821   0.834   0.839   0.842   0.861   0.897   0.905
 63 A'   23 A"   24 A"   25 A"   64 A'   65 A'   66 A'   67 A'                 
  0.916   0.935   0.949   1.012   1.041   1.083   1.120   1.187
 68 A'   69 A'   26 A"   70 A'   71 A'   72 A'   73 A'   27 A"                 
  1.224   1.261   1.284   1.374   1.397   1.453   1.578   1.587
 74 A'   75 A'   28 A"   29 A"   76 A'   77 A'   78 A'   30 A"                 
  1.669   1.705   1.870   1.877   1.960   2.113   2.169   2.207
 79 A'   80 A'   31 A"   81 A'   82 A'   83 A'   84 A'   32 A"                 
  2.226   2.269   2.278   2.318   2.388   2.447   2.474   2.516
 33 A"   34 A"   85 A'   86 A'   87 A'   88 A'   89 A'   90 A'                 
  2.611   2.797   2.997   3.132   3.172   3.495   3.739   3.774
 35 A"   36 A"   91 A'   92 A'   93 A'   94 A'   37 A"   95 A'                 
  3.949   4.045   4.756   6.269   6.346   6.608   9.668   9.756
 38 A"   96 A'   97 A'   39 A"   98 A'   99 A'  100 A'  101 A'                 
  9.765  23.261  24.018  25.747  25.770  25.839  25.860  25.900
102 A'  103 A'  104 A'   40 A"   41 A"   42 A"  105 A'  106 A'                 
 25.932  26.324  26.379  26.504  66.714 215.647 215.744 215.755
107 A'  108 A'  109 A'  110 A'  111 A'  112 A'  113 A'  114 A'                 

 Beta MOs, Restricted
 -- Occupied --                  
-101.60 -101.59 -101.59  -24.74  -10.35  -10.32   -9.52   -9.51
  1 A'    2 A'    3 A'    4 A'    5 A'    6 A'    7 A'    8 A'                 
 -9.506  -7.280  -7.273  -7.271  -7.270  -7.269  -7.263  -7.262
  9 A'   10 A'   11 A'   12 A'    1 A"   13 A'    2 A"   14 A'                 
 -7.261  -7.260  -1.286  -0.956  -0.908  -0.866  -0.765  -0.629
  3 A"   15 A'   16 A'   17 A'   18 A'   19 A'   20 A'   21 A'                 
 -0.557  -0.548  -0.526  -0.475  -0.444  -0.430  -0.381  -0.374
 22 A'   23 A'    4 A"   24 A'   25 A'    5 A"    6 A"   26 A'                 
 -0.366  -0.354  -0.334  -0.270
 27 A'    7 A"   28 A'    8 A"                                                 
 -- Virtual --                   
 -0.037  -0.033  -0.023  -0.006   0.021   0.035   0.050   0.050
  9 A"   29 A'   30 A'   31 A'   32 A'   33 A'   10 A"   34 A'                 
  0.060   0.073   0.081   0.084   0.087   0.110   0.116   0.118
 35 A'   36 A'   11 A"   37 A'   12 A"   38 A'   39 A'   13 A"                 
  0.126   0.131   0.144   0.155   0.170   0.191   0.211   0.226
 40 A'   41 A'   14 A"   42 A'   43 A'   44 A'   45 A'   46 A'                 
  0.233   0.284   0.305   0.318   0.346   0.361   0.396   0.415
 47 A'   48 A'   15 A"   49 A'   50 A'   51 A'   52 A'   53 A'                 
  0.423   0.423   0.439   0.440   0.467   0.471   0.477   0.495
 16 A"   54 A'   55 A'   17 A"   56 A'   57 A'   18 A"   58 A'                 
  0.516   0.545   0.602   0.661   0.703   0.725   0.760   0.761
 19 A"   20 A"   59 A'   60 A'   21 A"   61 A'   22 A"   62 A'                 
  0.811   0.821   0.834   0.839   0.842   0.861   0.897   0.905
 63 A'   23 A"   24 A"   25 A"   64 A'   65 A'   66 A'   67 A'                 
  0.916   0.935   0.949   1.012   1.041   1.083   1.120   1.187
 68 A'   69 A'   26 A"   70 A'   71 A'   72 A'   73 A'   27 A"                 
  1.224   1.261   1.284   1.374   1.397   1.453   1.578   1.587
 74 A'   75 A'   28 A"   29 A"   76 A'   77 A'   78 A'   30 A"                 
  1.669   1.705   1.870   1.877   1.960   2.113   2.169   2.207
 79 A'   80 A'   31 A"   81 A'   82 A'   83 A'   84 A'   32 A"                 
  2.226   2.269   2.278   2.318   2.388   2.447   2.474   2.516
 33 A"   34 A"   85 A'   86 A'   87 A'   88 A'   89 A'   90 A'                 
  2.611   2.797   2.997   3.132   3.172   3.495   3.739   3.774
 35 A"   36 A"   91 A'   92 A'   93 A'   94 A'   37 A"   95 A'                 
  3.949   4.045   4.756   6.269   6.346   6.608   9.668   9.756
 38 A"   96 A'   97 A'   39 A"   98 A'   99 A'  100 A'  101 A'                 
  9.765  23.261  24.018  25.747  25.770  25.839  25.860  25.900
102 A'  103 A'  104 A'   40 A"   41 A"   42 A"  105 A'  106 A'                 
 25.932  26.324  26.379  26.504  66.714 215.647 215.744 215.755
107 A'  108 A'  109 A'  110 A'  111 A'  112 A'  113 A'  114 A'                 
 --------------------------------------------------------------

          Ground-State Mulliken Net Atomic Charges

     Atom                 Charge (a.u.)
  ----------------------------------------
      1 Cl                    0.401474
      2 Cl                    0.425245
      3 F                    -0.007577
      4 Cl                    0.359442
      5 C                    -1.079408
      6 C                    -0.099176
  ----------------------------------------
  Sum of atomic charges =     0.000000

 -----------------------------------------------------------------
                    Cartesian Multipole Moments
 -----------------------------------------------------------------
    Charge (ESU x 10^10)
                 0.0000
    Dipole Moment (Debye)
         X       0.0353      Y       0.6069      Z      -0.0000
       Tot       0.6079
    Quadrupole Moments (Debye-Ang)
        XX     -53.4232     XY       1.7323     YY     -53.3595
        XZ      -0.0000     YZ       0.0000     ZZ     -54.1156
    Octopole Moments (Debye-Ang^2)
       XXX      -3.4987    XXY       0.4328    XYY      -5.6191
       YYY      -6.2117    XXZ      -0.0000    XYZ      -0.0000
       YYZ      -0.0000    XZZ      -0.8120    YZZ      -4.2339
       ZZZ      -0.0000
    Hexadecapole Moments (Debye-Ang^3)
      XXXX    -727.1924   XXXY     -42.5603   XXYY    -189.5917
      XYYY     -51.4375   YYYY    -498.3840   XXXZ      -0.0000
      XXYZ       0.0000   XYYZ      -0.0000   YYYZ       0.0000
      XXZZ    -135.6540   XYZZ     -21.4367   YYZZ     -98.9873
      XZZZ      -0.0000   YZZZ       0.0000   ZZZZ     -60.0285
 -----------------------------------------------------------------
 Calculating analytic gradient of the SCF energy
 Gradient of SCF Energy
            1           2           3           4           5           6
    1  -0.0001775  -0.0004477  -0.0018059   0.0007300   0.0012273   0.0004737
    2   0.0027742  -0.0021635  -0.0024791   0.0034996  -0.0006343  -0.0009969
    3   0.0000000   0.0000000   0.0000000   0.0000000  -0.0000000  -0.0000000
 Max gradient component =       3.500E-03
 RMS gradient           =       1.451E-03
 Gradient time:  CPU 6.84 s  wall 1.81 s
 Geometry Optimization Parameters
   NAtoms,    NIC,     NZ,  NCons,   NDum,   NFix, NCnnct, MaxDiis
        6      37       0       0       0       0       0       0

 Cartesian Hessian Update
 Hessian Updated using BFGS Update


** GEOMETRY OPTIMIZATION IN DELOCALIZED INTERNAL COORDINATES **
   Searching for a Minimum

   Optimization Cycle:  12

                       Coordinates (Angstroms)
     ATOM                X               Y               Z
      1  Cl        2.0464993502    1.0333812573    0.0000000000
      2  Cl       -1.2058811618    1.4467666524    0.0000000000
      3  F         1.4369754671   -1.4653259200    0.0000000000
      4  Cl       -1.4808187917   -1.4623976680    0.0000000000
      5  C         0.8980708856   -0.2461854853    0.0000000000
      6  C        -0.4290397913   -0.0936126349    0.0000000000
   Point Group: cs    Number of degrees of freedom:     9


   Energy is  -1556.731115232

 Hessian Updated using BFGS Update

  9 Hessian modes will be used to form the next step
  Hessian Eigenvalues:
     0.062324    0.188394    0.250304    0.251287    0.380688    0.497124
     0.621628    0.953428    1.028089

 Minimum Search - Taking Simple RFO Step
 Searching for Lamda that Minimizes Along All modes
 Value Taken    Lamda =  -0.00011806
 Step Taken.  Stepsize is  0.033905

                             Maximum     Tolerance    Cnvgd?
         Gradient           0.002820      0.000300      NO
         Displacement       0.022832      0.001200      NO
         Energy change     -0.000443      0.000001      NO


 New Cartesian Coordinates Obtained by Inverse Iteration

 Displacement from previous Coordinates is:  0.023686
 ----------------------------------------------------------------
             Standard Nuclear Orientation (Angstroms)
    I     Atom           X                Y                Z
 ----------------------------------------------------------------
    1      Cl      2.0489921754     1.0310303923     0.0000000000
    2      Cl     -1.2033493895     1.4528691229     0.0000000000
    3      F       1.4373999680    -1.4626158470     0.0000000000
    4      Cl     -1.4789693000    -1.4703277464     0.0000000000
    5      C       0.8945881054    -0.2452139769     0.0000000000
    6      C      -0.4328556012    -0.0931157434     0.0000000000
 ----------------------------------------------------------------
 Molecular Point Group                 Cs    NOp =  2
 Largest Abelian Subgroup              Cs    NOp =  2
 Nuclear Repulsion Energy =   415.8203668940 hartrees
 There are       36 alpha and       36 beta electrons
 Applying Cartesian multipole field
    Component          Value
    ---------          -----
     (2,0,0)        1.00000E-11
     (0,2,0)        2.00000E-11
     (0,0,2)       -3.00000E-11
 Nucleus-field energy     =     0.0000000135 hartrees
 Requested basis set is 6-311++G(d,p)
 There are 57 shells and 156 basis functions
 A cutoff of  1.0D-11 yielded   1381 shell pairs
 There are     11277 function pairs (     12189 Cartesian)
 Smallest overlap matrix eigenvalue = 2.86E-05
 Guess MOs from SCF MO coefficient file

 -----------------------------------------------------------------------
  General SCF calculation program by
  Eric Jon Sundstrom, Paul Horn, Yuezhi Mao, Dmitri Zuev, Alec White,
  David Stuck, Shaama M.S., Shane Yost, Joonho Lee, David Small,
  Daniel Levine, Susi Lehtola, Hugh Burton, Evgeny Epifanovsky
 -----------------------------------------------------------------------
 Exchange:     0.2000 Hartree-Fock + 0.0800 Slater + 0.7200 B88
 Correlation:  0.1900 VWN1RPA + 0.8100 LYP
 Using SG-1 standard quadrature grid
 using 4 threads for integral computing
 -------------------------------------------------------
 OpenMP Integral computing Module                
 Release: version 2.0, May 2017, Q-Chem Inc. Pleasanton 
 -------------------------------------------------------
 -------------------------------------------------------
 OpenMP BLAS3 based DFT computing Module                
 Release: version 1.0, May 2013, Q-Chem Inc. Pittsburgh 
 -------------------------------------------------------
 A restricted SCF calculation will be
 performed using DIIS
 SCF converges when DIIS error is below 1.0e-08
 ---------------------------------------
  Cycle       Energy         DIIS error
 ---------------------------------------
    1   -1556.7311508881      9.68e-05  
    2   -1556.7311947641      3.00e-05  
    3   -1556.7311915828      4.57e-05  
    4   -1556.7311975892      5.85e-06  
    5   -1556.7311976650      2.58e-06  
    6   -1556.7311976837      7.70e-07  
    7   -1556.7311976854      1.51e-07  
    8   -1556.7311976855      7.80e-08  
    9   -1556.7311976855      1.53e-08  
   10   -1556.7311976855      3.70e-09  Convergence criterion met
 ---------------------------------------
 SCF time:   CPU 19.96s  wall 6.00s 
 SCF   energy in the final basis set =    -1556.7311976855
 Total energy in the final basis set =    -1556.7311976855

 --------------------------------------------------------------
             Orbital Energies (a.u.) and Symmetries
 --------------------------------------------------------------

 Alpha MOs, Restricted
 -- Occupied --                  
-101.60 -101.59 -101.59  -24.74  -10.35  -10.32   -9.51   -9.51
  1 A'    2 A'    3 A'    4 A'    5 A'    6 A'    7 A'    8 A'                 
 -9.506  -7.280  -7.274  -7.272  -7.270  -7.269  -7.263  -7.263
  9 A'   10 A'   11 A'   12 A'    1 A"   13 A'    2 A"   14 A'                 
 -7.261  -7.260  -1.286  -0.956  -0.907  -0.866  -0.765  -0.629
  3 A"   15 A'   16 A'   17 A'   18 A'   19 A'   20 A'   21 A'                 
 -0.557  -0.548  -0.526  -0.475  -0.444  -0.429  -0.381  -0.374
 22 A'   23 A'    4 A"   24 A'   25 A'    5 A"    6 A"   26 A'                 
 -0.366  -0.354  -0.335  -0.270
 27 A'    7 A"   28 A'    8 A"                                                 
 -- Virtual --                   
 -0.037  -0.034  -0.025  -0.006   0.021   0.035   0.050   0.050
  9 A"   29 A'   30 A'   31 A'   32 A'   33 A'   10 A"   34 A'                 
  0.061   0.073   0.081   0.084   0.087   0.109   0.116   0.118
 35 A'   36 A'   11 A"   37 A'   12 A"   38 A'   39 A'   13 A"                 
  0.126   0.131   0.144   0.155   0.170   0.191   0.211   0.226
 40 A'   41 A'   14 A"   42 A'   43 A'   44 A'   45 A'   46 A'                 
  0.233   0.285   0.305   0.318   0.346   0.361   0.396   0.414
 47 A'   48 A'   15 A"   49 A'   50 A'   51 A'   52 A'   53 A'                 
  0.423   0.423   0.439   0.440   0.467   0.471   0.477   0.495
 16 A"   54 A'   55 A'   17 A"   56 A'   57 A'   18 A"   58 A'                 
  0.516   0.545   0.601   0.661   0.703   0.725   0.760   0.761
 19 A"   20 A"   59 A'   60 A'   21 A"   61 A'   22 A"   62 A'                 
  0.811   0.822   0.834   0.839   0.842   0.861   0.897   0.905
 63 A'   23 A"   24 A"   25 A"   64 A'   65 A'   66 A'   67 A'                 
  0.915   0.934   0.950   1.010   1.040   1.084   1.119   1.185
 68 A'   69 A'   26 A"   70 A'   71 A'   72 A'   73 A'   27 A"                 
  1.223   1.261   1.283   1.374   1.397   1.453   1.577   1.586
 74 A'   75 A'   28 A"   29 A"   76 A'   77 A'   78 A'   30 A"                 
  1.668   1.704   1.870   1.876   1.960   2.112   2.167   2.207
 79 A'   80 A'   31 A"   81 A'   82 A'   83 A'   84 A'   32 A"                 
  2.225   2.269   2.278   2.316   2.386   2.446   2.474   2.515
 33 A"   34 A"   85 A'   86 A'   87 A'   88 A'   89 A'   90 A'                 
  2.610   2.797   2.995   3.132   3.170   3.493   3.739   3.773
 35 A"   36 A"   91 A'   92 A'   93 A'   94 A'   37 A"   95 A'                 
  3.949   4.045   4.756   6.269   6.346   6.608   9.668   9.755
 38 A"   96 A'   97 A'   39 A"   98 A'   99 A'  100 A'  101 A'                 
  9.763  23.260  24.017  25.747  25.769  25.839  25.857  25.897
102 A'  103 A'  104 A'   40 A"   41 A"   42 A"  105 A'  106 A'                 
 25.932  26.325  26.378  26.502  66.714 215.648 215.743 215.752
107 A'  108 A'  109 A'  110 A'  111 A'  112 A'  113 A'  114 A'                 

 Beta MOs, Restricted
 -- Occupied --                  
-101.60 -101.59 -101.59  -24.74  -10.35  -10.32   -9.51   -9.51
  1 A'    2 A'    3 A'    4 A'    5 A'    6 A'    7 A'    8 A'                 
 -9.506  -7.280  -7.274  -7.272  -7.270  -7.269  -7.263  -7.263
  9 A'   10 A'   11 A'   12 A'    1 A"   13 A'    2 A"   14 A'                 
 -7.261  -7.260  -1.286  -0.956  -0.907  -0.866  -0.765  -0.629
  3 A"   15 A'   16 A'   17 A'   18 A'   19 A'   20 A'   21 A'                 
 -0.557  -0.548  -0.526  -0.475  -0.444  -0.429  -0.381  -0.374
 22 A'   23 A'    4 A"   24 A'   25 A'    5 A"    6 A"   26 A'                 
 -0.366  -0.354  -0.335  -0.270
 27 A'    7 A"   28 A'    8 A"                                                 
 -- Virtual --                   
 -0.037  -0.034  -0.025  -0.006   0.021   0.035   0.050   0.050
  9 A"   29 A'   30 A'   31 A'   32 A'   33 A'   10 A"   34 A'                 
  0.061   0.073   0.081   0.084   0.087   0.109   0.116   0.118
 35 A'   36 A'   11 A"   37 A'   12 A"   38 A'   39 A'   13 A"                 
  0.126   0.131   0.144   0.155   0.170   0.191   0.211   0.226
 40 A'   41 A'   14 A"   42 A'   43 A'   44 A'   45 A'   46 A'                 
  0.233   0.285   0.305   0.318   0.346   0.361   0.396   0.414
 47 A'   48 A'   15 A"   49 A'   50 A'   51 A'   52 A'   53 A'                 
  0.423   0.423   0.439   0.440   0.467   0.471   0.477   0.495
 16 A"   54 A'   55 A'   17 A"   56 A'   57 A'   18 A"   58 A'                 
  0.516   0.545   0.601   0.661   0.703   0.725   0.760   0.761
 19 A"   20 A"   59 A'   60 A'   21 A"   61 A'   22 A"   62 A'                 
  0.811   0.822   0.834   0.839   0.842   0.861   0.897   0.905
 63 A'   23 A"   24 A"   25 A"   64 A'   65 A'   66 A'   67 A'                 
  0.915   0.934   0.950   1.010   1.040   1.084   1.119   1.185
 68 A'   69 A'   26 A"   70 A'   71 A'   72 A'   73 A'   27 A"                 
  1.223   1.261   1.283   1.374   1.397   1.453   1.577   1.586
 74 A'   75 A'   28 A"   29 A"   76 A'   77 A'   78 A'   30 A"                 
  1.668   1.704   1.870   1.876   1.960   2.112   2.167   2.207
 79 A'   80 A'   31 A"   81 A'   82 A'   83 A'   84 A'   32 A"                 
  2.225   2.269   2.278   2.316   2.386   2.446   2.474   2.515
 33 A"   34 A"   85 A'   86 A'   87 A'   88 A'   89 A'   90 A'                 
  2.610   2.797   2.995   3.132   3.170   3.493   3.739   3.773
 35 A"   36 A"   91 A'   92 A'   93 A'   94 A'   37 A"   95 A'                 
  3.949   4.045   4.756   6.269   6.346   6.608   9.668   9.755
 38 A"   96 A'   97 A'   39 A"   98 A'   99 A'  100 A'  101 A'                 
  9.763  23.260  24.017  25.747  25.769  25.839  25.857  25.897
102 A'  103 A'  104 A'   40 A"   41 A"   42 A"  105 A'  106 A'                 
 25.932  26.325  26.378  26.502  66.714 215.648 215.743 215.752
107 A'  108 A'  109 A'  110 A'  111 A'  112 A'  113 A'  114 A'                 
 --------------------------------------------------------------

          Ground-State Mulliken Net Atomic Charges

     Atom                 Charge (a.u.)
  ----------------------------------------
      1 Cl                    0.402173
      2 Cl                    0.424425
      3 F                    -0.006921
      4 Cl                    0.358262
      5 C                    -1.080587
      6 C                    -0.097352
  ----------------------------------------
  Sum of atomic charges =     0.000000

 -----------------------------------------------------------------
                    Cartesian Multipole Moments
 -----------------------------------------------------------------
    Charge (ESU x 10^10)
                 0.0000
    Dipole Moment (Debye)
         X       0.0300      Y       0.6030      Z       0.0000
       Tot       0.6038
    Quadrupole Moments (Debye-Ang)
        XX     -53.4547     XY       1.7285     YY     -53.3340
        XZ      -0.0000     YZ       0.0000     ZZ     -54.1284
    Octopole Moments (Debye-Ang^2)
       XXX      -3.5125    XXY       0.4600    XYY      -5.7271
       YYY      -6.1811    XXZ       0.0000    XYZ      -0.0000
       YYZ       0.0000    XZZ      -0.8558    YZZ      -4.2015
       ZZZ       0.0000
    Hexadecapole Moments (Debye-Ang^3)
      XXXX    -727.1639   XXXY     -42.7044   XXYY    -190.0250
      XYYY     -51.6658   YYYY    -500.2859   XXXZ       0.0000
      XXYZ       0.0000   XYYZ       0.0000   YYYZ       0.0000
      XXZZ    -135.6527   XYZZ     -21.5104   YYZZ     -99.4156
      XZZZ      -0.0000   YZZZ       0.0000   ZZZZ     -60.0544
 -----------------------------------------------------------------
 Calculating analytic gradient of the SCF energy
 Gradient of SCF Energy
            1           2           3           4           5           6
    1   0.0007141  -0.0001586  -0.0010971   0.0004121   0.0000962   0.0000334
    2   0.0027178  -0.0003569  -0.0021394   0.0013423  -0.0008205  -0.0007433
    3   0.0000000   0.0000000  -0.0000000   0.0000000   0.0000000  -0.0000000
 Max gradient component =       2.718E-03
 RMS gradient           =       9.729E-04
 Gradient time:  CPU 6.83 s  wall 1.80 s
 Geometry Optimization Parameters
   NAtoms,    NIC,     NZ,  NCons,   NDum,   NFix, NCnnct, MaxDiis
        6      37       0       0       0       0       0       0

 Cartesian Hessian Update
 Hessian Updated using BFGS Update


** GEOMETRY OPTIMIZATION IN DELOCALIZED INTERNAL COORDINATES **
   Searching for a Minimum

   Optimization Cycle:  13

                       Coordinates (Angstroms)
     ATOM                X               Y               Z
      1  Cl        2.0489921754    1.0310303923    0.0000000000
      2  Cl       -1.2033493895    1.4528691229    0.0000000000
      3  F         1.4373999680   -1.4626158470    0.0000000000
      4  Cl       -1.4789693000   -1.4703277464    0.0000000000
      5  C         0.8945881054   -0.2452139769    0.0000000000
      6  C        -0.4328556012   -0.0931157434    0.0000000000
   Point Group: cs    Number of degrees of freedom:     9


   Energy is  -1556.731197685

 Hessian Updated using BFGS Update

  9 Hessian modes will be used to form the next step
  Hessian Eigenvalues:
     0.059433    0.118700    0.250221    0.251671    0.381556    0.494239
     0.623519    0.957766    1.022335

 Minimum Search - Taking Simple RFO Step
 Searching for Lamda that Minimizes Along All modes
 Value Taken    Lamda =  -0.00006034
 Step Taken.  Stepsize is  0.026793

                             Maximum     Tolerance    Cnvgd?
         Gradient           0.001734      0.000300      NO
         Displacement       0.019457      0.001200      NO
         Energy change     -0.000082      0.000001      NO


 New Cartesian Coordinates Obtained by Inverse Iteration

 Displacement from previous Coordinates is:  0.019269
 ----------------------------------------------------------------
             Standard Nuclear Orientation (Angstroms)
    I     Atom           X                Y                Z
 ----------------------------------------------------------------
    1      Cl      2.0520215178     1.0262448208     0.0000000000
    2      Cl     -1.2031566099     1.4555843839     0.0000000000
    3      F       1.4402089873    -1.4580914843     0.0000000000
    4      Cl     -1.4791167913    -1.4744514084     0.0000000000
    5      C       0.8916541299    -0.2439336908     0.0000000000
    6      C      -0.4358052756    -0.0927264197     0.0000000000
 ----------------------------------------------------------------
 Molecular Point Group                 Cs    NOp =  2
 Largest Abelian Subgroup              Cs    NOp =  2
 Nuclear Repulsion Energy =   415.6556601277 hartrees
 There are       36 alpha and       36 beta electrons
 Applying Cartesian multipole field
    Component          Value
    ---------          -----
     (2,0,0)        1.00000E-11
     (0,2,0)        2.00000E-11
     (0,0,2)       -3.00000E-11
 Nucleus-field energy     =     0.0000000135 hartrees
 Requested basis set is 6-311++G(d,p)
 There are 57 shells and 156 basis functions
 A cutoff of  1.0D-11 yielded   1381 shell pairs
 There are     11277 function pairs (     12189 Cartesian)
 Smallest overlap matrix eigenvalue = 2.87E-05
 Guess MOs from SCF MO coefficient file

 -----------------------------------------------------------------------
  General SCF calculation program by
  Eric Jon Sundstrom, Paul Horn, Yuezhi Mao, Dmitri Zuev, Alec White,
  David Stuck, Shaama M.S., Shane Yost, Joonho Lee, David Small,
  Daniel Levine, Susi Lehtola, Hugh Burton, Evgeny Epifanovsky
 -----------------------------------------------------------------------
 Exchange:     0.2000 Hartree-Fock + 0.0800 Slater + 0.7200 B88
 Correlation:  0.1900 VWN1RPA + 0.8100 LYP
 Using SG-1 standard quadrature grid
 using 4 threads for integral computing
 -------------------------------------------------------
 OpenMP Integral computing Module                
 Release: version 2.0, May 2017, Q-Chem Inc. Pleasanton 
 -------------------------------------------------------
 -------------------------------------------------------
 OpenMP BLAS3 based DFT computing Module                
 Release: version 1.0, May 2013, Q-Chem Inc. Pittsburgh 
 -------------------------------------------------------
 A restricted SCF calculation will be
 performed using DIIS
 SCF converges when DIIS error is below 1.0e-08
 ---------------------------------------
  Cycle       Energy         DIIS error
 ---------------------------------------
    1   -1556.7312012270      8.19e-05  
    2   -1556.7312334387      1.84e-05  
    3   -1556.7312325972      2.56e-05  
    4   -1556.7312343811      6.15e-06  
    5   -1556.7312344845      1.74e-06  
    6   -1556.7312344912      4.72e-07  
    7   -1556.7312344916      1.46e-07  
    8   -1556.7312344917      3.86e-08  
    9   -1556.7312344917      7.72e-09  Convergence criterion met
 ---------------------------------------
 SCF time:   CPU 17.97s  wall 5.00s 
 SCF   energy in the final basis set =    -1556.7312344917
 Total energy in the final basis set =    -1556.7312344917

 --------------------------------------------------------------
             Orbital Energies (a.u.) and Symmetries
 --------------------------------------------------------------

 Alpha MOs, Restricted
 -- Occupied --                  
-101.60 -101.59 -101.59  -24.74  -10.35  -10.32   -9.51   -9.51
  1 A'    2 A'    3 A'    4 A'    5 A'    6 A'    7 A'    8 A'                 
 -9.506  -7.280  -7.274  -7.272  -7.269  -7.269  -7.263  -7.263
  9 A'   10 A'   11 A'   12 A'    1 A"   13 A'    2 A"   14 A'                 
 -7.261  -7.261  -1.287  -0.955  -0.907  -0.866  -0.765  -0.630
  3 A"   15 A'   16 A'   17 A'   18 A'   19 A'   20 A'   21 A'                 
 -0.557  -0.548  -0.526  -0.475  -0.444  -0.429  -0.381  -0.374
 22 A'   23 A'    4 A"   24 A'   25 A'    5 A"    6 A"   26 A'                 
 -0.366  -0.355  -0.335  -0.270
 27 A'    7 A"   28 A'    8 A"                                                 
 -- Virtual --                   
 -0.037  -0.034  -0.025  -0.006   0.021   0.035   0.050   0.050
  9 A"   29 A'   30 A'   31 A'   32 A'   33 A'   10 A"   34 A'                 
  0.061   0.073   0.081   0.084   0.087   0.109   0.116   0.118
 35 A'   36 A'   11 A"   37 A'   12 A"   38 A'   39 A'   13 A"                 
  0.125   0.131   0.144   0.155   0.170   0.191   0.211   0.226
 40 A'   41 A'   14 A"   42 A'   43 A'   44 A'   45 A'   46 A'                 
  0.232   0.285   0.305   0.318   0.346   0.361   0.397   0.414
 47 A'   48 A'   15 A"   49 A'   50 A'   51 A'   52 A'   53 A'                 
  0.423   0.423   0.439   0.440   0.467   0.470   0.477   0.495
 16 A"   54 A'   55 A'   17 A"   56 A'   57 A'   18 A"   58 A'                 
  0.516   0.544   0.601   0.661   0.703   0.725   0.760   0.761
 19 A"   20 A"   59 A'   60 A'   21 A"   61 A'   22 A"   62 A'                 
  0.811   0.822   0.834   0.839   0.842   0.862   0.897   0.905
 63 A'   23 A"   24 A"   25 A"   64 A'   65 A'   66 A'   67 A'                 
  0.915   0.934   0.950   1.009   1.039   1.085   1.119   1.184
 68 A'   69 A'   26 A"   70 A'   71 A'   72 A'   73 A'   27 A"                 
  1.223   1.261   1.283   1.374   1.397   1.453   1.576   1.585
 74 A'   75 A'   28 A"   29 A"   76 A'   77 A'   78 A'   30 A"                 
  1.668   1.704   1.870   1.875   1.960   2.112   2.168   2.207
 79 A'   80 A'   31 A"   81 A'   82 A'   83 A'   84 A'   32 A"                 
  2.225   2.269   2.279   2.315   2.386   2.445   2.474   2.515
 33 A"   34 A"   85 A'   86 A'   87 A'   88 A'   89 A'   90 A'                 
  2.610   2.797   2.994   3.132   3.170   3.493   3.739   3.773
 35 A"   36 A"   91 A'   92 A'   93 A'   94 A'   37 A"   95 A'                 
  3.950   4.046   4.756   6.269   6.346   6.608   9.669   9.755
 38 A"   96 A'   97 A'   39 A"   98 A'   99 A'  100 A'  101 A'                 
  9.762  23.260  24.017  25.747  25.768  25.839  25.855  25.897
102 A'  103 A'  104 A'   40 A"   41 A"   42 A"  105 A'  106 A'                 
 25.932  26.325  26.377  26.502  66.714 215.648 215.743 215.751
107 A'  108 A'  109 A'  110 A'  111 A'  112 A'  113 A'  114 A'                 

 Beta MOs, Restricted
 -- Occupied --                  
-101.60 -101.59 -101.59  -24.74  -10.35  -10.32   -9.51   -9.51
  1 A'    2 A'    3 A'    4 A'    5 A'    6 A'    7 A'    8 A'                 
 -9.506  -7.280  -7.274  -7.272  -7.269  -7.269  -7.263  -7.263
  9 A'   10 A'   11 A'   12 A'    1 A"   13 A'    2 A"   14 A'                 
 -7.261  -7.261  -1.287  -0.955  -0.907  -0.866  -0.765  -0.630
  3 A"   15 A'   16 A'   17 A'   18 A'   19 A'   20 A'   21 A'                 
 -0.557  -0.548  -0.526  -0.475  -0.444  -0.429  -0.381  -0.374
 22 A'   23 A'    4 A"   24 A'   25 A'    5 A"    6 A"   26 A'                 
 -0.366  -0.355  -0.335  -0.270
 27 A'    7 A"   28 A'    8 A"                                                 
 -- Virtual --                   
 -0.037  -0.034  -0.025  -0.006   0.021   0.035   0.050   0.050
  9 A"   29 A'   30 A'   31 A'   32 A'   33 A'   10 A"   34 A'                 
  0.061   0.073   0.081   0.084   0.087   0.109   0.116   0.118
 35 A'   36 A'   11 A"   37 A'   12 A"   38 A'   39 A'   13 A"                 
  0.125   0.131   0.144   0.155   0.170   0.191   0.211   0.226
 40 A'   41 A'   14 A"   42 A'   43 A'   44 A'   45 A'   46 A'                 
  0.232   0.285   0.305   0.318   0.346   0.361   0.397   0.414
 47 A'   48 A'   15 A"   49 A'   50 A'   51 A'   52 A'   53 A'                 
  0.423   0.423   0.439   0.440   0.467   0.470   0.477   0.495
 16 A"   54 A'   55 A'   17 A"   56 A'   57 A'   18 A"   58 A'                 
  0.516   0.544   0.601   0.661   0.703   0.725   0.760   0.761
 19 A"   20 A"   59 A'   60 A'   21 A"   61 A'   22 A"   62 A'                 
  0.811   0.822   0.834   0.839   0.842   0.862   0.897   0.905
 63 A'   23 A"   24 A"   25 A"   64 A'   65 A'   66 A'   67 A'                 
  0.915   0.934   0.950   1.009   1.039   1.085   1.119   1.184
 68 A'   69 A'   26 A"   70 A'   71 A'   72 A'   73 A'   27 A"                 
  1.223   1.261   1.283   1.374   1.397   1.453   1.576   1.585
 74 A'   75 A'   28 A"   29 A"   76 A'   77 A'   78 A'   30 A"                 
  1.668   1.704   1.870   1.875   1.960   2.112   2.168   2.207
 79 A'   80 A'   31 A"   81 A'   82 A'   83 A'   84 A'   32 A"                 
  2.225   2.269   2.279   2.315   2.386   2.445   2.474   2.515
 33 A"   34 A"   85 A'   86 A'   87 A'   88 A'   89 A'   90 A'                 
  2.610   2.797   2.994   3.132   3.170   3.493   3.739   3.773
 35 A"   36 A"   91 A'   92 A'   93 A'   94 A'   37 A"   95 A'                 
  3.950   4.046   4.756   6.269   6.346   6.608   9.669   9.755
 38 A"   96 A'   97 A'   39 A"   98 A'   99 A'  100 A'  101 A'                 
  9.762  23.260  24.017  25.747  25.768  25.839  25.855  25.897
102 A'  103 A'  104 A'   40 A"   41 A"   42 A"  105 A'  106 A'                 
 25.932  26.325  26.377  26.502  66.714 215.648 215.743 215.751
107 A'  108 A'  109 A'  110 A'  111 A'  112 A'  113 A'  114 A'                 
 --------------------------------------------------------------

          Ground-State Mulliken Net Atomic Charges

     Atom                 Charge (a.u.)
  ----------------------------------------
      1 Cl                    0.402230
      2 Cl                    0.424481
      3 F                    -0.006226
      4 Cl                    0.357197
      5 C                    -1.083421
      6 C                    -0.094260
  ----------------------------------------
  Sum of atomic charges =     0.000000

 -----------------------------------------------------------------
                    Cartesian Multipole Moments
 -----------------------------------------------------------------
    Charge (ESU x 10^10)
                -0.0000
    Dipole Moment (Debye)
         X       0.0251      Y       0.5990      Z      -0.0000
       Tot       0.5995
    Quadrupole Moments (Debye-Ang)
        XX     -53.4634     XY       1.7216     YY     -53.3291
        XZ       0.0000     YZ      -0.0000     ZZ     -54.1314
    Octopole Moments (Debye-Ang^2)
       XXX      -3.4637    XXY       0.5111    XYY      -5.8001
       YYY      -6.1198    XXZ      -0.0000    XYZ       0.0000
       YYZ      -0.0000    XZZ      -0.8667    YZZ      -4.1520
       ZZZ      -0.0000
    Hexadecapole Moments (Debye-Ang^3)
      XXXX    -728.0196   XXXY     -42.5739   XXYY    -190.3175
      XYYY     -51.7395   YYYY    -500.4981   XXXZ      -0.0000
      XXYZ      -0.0000   XYYZ      -0.0000   YYYZ      -0.0000
      XXZZ    -135.8366   XYZZ     -21.4963   YYZZ     -99.4846
      XZZZ       0.0000   YZZZ      -0.0000   ZZZZ     -60.0600
 -----------------------------------------------------------------
 Calculating analytic gradient of the SCF energy
 Gradient of SCF Energy
            1           2           3           4           5           6
    1   0.0011566   0.0000273  -0.0001890   0.0001234  -0.0010123  -0.0001060
    2   0.0016258   0.0003423  -0.0009097   0.0002451  -0.0008622  -0.0004414
    3  -0.0000000  -0.0000000   0.0000000  -0.0000000   0.0000000  -0.0000000
 Max gradient component =       1.626E-03
 RMS gradient           =       6.241E-04
 Gradient time:  CPU 6.79 s  wall 1.79 s
 Geometry Optimization Parameters
   NAtoms,    NIC,     NZ,  NCons,   NDum,   NFix, NCnnct, MaxDiis
        6      37       0       0       0       0       0       0

 Cartesian Hessian Update
 Hessian Updated using BFGS Update


** GEOMETRY OPTIMIZATION IN DELOCALIZED INTERNAL COORDINATES **
   Searching for a Minimum

   Optimization Cycle:  14

                       Coordinates (Angstroms)
     ATOM                X               Y               Z
      1  Cl        2.0520215178    1.0262448208    0.0000000000
      2  Cl       -1.2031566099    1.4555843839    0.0000000000
      3  F         1.4402089873   -1.4580914843    0.0000000000
      4  Cl       -1.4791167913   -1.4744514084    0.0000000000
      5  C         0.8916541299   -0.2439336908    0.0000000000
      6  C        -0.4358052756   -0.0927264197    0.0000000000
   Point Group: cs    Number of degrees of freedom:     9


   Energy is  -1556.731234492

 Hessian Updated using BFGS Update

  9 Hessian modes will be used to form the next step
  Hessian Eigenvalues:
     0.061871    0.089357    0.250426    0.251643    0.382281    0.492060
     0.629693    0.947467    1.020330

 Minimum Search - Taking Simple RFO Step
 Searching for Lamda that Minimizes Along All modes
 Value Taken    Lamda =  -0.00000974
 Step Taken.  Stepsize is  0.009824

                             Maximum     Tolerance    Cnvgd?
         Gradient           0.000893      0.000300      NO
         Displacement       0.007047      0.001200      NO
         Energy change     -0.000037      0.000001      NO


 New Cartesian Coordinates Obtained by Inverse Iteration

 Displacement from previous Coordinates is:  0.006934
 ----------------------------------------------------------------
             Standard Nuclear Orientation (Angstroms)
    I     Atom           X                Y                Z
 ----------------------------------------------------------------
    1      Cl      2.0528282059     1.0238296979     0.0000000000
    2      Cl     -1.2039007413     1.4553224383     0.0000000000
    3      F       1.4415313162    -1.4562020121     0.0000000000
    4      Cl     -1.4794749335    -1.4744934297     0.0000000000
    5      C       0.8911483566    -0.2433797968     0.0000000000
    6      C      -0.4363262458    -0.0924506962     0.0000000000
 ----------------------------------------------------------------
 Molecular Point Group                 Cs    NOp =  2
 Largest Abelian Subgroup              Cs    NOp =  2
 Nuclear Repulsion Energy =   415.7093431992 hartrees
 There are       36 alpha and       36 beta electrons
 Applying Cartesian multipole field
    Component          Value
    ---------          -----
     (2,0,0)        1.00000E-11
     (0,2,0)        2.00000E-11
     (0,0,2)       -3.00000E-11
 Nucleus-field energy     =     0.0000000135 hartrees
 Requested basis set is 6-311++G(d,p)
 There are 57 shells and 156 basis functions
 A cutoff of  1.0D-11 yielded   1381 shell pairs
 There are     11277 function pairs (     12189 Cartesian)
 Smallest overlap matrix eigenvalue = 2.86E-05
 Guess MOs from SCF MO coefficient file

 -----------------------------------------------------------------------
  General SCF calculation program by
  Eric Jon Sundstrom, Paul Horn, Yuezhi Mao, Dmitri Zuev, Alec White,
  David Stuck, Shaama M.S., Shane Yost, Joonho Lee, David Small,
  Daniel Levine, Susi Lehtola, Hugh Burton, Evgeny Epifanovsky
 -----------------------------------------------------------------------
 Exchange:     0.2000 Hartree-Fock + 0.0800 Slater + 0.7200 B88
 Correlation:  0.1900 VWN1RPA + 0.8100 LYP
 Using SG-1 standard quadrature grid
 using 4 threads for integral computing
 -------------------------------------------------------
 OpenMP Integral computing Module                
 Release: version 2.0, May 2017, Q-Chem Inc. Pleasanton 
 -------------------------------------------------------
 -------------------------------------------------------
 OpenMP BLAS3 based DFT computing Module                
 Release: version 1.0, May 2013, Q-Chem Inc. Pittsburgh 
 -------------------------------------------------------
 A restricted SCF calculation will be
 performed using DIIS
 SCF converges when DIIS error is below 1.0e-08
 ---------------------------------------
  Cycle       Energy         DIIS error
 ---------------------------------------
    1   -1556.7312372622      2.78e-05  
    2   -1556.7312406019      8.61e-06  
    3   -1556.7312404958      1.06e-05  
    4   -1556.7312408012      1.85e-06  
    5   -1556.7312408102      7.13e-07  
    6   -1556.7312408116      2.55e-07  
    7   -1556.7312408118      6.55e-08  
    8   -1556.7312408118      1.51e-08  
    9   -1556.7312408118      3.44e-09  Convergence criterion met
 ---------------------------------------
 SCF time:   CPU 17.97s  wall 5.00s 
 SCF   energy in the final basis set =    -1556.7312408118
 Total energy in the final basis set =    -1556.7312408118

 --------------------------------------------------------------
             Orbital Energies (a.u.) and Symmetries
 --------------------------------------------------------------

 Alpha MOs, Restricted
 -- Occupied --                  
-101.60 -101.59 -101.59  -24.74  -10.35  -10.32   -9.51   -9.51
  1 A'    2 A'    3 A'    4 A'    5 A'    6 A'    7 A'    8 A'                 
 -9.506  -7.280  -7.274  -7.272  -7.269  -7.269  -7.263  -7.263
  9 A'   10 A'   11 A'   12 A'    1 A"   13 A'    2 A"   14 A'                 
 -7.261  -7.260  -1.287  -0.955  -0.907  -0.866  -0.765  -0.630
  3 A"   15 A'   16 A'   17 A'   18 A'   19 A'   20 A'   21 A'                 
 -0.557  -0.548  -0.526  -0.475  -0.444  -0.429  -0.381  -0.374
 22 A'   23 A'    4 A"   24 A'   25 A'    5 A"    6 A"   26 A'                 
 -0.366  -0.355  -0.335  -0.270
 27 A'    7 A"   28 A'    8 A"                                                 
 -- Virtual --                   
 -0.037  -0.034  -0.025  -0.006   0.022   0.035   0.050   0.050
  9 A"   29 A'   30 A'   31 A'   32 A'   33 A'   10 A"   34 A'                 
  0.061   0.073   0.081   0.084   0.087   0.109   0.116   0.118
 35 A'   36 A'   11 A"   37 A'   12 A"   38 A'   39 A'   13 A"                 
  0.125   0.131   0.144   0.155   0.170   0.191   0.211   0.226
 40 A'   41 A'   14 A"   42 A'   43 A'   44 A'   45 A'   46 A'                 
  0.233   0.285   0.305   0.318   0.346   0.361   0.397   0.414
 47 A'   48 A'   15 A"   49 A'   50 A'   51 A'   52 A'   53 A'                 
  0.423   0.423   0.439   0.440   0.467   0.470   0.477   0.495
 16 A"   54 A'   55 A'   17 A"   56 A'   57 A'   18 A"   58 A'                 
  0.516   0.544   0.601   0.661   0.703   0.724   0.760   0.761
 19 A"   20 A"   59 A'   60 A'   21 A"   61 A'   22 A"   62 A'                 
  0.811   0.822   0.834   0.839   0.842   0.862   0.897   0.905
 63 A'   23 A"   24 A"   25 A"   64 A'   65 A'   66 A'   67 A'                 
  0.915   0.935   0.951   1.009   1.039   1.085   1.119   1.184
 68 A'   69 A'   26 A"   70 A'   71 A'   72 A'   73 A'   27 A"                 
  1.224   1.261   1.284   1.374   1.397   1.452   1.575   1.585
 74 A'   75 A'   28 A"   29 A"   76 A'   77 A'   78 A'   30 A"                 
  1.668   1.704   1.870   1.875   1.960   2.112   2.169   2.207
 79 A'   80 A'   31 A"   81 A'   82 A'   83 A'   84 A'   32 A"                 
  2.225   2.269   2.279   2.315   2.387   2.445   2.474   2.515
 33 A"   34 A"   85 A'   86 A'   87 A'   88 A'   89 A'   90 A'                 
  2.610   2.797   2.994   3.132   3.170   3.493   3.739   3.773
 35 A"   36 A"   91 A'   92 A'   93 A'   94 A'   37 A"   95 A'                 
  3.950   4.046   4.757   6.269   6.346   6.608   9.669   9.755
 38 A"   96 A'   97 A'   39 A"   98 A'   99 A'  100 A'  101 A'                 
  9.762  23.260  24.018  25.747  25.768  25.839  25.855  25.897
102 A'  103 A'  104 A'   40 A"   41 A"   42 A"  105 A'  106 A'                 
 25.932  26.324  26.377  26.503  66.715 215.649 215.744 215.751
107 A'  108 A'  109 A'  110 A'  111 A'  112 A'  113 A'  114 A'                 

 Beta MOs, Restricted
 -- Occupied --                  
-101.60 -101.59 -101.59  -24.74  -10.35  -10.32   -9.51   -9.51
  1 A'    2 A'    3 A'    4 A'    5 A'    6 A'    7 A'    8 A'                 
 -9.506  -7.280  -7.274  -7.272  -7.269  -7.269  -7.263  -7.263
  9 A'   10 A'   11 A'   12 A'    1 A"   13 A'    2 A"   14 A'                 
 -7.261  -7.260  -1.287  -0.955  -0.907  -0.866  -0.765  -0.630
  3 A"   15 A'   16 A'   17 A'   18 A'   19 A'   20 A'   21 A'                 
 -0.557  -0.548  -0.526  -0.475  -0.444  -0.429  -0.381  -0.374
 22 A'   23 A'    4 A"   24 A'   25 A'    5 A"    6 A"   26 A'                 
 -0.366  -0.355  -0.335  -0.270
 27 A'    7 A"   28 A'    8 A"                                                 
 -- Virtual --                   
 -0.037  -0.034  -0.025  -0.006   0.022   0.035   0.050   0.050
  9 A"   29 A'   30 A'   31 A'   32 A'   33 A'   10 A"   34 A'                 
  0.061   0.073   0.081   0.084   0.087   0.109   0.116   0.118
 35 A'   36 A'   11 A"   37 A'   12 A"   38 A'   39 A'   13 A"                 
  0.125   0.131   0.144   0.155   0.170   0.191   0.211   0.226
 40 A'   41 A'   14 A"   42 A'   43 A'   44 A'   45 A'   46 A'                 
  0.233   0.285   0.305   0.318   0.346   0.361   0.397   0.414
 47 A'   48 A'   15 A"   49 A'   50 A'   51 A'   52 A'   53 A'                 
  0.423   0.423   0.439   0.440   0.467   0.470   0.477   0.495
 16 A"   54 A'   55 A'   17 A"   56 A'   57 A'   18 A"   58 A'                 
  0.516   0.544   0.601   0.661   0.703   0.724   0.760   0.761
 19 A"   20 A"   59 A'   60 A'   21 A"   61 A'   22 A"   62 A'                 
  0.811   0.822   0.834   0.839   0.842   0.862   0.897   0.905
 63 A'   23 A"   24 A"   25 A"   64 A'   65 A'   66 A'   67 A'                 
  0.915   0.935   0.951   1.009   1.039   1.085   1.119   1.184
 68 A'   69 A'   26 A"   70 A'   71 A'   72 A'   73 A'   27 A"                 
  1.224   1.261   1.284   1.374   1.397   1.452   1.575   1.585
 74 A'   75 A'   28 A"   29 A"   76 A'   77 A'   78 A'   30 A"                 
  1.668   1.704   1.870   1.875   1.960   2.112   2.169   2.207
 79 A'   80 A'   31 A"   81 A'   82 A'   83 A'   84 A'   32 A"                 
  2.225   2.269   2.279   2.315   2.387   2.445   2.474   2.515
 33 A"   34 A"   85 A'   86 A'   87 A'   88 A'   89 A'   90 A'                 
  2.610   2.797   2.994   3.132   3.170   3.493   3.739   3.773
 35 A"   36 A"   91 A'   92 A'   93 A'   94 A'   37 A"   95 A'                 
  3.950   4.046   4.757   6.269   6.346   6.608   9.669   9.755
 38 A"   96 A'   97 A'   39 A"   98 A'   99 A'  100 A'  101 A'                 
  9.762  23.260  24.018  25.747  25.768  25.839  25.855  25.897
102 A'  103 A'  104 A'   40 A"   41 A"   42 A"  105 A'  106 A'                 
 25.932  26.324  26.377  26.503  66.715 215.649 215.744 215.751
107 A'  108 A'  109 A'  110 A'  111 A'  112 A'  113 A'  114 A'                 
 --------------------------------------------------------------

          Ground-State Mulliken Net Atomic Charges

     Atom                 Charge (a.u.)
  ----------------------------------------
      1 Cl                    0.402226
      2 Cl                    0.424930
      3 F                    -0.005955
      4 Cl                    0.356706
      5 C                    -1.084805
      6 C                    -0.093103
  ----------------------------------------
  Sum of atomic charges =     0.000000

 -----------------------------------------------------------------
                    Cartesian Multipole Moments
 -----------------------------------------------------------------
    Charge (ESU x 10^10)
                 0.0000
    Dipole Moment (Debye)
         X       0.0262      Y       0.5993      Z       0.0000
       Tot       0.5999
    Quadrupole Moments (Debye-Ang)
        XX     -53.4567     XY       1.7179     YY     -53.3339
        XZ       0.0000     YZ       0.0000     ZZ     -54.1284
    Octopole Moments (Debye-Ang^2)
       XXX      -3.4164    XXY       0.5399    XYY      -5.8065
       YYY      -6.0830    XXZ       0.0000    XYZ      -0.0000
       YYZ      -0.0000    XZZ      -0.8566    YZZ      -4.1286
       ZZZ       0.0000
    Hexadecapole Moments (Debye-Ang^3)
      XXXX    -728.3974   XXXY     -42.4217   XXYY    -190.3330
      XYYY     -51.6701   YYYY    -499.9943   XXXZ       0.0000
      XXYZ       0.0000   XYYZ       0.0000   YYYZ       0.0000
      XXZZ    -135.9199   XYZZ     -21.4495   YYZZ     -99.3855
      XZZZ       0.0000   YZZZ       0.0000   ZZZZ     -60.0538
 -----------------------------------------------------------------
 Calculating analytic gradient of the SCF energy
 Gradient of SCF Energy
            1           2           3           4           5           6
    1   0.0009644   0.0000604   0.0000653   0.0000655  -0.0009929  -0.0001626
    2   0.0008231   0.0001766  -0.0001878   0.0002373  -0.0007967  -0.0002524
    3   0.0000000  -0.0000000  -0.0000000   0.0000000   0.0000000  -0.0000000
 Max gradient component =       9.929E-04
 RMS gradient           =       4.380E-04
 Gradient time:  CPU 6.78 s  wall 1.79 s
 Geometry Optimization Parameters
   NAtoms,    NIC,     NZ,  NCons,   NDum,   NFix, NCnnct, MaxDiis
        6      37       0       0       0       0       0       0

 Cartesian Hessian Update
 Hessian Updated using BFGS Update


** GEOMETRY OPTIMIZATION IN DELOCALIZED INTERNAL COORDINATES **
   Searching for a Minimum

   Optimization Cycle:  15

                       Coordinates (Angstroms)
     ATOM                X               Y               Z
      1  Cl        2.0528282059    1.0238296979    0.0000000000
      2  Cl       -1.2039007413    1.4553224383    0.0000000000
      3  F         1.4415313162   -1.4562020121    0.0000000000
      4  Cl       -1.4794749335   -1.4744934297    0.0000000000
      5  C         0.8911483566   -0.2433797968    0.0000000000
      6  C        -0.4363262458   -0.0924506962    0.0000000000
   Point Group: cs    Number of degrees of freedom:     9


   Energy is  -1556.731240812

 Hessian Updated using BFGS Update

  9 Hessian modes will be used to form the next step
  Hessian Eigenvalues:
     0.066084    0.073031    0.250148    0.251806    0.377529    0.481958
     0.610910    0.813143    1.021039

 Minimum Search - Taking Simple RFO Step
 Searching for Lamda that Minimizes Along All modes
 Value Taken    Lamda =  -0.00000312
 Step Taken.  Stepsize is  0.004527

                             Maximum     Tolerance    Cnvgd?
         Gradient           0.000684      0.000300      NO
         Displacement       0.003655      0.001200      NO
         Energy change     -0.000006      0.000001      NO


 New Cartesian Coordinates Obtained by Inverse Iteration

 Displacement from previous Coordinates is:  0.002823
 ----------------------------------------------------------------
             Standard Nuclear Orientation (Angstroms)
    I     Atom           X                Y                Z
 ----------------------------------------------------------------
    1      Cl      2.0525917055     1.0227411790     0.0000000000
    2      Cl     -1.2042316392     1.4549356085     0.0000000000
    3      F       1.4418404562    -1.4556175665     0.0000000000
    4      Cl     -1.4794367375    -1.4741563569     0.0000000000
    5      C       0.8912620062    -0.2430792293     0.0000000000
    6      C      -0.4362198330    -0.0921974333     0.0000000000
 ----------------------------------------------------------------
 Molecular Point Group                 Cs    NOp =  2
 Largest Abelian Subgroup              Cs    NOp =  2
 Nuclear Repulsion Energy =   415.7892113559 hartrees
 There are       36 alpha and       36 beta electrons
 Applying Cartesian multipole field
    Component          Value
    ---------          -----
     (2,0,0)        1.00000E-11
     (0,2,0)        2.00000E-11
     (0,0,2)       -3.00000E-11
 Nucleus-field energy     =     0.0000000135 hartrees
 Requested basis set is 6-311++G(d,p)
 There are 57 shells and 156 basis functions
 A cutoff of  1.0D-11 yielded   1381 shell pairs
 There are     11277 function pairs (     12189 Cartesian)
 Smallest overlap matrix eigenvalue = 2.86E-05
 Guess MOs from SCF MO coefficient file

 -----------------------------------------------------------------------
  General SCF calculation program by
  Eric Jon Sundstrom, Paul Horn, Yuezhi Mao, Dmitri Zuev, Alec White,
  David Stuck, Shaama M.S., Shane Yost, Joonho Lee, David Small,
  Daniel Levine, Susi Lehtola, Hugh Burton, Evgeny Epifanovsky
 -----------------------------------------------------------------------
 Exchange:     0.2000 Hartree-Fock + 0.0800 Slater + 0.7200 B88
 Correlation:  0.1900 VWN1RPA + 0.8100 LYP
 Using SG-1 standard quadrature grid
 using 4 threads for integral computing
 -------------------------------------------------------
 OpenMP Integral computing Module                
 Release: version 2.0, May 2017, Q-Chem Inc. Pleasanton 
 -------------------------------------------------------
 -------------------------------------------------------
 OpenMP BLAS3 based DFT computing Module                
 Release: version 1.0, May 2013, Q-Chem Inc. Pittsburgh 
 -------------------------------------------------------
 A restricted SCF calculation will be
 performed using DIIS
 SCF converges when DIIS error is below 1.0e-08
 ---------------------------------------
  Cycle       Energy         DIIS error
 ---------------------------------------
    1   -1556.7312422705      1.31e-05  
    2   -1556.7312428534      6.10e-06  
    3   -1556.7312428370      6.60e-06  
    4   -1556.7312429616      7.85e-07  
    5   -1556.7312429632      3.66e-07  
    6   -1556.7312429636      1.19e-07  
    7   -1556.7312429637      2.54e-08  
    8   -1556.7312429637      8.90e-09  Convergence criterion met
 ---------------------------------------
 SCF time:   CPU 15.99s  wall 4.00s 
 SCF   energy in the final basis set =    -1556.7312429637
 Total energy in the final basis set =    -1556.7312429637

 --------------------------------------------------------------
             Orbital Energies (a.u.) and Symmetries
 --------------------------------------------------------------

 Alpha MOs, Restricted
 -- Occupied --                  
-101.60 -101.59 -101.59  -24.74  -10.35  -10.32   -9.51   -9.51
  1 A'    2 A'    3 A'    4 A'    5 A'    6 A'    7 A'    8 A'                 
 -9.506  -7.280  -7.274  -7.272  -7.269  -7.269  -7.263  -7.263
  9 A'   10 A'   11 A'   12 A'    1 A"   13 A'    2 A"   14 A'                 
 -7.261  -7.260  -1.287  -0.955  -0.907  -0.866  -0.765  -0.630
  3 A"   15 A'   16 A'   17 A'   18 A'   19 A'   20 A'   21 A'                 
 -0.557  -0.548  -0.526  -0.475  -0.444  -0.429  -0.381  -0.374
 22 A'   23 A'    4 A"   24 A'   25 A'    5 A"    6 A"   26 A'                 
 -0.366  -0.355  -0.335  -0.270
 27 A'    7 A"   28 A'    8 A"                                                 
 -- Virtual --                   
 -0.037  -0.034  -0.025  -0.006   0.022   0.035   0.050   0.050
  9 A"   29 A'   30 A'   31 A'   32 A'   33 A'   10 A"   34 A'                 
  0.061   0.073   0.081   0.084   0.087   0.109   0.116   0.118
 35 A'   36 A'   11 A"   37 A'   12 A"   38 A'   39 A'   13 A"                 
  0.125   0.131   0.144   0.155   0.170   0.191   0.211   0.226
 40 A'   41 A'   14 A"   42 A'   43 A'   44 A'   45 A'   46 A'                 
  0.233   0.285   0.305   0.318   0.346   0.361   0.397   0.414
 47 A'   48 A'   15 A"   49 A'   50 A'   51 A'   52 A'   53 A'                 
  0.423   0.423   0.439   0.440   0.467   0.470   0.477   0.495
 16 A"   54 A'   55 A'   17 A"   56 A'   57 A'   18 A"   58 A'                 
  0.516   0.545   0.601   0.661   0.703   0.724   0.760   0.761
 19 A"   20 A"   59 A'   60 A'   21 A"   61 A'   22 A"   62 A'                 
  0.811   0.822   0.834   0.839   0.842   0.862   0.897   0.905
 63 A'   23 A"   24 A"   25 A"   64 A'   65 A'   66 A'   67 A'                 
  0.915   0.935   0.951   1.009   1.040   1.085   1.119   1.184
 68 A'   69 A'   26 A"   70 A'   71 A'   72 A'   73 A'   27 A"                 
  1.224   1.261   1.284   1.374   1.397   1.452   1.575   1.586
 74 A'   75 A'   28 A"   29 A"   76 A'   77 A'   78 A'   30 A"                 
  1.668   1.705   1.870   1.875   1.960   2.112   2.169   2.207
 79 A'   80 A'   31 A"   81 A'   82 A'   83 A'   84 A'   32 A"                 
  2.225   2.269   2.279   2.315   2.388   2.445   2.475   2.515
 33 A"   34 A"   85 A'   86 A'   87 A'   88 A'   89 A'   90 A'                 
  2.610   2.797   2.995   3.132   3.170   3.494   3.739   3.773
 35 A"   36 A"   91 A'   92 A'   93 A'   94 A'   37 A"   95 A'                 
  3.951   4.047   4.757   6.269   6.347   6.609   9.669   9.756
 38 A"   96 A'   97 A'   39 A"   98 A'   99 A'  100 A'  101 A'                 
  9.762  23.260  24.018  25.747  25.768  25.839  25.855  25.897
102 A'  103 A'  104 A'   40 A"   41 A"   42 A"  105 A'  106 A'                 
 25.932  26.324  26.377  26.504  66.715 215.649 215.744 215.751
107 A'  108 A'  109 A'  110 A'  111 A'  112 A'  113 A'  114 A'                 

 Beta MOs, Restricted
 -- Occupied --                  
-101.60 -101.59 -101.59  -24.74  -10.35  -10.32   -9.51   -9.51
  1 A'    2 A'    3 A'    4 A'    5 A'    6 A'    7 A'    8 A'                 
 -9.506  -7.280  -7.274  -7.272  -7.269  -7.269  -7.263  -7.263
  9 A'   10 A'   11 A'   12 A'    1 A"   13 A'    2 A"   14 A'                 
 -7.261  -7.260  -1.287  -0.955  -0.907  -0.866  -0.765  -0.630
  3 A"   15 A'   16 A'   17 A'   18 A'   19 A'   20 A'   21 A'                 
 -0.557  -0.548  -0.526  -0.475  -0.444  -0.429  -0.381  -0.374
 22 A'   23 A'    4 A"   24 A'   25 A'    5 A"    6 A"   26 A'                 
 -0.366  -0.355  -0.335  -0.270
 27 A'    7 A"   28 A'    8 A"                                                 
 -- Virtual --                   
 -0.037  -0.034  -0.025  -0.006   0.022   0.035   0.050   0.050
  9 A"   29 A'   30 A'   31 A'   32 A'   33 A'   10 A"   34 A'                 
  0.061   0.073   0.081   0.084   0.087   0.109   0.116   0.118
 35 A'   36 A'   11 A"   37 A'   12 A"   38 A'   39 A'   13 A"                 
  0.125   0.131   0.144   0.155   0.170   0.191   0.211   0.226
 40 A'   41 A'   14 A"   42 A'   43 A'   44 A'   45 A'   46 A'                 
  0.233   0.285   0.305   0.318   0.346   0.361   0.397   0.414
 47 A'   48 A'   15 A"   49 A'   50 A'   51 A'   52 A'   53 A'                 
  0.423   0.423   0.439   0.440   0.467   0.470   0.477   0.495
 16 A"   54 A'   55 A'   17 A"   56 A'   57 A'   18 A"   58 A'                 
  0.516   0.545   0.601   0.661   0.703   0.724   0.760   0.761
 19 A"   20 A"   59 A'   60 A'   21 A"   61 A'   22 A"   62 A'                 
  0.811   0.822   0.834   0.839   0.842   0.862   0.897   0.905
 63 A'   23 A"   24 A"   25 A"   64 A'   65 A'   66 A'   67 A'                 
  0.915   0.935   0.951   1.009   1.040   1.085   1.119   1.184
 68 A'   69 A'   26 A"   70 A'   71 A'   72 A'   73 A'   27 A"                 
  1.224   1.261   1.284   1.374   1.397   1.452   1.575   1.586
 74 A'   75 A'   28 A"   29 A"   76 A'   77 A'   78 A'   30 A"                 
  1.668   1.705   1.870   1.875   1.960   2.112   2.169   2.207
 79 A'   80 A'   31 A"   81 A'   82 A'   83 A'   84 A'   32 A"                 
  2.225   2.269   2.279   2.315   2.388   2.445   2.475   2.515
 33 A"   34 A"   85 A'   86 A'   87 A'   88 A'   89 A'   90 A'                 
  2.610   2.797   2.995   3.132   3.170   3.494   3.739   3.773
 35 A"   36 A"   91 A'   92 A'   93 A'   94 A'   37 A"   95 A'                 
  3.951   4.047   4.757   6.269   6.347   6.609   9.669   9.756
 38 A"   96 A'   97 A'   39 A"   98 A'   99 A'  100 A'  101 A'                 
  9.762  23.260  24.018  25.747  25.768  25.839  25.855  25.897
102 A'  103 A'  104 A'   40 A"   41 A"   42 A"  105 A'  106 A'                 
 25.932  26.324  26.377  26.504  66.715 215.649 215.744 215.751
107 A'  108 A'  109 A'  110 A'  111 A'  112 A'  113 A'  114 A'                 
 --------------------------------------------------------------

          Ground-State Mulliken Net Atomic Charges

     Atom                 Charge (a.u.)
  ----------------------------------------
      1 Cl                    0.402462
      2 Cl                    0.425218
      3 F                    -0.005926
      4 Cl                    0.356391
      5 C                    -1.085425
      6 C                    -0.092720
  ----------------------------------------
  Sum of atomic charges =     0.000000

 -----------------------------------------------------------------
                    Cartesian Multipole Moments
 -----------------------------------------------------------------
    Charge (ESU x 10^10)
                -0.0000
    Dipole Moment (Debye)
         X       0.0294      Y       0.6020      Z      -0.0000
       Tot       0.6027
    Quadrupole Moments (Debye-Ang)
        XX     -53.4501     XY       1.7175     YY     -53.3372
        XZ      -0.0000     YZ      -0.0000     ZZ     -54.1254
    Octopole Moments (Debye-Ang^2)
       XXX      -3.3815    XXY       0.5578    XYY      -5.7990
       YYY      -6.0576    XXZ      -0.0000    XYZ      -0.0000
       YYZ      -0.0000    XZZ      -0.8465    YZZ      -4.1167
       ZZZ      -0.0000
    Hexadecapole Moments (Debye-Ang^3)
      XXXX    -728.3215   XXXY     -42.3231   XXYY    -190.2835
      XYYY     -51.5863   YYYY    -499.6734   XXXZ      -0.0000
      XXYZ      -0.0000   XYYZ      -0.0000   YYYZ      -0.0000
      XXZZ    -135.9106   XYZZ     -21.4120   YYZZ     -99.3202
      XZZZ      -0.0000   YZZZ       0.0000   ZZZZ     -60.0475
 -----------------------------------------------------------------
 Calculating analytic gradient of the SCF energy
 Gradient of SCF Energy
            1           2           3           4           5           6
    1   0.0006172   0.0000869   0.0000854   0.0000617  -0.0006876  -0.0001636
    2   0.0003148  -0.0000141   0.0001027   0.0003128  -0.0006137  -0.0001024
    3  -0.0000000   0.0000000   0.0000000  -0.0000000  -0.0000000   0.0000000
 Max gradient component =       6.876E-04
 RMS gradient           =       2.881E-04
 Gradient time:  CPU 6.80 s  wall 1.80 s
 Geometry Optimization Parameters
   NAtoms,    NIC,     NZ,  NCons,   NDum,   NFix, NCnnct, MaxDiis
        6      37       0       0       0       0       0       0

 Cartesian Hessian Update
 Hessian Updated using BFGS Update


** GEOMETRY OPTIMIZATION IN DELOCALIZED INTERNAL COORDINATES **
   Searching for a Minimum

   Optimization Cycle:  16

                       Coordinates (Angstroms)
     ATOM                X               Y               Z
      1  Cl        2.0525917055    1.0227411790    0.0000000000
      2  Cl       -1.2042316392    1.4549356085    0.0000000000
      3  F         1.4418404562   -1.4556175665    0.0000000000
      4  Cl       -1.4794367375   -1.4741563569    0.0000000000
      5  C         0.8912620062   -0.2430792293    0.0000000000
      6  C        -0.4362198330   -0.0921974333    0.0000000000
   Point Group: cs    Number of degrees of freedom:     9


   Energy is  -1556.731242964

 Hessian Updated using BFGS Update

  9 Hessian modes will be used to form the next step
  Hessian Eigenvalues:
     0.066446    0.083796    0.248611    0.253458    0.330566    0.408750
     0.524353    0.688321    1.020887

 Minimum Search - Taking Simple RFO Step
 Searching for Lamda that Minimizes Along All modes
 Value Taken    Lamda =  -0.00000172
 Step Taken.  Stepsize is  0.002556

                             Maximum     Tolerance    Cnvgd?
         Gradient           0.000466      0.000300      NO
         Displacement       0.001444      0.001200      NO
         Energy change     -0.000002      0.000001      NO


 New Cartesian Coordinates Obtained by Inverse Iteration

 Displacement from previous Coordinates is:  0.001884
 ----------------------------------------------------------------
             Standard Nuclear Orientation (Angstroms)
    I     Atom           X                Y                Z
 ----------------------------------------------------------------
    1      Cl      2.0520326911     1.0222688061     0.0000000000
    2      Cl     -1.2042422002     1.4548413582     0.0000000000
    3      F       1.4415734289    -1.4556122136     0.0000000000
    4      Cl     -1.4791133085    -1.4741208974     0.0000000000
    5      C       0.8915452574    -0.2428043014     0.0000000000
    6      C      -0.4359899107    -0.0919465503     0.0000000000
 ----------------------------------------------------------------
 Molecular Point Group                 Cs    NOp =  2
 Largest Abelian Subgroup              Cs    NOp =  2
 Nuclear Repulsion Energy =   415.8503154146 hartrees
 There are       36 alpha and       36 beta electrons
 Applying Cartesian multipole field
    Component          Value
    ---------          -----
     (2,0,0)        1.00000E-11
     (0,2,0)        2.00000E-11
     (0,0,2)       -3.00000E-11
 Nucleus-field energy     =     0.0000000135 hartrees
 Requested basis set is 6-311++G(d,p)
 There are 57 shells and 156 basis functions
 A cutoff of  1.0D-11 yielded   1381 shell pairs
 There are     11277 function pairs (     12189 Cartesian)
 Smallest overlap matrix eigenvalue = 2.86E-05
 Guess MOs from SCF MO coefficient file

 -----------------------------------------------------------------------
  General SCF calculation program by
  Eric Jon Sundstrom, Paul Horn, Yuezhi Mao, Dmitri Zuev, Alec White,
  David Stuck, Shaama M.S., Shane Yost, Joonho Lee, David Small,
  Daniel Levine, Susi Lehtola, Hugh Burton, Evgeny Epifanovsky
 -----------------------------------------------------------------------
 Exchange:     0.2000 Hartree-Fock + 0.0800 Slater + 0.7200 B88
 Correlation:  0.1900 VWN1RPA + 0.8100 LYP
 Using SG-1 standard quadrature grid
 using 4 threads for integral computing
 -------------------------------------------------------
 OpenMP Integral computing Module                
 Release: version 2.0, May 2017, Q-Chem Inc. Pleasanton 
 -------------------------------------------------------
 -------------------------------------------------------
 OpenMP BLAS3 based DFT computing Module                
 Release: version 1.0, May 2013, Q-Chem Inc. Pittsburgh 
 -------------------------------------------------------
 A restricted SCF calculation will be
 performed using DIIS
 SCF converges when DIIS error is below 1.0e-08
 ---------------------------------------
  Cycle       Energy         DIIS error
 ---------------------------------------
    1   -1556.7312435622      1.14e-05  
    2   -1556.7312440405      5.01e-06  
    3   -1556.7312439994      6.25e-06  
    4   -1556.7312441127      7.76e-07  
    5   -1556.7312441142      4.00e-07  
    6   -1556.7312441146      8.54e-08  
    7   -1556.7312441146      1.57e-08  
    8   -1556.7312441146      5.16e-09  Convergence criterion met
 ---------------------------------------
 SCF time:   CPU 15.98s  wall 4.00s 
 SCF   energy in the final basis set =    -1556.7312441146
 Total energy in the final basis set =    -1556.7312441146

 --------------------------------------------------------------
             Orbital Energies (a.u.) and Symmetries
 --------------------------------------------------------------

 Alpha MOs, Restricted
 -- Occupied --                  
-101.60 -101.59 -101.59  -24.74  -10.35  -10.32   -9.51   -9.51
  1 A'    2 A'    3 A'    4 A'    5 A'    6 A'    7 A'    8 A'                 
 -9.506  -7.280  -7.274  -7.272  -7.269  -7.269  -7.263  -7.263
  9 A'   10 A'   11 A'   12 A'    1 A"   13 A'    2 A"   14 A'                 
 -7.261  -7.260  -1.287  -0.955  -0.907  -0.866  -0.765  -0.630
  3 A"   15 A'   16 A'   17 A'   18 A'   19 A'   20 A'   21 A'                 
 -0.557  -0.548  -0.526  -0.475  -0.444  -0.429  -0.381  -0.374
 22 A'   23 A'    4 A"   24 A'   25 A'    5 A"    6 A"   26 A'                 
 -0.366  -0.355  -0.335  -0.270
 27 A'    7 A"   28 A'    8 A"                                                 
 -- Virtual --                   
 -0.037  -0.034  -0.025  -0.006   0.022   0.035   0.050   0.050
  9 A"   29 A'   30 A'   31 A'   32 A'   33 A'   10 A"   34 A'                 
  0.061   0.073   0.081   0.084   0.087   0.109   0.116   0.118
 35 A'   36 A'   11 A"   37 A'   12 A"   38 A'   39 A'   13 A"                 
  0.125   0.131   0.144   0.155   0.170   0.191   0.211   0.226
 40 A'   41 A'   14 A"   42 A'   43 A'   44 A'   45 A'   46 A'                 
  0.233   0.285   0.305   0.318   0.346   0.361   0.397   0.414
 47 A'   48 A'   15 A"   49 A'   50 A'   51 A'   52 A'   53 A'                 
  0.423   0.423   0.439   0.440   0.467   0.470   0.477   0.495
 16 A"   54 A'   55 A'   17 A"   56 A'   57 A'   18 A"   58 A'                 
  0.516   0.545   0.601   0.661   0.703   0.724   0.759   0.761
 19 A"   20 A"   59 A'   60 A'   21 A"   61 A'   22 A"   62 A'                 
  0.811   0.822   0.834   0.839   0.842   0.862   0.897   0.905
 63 A'   23 A"   24 A"   25 A"   64 A'   65 A'   66 A'   67 A'                 
  0.915   0.935   0.951   1.009   1.040   1.085   1.119   1.184
 68 A'   69 A'   26 A"   70 A'   71 A'   72 A'   73 A'   27 A"                 
  1.224   1.261   1.285   1.374   1.397   1.452   1.576   1.586
 74 A'   75 A'   28 A"   29 A"   76 A'   77 A'   78 A'   30 A"                 
  1.668   1.705   1.870   1.875   1.960   2.112   2.169   2.207
 79 A'   80 A'   31 A"   81 A'   82 A'   83 A'   84 A'   32 A"                 
  2.225   2.269   2.279   2.316   2.388   2.446   2.475   2.515
 33 A"   34 A"   85 A'   86 A'   87 A'   88 A'   89 A'   90 A'                 
  2.611   2.797   2.995   3.132   3.171   3.494   3.740   3.773
 35 A"   36 A"   91 A'   92 A'   93 A'   94 A'   37 A"   95 A'                 
  3.951   4.047   4.757   6.269   6.347   6.609   9.670   9.756
 38 A"   96 A'   97 A'   39 A"   98 A'   99 A'  100 A'  101 A'                 
  9.762  23.261  24.017  25.747  25.768  25.839  25.855  25.897
102 A'  103 A'  104 A'   40 A"   41 A"   42 A"  105 A'  106 A'                 
 25.932  26.325  26.377  26.504  66.715 215.649 215.744 215.751
107 A'  108 A'  109 A'  110 A'  111 A'  112 A'  113 A'  114 A'                 

 Beta MOs, Restricted
 -- Occupied --                  
-101.60 -101.59 -101.59  -24.74  -10.35  -10.32   -9.51   -9.51
  1 A'    2 A'    3 A'    4 A'    5 A'    6 A'    7 A'    8 A'                 
 -9.506  -7.280  -7.274  -7.272  -7.269  -7.269  -7.263  -7.263
  9 A'   10 A'   11 A'   12 A'    1 A"   13 A'    2 A"   14 A'                 
 -7.261  -7.260  -1.287  -0.955  -0.907  -0.866  -0.765  -0.630
  3 A"   15 A'   16 A'   17 A'   18 A'   19 A'   20 A'   21 A'                 
 -0.557  -0.548  -0.526  -0.475  -0.444  -0.429  -0.381  -0.374
 22 A'   23 A'    4 A"   24 A'   25 A'    5 A"    6 A"   26 A'                 
 -0.366  -0.355  -0.335  -0.270
 27 A'    7 A"   28 A'    8 A"                                                 
 -- Virtual --                   
 -0.037  -0.034  -0.025  -0.006   0.022   0.035   0.050   0.050
  9 A"   29 A'   30 A'   31 A'   32 A'   33 A'   10 A"   34 A'                 
  0.061   0.073   0.081   0.084   0.087   0.109   0.116   0.118
 35 A'   36 A'   11 A"   37 A'   12 A"   38 A'   39 A'   13 A"                 
  0.125   0.131   0.144   0.155   0.170   0.191   0.211   0.226
 40 A'   41 A'   14 A"   42 A'   43 A'   44 A'   45 A'   46 A'                 
  0.233   0.285   0.305   0.318   0.346   0.361   0.397   0.414
 47 A'   48 A'   15 A"   49 A'   50 A'   51 A'   52 A'   53 A'                 
  0.423   0.423   0.439   0.440   0.467   0.470   0.477   0.495
 16 A"   54 A'   55 A'   17 A"   56 A'   57 A'   18 A"   58 A'                 
  0.516   0.545   0.601   0.661   0.703   0.724   0.759   0.761
 19 A"   20 A"   59 A'   60 A'   21 A"   61 A'   22 A"   62 A'                 
  0.811   0.822   0.834   0.839   0.842   0.862   0.897   0.905
 63 A'   23 A"   24 A"   25 A"   64 A'   65 A'   66 A'   67 A'                 
  0.915   0.935   0.951   1.009   1.040   1.085   1.119   1.184
 68 A'   69 A'   26 A"   70 A'   71 A'   72 A'   73 A'   27 A"                 
  1.224   1.261   1.285   1.374   1.397   1.452   1.576   1.586
 74 A'   75 A'   28 A"   29 A"   76 A'   77 A'   78 A'   30 A"                 
  1.668   1.705   1.870   1.875   1.960   2.112   2.169   2.207
 79 A'   80 A'   31 A"   81 A'   82 A'   83 A'   84 A'   32 A"                 
  2.225   2.269   2.279   2.316   2.388   2.446   2.475   2.515
 33 A"   34 A"   85 A'   86 A'   87 A'   88 A'   89 A'   90 A'                 
  2.611   2.797   2.995   3.132   3.171   3.494   3.740   3.773
 35 A"   36 A"   91 A'   92 A'   93 A'   94 A'   37 A"   95 A'                 
  3.951   4.047   4.757   6.269   6.347   6.609   9.670   9.756
 38 A"   96 A'   97 A'   39 A"   98 A'   99 A'  100 A'  101 A'                 
  9.762  23.261  24.017  25.747  25.768  25.839  25.855  25.897
102 A'  103 A'  104 A'   40 A"   41 A"   42 A"  105 A'  106 A'                 
 25.932  26.325  26.377  26.504  66.715 215.649 215.744 215.751
107 A'  108 A'  109 A'  110 A'  111 A'  112 A'  113 A'  114 A'                 
 --------------------------------------------------------------

          Ground-State Mulliken Net Atomic Charges

     Atom                 Charge (a.u.)
  ----------------------------------------
      1 Cl                    0.402919
      2 Cl                    0.425302
      3 F                    -0.006020
      4 Cl                    0.356118
      5 C                    -1.085631
      6 C                    -0.092687
  ----------------------------------------
  Sum of atomic charges =     0.000000

 -----------------------------------------------------------------
                    Cartesian Multipole Moments
 -----------------------------------------------------------------
    Charge (ESU x 10^10)
                 0.0000
    Dipole Moment (Debye)
         X       0.0336      Y       0.6060      Z      -0.0000
       Tot       0.6069
    Quadrupole Moments (Debye-Ang)
        XX     -53.4447     XY       1.7195     YY     -53.3384
        XZ       0.0000     YZ      -0.0000     ZZ     -54.1233
    Octopole Moments (Debye-Ang^2)
       XXX      -3.3524    XXY       0.5724    XYY      -5.7904
       YYY      -6.0362    XXZ      -0.0000    XYZ       0.0000
       YYZ      -0.0000    XZZ      -0.8390    YZZ      -4.1090
       ZZZ      -0.0000
    Hexadecapole Moments (Debye-Ang^3)
      XXXX    -728.0346   XXXY     -42.2647   XXYY    -190.2321
      XYYY     -51.5135   YYYY    -499.5818   XXXZ      -0.0000
      XXYZ      -0.0000   XYYZ      -0.0000   YYYZ      -0.0000
      XXZZ    -135.8588   XYZZ     -21.3864   YYZZ     -99.3016
      XZZZ       0.0000   YZZZ      -0.0000   ZZZZ     -60.0431
 -----------------------------------------------------------------
 Calculating analytic gradient of the SCF energy
 Gradient of SCF Energy
            1           2           3           4           5           6
    1   0.0002560   0.0001163   0.0000145   0.0000479  -0.0002730  -0.0001617
    2  -0.0000195  -0.0000973   0.0001467   0.0002898  -0.0003422   0.0000224
    3  -0.0000000  -0.0000000   0.0000000  -0.0000000  -0.0000000   0.0000000
 Max gradient component =       3.422E-04
 RMS gradient           =       1.519E-04
 Gradient time:  CPU 6.81 s  wall 1.80 s
 Geometry Optimization Parameters
   NAtoms,    NIC,     NZ,  NCons,   NDum,   NFix, NCnnct, MaxDiis
        6      37       0       0       0       0       0       0

 Cartesian Hessian Update
 Hessian Updated using BFGS Update


** GEOMETRY OPTIMIZATION IN DELOCALIZED INTERNAL COORDINATES **
   Searching for a Minimum

   Optimization Cycle:  17

                       Coordinates (Angstroms)
     ATOM                X               Y               Z
      1  Cl        2.0520326911    1.0222688061    0.0000000000
      2  Cl       -1.2042422002    1.4548413582    0.0000000000
      3  F         1.4415734289   -1.4556122136    0.0000000000
      4  Cl       -1.4791133085   -1.4741208974    0.0000000000
      5  C         0.8915452574   -0.2428043014    0.0000000000
      6  C        -0.4359899107   -0.0919465503    0.0000000000
   Point Group: cs    Number of degrees of freedom:     9


   Energy is  -1556.731244115

 Hessian Updated using BFGS Update

  9 Hessian modes will be used to form the next step
  Hessian Eigenvalues:
     0.066410    0.101352    0.191231    0.251096    0.269115    0.387073
     0.507489    0.665053    1.020657

 Minimum Search - Taking Simple RFO Step
 Searching for Lamda that Minimizes Along All modes
 Value Taken    Lamda =   0.00000000
 Step Taken.  Stepsize is  0.001862

                             Maximum     Tolerance    Cnvgd?
         Gradient           0.000208      0.000300     YES
         Displacement       0.001141      0.001200     YES
         Energy change     -0.000001      0.000001      NO


                       Distance Matrix (Angstroms)
             Cl(  1)   Cl(  2)   F (  3)   Cl(  4)   C (  5)
   Cl(  2)  3.284881
   F (  3)  2.551971  3.933329
   Cl(  4)  4.324460  2.941832  2.920745
   C (  5)  1.716724  2.697096  1.331703  2.671360
   C (  6)  2.726120  1.727068  2.320523  1.731621  1.336079

 Final energy is   -1556.7312441146423     


 ******************************
 **  OPTIMIZATION CONVERGED  **
 ******************************

                       Coordinates (Angstroms)
     ATOM                X               Y               Z
      1  Cl        2.0520326911    1.0222688061    0.0000000000
      2  Cl       -1.2042422002    1.4548413582    0.0000000000
      3  F         1.4415734289   -1.4556122136    0.0000000000
      4  Cl       -1.4791133085   -1.4741208974    0.0000000000
      5  C         0.8915452574   -0.2428043014    0.0000000000
      6  C        -0.4359899107   -0.0919465503    0.0000000000

Z-matrix Print:
$molecule
0 1
Cl
C  1 1.727068
C  2 1.336079 1 122.895620
F  3 1.331703 2 120.878204 1 -180.000000 0
Cl 3 1.716724 2 126.047905 1 -0.000000 0
Cl 2 1.731621 1 116.545756 3 -180.000000 0
$end


 --------------------------------------------------------------
             Orbital Energies (a.u.) and Symmetries
 --------------------------------------------------------------

 Alpha MOs, Restricted
 -- Occupied --                  
-101.60 -101.59 -101.59  -24.74  -10.35  -10.32   -9.51   -9.51
  1 A'    2 A'    3 A'    4 A'    5 A'    6 A'    7 A'    8 A'                 
 -9.506  -7.280  -7.274  -7.272  -7.269  -7.269  -7.263  -7.263
  9 A'   10 A'   11 A'   12 A'    1 A"   13 A'    2 A"   14 A'                 
 -7.261  -7.260  -1.287  -0.955  -0.907  -0.866  -0.765  -0.630
  3 A"   15 A'   16 A'   17 A'   18 A'   19 A'   20 A'   21 A'                 
 -0.557  -0.548  -0.526  -0.475  -0.444  -0.429  -0.381  -0.374
 22 A'   23 A'    4 A"   24 A'   25 A'    5 A"    6 A"   26 A'                 
 -0.366  -0.355  -0.335  -0.270
 27 A'    7 A"   28 A'    8 A"                                                 
 -- Virtual --                   
 -0.037  -0.034  -0.025  -0.006   0.022   0.035   0.050   0.050
  9 A"   29 A'   30 A'   31 A'   32 A'   33 A'   10 A"   34 A'                 
  0.061   0.073   0.081   0.084   0.087   0.109   0.116   0.118
 35 A'   36 A'   11 A"   37 A'   12 A"   38 A'   39 A'   13 A"                 
  0.125   0.131   0.144   0.155   0.170   0.191   0.211   0.226
 40 A'   41 A'   14 A"   42 A'   43 A'   44 A'   45 A'   46 A'                 
  0.233   0.285   0.305   0.318   0.346   0.361   0.397   0.414
 47 A'   48 A'   15 A"   49 A'   50 A'   51 A'   52 A'   53 A'                 
  0.423   0.423   0.439   0.440   0.467   0.470   0.477   0.495
 16 A"   54 A'   55 A'   17 A"   56 A'   57 A'   18 A"   58 A'                 
  0.516   0.545   0.601   0.661   0.703   0.724   0.759   0.761
 19 A"   20 A"   59 A'   60 A'   21 A"   61 A'   22 A"   62 A'                 
  0.811   0.822   0.834   0.839   0.842   0.862   0.897   0.905
 63 A'   23 A"   24 A"   25 A"   64 A'   65 A'   66 A'   67 A'                 
  0.915   0.935   0.951   1.009   1.040   1.085   1.119   1.184
 68 A'   69 A'   26 A"   70 A'   71 A'   72 A'   73 A'   27 A"                 
  1.224   1.261   1.285   1.374   1.397   1.452   1.576   1.586
 74 A'   75 A'   28 A"   29 A"   76 A'   77 A'   78 A'   30 A"                 
  1.668   1.705   1.870   1.875   1.960   2.112   2.169   2.207
 79 A'   80 A'   31 A"   81 A'   82 A'   83 A'   84 A'   32 A"                 
  2.225   2.269   2.279   2.316   2.388   2.446   2.475   2.515
 33 A"   34 A"   85 A'   86 A'   87 A'   88 A'   89 A'   90 A'                 
  2.611   2.797   2.995   3.132   3.171   3.494   3.740   3.773
 35 A"   36 A"   91 A'   92 A'   93 A'   94 A'   37 A"   95 A'                 
  3.951   4.047   4.757   6.269   6.347   6.609   9.670   9.756
 38 A"   96 A'   97 A'   39 A"   98 A'   99 A'  100 A'  101 A'                 
  9.762  23.261  24.017  25.747  25.768  25.839  25.855  25.897
102 A'  103 A'  104 A'   40 A"   41 A"   42 A"  105 A'  106 A'                 
 25.932  26.325  26.377  26.504  66.715 215.649 215.744 215.751
107 A'  108 A'  109 A'  110 A'  111 A'  112 A'  113 A'  114 A'                 

 Beta MOs, Restricted
 -- Occupied --                  
-101.60 -101.59 -101.59  -24.74  -10.35  -10.32   -9.51   -9.51
  1 A'    2 A'    3 A'    4 A'    5 A'    6 A'    7 A'    8 A'                 
 -9.506  -7.280  -7.274  -7.272  -7.269  -7.269  -7.263  -7.263
  9 A'   10 A'   11 A'   12 A'    1 A"   13 A'    2 A"   14 A'                 
 -7.261  -7.260  -1.287  -0.955  -0.907  -0.866  -0.765  -0.630
  3 A"   15 A'   16 A'   17 A'   18 A'   19 A'   20 A'   21 A'                 
 -0.557  -0.548  -0.526  -0.475  -0.444  -0.429  -0.381  -0.374
 22 A'   23 A'    4 A"   24 A'   25 A'    5 A"    6 A"   26 A'                 
 -0.366  -0.355  -0.335  -0.270
 27 A'    7 A"   28 A'    8 A"                                                 
 -- Virtual --                   
 -0.037  -0.034  -0.025  -0.006   0.022   0.035   0.050   0.050
  9 A"   29 A'   30 A'   31 A'   32 A'   33 A'   10 A"   34 A'                 
  0.061   0.073   0.081   0.084   0.087   0.109   0.116   0.118
 35 A'   36 A'   11 A"   37 A'   12 A"   38 A'   39 A'   13 A"                 
  0.125   0.131   0.144   0.155   0.170   0.191   0.211   0.226
 40 A'   41 A'   14 A"   42 A'   43 A'   44 A'   45 A'   46 A'                 
  0.233   0.285   0.305   0.318   0.346   0.361   0.397   0.414
 47 A'   48 A'   15 A"   49 A'   50 A'   51 A'   52 A'   53 A'                 
  0.423   0.423   0.439   0.440   0.467   0.470   0.477   0.495
 16 A"   54 A'   55 A'   17 A"   56 A'   57 A'   18 A"   58 A'                 
  0.516   0.545   0.601   0.661   0.703   0.724   0.759   0.761
 19 A"   20 A"   59 A'   60 A'   21 A"   61 A'   22 A"   62 A'                 
  0.811   0.822   0.834   0.839   0.842   0.862   0.897   0.905
 63 A'   23 A"   24 A"   25 A"   64 A'   65 A'   66 A'   67 A'                 
  0.915   0.935   0.951   1.009   1.040   1.085   1.119   1.184
 68 A'   69 A'   26 A"   70 A'   71 A'   72 A'   73 A'   27 A"                 
  1.224   1.261   1.285   1.374   1.397   1.452   1.576   1.586
 74 A'   75 A'   28 A"   29 A"   76 A'   77 A'   78 A'   30 A"                 
  1.668   1.705   1.870   1.875   1.960   2.112   2.169   2.207
 79 A'   80 A'   31 A"   81 A'   82 A'   83 A'   84 A'   32 A"                 
  2.225   2.269   2.279   2.316   2.388   2.446   2.475   2.515
 33 A"   34 A"   85 A'   86 A'   87 A'   88 A'   89 A'   90 A'                 
  2.611   2.797   2.995   3.132   3.171   3.494   3.740   3.773
 35 A"   36 A"   91 A'   92 A'   93 A'   94 A'   37 A"   95 A'                 
  3.951   4.047   4.757   6.269   6.347   6.609   9.670   9.756
 38 A"   96 A'   97 A'   39 A"   98 A'   99 A'  100 A'  101 A'                 
  9.762  23.261  24.017  25.747  25.768  25.839  25.855  25.897
102 A'  103 A'  104 A'   40 A"   41 A"   42 A"  105 A'  106 A'                 
 25.932  26.325  26.377  26.504  66.715 215.649 215.744 215.751
107 A'  108 A'  109 A'  110 A'  111 A'  112 A'  113 A'  114 A'                 
 --------------------------------------------------------------

          Ground-State Mulliken Net Atomic Charges

     Atom                 Charge (a.u.)
  ----------------------------------------
      1 Cl                    0.402919
      2 Cl                    0.425302
      3 F                    -0.006020
      4 Cl                    0.356118
      5 C                    -1.085631
      6 C                    -0.092687
  ----------------------------------------
  Sum of atomic charges =     0.000000

 -----------------------------------------------------------------
                    Cartesian Multipole Moments
 -----------------------------------------------------------------
    Charge (ESU x 10^10)
                 0.0000
    Dipole Moment (Debye)
         X       0.0336      Y       0.6060      Z      -0.0000
       Tot       0.6069
    Quadrupole Moments (Debye-Ang)
        XX     -53.4447     XY       1.7195     YY     -53.3384
        XZ       0.0000     YZ      -0.0000     ZZ     -54.1233
    Octopole Moments (Debye-Ang^2)
       XXX      -3.3524    XXY       0.5724    XYY      -5.7904
       YYY      -6.0362    XXZ      -0.0000    XYZ       0.0000
       YYZ      -0.0000    XZZ      -0.8390    YZZ      -4.1090
       ZZZ      -0.0000
    Hexadecapole Moments (Debye-Ang^3)
      XXXX    -728.0346   XXXY     -42.2647   XXYY    -190.2321
      XYYY     -51.5135   YYYY    -499.5818   XXXZ      -0.0000
      XXYZ      -0.0000   XYYZ      -0.0000   YYYZ      -0.0000
      XXZZ    -135.8588   XYZZ     -21.3864   YYZZ     -99.3016
      XZZZ       0.0000   YZZZ      -0.0000   ZZZZ     -60.0431
 -----------------------------------------------------------------
Archival summary:
1\1\TWL01\OPT\ProcedureUnspecified\BasisUnspecified\l312\taweetha\MonAug2718:33:372018MonAug2718:33:372018\0\\#,OPT,ProcedureUnspecified,BasisUnspecified,\\0,1\Cl\C,1,1.72707\C,2,1.33608,1,122.896\F,3,1.3317,2,120.878,1,-180,0\Cl,3,1.71672,2,126.048,1,-0,0\Cl,2,1.73162,1,116.546,3,-180,0\\\@

 Total job time:  128.86s(wall), 478.44s(cpu) 
 Mon Aug 27 18:33:37 2018

        *************************************************************
        *                                                           *
        *  Thank you very much for using Q-Chem.  Have a nice day.  *
        *                                                           *
        *************************************************************


 
User input: 2 of 2 
 
Q-Chem Developer Version!
                  Welcome to Q-Chem
     A Quantum Leap Into The Future Of Chemistry


 Q-Chem 5.1, Q-Chem, Inc., Pleasanton, CA (2018)

 Yihan Shao,  Zhengting Gan,  E. Epifanovsky,  A. T. B. Gilbert,  M. Wormit,  
 J. Kussmann,  A. W. Lange,  A. Behn,  Jia Deng,  Xintian Feng,  D. Ghosh,  
 M. Goldey,  P. R. Horn,  L. D. Jacobson,  I. Kaliman,  T. Kus,  A. Landau,  
 Jie Liu,  E. I. Proynov,  R. M. Richard,  R. P. Steele,  E. J. Sundstrom,  
 H. L. Woodcock III,  P. M. Zimmerman,  D. Zuev,  B. Albrecht,  E. Alguire,  
 S. A. Baeppler,  D. Barton,  Z. Benda,  Y. A. Bernard,  E. J. Berquist,  
 K. B. Bravaya,  H. Burton,  D. Casanova,  Chun-Min Chang,  Yunqing Chen,  
 A. Chien,  K. D. Closser,  M. P. Coons,  S. Coriani,  S. Dasgupta,  
 A. L. Dempwolff,  M. Diedenhofen,  Hainam Do,  R. G. Edgar,  Po-Tung Fang,  
 S. Faraji,  S. Fatehi,  Qingguo Feng,  K. D. Fenk,  J. Fosso-Tande,  
 Qinghui Ge,  A. Ghysels,  G. Gidofalvi,  J. Gomes,  J. Gonthier,  A. Gunina,  
 D. Hait,  M. W. D. Hanson-Heine,  P. H. P. Harbach,  A. W. Hauser,  
 J. E. Herr,  E. G. Hohenstein,  Z. C. Holden,  Kerwin Hui,  B. C. Huynh,  
 T.-C. Jagau,  Hyunjun Ji,  B. Kaduk,  K. Khistyaev,  Jaehoon Kim,  
 P. Klunzinger,  K. Koh,  D. Kosenkov,  L. Koulias,  T. Kowalczyk,  
 C. M. Krauter,  A. Kunitsa,  Ka Un Lao,  A. Laurent,  K. V. Lawler,  
 Joonho Lee,  D. Lefrancois,  S. Lehtola,  D. S. Levine,  Yi-Pei Li,  
 You-Sheng Lin,  Fenglai Liu,  E. Livshits,  A. Luenser,  P. Manohar,  
 E. Mansoor,  S. F. Manzer,  Shan-Ping Mao,  Yuezhi Mao,  N. Mardirossian,  
 A. V. Marenich,  T. Markovich,  L. A. Martinez-Martinez,  S. A. Maurer,  
 N. J. Mayhall,  S. C. McKenzie,  J.-M. Mewes,  A. F. Morrison,  
 J. W. Mullinax,  K. Nanda,  T. S. Nguyen-Beck,  R. Olivares-Amaya,  
 J. A. Parkhill,  T. M. Perrine,  F. Plasser,  P. Pokhilko,  S. Prager,  
 A. Prociuk,  E. Ramos,  D. R. Rehn,  F. Rob,  M. Schneider,  N. Sergueev,  
 S. M. Sharada,  S. Sharma,  D. W. Small,  T. Stauch,  T. Stein,  
 Yu-Chuan Su,  A. J. W. Thom,  A. Tkatchenko,  T. Tsuchimochi,  N. M. Tubman,  
 L. Vogt,  M. L. Vidal,  O. Vydrov,  M. A. Watson,  J. Wenzel,  
 M. de Wergifosse,  T. A. Wesolowski,  A. White,  J. Witte,  A. Yamada,  
 Jun Yang,  K. Yao,  S. Yeganeh,  S. R. Yost,  Zhi-Qiang You,  A. Zech,  
 Igor Ying Zhang,  Xing Zhang,  Yan Zhao,  Ying Zhu,  B. R. Brooks,  
 G. K. L. Chan,  C. J. Cramer,  M. S. Gordon,  W. J. Hehre,  A. Klamt,  
 M. W. Schmidt,  C. D. Sherrill,  D. G. Truhlar,  A. Aspuru-Guzik,  R. Baer,  
 A. T. Bell,  N. A. Besley,  Jeng-Da Chai,  A. E. DePrince, III,  
 R. A. DiStasio Jr.,  A. Dreuw,  B. D. Dunietz,  T. R. Furlani,  
 Chao-Ping Hsu,  Yousung Jung,  Jing Kong,  D. S. Lambrecht,  WanZhen Liang,  
 C. Ochsenfeld,  V. A. Rassolov,  L. V. Slipchenko,  J. E. Subotnik,  
 T. Van Voorhis,  J. M. Herbert,  A. I. Krylov,  P. M. W. Gill,  M. Head-Gordon

 Contributors to earlier versions of Q-Chem not listed above: 
 R. D. Adamson,  B. Austin,  J. Baker,  G. J. O. Beran,  K. Brandhorst,  
 S. T. Brown,  E. F. C. Byrd,  A. K. Chakraborty,  C.-L. Cheng,  
 Siu Hung Chien,  D. M. Chipman,  D. L. Crittenden,  H. Dachsel,  
 R. J. Doerksen,  A. D. Dutoi,  L. Fusti-Molnar,  W. A. Goddard III,  
 A. Golubeva-Zadorozhnaya,  S. R. Gwaltney,  G. Hawkins,  A. Heyden,  
 S. Hirata,  G. Kedziora,  F. J. Keil,  C. Kelley,  Jihan Kim,  R. A. King,  
 R. Z. Khaliullin,  P. P. Korambath,  W. Kurlancheek,  A. M. Lee,  M. S. Lee,  
 S. V. Levchenko,  Ching Yeh Lin,  D. Liotard,  R. C. Lochan,  I. Lotan,  
 P. E. Maslen,  N. Nair,  D. P. O'Neill,  D. Neuhauser,  E. Neuscamman,  
 C. M. Oana,  R. Olson,  B. Peters,  R. Peverati,  P. A. Pieniazek,  
 Y. M. Rhee,  J. Ritchie,  M. A. Rohrdanz,  E. Rosta,  N. J. Russ,  
 H. F. Schaefer III,  N. E. Schultz,  N. Shenvi,  A. C. Simmonett,  A. Sodt,  
 D. Stuck,  K. S. Thanthiriwatte,  V. Vanovschi,  Tao Wang,  A. Warshel,  
 C. F. Williams,  Q. Wu,  X. Xu,  W. Zhang

 Please cite Q-Chem as follows:
 Y. Shao et al., Mol. Phys. 113, 184-215 (2015)
 DOI: 10.1080/00268976.2014.952696

 Q-Chem 5.1.1 for Intel X86 EM64T Linux

 Parts of Q-Chem use Armadillo 8.300.2 (Tropical Shenanigans).
 http://arma.sourceforge.net/

 Q-Chem begins on Mon Aug 27 18:33:37 2018  

Host: 
0

     Scratch files written to /scratch/taweetham/qchem5170//
The previous job contains 0 fragments, simply inherited here
Input Ideriv = 2
Curr. Ideriv = -1
Max.  Ideriv = 2

Checking the input file for inconsistencies... 	...done.

--------------------------------------------------------------
User input:
--------------------------------------------------------------

$molecule
read
$end

$rem
   SCF_GUESS 	READ
   JOB_TYPE 	FREQUENCY
   BASIS 	6-311++G**
   EXCHANGE 	B3LYP
   MEM_TOTAL	7500	
$end


--------------------------------------------------------------
 ----------------------------------------------------------------
             Standard Nuclear Orientation (Angstroms)
    I     Atom           X                Y                Z
 ----------------------------------------------------------------
    1      Cl      2.2111710552     0.1826912992     0.0000000000
    2      Cl     -0.6479170537     1.8001152900    -0.0000000000
    3      F       0.7194469859    -1.8878917490     0.0000000000
    4      Cl     -1.9968064664    -0.8142434025     0.0000000000
    5      C       0.6621791414    -0.5574202479     0.0000000000
    6      C      -0.5129509695     0.0783288426    -0.0000000000
 ----------------------------------------------------------------
 Molecular Point Group                 Cs    NOp =  2
 Largest Abelian Subgroup              Cs    NOp =  2
 Nuclear Repulsion Energy =   415.8503154146 hartrees
 There are       36 alpha and       36 beta electrons
 Requested basis set is 6-311++G(d,p)
 There are 57 shells and 156 basis functions

 Total QAlloc Memory Limit   7500 MB
 Mega-Array Size       188 MB
 MEM_STATIC part       192 MB

                       Distance Matrix (Angstroms)
             Cl(  1)   Cl(  2)   F (  3)   Cl(  4)   C (  5)
   Cl(  2)  3.284881
   F (  3)  2.551971  3.933329
   Cl(  4)  4.324460  2.941832  2.920745
   C (  5)  1.716724  2.697096  1.331703  2.671360
   C (  6)  2.726120  1.727068  2.320523  1.731621  1.336079

 A cutoff of  1.0D-11 yielded   1381 shell pairs
 There are     11277 function pairs (     12189 Cartesian)

 -------------------------------------------------------
 OpenMP Integral Computing Module                       
 Release: version 1.0, May 2013, Q-Chem Inc. Pittsburgh 
 -------------------------------------------------------
 Integral Job Info:
 Integral job number is                      11
 Integral operator is                         1
 short-range coefficients                     0
 long-range coefficients              100000000
 Omega coefficients                           0
 if combine SR and LR in K                    0
 Integral screening is                        0
 Integral computing path is                   2
 max size of driver memory is            800000
 size of driver memory is                593474
 size of scratch memory is              8114252
 max col of scratch BK array               1296
 max len of scratch array in speh3          155
 max len of scratch index in speh4           18
 max int batch size is                      520
 min int batch size is                       52
 fixed nKL is                                52
 max L of basis functions is                  2
 order of int derivative is                   0
 number of shells is                         57
 number of basis is                         162
 number of cartesian basis is               162
 number of contracted shell pairs          1381
 number of primitive shell pairs           3901
 maxK2 (contraction) of shell pair           36
 max number of K2 of shell pair               1
 max number of CS2 of shell pair            148
 max number of PS2 of shell pair            432
 mem total for path MDJ                  519708
 -------------------------------------------------------
 Smallest overlap matrix eigenvalue = 2.86E-05
 Guess MOs from SCF MO coefficient file

 -----------------------------------------------------------------------
  General SCF calculation program by
  Eric Jon Sundstrom, Paul Horn, Yuezhi Mao, Dmitri Zuev, Alec White,
  David Stuck, Shaama M.S., Shane Yost, Joonho Lee, David Small,
  Daniel Levine, Susi Lehtola, Hugh Burton, Evgeny Epifanovsky
 -----------------------------------------------------------------------
 Exchange:     0.2000 Hartree-Fock + 0.0800 Slater + 0.7200 B88
 Correlation:  0.1900 VWN1RPA + 0.8100 LYP
 Using SG-1 standard quadrature grid
 using 4 threads for integral computing
 -------------------------------------------------------
 OpenMP Integral computing Module                
 Release: version 2.0, May 2017, Q-Chem Inc. Pleasanton 
 -------------------------------------------------------
 -------------------------------------------------------
 OpenMP BLAS3 based DFT computing Module                
 Release: version 1.0, May 2013, Q-Chem Inc. Pittsburgh 
 -------------------------------------------------------
 A restricted SCF calculation will be
 performed using DIIS
 SCF converges when DIIS error is below 1.0e-08
 ---------------------------------------
  Cycle       Energy         DIIS error
 ---------------------------------------
    1   -1556.2919860769      9.92e-03  
    2   -1556.7129922055      2.35e-03  
    3   -1556.6963813400      3.36e-03  
    4   -1556.7305435459      5.43e-04  
    5   -1556.7312260579      1.90e-04  
    6   -1556.7312985995      8.79e-05  
    7   -1556.7313213071      1.59e-05  
    8   -1556.7313219589      5.55e-06  
    9   -1556.7313220186      1.74e-06  
   10   -1556.7313220255      3.11e-07  
   11   -1556.7313220257      9.29e-08  
   12   -1556.7313220258      1.94e-08  
   13   -1556.7313220258      5.37e-09  Convergence criterion met
 ---------------------------------------
 SCF time:   CPU 26.72s  wall 7.00s 
 SCF   energy in the final basis set =    -1556.7313220258
 Total energy in the final basis set =    -1556.7313220258

 --------------------------------------------------------------
             Orbital Energies (a.u.) and Symmetries
 --------------------------------------------------------------

 Alpha MOs, Restricted
 -- Occupied --                  
-101.60 -101.59 -101.59  -24.74  -10.35  -10.32   -9.51   -9.51
  1 A'    2 A'    3 A'    4 A'    5 A'    6 A'    7 A'    8 A'                 
 -9.506  -7.280  -7.274  -7.272  -7.269  -7.269  -7.263  -7.263
  9 A'   10 A'   11 A'   12 A'    1 A"   13 A'    2 A"   14 A'                 
 -7.261  -7.260  -1.287  -0.955  -0.907  -0.866  -0.765  -0.630
  3 A"   15 A'   16 A'   17 A'   18 A'   19 A'   20 A'   21 A'                 
 -0.557  -0.548  -0.526  -0.475  -0.444  -0.429  -0.381  -0.374
 22 A'   23 A'    4 A"   24 A'   25 A'    5 A"    6 A"   26 A'                 
 -0.366  -0.355  -0.335  -0.270
 27 A'    7 A"   28 A'    8 A"                                                 
 -- Virtual --                   
 -0.037  -0.034  -0.025  -0.006   0.022   0.035   0.050   0.050
  9 A"   29 A'   30 A'   31 A'   32 A'   33 A'   10 A"   34 A'                 
  0.061   0.073   0.081   0.084   0.087   0.110   0.116   0.118
 35 A'   36 A'   11 A"   37 A'   12 A"   38 A'   39 A'   13 A"                 
  0.126   0.131   0.144   0.155   0.170   0.191   0.211   0.226
 40 A'   41 A'   14 A"   42 A'   43 A'   44 A'   45 A'   46 A'                 
  0.233   0.285   0.305   0.318   0.346   0.361   0.397   0.414
 47 A'   48 A'   15 A"   49 A'   50 A'   51 A'   52 A'   53 A'                 
  0.423   0.423   0.439   0.440   0.467   0.470   0.477   0.496
 16 A"   54 A'   55 A'   17 A"   56 A'   57 A'   18 A"   58 A'                 
  0.516   0.545   0.601   0.661   0.703   0.724   0.759   0.761
 19 A"   20 A"   59 A'   60 A'   21 A"   61 A'   22 A"   62 A'                 
  0.811   0.822   0.834   0.839   0.842   0.862   0.897   0.905
 63 A'   23 A"   24 A"   25 A"   64 A'   65 A'   66 A'   67 A'                 
  0.915   0.935   0.951   1.009   1.040   1.085   1.119   1.184
 68 A'   69 A'   26 A"   70 A'   71 A'   72 A'   73 A'   27 A"                 
  1.224   1.261   1.285   1.374   1.397   1.452   1.576   1.586
 74 A'   75 A'   28 A"   29 A"   76 A'   77 A'   78 A'   30 A"                 
  1.668   1.705   1.870   1.875   1.960   2.112   2.169   2.207
 79 A'   80 A'   31 A"   81 A'   82 A'   83 A'   84 A'   32 A"                 
  2.225   2.269   2.279   2.315   2.388   2.446   2.475   2.515
 33 A"   34 A"   85 A'   86 A'   87 A'   88 A'   89 A'   90 A'                 
  2.611   2.797   2.995   3.132   3.171   3.494   3.739   3.773
 35 A"   36 A"   91 A'   92 A'   93 A'   94 A'   37 A"   95 A'                 
  3.951   4.047   4.757   6.269   6.346   6.609   9.669   9.756
 38 A"   96 A'   97 A'   39 A"   98 A'   99 A'  100 A'  101 A'                 
  9.762  23.261  24.017  25.747  25.768  25.839  25.855  25.897
102 A'  103 A'  104 A'   40 A"   41 A"   42 A"  105 A'  106 A'                 
 25.932  26.324  26.377  26.504  66.715 215.649 215.744 215.751
107 A'  108 A'  109 A'  110 A'  111 A'  112 A'  113 A'  114 A'                 

 Beta MOs, Restricted
 -- Occupied --                  
-101.60 -101.59 -101.59  -24.74  -10.35  -10.32   -9.51   -9.51
  1 A'    2 A'    3 A'    4 A'    5 A'    6 A'    7 A'    8 A'                 
 -9.506  -7.280  -7.274  -7.272  -7.269  -7.269  -7.263  -7.263
  9 A'   10 A'   11 A'   12 A'    1 A"   13 A'    2 A"   14 A'                 
 -7.261  -7.260  -1.287  -0.955  -0.907  -0.866  -0.765  -0.630
  3 A"   15 A'   16 A'   17 A'   18 A'   19 A'   20 A'   21 A'                 
 -0.557  -0.548  -0.526  -0.475  -0.444  -0.429  -0.381  -0.374
 22 A'   23 A'    4 A"   24 A'   25 A'    5 A"    6 A"   26 A'                 
 -0.366  -0.355  -0.335  -0.270
 27 A'    7 A"   28 A'    8 A"                                                 
 -- Virtual --                   
 -0.037  -0.034  -0.025  -0.006   0.022   0.035   0.050   0.050
  9 A"   29 A'   30 A'   31 A'   32 A'   33 A'   10 A"   34 A'                 
  0.061   0.073   0.081   0.084   0.087   0.110   0.116   0.118
 35 A'   36 A'   11 A"   37 A'   12 A"   38 A'   39 A'   13 A"                 
  0.126   0.131   0.144   0.155   0.170   0.191   0.211   0.226
 40 A'   41 A'   14 A"   42 A'   43 A'   44 A'   45 A'   46 A'                 
  0.233   0.285   0.305   0.318   0.346   0.361   0.397   0.414
 47 A'   48 A'   15 A"   49 A'   50 A'   51 A'   52 A'   53 A'                 
  0.423   0.423   0.439   0.440   0.467   0.470   0.477   0.496
 16 A"   54 A'   55 A'   17 A"   56 A'   57 A'   18 A"   58 A'                 
  0.516   0.545   0.601   0.661   0.703   0.724   0.759   0.761
 19 A"   20 A"   59 A'   60 A'   21 A"   61 A'   22 A"   62 A'                 
  0.811   0.822   0.834   0.839   0.842   0.862   0.897   0.905
 63 A'   23 A"   24 A"   25 A"   64 A'   65 A'   66 A'   67 A'                 
  0.915   0.935   0.951   1.009   1.040   1.085   1.119   1.184
 68 A'   69 A'   26 A"   70 A'   71 A'   72 A'   73 A'   27 A"                 
  1.224   1.261   1.285   1.374   1.397   1.452   1.576   1.586
 74 A'   75 A'   28 A"   29 A"   76 A'   77 A'   78 A'   30 A"                 
  1.668   1.705   1.870   1.875   1.960   2.112   2.169   2.207
 79 A'   80 A'   31 A"   81 A'   82 A'   83 A'   84 A'   32 A"                 
  2.225   2.269   2.279   2.315   2.388   2.446   2.475   2.515
 33 A"   34 A"   85 A'   86 A'   87 A'   88 A'   89 A'   90 A'                 
  2.611   2.797   2.995   3.132   3.171   3.494   3.739   3.773
 35 A"   36 A"   91 A'   92 A'   93 A'   94 A'   37 A"   95 A'                 
  3.951   4.047   4.757   6.269   6.346   6.609   9.669   9.756
 38 A"   96 A'   97 A'   39 A"   98 A'   99 A'  100 A'  101 A'                 
  9.762  23.261  24.017  25.747  25.768  25.839  25.855  25.897
102 A'  103 A'  104 A'   40 A"   41 A"   42 A"  105 A'  106 A'                 
 25.932  26.324  26.377  26.504  66.715 215.649 215.744 215.751
107 A'  108 A'  109 A'  110 A'  111 A'  112 A'  113 A'  114 A'                 
 --------------------------------------------------------------

          Ground-State Mulliken Net Atomic Charges

     Atom                 Charge (a.u.)
  ----------------------------------------
      1 Cl                    0.403038
      2 Cl                    0.425317
      3 F                    -0.006070
      4 Cl                    0.356088
      5 C                    -1.085070
      6 C                    -0.093302
  ----------------------------------------
  Sum of atomic charges =     0.000000

 -----------------------------------------------------------------
                    Cartesian Multipole Moments
 -----------------------------------------------------------------
    Charge (ESU x 10^10)
                 0.0000
    Dipole Moment (Debye)
         X       0.2574      Y       0.5500      Z       0.0000
       Tot       0.6073
    Quadrupole Moments (Debye-Ang)
        XX     -52.2767     XY       1.2362     YY     -54.5438
        XZ       0.0000     YZ       0.0000     ZZ     -54.1234
    Octopole Moments (Debye-Ang^2)
       XXX       6.9388    XXY      -3.0418    XYY      -1.7883
       YYY       1.0346    XXZ       0.0000    XYZ      -0.0000
       YYZ      -0.0000    XZZ       1.7003    YZZ      -3.5400
       ZZZ       0.0000
    Hexadecapole Moments (Debye-Ang^3)
      XXXX    -746.5192   XXXY      17.3717   XXYY    -204.6423
      XYYY      -5.2753   YYYY    -451.4902   XXXZ       0.0000
      XXYZ       0.0000   XYYZ       0.0000   YYYZ      -0.0000
      XXZZ    -145.5331   XYZZ      -2.4944   YYZZ     -89.5862
      XZZZ       0.0000   YZZZ       0.0000   ZZZZ     -60.0452
 -----------------------------------------------------------------
 Calculating MO derivatives via CPSCF
 D1JvT checksum  = 243360 17512.6082862402
 D1KAT checksum  = 535248 1151.1550257920
   1         3          18      0.150083    0.039750
   2         3          18      0.019844    0.005028
   3         3          18      0.002296    0.000798
   4         3          18      0.000214    0.000073
   5        18           3      0.000012    0.000007
   6        21           0      0.000000    0.000000    Roots Converged
 Time for AOints: 8.1 s (CPU) 2.1 s (wall)
 ------------------------------------------------------------------------------
                     AOints        : Timing summary (seconds)
 ------------------------------------------------------------------------------
     job step          cpu (% of tot)      sys (% of tot)     wall (% of tot)
 ------------------------------------------------------------------------------
  cpscf_lag         0.3941E+02 (30.0)   0.7000E-05 (35.0)   0.1015E+02 (29.7)
  iterzp            0.8384E+02 (63.8)   0.1300E-04 (65.0)   0.2186E+02 (63.9)
  make_fx           0.0000E+00 ( 0.0)   0.0000E+00 ( 0.0)   0.0000E+00 ( 0.0)
  AOints            0.8106E+01 ( 6.2)   0.0000E+00 ( 0.0)   0.2055E+01 ( 6.0)
 ------------------------------------------------------------------------------
   Grand Totals     0.1315E+03          0.2000E-04          0.3421E+02
 ------------------------------------------------------------------------------
 Calculating analytic Hessian of the SCF energy
 Polarizability Matrix (a.u.)
            1           2           3
    1 -82.2443244  -1.8220464   0.0000000
    2  -1.8220464 -63.9323791  -0.0000000
    3   0.0000000  -0.0000000 -35.5889603

 Direct stationary perturbation theory relativistic correction:

 rels  =       2.395943984811
 relv  =      -8.785506376288
 rel2e =       2.089181644169
 E_rel =      -4.300380747308

 Hessian of the SCF Energy
            1           2           3           4           5           6
    1   0.2138831   0.0809826  -0.0000000  -0.0041448   0.0028551  -0.0000000
    2   0.0809826   0.0829397  -0.0000000   0.0052851   0.0012824   0.0000000
    3  -0.0000000  -0.0000000   0.0094328   0.0000000   0.0000000  -0.0014610
    4  -0.0041448   0.0052851   0.0000000   0.0450393  -0.0194544  -0.0000000
    5   0.0028551   0.0012824   0.0000000  -0.0194544   0.2404503   0.0000000
    6  -0.0000000   0.0000000  -0.0014610  -0.0000000   0.0000000   0.0101649
    7  -0.0084241  -0.0368085   0.0000000  -0.0025656   0.0035924  -0.0000000
    8  -0.0267111  -0.0364483   0.0000000   0.0032286  -0.0055728   0.0000000
    9   0.0000000  -0.0000000   0.0046666  -0.0000000   0.0000000   0.0067413
   10  -0.0044506   0.0006220   0.0000000  -0.0024292  -0.0172510   0.0000000
   11   0.0005219   0.0000619   0.0000000  -0.0241717  -0.0315491   0.0000000
   12  -0.0000000  -0.0000000   0.0040224   0.0000000  -0.0000000   0.0034330
   13  -0.1666760  -0.0516853   0.0000000   0.0021275  -0.0023278   0.0000000
   14  -0.0385696  -0.0499850   0.0000000   0.0216357  -0.0287043   0.0000000
   15   0.0000000   0.0000000  -0.0221529   0.0000000  -0.0000000   0.0016595
   16  -0.0301876   0.0016041  -0.0000000  -0.0380272   0.0325858  -0.0000000
   17  -0.0190790   0.0021492  -0.0000000   0.0134767  -0.1759065  -0.0000000
   18  -0.0000000  -0.0000000   0.0054920   0.0000000  -0.0000000  -0.0205377
            7           8           9          10          11          12
    1  -0.0084241  -0.0267111   0.0000000  -0.0044506   0.0005219  -0.0000000
    2  -0.0368085  -0.0364483  -0.0000000   0.0006220   0.0000619  -0.0000000
    3   0.0000000   0.0000000   0.0046666   0.0000000   0.0000000   0.0040224
    4  -0.0025656   0.0032286  -0.0000000  -0.0024292  -0.0241717   0.0000000
    5   0.0035924  -0.0055728   0.0000000  -0.0172510  -0.0315491  -0.0000000
    6  -0.0000000   0.0000000   0.0067413   0.0000000   0.0000000   0.0034330
    7   0.0797425  -0.0208560   0.0000000  -0.0011544   0.0046731   0.0000000
    8  -0.0208560   0.4093464   0.0000000   0.0035622   0.0049311   0.0000000
    9   0.0000000   0.0000000   0.0189164   0.0000000   0.0000000  -0.0034331
   10  -0.0011544   0.0035622   0.0000000   0.1907247   0.0857314  -0.0000000
   11   0.0046731   0.0049311   0.0000000   0.0857314   0.0909397  -0.0000000
   12   0.0000000   0.0000000  -0.0034331  -0.0000000  -0.0000000   0.0101271
   13  -0.0678347   0.0426196  -0.0000000  -0.0342123  -0.0023164  -0.0000000
   14   0.0137876  -0.3270128   0.0000000  -0.0266239  -0.0023439  -0.0000000
   15  -0.0000000  -0.0000000  -0.0343165  -0.0000000  -0.0000000   0.0069787
   16   0.0002363  -0.0018433  -0.0000000  -0.1484782  -0.0644384   0.0000000
   17   0.0356115  -0.0452436  -0.0000000  -0.0460407  -0.0620397   0.0000000
   18   0.0000000  -0.0000000   0.0074252   0.0000000   0.0000000  -0.0211281
           13          14          15          16          17          18
    1  -0.1666760  -0.0385696   0.0000000  -0.0301876  -0.0190790  -0.0000000
    2  -0.0516853  -0.0499850   0.0000000   0.0016041   0.0021492  -0.0000000
    3   0.0000000   0.0000000  -0.0221529  -0.0000000  -0.0000000   0.0054920
    4   0.0021275   0.0216357   0.0000000  -0.0380272   0.0134767   0.0000000
    5  -0.0023278  -0.0287043  -0.0000000   0.0325858  -0.1759065  -0.0000000
    6   0.0000000   0.0000000   0.0016595  -0.0000000  -0.0000000  -0.0205377
    7  -0.0678347   0.0137876  -0.0000000   0.0002363   0.0356115   0.0000000
    8   0.0426196  -0.3270128  -0.0000000  -0.0018433  -0.0452436  -0.0000000
    9  -0.0000000   0.0000000  -0.0343165  -0.0000000  -0.0000000   0.0074252
   10  -0.0342123  -0.0266239  -0.0000000  -0.1484782  -0.0460407   0.0000000
   11  -0.0023164  -0.0023439  -0.0000000  -0.0644384  -0.0620397   0.0000000
   12  -0.0000000  -0.0000000   0.0069787   0.0000000   0.0000000  -0.0211281
   13   0.6810627  -0.1685806   0.0000000  -0.4144672   0.1822906  -0.0000000
   14  -0.1685806   0.5691970  -0.0000000   0.1983509  -0.1611510   0.0000000
   15   0.0000000  -0.0000000   0.0963897  -0.0000000   0.0000000  -0.0485584
   16  -0.4144672   0.1983509  -0.0000000   0.6309239  -0.1662592   0.0000000
   17   0.1822906  -0.1611510   0.0000000  -0.1662592   0.4421915  -0.0000000
   18  -0.0000000   0.0000000  -0.0485584   0.0000000  -0.0000000   0.0773069
 Gradient time:  CPU 196.63 s  wall 51.32 s
 **********************************************************************
 **                                                                  **
 **                       VIBRATIONAL ANALYSIS                       **
 **                       --------------------                       **
 **                                                                  **
 **        VIBRATIONAL FREQUENCIES (CM**-1) AND NORMAL MODES         **
 **     FORCE CONSTANTS (mDYN/ANGSTROM) AND REDUCED MASSES (AMU)     **
 **                  INFRARED INTENSITIES (KM/MOL)                   **
 **                                                                  **
 **********************************************************************


 Mode:                 1                      2                      3
 Frequency:       118.21                 175.02                 256.65
 Force Cnst:      0.2067                 0.5234                 1.1049
 Red. Mass:      25.1096                29.0038                28.4696
 IR Active:          YES                    YES                    YES
 IR Intens:        0.147                  1.318                  0.444
 Raman Active:       YES                    YES                    YES
               X      Y      Z        X      Y      Z        X      Y      Z
 Cl         0.000 -0.000 -0.413   -0.332  0.407 -0.000    0.309 -0.091 -0.000
 Cl         0.000  0.000  0.298    0.489 -0.250  0.000   -0.406 -0.244 -0.000
 F         -0.000  0.000  0.718    0.349 -0.199  0.000    0.513 -0.083 -0.000
 Cl         0.000 -0.000 -0.393   -0.309  0.132 -0.000   -0.292  0.470 -0.000
 C         -0.000  0.000  0.249   -0.041 -0.233  0.000    0.213 -0.084  0.000
 C          0.000  0.000  0.096   -0.068 -0.295 -0.000    0.107 -0.175  0.000
 TransDip   0.000  0.000 -0.012   -0.027 -0.025 -0.000   -0.020 -0.006 -0.000

 Mode:                 4                      5                      6
 Frequency:       318.20                 364.48                 404.00
 Force Cnst:      0.7912                 2.0339                 2.4222
 Red. Mass:      13.2636                25.9861                25.1883
 IR Active:          YES                    YES                    YES
 IR Intens:        0.068                  0.320                  1.158
 Raman Active:       YES                    YES                    YES
               X      Y      Z        X      Y      Z        X      Y      Z
 Cl        -0.000  0.000 -0.077   -0.301  0.133 -0.000   -0.377 -0.299  0.000
 Cl         0.000  0.000 -0.138   -0.195 -0.138  0.000   -0.059  0.402  0.000
 F         -0.000 -0.000 -0.260   -0.266 -0.407  0.000    0.733 -0.129  0.000
 Cl         0.000 -0.000 -0.097    0.499  0.350 -0.000    0.095 -0.016  0.000
 C          0.000 -0.000  0.550    0.088 -0.339 -0.000   -0.122 -0.131 -0.000
 C         -0.000 -0.000  0.772    0.322 -0.024  0.000   -0.044  0.082 -0.000
 TransDip   0.000 -0.000 -0.008    0.005  0.017 -0.000   -0.028 -0.020 -0.000

 Mode:                 7                      8                      9
 Frequency:       515.22                 562.14                 831.30
 Force Cnst:      3.5887                 2.2878                 5.7597
 Red. Mass:      22.9453                12.2880                14.1460
 IR Active:          YES                    YES                    YES
 IR Intens:        0.061                  1.371                153.026
 Raman Active:       YES                    YES                    YES
               X      Y      Z        X      Y      Z        X      Y      Z
 Cl        -0.242 -0.235 -0.000    0.000  0.000 -0.051   -0.195 -0.063  0.000
 Cl         0.072 -0.422  0.000   -0.000  0.000  0.032   -0.023  0.022 -0.000
 F          0.125  0.627 -0.000   -0.000 -0.000 -0.150   -0.094  0.154  0.000
 Cl         0.193  0.132  0.000   -0.000 -0.000  0.046   -0.185 -0.079  0.000
 C         -0.122  0.441  0.000    0.000 -0.000  0.773    0.632  0.056 -0.000
 C         -0.145  0.095 -0.000    0.000 -0.000 -0.612    0.692  0.050 -0.000
 TransDip  -0.003  0.007  0.000   -0.000 -0.000  0.038    0.387  0.085  0.000

 Mode:                10                     11                     12
 Frequency:       949.87                1156.40                1691.30
 Force Cnst:      6.9467                10.5646                20.3709
 Red. Mass:      13.0675                13.4088                12.0870
 IR Active:          YES                    YES                    YES
 IR Intens:      130.029                140.487                 38.412
 Raman Active:       YES                    YES                    YES
               X      Y      Z        X      Y      Z        X      Y      Z
 Cl         0.024  0.020 -0.000   -0.046 -0.027  0.000   -0.022 -0.004 -0.000
 Cl         0.006 -0.153 -0.000    0.016 -0.024 -0.000    0.005 -0.019  0.000
 F          0.089 -0.189 -0.000   -0.001 -0.435  0.000   -0.019  0.090 -0.000
 Cl        -0.067 -0.064  0.000    0.003  0.006 -0.000    0.018  0.005  0.000
 C         -0.243 -0.029  0.000    0.347  0.784 -0.000    0.613 -0.411  0.000
 C          0.211  0.905 -0.000   -0.266  0.032  0.000   -0.587  0.319 -0.000
 TransDip  -0.012  0.365  0.000    0.051  0.376 -0.000    0.148 -0.132 -0.000

 STANDARD THERMODYNAMIC QUANTITIES AT   298.15 K  AND     1.00 ATM

   This Molecule has  0 Imaginary Frequencies
   Zero point vibrational energy:       10.497 kcal/mol

   Atom    1 Element Cl Has Mass   34.96885
   Atom    2 Element Cl Has Mass   34.96885
   Atom    3 Element F  Has Mass   18.99840
   Atom    4 Element Cl Has Mass   34.96885
   Atom    5 Element C  Has Mass   12.00000
   Atom    6 Element C  Has Mass   12.00000
   Molecular Mass:   147.904950 amu
   Principal axes and moments of inertia in amu*Bohr^2:
                             1           2           3
    Eigenvalues --      746.97413  1226.07338  1973.04751
          X               0.99999     0.00386     0.00000
          Y              -0.00386     0.99999     0.00000
          Z               0.00000    -0.00000     1.00000
   Rotational Symmetry Number is   1
   The Molecule is an Asymmetric Top
   Translational Enthalpy:        0.889 kcal/mol
   Rotational Enthalpy:           0.889 kcal/mol
   Vibrational Enthalpy:         12.605 kcal/mol
   gas constant (RT):             0.592 kcal/mol
   Translational Entropy:        40.885  cal/mol.K
   Rotational Entropy:           28.981  cal/mol.K
   Vibrational Entropy:          12.058  cal/mol.K

   Total Enthalpy:               14.975 kcal/mol
   Total Entropy:                81.924  cal/mol.K

 ======================================================================

 STANDARD THERMODYNAMIC QUANTITIES FOR ANHARMONIC VIBRATION -- TOSH

   Zero point vibrational energy: ************ kcal/mol

   Vibrational Enthalpy:       Infinity kcal/mol
   Vibrational Entropy:             NaN  cal/mol.K

   Total Enthalpy:             Infinity kcal/mol
   Total Entropy:                   NaN  cal/mol.K

 ======================================================================

 STANDARD THERMODYNAMIC QUANTITIES FOR ANHARMONIC VIBRATION -- VPT2

   Zero point vibrational energy: ************ kcal/mol

   Vibrational Enthalpy:       Infinity kcal/mol
   Vibrational Entropy:             NaN  cal/mol.K

   Total Enthalpy:             Infinity kcal/mol
   Total Entropy:                   NaN  cal/mol.K

 ======================================================================

Archival summary:
1\1\TWL01\FREQ\ProcedureUnspecified\BasisUnspecified\l312\taweetha\MonAug2718:34:362018MonAug2718:34:362018\0\\#,FREQ,ProcedureUnspecified,BasisUnspecified,\\0,1\Cl\C,1,1.72707\C,2,1.33608,1,122.896\F,3,1.3317,2,120.878,1,180,0\Cl,3,1.71672,2,126.048,1,-0,0\Cl,2,1.73162,1,116.546,3,-180,0\\\@

 Total job time:  58.55s(wall), 223.48s(cpu) 
 Mon Aug 27 18:34:36 2018

        *************************************************************
        *                                                           *
        *  Thank you very much for using Q-Chem.  Have a nice day.  *
        *                                                           *
        *************************************************************
