# Supplementary material for: Geometric and energetic data from ab initio calculations of haloethene, haloimine, halomethylenephosphine, haloiminophosphine, halodiazene, halodiphosphene and halocyclopropane
Source: Data Brief. 2019 Nov 2;27:104738. doi: 10.1016/j.dib.2019.104738 (PMC6861602; doi:10.1016/j.dib.2019.104738)
Supplement: Multimedia component 2 [file mmc2.zip › CC/B3LYP/ClFCCClI.out]

Q-Chem Developer Version!
                  Welcome to Q-Chem
     A Quantum Leap Into The Future Of Chemistry


 Q-Chem 5.1, Q-Chem, Inc., Pleasanton, CA (2018)

 Yihan Shao,  Zhengting Gan,  E. Epifanovsky,  A. T. B. Gilbert,  M. Wormit,  
 J. Kussmann,  A. W. Lange,  A. Behn,  Jia Deng,  Xintian Feng,  D. Ghosh,  
 M. Goldey,  P. R. Horn,  L. D. Jacobson,  I. Kaliman,  T. Kus,  A. Landau,  
 Jie Liu,  E. I. Proynov,  R. M. Richard,  R. P. Steele,  E. J. Sundstrom,  
 H. L. Woodcock III,  P. M. Zimmerman,  D. Zuev,  B. Albrecht,  E. Alguire,  
 S. A. Baeppler,  D. Barton,  Z. Benda,  Y. A. Bernard,  E. J. Berquist,  
 K. B. Bravaya,  H. Burton,  D. Casanova,  Chun-Min Chang,  Yunqing Chen,  
 A. Chien,  K. D. Closser,  M. P. Coons,  S. Coriani,  S. Dasgupta,  
 A. L. Dempwolff,  M. Diedenhofen,  Hainam Do,  R. G. Edgar,  Po-Tung Fang,  
 S. Faraji,  S. Fatehi,  Qingguo Feng,  K. D. Fenk,  J. Fosso-Tande,  
 Qinghui Ge,  A. Ghysels,  G. Gidofalvi,  J. Gomes,  J. Gonthier,  A. Gunina,  
 D. Hait,  M. W. D. Hanson-Heine,  P. H. P. Harbach,  A. W. Hauser,  
 J. E. Herr,  E. G. Hohenstein,  Z. C. Holden,  Kerwin Hui,  B. C. Huynh,  
 T.-C. Jagau,  Hyunjun Ji,  B. Kaduk,  K. Khistyaev,  Jaehoon Kim,  
 P. Klunzinger,  K. Koh,  D. Kosenkov,  L. Koulias,  T. Kowalczyk,  
 C. M. Krauter,  A. Kunitsa,  Ka Un Lao,  A. Laurent,  K. V. Lawler,  
 Joonho Lee,  D. Lefrancois,  S. Lehtola,  D. S. Levine,  Yi-Pei Li,  
 You-Sheng Lin,  Fenglai Liu,  E. Livshits,  A. Luenser,  P. Manohar,  
 E. Mansoor,  S. F. Manzer,  Shan-Ping Mao,  Yuezhi Mao,  N. Mardirossian,  
 A. V. Marenich,  T. Markovich,  L. A. Martinez-Martinez,  S. A. Maurer,  
 N. J. Mayhall,  S. C. McKenzie,  J.-M. Mewes,  A. F. Morrison,  
 J. W. Mullinax,  K. Nanda,  T. S. Nguyen-Beck,  R. Olivares-Amaya,  
 J. A. Parkhill,  T. M. Perrine,  F. Plasser,  P. Pokhilko,  S. Prager,  
 A. Prociuk,  E. Ramos,  D. R. Rehn,  F. Rob,  M. Schneider,  N. Sergueev,  
 S. M. Sharada,  S. Sharma,  D. W. Small,  T. Stauch,  T. Stein,  
 Yu-Chuan Su,  A. J. W. Thom,  A. Tkatchenko,  T. Tsuchimochi,  N. M. Tubman,  
 L. Vogt,  M. L. Vidal,  O. Vydrov,  M. A. Watson,  J. Wenzel,  
 M. de Wergifosse,  T. A. Wesolowski,  A. White,  J. Witte,  A. Yamada,  
 Jun Yang,  K. Yao,  S. Yeganeh,  S. R. Yost,  Zhi-Qiang You,  A. Zech,  
 Igor Ying Zhang,  Xing Zhang,  Yan Zhao,  Ying Zhu,  B. R. Brooks,  
 G. K. L. Chan,  C. J. Cramer,  M. S. Gordon,  W. J. Hehre,  A. Klamt,  
 M. W. Schmidt,  C. D. Sherrill,  D. G. Truhlar,  A. Aspuru-Guzik,  R. Baer,  
 A. T. Bell,  N. A. Besley,  Jeng-Da Chai,  A. E. DePrince, III,  
 R. A. DiStasio Jr.,  A. Dreuw,  B. D. Dunietz,  T. R. Furlani,  
 Chao-Ping Hsu,  Yousung Jung,  Jing Kong,  D. S. Lambrecht,  WanZhen Liang,  
 C. Ochsenfeld,  V. A. Rassolov,  L. V. Slipchenko,  J. E. Subotnik,  
 T. Van Voorhis,  J. M. Herbert,  A. I. Krylov,  P. M. W. Gill,  M. Head-Gordon

 Contributors to earlier versions of Q-Chem not listed above: 
 R. D. Adamson,  B. Austin,  J. Baker,  G. J. O. Beran,  K. Brandhorst,  
 S. T. Brown,  E. F. C. Byrd,  A. K. Chakraborty,  C.-L. Cheng,  
 Siu Hung Chien,  D. M. Chipman,  D. L. Crittenden,  H. Dachsel,  
 R. J. Doerksen,  A. D. Dutoi,  L. Fusti-Molnar,  W. A. Goddard III,  
 A. Golubeva-Zadorozhnaya,  S. R. Gwaltney,  G. Hawkins,  A. Heyden,  
 S. Hirata,  G. Kedziora,  F. J. Keil,  C. Kelley,  Jihan Kim,  R. A. King,  
 R. Z. Khaliullin,  P. P. Korambath,  W. Kurlancheek,  A. M. Lee,  M. S. Lee,  
 S. V. Levchenko,  Ching Yeh Lin,  D. Liotard,  R. C. Lochan,  I. Lotan,  
 P. E. Maslen,  N. Nair,  D. P. O'Neill,  D. Neuhauser,  E. Neuscamman,  
 C. M. Oana,  R. Olson,  B. Peters,  R. Peverati,  P. A. Pieniazek,  
 Y. M. Rhee,  J. Ritchie,  M. A. Rohrdanz,  E. Rosta,  N. J. Russ,  
 H. F. Schaefer III,  N. E. Schultz,  N. Shenvi,  A. C. Simmonett,  A. Sodt,  
 D. Stuck,  K. S. Thanthiriwatte,  V. Vanovschi,  Tao Wang,  A. Warshel,  
 C. F. Williams,  Q. Wu,  X. Xu,  W. Zhang

 Please cite Q-Chem as follows:
 Y. Shao et al., Mol. Phys. 113, 184-215 (2015)
 DOI: 10.1080/00268976.2014.952696

 Q-Chem 5.1.1 for Intel X86 EM64T Linux

 Parts of Q-Chem use Armadillo 8.300.2 (Tropical Shenanigans).
 http://arma.sourceforge.net/

 Q-Chem begins on Mon Aug 27 18:34:36 2018  

Host: 
0

     Scratch files written to /scratch/taweetham/qchem5224//
Input Ideriv = 2
Curr. Ideriv = -1
Max.  Ideriv = 2

Checking the input file for inconsistencies... 	...done.

--------------------------------------------------------------
User input:
--------------------------------------------------------------
inp/ClClFI.inp
$molecule
0	1
Cl	-2.0	1.0	0.0
Cl	2.0	1.0	0.0
F	-2.0	-1.0	0.0
I	2.0	-1.0	0.0
C	-1.0	0.0	0.0
C	1.0	0.0	0.0
$end
$rem
   JOB_TYPE		OPTIMIZATION
   BASIS		6-311++G**
   EXCHANGE		B3LYP
$end

--------------------------------------------------------------
 ----------------------------------------------------------------
             Standard Nuclear Orientation (Angstroms)
    I     Atom           X                Y                Z
 ----------------------------------------------------------------
    1      Cl      3.0402822243     0.5153642596     0.0000000000
    2      Cl     -0.8326338257     1.5156248604     0.0000000000
    3      F       2.5401519239    -1.4210937654    -0.0000000000
    4      I      -1.3327641261    -0.4208331646    -0.0000000000
    5      C       1.8219880616    -0.2027996027    -0.0000000000
    6      C      -0.1144699634     0.2973306977     0.0000000000
 ----------------------------------------------------------------
 Molecular Point Group                 Cs    NOp =  2
 Largest Abelian Subgroup              Cs    NOp =  2
 Nuclear Repulsion Energy =   826.3749139960 hartrees
 There are       54 alpha and       54 beta electrons
 Requested basis set is 6-311++G(d,p)
 There are 68 shells and 188 basis functions

 Total QAlloc Memory Limit   2000 MB
 Mega-Array Size       188 MB
 MEM_STATIC part       192 MB
 A cutoff of  1.0D-11 yielded   1843 shell pairs
 There are     15214 function pairs (     16870 Cartesian)

 -------------------------------------------------------
 OpenMP Integral Computing Module                       
 Release: version 1.0, May 2013, Q-Chem Inc. Pittsburgh 
 -------------------------------------------------------
 Integral Job Info:
 Integral job number is                      11
 Integral operator is                         1
 short-range coefficients                     0
 long-range coefficients              100000000
 Omega coefficients                           0
 if combine SR and LR in K                    0
 Integral screening is                        0
 Integral computing path is                   2
 max size of driver memory is            800000
 size of driver memory is                593474
 size of scratch memory is             11933652
 max col of scratch BK array               1296
 max len of scratch array in speh3          155
 max len of scratch index in speh4           18
 max int batch size is                      520
 min int batch size is                       52
 fixed nKL is                                52
 max L of basis functions is                  2
 order of int derivative is                   0
 number of shells is                         68
 number of basis is                         198
 number of cartesian basis is               198
 number of contracted shell pairs          1843
 number of primitive shell pairs           4406
 maxK2 (contraction) of shell pair           36
 max number of K2 of shell pair               1
 max number of CS2 of shell pair            196
 max number of PS2 of shell pair            330
 mem total for path MDJ                  528444
 -------------------------------------------------------
 Smallest overlap matrix eigenvalue = 8.82E-05

 Scale SEOQF with 1.000000e-01/1.000000e-01/1.000000e-01

 Standard Electronic Orientation quadrupole field applied
 Nucleus-field energy     =     0.0000000173 hartrees
 Guess from superposition of atomic densities
 Warning:  Energy on first SCF cycle will be non-variational
 SAD guess density has 108.000000 electrons

 -----------------------------------------------------------------------
  General SCF calculation program by
  Eric Jon Sundstrom, Paul Horn, Yuezhi Mao, Dmitri Zuev, Alec White,
  David Stuck, Shaama M.S., Shane Yost, Joonho Lee, David Small,
  Daniel Levine, Susi Lehtola, Hugh Burton, Evgeny Epifanovsky
 -----------------------------------------------------------------------
 Exchange:     0.2000 Hartree-Fock + 0.0800 Slater + 0.7200 B88
 Correlation:  0.1900 VWN1RPA + 0.8100 LYP
 Using SG-1 standard quadrature grid
 using 4 threads for integral computing
 -------------------------------------------------------
 OpenMP Integral computing Module                
 Release: version 2.0, May 2017, Q-Chem Inc. Pleasanton 
 -------------------------------------------------------
 -------------------------------------------------------
 OpenMP BLAS3 based DFT computing Module                
 Release: version 1.0, May 2013, Q-Chem Inc. Pittsburgh 
 -------------------------------------------------------
 A restricted SCF calculation will be
 performed using DIIS
 SCF converges when DIIS error is below 1.0e-08
 ---------------------------------------
  Cycle       Energy         DIIS error
 ---------------------------------------
    1   -8019.1313807576      8.85e-02  
    2   -8014.6593780432      8.05e-03  
    3   -8013.5564739737      1.60e-02  
    4   -8014.6768380356      6.44e-03  
    5   -8014.7355483719      5.76e-03  
    6   -8014.9379955147      9.71e-04  
    7   -8014.9382143626      1.05e-03  
    8   -8014.9426844419      5.07e-04  
    9   -8014.9438365185      2.65e-04  
   10   -8014.9441832952      1.42e-04  
   11   -8014.9443127947      3.20e-05  
   12   -8014.9443199774      1.11e-05  
   13   -8014.9443213553      5.56e-06  
   14   -8014.9443215897      3.89e-06  
   15   -8014.9443217373      9.39e-07  
   16   -8014.9443217436      3.20e-07  
   17   -8014.9443217440      1.41e-07  
   18   -8014.9443217440      5.32e-08  
   19   -8014.9443217442      6.66e-09  Convergence criterion met
 ---------------------------------------
 SCF time:   CPU 60.36s  wall 16.00s 
 SCF   energy in the final basis set =    -8014.9443217442
 Total energy in the final basis set =    -8014.9443217442

 --------------------------------------------------------------
             Orbital Energies (a.u.) and Symmetries
 --------------------------------------------------------------

 Alpha MOs, Restricted
 -- Occupied --                  
******* -176.32 -165.72 -165.72 -165.72 -101.62 -101.61  -35.82
  1 A'    2 A'    1 A"    3 A'    4 A'    5 A'    6 A'    7 A'                 
-31.313 -31.311 -31.310 -24.708 -22.963 -22.963 -22.962 -22.961
  8 A'    2 A"    9 A'   10 A'   11 A'    3 A"   12 A'    4 A"                 
-22.961 -10.350 -10.289  -9.549  -9.532  -7.313  -7.304  -7.300
 13 A'   14 A'   15 A'   16 A'   17 A'   18 A'   19 A'    5 A"                 
 -7.295  -7.287  -7.285  -6.393  -4.813  -4.789  -4.788  -2.103
 20 A'    6 A"   21 A'   22 A'   23 A'   24 A'    7 A"   25 A'                 
 -2.079  -2.074  -2.054  -2.053  -1.263  -1.162  -0.999  -0.789
 26 A'    8 A"   27 A'    9 A"   28 A'   29 A'   30 A'   31 A'                 
 -0.660  -0.626  -0.570  -0.560  -0.536  -0.519  -0.507  -0.437
 32 A'   33 A'   34 A'   10 A"   35 A'   11 A"   36 A'   37 A'                 
 -0.404  -0.391  -0.330  -0.312  -0.191  -0.177
 12 A"   38 A'   39 A'   13 A"   14 A"   40 A'                                 
 -- Virtual --                   
 -0.114  -0.113  -0.006   0.015   0.018   0.034   0.034   0.047
 41 A'   15 A"   42 A'   43 A'   44 A'   45 A'   16 A"   46 A'                 
  0.064   0.071   0.075   0.091   0.095   0.109   0.113   0.127
 47 A'   48 A'   17 A"   49 A'   18 A"   50 A'   51 A'   52 A'                 
  0.133   0.153   0.164   0.173   0.195   0.211   0.243   0.283
 19 A"   53 A'   54 A'   55 A'   56 A'   57 A'   20 A"   58 A'                 
  0.291   0.307   0.326   0.335   0.338   0.354   0.366   0.378
 59 A'   21 A"   60 A'   61 A'   22 A"   62 A'   63 A'   23 A"                 
  0.383   0.417   0.425   0.454   0.476   0.491   0.496   0.509
 64 A'   24 A"   65 A'   66 A'   25 A"   67 A'   26 A"   68 A'                 
  0.539   0.566   0.568   0.602   0.621   0.677   0.715   0.728
 69 A'   27 A"   70 A'   71 A'   72 A'   73 A'   28 A"   74 A'                 
  0.764   0.789   0.814   0.835   0.862   0.903   0.940   0.985
 75 A'   29 A"   30 A"   76 A'   31 A"   77 A'   78 A'   79 A'                 
  1.044   1.124   1.171   1.213   1.233   1.287   1.300   1.323
 80 A'   81 A'   82 A'   32 A"   83 A'   84 A'   33 A"   85 A'                 
  1.389   1.414   1.468   1.471   1.472   1.508   1.533   1.600
 86 A'   34 A"   87 A'   88 A'   35 A"   89 A'   36 A"   90 A'                 
  1.683   1.713   1.883   1.945   1.950   2.177   2.188   2.213
 37 A"   91 A'   92 A'   93 A'   94 A'   38 A"   95 A'   39 A"                 
  2.219   2.309   2.325   2.431   2.617   2.666   2.781   2.976
 96 A'   97 A'   98 A'   99 A'   40 A"   41 A"  100 A'  101 A'                 
  3.085   3.346   3.752   3.802   3.899   3.956   3.978   4.029
102 A'  103 A'   42 A"  104 A'   43 A"   44 A"  105 A'  106 A'                 
  4.041   4.274   4.523   4.613   4.669   6.007   6.116   6.207
 45 A"  107 A'  108 A'  109 A'  110 A'   46 A"  111 A'  112 A'                 
  6.285   6.373   6.504   9.849   9.904  23.458  23.621  25.735
 47 A"  113 A'  114 A'  115 A'  116 A'  117 A'  118 A'   48 A"                 
 25.771  25.829  26.069  26.377  26.660  28.006  28.349  28.419
 49 A"  119 A'  120 A'  121 A'  122 A'  123 A'   50 A"  124 A'                 
 28.442  28.527  28.563  28.572  28.725  28.946  66.743 127.900
125 A'   51 A"  126 A'   52 A"  127 A'  128 A'  129 A'   53 A"                 
127.963 128.030 151.796 215.886 215.9491901.977
130 A'  131 A'  132 A'  133 A'  134 A'  135 A'                                 

 Beta MOs, Restricted
 -- Occupied --                  
******* -176.32 -165.72 -165.72 -165.72 -101.62 -101.61  -35.82
  1 A'    2 A'    1 A"    3 A'    4 A'    5 A'    6 A'    7 A'                 
-31.313 -31.311 -31.310 -24.708 -22.963 -22.963 -22.962 -22.961
  8 A'    2 A"    9 A'   10 A'   11 A'    3 A"   12 A'    4 A"                 
-22.961 -10.350 -10.289  -9.549  -9.532  -7.313  -7.304  -7.300
 13 A'   14 A'   15 A'   16 A'   17 A'   18 A'   19 A'    5 A"                 
 -7.295  -7.287  -7.285  -6.393  -4.813  -4.789  -4.788  -2.103
 20 A'    6 A"   21 A'   22 A'   23 A'   24 A'    7 A"   25 A'                 
 -2.079  -2.074  -2.054  -2.053  -1.263  -1.162  -0.999  -0.789
 26 A'    8 A"   27 A'    9 A"   28 A'   29 A'   30 A'   31 A'                 
 -0.660  -0.626  -0.570  -0.560  -0.536  -0.519  -0.507  -0.437
 32 A'   33 A'   34 A'   10 A"   35 A'   11 A"   36 A'   37 A'                 
 -0.404  -0.391  -0.330  -0.312  -0.191  -0.177
 12 A"   38 A'   39 A'   13 A"   14 A"   40 A'                                 
 -- Virtual --                   
 -0.114  -0.113  -0.006   0.015   0.018   0.034   0.034   0.047
 41 A'   15 A"   42 A'   43 A'   44 A'   45 A'   16 A"   46 A'                 
  0.064   0.071   0.075   0.091   0.095   0.109   0.113   0.127
 47 A'   48 A'   17 A"   49 A'   18 A"   50 A'   51 A'   52 A'                 
  0.133   0.153   0.164   0.173   0.195   0.211   0.243   0.283
 19 A"   53 A'   54 A'   55 A'   56 A'   57 A'   20 A"   58 A'                 
  0.291   0.307   0.326   0.335   0.338   0.354   0.366   0.378
 59 A'   21 A"   60 A'   61 A'   22 A"   62 A'   63 A'   23 A"                 
  0.383   0.417   0.425   0.454   0.476   0.491   0.496   0.509
 64 A'   24 A"   65 A'   66 A'   25 A"   67 A'   26 A"   68 A'                 
  0.539   0.566   0.568   0.602   0.621   0.677   0.715   0.728
 69 A'   27 A"   70 A'   71 A'   72 A'   73 A'   28 A"   74 A'                 
  0.764   0.789   0.814   0.835   0.862   0.903   0.940   0.985
 75 A'   29 A"   30 A"   76 A'   31 A"   77 A'   78 A'   79 A'                 
  1.044   1.124   1.171   1.213   1.233   1.287   1.300   1.323
 80 A'   81 A'   82 A'   32 A"   83 A'   84 A'   33 A"   85 A'                 
  1.389   1.414   1.468   1.471   1.472   1.508   1.533   1.600
 86 A'   34 A"   87 A'   88 A'   35 A"   89 A'   36 A"   90 A'                 
  1.683   1.713   1.883   1.945   1.950   2.177   2.188   2.213
 37 A"   91 A'   92 A'   93 A'   94 A'   38 A"   95 A'   39 A"                 
  2.219   2.309   2.325   2.431   2.617   2.666   2.781   2.976
 96 A'   97 A'   98 A'   99 A'   40 A"   41 A"  100 A'  101 A'                 
  3.085   3.346   3.752   3.802   3.899   3.956   3.978   4.029
102 A'  103 A'   42 A"  104 A'   43 A"   44 A"  105 A'  106 A'                 
  4.041   4.274   4.523   4.613   4.669   6.007   6.116   6.207
 45 A"  107 A'  108 A'  109 A'  110 A'   46 A"  111 A'  112 A'                 
  6.285   6.373   6.504   9.849   9.904  23.458  23.621  25.735
 47 A"  113 A'  114 A'  115 A'  116 A'  117 A'  118 A'   48 A"                 
 25.771  25.829  26.069  26.377  26.660  28.006  28.349  28.419
 49 A"  119 A'  120 A'  121 A'  122 A'  123 A'   50 A"  124 A'                 
 28.442  28.527  28.563  28.572  28.725  28.946  66.743 127.900
125 A'   51 A"  126 A'   52 A"  127 A'  128 A'  129 A'   53 A"                 
127.963 128.030 151.796 215.886 215.9491901.977
130 A'  131 A'  132 A'  133 A'  134 A'  135 A'                                 
 --------------------------------------------------------------

          Ground-State Mulliken Net Atomic Charges

     Atom                 Charge (a.u.)
  ----------------------------------------
      1 Cl                    0.397532
      2 Cl                    0.564199
      3 F                    -0.051707
      4 I                     0.273126
      5 C                    -0.427151
      6 C                    -0.755998
  ----------------------------------------
  Sum of atomic charges =     0.000000

 -----------------------------------------------------------------
                    Cartesian Multipole Moments
 -----------------------------------------------------------------
    Charge (ESU x 10^10)
                -0.0000
    Dipole Moment (Debye)
         X       0.3738      Y       2.7857      Z      -0.0000
       Tot       2.8106
    Quadrupole Moments (Debye-Ang)
        XX     -65.0067     XY      -0.0021     YY     -73.5535
        XZ       0.0000     YZ      -0.0000     ZZ     -68.5566
    Octopole Moments (Debye-Ang^2)
       XXX     -21.3531    XXY       6.2319    XYY     -17.8900
       YYY     -10.1970    XXZ      -0.0000    XYZ      -0.0000
       YYZ      -0.0000    XZZ     -10.2682    YZZ      -5.4910
       ZZZ      -0.0000
    Hexadecapole Moments (Debye-Ang^3)
      XXXX   -1324.5378   XXXY      27.2075   XXYY    -301.0031
      XYYY      -6.4800   YYYY    -400.7989   XXXZ       0.0000
      XXYZ      -0.0000   XYYZ       0.0000   YYYZ      -0.0000
      XXZZ    -249.9787   XYZZ      -1.6086   YYZZ     -79.7053
      XZZZ       0.0000   YZZZ      -0.0000   ZZZZ     -83.5162
 -----------------------------------------------------------------
 Calculating analytic gradient of the SCF energy
 Gradient of SCF Energy
            1           2           3           4           5           6
    1  -0.2506593  -0.0359964   0.0876417   1.0724011   0.2784380  -1.1518251
    2  -0.2845692  -0.6866454   0.1077579   1.0527404   0.1268273  -0.3161110
    3  -0.0000000   0.0000000  -0.0000000  -0.0000000  -0.0000000   0.0000000
 Max gradient component =       1.152E+00
 RMS gradient           =       4.952E-01
 Gradient time:  CPU 11.95 s  wall 3.09 s
 Geometry Optimization Parameters
   NAtoms,    NIC,     NZ,  NCons,   NDum,   NFix, NCnnct, MaxDiis
        6      37       0       0       0       0       0       0


** GEOMETRY OPTIMIZATION IN DELOCALIZED INTERNAL COORDINATES **
   Searching for a Minimum

   Optimization Cycle:   1

                       Coordinates (Angstroms)
     ATOM                X               Y               Z
      1  Cl        3.0402822243    0.5153642596    0.0000000000
      2  Cl       -0.8326338257    1.5156248604    0.0000000000
      3  F         2.5401519239   -1.4210937654    0.0000000000
      4  I        -1.3327641261   -0.4208331646    0.0000000000
      5  C         1.8219880616   -0.2027996027    0.0000000000
      6  C        -0.1144699634    0.2973306977    0.0000000000
   Point Group: cs    Number of degrees of freedom:     9


   Energy is  -8014.944321744


 Attempting to Generate Delocalized Internal Coordinates

 ** Taking Steepest Descent Step **
 Calculated Step too Large.  Step scaled by  0.243853
 Step Taken.  Stepsize is  0.300000

                             Maximum     Tolerance    Cnvgd?
         Gradient           0.654657      0.000300      NO
         Displacement       0.159640      0.001200      NO
         Energy change     *********      0.000001      NO


 New Cartesian Coordinates Obtained by Inverse Iteration

 Displacement from previous Coordinates is:  0.216993
 ----------------------------------------------------------------
             Standard Nuclear Orientation (Angstroms)
    I     Atom           X                Y                Z
 ----------------------------------------------------------------
    1      Cl      3.0806890695     0.5281176382     0.0000000000
    2      Cl     -0.8217562179     1.5338491250     0.0000000000
    3      F       2.5406591505    -1.4189577083     0.0000000000
    4      I      -1.4255553184    -0.4574961805     0.0000000000
    5      C       1.8343277301    -0.2005557957     0.0000000000
    6      C      -0.0858101191     0.2986362065     0.0000000000
 ----------------------------------------------------------------
 Molecular Point Group                 Cs    NOp =  2
 Largest Abelian Subgroup              Cs    NOp =  2
 Nuclear Repulsion Energy =   799.2420956442 hartrees
 There are       54 alpha and       54 beta electrons
 Applying Cartesian multipole field
    Component          Value
    ---------          -----
     (2,0,0)        1.00000E-11
     (0,2,0)        2.00000E-11
     (0,0,2)       -3.00000E-11
 Nucleus-field energy     =     0.0000000182 hartrees
 Requested basis set is 6-311++G(d,p)
 There are 68 shells and 188 basis functions
 A cutoff of  1.0D-11 yielded   1831 shell pairs
 There are     15150 function pairs (     16802 Cartesian)
 Smallest overlap matrix eigenvalue = 9.26E-05
 Guess MOs from SCF MO coefficient file

 -----------------------------------------------------------------------
  General SCF calculation program by
  Eric Jon Sundstrom, Paul Horn, Yuezhi Mao, Dmitri Zuev, Alec White,
  David Stuck, Shaama M.S., Shane Yost, Joonho Lee, David Small,
  Daniel Levine, Susi Lehtola, Hugh Burton, Evgeny Epifanovsky
 -----------------------------------------------------------------------
 Exchange:     0.2000 Hartree-Fock + 0.0800 Slater + 0.7200 B88
 Correlation:  0.1900 VWN1RPA + 0.8100 LYP
 Using SG-1 standard quadrature grid
 using 4 threads for integral computing
 -------------------------------------------------------
 OpenMP Integral computing Module                
 Release: version 2.0, May 2017, Q-Chem Inc. Pleasanton 
 -------------------------------------------------------
 -------------------------------------------------------
 OpenMP BLAS3 based DFT computing Module                
 Release: version 1.0, May 2013, Q-Chem Inc. Pittsburgh 
 -------------------------------------------------------
 A restricted SCF calculation will be
 performed using DIIS
 SCF converges when DIIS error is below 1.0e-08
 ---------------------------------------
  Cycle       Energy         DIIS error
 ---------------------------------------
    1   -8015.2255222795      2.22e-03  
    2   -8015.2052188868      2.78e-03  
    3   -8015.1864633684      3.04e-03  
    4   -8015.2303488968      1.35e-03  
    5   -8015.2405329127      1.52e-04  
    6   -8015.2405993707      7.93e-05  
    7   -8015.2406194002      2.42e-05  
    8   -8015.2406216067      4.43e-06  
    9   -8015.2406217739      3.08e-06  
   10   -8015.2406218507      7.41e-07  
   11   -8015.2406218684      3.43e-07  
   12   -8015.2406218693      1.56e-07  
   13   -8015.2406218695      2.20e-08  
   14   -8015.2406218694      1.11e-08  
   15   -8015.2406218696      2.41e-09  Convergence criterion met
 ---------------------------------------
 SCF time:   CPU 46.52s  wall 12.00s 
 SCF   energy in the final basis set =    -8015.2406218696
 Total energy in the final basis set =    -8015.2406218696

 --------------------------------------------------------------
             Orbital Energies (a.u.) and Symmetries
 --------------------------------------------------------------

 Alpha MOs, Restricted
 -- Occupied --                  
******* -176.32 -165.72 -165.72 -165.72 -101.61 -101.61  -35.82
  1 A'    2 A'    3 A'    1 A"    4 A'    5 A'    6 A'    7 A'                 
-31.308 -31.306 -31.305 -24.711 -22.958 -22.958 -22.957 -22.956
  8 A'    2 A"    9 A'   10 A'   11 A'    3 A"   12 A'    4 A"                 
-22.956 -10.355 -10.285  -9.544  -9.530  -7.307  -7.299  -7.296
 13 A'   14 A'   15 A'   16 A'   17 A'   18 A'   19 A'    5 A"                 
 -7.293  -7.285  -7.283  -6.380  -4.796  -4.777  -4.777  -2.077
 20 A'    6 A"   21 A'   22 A'   23 A'   24 A'    7 A"   25 A'                 
 -2.061  -2.058  -2.042  -2.042  -1.263  -1.126  -0.990  -0.776
 26 A'    8 A"   27 A'    9 A"   28 A'   29 A'   30 A'   31 A'                 
 -0.661  -0.621  -0.558  -0.533  -0.533  -0.515  -0.498  -0.443
 32 A'   33 A'   34 A'   35 A'   10 A"   11 A"   36 A'   37 A'                 
 -0.402  -0.390  -0.332  -0.304  -0.197  -0.188
 12 A"   38 A'   39 A'   13 A"   14 A"   40 A'                                 
 -- Virtual --                   
 -0.112  -0.108  -0.005   0.015   0.018   0.030   0.038   0.048
 15 A"   41 A'   42 A'   43 A'   44 A'   45 A'   16 A"   46 A'                 
  0.065   0.067   0.077   0.093   0.097   0.109   0.113   0.127
 47 A'   48 A'   17 A"   49 A'   18 A"   50 A'   51 A'   52 A'                 
  0.134   0.149   0.166   0.173   0.192   0.211   0.238   0.273
 19 A"   53 A'   54 A'   55 A'   56 A'   57 A'   20 A"   58 A'                 
  0.283   0.303   0.326   0.344   0.350   0.355   0.364   0.383
 59 A'   21 A"   60 A'   61 A'   22 A"   62 A'   63 A'   64 A'                 
  0.387   0.419   0.421   0.453   0.466   0.489   0.500   0.502
 23 A"   65 A'   24 A"   66 A'   25 A"   67 A'   26 A"   68 A'                 
  0.527   0.570   0.572   0.580   0.613   0.689   0.711   0.720
 69 A'   70 A'   27 A"   71 A'   72 A'   73 A'   28 A"   74 A'                 
  0.773   0.795   0.813   0.828   0.851   0.894   0.913   0.968
 75 A'   29 A"   30 A"   76 A'   31 A"   77 A'   78 A'   79 A'                 
  1.046   1.114   1.153   1.209   1.223   1.264   1.310   1.313
 80 A'   81 A'   82 A'   32 A"   83 A'   84 A'   85 A'   33 A"                 
  1.393   1.395   1.461   1.469   1.470   1.503   1.527   1.601
 86 A'   34 A"   87 A'   88 A'   35 A"   89 A'   36 A"   90 A'                 
  1.675   1.690   1.875   1.931   1.953   2.183   2.184   2.217
 37 A"   91 A'   92 A'   93 A'   94 A'   38 A"   95 A'   39 A"                 
  2.220   2.307   2.332   2.439   2.618   2.671   2.767   2.951
 96 A'   97 A'   98 A'   99 A'   40 A"   41 A"  100 A'  101 A'                 
  3.022   3.352   3.751   3.796   3.902   3.963   3.974   4.025
102 A'  103 A'   42 A"  104 A'   43 A"   44 A"  105 A'   45 A"                 
  4.031   4.220   4.491   4.530   4.621   6.004   6.108   6.200
106 A'  107 A'  108 A'  109 A'  110 A'   46 A"  111 A'  112 A'                 
  6.282   6.372   6.503   9.822   9.880  23.432  23.513  25.741
 47 A"  113 A'  114 A'  115 A'  116 A'  117 A'  118 A'   48 A"                 
 25.775  25.826  26.054  26.313  26.574  27.977  28.348  28.419
 49 A"  119 A'  120 A'  121 A'  122 A'  123 A'   50 A"  124 A'                 
 28.431  28.532  28.565  28.565  28.684  28.858  66.739 127.896
125 A'   51 A"  126 A'   52 A"  127 A'  128 A'  129 A'   53 A"                 
127.956 128.024 151.763 215.851 215.9141901.939
130 A'  131 A'  132 A'  133 A'  134 A'  135 A'                                 

 Beta MOs, Restricted
 -- Occupied --                  
******* -176.32 -165.72 -165.72 -165.72 -101.61 -101.61  -35.82
  1 A'    2 A'    3 A'    1 A"    4 A'    5 A'    6 A'    7 A'                 
-31.308 -31.306 -31.305 -24.711 -22.958 -22.958 -22.957 -22.956
  8 A'    2 A"    9 A'   10 A'   11 A'    3 A"   12 A'    4 A"                 
-22.956 -10.355 -10.285  -9.544  -9.530  -7.307  -7.299  -7.296
 13 A'   14 A'   15 A'   16 A'   17 A'   18 A'   19 A'    5 A"                 
 -7.293  -7.285  -7.283  -6.380  -4.796  -4.777  -4.777  -2.077
 20 A'    6 A"   21 A'   22 A'   23 A'   24 A'    7 A"   25 A'                 
 -2.061  -2.058  -2.042  -2.042  -1.263  -1.126  -0.990  -0.776
 26 A'    8 A"   27 A'    9 A"   28 A'   29 A'   30 A'   31 A'                 
 -0.661  -0.621  -0.558  -0.533  -0.533  -0.515  -0.498  -0.443
 32 A'   33 A'   34 A'   35 A'   10 A"   11 A"   36 A'   37 A'                 
 -0.402  -0.390  -0.332  -0.304  -0.197  -0.188
 12 A"   38 A'   39 A'   13 A"   14 A"   40 A'                                 
 -- Virtual --                   
 -0.112  -0.108  -0.005   0.015   0.018   0.030   0.038   0.048
 15 A"   41 A'   42 A'   43 A'   44 A'   45 A'   16 A"   46 A'                 
  0.065   0.067   0.077   0.093   0.097   0.109   0.113   0.127
 47 A'   48 A'   17 A"   49 A'   18 A"   50 A'   51 A'   52 A'                 
  0.134   0.149   0.166   0.173   0.192   0.211   0.238   0.273
 19 A"   53 A'   54 A'   55 A'   56 A'   57 A'   20 A"   58 A'                 
  0.283   0.303   0.326   0.344   0.350   0.355   0.364   0.383
 59 A'   21 A"   60 A'   61 A'   22 A"   62 A'   63 A'   64 A'                 
  0.387   0.419   0.421   0.453   0.466   0.489   0.500   0.502
 23 A"   65 A'   24 A"   66 A'   25 A"   67 A'   26 A"   68 A'                 
  0.527   0.570   0.572   0.580   0.613   0.689   0.711   0.720
 69 A'   70 A'   27 A"   71 A'   72 A'   73 A'   28 A"   74 A'                 
  0.773   0.795   0.813   0.828   0.851   0.894   0.913   0.968
 75 A'   29 A"   30 A"   76 A'   31 A"   77 A'   78 A'   79 A'                 
  1.046   1.114   1.153   1.209   1.223   1.264   1.310   1.313
 80 A'   81 A'   82 A'   32 A"   83 A'   84 A'   85 A'   33 A"                 
  1.393   1.395   1.461   1.469   1.470   1.503   1.527   1.601
 86 A'   34 A"   87 A'   88 A'   35 A"   89 A'   36 A"   90 A'                 
  1.675   1.690   1.875   1.931   1.953   2.183   2.184   2.217
 37 A"   91 A'   92 A'   93 A'   94 A'   38 A"   95 A'   39 A"                 
  2.220   2.307   2.332   2.439   2.618   2.671   2.767   2.951
 96 A'   97 A'   98 A'   99 A'   40 A"   41 A"  100 A'  101 A'                 
  3.022   3.352   3.751   3.796   3.902   3.963   3.974   4.025
102 A'  103 A'   42 A"  104 A'   43 A"   44 A"  105 A'   45 A"                 
  4.031   4.220   4.491   4.530   4.621   6.004   6.108   6.200
106 A'  107 A'  108 A'  109 A'  110 A'   46 A"  111 A'  112 A'                 
  6.282   6.372   6.503   9.822   9.880  23.432  23.513  25.741
 47 A"  113 A'  114 A'  115 A'  116 A'  117 A'  118 A'   48 A"                 
 25.775  25.826  26.054  26.313  26.574  27.977  28.348  28.419
 49 A"  119 A'  120 A'  121 A'  122 A'  123 A'   50 A"  124 A'                 
 28.431  28.532  28.565  28.565  28.684  28.858  66.739 127.896
125 A'   51 A"  126 A'   52 A"  127 A'  128 A'  129 A'   53 A"                 
127.956 128.024 151.763 215.851 215.9141901.939
130 A'  131 A'  132 A'  133 A'  134 A'  135 A'                                 
 --------------------------------------------------------------

          Ground-State Mulliken Net Atomic Charges

     Atom                 Charge (a.u.)
  ----------------------------------------
      1 Cl                    0.388097
      2 Cl                    0.556980
      3 F                    -0.045529
      4 I                     0.158113
      5 C                    -0.445447
      6 C                    -0.612214
  ----------------------------------------
  Sum of atomic charges =     0.000000

 -----------------------------------------------------------------
                    Cartesian Multipole Moments
 -----------------------------------------------------------------
    Charge (ESU x 10^10)
                 0.0000
    Dipole Moment (Debye)
         X       0.2941      Y       2.6214      Z       0.0000
       Tot       2.6378
    Quadrupole Moments (Debye-Ang)
        XX     -64.7962     XY       0.2220     YY     -73.0847
        XZ       0.0000     YZ      -0.0000     ZZ     -69.0530
    Octopole Moments (Debye-Ang^2)
       XXX     -17.4787    XXY       5.7985    XYY     -16.0449
       YYY      -8.5649    XXZ      -0.0000    XYZ       0.0000
       YYZ       0.0000    XZZ      -8.6480    YZZ      -4.9437
       ZZZ      -0.0000
    Hexadecapole Moments (Debye-Ang^3)
      XXXX   -1378.8164   XXXY      20.0132   XXYY    -312.0612
      XYYY     -16.9079   YYYY    -406.2132   XXXZ      -0.0000
      XXYZ      -0.0000   XYYZ      -0.0000   YYYZ      -0.0000
      XXZZ    -260.5488   XYZZ      -4.9944   YYZZ     -80.9523
      XZZZ       0.0000   YZZZ      -0.0000   ZZZZ     -84.3969
 -----------------------------------------------------------------
 Calculating analytic gradient of the SCF energy
 Gradient of SCF Energy
            1           2           3           4           5           6
    1  -0.2054429  -0.0356834   0.0865619   0.6391136   0.2415604  -0.7261096
    2  -0.2484729  -0.5669833   0.0981241   0.6912638   0.1025052  -0.0764368
    3  -0.0000000  -0.0000000  -0.0000000   0.0000000   0.0000000  -0.0000000
 Max gradient component =       7.261E-01
 RMS gradient           =       3.276E-01
 Gradient time:  CPU 11.63 s  wall 3.01 s
 Geometry Optimization Parameters
   NAtoms,    NIC,     NZ,  NCons,   NDum,   NFix, NCnnct, MaxDiis
        6      37       0       0       0       0       0       0


** GEOMETRY OPTIMIZATION IN DELOCALIZED INTERNAL COORDINATES **
   Searching for a Minimum

   Optimization Cycle:   2

                       Coordinates (Angstroms)
     ATOM                X               Y               Z
      1  Cl        3.0806890695    0.5281176382    0.0000000000
      2  Cl       -0.8217562179    1.5338491250    0.0000000000
      3  F         2.5406591505   -1.4189577083    0.0000000000
      4  I        -1.4255553184   -0.4574961805    0.0000000000
      5  C         1.8343277301   -0.2005557957    0.0000000000
      6  C        -0.0858101191    0.2986362065    0.0000000000
   Point Group: cs    Number of degrees of freedom:     9


   Energy is  -8015.240621870

 Hessian Updated using BFGS Update

 ** Taking Steepest Descent Step **
 Calculated Step too Large.  Step scaled by  0.378713
 Step Taken.  Stepsize is  0.300000

                             Maximum     Tolerance    Cnvgd?
         Gradient           0.455802      0.000300      NO
         Displacement       0.172618      0.001200      NO
         Energy change     -0.296300      0.000001      NO


 New Cartesian Coordinates Obtained by Inverse Iteration

 Displacement from previous Coordinates is:  0.198152
 ----------------------------------------------------------------
             Standard Nuclear Orientation (Angstroms)
    I     Atom           X                Y                Z
 ----------------------------------------------------------------
    1      Cl      3.1183604733     0.5458287286     0.0000000000
    2      Cl     -0.8089621765     1.5607095293     0.0000000000
    3      F       2.5296093169    -1.4172512362     0.0000000000
    4      I      -1.5001266662    -0.4989445605     0.0000000000
    5      C       1.8391523962    -0.1999452180     0.0000000000
    6      C      -0.0554790489     0.2931960420     0.0000000000
 ----------------------------------------------------------------
 Molecular Point Group                 Cs    NOp =  2
 Largest Abelian Subgroup              Cs    NOp =  2
 Nuclear Repulsion Energy =   775.2126787958 hartrees
 There are       54 alpha and       54 beta electrons
 Applying Cartesian multipole field
    Component          Value
    ---------          -----
     (2,0,0)        1.00000E-11
     (0,2,0)        2.00000E-11
     (0,0,2)       -3.00000E-11
 Nucleus-field energy     =     0.0000000189 hartrees
 Requested basis set is 6-311++G(d,p)
 There are 68 shells and 188 basis functions
 A cutoff of  1.0D-11 yielded   1824 shell pairs
 There are     15086 function pairs (     16736 Cartesian)
 Smallest overlap matrix eigenvalue = 9.74E-05
 Guess MOs from SCF MO coefficient file

 -----------------------------------------------------------------------
  General SCF calculation program by
  Eric Jon Sundstrom, Paul Horn, Yuezhi Mao, Dmitri Zuev, Alec White,
  David Stuck, Shaama M.S., Shane Yost, Joonho Lee, David Small,
  Daniel Levine, Susi Lehtola, Hugh Burton, Evgeny Epifanovsky
 -----------------------------------------------------------------------
 Exchange:     0.2000 Hartree-Fock + 0.0800 Slater + 0.7200 B88
 Correlation:  0.1900 VWN1RPA + 0.8100 LYP
 Using SG-1 standard quadrature grid
 using 4 threads for integral computing
 -------------------------------------------------------
 OpenMP Integral computing Module                
 Release: version 2.0, May 2017, Q-Chem Inc. Pleasanton 
 -------------------------------------------------------
 -------------------------------------------------------
 OpenMP BLAS3 based DFT computing Module                
 Release: version 1.0, May 2013, Q-Chem Inc. Pittsburgh 
 -------------------------------------------------------
 A restricted SCF calculation will be
 performed using DIIS
 SCF converges when DIIS error is below 1.0e-08
 ---------------------------------------
  Cycle       Energy         DIIS error
 ---------------------------------------
    1   -8015.4283074025      1.65e-03  
    2   -8015.4184226457      2.09e-03  
    3   -8015.4107908007      2.20e-03  
    4   -8015.4334068038      9.56e-04  
    5   -8015.4383959446      1.10e-04  
    6   -8015.4384352706      4.42e-05  
    7   -8015.4384408723      1.53e-05  
    8   -8015.4384415650      2.69e-06  
    9   -8015.4384415872      1.10e-06  
   10   -8015.4384415944      1.80e-07  
   11   -8015.4384415945      7.87e-08  
   12   -8015.4384415946      2.03e-08  
   13   -8015.4384415946      7.73e-09  Convergence criterion met
 ---------------------------------------
 SCF time:   CPU 39.66s  wall 10.00s 
 SCF   energy in the final basis set =    -8015.4384415946
 Total energy in the final basis set =    -8015.4384415946

 --------------------------------------------------------------
             Orbital Energies (a.u.) and Symmetries
 --------------------------------------------------------------

 Alpha MOs, Restricted
 -- Occupied --                  
******* -176.32 -165.72 -165.72 -165.72 -101.61 -101.60  -35.82
  1 A'    2 A'    3 A'    1 A"    4 A'    5 A'    6 A'    7 A'                 
-31.307 -31.304 -31.303 -24.715 -22.958 -22.957 -22.956 -22.954
  8 A'    2 A"    9 A'   10 A'   11 A'    3 A"   12 A'    4 A"                 
-22.954 -10.360 -10.290  -9.536  -9.527  -7.299  -7.291  -7.290
 13 A'   14 A'   15 A'   16 A'   17 A'   18 A'   19 A'   20 A'                 
 -7.288  -7.282  -7.280  -6.374  -4.788  -4.772  -4.772  -2.064
  5 A"    6 A"   21 A'   22 A'   23 A'    7 A"   24 A'   25 A'                 
 -2.052  -2.051  -2.036  -2.036  -1.265  -1.085  -0.977  -0.761
 26 A'    8 A"   27 A'    9 A"   28 A'   29 A'   30 A'   31 A'                 
 -0.662  -0.615  -0.550  -0.532  -0.517  -0.501  -0.487  -0.446
 32 A'   33 A'   34 A'   35 A'   10 A"   11 A"   36 A'   37 A'                 
 -0.399  -0.388  -0.335  -0.299  -0.203  -0.201
 12 A"   38 A'   39 A'   13 A"   14 A"   40 A'                                 
 -- Virtual --                   
 -0.110  -0.102  -0.005   0.014   0.016   0.026   0.041   0.048
 15 A"   41 A'   42 A'   43 A'   44 A'   45 A'   16 A"   46 A'                 
  0.061   0.068   0.078   0.093   0.098   0.108   0.110   0.126
 47 A'   48 A'   17 A"   49 A'   18 A"   50 A'   51 A'   52 A'                 
  0.136   0.145   0.165   0.173   0.192   0.209   0.233   0.266
 19 A"   53 A'   54 A'   55 A'   56 A'   57 A'   20 A"   58 A'                 
  0.276   0.299   0.325   0.354   0.356   0.358   0.366   0.381
 59 A'   21 A"   60 A'   61 A'   62 A'   22 A"   63 A'   64 A'                 
  0.400   0.413   0.426   0.451   0.452   0.482   0.499   0.505
 23 A"   65 A'   24 A"   66 A'   25 A"   67 A'   68 A'   26 A"                 
  0.518   0.559   0.573   0.575   0.607   0.698   0.708   0.716
 69 A'   70 A'   71 A'   27 A"   72 A'   73 A'   28 A"   74 A'                 
  0.783   0.802   0.815   0.815   0.843   0.871   0.908   0.953
 75 A'   29 A"   76 A'   30 A"   31 A"   77 A'   78 A'   79 A'                 
  1.039   1.082   1.146   1.203   1.211   1.241   1.304   1.320
 80 A'   81 A'   82 A'   32 A"   83 A'   84 A'   85 A'   33 A"                 
  1.378   1.397   1.454   1.465   1.472   1.502   1.505   1.603
 34 A"   86 A'   87 A'   88 A'   35 A"   89 A'   36 A"   90 A'                 
  1.663   1.665   1.859   1.909   1.960   2.171   2.190   2.222
 37 A"   91 A'   92 A'   93 A'   94 A'   95 A'   38 A"   39 A"                 
  2.224   2.306   2.344   2.454   2.614   2.677   2.750   2.926
 96 A'   97 A'   98 A'   99 A'   40 A"   41 A"  100 A'  101 A'                 
  3.002   3.361   3.748   3.787   3.906   3.963   3.971   4.019
102 A'  103 A'   42 A"  104 A'   43 A"   44 A"  105 A'   45 A"                 
  4.029   4.183   4.377   4.507   4.622   6.000   6.096   6.189
106 A'  107 A'  108 A'  109 A'  110 A'   46 A"  111 A'  112 A'                 
  6.278   6.369   6.502   9.795   9.855  23.403  23.440  25.748
 47 A"  113 A'  114 A'  115 A'  116 A'  117 A'  118 A'   48 A"                 
 25.781  25.821  26.036  26.249  26.498  27.958  28.345  28.415
 49 A"  119 A'  120 A'  121 A'  122 A'  123 A'   50 A"  124 A'                 
 28.438  28.532  28.561  28.563  28.652  28.786  66.734 127.891
125 A'   51 A"   52 A"  126 A'  127 A'  128 A'  129 A'   53 A"                 
127.947 128.012 151.741 215.813 215.8781901.914
130 A'  131 A'  132 A'  133 A'  134 A'  135 A'                                 

 Beta MOs, Restricted
 -- Occupied --                  
******* -176.32 -165.72 -165.72 -165.72 -101.61 -101.60  -35.82
  1 A'    2 A'    3 A'    1 A"    4 A'    5 A'    6 A'    7 A'                 
-31.307 -31.304 -31.303 -24.715 -22.958 -22.957 -22.956 -22.954
  8 A'    2 A"    9 A'   10 A'   11 A'    3 A"   12 A'    4 A"                 
-22.954 -10.360 -10.290  -9.536  -9.527  -7.299  -7.291  -7.290
 13 A'   14 A'   15 A'   16 A'   17 A'   18 A'   19 A'   20 A'                 
 -7.288  -7.282  -7.280  -6.374  -4.788  -4.772  -4.772  -2.064
  5 A"    6 A"   21 A'   22 A'   23 A'    7 A"   24 A'   25 A'                 
 -2.052  -2.051  -2.036  -2.036  -1.265  -1.085  -0.977  -0.761
 26 A'    8 A"   27 A'    9 A"   28 A'   29 A'   30 A'   31 A'                 
 -0.662  -0.615  -0.550  -0.532  -0.517  -0.501  -0.487  -0.446
 32 A'   33 A'   34 A'   35 A'   10 A"   11 A"   36 A'   37 A'                 
 -0.399  -0.388  -0.335  -0.299  -0.203  -0.201
 12 A"   38 A'   39 A'   13 A"   14 A"   40 A'                                 
 -- Virtual --                   
 -0.110  -0.102  -0.005   0.014   0.016   0.026   0.041   0.048
 15 A"   41 A'   42 A'   43 A'   44 A'   45 A'   16 A"   46 A'                 
  0.061   0.068   0.078   0.093   0.098   0.108   0.110   0.126
 47 A'   48 A'   17 A"   49 A'   18 A"   50 A'   51 A'   52 A'                 
  0.136   0.145   0.165   0.173   0.192   0.209   0.233   0.266
 19 A"   53 A'   54 A'   55 A'   56 A'   57 A'   20 A"   58 A'                 
  0.276   0.299   0.325   0.354   0.356   0.358   0.366   0.381
 59 A'   21 A"   60 A'   61 A'   62 A'   22 A"   63 A'   64 A'                 
  0.400   0.413   0.426   0.451   0.452   0.482   0.499   0.505
 23 A"   65 A'   24 A"   66 A'   25 A"   67 A'   68 A'   26 A"                 
  0.518   0.559   0.573   0.575   0.607   0.698   0.708   0.716
 69 A'   70 A'   71 A'   27 A"   72 A'   73 A'   28 A"   74 A'                 
  0.783   0.802   0.815   0.815   0.843   0.871   0.908   0.953
 75 A'   29 A"   76 A'   30 A"   31 A"   77 A'   78 A'   79 A'                 
  1.039   1.082   1.146   1.203   1.211   1.241   1.304   1.320
 80 A'   81 A'   82 A'   32 A"   83 A'   84 A'   85 A'   33 A"                 
  1.378   1.397   1.454   1.465   1.472   1.502   1.505   1.603
 34 A"   86 A'   87 A'   88 A'   35 A"   89 A'   36 A"   90 A'                 
  1.663   1.665   1.859   1.909   1.960   2.171   2.190   2.222
 37 A"   91 A'   92 A'   93 A'   94 A'   95 A'   38 A"   39 A"                 
  2.224   2.306   2.344   2.454   2.614   2.677   2.750   2.926
 96 A'   97 A'   98 A'   99 A'   40 A"   41 A"  100 A'  101 A'                 
  3.002   3.361   3.748   3.787   3.906   3.963   3.971   4.019
102 A'  103 A'   42 A"  104 A'   43 A"   44 A"  105 A'   45 A"                 
  4.029   4.183   4.377   4.507   4.622   6.000   6.096   6.189
106 A'  107 A'  108 A'  109 A'  110 A'   46 A"  111 A'  112 A'                 
  6.278   6.369   6.502   9.795   9.855  23.403  23.440  25.748
 47 A"  113 A'  114 A'  115 A'  116 A'  117 A'  118 A'   48 A"                 
 25.781  25.821  26.036  26.249  26.498  27.958  28.345  28.415
 49 A"  119 A'  120 A'  121 A'  122 A'  123 A'   50 A"  124 A'                 
 28.438  28.532  28.561  28.563  28.652  28.786  66.734 127.891
125 A'   51 A"   52 A"  126 A'  127 A'  128 A'  129 A'   53 A"                 
127.947 128.012 151.741 215.813 215.8781901.914
130 A'  131 A'  132 A'  133 A'  134 A'  135 A'                                 
 --------------------------------------------------------------

          Ground-State Mulliken Net Atomic Charges

     Atom                 Charge (a.u.)
  ----------------------------------------
      1 Cl                    0.379509
      2 Cl                    0.542315
      3 F                    -0.036715
      4 I                     0.108024
      5 C                    -0.472148
      6 C                    -0.520985
  ----------------------------------------
  Sum of atomic charges =     0.000000

 -----------------------------------------------------------------
                    Cartesian Multipole Moments
 -----------------------------------------------------------------
    Charge (ESU x 10^10)
                 0.0000
    Dipole Moment (Debye)
         X       0.1066      Y       2.2865      Z       0.0000
       Tot       2.2890
    Quadrupole Moments (Debye-Ang)
        XX     -64.6049     XY       0.3964     YY     -72.7957
        XZ      -0.0000     YZ      -0.0000     ZZ     -69.4895
    Octopole Moments (Debye-Ang^2)
       XXX     -16.3276    XXY       5.0900    XYY     -14.6510
       YYY      -7.7074    XXZ       0.0000    XYZ      -0.0000
       YYZ       0.0000    XZZ      -7.5944    YZZ      -4.4950
       ZZZ       0.0000
    Hexadecapole Moments (Debye-Ang^3)
      XXXX   -1424.3426   XXXY      10.8156   XXYY    -321.6469
      XYYY     -28.5232   YYYY    -416.6581   XXXZ      -0.0000
      XXYZ      -0.0000   XYYZ      -0.0000   YYYZ       0.0000
      XXZZ    -269.6589   XYZZ      -8.8518   YYZZ     -82.9306
      XZZZ      -0.0000   YZZZ      -0.0000   ZZZZ     -85.1806
 -----------------------------------------------------------------
 Calculating analytic gradient of the SCF energy
 Gradient of SCF Energy
            1           2           3           4           5           6
    1  -0.1574557  -0.0408698   0.0849027   0.3994758   0.2024067  -0.4884597
    2  -0.2087673  -0.4489617   0.0864974   0.4796616   0.0741948   0.0173751
    3  -0.0000000   0.0000000  -0.0000000  -0.0000000   0.0000000  -0.0000000
 Max gradient component =       4.885E-01
 RMS gradient           =       2.311E-01
 Gradient time:  CPU 11.27 s  wall 2.92 s
 Geometry Optimization Parameters
   NAtoms,    NIC,     NZ,  NCons,   NDum,   NFix, NCnnct, MaxDiis
        6      37       0       0       0       0       0       0


** GEOMETRY OPTIMIZATION IN DELOCALIZED INTERNAL COORDINATES **
   Searching for a Minimum

   Optimization Cycle:   3

                       Coordinates (Angstroms)
     ATOM                X               Y               Z
      1  Cl        3.1183604733    0.5458287286    0.0000000000
      2  Cl       -0.8089621765    1.5607095293    0.0000000000
      3  F         2.5296093169   -1.4172512362    0.0000000000
      4  I        -1.5001266662   -0.4989445605    0.0000000000
      5  C         1.8391523962   -0.1999452180    0.0000000000
      6  C        -0.0554790489    0.2931960420    0.0000000000
   Point Group: cs    Number of degrees of freedom:     9


   Energy is  -8015.438441595

 Hessian Updated using BFGS Update

 ** Taking Steepest Descent Step **
 Calculated Step too Large.  Step scaled by  0.543809
 Step Taken.  Stepsize is  0.300000

                             Maximum     Tolerance    Cnvgd?
         Gradient           0.329141      0.000300      NO
         Displacement       0.178990      0.001200      NO
         Energy change     -0.197820      0.000001      NO


 New Cartesian Coordinates Obtained by Inverse Iteration

 Displacement from previous Coordinates is:  0.186304
 ----------------------------------------------------------------
             Standard Nuclear Orientation (Angstroms)
    I     Atom           X                Y                Z
 ----------------------------------------------------------------
    1      Cl      3.1472761552     0.5685911576     0.0000000000
    2      Cl     -0.7883040176     1.5926983156     0.0000000000
    3      F       2.5026497130    -1.4151131916     0.0000000000
    4      I      -1.5521658595    -0.5459191392     0.0000000000
    5      C       1.8348712366    -0.1991734142     0.0000000000
    6      C      -0.0217729329     0.2825095568     0.0000000000
 ----------------------------------------------------------------
 Molecular Point Group                 Cs    NOp =  2
 Largest Abelian Subgroup              Cs    NOp =  2
 Nuclear Repulsion Energy =   755.1815276523 hartrees
 There are       54 alpha and       54 beta electrons
 Applying Cartesian multipole field
    Component          Value
    ---------          -----
     (2,0,0)        1.00000E-11
     (0,2,0)        2.00000E-11
     (0,0,2)       -3.00000E-11
 Nucleus-field energy     =     0.0000000196 hartrees
 Requested basis set is 6-311++G(d,p)
 There are 68 shells and 188 basis functions
 A cutoff of  1.0D-11 yielded   1820 shell pairs
 There are     15058 function pairs (     16705 Cartesian)
 Smallest overlap matrix eigenvalue = 9.91E-05
 Guess MOs from SCF MO coefficient file

 -----------------------------------------------------------------------
  General SCF calculation program by
  Eric Jon Sundstrom, Paul Horn, Yuezhi Mao, Dmitri Zuev, Alec White,
  David Stuck, Shaama M.S., Shane Yost, Joonho Lee, David Small,
  Daniel Levine, Susi Lehtola, Hugh Burton, Evgeny Epifanovsky
 -----------------------------------------------------------------------
 Exchange:     0.2000 Hartree-Fock + 0.0800 Slater + 0.7200 B88
 Correlation:  0.1900 VWN1RPA + 0.8100 LYP
 Using SG-1 standard quadrature grid
 using 4 threads for integral computing
 -------------------------------------------------------
 OpenMP Integral computing Module                
 Release: version 2.0, May 2017, Q-Chem Inc. Pleasanton 
 -------------------------------------------------------
 -------------------------------------------------------
 OpenMP BLAS3 based DFT computing Module                
 Release: version 1.0, May 2013, Q-Chem Inc. Pittsburgh 
 -------------------------------------------------------
 A restricted SCF calculation will be
 performed using DIIS
 SCF converges when DIIS error is below 1.0e-08
 ---------------------------------------
  Cycle       Energy         DIIS error
 ---------------------------------------
    1   -8015.5717186090      1.30e-03  
    2   -8015.5685486872      1.52e-03  
    3   -8015.5634778058      1.69e-03  
    4   -8015.5764612528      7.12e-04  
    5   -8015.5791791507      8.33e-05  
    6   -8015.5792036973      3.05e-05  
    7   -8015.5792063253      1.12e-05  
    8   -8015.5792066986      1.91e-06  
    9   -8015.5792067138      7.34e-07  
   10   -8015.5792067173      2.92e-07  
   11   -8015.5792067179      1.15e-07  
   12   -8015.5792067179      1.73e-08  
   13   -8015.5792067178      6.31e-09  Convergence criterion met
 ---------------------------------------
 SCF time:   CPU 39.21s  wall 11.00s 
 SCF   energy in the final basis set =    -8015.5792067178
 Total energy in the final basis set =    -8015.5792067178

 --------------------------------------------------------------
             Orbital Energies (a.u.) and Symmetries
 --------------------------------------------------------------

 Alpha MOs, Restricted
 -- Occupied --                  
******* -176.32 -165.72 -165.72 -165.72 -101.60 -101.60  -35.82
  1 A'    2 A'    3 A'    1 A"    4 A'    5 A'    6 A'    7 A'                 
-31.308 -31.304 -31.303 -24.720 -22.959 -22.958 -22.957 -22.954
  8 A'    2 A"    9 A'   10 A'   11 A'    3 A"   12 A'   13 A'                 
-22.954 -10.365 -10.298  -9.528  -9.524  -7.291  -7.288  -7.282
  4 A"   14 A'   15 A'   16 A'   17 A'   18 A'   19 A'   20 A'                 
 -7.281  -7.279  -7.277  -6.372  -4.785  -4.769  -4.769  -2.057
  5 A"    6 A"   21 A'   22 A'   23 A'    7 A"   24 A'   25 A'                 
 -2.048  -2.047  -2.033  -2.033  -1.269  -1.046  -0.963  -0.749
 26 A'    8 A"   27 A'    9 A"   28 A'   29 A'   30 A'   31 A'                 
 -0.665  -0.609  -0.545  -0.533  -0.515  -0.478  -0.475  -0.446
 32 A'   33 A'   34 A'   35 A'   10 A"   11 A"   36 A'   37 A'                 
 -0.396  -0.385  -0.339  -0.297  -0.214  -0.209
 12 A"   38 A'   39 A'   13 A"   40 A'   14 A"                                 
 -- Virtual --                   
 -0.108  -0.094  -0.006   0.010   0.012   0.026   0.044   0.049
 15 A"   41 A'   42 A'   43 A'   44 A'   45 A'   16 A"   46 A'                 
  0.059   0.070   0.080   0.093   0.098   0.105   0.110   0.124
 47 A'   48 A'   17 A"   49 A'   18 A"   50 A'   51 A'   52 A'                 
  0.137   0.141   0.164   0.173   0.192   0.207   0.230   0.262
 19 A"   53 A'   54 A'   55 A'   56 A'   57 A'   20 A"   58 A'                 
  0.270   0.297   0.322   0.352   0.362   0.367   0.371   0.379
 59 A'   21 A"   60 A'   61 A'   22 A"   62 A'   63 A'   64 A'                 
  0.411   0.414   0.432   0.443   0.449   0.478   0.495   0.508
 65 A'   23 A"   24 A"   25 A"   66 A'   67 A'   68 A'   69 A'                 
  0.509   0.542   0.576   0.578   0.605   0.704   0.705   0.718
 26 A"   70 A'   27 A"   71 A'   72 A'   73 A'   28 A"   74 A'                 
  0.781   0.800   0.808   0.819   0.839   0.866   0.909   0.939
 75 A'   76 A'   29 A"   30 A"   31 A"   77 A'   78 A'   79 A'                 
  1.026   1.042   1.152   1.192   1.194   1.222   1.307   1.320
 80 A'   81 A'   82 A'   83 A'   32 A"   84 A'   85 A'   33 A"                 
  1.366   1.400   1.441   1.463   1.470   1.480   1.505   1.605
 34 A"   86 A'   87 A'   88 A'   35 A"   36 A"   89 A'   90 A'                 
  1.647   1.653   1.829   1.891   1.966   2.158   2.196   2.228
 91 A'   37 A"   92 A'   93 A'   94 A'   95 A'   38 A"   96 A'                 
  2.228   2.307   2.358   2.474   2.606   2.682   2.732   2.914
 39 A"   97 A'   98 A'   99 A'   40 A"   41 A"  100 A'  101 A'                 
  2.988   3.377   3.745   3.777   3.912   3.961   3.970   4.018
102 A'  103 A'   42 A"  104 A'   43 A"   44 A"  105 A'   45 A"                 
  4.025   4.159   4.297   4.489   4.630   5.997   6.084   6.175
106 A'  107 A'  108 A'  109 A'  110 A'   46 A"  111 A'  112 A'                 
  6.274   6.365   6.503   9.770   9.831  23.373  23.389  25.755
 47 A"  113 A'  114 A'  115 A'  116 A'  117 A'  118 A'   48 A"                 
 25.788  25.814  26.021  26.202  26.451  27.938  28.341  28.408
 49 A"  119 A'  120 A'  121 A'  122 A'  123 A'   50 A"  124 A'                 
 28.439  28.530  28.559  28.559  28.631  28.737  66.727 127.886
125 A'   51 A"   52 A"  126 A'  127 A'  128 A'  129 A'   53 A"                 
127.937 127.997 151.722 215.777 215.8441901.892
130 A'  131 A'  132 A'  133 A'  134 A'  135 A'                                 

 Beta MOs, Restricted
 -- Occupied --                  
******* -176.32 -165.72 -165.72 -165.72 -101.60 -101.60  -35.82
  1 A'    2 A'    3 A'    1 A"    4 A'    5 A'    6 A'    7 A'                 
-31.308 -31.304 -31.303 -24.720 -22.959 -22.958 -22.957 -22.954
  8 A'    2 A"    9 A'   10 A'   11 A'    3 A"   12 A'   13 A'                 
-22.954 -10.365 -10.298  -9.528  -9.524  -7.291  -7.288  -7.282
  4 A"   14 A'   15 A'   16 A'   17 A'   18 A'   19 A'   20 A'                 
 -7.281  -7.279  -7.277  -6.372  -4.785  -4.769  -4.769  -2.057
  5 A"    6 A"   21 A'   22 A'   23 A'    7 A"   24 A'   25 A'                 
 -2.048  -2.047  -2.033  -2.033  -1.269  -1.046  -0.963  -0.749
 26 A'    8 A"   27 A'    9 A"   28 A'   29 A'   30 A'   31 A'                 
 -0.665  -0.609  -0.545  -0.533  -0.515  -0.478  -0.475  -0.446
 32 A'   33 A'   34 A'   35 A'   10 A"   11 A"   36 A'   37 A'                 
 -0.396  -0.385  -0.339  -0.297  -0.214  -0.209
 12 A"   38 A'   39 A'   13 A"   40 A'   14 A"                                 
 -- Virtual --                   
 -0.108  -0.094  -0.006   0.010   0.012   0.026   0.044   0.049
 15 A"   41 A'   42 A'   43 A'   44 A'   45 A'   16 A"   46 A'                 
  0.059   0.070   0.080   0.093   0.098   0.105   0.110   0.124
 47 A'   48 A'   17 A"   49 A'   18 A"   50 A'   51 A'   52 A'                 
  0.137   0.141   0.164   0.173   0.192   0.207   0.230   0.262
 19 A"   53 A'   54 A'   55 A'   56 A'   57 A'   20 A"   58 A'                 
  0.270   0.297   0.322   0.352   0.362   0.367   0.371   0.379
 59 A'   21 A"   60 A'   61 A'   22 A"   62 A'   63 A'   64 A'                 
  0.411   0.414   0.432   0.443   0.449   0.478   0.495   0.508
 65 A'   23 A"   24 A"   25 A"   66 A'   67 A'   68 A'   69 A'                 
  0.509   0.542   0.576   0.578   0.605   0.704   0.705   0.718
 26 A"   70 A'   27 A"   71 A'   72 A'   73 A'   28 A"   74 A'                 
  0.781   0.800   0.808   0.819   0.839   0.866   0.909   0.939
 75 A'   76 A'   29 A"   30 A"   31 A"   77 A'   78 A'   79 A'                 
  1.026   1.042   1.152   1.192   1.194   1.222   1.307   1.320
 80 A'   81 A'   82 A'   83 A'   32 A"   84 A'   85 A'   33 A"                 
  1.366   1.400   1.441   1.463   1.470   1.480   1.505   1.605
 34 A"   86 A'   87 A'   88 A'   35 A"   36 A"   89 A'   90 A'                 
  1.647   1.653   1.829   1.891   1.966   2.158   2.196   2.228
 91 A'   37 A"   92 A'   93 A'   94 A'   95 A'   38 A"   96 A'                 
  2.228   2.307   2.358   2.474   2.606   2.682   2.732   2.914
 39 A"   97 A'   98 A'   99 A'   40 A"   41 A"  100 A'  101 A'                 
  2.988   3.377   3.745   3.777   3.912   3.961   3.970   4.018
102 A'  103 A'   42 A"  104 A'   43 A"   44 A"  105 A'   45 A"                 
  4.025   4.159   4.297   4.489   4.630   5.997   6.084   6.175
106 A'  107 A'  108 A'  109 A'  110 A'   46 A"  111 A'  112 A'                 
  6.274   6.365   6.503   9.770   9.831  23.373  23.389  25.755
 47 A"  113 A'  114 A'  115 A'  116 A'  117 A'  118 A'   48 A"                 
 25.788  25.814  26.021  26.202  26.451  27.938  28.341  28.408
 49 A"  119 A'  120 A'  121 A'  122 A'  123 A'   50 A"  124 A'                 
 28.439  28.530  28.559  28.559  28.631  28.737  66.727 127.886
125 A'   51 A"   52 A"  126 A'  127 A'  128 A'  129 A'   53 A"                 
127.937 127.997 151.722 215.777 215.8441901.892
130 A'  131 A'  132 A'  133 A'  134 A'  135 A'                                 
 --------------------------------------------------------------

          Ground-State Mulliken Net Atomic Charges

     Atom                 Charge (a.u.)
  ----------------------------------------
      1 Cl                    0.371281
      2 Cl                    0.519870
      3 F                    -0.025001
      4 I                     0.096531
      5 C                    -0.503299
      6 C                    -0.459382
  ----------------------------------------
  Sum of atomic charges =    -0.000000

 -----------------------------------------------------------------
                    Cartesian Multipole Moments
 -----------------------------------------------------------------
    Charge (ESU x 10^10)
                -0.0000
    Dipole Moment (Debye)
         X      -0.0781      Y       1.8978      Z      -0.0000
       Tot       1.8994
    Quadrupole Moments (Debye-Ang)
        XX     -64.4660     XY       0.5693     YY     -72.5599
        XZ       0.0000     YZ      -0.0000     ZZ     -69.8630
    Octopole Moments (Debye-Ang^2)
       XXX     -16.9511    XXY       4.2182    XYY     -13.7787
       YYY      -6.8382    XXZ       0.0000    XYZ      -0.0000
       YYZ      -0.0000    XZZ      -7.0602    YZZ      -4.0689
       ZZZ      -0.0000
    Hexadecapole Moments (Debye-Ang^3)
      XXXX   -1453.7516   XXXY       0.0241   XXYY    -328.3131
      XYYY     -41.5475   YYYY    -430.6728   XXXZ       0.0000
      XXYZ       0.0000   XYYZ       0.0000   YYYZ      -0.0000
      XXZZ    -275.8968   XYZZ     -13.1826   YYZZ     -85.6010
      XZZZ       0.0000   YZZZ       0.0000   ZZZZ     -85.8655
 -----------------------------------------------------------------
 Calculating analytic gradient of the SCF energy
 Gradient of SCF Energy
            1           2           3           4           5           6
    1  -0.1143894  -0.0462933   0.0814029   0.2485530   0.1706318  -0.3399050
    2  -0.1707431  -0.3437585   0.0742696   0.3385568   0.0475677   0.0541075
    3   0.0000000  -0.0000000  -0.0000000  -0.0000000   0.0000000   0.0000000
 Max gradient component =       3.438E-01
 RMS gradient           =       1.668E-01
 Gradient time:  CPU 11.09 s  wall 2.88 s
 Geometry Optimization Parameters
   NAtoms,    NIC,     NZ,  NCons,   NDum,   NFix, NCnnct, MaxDiis
        6      37       0       0       0       0       0       0

 Cartesian Hessian Update
 Hessian Updated using BFGS Update


** GEOMETRY OPTIMIZATION IN DELOCALIZED INTERNAL COORDINATES **
   Searching for a Minimum

   Optimization Cycle:   4

                       Coordinates (Angstroms)
     ATOM                X               Y               Z
      1  Cl        3.1472761552    0.5685911576    0.0000000000
      2  Cl       -0.7883040176    1.5926983156    0.0000000000
      3  F         2.5026497130   -1.4151131916    0.0000000000
      4  I        -1.5521658595   -0.5459191392    0.0000000000
      5  C         1.8348712366   -0.1991734142    0.0000000000
      6  C        -0.0217729329    0.2825095568    0.0000000000
   Point Group: cs    Number of degrees of freedom:     9


   Energy is  -8015.579206718

 Hessian Updated using BFGS Update

  9 Hessian modes will be used to form the next step
  Hessian Eigenvalues:
     0.085310    0.184988    0.249841    0.250023    0.321582    0.389356
     0.676832    0.961187    1.163862

 Minimum Search - Taking Simple RFO Step
 Searching for Lamda that Minimizes Along All modes
 Value Taken    Lamda =  -0.26902867
 Calculated Step too Large.  Step scaled by  0.414667
 Step Taken.  Stepsize is  0.300000

                             Maximum     Tolerance    Cnvgd?
         Gradient           0.242547      0.000300      NO
         Displacement       0.185285      0.001200      NO
         Energy change     -0.140765      0.000001      NO


 New Cartesian Coordinates Obtained by Inverse Iteration

 Displacement from previous Coordinates is:  0.287352
 ----------------------------------------------------------------
             Standard Nuclear Orientation (Angstroms)
    I     Atom           X                Y                Z
 ----------------------------------------------------------------
    1      Cl      3.1191128512     0.6074456340     0.0000000000
    2      Cl     -0.7175241337     1.6130225626     0.0000000000
    3      F       2.4216669642    -1.4095146006     0.0000000000
    4      I      -1.5286261567    -0.5999154867     0.0000000000
    5      C       1.7937621404    -0.1893910708     0.0000000000
    6      C       0.0341626294     0.2619462466     0.0000000000
 ----------------------------------------------------------------
 Molecular Point Group                 Cs    NOp =  2
 Largest Abelian Subgroup              Cs    NOp =  2
 Nuclear Repulsion Energy =   749.5945019462 hartrees
 There are       54 alpha and       54 beta electrons
 Applying Cartesian multipole field
    Component          Value
    ---------          -----
     (2,0,0)        1.00000E-11
     (0,2,0)        2.00000E-11
     (0,0,2)       -3.00000E-11
 Nucleus-field energy     =     0.0000000195 hartrees
 Requested basis set is 6-311++G(d,p)
 There are 68 shells and 188 basis functions
 A cutoff of  1.0D-11 yielded   1821 shell pairs
 There are     15062 function pairs (     16708 Cartesian)
 Smallest overlap matrix eigenvalue = 8.16E-05
 Guess MOs from SCF MO coefficient file

 -----------------------------------------------------------------------
  General SCF calculation program by
  Eric Jon Sundstrom, Paul Horn, Yuezhi Mao, Dmitri Zuev, Alec White,
  David Stuck, Shaama M.S., Shane Yost, Joonho Lee, David Small,
  Daniel Levine, Susi Lehtola, Hugh Burton, Evgeny Epifanovsky
 -----------------------------------------------------------------------
 Exchange:     0.2000 Hartree-Fock + 0.0800 Slater + 0.7200 B88
 Correlation:  0.1900 VWN1RPA + 0.8100 LYP
 Using SG-1 standard quadrature grid
 using 4 threads for integral computing
 -------------------------------------------------------
 OpenMP Integral computing Module                
 Release: version 2.0, May 2017, Q-Chem Inc. Pleasanton 
 -------------------------------------------------------
 -------------------------------------------------------
 OpenMP BLAS3 based DFT computing Module                
 Release: version 1.0, May 2013, Q-Chem Inc. Pittsburgh 
 -------------------------------------------------------
 A restricted SCF calculation will be
 performed using DIIS
 SCF converges when DIIS error is below 1.0e-08
 ---------------------------------------
  Cycle       Energy         DIIS error
 ---------------------------------------
    1   -8015.6779825426      9.79e-04  
    2   -8015.6814586200      6.23e-04  
    3   -8015.6754582135      1.22e-03  
    4   -8015.6828772105      2.71e-04  
    5   -8015.6832283708      5.54e-05  
    6   -8015.6832398990      1.46e-05  
    7   -8015.6832408883      6.00e-06  
    8   -8015.6832409938      1.89e-06  
    9   -8015.6832410073      6.42e-07  
   10   -8015.6832410087      2.10e-07  
   11   -8015.6832410088      7.26e-08  
   12   -8015.6832410089      1.38e-08  
   13   -8015.6832410088      2.69e-09  Convergence criterion met
 ---------------------------------------
 SCF time:   CPU 39.54s  wall 10.00s 
 SCF   energy in the final basis set =    -8015.6832410088
 Total energy in the final basis set =    -8015.6832410088

 --------------------------------------------------------------
             Orbital Energies (a.u.) and Symmetries
 --------------------------------------------------------------

 Alpha MOs, Restricted
 -- Occupied --                  
******* -176.32 -165.72 -165.72 -165.72 -101.60 -101.60  -35.82
  1 A'    2 A'    3 A'    1 A"    4 A'    5 A'    6 A'    7 A'                 
-31.309 -31.304 -31.303 -24.724 -22.959 -22.958 -22.958 -22.954
  8 A'    2 A"    9 A'   10 A'   11 A'    3 A"   12 A'   13 A'                 
-22.954 -10.365 -10.301  -9.521  -9.520  -7.285  -7.284  -7.276
  4 A"   14 A'   15 A'   16 A'   17 A'   18 A'   19 A'    5 A"                 
 -7.275  -7.274  -7.274  -6.371  -4.784  -4.768  -4.768  -2.054
 20 A'   21 A'    6 A"   22 A'   23 A'    7 A"   24 A'   25 A'                 
 -2.046  -2.046  -2.032  -2.032  -1.272  -1.019  -0.955  -0.746
 26 A'    8 A"   27 A'    9 A"   28 A'   29 A'   30 A'   31 A'                 
 -0.671  -0.608  -0.544  -0.536  -0.516  -0.467  -0.463  -0.446
 32 A'   33 A'   34 A'   35 A'   10 A"   36 A'   11 A"   37 A'                 
 -0.394  -0.383  -0.344  -0.298  -0.225  -0.215
 12 A"   38 A'   39 A'   13 A"   40 A'   14 A"                                 
 -- Virtual --                   
 -0.100  -0.065  -0.007   0.008   0.011   0.032   0.047   0.051
 15 A"   41 A'   42 A'   43 A'   44 A'   45 A'   16 A"   46 A'                 
  0.060   0.072   0.081   0.090   0.098   0.105   0.110   0.125
 47 A'   48 A'   17 A"   49 A'   18 A"   50 A'   51 A'   52 A'                 
  0.137   0.138   0.166   0.178   0.192   0.207   0.230   0.265
 19 A"   53 A'   54 A'   55 A'   56 A'   57 A'   20 A"   58 A'                 
  0.273   0.298   0.319   0.351   0.361   0.366   0.379   0.388
 59 A'   21 A"   60 A'   61 A'   62 A'   22 A"   63 A'   64 A'                 
  0.413   0.421   0.433   0.446   0.449   0.479   0.492   0.497
 65 A'   23 A"   24 A"   25 A"   66 A'   67 A'   68 A'   69 A'                 
  0.515   0.538   0.575   0.586   0.610   0.702   0.705   0.724
 26 A"   70 A'   27 A"   71 A'   72 A'   28 A"   73 A'   74 A'                 
  0.765   0.813   0.814   0.825   0.846   0.888   0.919   0.934
 75 A'   29 A"   76 A'   30 A"   31 A"   77 A'   78 A'   79 A'                 
  1.006   1.031   1.166   1.181   1.181   1.213   1.320   1.332
 80 A'   81 A'   82 A'   32 A"   83 A'   84 A'   33 A"   85 A'                 
  1.359   1.407   1.430   1.441   1.465   1.491   1.514   1.600
 34 A"   86 A'   87 A'   35 A"   88 A'   36 A"   89 A'   90 A'                 
  1.662   1.676   1.792   1.884   1.991   2.187   2.199   2.233
 91 A'   37 A"   92 A'   93 A'   94 A'   95 A'   38 A"   96 A'                 
  2.236   2.318   2.368   2.500   2.596   2.697   2.726   2.924
 39 A"   97 A'   98 A'   99 A'   40 A"   41 A"  100 A'  101 A'                 
  2.994   3.473   3.743   3.766   3.923   3.958   3.978   4.019
102 A'  103 A'   42 A"  104 A'   43 A"   44 A"  105 A'   45 A"                 
  4.021   4.150   4.274   4.480   4.654   5.997   6.080   6.171
106 A'  107 A'  108 A'  109 A'  110 A'   46 A"  111 A'  112 A'                 
  6.273   6.362   6.518   9.758   9.822  23.358  23.380  25.757
 47 A"  113 A'  114 A'  115 A'  116 A'  117 A'  118 A'   48 A"                 
 25.798  25.805  26.036  26.182  26.466  27.928  28.341  28.404
 49 A"  119 A'  120 A'  121 A'  122 A'  123 A'   50 A"  124 A'                 
 28.439  28.529  28.556  28.558  28.623  28.722  66.724 127.885
125 A'   51 A"  126 A'   52 A"  127 A'  128 A'  129 A'   53 A"                 
127.933 127.991 151.714 215.760 215.8301901.882
130 A'  131 A'  132 A'  133 A'  134 A'  135 A'                                 

 Beta MOs, Restricted
 -- Occupied --                  
******* -176.32 -165.72 -165.72 -165.72 -101.60 -101.60  -35.82
  1 A'    2 A'    3 A'    1 A"    4 A'    5 A'    6 A'    7 A'                 
-31.309 -31.304 -31.303 -24.724 -22.959 -22.958 -22.958 -22.954
  8 A'    2 A"    9 A'   10 A'   11 A'    3 A"   12 A'   13 A'                 
-22.954 -10.365 -10.301  -9.521  -9.520  -7.285  -7.284  -7.276
  4 A"   14 A'   15 A'   16 A'   17 A'   18 A'   19 A'    5 A"                 
 -7.275  -7.274  -7.274  -6.371  -4.784  -4.768  -4.768  -2.054
 20 A'   21 A'    6 A"   22 A'   23 A'    7 A"   24 A'   25 A'                 
 -2.046  -2.046  -2.032  -2.032  -1.272  -1.019  -0.955  -0.746
 26 A'    8 A"   27 A'    9 A"   28 A'   29 A'   30 A'   31 A'                 
 -0.671  -0.608  -0.544  -0.536  -0.516  -0.467  -0.463  -0.446
 32 A'   33 A'   34 A'   35 A'   10 A"   36 A'   11 A"   37 A'                 
 -0.394  -0.383  -0.344  -0.298  -0.225  -0.215
 12 A"   38 A'   39 A'   13 A"   40 A'   14 A"                                 
 -- Virtual --                   
 -0.100  -0.065  -0.007   0.008   0.011   0.032   0.047   0.051
 15 A"   41 A'   42 A'   43 A'   44 A'   45 A'   16 A"   46 A'                 
  0.060   0.072   0.081   0.090   0.098   0.105   0.110   0.125
 47 A'   48 A'   17 A"   49 A'   18 A"   50 A'   51 A'   52 A'                 
  0.137   0.138   0.166   0.178   0.192   0.207   0.230   0.265
 19 A"   53 A'   54 A'   55 A'   56 A'   57 A'   20 A"   58 A'                 
  0.273   0.298   0.319   0.351   0.361   0.366   0.379   0.388
 59 A'   21 A"   60 A'   61 A'   62 A'   22 A"   63 A'   64 A'                 
  0.413   0.421   0.433   0.446   0.449   0.479   0.492   0.497
 65 A'   23 A"   24 A"   25 A"   66 A'   67 A'   68 A'   69 A'                 
  0.515   0.538   0.575   0.586   0.610   0.702   0.705   0.724
 26 A"   70 A'   27 A"   71 A'   72 A'   28 A"   73 A'   74 A'                 
  0.765   0.813   0.814   0.825   0.846   0.888   0.919   0.934
 75 A'   29 A"   76 A'   30 A"   31 A"   77 A'   78 A'   79 A'                 
  1.006   1.031   1.166   1.181   1.181   1.213   1.320   1.332
 80 A'   81 A'   82 A'   32 A"   83 A'   84 A'   33 A"   85 A'                 
  1.359   1.407   1.430   1.441   1.465   1.491   1.514   1.600
 34 A"   86 A'   87 A'   35 A"   88 A'   36 A"   89 A'   90 A'                 
  1.662   1.676   1.792   1.884   1.991   2.187   2.199   2.233
 91 A'   37 A"   92 A'   93 A'   94 A'   95 A'   38 A"   96 A'                 
  2.236   2.318   2.368   2.500   2.596   2.697   2.726   2.924
 39 A"   97 A'   98 A'   99 A'   40 A"   41 A"  100 A'  101 A'                 
  2.994   3.473   3.743   3.766   3.923   3.958   3.978   4.019
102 A'  103 A'   42 A"  104 A'   43 A"   44 A"  105 A'   45 A"                 
  4.021   4.150   4.274   4.480   4.654   5.997   6.080   6.171
106 A'  107 A'  108 A'  109 A'  110 A'   46 A"  111 A'  112 A'                 
  6.273   6.362   6.518   9.758   9.822  23.358  23.380  25.757
 47 A"  113 A'  114 A'  115 A'  116 A'  117 A'  118 A'   48 A"                 
 25.798  25.805  26.036  26.182  26.466  27.928  28.341  28.404
 49 A"  119 A'  120 A'  121 A'  122 A'  123 A'   50 A"  124 A'                 
 28.439  28.529  28.556  28.558  28.623  28.722  66.724 127.885
125 A'   51 A"  126 A'   52 A"  127 A'  128 A'  129 A'   53 A"                 
127.933 127.991 151.714 215.760 215.8301901.882
130 A'  131 A'  132 A'  133 A'  134 A'  135 A'                                 
 --------------------------------------------------------------

          Ground-State Mulliken Net Atomic Charges

     Atom                 Charge (a.u.)
  ----------------------------------------
      1 Cl                    0.366484
      2 Cl                    0.477438
      3 F                    -0.016310
      4 I                     0.114853
      5 C                    -0.541189
      6 C                    -0.401277
  ----------------------------------------
  Sum of atomic charges =     0.000000

 -----------------------------------------------------------------
                    Cartesian Multipole Moments
 -----------------------------------------------------------------
    Charge (ESU x 10^10)
                 0.0000
    Dipole Moment (Debye)
         X      -0.1853      Y       1.5468      Z       0.0000
       Tot       1.5579
    Quadrupole Moments (Debye-Ang)
        XX     -64.6385     XY       0.8843     YY     -72.3117
        XZ      -0.0000     YZ       0.0000     ZZ     -69.9375
    Octopole Moments (Debye-Ang^2)
       XXX     -21.8891    XXY       3.5171    XYY     -14.4898
       YYY      -5.3303    XXZ       0.0000    XYZ       0.0000
       YYZ       0.0000    XZZ      -8.0890    YZZ      -3.5007
       ZZZ       0.0000
    Hexadecapole Moments (Debye-Ang^3)
      XXXX   -1409.3045   XXXY     -13.8276   XXYY    -320.6434
      XYYY     -57.0590   YYYY    -445.0339   XXXZ      -0.0000
      XXYZ      -0.0000   XYYZ      -0.0000   YYYZ      -0.0000
      XXZZ    -268.0493   XYZZ     -18.4953   YYZZ     -88.3895
      XZZZ      -0.0000   YZZZ      -0.0000   ZZZZ     -85.8141
 -----------------------------------------------------------------
 Calculating analytic gradient of the SCF energy
 Gradient of SCF Energy
            1           2           3           4           5           6
    1  -0.0899103  -0.0425761   0.0729947   0.1894852   0.1642262  -0.2942197
    2  -0.1411249  -0.2766291   0.0604810   0.2685387   0.0300627   0.0586716
    3   0.0000000   0.0000000   0.0000000  -0.0000000  -0.0000000   0.0000000
 Max gradient component =       2.942E-01
 RMS gradient           =       1.377E-01
 Gradient time:  CPU 11.20 s  wall 2.90 s
 Geometry Optimization Parameters
   NAtoms,    NIC,     NZ,  NCons,   NDum,   NFix, NCnnct, MaxDiis
        6      37       0       0       0       0       0       0

 Cartesian Hessian Update
 Hessian Updated using BFGS Update


** GEOMETRY OPTIMIZATION IN DELOCALIZED INTERNAL COORDINATES **
   Searching for a Minimum

   Optimization Cycle:   5

                       Coordinates (Angstroms)
     ATOM                X               Y               Z
      1  Cl        3.1191128512    0.6074456340    0.0000000000
      2  Cl       -0.7175241337    1.6130225626    0.0000000000
      3  F         2.4216669642   -1.4095146006    0.0000000000
      4  I        -1.5286261567   -0.5999154867    0.0000000000
      5  C         1.7937621404   -0.1893910708    0.0000000000
      6  C         0.0341626294    0.2619462466    0.0000000000
   Point Group: cs    Number of degrees of freedom:     9


   Energy is  -8015.683241009

 Hessian Updated using BFGS Update

  9 Hessian modes will be used to form the next step
  Hessian Eigenvalues:
     0.052989    0.188392    0.249070    0.250224    0.327459    0.386328
     0.701288    0.961352    1.172999

 Minimum Search - Taking Simple RFO Step
 Searching for Lamda that Minimizes Along All modes
 Value Taken    Lamda =  -0.25755589
 Calculated Step too Large.  Step scaled by  0.358895
 Step Taken.  Stepsize is  0.300000

                             Maximum     Tolerance    Cnvgd?
         Gradient           0.209906      0.000300      NO
         Displacement       0.194779      0.001200      NO
         Energy change     -0.104034      0.000001      NO


 New Cartesian Coordinates Obtained by Inverse Iteration

 Displacement from previous Coordinates is:  0.317663
 ----------------------------------------------------------------
             Standard Nuclear Orientation (Angstroms)
    I     Atom           X                Y                Z
 ----------------------------------------------------------------
    1      Cl      3.0811210398     0.6426721765     0.0000000000
    2      Cl     -0.6420655681     1.6263880247     0.0000000000
    3      F       2.3315175145    -1.3985086262     0.0000000000
    4      I      -1.4897145792    -0.6515688505     0.0000000000
    5      C       1.7433793674    -0.1762653550     0.0000000000
    6      C       0.0983165205     0.2408759156     0.0000000000
 ----------------------------------------------------------------
 Molecular Point Group                 Cs    NOp =  2
 Largest Abelian Subgroup              Cs    NOp =  2
 Nuclear Repulsion Energy =   748.6326813769 hartrees
 There are       54 alpha and       54 beta electrons
 Applying Cartesian multipole field
    Component          Value
    ---------          -----
     (2,0,0)        1.00000E-11
     (0,2,0)        2.00000E-11
     (0,0,2)       -3.00000E-11
 Nucleus-field energy     =     0.0000000192 hartrees
 Requested basis set is 6-311++G(d,p)
 There are 68 shells and 188 basis functions
 A cutoff of  1.0D-11 yielded   1827 shell pairs
 There are     15097 function pairs (     16744 Cartesian)
 Smallest overlap matrix eigenvalue = 6.04E-05
 Guess MOs from SCF MO coefficient file

 -----------------------------------------------------------------------
  General SCF calculation program by
  Eric Jon Sundstrom, Paul Horn, Yuezhi Mao, Dmitri Zuev, Alec White,
  David Stuck, Shaama M.S., Shane Yost, Joonho Lee, David Small,
  Daniel Levine, Susi Lehtola, Hugh Burton, Evgeny Epifanovsky
 -----------------------------------------------------------------------
 Exchange:     0.2000 Hartree-Fock + 0.0800 Slater + 0.7200 B88
 Correlation:  0.1900 VWN1RPA + 0.8100 LYP
 Using SG-1 standard quadrature grid
 using 4 threads for integral computing
 -------------------------------------------------------
 OpenMP Integral computing Module                
 Release: version 2.0, May 2017, Q-Chem Inc. Pleasanton 
 -------------------------------------------------------
 -------------------------------------------------------
 OpenMP BLAS3 based DFT computing Module                
 Release: version 1.0, May 2013, Q-Chem Inc. Pittsburgh 
 -------------------------------------------------------
 A restricted SCF calculation will be
 performed using DIIS
 SCF converges when DIIS error is below 1.0e-08
 ---------------------------------------
  Cycle       Energy         DIIS error
 ---------------------------------------
    1   -8015.7659443130      1.01e-03  
    2   -8015.7702155429      4.46e-04  
    3   -8015.7671346978      8.89e-04  
    4   -8015.7709239041      1.93e-04  
    5   -8015.7710829626      4.83e-05  
    6   -8015.7710884482      1.07e-05  
    7   -8015.7710888372      3.29e-06  
    8   -8015.7710888820      1.57e-06  
    9   -8015.7710888928      3.86e-07  
   10   -8015.7710888933      1.22e-07  
   11   -8015.7710888933      4.46e-08  
   12   -8015.7710888933      1.00e-08  Convergence criterion met
 ---------------------------------------
 SCF time:   CPU 36.82s  wall 10.00s 
 SCF   energy in the final basis set =    -8015.7710888933
 Total energy in the final basis set =    -8015.7710888933

 --------------------------------------------------------------
             Orbital Energies (a.u.) and Symmetries
 --------------------------------------------------------------

 Alpha MOs, Restricted
 -- Occupied --                  
******* -176.32 -165.72 -165.72 -165.72 -101.60 -101.59  -35.82
  1 A'    2 A'    3 A'    1 A"    4 A'    5 A'    6 A'    7 A'                 
-31.309 -31.304 -31.303 -24.728 -22.959 -22.958 -22.958 -22.954
  8 A'    2 A"    9 A'   10 A'   11 A'    3 A"   12 A'   13 A'                 
-22.954 -10.364 -10.301  -9.519  -9.514  -7.283  -7.279  -7.274
  4 A"   14 A'   15 A'   16 A'   17 A'   18 A'   19 A'    5 A"                 
 -7.272  -7.268  -7.268  -6.369  -4.783  -4.767  -4.767  -2.052
 20 A'    6 A"   21 A'   22 A'   23 A'    7 A"   24 A'   25 A'                 
 -2.045  -2.045  -2.031  -2.031  -1.278  -1.000  -0.948  -0.745
 26 A'    8 A"   27 A'    9 A"   28 A'   29 A'   30 A'   31 A'                 
 -0.681  -0.612  -0.546  -0.537  -0.518  -0.462  -0.452  -0.445
 32 A'   33 A'   34 A'   35 A'   10 A"   36 A'   11 A"   37 A'                 
 -0.392  -0.381  -0.348  -0.299  -0.234  -0.224
 12 A"   38 A'   39 A'   13 A"   40 A'   14 A"                                 
 -- Virtual --                   
 -0.090  -0.040  -0.005   0.005   0.011   0.042   0.049   0.052
 15 A"   41 A'   42 A'   43 A'   44 A'   45 A'   16 A"   46 A'                 
  0.060   0.074   0.083   0.086   0.098   0.106   0.110   0.126
 47 A'   48 A'   17 A"   49 A'   18 A"   50 A'   51 A'   52 A'                 
  0.137   0.137   0.170   0.183   0.195   0.207   0.229   0.269
 19 A"   53 A'   54 A'   55 A'   56 A'   57 A'   20 A"   58 A'                 
  0.278   0.299   0.316   0.349   0.352   0.368   0.386   0.398
 59 A'   21 A"   60 A'   61 A'   62 A'   22 A"   63 A'   64 A'                 
  0.416   0.425   0.432   0.450   0.451   0.480   0.482   0.496
 65 A'   23 A"   24 A"   66 A'   25 A"   67 A'   68 A'   69 A'                 
  0.520   0.537   0.575   0.598   0.616   0.699   0.706   0.736
 26 A"   70 A'   27 A"   71 A'   72 A'   28 A"   73 A'   74 A'                 
  0.750   0.816   0.825   0.828   0.859   0.903   0.929   0.945
 75 A'   29 A"   76 A'   30 A"   31 A"   77 A'   78 A'   79 A'                 
  0.983   1.032   1.154   1.164   1.199   1.207   1.322   1.355
 80 A'   81 A'   82 A'   32 A"   83 A'   84 A'   33 A"   34 A"                 
  1.358   1.408   1.409   1.425   1.472   1.508   1.526   1.599
 85 A'   35 A"   86 A'   87 A'   88 A'   36 A"   89 A'   90 A'                 
  1.690   1.716   1.762   1.881   2.020   2.201   2.224   2.244
 91 A'   37 A"   92 A'   93 A'   94 A'   38 A"   95 A'   39 A"                 
  2.251   2.333   2.379   2.523   2.587   2.721   2.750   2.938
 96 A'   97 A'   98 A'   99 A'   40 A"   41 A"  100 A'  101 A'                 
  3.007   3.574   3.741   3.762   3.934   3.957   3.991   4.018
102 A'  103 A'   42 A"  104 A'   43 A"   44 A"  105 A'  106 A'                 
  4.020   4.144   4.263   4.476   4.683   5.998   6.078   6.168
 45 A"  107 A'  108 A'  109 A'  110 A'   46 A"  111 A'  112 A'                 
  6.273   6.360   6.541   9.751   9.817  23.359  23.392  25.758
 47 A"  113 A'  114 A'  115 A'  116 A'  117 A'  118 A'   48 A"                 
 25.804  25.806  26.057  26.182  26.498  27.921  28.341  28.401
119 A'   49 A"  120 A'  121 A'  122 A'  123 A'   50 A"  124 A'                 
 28.436  28.528  28.554  28.558  28.618  28.717  66.722 127.885
125 A'   51 A"  126 A'   52 A"  127 A'  128 A'  129 A'   53 A"                 
127.931 127.986 151.709 215.748 215.8211901.877
130 A'  131 A'  132 A'  133 A'  134 A'  135 A'                                 

 Beta MOs, Restricted
 -- Occupied --                  
******* -176.32 -165.72 -165.72 -165.72 -101.60 -101.59  -35.82
  1 A'    2 A'    3 A'    1 A"    4 A'    5 A'    6 A'    7 A'                 
-31.309 -31.304 -31.303 -24.728 -22.959 -22.958 -22.958 -22.954
  8 A'    2 A"    9 A'   10 A'   11 A'    3 A"   12 A'   13 A'                 
-22.954 -10.364 -10.301  -9.519  -9.514  -7.283  -7.279  -7.274
  4 A"   14 A'   15 A'   16 A'   17 A'   18 A'   19 A'    5 A"                 
 -7.272  -7.268  -7.268  -6.369  -4.783  -4.767  -4.767  -2.052
 20 A'    6 A"   21 A'   22 A'   23 A'    7 A"   24 A'   25 A'                 
 -2.045  -2.045  -2.031  -2.031  -1.278  -1.000  -0.948  -0.745
 26 A'    8 A"   27 A'    9 A"   28 A'   29 A'   30 A'   31 A'                 
 -0.681  -0.612  -0.546  -0.537  -0.518  -0.462  -0.452  -0.445
 32 A'   33 A'   34 A'   35 A'   10 A"   36 A'   11 A"   37 A'                 
 -0.392  -0.381  -0.348  -0.299  -0.234  -0.224
 12 A"   38 A'   39 A'   13 A"   40 A'   14 A"                                 
 -- Virtual --                   
 -0.090  -0.040  -0.005   0.005   0.011   0.042   0.049   0.052
 15 A"   41 A'   42 A'   43 A'   44 A'   45 A'   16 A"   46 A'                 
  0.060   0.074   0.083   0.086   0.098   0.106   0.110   0.126
 47 A'   48 A'   17 A"   49 A'   18 A"   50 A'   51 A'   52 A'                 
  0.137   0.137   0.170   0.183   0.195   0.207   0.229   0.269
 19 A"   53 A'   54 A'   55 A'   56 A'   57 A'   20 A"   58 A'                 
  0.278   0.299   0.316   0.349   0.352   0.368   0.386   0.398
 59 A'   21 A"   60 A'   61 A'   62 A'   22 A"   63 A'   64 A'                 
  0.416   0.425   0.432   0.450   0.451   0.480   0.482   0.496
 65 A'   23 A"   24 A"   66 A'   25 A"   67 A'   68 A'   69 A'                 
  0.520   0.537   0.575   0.598   0.616   0.699   0.706   0.736
 26 A"   70 A'   27 A"   71 A'   72 A'   28 A"   73 A'   74 A'                 
  0.750   0.816   0.825   0.828   0.859   0.903   0.929   0.945
 75 A'   29 A"   76 A'   30 A"   31 A"   77 A'   78 A'   79 A'                 
  0.983   1.032   1.154   1.164   1.199   1.207   1.322   1.355
 80 A'   81 A'   82 A'   32 A"   83 A'   84 A'   33 A"   34 A"                 
  1.358   1.408   1.409   1.425   1.472   1.508   1.526   1.599
 85 A'   35 A"   86 A'   87 A'   88 A'   36 A"   89 A'   90 A'                 
  1.690   1.716   1.762   1.881   2.020   2.201   2.224   2.244
 91 A'   37 A"   92 A'   93 A'   94 A'   38 A"   95 A'   39 A"                 
  2.251   2.333   2.379   2.523   2.587   2.721   2.750   2.938
 96 A'   97 A'   98 A'   99 A'   40 A"   41 A"  100 A'  101 A'                 
  3.007   3.574   3.741   3.762   3.934   3.957   3.991   4.018
102 A'  103 A'   42 A"  104 A'   43 A"   44 A"  105 A'  106 A'                 
  4.020   4.144   4.263   4.476   4.683   5.998   6.078   6.168
 45 A"  107 A'  108 A'  109 A'  110 A'   46 A"  111 A'  112 A'                 
  6.273   6.360   6.541   9.751   9.817  23.359  23.392  25.758
 47 A"  113 A'  114 A'  115 A'  116 A'  117 A'  118 A'   48 A"                 
 25.804  25.806  26.057  26.182  26.498  27.921  28.341  28.401
119 A'   49 A"  120 A'  121 A'  122 A'  123 A'   50 A"  124 A'                 
 28.436  28.528  28.554  28.558  28.618  28.717  66.722 127.885
125 A'   51 A"  126 A'   52 A"  127 A'  128 A'  129 A'   53 A"                 
127.931 127.986 151.709 215.748 215.8211901.877
130 A'  131 A'  132 A'  133 A'  134 A'  135 A'                                 
 --------------------------------------------------------------

          Ground-State Mulliken Net Atomic Charges

     Atom                 Charge (a.u.)
  ----------------------------------------
      1 Cl                    0.361691
      2 Cl                    0.447445
      3 F                    -0.008907
      4 I                     0.124935
      5 C                    -0.579218
      6 C                    -0.345946
  ----------------------------------------
  Sum of atomic charges =     0.000000

 -----------------------------------------------------------------
                    Cartesian Multipole Moments
 -----------------------------------------------------------------
    Charge (ESU x 10^10)
                 0.0000
    Dipole Moment (Debye)
         X      -0.2158      Y       1.2674      Z       0.0000
       Tot       1.2857
    Quadrupole Moments (Debye-Ang)
        XX     -64.9206     XY       1.1066     YY     -72.0926
        XZ       0.0000     YZ       0.0000     ZZ     -69.9298
    Octopole Moments (Debye-Ang^2)
       XXX     -27.0118    XXY       2.9119    XYY     -15.5366
       YYY      -3.5046    XXZ      -0.0000    XYZ      -0.0000
       YYZ      -0.0000    XZZ      -9.2461    YZZ      -2.8822
       ZZZ       0.0000
    Hexadecapole Moments (Debye-Ang^3)
      XXXX   -1353.4515   XXXY     -27.5432   XXYY    -310.8874
      XYYY     -71.5076   YYYY    -458.1628   XXXZ       0.0000
      XXYZ       0.0000   XYYZ       0.0000   YYYZ      -0.0000
      XXZZ    -257.8801   XYZZ     -23.4861   YYZZ     -90.9861
      XZZZ       0.0000   YZZZ       0.0000   ZZZZ     -85.6003
 -----------------------------------------------------------------
 Calculating analytic gradient of the SCF energy
 Gradient of SCF Energy
            1           2           3           4           5           6
    1  -0.0727024  -0.0386647   0.0637910   0.1520768   0.1598740  -0.2643746
    2  -0.1185389  -0.2267547   0.0532621   0.2210128   0.0151548   0.0558639
    3   0.0000000  -0.0000000   0.0000000   0.0000000  -0.0000000  -0.0000000
 Max gradient component =       2.644E-01
 RMS gradient           =       1.178E-01
 Gradient time:  CPU 11.31 s  wall 2.94 s
 Geometry Optimization Parameters
   NAtoms,    NIC,     NZ,  NCons,   NDum,   NFix, NCnnct, MaxDiis
        6      37       0       0       0       0       0       0

 Cartesian Hessian Update
 Hessian Updated using BFGS Update


** GEOMETRY OPTIMIZATION IN DELOCALIZED INTERNAL COORDINATES **
   Searching for a Minimum

   Optimization Cycle:   6

                       Coordinates (Angstroms)
     ATOM                X               Y               Z
      1  Cl        3.0811210398    0.6426721765    0.0000000000
      2  Cl       -0.6420655681    1.6263880247    0.0000000000
      3  F         2.3315175145   -1.3985086262    0.0000000000
      4  I        -1.4897145792   -0.6515688505    0.0000000000
      5  C         1.7433793674   -0.1762653550    0.0000000000
      6  C         0.0983165205    0.2408759156    0.0000000000
   Point Group: cs    Number of degrees of freedom:     9


   Energy is  -8015.771088893

 Hessian Updated using BFGS Update

  9 Hessian modes will be used to form the next step
  Hessian Eigenvalues:
     0.049325    0.190177    0.249054    0.250549    0.333598    0.389161
     0.678429    0.961773    1.170906

 Minimum Search - Taking Simple RFO Step
 Searching for Lamda that Minimizes Along All modes
 Value Taken    Lamda =  -0.23151482
 Calculated Step too Large.  Step scaled by  0.350699
 Step Taken.  Stepsize is  0.300000

                             Maximum     Tolerance    Cnvgd?
         Gradient           0.188566      0.000300      NO
         Displacement       0.200925      0.001200      NO
         Energy change     -0.087848      0.000001      NO


 New Cartesian Coordinates Obtained by Inverse Iteration

 Displacement from previous Coordinates is:  0.327692
 ----------------------------------------------------------------
             Standard Nuclear Orientation (Angstroms)
    I     Atom           X                Y                Z
 ----------------------------------------------------------------
    1      Cl      3.0382058341     0.6756918514     0.0000000000
    2      Cl     -0.5661216034     1.6367664888     0.0000000000
    3      F       2.2400065669    -1.3869417092     0.0000000000
    4      I      -1.4440899828    -0.7016415137     0.0000000000
    5      C       1.6886058411    -0.1616859481     0.0000000000
    6      C       0.1659476390     0.2214041159     0.0000000000
 ----------------------------------------------------------------
 Molecular Point Group                 Cs    NOp =  2
 Largest Abelian Subgroup              Cs    NOp =  2
 Nuclear Repulsion Energy =   750.1869638168 hartrees
 There are       54 alpha and       54 beta electrons
 Applying Cartesian multipole field
    Component          Value
    ---------          -----
     (2,0,0)        1.00000E-11
     (0,2,0)        2.00000E-11
     (0,0,2)       -3.00000E-11
 Nucleus-field energy     =     0.0000000189 hartrees
 Requested basis set is 6-311++G(d,p)
 There are 68 shells and 188 basis functions
 A cutoff of  1.0D-11 yielded   1830 shell pairs
 There are     15147 function pairs (     16799 Cartesian)
 Smallest overlap matrix eigenvalue = 4.13E-05
 Guess MOs from SCF MO coefficient file

 -----------------------------------------------------------------------
  General SCF calculation program by
  Eric Jon Sundstrom, Paul Horn, Yuezhi Mao, Dmitri Zuev, Alec White,
  David Stuck, Shaama M.S., Shane Yost, Joonho Lee, David Small,
  Daniel Levine, Susi Lehtola, Hugh Burton, Evgeny Epifanovsky
 -----------------------------------------------------------------------
 Exchange:     0.2000 Hartree-Fock + 0.0800 Slater + 0.7200 B88
 Correlation:  0.1900 VWN1RPA + 0.8100 LYP
 Using SG-1 standard quadrature grid
 using 4 threads for integral computing
 -------------------------------------------------------
 OpenMP Integral computing Module                
 Release: version 2.0, May 2017, Q-Chem Inc. Pleasanton 
 -------------------------------------------------------
 -------------------------------------------------------
 OpenMP BLAS3 based DFT computing Module                
 Release: version 1.0, May 2013, Q-Chem Inc. Pittsburgh 
 -------------------------------------------------------
 A restricted SCF calculation will be
 performed using DIIS
 SCF converges when DIIS error is below 1.0e-08
 ---------------------------------------
  Cycle       Energy         DIIS error
 ---------------------------------------
    1   -8015.8415346590      1.14e-03  
    2   -8015.8467230154      4.10e-04  
    3   -8015.8454116307      6.61e-04  
    4   -8015.8472903046      1.71e-04  
    5   -8015.8474120805      5.59e-05  
    6   -8015.8474218782      9.32e-06  
    7   -8015.8474221906      2.50e-06  
    8   -8015.8474222152      1.18e-06  
    9   -8015.8474222206      2.76e-07  
   10   -8015.8474222208      6.66e-08  
   11   -8015.8474222208      2.46e-08  
   12   -8015.8474222208      5.85e-09  Convergence criterion met
 ---------------------------------------
 SCF time:   CPU 37.12s  wall 10.00s 
 SCF   energy in the final basis set =    -8015.8474222208
 Total energy in the final basis set =    -8015.8474222208

 --------------------------------------------------------------
             Orbital Energies (a.u.) and Symmetries
 --------------------------------------------------------------

 Alpha MOs, Restricted
 -- Occupied --                  
******* -176.32 -165.72 -165.72 -165.72 -101.60 -101.59  -35.82
  1 A'    2 A'    3 A'    1 A"    4 A'    5 A'    6 A'    7 A'                 
-31.309 -31.304 -31.303 -24.729 -22.959 -22.958 -22.958 -22.954
  8 A'    2 A"    9 A'   10 A'   11 A'    3 A"   12 A'   13 A'                 
-22.954 -10.360 -10.297  -9.516  -9.510  -7.281  -7.275  -7.271
  4 A"   14 A'   15 A'   16 A'   17 A'   18 A'   19 A'    5 A"                 
 -7.270  -7.264  -7.264  -6.369  -4.782  -4.767  -4.766  -2.051
 20 A'    6 A"   21 A'   22 A'   23 A'    7 A"   24 A'   25 A'                 
 -2.044  -2.044  -2.030  -2.030  -1.282  -0.985  -0.941  -0.749
  8 A"   26 A'   27 A'    9 A"   28 A'   29 A'   30 A'   31 A'                 
 -0.693  -0.619  -0.548  -0.537  -0.521  -0.458  -0.444  -0.443
 32 A'   33 A'   34 A'   35 A'   10 A"   36 A'   11 A"   37 A'                 
 -0.390  -0.379  -0.351  -0.301  -0.241  -0.234
 12 A"   38 A'   39 A'   13 A"   40 A'   14 A"                                 
 -- Virtual --                   
 -0.076  -0.032  -0.002   0.003   0.013   0.050   0.052   0.060
 15 A"   41 A'   42 A'   43 A'   44 A'   16 A"   45 A'   46 A'                 
  0.061   0.078   0.083   0.086   0.098   0.106   0.114   0.129
 47 A'   48 A'   17 A"   49 A'   18 A"   50 A'   51 A'   52 A'                 
  0.137   0.138   0.178   0.184   0.204   0.207   0.230   0.277
 19 A"   53 A'   54 A'   55 A'   56 A'   57 A'   20 A"   58 A'                 
  0.284   0.300   0.315   0.342   0.349   0.371   0.393   0.405
 59 A'   21 A"   60 A'   61 A'   62 A'   22 A"   63 A'   64 A'                 
  0.423   0.428   0.432   0.454   0.457   0.472   0.482   0.497
 65 A'   23 A"   24 A"   66 A'   25 A"   67 A'   68 A'   69 A'                 
  0.522   0.538   0.576   0.613   0.622   0.700   0.712   0.737
 26 A"   70 A'   27 A"   71 A'   72 A'   28 A"   73 A'   74 A'                 
  0.751   0.818   0.830   0.833   0.875   0.910   0.925   0.962
 75 A'   29 A"   30 A"   76 A'   31 A"   77 A'   78 A'   79 A'                 
  0.978   1.033   1.141   1.150   1.205   1.218   1.323   1.356
 80 A'   81 A'   82 A'   32 A"   83 A'   84 A'   33 A"   34 A"                 
  1.372   1.376   1.401   1.432   1.473   1.524   1.530   1.631
 85 A'   35 A"   86 A'   87 A'   88 A'   89 A'   36 A"   90 A'                 
  1.723   1.758   1.769   1.883   2.052   2.202   2.241   2.252
 91 A'   92 A'   37 A"   93 A'   94 A'   38 A"   95 A'   39 A"                 
  2.290   2.360   2.392   2.540   2.583   2.752   2.805   2.969
 96 A'   97 A'   98 A'   99 A'   40 A"   41 A"  100 A'  101 A'                 
  3.026   3.630   3.741   3.768   3.945   3.956   4.002   4.018
102 A'  103 A'   42 A"  104 A'   43 A"   44 A"  105 A'  106 A'                 
  4.022   4.138   4.260   4.474   4.714   5.999   6.077   6.164
 45 A"  107 A'  108 A'  109 A'  110 A'   46 A"  111 A'  112 A'                 
  6.273   6.359   6.571   9.746   9.815  23.355  23.480  25.758
 47 A"  113 A'  114 A'  115 A'  116 A'  117 A'  118 A'   48 A"                 
 25.812  25.813  26.077  26.195  26.532  27.917  28.342  28.398
119 A'   49 A"  120 A'  121 A'  122 A'  123 A'   50 A"  124 A'                 
 28.433  28.527  28.552  28.558  28.614  28.716  66.723 127.885
125 A'   51 A"  126 A'   52 A"  127 A'  128 A'  129 A'   53 A"                 
127.929 127.982 151.705 215.741 215.8151901.873
130 A'  131 A'  132 A'  133 A'  134 A'  135 A'                                 

 Beta MOs, Restricted
 -- Occupied --                  
******* -176.32 -165.72 -165.72 -165.72 -101.60 -101.59  -35.82
  1 A'    2 A'    3 A'    1 A"    4 A'    5 A'    6 A'    7 A'                 
-31.309 -31.304 -31.303 -24.729 -22.959 -22.958 -22.958 -22.954
  8 A'    2 A"    9 A'   10 A'   11 A'    3 A"   12 A'   13 A'                 
-22.954 -10.360 -10.297  -9.516  -9.510  -7.281  -7.275  -7.271
  4 A"   14 A'   15 A'   16 A'   17 A'   18 A'   19 A'    5 A"                 
 -7.270  -7.264  -7.264  -6.369  -4.782  -4.767  -4.766  -2.051
 20 A'    6 A"   21 A'   22 A'   23 A'    7 A"   24 A'   25 A'                 
 -2.044  -2.044  -2.030  -2.030  -1.282  -0.985  -0.941  -0.749
  8 A"   26 A'   27 A'    9 A"   28 A'   29 A'   30 A'   31 A'                 
 -0.693  -0.619  -0.548  -0.537  -0.521  -0.458  -0.444  -0.443
 32 A'   33 A'   34 A'   35 A'   10 A"   36 A'   11 A"   37 A'                 
 -0.390  -0.379  -0.351  -0.301  -0.241  -0.234
 12 A"   38 A'   39 A'   13 A"   40 A'   14 A"                                 
 -- Virtual --                   
 -0.076  -0.032  -0.002   0.003   0.013   0.050   0.052   0.060
 15 A"   41 A'   42 A'   43 A'   44 A'   16 A"   45 A'   46 A'                 
  0.061   0.078   0.083   0.086   0.098   0.106   0.114   0.129
 47 A'   48 A'   17 A"   49 A'   18 A"   50 A'   51 A'   52 A'                 
  0.137   0.138   0.178   0.184   0.204   0.207   0.230   0.277
 19 A"   53 A'   54 A'   55 A'   56 A'   57 A'   20 A"   58 A'                 
  0.284   0.300   0.315   0.342   0.349   0.371   0.393   0.405
 59 A'   21 A"   60 A'   61 A'   62 A'   22 A"   63 A'   64 A'                 
  0.423   0.428   0.432   0.454   0.457   0.472   0.482   0.497
 65 A'   23 A"   24 A"   66 A'   25 A"   67 A'   68 A'   69 A'                 
  0.522   0.538   0.576   0.613   0.622   0.700   0.712   0.737
 26 A"   70 A'   27 A"   71 A'   72 A'   28 A"   73 A'   74 A'                 
  0.751   0.818   0.830   0.833   0.875   0.910   0.925   0.962
 75 A'   29 A"   30 A"   76 A'   31 A"   77 A'   78 A'   79 A'                 
  0.978   1.033   1.141   1.150   1.205   1.218   1.323   1.356
 80 A'   81 A'   82 A'   32 A"   83 A'   84 A'   33 A"   34 A"                 
  1.372   1.376   1.401   1.432   1.473   1.524   1.530   1.631
 85 A'   35 A"   86 A'   87 A'   88 A'   89 A'   36 A"   90 A'                 
  1.723   1.758   1.769   1.883   2.052   2.202   2.241   2.252
 91 A'   92 A'   37 A"   93 A'   94 A'   38 A"   95 A'   39 A"                 
  2.290   2.360   2.392   2.540   2.583   2.752   2.805   2.969
 96 A'   97 A'   98 A'   99 A'   40 A"   41 A"  100 A'  101 A'                 
  3.026   3.630   3.741   3.768   3.945   3.956   4.002   4.018
102 A'  103 A'   42 A"  104 A'   43 A"   44 A"  105 A'  106 A'                 
  4.022   4.138   4.260   4.474   4.714   5.999   6.077   6.164
 45 A"  107 A'  108 A'  109 A'  110 A'   46 A"  111 A'  112 A'                 
  6.273   6.359   6.571   9.746   9.815  23.355  23.480  25.758
 47 A"  113 A'  114 A'  115 A'  116 A'  117 A'  118 A'   48 A"                 
 25.812  25.813  26.077  26.195  26.532  27.917  28.342  28.398
119 A'   49 A"  120 A'  121 A'  122 A'  123 A'   50 A"  124 A'                 
 28.433  28.527  28.552  28.558  28.614  28.716  66.723 127.885
125 A'   51 A"  126 A'   52 A"  127 A'  128 A'  129 A'   53 A"                 
127.929 127.982 151.705 215.741 215.8151901.873
130 A'  131 A'  132 A'  133 A'  134 A'  135 A'                                 
 --------------------------------------------------------------

          Ground-State Mulliken Net Atomic Charges

     Atom                 Charge (a.u.)
  ----------------------------------------
      1 Cl                    0.358356
      2 Cl                    0.426963
      3 F                    -0.006416
      4 I                     0.130425
      5 C                    -0.621692
      6 C                    -0.287636
  ----------------------------------------
  Sum of atomic charges =     0.000000

 -----------------------------------------------------------------
                    Cartesian Multipole Moments
 -----------------------------------------------------------------
    Charge (ESU x 10^10)
                 0.0000
    Dipole Moment (Debye)
         X      -0.2341      Y       1.0517      Z      -0.0000
       Tot       1.0775
    Quadrupole Moments (Debye-Ang)
        XX     -65.2522     XY       1.3160     YY     -71.8977
        XZ       0.0000     YZ       0.0000     ZZ     -69.8586
    Octopole Moments (Debye-Ang^2)
       XXX     -32.2178    XXY       2.5322    XYY     -16.8095
       YYY      -1.4769    XXZ      -0.0000    XYZ      -0.0000
       YYZ      -0.0000    XZZ     -10.4194    YZZ      -2.2303
       ZZZ      -0.0000
    Hexadecapole Moments (Debye-Ang^3)
      XXXX   -1294.5637   XXXY     -40.3517   XXYY    -300.8660
      XYYY     -84.4880   YYYY    -471.4022   XXXZ       0.0000
      XXYZ       0.0000   XYYZ       0.0000   YYYZ       0.0000
      XXZZ    -247.0057   XYZZ     -28.0671   YYZZ     -93.6190
      XZZZ       0.0000   YZZZ       0.0000   ZZZZ     -85.2773
 -----------------------------------------------------------------
 Calculating analytic gradient of the SCF energy
 Gradient of SCF Energy
            1           2           3           4           5           6
    1  -0.0597924  -0.0346422   0.0537794   0.1238724   0.1443002  -0.2275174
    2  -0.0998087  -0.1881796   0.0487711   0.1847542   0.0061548   0.0483083
    3  -0.0000000   0.0000000  -0.0000000   0.0000000   0.0000000  -0.0000000
 Max gradient component =       2.275E-01
 RMS gradient           =       9.996E-02
 Gradient time:  CPU 11.48 s  wall 2.97 s
 Geometry Optimization Parameters
   NAtoms,    NIC,     NZ,  NCons,   NDum,   NFix, NCnnct, MaxDiis
        6      37       0       0       0       0       0       0

 Cartesian Hessian Update
 Hessian Updated using BFGS Update


** GEOMETRY OPTIMIZATION IN DELOCALIZED INTERNAL COORDINATES **
   Searching for a Minimum

   Optimization Cycle:   7

                       Coordinates (Angstroms)
     ATOM                X               Y               Z
      1  Cl        3.0382058341    0.6756918514    0.0000000000
      2  Cl       -0.5661216034    1.6367664888    0.0000000000
      3  F         2.2400065669   -1.3869417092    0.0000000000
      4  I        -1.4440899828   -0.7016415137    0.0000000000
      5  C         1.6886058411   -0.1616859481    0.0000000000
      6  C         0.1659476390    0.2214041159    0.0000000000
   Point Group: cs    Number of degrees of freedom:     9


   Energy is  -8015.847422221

 Hessian Updated using BFGS Update

  9 Hessian modes will be used to form the next step
  Hessian Eigenvalues:
     0.087533    0.185735    0.248428    0.251021    0.297004    0.392039
     0.603969    0.961913    1.168103

 Minimum Search - Taking Simple RFO Step
 Searching for Lamda that Minimizes Along All modes
 Value Taken    Lamda =  -0.18449909
 Calculated Step too Large.  Step scaled by  0.385664
 Step Taken.  Stepsize is  0.300000

                             Maximum     Tolerance    Cnvgd?
         Gradient           0.163739      0.000300      NO
         Displacement       0.201367      0.001200      NO
         Energy change     -0.076333      0.000001      NO


 New Cartesian Coordinates Obtained by Inverse Iteration

 Displacement from previous Coordinates is:  0.323871
 ----------------------------------------------------------------
             Standard Nuclear Orientation (Angstroms)
    I     Atom           X                Y                Z
 ----------------------------------------------------------------
    1      Cl      2.9955177742     0.7086475112     0.0000000000
    2      Cl     -0.4916681369     1.6498055851     0.0000000000
    3      F       2.1503643495    -1.3782669944     0.0000000000
    4      I      -1.3978335781    -0.7536062724     0.0000000000
    5      C       1.6342154748    -0.1475321009     0.0000000000
    6      C       0.2319584112     0.2045455565     0.0000000000
 ----------------------------------------------------------------
 Molecular Point Group                 Cs    NOp =  2
 Largest Abelian Subgroup              Cs    NOp =  2
 Nuclear Repulsion Energy =   752.1769823671 hartrees
 There are       54 alpha and       54 beta electrons
 Applying Cartesian multipole field
    Component          Value
    ---------          -----
     (2,0,0)        1.00000E-11
     (0,2,0)        2.00000E-11
     (0,0,2)       -3.00000E-11
 Nucleus-field energy     =     0.0000000187 hartrees
 Requested basis set is 6-311++G(d,p)
 There are 68 shells and 188 basis functions
 A cutoff of  1.0D-11 yielded   1843 shell pairs
 There are     15213 function pairs (     16866 Cartesian)
 Smallest overlap matrix eigenvalue = 2.73E-05
 Guess MOs from SCF MO coefficient file

 -----------------------------------------------------------------------
  General SCF calculation program by
  Eric Jon Sundstrom, Paul Horn, Yuezhi Mao, Dmitri Zuev, Alec White,
  David Stuck, Shaama M.S., Shane Yost, Joonho Lee, David Small,
  Daniel Levine, Susi Lehtola, Hugh Burton, Evgeny Epifanovsky
 -----------------------------------------------------------------------
 Exchange:     0.2000 Hartree-Fock + 0.0800 Slater + 0.7200 B88
 Correlation:  0.1900 VWN1RPA + 0.8100 LYP
 Using SG-1 standard quadrature grid
 using 4 threads for integral computing
 -------------------------------------------------------
 OpenMP Integral computing Module                
 Release: version 2.0, May 2017, Q-Chem Inc. Pleasanton 
 -------------------------------------------------------
 -------------------------------------------------------
 OpenMP BLAS3 based DFT computing Module                
 Release: version 1.0, May 2013, Q-Chem Inc. Pittsburgh 
 -------------------------------------------------------
 A restricted SCF calculation will be
 performed using DIIS
 SCF converges when DIIS error is below 1.0e-08
 ---------------------------------------
  Cycle       Energy         DIIS error
 ---------------------------------------
    1   -8015.9034289958      1.31e-03  
    2   -8015.9097487658      4.42e-04  
    3   -8015.9090549496      5.91e-04  
    4   -8015.9104858836      1.14e-04  
    5   -8015.9105279724      6.03e-05  
    6   -8015.9105416972      9.15e-06  
    7   -8015.9105420133      1.85e-06  
    8   -8015.9105420263      8.53e-07  
    9   -8015.9105420290      2.41e-07  
   10   -8015.9105420291      4.90e-08  
   11   -8015.9105420291      1.38e-08  
   12   -8015.9105420291      3.14e-09  Convergence criterion met
 ---------------------------------------
 SCF time:   CPU 37.50s  wall 10.00s 
 SCF   energy in the final basis set =    -8015.9105420291
 Total energy in the final basis set =    -8015.9105420291

 --------------------------------------------------------------
             Orbital Energies (a.u.) and Symmetries
 --------------------------------------------------------------

 Alpha MOs, Restricted
 -- Occupied --                  
******* -176.32 -165.72 -165.72 -165.72 -101.60 -101.59  -35.82
  1 A'    2 A'    3 A'    1 A"    4 A'    5 A'    6 A'    7 A'                 
-31.310 -31.304 -31.304 -24.730 -22.960 -22.959 -22.958 -22.955
  8 A'    2 A"    9 A'   10 A'   11 A'    3 A"   12 A'   13 A'                 
-22.955 -10.353 -10.292  -9.514  -9.507  -7.278  -7.272  -7.269
  4 A"   14 A'   15 A'   16 A'   17 A'   18 A'   19 A'    5 A"                 
 -7.268  -7.261  -7.261  -6.369  -4.782  -4.766  -4.766  -2.050
 20 A'    6 A"   21 A'   22 A'   23 A'    7 A"   24 A'   25 A'                 
 -2.044  -2.044  -2.030  -2.029  -1.284  -0.974  -0.934  -0.762
  8 A"   26 A'   27 A'    9 A"   28 A'   29 A'   30 A'   31 A'                 
 -0.703  -0.624  -0.551  -0.535  -0.524  -0.456  -0.440  -0.438
 32 A'   33 A'   34 A'   35 A'   10 A"   36 A'   37 A'   11 A"                 
 -0.387  -0.376  -0.353  -0.303  -0.248  -0.246
 12 A"   38 A'   39 A'   13 A"   40 A'   14 A"                                 
 -- Virtual --                   
 -0.058  -0.037  -0.005   0.003   0.017   0.051   0.053   0.060
 15 A"   41 A'   42 A'   43 A'   44 A'   16 A"   45 A'   46 A'                 
  0.068   0.079   0.084   0.093   0.098   0.105   0.121   0.132
 47 A'   48 A'   17 A"   49 A'   18 A"   50 A'   51 A'   52 A'                 
  0.137   0.141   0.182   0.191   0.206   0.216   0.230   0.287
 19 A"   53 A'   54 A'   55 A'   56 A'   57 A'   20 A"   58 A'                 
  0.291   0.300   0.318   0.335   0.350   0.372   0.399   0.409
 59 A'   21 A"   60 A'   61 A'   62 A'   22 A"   63 A'   64 A'                 
  0.429   0.432   0.433   0.456   0.461   0.467   0.483   0.502
 23 A"   24 A"   65 A'   66 A'   25 A"   67 A'   68 A'   69 A'                 
  0.518   0.548   0.579   0.626   0.634   0.707   0.719   0.728
 26 A"   70 A'   27 A"   71 A'   72 A'   28 A"   73 A'   74 A'                 
  0.770   0.819   0.832   0.840   0.891   0.916   0.918   0.944
 75 A'   29 A"   30 A"   76 A'   31 A"   77 A'   78 A'   79 A'                 
  1.010   1.033   1.130   1.144   1.206   1.232   1.324   1.349
 80 A'   81 A'   82 A'   32 A"   83 A'   84 A'   33 A"   34 A"                 
  1.362   1.374   1.388   1.442   1.465   1.515   1.556   1.667
 35 A"   85 A'   86 A'   87 A'   88 A'   89 A'   36 A"   90 A'                 
  1.750   1.796   1.827   1.891   2.092   2.205   2.252   2.260
 91 A'   92 A'   37 A"   93 A'   94 A'   38 A"   95 A'   39 A"                 
  2.311   2.404   2.408   2.548   2.588   2.785   2.857   3.019
 96 A'   97 A'   98 A'   99 A'   40 A"   41 A"  100 A'  101 A'                 
  3.080   3.611   3.743   3.776   3.954   3.955   4.002   4.023
102 A'  103 A'   42 A"  104 A'   43 A"   44 A"  105 A'   45 A"                 
  4.029   4.133   4.259   4.473   4.741   5.999   6.074   6.157
106 A'  107 A'  108 A'  109 A'  110 A'   46 A"  111 A'  112 A'                 
  6.275   6.360   6.601   9.743   9.812  23.332  23.704  25.757
 47 A"  113 A'  114 A'  115 A'  116 A'  117 A'  118 A'   48 A"                 
 25.819  25.827  26.091  26.218  26.560  27.912  28.342  28.395
 49 A"  119 A'  120 A'  121 A'  122 A'  123 A'   50 A"  124 A'                 
 28.429  28.526  28.548  28.558  28.611  28.717  66.726 127.885
125 A'   51 A"  126 A'   52 A"  127 A'  128 A'  129 A'   53 A"                 
127.926 127.977 151.701 215.735 215.8101901.868
130 A'  131 A'  132 A'  133 A'  134 A'  135 A'                                 

 Beta MOs, Restricted
 -- Occupied --                  
******* -176.32 -165.72 -165.72 -165.72 -101.60 -101.59  -35.82
  1 A'    2 A'    3 A'    1 A"    4 A'    5 A'    6 A'    7 A'                 
-31.310 -31.304 -31.304 -24.730 -22.960 -22.959 -22.958 -22.955
  8 A'    2 A"    9 A'   10 A'   11 A'    3 A"   12 A'   13 A'                 
-22.955 -10.353 -10.292  -9.514  -9.507  -7.278  -7.272  -7.269
  4 A"   14 A'   15 A'   16 A'   17 A'   18 A'   19 A'    5 A"                 
 -7.268  -7.261  -7.261  -6.369  -4.782  -4.766  -4.766  -2.050
 20 A'    6 A"   21 A'   22 A'   23 A'    7 A"   24 A'   25 A'                 
 -2.044  -2.044  -2.030  -2.029  -1.284  -0.974  -0.934  -0.762
  8 A"   26 A'   27 A'    9 A"   28 A'   29 A'   30 A'   31 A'                 
 -0.703  -0.624  -0.551  -0.535  -0.524  -0.456  -0.440  -0.438
 32 A'   33 A'   34 A'   35 A'   10 A"   36 A'   37 A'   11 A"                 
 -0.387  -0.376  -0.353  -0.303  -0.248  -0.246
 12 A"   38 A'   39 A'   13 A"   40 A'   14 A"                                 
 -- Virtual --                   
 -0.058  -0.037  -0.005   0.003   0.017   0.051   0.053   0.060
 15 A"   41 A'   42 A'   43 A'   44 A'   16 A"   45 A'   46 A'                 
  0.068   0.079   0.084   0.093   0.098   0.105   0.121   0.132
 47 A'   48 A'   17 A"   49 A'   18 A"   50 A'   51 A'   52 A'                 
  0.137   0.141   0.182   0.191   0.206   0.216   0.230   0.287
 19 A"   53 A'   54 A'   55 A'   56 A'   57 A'   20 A"   58 A'                 
  0.291   0.300   0.318   0.335   0.350   0.372   0.399   0.409
 59 A'   21 A"   60 A'   61 A'   62 A'   22 A"   63 A'   64 A'                 
  0.429   0.432   0.433   0.456   0.461   0.467   0.483   0.502
 23 A"   24 A"   65 A'   66 A'   25 A"   67 A'   68 A'   69 A'                 
  0.518   0.548   0.579   0.626   0.634   0.707   0.719   0.728
 26 A"   70 A'   27 A"   71 A'   72 A'   28 A"   73 A'   74 A'                 
  0.770   0.819   0.832   0.840   0.891   0.916   0.918   0.944
 75 A'   29 A"   30 A"   76 A'   31 A"   77 A'   78 A'   79 A'                 
  1.010   1.033   1.130   1.144   1.206   1.232   1.324   1.349
 80 A'   81 A'   82 A'   32 A"   83 A'   84 A'   33 A"   34 A"                 
  1.362   1.374   1.388   1.442   1.465   1.515   1.556   1.667
 35 A"   85 A'   86 A'   87 A'   88 A'   89 A'   36 A"   90 A'                 
  1.750   1.796   1.827   1.891   2.092   2.205   2.252   2.260
 91 A'   92 A'   37 A"   93 A'   94 A'   38 A"   95 A'   39 A"                 
  2.311   2.404   2.408   2.548   2.588   2.785   2.857   3.019
 96 A'   97 A'   98 A'   99 A'   40 A"   41 A"  100 A'  101 A'                 
  3.080   3.611   3.743   3.776   3.954   3.955   4.002   4.023
102 A'  103 A'   42 A"  104 A'   43 A"   44 A"  105 A'   45 A"                 
  4.029   4.133   4.259   4.473   4.741   5.999   6.074   6.157
106 A'  107 A'  108 A'  109 A'  110 A'   46 A"  111 A'  112 A'                 
  6.275   6.360   6.601   9.743   9.812  23.332  23.704  25.757
 47 A"  113 A'  114 A'  115 A'  116 A'  117 A'  118 A'   48 A"                 
 25.819  25.827  26.091  26.218  26.560  27.912  28.342  28.395
 49 A"  119 A'  120 A'  121 A'  122 A'  123 A'   50 A"  124 A'                 
 28.429  28.526  28.548  28.558  28.611  28.717  66.726 127.885
125 A'   51 A"  126 A'   52 A"  127 A'  128 A'  129 A'   53 A"                 
127.926 127.977 151.701 215.735 215.8101901.868
130 A'  131 A'  132 A'  133 A'  134 A'  135 A'                                 
 --------------------------------------------------------------

          Ground-State Mulliken Net Atomic Charges

     Atom                 Charge (a.u.)
  ----------------------------------------
      1 Cl                    0.357038
      2 Cl                    0.412553
      3 F                    -0.008732
      4 I                     0.136428
      5 C                    -0.675143
      6 C                    -0.222144
  ----------------------------------------
  Sum of atomic charges =     0.000000

 -----------------------------------------------------------------
                    Cartesian Multipole Moments
 -----------------------------------------------------------------
    Charge (ESU x 10^10)
                 0.0000
    Dipole Moment (Debye)
         X      -0.2767      Y       0.8738      Z      -0.0000
       Tot       0.9166
    Quadrupole Moments (Debye-Ang)
        XX     -65.5968     XY       1.5646     YY     -71.6696
        XZ      -0.0000     YZ       0.0000     ZZ     -69.7555
    Octopole Moments (Debye-Ang^2)
       XXX     -37.3710    XXY       2.3424    XYY     -18.2288
       YYY       0.7528    XXZ       0.0000    XYZ       0.0000
       YYZ       0.0000    XZZ     -11.5716    YZZ      -1.5430
       ZZZ      -0.0000
    Hexadecapole Moments (Debye-Ang^3)
      XXXX   -1238.8060   XXXY     -52.4424   XXYY    -291.8795
      XYYY     -96.3906   YYYY    -486.8194   XXXZ       0.0000
      XXYZ       0.0000   XYYZ      -0.0000   YYYZ       0.0000
      XXZZ    -236.5941   XYZZ     -32.4076   YYZZ     -96.7072
      XZZZ      -0.0000   YZZZ      -0.0000   ZZZZ     -84.9422
 -----------------------------------------------------------------
 Calculating analytic gradient of the SCF energy
 Gradient of SCF Energy
            1           2           3           4           5           6
    1  -0.0487641  -0.0302732   0.0425074   0.0982494   0.1009346  -0.1626541
    2  -0.0822281  -0.1536960   0.0446901   0.1519098   0.0065889   0.0327352
    3   0.0000000   0.0000000   0.0000000  -0.0000000  -0.0000000  -0.0000000
 Max gradient component =       1.627E-01
 RMS gradient           =       7.745E-02
 Gradient time:  CPU 11.77 s  wall 3.05 s
 Geometry Optimization Parameters
   NAtoms,    NIC,     NZ,  NCons,   NDum,   NFix, NCnnct, MaxDiis
        6      37       0       0       0       0       0       0

 Cartesian Hessian Update
 Hessian Updated using BFGS Update


** GEOMETRY OPTIMIZATION IN DELOCALIZED INTERNAL COORDINATES **
   Searching for a Minimum

   Optimization Cycle:   8

                       Coordinates (Angstroms)
     ATOM                X               Y               Z
      1  Cl        2.9955177742    0.7086475112    0.0000000000
      2  Cl       -0.4916681369    1.6498055851    0.0000000000
      3  F         2.1503643495   -1.3782669944    0.0000000000
      4  I        -1.3978335781   -0.7536062724    0.0000000000
      5  C         1.6342154748   -0.1475321009    0.0000000000
      6  C         0.2319584112    0.2045455565    0.0000000000
   Point Group: cs    Number of degrees of freedom:     9


   Energy is  -8015.910542029

 Hessian Updated using BFGS Update

  9 Hessian modes will be used to form the next step
  Hessian Eigenvalues:
     0.166535    0.197506    0.242156    0.252368    0.260474    0.394705
     0.561757    0.961880    1.166884

 Minimum Search - Taking Simple RFO Step
 Searching for Lamda that Minimizes Along All modes
 Value Taken    Lamda =  -0.11462569
 Calculated Step too Large.  Step scaled by  0.492850
 Step Taken.  Stepsize is  0.300000

                             Maximum     Tolerance    Cnvgd?
         Gradient           0.121360      0.000300      NO
         Displacement       0.184326      0.001200      NO
         Energy change     -0.063120      0.000001      NO


 New Cartesian Coordinates Obtained by Inverse Iteration

 Displacement from previous Coordinates is:  0.281707
 ----------------------------------------------------------------
             Standard Nuclear Orientation (Angstroms)
    I     Atom           X                Y                Z
 ----------------------------------------------------------------
    1      Cl      2.9698129813     0.7455170466     0.0000000000
    2      Cl     -0.4275488571     1.6783219897     0.0000000000
    3      F       2.0695835590    -1.3798509084     0.0000000000
    4      I      -1.3663613640    -0.8152085989     0.0000000000
    5      C       1.5965706731    -0.1389042423     0.0000000000
    6      C       0.2804973025     0.1937179985     0.0000000000
 ----------------------------------------------------------------
 Molecular Point Group                 Cs    NOp =  2
 Largest Abelian Subgroup              Cs    NOp =  2
 Nuclear Repulsion Energy =   749.3001470360 hartrees
 There are       54 alpha and       54 beta electrons
 Applying Cartesian multipole field
    Component          Value
    ---------          -----
     (2,0,0)        1.00000E-11
     (0,2,0)        2.00000E-11
     (0,0,2)       -3.00000E-11
 Nucleus-field energy     =     0.0000000188 hartrees
 Requested basis set is 6-311++G(d,p)
 There are 68 shells and 188 basis functions
 A cutoff of  1.0D-11 yielded   1845 shell pairs
 There are     15272 function pairs (     16938 Cartesian)
 Smallest overlap matrix eigenvalue = 2.05E-05
 Guess MOs from SCF MO coefficient file

 -----------------------------------------------------------------------
  General SCF calculation program by
  Eric Jon Sundstrom, Paul Horn, Yuezhi Mao, Dmitri Zuev, Alec White,
  David Stuck, Shaama M.S., Shane Yost, Joonho Lee, David Small,
  Daniel Levine, Susi Lehtola, Hugh Burton, Evgeny Epifanovsky
 -----------------------------------------------------------------------
 Exchange:     0.2000 Hartree-Fock + 0.0800 Slater + 0.7200 B88
 Correlation:  0.1900 VWN1RPA + 0.8100 LYP
 Using SG-1 standard quadrature grid
 using 4 threads for integral computing
 -------------------------------------------------------
 OpenMP Integral computing Module                
 Release: version 2.0, May 2017, Q-Chem Inc. Pleasanton 
 -------------------------------------------------------
 -------------------------------------------------------
 OpenMP BLAS3 based DFT computing Module                
 Release: version 1.0, May 2013, Q-Chem Inc. Pittsburgh 
 -------------------------------------------------------
 A restricted SCF calculation will be
 performed using DIIS
 SCF converges when DIIS error is below 1.0e-08
 ---------------------------------------
  Cycle       Energy         DIIS error
 ---------------------------------------
    1   -8015.9504323417      1.23e-03  
    2   -8015.9561643814      3.66e-04  
    3   -8015.9557833328      4.63e-04  
    4   -8015.9566713615      1.00e-04  
    5   -8015.9567085651      3.55e-05  
    6   -8015.9567125969      9.30e-06  
    7   -8015.9567129013      1.62e-06  
    8   -8015.9567129111      8.64e-07  
    9   -8015.9567129138      2.10e-07  
   10   -8015.9567129140      4.40e-08  
   11   -8015.9567129140      9.22e-09  Convergence criterion met
 ---------------------------------------
 SCF time:   CPU 34.44s  wall 10.00s 
 SCF   energy in the final basis set =    -8015.9567129140
 Total energy in the final basis set =    -8015.9567129140

 --------------------------------------------------------------
             Orbital Energies (a.u.) and Symmetries
 --------------------------------------------------------------

 Alpha MOs, Restricted
 -- Occupied --                  
******* -176.32 -165.72 -165.72 -165.72 -101.60 -101.59  -35.82
  1 A'    2 A'    3 A'    1 A"    4 A'    5 A'    6 A'    7 A'                 
-31.311 -31.305 -31.305 -24.731 -22.961 -22.960 -22.960 -22.956
  8 A'    2 A"    9 A'   10 A'   11 A'    3 A"   12 A'   13 A'                 
-22.956 -10.346 -10.287  -9.513  -9.504  -7.277  -7.269  -7.267
  4 A"   14 A'   15 A'   16 A'   17 A'   18 A'   19 A'    5 A"                 
 -7.267  -7.259  -7.258  -6.369  -4.783  -4.767  -4.766  -2.050
 20 A'    6 A"   21 A'   22 A'   23 A'    7 A"   24 A'   25 A'                 
 -2.044  -2.044  -2.030  -2.030  -1.286  -0.963  -0.925  -0.778
  8 A"   26 A'   27 A'    9 A"   28 A'   29 A'   30 A'   31 A'                 
 -0.705  -0.626  -0.553  -0.532  -0.526  -0.453  -0.437  -0.432
 32 A'   33 A'   34 A'   35 A'   10 A"   36 A'   37 A'   11 A"                 
 -0.384  -0.370  -0.355  -0.305  -0.257  -0.255
 12 A"   38 A'   39 A'   13 A"   40 A'   14 A"                                 
 -- Virtual --                   
 -0.046  -0.043  -0.009   0.002   0.019   0.051   0.052   0.058
 41 A'   15 A"   42 A'   43 A'   44 A'   45 A'   16 A"   46 A'                 
  0.071   0.079   0.084   0.096   0.097   0.106   0.126   0.133
 47 A'   48 A'   17 A"   49 A'   18 A"   50 A'   51 A'   52 A'                 
  0.138   0.143   0.180   0.198   0.205   0.223   0.230   0.286
 19 A"   53 A'   54 A'   55 A'   56 A'   57 A'   20 A"   58 A'                 
  0.299   0.299   0.324   0.336   0.352   0.374   0.402   0.412
 21 A"   59 A'   60 A'   61 A'   62 A'   22 A"   63 A'   64 A'                 
  0.431   0.431   0.438   0.453   0.465   0.469   0.481   0.505
 23 A"   24 A"   65 A'   66 A'   25 A"   67 A'   68 A'   69 A'                 
  0.512   0.571   0.582   0.639   0.651   0.712   0.718   0.736
 26 A"   70 A'   27 A"   71 A'   72 A'   73 A'   28 A"   74 A'                 
  0.789   0.820   0.833   0.844   0.903   0.904   0.920   0.927
 75 A'   29 A"   30 A"   76 A'   77 A'   31 A"   78 A'   79 A'                 
  1.018   1.042   1.115   1.142   1.204   1.239   1.319   1.334
 80 A'   81 A'   82 A'   32 A"   83 A'   84 A'   33 A"   34 A"                 
  1.366   1.370   1.381   1.439   1.455   1.517   1.576   1.682
 35 A"   85 A'   86 A'   87 A'   88 A'   89 A'   36 A"   90 A'                 
  1.763   1.839   1.869   1.904   2.132   2.208   2.259   2.265
 91 A'   92 A'   37 A"   93 A'   94 A'   38 A"   95 A'   39 A"                 
  2.308   2.422   2.427   2.549   2.595   2.806   2.875   3.040
 96 A'   97 A'   98 A'   99 A'   40 A"   41 A"  100 A'  101 A'                 
  3.170   3.540   3.745   3.776   3.953   3.961   3.995   4.023
102 A'  103 A'   42 A"  104 A'   43 A"   44 A"  105 A'   45 A"                 
  4.048   4.128   4.256   4.466   4.758   5.999   6.068   6.144
106 A'  107 A'  108 A'  109 A'  110 A'   46 A"  111 A'  112 A'                 
  6.275   6.358   6.622   9.735   9.803  23.298  23.972  25.757
 47 A"  113 A'  114 A'  115 A'  116 A'  117 A'  118 A'   48 A"                 
 25.823  25.841  26.088  26.243  26.564  27.902  28.340  28.390
 49 A"  119 A'  120 A'  121 A'  122 A'  123 A'   50 A"  124 A'                 
 28.422  28.524  28.544  28.556  28.606  28.714  66.727 127.883
125 A'   51 A"  126 A'   52 A"  127 A'  128 A'  129 A'   53 A"                 
127.922 127.968 151.692 215.723 215.7981901.858
130 A'  131 A'  132 A'  133 A'  134 A'  135 A'                                 

 Beta MOs, Restricted
 -- Occupied --                  
******* -176.32 -165.72 -165.72 -165.72 -101.60 -101.59  -35.82
  1 A'    2 A'    3 A'    1 A"    4 A'    5 A'    6 A'    7 A'                 
-31.311 -31.305 -31.305 -24.731 -22.961 -22.960 -22.960 -22.956
  8 A'    2 A"    9 A'   10 A'   11 A'    3 A"   12 A'   13 A'                 
-22.956 -10.346 -10.287  -9.513  -9.504  -7.277  -7.269  -7.267
  4 A"   14 A'   15 A'   16 A'   17 A'   18 A'   19 A'    5 A"                 
 -7.267  -7.259  -7.258  -6.369  -4.783  -4.767  -4.766  -2.050
 20 A'    6 A"   21 A'   22 A'   23 A'    7 A"   24 A'   25 A'                 
 -2.044  -2.044  -2.030  -2.030  -1.286  -0.963  -0.925  -0.778
  8 A"   26 A'   27 A'    9 A"   28 A'   29 A'   30 A'   31 A'                 
 -0.705  -0.626  -0.553  -0.532  -0.526  -0.453  -0.437  -0.432
 32 A'   33 A'   34 A'   35 A'   10 A"   36 A'   37 A'   11 A"                 
 -0.384  -0.370  -0.355  -0.305  -0.257  -0.255
 12 A"   38 A'   39 A'   13 A"   40 A'   14 A"                                 
 -- Virtual --                   
 -0.046  -0.043  -0.009   0.002   0.019   0.051   0.052   0.058
 41 A'   15 A"   42 A'   43 A'   44 A'   45 A'   16 A"   46 A'                 
  0.071   0.079   0.084   0.096   0.097   0.106   0.126   0.133
 47 A'   48 A'   17 A"   49 A'   18 A"   50 A'   51 A'   52 A'                 
  0.138   0.143   0.180   0.198   0.205   0.223   0.230   0.286
 19 A"   53 A'   54 A'   55 A'   56 A'   57 A'   20 A"   58 A'                 
  0.299   0.299   0.324   0.336   0.352   0.374   0.402   0.412
 21 A"   59 A'   60 A'   61 A'   62 A'   22 A"   63 A'   64 A'                 
  0.431   0.431   0.438   0.453   0.465   0.469   0.481   0.505
 23 A"   24 A"   65 A'   66 A'   25 A"   67 A'   68 A'   69 A'                 
  0.512   0.571   0.582   0.639   0.651   0.712   0.718   0.736
 26 A"   70 A'   27 A"   71 A'   72 A'   73 A'   28 A"   74 A'                 
  0.789   0.820   0.833   0.844   0.903   0.904   0.920   0.927
 75 A'   29 A"   30 A"   76 A'   77 A'   31 A"   78 A'   79 A'                 
  1.018   1.042   1.115   1.142   1.204   1.239   1.319   1.334
 80 A'   81 A'   82 A'   32 A"   83 A'   84 A'   33 A"   34 A"                 
  1.366   1.370   1.381   1.439   1.455   1.517   1.576   1.682
 35 A"   85 A'   86 A'   87 A'   88 A'   89 A'   36 A"   90 A'                 
  1.763   1.839   1.869   1.904   2.132   2.208   2.259   2.265
 91 A'   92 A'   37 A"   93 A'   94 A'   38 A"   95 A'   39 A"                 
  2.308   2.422   2.427   2.549   2.595   2.806   2.875   3.040
 96 A'   97 A'   98 A'   99 A'   40 A"   41 A"  100 A'  101 A'                 
  3.170   3.540   3.745   3.776   3.953   3.961   3.995   4.023
102 A'  103 A'   42 A"  104 A'   43 A"   44 A"  105 A'   45 A"                 
  4.048   4.128   4.256   4.466   4.758   5.999   6.068   6.144
106 A'  107 A'  108 A'  109 A'  110 A'   46 A"  111 A'  112 A'                 
  6.275   6.358   6.622   9.735   9.803  23.298  23.972  25.757
 47 A"  113 A'  114 A'  115 A'  116 A'  117 A'  118 A'   48 A"                 
 25.823  25.841  26.088  26.243  26.564  27.902  28.340  28.390
 49 A"  119 A'  120 A'  121 A'  122 A'  123 A'   50 A"  124 A'                 
 28.422  28.524  28.544  28.556  28.606  28.714  66.727 127.883
125 A'   51 A"  126 A'   52 A"  127 A'  128 A'  129 A'   53 A"                 
127.922 127.968 151.692 215.723 215.7981901.858
130 A'  131 A'  132 A'  133 A'  134 A'  135 A'                                 
 --------------------------------------------------------------

          Ground-State Mulliken Net Atomic Charges

     Atom                 Charge (a.u.)
  ----------------------------------------
      1 Cl                    0.360092
      2 Cl                    0.397835
      3 F                    -0.011125
      4 I                     0.148434
      5 C                    -0.732502
      6 C                    -0.162734
  ----------------------------------------
  Sum of atomic charges =     0.000000

 -----------------------------------------------------------------
                    Cartesian Multipole Moments
 -----------------------------------------------------------------
    Charge (ESU x 10^10)
                 0.0000
    Dipole Moment (Debye)
         X      -0.3212      Y       0.6868      Z       0.0000
       Tot       0.7582
    Quadrupole Moments (Debye-Ang)
        XX     -65.8389     XY       1.9212     YY     -71.3187
        XZ       0.0000     YZ       0.0000     ZZ     -69.7413
    Octopole Moments (Debye-Ang^2)
       XXX     -41.3248    XXY       2.3159    XYY     -19.4589
       YYY       3.2068    XXZ      -0.0000    XYZ      -0.0000
       YYZ      -0.0000    XZZ     -12.5204    YZZ      -0.8111
       ZZZ       0.0000
    Hexadecapole Moments (Debye-Ang^3)
      XXXX   -1201.7891   XXXY     -64.4121   XXYY    -287.1826
      XYYY    -108.3394   YYYY    -509.8904   XXXZ       0.0000
      XXYZ       0.0000   XYYZ       0.0000   YYYZ       0.0000
      XXZZ    -229.6331   XYZZ     -37.0027   YYZZ    -101.3324
      XZZZ       0.0000   YZZZ       0.0000   ZZZZ     -84.8884
 -----------------------------------------------------------------
 Calculating analytic gradient of the SCF energy
 Gradient of SCF Energy
            1           2           3           4           5           6
    1  -0.0349834  -0.0259349   0.0290816   0.0689658   0.0373624  -0.0744914
    2  -0.0611671  -0.1138376   0.0379629   0.1146029   0.0125999   0.0098389
    3  -0.0000000  -0.0000000   0.0000000   0.0000000   0.0000000  -0.0000000
 Max gradient component =       1.146E-01
 RMS gradient           =       5.054E-02
 Gradient time:  CPU 11.78 s  wall 3.05 s
 Geometry Optimization Parameters
   NAtoms,    NIC,     NZ,  NCons,   NDum,   NFix, NCnnct, MaxDiis
        6      37       0       0       0       0       0       0

 Cartesian Hessian Update
 Hessian Updated using BFGS Update


** GEOMETRY OPTIMIZATION IN DELOCALIZED INTERNAL COORDINATES **
   Searching for a Minimum

   Optimization Cycle:   9

                       Coordinates (Angstroms)
     ATOM                X               Y               Z
      1  Cl        2.9698129813    0.7455170466    0.0000000000
      2  Cl       -0.4275488571    1.6783219897    0.0000000000
      3  F         2.0695835590   -1.3798509084    0.0000000000
      4  I        -1.3663613640   -0.8152085989    0.0000000000
      5  C         1.5965706731   -0.1389042423    0.0000000000
      6  C         0.2804973025    0.1937179985    0.0000000000
   Point Group: cs    Number of degrees of freedom:     9


   Energy is  -8015.956712914

 Hessian Updated using BFGS Update

  9 Hessian modes will be used to form the next step
  Hessian Eigenvalues:
     0.129115    0.221574    0.247453    0.251392    0.347685    0.420989
     0.544875    0.961862    1.166238

 Minimum Search - Taking Simple RFO Step
 Searching for Lamda that Minimizes Along All modes
 Value Taken    Lamda =  -0.06606305
 Calculated Step too Large.  Step scaled by  0.543082
 Step Taken.  Stepsize is  0.300000

                             Maximum     Tolerance    Cnvgd?
         Gradient           0.092915      0.000300      NO
         Displacement       0.268747      0.001200      NO
         Energy change     -0.046171      0.000001      NO


 New Cartesian Coordinates Obtained by Inverse Iteration

 Displacement from previous Coordinates is:  0.210036
 ----------------------------------------------------------------
             Standard Nuclear Orientation (Angstroms)
    I     Atom           X                Y                Z
 ----------------------------------------------------------------
    1      Cl      2.9716946204     0.7834446677     0.0000000000
    2      Cl     -0.3867449283     1.7240199239     0.0000000000
    3      F       2.0176723443    -1.3954782057     0.0000000000
    4      I      -1.3639791585    -0.8788717115     0.0000000000
    5      C       1.5920560997    -0.1420165029     0.0000000000
    6      C       0.2918553174     0.1924951136     0.0000000000
 ----------------------------------------------------------------
 Molecular Point Group                 Cs    NOp =  2
 Largest Abelian Subgroup              Cs    NOp =  2
 Nuclear Repulsion Energy =   739.1497364136 hartrees
 There are       54 alpha and       54 beta electrons
 Applying Cartesian multipole field
    Component          Value
    ---------          -----
     (2,0,0)        1.00000E-11
     (0,2,0)        2.00000E-11
     (0,0,2)       -3.00000E-11
 Nucleus-field energy     =     0.0000000194 hartrees
 Requested basis set is 6-311++G(d,p)
 There are 68 shells and 188 basis functions
 A cutoff of  1.0D-11 yielded   1842 shell pairs
 There are     15263 function pairs (     16929 Cartesian)
 Smallest overlap matrix eigenvalue = 2.14E-05
 Guess MOs from SCF MO coefficient file

 -----------------------------------------------------------------------
  General SCF calculation program by
  Eric Jon Sundstrom, Paul Horn, Yuezhi Mao, Dmitri Zuev, Alec White,
  David Stuck, Shaama M.S., Shane Yost, Joonho Lee, David Small,
  Daniel Levine, Susi Lehtola, Hugh Burton, Evgeny Epifanovsky
 -----------------------------------------------------------------------
 Exchange:     0.2000 Hartree-Fock + 0.0800 Slater + 0.7200 B88
 Correlation:  0.1900 VWN1RPA + 0.8100 LYP
 Using SG-1 standard quadrature grid
 using 4 threads for integral computing
 -------------------------------------------------------
 OpenMP Integral computing Module                
 Release: version 2.0, May 2017, Q-Chem Inc. Pleasanton 
 -------------------------------------------------------
 -------------------------------------------------------
 OpenMP BLAS3 based DFT computing Module                
 Release: version 1.0, May 2013, Q-Chem Inc. Pittsburgh 
 -------------------------------------------------------
 A restricted SCF calculation will be
 performed using DIIS
 SCF converges when DIIS error is below 1.0e-08
 ---------------------------------------
  Cycle       Energy         DIIS error
 ---------------------------------------
    1   -8015.9832570362      7.44e-04  
    2   -8015.9858805334      3.69e-04  
    3   -8015.9856335816      4.34e-04  
    4   -8015.9864271687      7.32e-05  
    5   -8015.9864475243      2.06e-05  
    6   -8015.9864490853      7.06e-06  
    7   -8015.9864493101      1.36e-06  
    8   -8015.9864493156      7.43e-07  
    9   -8015.9864493169      1.67e-07  
   10   -8015.9864493170      2.20e-08  
   11   -8015.9864493170      6.08e-09  Convergence criterion met
 ---------------------------------------
 SCF time:   CPU 34.25s  wall 9.00s 
 SCF   energy in the final basis set =    -8015.9864493170
 Total energy in the final basis set =    -8015.9864493170

 --------------------------------------------------------------
             Orbital Energies (a.u.) and Symmetries
 --------------------------------------------------------------

 Alpha MOs, Restricted
 -- Occupied --                  
******* -176.32 -165.73 -165.72 -165.72 -101.60 -101.59  -35.82
  1 A'    2 A'    3 A'    1 A"    4 A'    5 A'    6 A'    7 A'                 
-31.313 -31.307 -31.306 -24.734 -22.963 -22.962 -22.961 -22.957
  8 A'    2 A"    9 A'   10 A'   11 A'    3 A"   12 A'   13 A'                 
-22.957 -10.346 -10.289  -9.513  -9.502  -7.278  -7.268  -7.267
  4 A"   14 A'   15 A'   16 A'   17 A'   18 A'    5 A"   19 A'                 
 -7.267  -7.257  -7.256  -6.370  -4.784  -4.768  -4.767  -2.050
 20 A'    6 A"   21 A'   22 A'   23 A'    7 A"   24 A'   25 A'                 
 -2.045  -2.045  -2.030  -2.030  -1.288  -0.951  -0.915  -0.781
  8 A"   26 A'   27 A'    9 A"   28 A'   29 A'   30 A'   31 A'                 
 -0.701  -0.626  -0.553  -0.529  -0.527  -0.450  -0.434  -0.425
 32 A'   33 A'   34 A'   35 A'   10 A"   36 A'   37 A'   11 A"                 
 -0.382  -0.363  -0.359  -0.307  -0.266  -0.258
 12 A"   38 A'   39 A'   13 A"   40 A'   14 A"                                 
 -- Virtual --                   
 -0.054  -0.040  -0.013   0.001   0.018   0.049   0.053   0.057
 41 A'   15 A"   42 A'   43 A'   44 A'   45 A'   16 A"   46 A'                 
  0.071   0.079   0.084   0.094   0.097   0.108   0.128   0.132
 47 A'   48 A'   17 A"   49 A'   18 A"   50 A'   51 A'   52 A'                 
  0.138   0.143   0.178   0.198   0.202   0.224   0.230   0.279
 19 A"   53 A'   54 A'   55 A'   56 A'   57 A'   20 A"   58 A'                 
  0.297   0.300   0.324   0.337   0.351   0.377   0.400   0.413
 21 A"   59 A'   60 A'   61 A'   62 A'   22 A"   63 A'   64 A'                 
  0.429   0.430   0.432   0.458   0.467   0.468   0.482   0.501
 23 A"   65 A'   24 A"   66 A'   25 A"   67 A'   68 A'   69 A'                 
  0.510   0.578   0.580   0.645   0.669   0.700   0.727   0.748
 26 A"   70 A'   27 A"   71 A'   72 A'   73 A'   28 A"   74 A'                 
  0.791   0.821   0.834   0.845   0.883   0.908   0.912   0.919
 75 A'   29 A"   30 A"   76 A'   77 A'   31 A"   78 A'   79 A'                 
  1.003   1.050   1.098   1.138   1.195   1.235   1.309   1.329
 80 A'   81 A'   82 A'   32 A"   83 A'   84 A'   33 A"   34 A"                 
  1.364   1.364   1.376   1.433   1.451   1.527   1.575   1.673
 85 A'   35 A"   86 A'   87 A'   88 A'   89 A'   36 A"   90 A'                 
  1.745   1.853   1.871   1.909   2.132   2.209   2.264   2.265
 91 A'   92 A'   37 A"   93 A'   94 A'   38 A"   95 A'   39 A"                 
  2.283   2.407   2.428   2.544   2.595   2.806   2.874   3.048
 96 A'   97 A'   98 A'   99 A'   40 A"   41 A"  100 A'  101 A'                 
  3.176   3.503   3.744   3.776   3.950   3.962   3.987   4.020
102 A'  103 A'   42 A"  104 A'   43 A"   44 A"  105 A'   45 A"                 
  4.054   4.122   4.250   4.453   4.758   5.997   6.061   6.124
106 A'  107 A'  108 A'  109 A'  110 A'   46 A"  111 A'  112 A'                 
  6.272   6.354   6.625   9.721   9.787  23.284  24.021  25.755
 47 A"  113 A'  114 A'  115 A'  116 A'  117 A'  118 A'   48 A"                 
 25.823  25.846  26.071  26.257  26.537  27.889  28.338  28.384
 49 A"  119 A'  120 A'  121 A'  122 A'  123 A'   50 A"  124 A'                 
 28.412  28.522  28.538  28.553  28.601  28.706  66.723 127.880
125 A'   51 A"  126 A'   52 A"  127 A'  128 A'  129 A'   53 A"                 
127.917 127.956 151.679 215.706 215.7801901.844
130 A'  131 A'  132 A'  133 A'  134 A'  135 A'                                 

 Beta MOs, Restricted
 -- Occupied --                  
******* -176.32 -165.73 -165.72 -165.72 -101.60 -101.59  -35.82
  1 A'    2 A'    3 A'    1 A"    4 A'    5 A'    6 A'    7 A'                 
-31.313 -31.307 -31.306 -24.734 -22.963 -22.962 -22.961 -22.957
  8 A'    2 A"    9 A'   10 A'   11 A'    3 A"   12 A'   13 A'                 
-22.957 -10.346 -10.289  -9.513  -9.502  -7.278  -7.268  -7.267
  4 A"   14 A'   15 A'   16 A'   17 A'   18 A'    5 A"   19 A'                 
 -7.267  -7.257  -7.256  -6.370  -4.784  -4.768  -4.767  -2.050
 20 A'    6 A"   21 A'   22 A'   23 A'    7 A"   24 A'   25 A'                 
 -2.045  -2.045  -2.030  -2.030  -1.288  -0.951  -0.915  -0.781
  8 A"   26 A'   27 A'    9 A"   28 A'   29 A'   30 A'   31 A'                 
 -0.701  -0.626  -0.553  -0.529  -0.527  -0.450  -0.434  -0.425
 32 A'   33 A'   34 A'   35 A'   10 A"   36 A'   37 A'   11 A"                 
 -0.382  -0.363  -0.359  -0.307  -0.266  -0.258
 12 A"   38 A'   39 A'   13 A"   40 A'   14 A"                                 
 -- Virtual --                   
 -0.054  -0.040  -0.013   0.001   0.018   0.049   0.053   0.057
 41 A'   15 A"   42 A'   43 A'   44 A'   45 A'   16 A"   46 A'                 
  0.071   0.079   0.084   0.094   0.097   0.108   0.128   0.132
 47 A'   48 A'   17 A"   49 A'   18 A"   50 A'   51 A'   52 A'                 
  0.138   0.143   0.178   0.198   0.202   0.224   0.230   0.279
 19 A"   53 A'   54 A'   55 A'   56 A'   57 A'   20 A"   58 A'                 
  0.297   0.300   0.324   0.337   0.351   0.377   0.400   0.413
 21 A"   59 A'   60 A'   61 A'   62 A'   22 A"   63 A'   64 A'                 
  0.429   0.430   0.432   0.458   0.467   0.468   0.482   0.501
 23 A"   65 A'   24 A"   66 A'   25 A"   67 A'   68 A'   69 A'                 
  0.510   0.578   0.580   0.645   0.669   0.700   0.727   0.748
 26 A"   70 A'   27 A"   71 A'   72 A'   73 A'   28 A"   74 A'                 
  0.791   0.821   0.834   0.845   0.883   0.908   0.912   0.919
 75 A'   29 A"   30 A"   76 A'   77 A'   31 A"   78 A'   79 A'                 
  1.003   1.050   1.098   1.138   1.195   1.235   1.309   1.329
 80 A'   81 A'   82 A'   32 A"   83 A'   84 A'   33 A"   34 A"                 
  1.364   1.364   1.376   1.433   1.451   1.527   1.575   1.673
 85 A'   35 A"   86 A'   87 A'   88 A'   89 A'   36 A"   90 A'                 
  1.745   1.853   1.871   1.909   2.132   2.209   2.264   2.265
 91 A'   92 A'   37 A"   93 A'   94 A'   38 A"   95 A'   39 A"                 
  2.283   2.407   2.428   2.544   2.595   2.806   2.874   3.048
 96 A'   97 A'   98 A'   99 A'   40 A"   41 A"  100 A'  101 A'                 
  3.176   3.503   3.744   3.776   3.950   3.962   3.987   4.020
102 A'  103 A'   42 A"  104 A'   43 A"   44 A"  105 A'   45 A"                 
  4.054   4.122   4.250   4.453   4.758   5.997   6.061   6.124
106 A'  107 A'  108 A'  109 A'  110 A'   46 A"  111 A'  112 A'                 
  6.272   6.354   6.625   9.721   9.787  23.284  24.021  25.755
 47 A"  113 A'  114 A'  115 A'  116 A'  117 A'  118 A'   48 A"                 
 25.823  25.846  26.071  26.257  26.537  27.889  28.338  28.384
 49 A"  119 A'  120 A'  121 A'  122 A'  123 A'   50 A"  124 A'                 
 28.412  28.522  28.538  28.553  28.601  28.706  66.723 127.880
125 A'   51 A"  126 A'   52 A"  127 A'  128 A'  129 A'   53 A"                 
127.917 127.956 151.679 215.706 215.7801901.844
130 A'  131 A'  132 A'  133 A'  134 A'  135 A'                                 
 --------------------------------------------------------------

          Ground-State Mulliken Net Atomic Charges

     Atom                 Charge (a.u.)
  ----------------------------------------
      1 Cl                    0.366666
      2 Cl                    0.382081
      3 F                    -0.008671
      4 I                     0.162429
      5 C                    -0.753368
      6 C                    -0.149138
  ----------------------------------------
  Sum of atomic charges =     0.000000

 -----------------------------------------------------------------
                    Cartesian Multipole Moments
 -----------------------------------------------------------------
    Charge (ESU x 10^10)
                 0.0000
    Dipole Moment (Debye)
         X      -0.3086      Y       0.4976      Z       0.0000
       Tot       0.5855
    Quadrupole Moments (Debye-Ang)
        XX     -65.9048     XY       2.3179     YY     -70.8913
        XZ      -0.0000     YZ      -0.0000     ZZ     -69.9082
    Octopole Moments (Debye-Ang^2)
       XXX     -42.6557    XXY       2.3983    XYY     -20.0110
       YYY       5.3821    XXZ       0.0000    XYZ      -0.0000
       YYZ      -0.0000    XZZ     -12.9836    YZZ      -0.1752
       ZZZ       0.0000
    Hexadecapole Moments (Debye-Ang^3)
      XXXX   -1196.4795   XXXY     -75.1801   XXYY    -288.8984
      XYYY    -119.4026   YYYY    -539.9503   XXXZ      -0.0000
      XXYZ      -0.0000   XYYZ      -0.0000   YYYZ      -0.0000
      XXZZ    -228.5355   XYZZ     -41.5476   YYZZ    -107.3338
      XZZZ      -0.0000   YZZZ      -0.0000   ZZZZ     -85.2853
 -----------------------------------------------------------------
 Calculating analytic gradient of the SCF energy
 Gradient of SCF Energy
            1           2           3           4           5           6
    1  -0.0194596  -0.0231136   0.0172089   0.0421087   0.0190263  -0.0357708
    2  -0.0394377  -0.0750381   0.0285040   0.0794970   0.0078229  -0.0013482
    3  -0.0000000  -0.0000000   0.0000000   0.0000000   0.0000000  -0.0000000
 Max gradient component =       7.950E-02
 RMS gradient           =       3.249E-02
 Gradient time:  CPU 11.54 s  wall 2.99 s
 Geometry Optimization Parameters
   NAtoms,    NIC,     NZ,  NCons,   NDum,   NFix, NCnnct, MaxDiis
        6      37       0       0       0       0       0       0

 Cartesian Hessian Update
 Hessian Updated using BFGS Update


** GEOMETRY OPTIMIZATION IN DELOCALIZED INTERNAL COORDINATES **
   Searching for a Minimum

   Optimization Cycle:  10

                       Coordinates (Angstroms)
     ATOM                X               Y               Z
      1  Cl        2.9716946204    0.7834446677    0.0000000000
      2  Cl       -0.3867449283    1.7240199239    0.0000000000
      3  F         2.0176723443   -1.3954782057    0.0000000000
      4  I        -1.3639791585   -0.8788717115    0.0000000000
      5  C         1.5920560997   -0.1420165029    0.0000000000
      6  C         0.2918553174    0.1924951136    0.0000000000
   Point Group: cs    Number of degrees of freedom:     9


   Energy is  -8015.986449317

 Hessian Updated using BFGS Update

  9 Hessian modes will be used to form the next step
  Hessian Eigenvalues:
     0.113695    0.210984    0.247126    0.251014    0.346048    0.435899
     0.554937    0.961957    1.165647

 Minimum Search - Taking Simple RFO Step
 Searching for Lamda that Minimizes Along All modes
 Value Taken    Lamda =  -0.03925521
 Calculated Step too Large.  Step scaled by  0.606828
 Step Taken.  Stepsize is  0.300000

                             Maximum     Tolerance    Cnvgd?
         Gradient           0.065758      0.000300      NO
         Displacement       0.274348      0.001200      NO
         Energy change     -0.029736      0.000001      NO


 New Cartesian Coordinates Obtained by Inverse Iteration

 Displacement from previous Coordinates is:  0.214787
 ----------------------------------------------------------------
             Standard Nuclear Orientation (Angstroms)
    I     Atom           X                Y                Z
 ----------------------------------------------------------------
    1      Cl      2.9567508833     0.8257655664     0.0000000000
    2      Cl     -0.3328059994     1.7725418439     0.0000000000
    3      F       1.9812993442    -1.4167426446     0.0000000000
    4      I      -1.3618241249    -0.9396622986     0.0000000000
    5      C       1.5841978277    -0.1516709192     0.0000000000
    6      C       0.2949363639     0.1933617372     0.0000000000
 ----------------------------------------------------------------
 Molecular Point Group                 Cs    NOp =  2
 Largest Abelian Subgroup              Cs    NOp =  2
 Nuclear Repulsion Energy =   730.1323435978 hartrees
 There are       54 alpha and       54 beta electrons
 Applying Cartesian multipole field
    Component          Value
    ---------          -----
     (2,0,0)        1.00000E-11
     (0,2,0)        2.00000E-11
     (0,0,2)       -3.00000E-11
 Nucleus-field energy     =     0.0000000200 hartrees
 Requested basis set is 6-311++G(d,p)
 There are 68 shells and 188 basis functions
 A cutoff of  1.0D-11 yielded   1833 shell pairs
 There are     15204 function pairs (     16863 Cartesian)
 Smallest overlap matrix eigenvalue = 2.34E-05
 Guess MOs from SCF MO coefficient file

 -----------------------------------------------------------------------
  General SCF calculation program by
  Eric Jon Sundstrom, Paul Horn, Yuezhi Mao, Dmitri Zuev, Alec White,
  David Stuck, Shaama M.S., Shane Yost, Joonho Lee, David Small,
  Daniel Levine, Susi Lehtola, Hugh Burton, Evgeny Epifanovsky
 -----------------------------------------------------------------------
 Exchange:     0.2000 Hartree-Fock + 0.0800 Slater + 0.7200 B88
 Correlation:  0.1900 VWN1RPA + 0.8100 LYP
 Using SG-1 standard quadrature grid
 using 4 threads for integral computing
 -------------------------------------------------------
 OpenMP Integral computing Module                
 Release: version 2.0, May 2017, Q-Chem Inc. Pleasanton 
 -------------------------------------------------------
 -------------------------------------------------------
 OpenMP BLAS3 based DFT computing Module                
 Release: version 1.0, May 2013, Q-Chem Inc. Pittsburgh 
 -------------------------------------------------------
 A restricted SCF calculation will be
 performed using DIIS
 SCF converges when DIIS error is below 1.0e-08
 ---------------------------------------
  Cycle       Energy         DIIS error
 ---------------------------------------
    1   -8016.0029572834      6.86e-04  
    2   -8016.0053973988      3.21e-04  
    3   -8016.0051776373      3.91e-04  
    4   -8016.0058083009      6.79e-05  
    5   -8016.0058268318      1.65e-05  
    6   -8016.0058278154      6.99e-06  
    7   -8016.0058280376      1.01e-06  
    8   -8016.0058280407      5.43e-07  
    9   -8016.0058280415      1.08e-07  
   10   -8016.0058280414      3.01e-08  
   11   -8016.0058280414      5.42e-09  Convergence criterion met
 ---------------------------------------
 SCF time:   CPU 33.95s  wall 9.00s 
 SCF   energy in the final basis set =    -8016.0058280414
 Total energy in the final basis set =    -8016.0058280414

 --------------------------------------------------------------
             Orbital Energies (a.u.) and Symmetries
 --------------------------------------------------------------

 Alpha MOs, Restricted
 -- Occupied --                  
******* -176.32 -165.73 -165.73 -165.73 -101.60 -101.59  -35.82
  1 A'    2 A'    3 A'    1 A"    4 A'    5 A'    6 A'    7 A'                 
-31.314 -31.308 -31.308 -24.736 -22.965 -22.963 -22.963 -22.959
  8 A'    2 A"    9 A'   10 A'   11 A'    3 A"   12 A'   13 A'                 
-22.959 -10.347 -10.292  -9.513  -9.502  -7.278  -7.268  -7.267
  4 A"   14 A'   15 A'   16 A'   17 A'   18 A'    5 A"   19 A'                 
 -7.267  -7.256  -7.256  -6.371  -4.785  -4.769  -4.768  -2.051
 20 A'    6 A"   21 A'   22 A'   23 A'    7 A"   24 A'   25 A'                 
 -2.046  -2.045  -2.031  -2.031  -1.287  -0.943  -0.906  -0.783
  8 A"   26 A'   27 A'    9 A"   28 A'   29 A'   30 A'   31 A'                 
 -0.697  -0.625  -0.553  -0.526  -0.526  -0.448  -0.432  -0.420
 32 A'   33 A'   34 A'   35 A'   10 A"   36 A'   37 A'   11 A"                 
 -0.379  -0.361  -0.357  -0.309  -0.275  -0.260
 12 A"   38 A'   39 A'   13 A"   40 A'   14 A"                                 
 -- Virtual --                   
 -0.061  -0.039  -0.018   0.001   0.017   0.046   0.054   0.055
 41 A'   15 A"   42 A'   43 A'   44 A'   45 A'   16 A"   46 A'                 
  0.071   0.080   0.084   0.092   0.096   0.110   0.131   0.132
 47 A'   48 A'   17 A"   49 A'   18 A"   50 A'   51 A'   52 A'                 
  0.137   0.142   0.175   0.194   0.202   0.225   0.229   0.272
 19 A"   53 A'   54 A'   55 A'   56 A'   57 A'   20 A"   58 A'                 
  0.295   0.301   0.324   0.337   0.349   0.380   0.398   0.409
 21 A"   59 A'   60 A'   61 A'   62 A'   22 A"   63 A'   64 A'                 
  0.428   0.428   0.432   0.460   0.466   0.468   0.484   0.498
 65 A'   23 A"   24 A"   66 A'   67 A'   25 A"   68 A'   69 A'                 
  0.509   0.578   0.580   0.647   0.685   0.694   0.734   0.758
 26 A"   27 A"   70 A'   71 A'   72 A'   73 A'   28 A"   74 A'                 
  0.788   0.822   0.834   0.847   0.868   0.906   0.909   0.916
 75 A'   29 A"   30 A"   76 A'   77 A'   78 A'   31 A"   79 A'                 
  0.992   1.057   1.083   1.134   1.184   1.231   1.299   1.326
 80 A'   81 A'   82 A'   32 A"   83 A'   84 A'   33 A"   34 A"                 
  1.359   1.363   1.376   1.431   1.449   1.539   1.575   1.667
 85 A'   35 A"   86 A'   87 A'   88 A'   89 A'   36 A"   90 A'                 
  1.728   1.861   1.872   1.915   2.133   2.209   2.251   2.263
 91 A'   92 A'   37 A"   93 A'   94 A'   38 A"   95 A'   39 A"                 
  2.273   2.386   2.433   2.536   2.595   2.805   2.871   3.053
 96 A'   97 A'   98 A'   99 A'   40 A"   41 A"  100 A'  101 A'                 
  3.175   3.474   3.742   3.774   3.948   3.958   3.981   4.017
102 A'  103 A'   42 A"  104 A'   43 A"   44 A"  105 A'   45 A"                 
  4.051   4.119   4.247   4.440   4.754   5.995   6.055   6.108
106 A'  107 A'  108 A'  109 A'  110 A'   46 A"  111 A'  112 A'                 
  6.271   6.352   6.621   9.708   9.775  23.272  24.046  25.752
 47 A"  113 A'  114 A'  115 A'  116 A'  117 A'  118 A'   48 A"                 
 25.823  25.866  26.041  26.274  26.505  27.877  28.336  28.379
 49 A"  119 A'  120 A'  121 A'  122 A'  123 A'   50 A"  124 A'                 
 28.402  28.520  28.535  28.550  28.599  28.700  66.720 127.878
125 A'   51 A"  126 A'   52 A"  127 A'  128 A'  129 A'   53 A"                 
127.913 127.947 151.668 215.691 215.7661901.832
130 A'  131 A'  132 A'  133 A'  134 A'  135 A'                                 

 Beta MOs, Restricted
 -- Occupied --                  
******* -176.32 -165.73 -165.73 -165.73 -101.60 -101.59  -35.82
  1 A'    2 A'    3 A'    1 A"    4 A'    5 A'    6 A'    7 A'                 
-31.314 -31.308 -31.308 -24.736 -22.965 -22.963 -22.963 -22.959
  8 A'    2 A"    9 A'   10 A'   11 A'    3 A"   12 A'   13 A'                 
-22.959 -10.347 -10.292  -9.513  -9.502  -7.278  -7.268  -7.267
  4 A"   14 A'   15 A'   16 A'   17 A'   18 A'    5 A"   19 A'                 
 -7.267  -7.256  -7.256  -6.371  -4.785  -4.769  -4.768  -2.051
 20 A'    6 A"   21 A'   22 A'   23 A'    7 A"   24 A'   25 A'                 
 -2.046  -2.045  -2.031  -2.031  -1.287  -0.943  -0.906  -0.783
  8 A"   26 A'   27 A'    9 A"   28 A'   29 A'   30 A'   31 A'                 
 -0.697  -0.625  -0.553  -0.526  -0.526  -0.448  -0.432  -0.420
 32 A'   33 A'   34 A'   35 A'   10 A"   36 A'   37 A'   11 A"                 
 -0.379  -0.361  -0.357  -0.309  -0.275  -0.260
 12 A"   38 A'   39 A'   13 A"   40 A'   14 A"                                 
 -- Virtual --                   
 -0.061  -0.039  -0.018   0.001   0.017   0.046   0.054   0.055
 41 A'   15 A"   42 A'   43 A'   44 A'   45 A'   16 A"   46 A'                 
  0.071   0.080   0.084   0.092   0.096   0.110   0.131   0.132
 47 A'   48 A'   17 A"   49 A'   18 A"   50 A'   51 A'   52 A'                 
  0.137   0.142   0.175   0.194   0.202   0.225   0.229   0.272
 19 A"   53 A'   54 A'   55 A'   56 A'   57 A'   20 A"   58 A'                 
  0.295   0.301   0.324   0.337   0.349   0.380   0.398   0.409
 21 A"   59 A'   60 A'   61 A'   62 A'   22 A"   63 A'   64 A'                 
  0.428   0.428   0.432   0.460   0.466   0.468   0.484   0.498
 65 A'   23 A"   24 A"   66 A'   67 A'   25 A"   68 A'   69 A'                 
  0.509   0.578   0.580   0.647   0.685   0.694   0.734   0.758
 26 A"   27 A"   70 A'   71 A'   72 A'   73 A'   28 A"   74 A'                 
  0.788   0.822   0.834   0.847   0.868   0.906   0.909   0.916
 75 A'   29 A"   30 A"   76 A'   77 A'   78 A'   31 A"   79 A'                 
  0.992   1.057   1.083   1.134   1.184   1.231   1.299   1.326
 80 A'   81 A'   82 A'   32 A"   83 A'   84 A'   33 A"   34 A"                 
  1.359   1.363   1.376   1.431   1.449   1.539   1.575   1.667
 85 A'   35 A"   86 A'   87 A'   88 A'   89 A'   36 A"   90 A'                 
  1.728   1.861   1.872   1.915   2.133   2.209   2.251   2.263
 91 A'   92 A'   37 A"   93 A'   94 A'   38 A"   95 A'   39 A"                 
  2.273   2.386   2.433   2.536   2.595   2.805   2.871   3.053
 96 A'   97 A'   98 A'   99 A'   40 A"   41 A"  100 A'  101 A'                 
  3.175   3.474   3.742   3.774   3.948   3.958   3.981   4.017
102 A'  103 A'   42 A"  104 A'   43 A"   44 A"  105 A'   45 A"                 
  4.051   4.119   4.247   4.440   4.754   5.995   6.055   6.108
106 A'  107 A'  108 A'  109 A'  110 A'   46 A"  111 A'  112 A'                 
  6.271   6.352   6.621   9.708   9.775  23.272  24.046  25.752
 47 A"  113 A'  114 A'  115 A'  116 A'  117 A'  118 A'   48 A"                 
 25.823  25.866  26.041  26.274  26.505  27.877  28.336  28.379
 49 A"  119 A'  120 A'  121 A'  122 A'  123 A'   50 A"  124 A'                 
 28.402  28.520  28.535  28.550  28.599  28.700  66.720 127.878
125 A'   51 A"  126 A'   52 A"  127 A'  128 A'  129 A'   53 A"                 
127.913 127.947 151.668 215.691 215.7661901.832
130 A'  131 A'  132 A'  133 A'  134 A'  135 A'                                 
 --------------------------------------------------------------

          Ground-State Mulliken Net Atomic Charges

     Atom                 Charge (a.u.)
  ----------------------------------------
      1 Cl                    0.369394
      2 Cl                    0.374515
      3 F                    -0.009907
      4 I                     0.171530
      5 C                    -0.765262
      6 C                    -0.140270
  ----------------------------------------
  Sum of atomic charges =     0.000000

 -----------------------------------------------------------------
                    Cartesian Multipole Moments
 -----------------------------------------------------------------
    Charge (ESU x 10^10)
                 0.0000
    Dipole Moment (Debye)
         X      -0.3254      Y       0.3537      Z       0.0000
       Tot       0.4807
    Quadrupole Moments (Debye-Ang)
        XX     -66.1758     XY       2.6897     YY     -70.4095
        XZ      -0.0000     YZ      -0.0000     ZZ     -70.0551
    Octopole Moments (Debye-Ang^2)
       XXX     -44.2849    XXY       2.4355    XYY     -20.5479
       YYY       7.4714    XXZ       0.0000    XYZ       0.0000
       YYZ       0.0000    XZZ     -13.4367    YZZ       0.3966
       ZZZ       0.0000
    Hexadecapole Moments (Debye-Ang^3)
      XXXX   -1188.3056   XXXY     -86.6355   XXYY    -290.2805
      XYYY    -129.7617   YYYY    -571.8881   XXXZ      -0.0000
      XXYZ      -0.0000   XYYZ      -0.0000   YYYZ      -0.0000
      XXZZ    -226.4092   XYZZ     -46.1203   YYZZ    -113.7895
      XZZZ      -0.0000   YZZZ      -0.0000   ZZZZ     -85.6339
 -----------------------------------------------------------------
 Calculating analytic gradient of the SCF energy
 Gradient of SCF Energy
            1           2           3           4           5           6
    1  -0.0093011  -0.0191138   0.0098192   0.0246714   0.0067722  -0.0128479
    2  -0.0223126  -0.0457068   0.0172645   0.0526090   0.0050685  -0.0069225
    3  -0.0000000   0.0000000   0.0000000  -0.0000000  -0.0000000   0.0000000
 Max gradient component =       5.261E-02
 RMS gradient           =       1.985E-02
 Gradient time:  CPU 11.47 s  wall 2.97 s
 Geometry Optimization Parameters
   NAtoms,    NIC,     NZ,  NCons,   NDum,   NFix, NCnnct, MaxDiis
        6      37       0       0       0       0       0       0

 Cartesian Hessian Update
 Hessian Updated using BFGS Update


** GEOMETRY OPTIMIZATION IN DELOCALIZED INTERNAL COORDINATES **
   Searching for a Minimum

   Optimization Cycle:  11

                       Coordinates (Angstroms)
     ATOM                X               Y               Z
      1  Cl        2.9567508833    0.8257655664    0.0000000000
      2  Cl       -0.3328059994    1.7725418439    0.0000000000
      3  F         1.9812993442   -1.4167426446    0.0000000000
      4  I        -1.3618241249   -0.9396622986    0.0000000000
      5  C         1.5841978277   -0.1516709192    0.0000000000
      6  C         0.2949363639    0.1933617372    0.0000000000
   Point Group: cs    Number of degrees of freedom:     9


   Energy is  -8016.005828041

 Hessian Updated using BFGS Update

  9 Hessian modes will be used to form the next step
  Hessian Eigenvalues:
     0.089247    0.205280    0.247108    0.251031    0.347506    0.439975
     0.563646    0.961957    1.164917

 Minimum Search - Taking Simple RFO Step
 Searching for Lamda that Minimizes Along All modes
 Value Taken    Lamda =  -0.02261071
 Calculated Step too Large.  Step scaled by  0.673618
 Step Taken.  Stepsize is  0.300000

                             Maximum     Tolerance    Cnvgd?
         Gradient           0.043205      0.000300      NO
         Displacement       0.273890      0.001200      NO
         Energy change     -0.019379      0.000001      NO


 New Cartesian Coordinates Obtained by Inverse Iteration

 Displacement from previous Coordinates is:  0.221217
 ----------------------------------------------------------------
             Standard Nuclear Orientation (Angstroms)
    I     Atom           X                Y                Z
 ----------------------------------------------------------------
    1      Cl      2.9378595201     0.8645668803     0.0000000000
    2      Cl     -0.2734914975     1.8217587267     0.0000000000
    3      F       1.9470162785    -1.4364543211     0.0000000000
    4      I      -1.3551506531    -1.0035112776     0.0000000000
    5      C       1.5750055303    -0.1612549762     0.0000000000
    6      C       0.2913151166     0.1984882529     0.0000000000
 ----------------------------------------------------------------
 Molecular Point Group                 Cs    NOp =  2
 Largest Abelian Subgroup              Cs    NOp =  2
 Nuclear Repulsion Energy =   722.2837482930 hartrees
 There are       54 alpha and       54 beta electrons
 Applying Cartesian multipole field
    Component          Value
    ---------          -----
     (2,0,0)        1.00000E-11
     (0,2,0)        2.00000E-11
     (0,0,2)       -3.00000E-11
 Nucleus-field energy     =     0.0000000206 hartrees
 Requested basis set is 6-311++G(d,p)
 There are 68 shells and 188 basis functions
 A cutoff of  1.0D-11 yielded   1824 shell pairs
 There are     15165 function pairs (     16835 Cartesian)
 Smallest overlap matrix eigenvalue = 2.64E-05
 Guess MOs from SCF MO coefficient file

 -----------------------------------------------------------------------
  General SCF calculation program by
  Eric Jon Sundstrom, Paul Horn, Yuezhi Mao, Dmitri Zuev, Alec White,
  David Stuck, Shaama M.S., Shane Yost, Joonho Lee, David Small,
  Daniel Levine, Susi Lehtola, Hugh Burton, Evgeny Epifanovsky
 -----------------------------------------------------------------------
 Exchange:     0.2000 Hartree-Fock + 0.0800 Slater + 0.7200 B88
 Correlation:  0.1900 VWN1RPA + 0.8100 LYP
 Using SG-1 standard quadrature grid
 using 4 threads for integral computing
 -------------------------------------------------------
 OpenMP Integral computing Module                
 Release: version 2.0, May 2017, Q-Chem Inc. Pleasanton 
 -------------------------------------------------------
 -------------------------------------------------------
 OpenMP BLAS3 based DFT computing Module                
 Release: version 1.0, May 2013, Q-Chem Inc. Pittsburgh 
 -------------------------------------------------------
 A restricted SCF calculation will be
 performed using DIIS
 SCF converges when DIIS error is below 1.0e-08
 ---------------------------------------
  Cycle       Energy         DIIS error
 ---------------------------------------
    1   -8016.0149608129      6.56e-04  
    2   -8016.0172893918      3.02e-04  
    3   -8016.0170730713      3.77e-04  
    4   -8016.0176569361      6.46e-05  
    5   -8016.0176740875      1.66e-05  
    6   -8016.0176750836      7.02e-06  
    7   -8016.0176753071      9.09e-07  
    8   -8016.0176753098      4.65e-07  
    9   -8016.0176753103      4.80e-08  
   10   -8016.0176753103      3.50e-08  
   11   -8016.0176753101      6.47e-09  Convergence criterion met
 ---------------------------------------
 SCF time:   CPU 33.69s  wall 9.00s 
 SCF   energy in the final basis set =    -8016.0176753101
 Total energy in the final basis set =    -8016.0176753101

 --------------------------------------------------------------
             Orbital Energies (a.u.) and Symmetries
 --------------------------------------------------------------

 Alpha MOs, Restricted
 -- Occupied --                  
******* -176.33 -165.73 -165.73 -165.73 -101.60 -101.59  -35.82
  1 A'    2 A'    3 A'    1 A"    4 A'    5 A'    6 A'    7 A'                 
-31.316 -31.310 -31.309 -24.739 -22.966 -22.965 -22.965 -22.960
  8 A'    2 A"    9 A'   10 A'   11 A'    3 A"   12 A'   13 A'                 
-22.960 -10.348 -10.294  -9.513  -9.502  -7.278  -7.268  -7.267
  4 A"   14 A'   15 A'   16 A'   17 A'   18 A'    5 A"   19 A'                 
 -7.267  -7.256  -7.256  -6.372  -4.786  -4.770  -4.769  -2.052
 20 A'    6 A"   21 A'   22 A'   23 A'    7 A"   24 A'   25 A'                 
 -2.047  -2.046  -2.032  -2.032  -1.287  -0.938  -0.898  -0.783
  8 A"   26 A'   27 A'    9 A"   28 A'   29 A'   30 A'   31 A'                 
 -0.693  -0.624  -0.552  -0.525  -0.524  -0.447  -0.431  -0.416
 32 A'   33 A'   34 A'   10 A"   35 A'   36 A'   37 A'   11 A"                 
 -0.376  -0.362  -0.351  -0.310  -0.281  -0.261
 12 A"   38 A'   39 A'   13 A"   40 A'   14 A"                                 
 -- Virtual --                   
 -0.066  -0.039  -0.023  -0.001   0.016   0.044   0.054   0.055
 41 A'   15 A"   42 A'   43 A'   44 A'   45 A'   46 A'   16 A"                 
  0.070   0.081   0.084   0.091   0.096   0.114   0.129   0.135
 47 A'   48 A'   17 A"   49 A'   18 A"   50 A'   51 A'   52 A'                 
  0.137   0.141   0.172   0.189   0.202   0.225   0.229   0.265
 19 A"   53 A'   54 A'   55 A'   56 A'   57 A'   20 A"   58 A'                 
  0.294   0.302   0.323   0.336   0.347   0.383   0.394   0.407
 21 A"   59 A'   60 A'   61 A'   62 A'   22 A"   63 A'   64 A'                 
  0.427   0.429   0.431   0.460   0.466   0.469   0.484   0.495
 23 A"   65 A'   24 A"   66 A'   67 A'   25 A"   68 A'   69 A'                 
  0.508   0.575   0.576   0.644   0.686   0.701   0.741   0.757
 26 A"   70 A'   27 A"   71 A'   72 A'   73 A'   28 A"   74 A'                 
  0.788   0.823   0.835   0.851   0.861   0.901   0.908   0.912
 75 A'   29 A"   30 A"   76 A'   77 A'   78 A'   31 A"   79 A'                 
  0.982   1.057   1.076   1.130   1.169   1.226   1.291   1.323
 80 A'   81 A'   82 A'   32 A"   83 A'   84 A'   33 A"   34 A"                 
  1.353   1.362   1.378   1.431   1.448   1.549   1.573   1.662
 85 A'   35 A"   86 A'   87 A'   88 A'   89 A'   36 A"   90 A'                 
  1.710   1.866   1.871   1.919   2.130   2.210   2.215   2.261
 91 A'   92 A'   37 A"   93 A'   94 A'   38 A"   95 A'   39 A"                 
  2.283   2.364   2.437   2.527   2.594   2.802   2.869   3.058
 96 A'   97 A'   98 A'   99 A'   40 A"   41 A"  100 A'  101 A'                 
  3.167   3.456   3.741   3.771   3.947   3.954   3.978   4.013
102 A'  103 A'   42 A"  104 A'   43 A"   44 A"  105 A'   45 A"                 
  4.045   4.116   4.246   4.426   4.750   5.993   6.052   6.094
106 A'  107 A'  108 A'  109 A'  110 A'   46 A"  111 A'  112 A'                 
  6.269   6.349   6.618   9.697   9.767  23.265  24.049  25.751
 47 A"  113 A'  114 A'  115 A'  116 A'  117 A'  118 A'   48 A"                 
 25.821  25.891  25.998  26.290  26.477  27.865  28.334  28.376
 49 A"  119 A'  120 A'  121 A'  122 A'  123 A'   50 A"  124 A'                 
 28.392  28.519  28.532  28.547  28.598  28.695  66.717 127.876
125 A'   51 A"  126 A'   52 A"  127 A'  128 A'  129 A'   53 A"                 
127.910 127.939 151.657 215.679 215.7571901.821
130 A'  131 A'  132 A'  133 A'  134 A'  135 A'                                 

 Beta MOs, Restricted
 -- Occupied --                  
******* -176.33 -165.73 -165.73 -165.73 -101.60 -101.59  -35.82
  1 A'    2 A'    3 A'    1 A"    4 A'    5 A'    6 A'    7 A'                 
-31.316 -31.310 -31.309 -24.739 -22.966 -22.965 -22.965 -22.960
  8 A'    2 A"    9 A'   10 A'   11 A'    3 A"   12 A'   13 A'                 
-22.960 -10.348 -10.294  -9.513  -9.502  -7.278  -7.268  -7.267
  4 A"   14 A'   15 A'   16 A'   17 A'   18 A'    5 A"   19 A'                 
 -7.267  -7.256  -7.256  -6.372  -4.786  -4.770  -4.769  -2.052
 20 A'    6 A"   21 A'   22 A'   23 A'    7 A"   24 A'   25 A'                 
 -2.047  -2.046  -2.032  -2.032  -1.287  -0.938  -0.898  -0.783
  8 A"   26 A'   27 A'    9 A"   28 A'   29 A'   30 A'   31 A'                 
 -0.693  -0.624  -0.552  -0.525  -0.524  -0.447  -0.431  -0.416
 32 A'   33 A'   34 A'   10 A"   35 A'   36 A'   37 A'   11 A"                 
 -0.376  -0.362  -0.351  -0.310  -0.281  -0.261
 12 A"   38 A'   39 A'   13 A"   40 A'   14 A"                                 
 -- Virtual --                   
 -0.066  -0.039  -0.023  -0.001   0.016   0.044   0.054   0.055
 41 A'   15 A"   42 A'   43 A'   44 A'   45 A'   46 A'   16 A"                 
  0.070   0.081   0.084   0.091   0.096   0.114   0.129   0.135
 47 A'   48 A'   17 A"   49 A'   18 A"   50 A'   51 A'   52 A'                 
  0.137   0.141   0.172   0.189   0.202   0.225   0.229   0.265
 19 A"   53 A'   54 A'   55 A'   56 A'   57 A'   20 A"   58 A'                 
  0.294   0.302   0.323   0.336   0.347   0.383   0.394   0.407
 21 A"   59 A'   60 A'   61 A'   62 A'   22 A"   63 A'   64 A'                 
  0.427   0.429   0.431   0.460   0.466   0.469   0.484   0.495
 23 A"   65 A'   24 A"   66 A'   67 A'   25 A"   68 A'   69 A'                 
  0.508   0.575   0.576   0.644   0.686   0.701   0.741   0.757
 26 A"   70 A'   27 A"   71 A'   72 A'   73 A'   28 A"   74 A'                 
  0.788   0.823   0.835   0.851   0.861   0.901   0.908   0.912
 75 A'   29 A"   30 A"   76 A'   77 A'   78 A'   31 A"   79 A'                 
  0.982   1.057   1.076   1.130   1.169   1.226   1.291   1.323
 80 A'   81 A'   82 A'   32 A"   83 A'   84 A'   33 A"   34 A"                 
  1.353   1.362   1.378   1.431   1.448   1.549   1.573   1.662
 85 A'   35 A"   86 A'   87 A'   88 A'   89 A'   36 A"   90 A'                 
  1.710   1.866   1.871   1.919   2.130   2.210   2.215   2.261
 91 A'   92 A'   37 A"   93 A'   94 A'   38 A"   95 A'   39 A"                 
  2.283   2.364   2.437   2.527   2.594   2.802   2.869   3.058
 96 A'   97 A'   98 A'   99 A'   40 A"   41 A"  100 A'  101 A'                 
  3.167   3.456   3.741   3.771   3.947   3.954   3.978   4.013
102 A'  103 A'   42 A"  104 A'   43 A"   44 A"  105 A'   45 A"                 
  4.045   4.116   4.246   4.426   4.750   5.993   6.052   6.094
106 A'  107 A'  108 A'  109 A'  110 A'   46 A"  111 A'  112 A'                 
  6.269   6.349   6.618   9.697   9.767  23.265  24.049  25.751
 47 A"  113 A'  114 A'  115 A'  116 A'  117 A'  118 A'   48 A"                 
 25.821  25.891  25.998  26.290  26.477  27.865  28.334  28.376
 49 A"  119 A'  120 A'  121 A'  122 A'  123 A'   50 A"  124 A'                 
 28.392  28.519  28.532  28.547  28.598  28.695  66.717 127.876
125 A'   51 A"  126 A'   52 A"  127 A'  128 A'  129 A'   53 A"                 
127.910 127.939 151.657 215.679 215.7571901.821
130 A'  131 A'  132 A'  133 A'  134 A'  135 A'                                 
 --------------------------------------------------------------

          Ground-State Mulliken Net Atomic Charges

     Atom                 Charge (a.u.)
  ----------------------------------------
      1 Cl                    0.370543
      2 Cl                    0.371797
      3 F                    -0.009969
      4 I                     0.174962
      5 C                    -0.767323
      6 C                    -0.140011
  ----------------------------------------
  Sum of atomic charges =     0.000000

 -----------------------------------------------------------------
                    Cartesian Multipole Moments
 -----------------------------------------------------------------
    Charge (ESU x 10^10)
                 0.0000
    Dipole Moment (Debye)
         X      -0.3356      Y       0.2337      Z      -0.0000
       Tot       0.4090
    Quadrupole Moments (Debye-Ang)
        XX     -66.5297     XY       3.0072     YY     -69.8928
        XZ       0.0000     YZ       0.0000     ZZ     -70.1896
    Octopole Moments (Debye-Ang^2)
       XXX     -46.1318    XXY       2.5459    XYY     -21.1968
       YYY       9.8152    XXZ      -0.0000    XYZ      -0.0000
       YYZ       0.0000    XZZ     -14.0063    YZZ       1.1007
       ZZZ      -0.0000
    Hexadecapole Moments (Debye-Ang^3)
      XXXX   -1177.8861   XXXY     -99.2201   XXYY    -291.6883
      XYYY    -139.5697   YYYY    -605.7412   XXXZ       0.0000
      XXYZ       0.0000   XYYZ       0.0000   YYYZ       0.0000
      XXZZ    -223.6847   XYZZ     -50.7384   YYZZ    -120.6751
      XZZZ       0.0000   YZZZ      -0.0000   ZZZZ     -85.9593
 -----------------------------------------------------------------
 Calculating analytic gradient of the SCF energy
 Gradient of SCF Energy
            1           2           3           4           5           6
    1  -0.0028868  -0.0136699   0.0042310   0.0132915   0.0021604  -0.0031262
    2  -0.0086898  -0.0237047   0.0081209   0.0320231   0.0013252  -0.0090747
    3   0.0000000   0.0000000   0.0000000  -0.0000000   0.0000000  -0.0000000
 Max gradient component =       3.202E-02
 RMS gradient           =       1.110E-02
 Gradient time:  CPU 11.33 s  wall 2.94 s
 Geometry Optimization Parameters
   NAtoms,    NIC,     NZ,  NCons,   NDum,   NFix, NCnnct, MaxDiis
        6      37       0       0       0       0       0       0

 Cartesian Hessian Update
 Hessian Updated using BFGS Update


** GEOMETRY OPTIMIZATION IN DELOCALIZED INTERNAL COORDINATES **
   Searching for a Minimum

   Optimization Cycle:  12

                       Coordinates (Angstroms)
     ATOM                X               Y               Z
      1  Cl        2.9378595201    0.8645668803    0.0000000000
      2  Cl       -0.2734914975    1.8217587267    0.0000000000
      3  F         1.9470162785   -1.4364543211    0.0000000000
      4  I        -1.3551506531   -1.0035112776    0.0000000000
      5  C         1.5750055303   -0.1612549762    0.0000000000
      6  C         0.2913151166    0.1984882529    0.0000000000
   Point Group: cs    Number of degrees of freedom:     9


   Energy is  -8016.017675310

 Hessian Updated using BFGS Update

  9 Hessian modes will be used to form the next step
  Hessian Eigenvalues:
     0.071159    0.202843    0.247395    0.251844    0.346868    0.440875
     0.568421    0.961957    1.163552

 Minimum Search - Taking Simple RFO Step
 Searching for Lamda that Minimizes Along All modes
 Value Taken    Lamda =  -0.01048003
 Calculated Step too Large.  Step scaled by  0.842816
 Step Taken.  Stepsize is  0.300000

                             Maximum     Tolerance    Cnvgd?
         Gradient           0.024069      0.000300      NO
         Displacement       0.265446      0.001200      NO
         Energy change     -0.011847      0.000001      NO


 New Cartesian Coordinates Obtained by Inverse Iteration

 Displacement from previous Coordinates is:  0.230966
 ----------------------------------------------------------------
             Standard Nuclear Orientation (Angstroms)
    I     Atom           X                Y                Z
 ----------------------------------------------------------------
    1      Cl      2.9228079634     0.8918774041     0.0000000000
    2      Cl     -0.2156339490     1.8723947362     0.0000000000
    3      F       1.9051438556    -1.4512937316     0.0000000000
    4      I      -1.3350606730    -1.0759108500     0.0000000000
    5      C       1.5613357975    -0.1653077142     0.0000000000
    6      C       0.2839613003     0.2118334406     0.0000000000
 ----------------------------------------------------------------
 Molecular Point Group                 Cs    NOp =  2
 Largest Abelian Subgroup              Cs    NOp =  2
 Nuclear Repulsion Energy =   716.0122052563 hartrees
 There are       54 alpha and       54 beta electrons
 Applying Cartesian multipole field
    Component          Value
    ---------          -----
     (2,0,0)        1.00000E-11
     (0,2,0)        2.00000E-11
     (0,0,2)       -3.00000E-11
 Nucleus-field energy     =     0.0000000213 hartrees
 Requested basis set is 6-311++G(d,p)
 There are 68 shells and 188 basis functions
 A cutoff of  1.0D-11 yielded   1822 shell pairs
 There are     15153 function pairs (     16821 Cartesian)
 Smallest overlap matrix eigenvalue = 2.99E-05
 Guess MOs from SCF MO coefficient file

 -----------------------------------------------------------------------
  General SCF calculation program by
  Eric Jon Sundstrom, Paul Horn, Yuezhi Mao, Dmitri Zuev, Alec White,
  David Stuck, Shaama M.S., Shane Yost, Joonho Lee, David Small,
  Daniel Levine, Susi Lehtola, Hugh Burton, Evgeny Epifanovsky
 -----------------------------------------------------------------------
 Exchange:     0.2000 Hartree-Fock + 0.0800 Slater + 0.7200 B88
 Correlation:  0.1900 VWN1RPA + 0.8100 LYP
 Using SG-1 standard quadrature grid
 using 4 threads for integral computing
 -------------------------------------------------------
 OpenMP Integral computing Module                
 Release: version 2.0, May 2017, Q-Chem Inc. Pleasanton 
 -------------------------------------------------------
 -------------------------------------------------------
 OpenMP BLAS3 based DFT computing Module                
 Release: version 1.0, May 2013, Q-Chem Inc. Pittsburgh 
 -------------------------------------------------------
 A restricted SCF calculation will be
 performed using DIIS
 SCF converges when DIIS error is below 1.0e-08
 ---------------------------------------
  Cycle       Energy         DIIS error
 ---------------------------------------
    1   -8016.0212493130      6.39e-04  
    2   -8016.0234731732      2.79e-04  
    3   -8016.0232476490      3.63e-04  
    4   -8016.0237914713      6.28e-05  
    5   -8016.0238081425      1.50e-05  
    6   -8016.0238088992      7.33e-06  
    7   -8016.0238091400      9.11e-07  
    8   -8016.0238091428      4.57e-07  
    9   -8016.0238091433      3.29e-08  
   10   -8016.0238091433      1.13e-08  
   11   -8016.0238091433      4.88e-09  Convergence criterion met
 ---------------------------------------
 SCF time:   CPU 33.53s  wall 9.00s 
 SCF   energy in the final basis set =    -8016.0238091433
 Total energy in the final basis set =    -8016.0238091433

 --------------------------------------------------------------
             Orbital Energies (a.u.) and Symmetries
 --------------------------------------------------------------

 Alpha MOs, Restricted
 -- Occupied --                  
******* -176.33 -165.73 -165.73 -165.73 -101.60 -101.59  -35.82
  1 A'    2 A'    3 A'    1 A"    4 A'    5 A'    6 A'    7 A'                 
-31.317 -31.311 -31.310 -24.741 -22.967 -22.966 -22.966 -22.961
  8 A'    2 A"    9 A'   10 A'   11 A'    3 A"   12 A'   13 A'                 
-22.961 -10.349 -10.296  -9.512  -9.502  -7.277  -7.267  -7.267
  4 A"   14 A'   15 A'   16 A'   17 A'   18 A'   19 A'    5 A"                 
 -7.266  -7.257  -7.256  -6.373  -4.786  -4.770  -4.770  -2.052
 20 A'    6 A"   21 A'   22 A'   23 A'    7 A"   24 A'   25 A'                 
 -2.047  -2.047  -2.033  -2.033  -1.287  -0.934  -0.892  -0.784
  8 A"   26 A'    9 A"   27 A'   28 A'   29 A'   30 A'   31 A'                 
 -0.690  -0.624  -0.551  -0.525  -0.522  -0.446  -0.430  -0.414
 32 A'   33 A'   34 A'   10 A"   35 A'   36 A'   37 A'   11 A"                 
 -0.373  -0.363  -0.347  -0.311  -0.286  -0.262
 12 A"   38 A'   39 A'   13 A"   40 A'   14 A"                                 
 -- Virtual --                   
 -0.072  -0.039  -0.027  -0.002   0.015   0.043   0.053   0.055
 41 A'   15 A"   42 A'   43 A'   44 A'   45 A'   46 A'   16 A"                 
  0.069   0.082   0.084   0.090   0.096   0.117   0.126   0.136
 47 A'   48 A'   17 A"   49 A'   18 A"   50 A'   51 A'   19 A"                 
  0.136   0.143   0.167   0.185   0.204   0.225   0.229   0.258
 52 A'   53 A'   54 A'   55 A'   56 A'   57 A'   20 A"   58 A'                 
  0.291   0.304   0.322   0.333   0.345   0.386   0.392   0.406
 21 A"   59 A'   60 A'   61 A'   62 A'   22 A"   63 A'   64 A'                 
  0.427   0.429   0.432   0.458   0.469   0.471   0.483   0.495
 23 A"   24 A"   65 A'   66 A'   25 A"   67 A'   68 A'   69 A'                 
  0.508   0.568   0.574   0.638   0.687   0.706   0.747   0.748
 26 A"   70 A'   27 A"   71 A'   72 A'   73 A'   74 A'   28 A"                 
  0.791   0.824   0.834   0.852   0.861   0.898   0.907   0.907
 75 A'   29 A"   30 A"   76 A'   77 A'   78 A'   79 A'   31 A"                 
  0.974   1.050   1.075   1.126   1.150   1.223   1.283   1.319
 80 A'   81 A'   82 A'   32 A"   83 A'   84 A'   33 A"   34 A"                 
  1.347   1.362   1.383   1.432   1.448   1.555   1.571   1.655
 85 A'   35 A"   86 A'   87 A'   88 A'   89 A'   36 A"   90 A'                 
  1.695   1.869   1.871   1.924   2.127   2.182   2.210   2.258
 91 A'   92 A'   37 A"   93 A'   94 A'   95 A'   38 A"   39 A"                 
  2.290   2.346   2.438   2.520   2.593   2.799   2.867   3.061
 96 A'   97 A'   98 A'   99 A'   40 A"   41 A"  100 A'  101 A'                 
  3.160   3.440   3.739   3.769   3.946   3.951   3.978   4.010
102 A'  103 A'   42 A"  104 A'   43 A"   44 A"  105 A'   45 A"                 
  4.039   4.113   4.244   4.415   4.747   5.991   6.048   6.082
106 A'  107 A'  108 A'  109 A'  110 A'   46 A"  111 A'  112 A'                 
  6.268   6.347   6.614   9.689   9.762  23.259  24.052  25.750
 47 A"  113 A'  114 A'  115 A'  116 A'  117 A'  118 A'   48 A"                 
 25.820  25.909  25.953  26.301  26.457  27.856  28.332  28.373
 49 A"  119 A'  120 A'  121 A'  122 A'  123 A'   50 A"  124 A'                 
 28.384  28.518  28.532  28.545  28.596  28.690  66.714 127.874
125 A'   51 A"  126 A'   52 A"  127 A'  128 A'  129 A'   53 A"                 
127.907 127.932 151.650 215.670 215.7511901.813
130 A'  131 A'  132 A'  133 A'  134 A'  135 A'                                 

 Beta MOs, Restricted
 -- Occupied --                  
******* -176.33 -165.73 -165.73 -165.73 -101.60 -101.59  -35.82
  1 A'    2 A'    3 A'    1 A"    4 A'    5 A'    6 A'    7 A'                 
-31.317 -31.311 -31.310 -24.741 -22.967 -22.966 -22.966 -22.961
  8 A'    2 A"    9 A'   10 A'   11 A'    3 A"   12 A'   13 A'                 
-22.961 -10.349 -10.296  -9.512  -9.502  -7.277  -7.267  -7.267
  4 A"   14 A'   15 A'   16 A'   17 A'   18 A'   19 A'    5 A"                 
 -7.266  -7.257  -7.256  -6.373  -4.786  -4.770  -4.770  -2.052
 20 A'    6 A"   21 A'   22 A'   23 A'    7 A"   24 A'   25 A'                 
 -2.047  -2.047  -2.033  -2.033  -1.287  -0.934  -0.892  -0.784
  8 A"   26 A'    9 A"   27 A'   28 A'   29 A'   30 A'   31 A'                 
 -0.690  -0.624  -0.551  -0.525  -0.522  -0.446  -0.430  -0.414
 32 A'   33 A'   34 A'   10 A"   35 A'   36 A'   37 A'   11 A"                 
 -0.373  -0.363  -0.347  -0.311  -0.286  -0.262
 12 A"   38 A'   39 A'   13 A"   40 A'   14 A"                                 
 -- Virtual --                   
 -0.072  -0.039  -0.027  -0.002   0.015   0.043   0.053   0.055
 41 A'   15 A"   42 A'   43 A'   44 A'   45 A'   46 A'   16 A"                 
  0.069   0.082   0.084   0.090   0.096   0.117   0.126   0.136
 47 A'   48 A'   17 A"   49 A'   18 A"   50 A'   51 A'   19 A"                 
  0.136   0.143   0.167   0.185   0.204   0.225   0.229   0.258
 52 A'   53 A'   54 A'   55 A'   56 A'   57 A'   20 A"   58 A'                 
  0.291   0.304   0.322   0.333   0.345   0.386   0.392   0.406
 21 A"   59 A'   60 A'   61 A'   62 A'   22 A"   63 A'   64 A'                 
  0.427   0.429   0.432   0.458   0.469   0.471   0.483   0.495
 23 A"   24 A"   65 A'   66 A'   25 A"   67 A'   68 A'   69 A'                 
  0.508   0.568   0.574   0.638   0.687   0.706   0.747   0.748
 26 A"   70 A'   27 A"   71 A'   72 A'   73 A'   74 A'   28 A"                 
  0.791   0.824   0.834   0.852   0.861   0.898   0.907   0.907
 75 A'   29 A"   30 A"   76 A'   77 A'   78 A'   79 A'   31 A"                 
  0.974   1.050   1.075   1.126   1.150   1.223   1.283   1.319
 80 A'   81 A'   82 A'   32 A"   83 A'   84 A'   33 A"   34 A"                 
  1.347   1.362   1.383   1.432   1.448   1.555   1.571   1.655
 85 A'   35 A"   86 A'   87 A'   88 A'   89 A'   36 A"   90 A'                 
  1.695   1.869   1.871   1.924   2.127   2.182   2.210   2.258
 91 A'   92 A'   37 A"   93 A'   94 A'   95 A'   38 A"   39 A"                 
  2.290   2.346   2.438   2.520   2.593   2.799   2.867   3.061
 96 A'   97 A'   98 A'   99 A'   40 A"   41 A"  100 A'  101 A'                 
  3.160   3.440   3.739   3.769   3.946   3.951   3.978   4.010
102 A'  103 A'   42 A"  104 A'   43 A"   44 A"  105 A'   45 A"                 
  4.039   4.113   4.244   4.415   4.747   5.991   6.048   6.082
106 A'  107 A'  108 A'  109 A'  110 A'   46 A"  111 A'  112 A'                 
  6.268   6.347   6.614   9.689   9.762  23.259  24.052  25.750
 47 A"  113 A'  114 A'  115 A'  116 A'  117 A'  118 A'   48 A"                 
 25.820  25.909  25.953  26.301  26.457  27.856  28.332  28.373
 49 A"  119 A'  120 A'  121 A'  122 A'  123 A'   50 A"  124 A'                 
 28.384  28.518  28.532  28.545  28.596  28.690  66.714 127.874
125 A'   51 A"  126 A'   52 A"  127 A'  128 A'  129 A'   53 A"                 
127.907 127.932 151.650 215.670 215.7511901.813
130 A'  131 A'  132 A'  133 A'  134 A'  135 A'                                 
 --------------------------------------------------------------

          Ground-State Mulliken Net Atomic Charges

     Atom                 Charge (a.u.)
  ----------------------------------------
      1 Cl                    0.371600
      2 Cl                    0.372444
      3 F                    -0.008769
      4 I                     0.172542
      5 C                    -0.763737
      6 C                    -0.144080
  ----------------------------------------
  Sum of atomic charges =     0.000000

 -----------------------------------------------------------------
                    Cartesian Multipole Moments
 -----------------------------------------------------------------
    Charge (ESU x 10^10)
                 0.0000
    Dipole Moment (Debye)
         X      -0.3306      Y       0.1447      Z      -0.0000
       Tot       0.3608
    Quadrupole Moments (Debye-Ang)
        XX     -66.9478     XY       3.2721     YY     -69.3457
        XZ      -0.0000     YZ      -0.0000     ZZ     -70.3028
    Octopole Moments (Debye-Ang^2)
       XXX     -48.4377    XXY       3.0253    XYY     -22.2927
       YYY      12.7389    XXZ       0.0000    XYZ       0.0000
       YYZ       0.0000    XZZ     -14.8892    YZZ       2.1262
       ZZZ       0.0000
    Hexadecapole Moments (Debye-Ang^3)
      XXXX   -1162.5306   XXXY    -112.1689   XXYY    -293.1698
      XYYY    -148.1110   YYYY    -642.4847   XXXZ      -0.0000
      XXYZ      -0.0000   XYYZ      -0.0000   YYYZ      -0.0000
      XXZZ    -220.0944   XYZZ     -55.0939   YYZZ    -128.1627
      XZZZ      -0.0000   YZZZ      -0.0000   ZZZZ     -86.2384
 -----------------------------------------------------------------
 Calculating analytic gradient of the SCF energy
 Gradient of SCF Energy
            1           2           3           4           5           6
    1   0.0011965  -0.0074523  -0.0003419   0.0056473  -0.0015852   0.0025356
    2   0.0016454  -0.0071986   0.0009976   0.0153037  -0.0014710  -0.0092770
    3   0.0000000  -0.0000000  -0.0000000  -0.0000000   0.0000000   0.0000000
 Max gradient component =       1.530E-02
 RMS gradient           =       5.142E-03
 Gradient time:  CPU 11.22 s  wall 2.91 s
 Geometry Optimization Parameters
   NAtoms,    NIC,     NZ,  NCons,   NDum,   NFix, NCnnct, MaxDiis
        6      37       0       0       0       0       0       0

 Cartesian Hessian Update
 Hessian Updated using BFGS Update


** GEOMETRY OPTIMIZATION IN DELOCALIZED INTERNAL COORDINATES **
   Searching for a Minimum

   Optimization Cycle:  13

                       Coordinates (Angstroms)
     ATOM                X               Y               Z
      1  Cl        2.9228079634    0.8918774041    0.0000000000
      2  Cl       -0.2156339490    1.8723947362    0.0000000000
      3  F         1.9051438556   -1.4512937316    0.0000000000
      4  I        -1.3350606730   -1.0759108500    0.0000000000
      5  C         1.5613357975   -0.1653077142    0.0000000000
      6  C         0.2839613003    0.2118334406    0.0000000000
   Point Group: cs    Number of degrees of freedom:     9


   Energy is  -8016.023809143

 Hessian Updated using BFGS Update

  9 Hessian modes will be used to form the next step
  Hessian Eigenvalues:
     0.057440    0.201481    0.247960    0.252648    0.347645    0.443252
     0.569667    0.961974    1.160169

 Minimum Search - Taking Simple RFO Step
 Searching for Lamda that Minimizes Along All modes
 Value Taken    Lamda =  -0.00263205
 Step Taken.  Stepsize is  0.204372

                             Maximum     Tolerance    Cnvgd?
         Gradient           0.008647      0.000300      NO
         Displacement       0.168605      0.001200      NO
         Energy change     -0.006134      0.000001      NO


 New Cartesian Coordinates Obtained by Inverse Iteration

 Displacement from previous Coordinates is:  0.167081
 ----------------------------------------------------------------
             Standard Nuclear Orientation (Angstroms)
    I     Atom           X                Y                Z
 ----------------------------------------------------------------
    1      Cl      2.9222828189     0.8962303730     0.0000000000
    2      Cl     -0.1838327445     1.9091786288     0.0000000000
    3      F       1.8719450738    -1.4559097364     0.0000000000
    4      I      -1.3112025984    -1.1325052904     0.0000000000
    5      C       1.5497436189    -0.1621730741     0.0000000000
    6      C       0.2736181260     0.2287723842     0.0000000000
 ----------------------------------------------------------------
 Molecular Point Group                 Cs    NOp =  2
 Largest Abelian Subgroup              Cs    NOp =  2
 Nuclear Repulsion Energy =   712.3478737426 hartrees
 There are       54 alpha and       54 beta electrons
 Applying Cartesian multipole field
    Component          Value
    ---------          -----
     (2,0,0)        1.00000E-11
     (0,2,0)        2.00000E-11
     (0,0,2)       -3.00000E-11
 Nucleus-field energy     =     0.0000000218 hartrees
 Requested basis set is 6-311++G(d,p)
 There are 68 shells and 188 basis functions
 A cutoff of  1.0D-11 yielded   1820 shell pairs
 There are     15131 function pairs (     16797 Cartesian)
 Smallest overlap matrix eigenvalue = 3.29E-05
 Guess MOs from SCF MO coefficient file

 -----------------------------------------------------------------------
  General SCF calculation program by
  Eric Jon Sundstrom, Paul Horn, Yuezhi Mao, Dmitri Zuev, Alec White,
  David Stuck, Shaama M.S., Shane Yost, Joonho Lee, David Small,
  Daniel Levine, Susi Lehtola, Hugh Burton, Evgeny Epifanovsky
 -----------------------------------------------------------------------
 Exchange:     0.2000 Hartree-Fock + 0.0800 Slater + 0.7200 B88
 Correlation:  0.1900 VWN1RPA + 0.8100 LYP
 Using SG-1 standard quadrature grid
 using 4 threads for integral computing
 -------------------------------------------------------
 OpenMP Integral computing Module                
 Release: version 2.0, May 2017, Q-Chem Inc. Pleasanton 
 -------------------------------------------------------
 -------------------------------------------------------
 OpenMP BLAS3 based DFT computing Module                
 Release: version 1.0, May 2013, Q-Chem Inc. Pittsburgh 
 -------------------------------------------------------
 A restricted SCF calculation will be
 performed using DIIS
 SCF converges when DIIS error is below 1.0e-08
 ---------------------------------------
  Cycle       Energy         DIIS error
 ---------------------------------------
    1   -8016.0241312152      4.43e-04  
    2   -8016.0252064784      1.93e-04  
    3   -8016.0250800007      2.61e-04  
    4   -8016.0253637182      4.11e-05  
    5   -8016.0253708672      1.10e-05  
    6   -8016.0253712815      5.40e-06  
    7   -8016.0253714131      5.70e-07  
    8   -8016.0253714143      2.73e-07  
    9   -8016.0253714145      2.96e-08  
   10   -8016.0253714144      1.32e-08  
   11   -8016.0253714144      5.73e-09  Convergence criterion met
 ---------------------------------------
 SCF time:   CPU 33.43s  wall 9.00s 
 SCF   energy in the final basis set =    -8016.0253714144
 Total energy in the final basis set =    -8016.0253714144

 --------------------------------------------------------------
             Orbital Energies (a.u.) and Symmetries
 --------------------------------------------------------------

 Alpha MOs, Restricted
 -- Occupied --                  
******* -176.33 -165.73 -165.73 -165.73 -101.60 -101.59  -35.82
  1 A'    2 A'    3 A'    1 A"    4 A'    5 A'    6 A'    7 A'                 
-31.318 -31.311 -31.311 -24.741 -22.968 -22.966 -22.966 -22.962
  8 A'    2 A"    9 A'   10 A'   11 A'    3 A"   12 A'   13 A'                 
-22.962 -10.349 -10.298  -9.512  -9.503  -7.277  -7.269  -7.267
  4 A"   14 A'   15 A'   16 A'   17 A'   18 A'   19 A'    5 A"                 
 -7.266  -7.258  -7.258  -6.373  -4.787  -4.770  -4.770  -2.053
 20 A'    6 A"   21 A'   22 A'   23 A'    7 A"   24 A'   25 A'                 
 -2.047  -2.047  -2.033  -2.033  -1.286  -0.932  -0.889  -0.784
  8 A"   26 A'    9 A"   27 A'   28 A'   29 A'   30 A'   31 A'                 
 -0.687  -0.623  -0.550  -0.524  -0.520  -0.446  -0.429  -0.412
 32 A'   33 A'   34 A'   10 A"   35 A'   36 A'   37 A'   11 A"                 
 -0.372  -0.363  -0.345  -0.312  -0.288  -0.263
 12 A"   38 A'   39 A'   13 A"   40 A'   14 A"                                 
 -- Virtual --                   
 -0.076  -0.039  -0.029  -0.003   0.015   0.042   0.052   0.055
 41 A'   15 A"   42 A'   43 A'   44 A'   45 A'   46 A'   16 A"                 
  0.069   0.082   0.084   0.090   0.096   0.118   0.123   0.135
 47 A'   48 A'   17 A"   49 A'   18 A"   50 A'   51 A'   19 A"                 
  0.136   0.145   0.163   0.182   0.206   0.226   0.229   0.255
 52 A'   53 A'   54 A'   55 A'   56 A'   57 A'   20 A"   58 A'                 
  0.289   0.305   0.322   0.330   0.344   0.388   0.391   0.406
 21 A"   59 A'   60 A'   61 A'   62 A'   22 A"   63 A'   64 A'                 
  0.426   0.428   0.432   0.456   0.469   0.475   0.484   0.495
 23 A"   24 A"   65 A'   66 A'   25 A"   67 A'   68 A'   69 A'                 
  0.509   0.561   0.572   0.633   0.691   0.705   0.742   0.751
 26 A"   70 A'   27 A"   71 A'   72 A'   73 A'   74 A'   28 A"                 
  0.793   0.825   0.834   0.850   0.864   0.897   0.902   0.906
 75 A'   29 A"   30 A"   76 A'   77 A'   78 A'   79 A'   31 A"                 
  0.969   1.047   1.073   1.124   1.136   1.221   1.279   1.317
 80 A'   81 A'   82 A'   32 A"   83 A'   84 A'   33 A"   34 A"                 
  1.341   1.361   1.386   1.432   1.447   1.557   1.569   1.648
 85 A'   35 A"   86 A'   87 A'   88 A'   89 A'   36 A"   90 A'                 
  1.688   1.869   1.871   1.925   2.122   2.164   2.210   2.257
 91 A'   92 A'   37 A"   93 A'   94 A'   95 A'   38 A"   39 A"                 
  2.290   2.337   2.437   2.516   2.593   2.797   2.865   3.059
 96 A'   97 A'   98 A'   99 A'   40 A"   41 A"  100 A'  101 A'                 
  3.152   3.436   3.739   3.767   3.946   3.949   3.980   4.007
102 A'  103 A'   42 A"  104 A'   43 A"   44 A"  105 A'   45 A"                 
  4.034   4.109   4.242   4.409   4.744   5.990   6.044   6.074
106 A'  107 A'  108 A'  109 A'  110 A'   46 A"  111 A'  112 A'                 
  6.267   6.348   6.611   9.686   9.759  23.256  24.040  25.749
 47 A"  113 A'  114 A'  115 A'  116 A'  117 A'  118 A'   48 A"                 
 25.818  25.908  25.930  26.303  26.447  27.853  28.331  28.371
 49 A"  119 A'  120 A'  121 A'  122 A'  123 A'   50 A"  124 A'                 
 28.378  28.517  28.532  28.543  28.593  28.686  66.713 127.873
125 A'   51 A"  126 A'   52 A"  127 A'  128 A'  129 A'   53 A"                 
127.905 127.927 151.647 215.667 215.7481901.810
130 A'  131 A'  132 A'  133 A'  134 A'  135 A'                                 

 Beta MOs, Restricted
 -- Occupied --                  
******* -176.33 -165.73 -165.73 -165.73 -101.60 -101.59  -35.82
  1 A'    2 A'    3 A'    1 A"    4 A'    5 A'    6 A'    7 A'                 
-31.318 -31.311 -31.311 -24.741 -22.968 -22.966 -22.966 -22.962
  8 A'    2 A"    9 A'   10 A'   11 A'    3 A"   12 A'   13 A'                 
-22.962 -10.349 -10.298  -9.512  -9.503  -7.277  -7.269  -7.267
  4 A"   14 A'   15 A'   16 A'   17 A'   18 A'   19 A'    5 A"                 
 -7.266  -7.258  -7.258  -6.373  -4.787  -4.770  -4.770  -2.053
 20 A'    6 A"   21 A'   22 A'   23 A'    7 A"   24 A'   25 A'                 
 -2.047  -2.047  -2.033  -2.033  -1.286  -0.932  -0.889  -0.784
  8 A"   26 A'    9 A"   27 A'   28 A'   29 A'   30 A'   31 A'                 
 -0.687  -0.623  -0.550  -0.524  -0.520  -0.446  -0.429  -0.412
 32 A'   33 A'   34 A'   10 A"   35 A'   36 A'   37 A'   11 A"                 
 -0.372  -0.363  -0.345  -0.312  -0.288  -0.263
 12 A"   38 A'   39 A'   13 A"   40 A'   14 A"                                 
 -- Virtual --                   
 -0.076  -0.039  -0.029  -0.003   0.015   0.042   0.052   0.055
 41 A'   15 A"   42 A'   43 A'   44 A'   45 A'   46 A'   16 A"                 
  0.069   0.082   0.084   0.090   0.096   0.118   0.123   0.135
 47 A'   48 A'   17 A"   49 A'   18 A"   50 A'   51 A'   19 A"                 
  0.136   0.145   0.163   0.182   0.206   0.226   0.229   0.255
 52 A'   53 A'   54 A'   55 A'   56 A'   57 A'   20 A"   58 A'                 
  0.289   0.305   0.322   0.330   0.344   0.388   0.391   0.406
 21 A"   59 A'   60 A'   61 A'   62 A'   22 A"   63 A'   64 A'                 
  0.426   0.428   0.432   0.456   0.469   0.475   0.484   0.495
 23 A"   24 A"   65 A'   66 A'   25 A"   67 A'   68 A'   69 A'                 
  0.509   0.561   0.572   0.633   0.691   0.705   0.742   0.751
 26 A"   70 A'   27 A"   71 A'   72 A'   73 A'   74 A'   28 A"                 
  0.793   0.825   0.834   0.850   0.864   0.897   0.902   0.906
 75 A'   29 A"   30 A"   76 A'   77 A'   78 A'   79 A'   31 A"                 
  0.969   1.047   1.073   1.124   1.136   1.221   1.279   1.317
 80 A'   81 A'   82 A'   32 A"   83 A'   84 A'   33 A"   34 A"                 
  1.341   1.361   1.386   1.432   1.447   1.557   1.569   1.648
 85 A'   35 A"   86 A'   87 A'   88 A'   89 A'   36 A"   90 A'                 
  1.688   1.869   1.871   1.925   2.122   2.164   2.210   2.257
 91 A'   92 A'   37 A"   93 A'   94 A'   95 A'   38 A"   39 A"                 
  2.290   2.337   2.437   2.516   2.593   2.797   2.865   3.059
 96 A'   97 A'   98 A'   99 A'   40 A"   41 A"  100 A'  101 A'                 
  3.152   3.436   3.739   3.767   3.946   3.949   3.980   4.007
102 A'  103 A'   42 A"  104 A'   43 A"   44 A"  105 A'   45 A"                 
  4.034   4.109   4.242   4.409   4.744   5.990   6.044   6.074
106 A'  107 A'  108 A'  109 A'  110 A'   46 A"  111 A'  112 A'                 
  6.267   6.348   6.611   9.686   9.759  23.256  24.040  25.749
 47 A"  113 A'  114 A'  115 A'  116 A'  117 A'  118 A'   48 A"                 
 25.818  25.908  25.930  26.303  26.447  27.853  28.331  28.371
 49 A"  119 A'  120 A'  121 A'  122 A'  123 A'   50 A"  124 A'                 
 28.378  28.517  28.532  28.543  28.593  28.686  66.713 127.873
125 A'   51 A"  126 A'   52 A"  127 A'  128 A'  129 A'   53 A"                 
127.905 127.927 151.647 215.667 215.7481901.810
130 A'  131 A'  132 A'  133 A'  134 A'  135 A'                                 
 --------------------------------------------------------------

          Ground-State Mulliken Net Atomic Charges

     Atom                 Charge (a.u.)
  ----------------------------------------
      1 Cl                    0.373418
      2 Cl                    0.373239
      3 F                    -0.006363
      4 I                     0.167915
      5 C                    -0.753671
      6 C                    -0.154538
  ----------------------------------------
  Sum of atomic charges =     0.000000

 -----------------------------------------------------------------
                    Cartesian Multipole Moments
 -----------------------------------------------------------------
    Charge (ESU x 10^10)
                 0.0000
    Dipole Moment (Debye)
         X      -0.3092      Y       0.1072      Z       0.0000
       Tot       0.3272
    Quadrupole Moments (Debye-Ang)
        XX     -67.2425     XY       3.4127     YY     -68.9529
        XZ      -0.0000     YZ       0.0000     ZZ     -70.3767
    Octopole Moments (Debye-Ang^2)
       XXX     -50.0965    XXY       3.7763    XYY     -23.4408
       YYY      15.2144    XXZ       0.0000    XYZ      -0.0000
       YYZ       0.0000    XZZ     -15.7277    YZZ       3.1191
       ZZZ       0.0000
    Hexadecapole Moments (Debye-Ang^3)
      XXXX   -1150.3553   XXXY    -120.0925   XXYY    -294.8936
      XYYY    -152.4174   YYYY    -669.3526   XXXZ       0.0000
      XXYZ       0.0000   XYYZ       0.0000   YYYZ       0.0000
      XXZZ    -217.5492   XYZZ     -57.5503   YYZZ    -133.6625
      XZZZ      -0.0000   YZZZ       0.0000   ZZZZ     -86.4213
 -----------------------------------------------------------------
 Calculating analytic gradient of the SCF energy
 Gradient of SCF Energy
            1           2           3           4           5           6
    1   0.0037488  -0.0033362  -0.0026385   0.0018149  -0.0009182   0.0013293
    2   0.0060423   0.0014381  -0.0025131   0.0046463  -0.0033768  -0.0062368
    3  -0.0000000  -0.0000000   0.0000000  -0.0000000  -0.0000000   0.0000000
 Max gradient component =       6.237E-03
 RMS gradient           =       2.933E-03
 Gradient time:  CPU 11.20 s  wall 2.90 s
 Geometry Optimization Parameters
   NAtoms,    NIC,     NZ,  NCons,   NDum,   NFix, NCnnct, MaxDiis
        6      37       0       0       0       0       0       0

 Cartesian Hessian Update
 Hessian Updated using BFGS Update


** GEOMETRY OPTIMIZATION IN DELOCALIZED INTERNAL COORDINATES **
   Searching for a Minimum

   Optimization Cycle:  14

                       Coordinates (Angstroms)
     ATOM                X               Y               Z
      1  Cl        2.9222828189    0.8962303730    0.0000000000
      2  Cl       -0.1838327445    1.9091786288    0.0000000000
      3  F         1.8719450738   -1.4559097364    0.0000000000
      4  I        -1.3112025984   -1.1325052904    0.0000000000
      5  C         1.5497436189   -0.1621730741    0.0000000000
      6  C         0.2736181260    0.2287723842    0.0000000000
   Point Group: cs    Number of degrees of freedom:     9


   Energy is  -8016.025371414

 Hessian Updated using BFGS Update

  9 Hessian modes will be used to form the next step
  Hessian Eigenvalues:
     0.050105    0.197767    0.247755    0.252888    0.347693    0.442184
     0.567650    0.962340    1.146526

 Minimum Search - Taking Simple RFO Step
 Searching for Lamda that Minimizes Along All modes
 Value Taken    Lamda =  -0.00030136
 Step Taken.  Stepsize is  0.059581

                             Maximum     Tolerance    Cnvgd?
         Gradient           0.005400      0.000300      NO
         Displacement       0.038207      0.001200      NO
         Energy change     -0.001562      0.000001      NO


 New Cartesian Coordinates Obtained by Inverse Iteration

 Displacement from previous Coordinates is:  0.050286
 ----------------------------------------------------------------
             Standard Nuclear Orientation (Angstroms)
    I     Atom           X                Y                Z
 ----------------------------------------------------------------
    1      Cl      2.9199614877     0.8923493561     0.0000000000
    2      Cl     -0.1719563822     1.9183321242     0.0000000000
    3      F       1.8671293927    -1.4532879889     0.0000000000
    4      I      -1.3040500252    -1.1489003948     0.0000000000
    5      C       1.5425683862    -0.1591320610     0.0000000000
    6      C       0.2689014356     0.2342322496     0.0000000000
 ----------------------------------------------------------------
 Molecular Point Group                 Cs    NOp =  2
 Largest Abelian Subgroup              Cs    NOp =  2
 Nuclear Repulsion Energy =   711.8095146720 hartrees
 There are       54 alpha and       54 beta electrons
 Applying Cartesian multipole field
    Component          Value
    ---------          -----
     (2,0,0)        1.00000E-11
     (0,2,0)        2.00000E-11
     (0,0,2)       -3.00000E-11
 Nucleus-field energy     =     0.0000000219 hartrees
 Requested basis set is 6-311++G(d,p)
 There are 68 shells and 188 basis functions
 A cutoff of  1.0D-11 yielded   1818 shell pairs
 There are     15131 function pairs (     16797 Cartesian)
 Smallest overlap matrix eigenvalue = 3.33E-05
 Guess MOs from SCF MO coefficient file

 -----------------------------------------------------------------------
  General SCF calculation program by
  Eric Jon Sundstrom, Paul Horn, Yuezhi Mao, Dmitri Zuev, Alec White,
  David Stuck, Shaama M.S., Shane Yost, Joonho Lee, David Small,
  Daniel Levine, Susi Lehtola, Hugh Burton, Evgeny Epifanovsky
 -----------------------------------------------------------------------
 Exchange:     0.2000 Hartree-Fock + 0.0800 Slater + 0.7200 B88
 Correlation:  0.1900 VWN1RPA + 0.8100 LYP
 Using SG-1 standard quadrature grid
 using 4 threads for integral computing
 -------------------------------------------------------
 OpenMP Integral computing Module                
 Release: version 2.0, May 2017, Q-Chem Inc. Pleasanton 
 -------------------------------------------------------
 -------------------------------------------------------
 OpenMP BLAS3 based DFT computing Module                
 Release: version 1.0, May 2013, Q-Chem Inc. Pittsburgh 
 -------------------------------------------------------
 A restricted SCF calculation will be
 performed using DIIS
 SCF converges when DIIS error is below 1.0e-08
 ---------------------------------------
  Cycle       Energy         DIIS error
 ---------------------------------------
    1   -8016.0254597116      1.36e-04  
    2   -8016.0255742391      3.87e-05  
    3   -8016.0255695780      5.25e-05  
    4   -8016.0255809865      1.41e-05  
    5   -8016.0255818371      2.30e-06  
    6   -8016.0255818522      1.50e-06  
    7   -8016.0255818617      2.01e-07  
    8   -8016.0255818621      6.63e-08  
    9   -8016.0255818619      1.18e-08  
   10   -8016.0255818619      5.63e-09  Convergence criterion met
 ---------------------------------------
 SCF time:   CPU 30.41s  wall 8.00s 
 SCF   energy in the final basis set =    -8016.0255818619
 Total energy in the final basis set =    -8016.0255818619

 --------------------------------------------------------------
             Orbital Energies (a.u.) and Symmetries
 --------------------------------------------------------------

 Alpha MOs, Restricted
 -- Occupied --                  
******* -176.33 -165.73 -165.73 -165.73 -101.60 -101.59  -35.82
  1 A'    2 A'    3 A'    1 A"    4 A'    5 A'    6 A'    7 A'                 
-31.318 -31.311 -31.311 -24.741 -22.968 -22.967 -22.966 -22.962
  8 A'    2 A"    9 A'   10 A'   11 A'    3 A"   12 A'   13 A'                 
-22.962 -10.349 -10.298  -9.512  -9.504  -7.277  -7.269  -7.267
  4 A"   14 A'   15 A'   16 A'   17 A'   18 A'   19 A'    5 A"                 
 -7.266  -7.258  -7.258  -6.373  -4.787  -4.771  -4.770  -2.053
 20 A'    6 A"   21 A'   22 A'   23 A'    7 A"   24 A'   25 A'                 
 -2.047  -2.047  -2.033  -2.033  -1.286  -0.932  -0.889  -0.785
 26 A'    8 A"    9 A"   27 A'   28 A'   29 A'   30 A'   31 A'                 
 -0.686  -0.623  -0.550  -0.524  -0.520  -0.446  -0.429  -0.412
 32 A'   33 A'   34 A'   10 A"   35 A'   36 A'   37 A'   11 A"                 
 -0.372  -0.363  -0.344  -0.312  -0.289  -0.263
 12 A"   38 A'   39 A'   13 A"   40 A'   14 A"                                 
 -- Virtual --                   
 -0.077  -0.039  -0.029  -0.003   0.015   0.042   0.052   0.055
 41 A'   15 A"   42 A'   43 A'   44 A'   45 A'   46 A'   16 A"                 
  0.069   0.082   0.084   0.090   0.096   0.118   0.122   0.135
 47 A'   48 A'   17 A"   49 A'   18 A"   50 A'   51 A'   19 A"                 
  0.136   0.146   0.162   0.182   0.207   0.226   0.229   0.254
 52 A'   53 A'   54 A'   55 A'   56 A'   57 A'   20 A"   58 A'                 
  0.289   0.305   0.322   0.329   0.344   0.389   0.392   0.406
 21 A"   59 A'   60 A'   61 A'   62 A'   22 A"   63 A'   64 A'                 
  0.426   0.428   0.432   0.455   0.469   0.475   0.484   0.495
 23 A"   24 A"   65 A'   66 A'   25 A"   67 A'   68 A'   69 A'                 
  0.509   0.560   0.572   0.631   0.692   0.704   0.741   0.751
 26 A"   70 A'   27 A"   71 A'   72 A'   73 A'   74 A'   28 A"                 
  0.792   0.825   0.833   0.850   0.865   0.897   0.903   0.906
 75 A'   29 A"   30 A"   76 A'   77 A'   78 A'   79 A'   31 A"                 
  0.969   1.047   1.073   1.123   1.133   1.221   1.279   1.316
 80 A'   81 A'   82 A'   32 A"   83 A'   84 A'   33 A"   34 A"                 
  1.339   1.362   1.387   1.433   1.446   1.556   1.570   1.648
 85 A'   35 A"   86 A'   87 A'   88 A'   89 A'   36 A"   90 A'                 
  1.689   1.869   1.872   1.926   2.123   2.164   2.210   2.257
 91 A'   92 A'   37 A"   93 A'   94 A'   95 A'   38 A"   39 A"                 
  2.291   2.336   2.437   2.515   2.593   2.797   2.866   3.059
 96 A'   97 A'   98 A'   99 A'   40 A"   41 A"  100 A'  101 A'                 
  3.155   3.435   3.739   3.767   3.945   3.948   3.981   4.006
102 A'  103 A'   42 A"  104 A'   43 A"   44 A"  105 A'   45 A"                 
  4.033   4.107   4.241   4.408   4.744   5.990   6.043   6.072
106 A'  107 A'  108 A'  109 A'  110 A'   46 A"  111 A'  112 A'                 
  6.267   6.348   6.610   9.687   9.760  23.255  24.047  25.749
 47 A"  113 A'  114 A'  115 A'  116 A'  117 A'  118 A'   48 A"                 
 25.818  25.907  25.928  26.304  26.447  27.853  28.330  28.371
 49 A"  119 A'  120 A'  121 A'  122 A'  123 A'   50 A"  124 A'                 
 28.377  28.517  28.532  28.543  28.592  28.685  66.714 127.872
125 A'   51 A"  126 A'   52 A"  127 A'  128 A'  129 A'   53 A"                 
127.904 127.926 151.647 215.667 215.7491901.809
130 A'  131 A'  132 A'  133 A'  134 A'  135 A'                                 

 Beta MOs, Restricted
 -- Occupied --                  
******* -176.33 -165.73 -165.73 -165.73 -101.60 -101.59  -35.82
  1 A'    2 A'    3 A'    1 A"    4 A'    5 A'    6 A'    7 A'                 
-31.318 -31.311 -31.311 -24.741 -22.968 -22.967 -22.966 -22.962
  8 A'    2 A"    9 A'   10 A'   11 A'    3 A"   12 A'   13 A'                 
-22.962 -10.349 -10.298  -9.512  -9.504  -7.277  -7.269  -7.267
  4 A"   14 A'   15 A'   16 A'   17 A'   18 A'   19 A'    5 A"                 
 -7.266  -7.258  -7.258  -6.373  -4.787  -4.771  -4.770  -2.053
 20 A'    6 A"   21 A'   22 A'   23 A'    7 A"   24 A'   25 A'                 
 -2.047  -2.047  -2.033  -2.033  -1.286  -0.932  -0.889  -0.785
 26 A'    8 A"    9 A"   27 A'   28 A'   29 A'   30 A'   31 A'                 
 -0.686  -0.623  -0.550  -0.524  -0.520  -0.446  -0.429  -0.412
 32 A'   33 A'   34 A'   10 A"   35 A'   36 A'   37 A'   11 A"                 
 -0.372  -0.363  -0.344  -0.312  -0.289  -0.263
 12 A"   38 A'   39 A'   13 A"   40 A'   14 A"                                 
 -- Virtual --                   
 -0.077  -0.039  -0.029  -0.003   0.015   0.042   0.052   0.055
 41 A'   15 A"   42 A'   43 A'   44 A'   45 A'   46 A'   16 A"                 
  0.069   0.082   0.084   0.090   0.096   0.118   0.122   0.135
 47 A'   48 A'   17 A"   49 A'   18 A"   50 A'   51 A'   19 A"                 
  0.136   0.146   0.162   0.182   0.207   0.226   0.229   0.254
 52 A'   53 A'   54 A'   55 A'   56 A'   57 A'   20 A"   58 A'                 
  0.289   0.305   0.322   0.329   0.344   0.389   0.392   0.406
 21 A"   59 A'   60 A'   61 A'   62 A'   22 A"   63 A'   64 A'                 
  0.426   0.428   0.432   0.455   0.469   0.475   0.484   0.495
 23 A"   24 A"   65 A'   66 A'   25 A"   67 A'   68 A'   69 A'                 
  0.509   0.560   0.572   0.631   0.692   0.704   0.741   0.751
 26 A"   70 A'   27 A"   71 A'   72 A'   73 A'   74 A'   28 A"                 
  0.792   0.825   0.833   0.850   0.865   0.897   0.903   0.906
 75 A'   29 A"   30 A"   76 A'   77 A'   78 A'   79 A'   31 A"                 
  0.969   1.047   1.073   1.123   1.133   1.221   1.279   1.316
 80 A'   81 A'   82 A'   32 A"   83 A'   84 A'   33 A"   34 A"                 
  1.339   1.362   1.387   1.433   1.446   1.556   1.570   1.648
 85 A'   35 A"   86 A'   87 A'   88 A'   89 A'   36 A"   90 A'                 
  1.689   1.869   1.872   1.926   2.123   2.164   2.210   2.257
 91 A'   92 A'   37 A"   93 A'   94 A'   95 A'   38 A"   39 A"                 
  2.291   2.336   2.437   2.515   2.593   2.797   2.866   3.059
 96 A'   97 A'   98 A'   99 A'   40 A"   41 A"  100 A'  101 A'                 
  3.155   3.435   3.739   3.767   3.945   3.948   3.981   4.006
102 A'  103 A'   42 A"  104 A'   43 A"   44 A"  105 A'   45 A"                 
  4.033   4.107   4.241   4.408   4.744   5.990   6.043   6.072
106 A'  107 A'  108 A'  109 A'  110 A'   46 A"  111 A'  112 A'                 
  6.267   6.348   6.610   9.687   9.760  23.255  24.047  25.749
 47 A"  113 A'  114 A'  115 A'  116 A'  117 A'  118 A'   48 A"                 
 25.818  25.907  25.928  26.304  26.447  27.853  28.330  28.371
 49 A"  119 A'  120 A'  121 A'  122 A'  123 A'   50 A"  124 A'                 
 28.377  28.517  28.532  28.543  28.592  28.685  66.714 127.872
125 A'   51 A"  126 A'   52 A"  127 A'  128 A'  129 A'   53 A"                 
127.904 127.926 151.647 215.667 215.7491901.809
130 A'  131 A'  132 A'  133 A'  134 A'  135 A'                                 
 --------------------------------------------------------------

          Ground-State Mulliken Net Atomic Charges

     Atom                 Charge (a.u.)
  ----------------------------------------
      1 Cl                    0.373630
      2 Cl                    0.373537
      3 F                    -0.006411
      4 I                     0.166254
      5 C                    -0.751318
      6 C                    -0.155693
  ----------------------------------------
  Sum of atomic charges =     0.000000

 -----------------------------------------------------------------
                    Cartesian Multipole Moments
 -----------------------------------------------------------------
    Charge (ESU x 10^10)
                 0.0000
    Dipole Moment (Debye)
         X      -0.3153      Y       0.1054      Z       0.0000
       Tot       0.3324
    Quadrupole Moments (Debye-Ang)
        XX     -67.3566     XY       3.4535     YY     -68.8384
        XZ      -0.0000     YZ      -0.0000     ZZ     -70.3800
    Octopole Moments (Debye-Ang^2)
       XXX     -50.5916    XXY       4.0551    XYY     -23.8232
       YYY      16.0514    XXZ       0.0000    XYZ       0.0000
       YYZ       0.0000    XZZ     -15.9577    YZZ       3.4737
       ZZZ       0.0000
    Hexadecapole Moments (Debye-Ang^3)
      XXXX   -1145.6385   XXXY    -122.1408   XXYY    -295.3288
      XYYY    -153.3002   YYYY    -675.8517   XXXZ      -0.0000
      XXYZ      -0.0000   XYYZ       0.0000   YYYZ      -0.0000
      XXZZ    -216.6162   XYZZ     -58.1156   YYZZ    -135.0376
      XZZZ      -0.0000   YZZZ      -0.0000   ZZZZ     -86.4327
 -----------------------------------------------------------------
 Calculating analytic gradient of the SCF energy
 Gradient of SCF Energy
            1           2           3           4           5           6
    1   0.0035954  -0.0015208  -0.0018821   0.0010930  -0.0037850   0.0024995
    2   0.0054430   0.0024723  -0.0028585   0.0018469  -0.0019964  -0.0049073
    3   0.0000000  -0.0000000  -0.0000000  -0.0000000  -0.0000000   0.0000000
 Max gradient component =       5.443E-03
 RMS gradient           =       2.538E-03
 Gradient time:  CPU 11.21 s  wall 2.91 s
 Geometry Optimization Parameters
   NAtoms,    NIC,     NZ,  NCons,   NDum,   NFix, NCnnct, MaxDiis
        6      37       0       0       0       0       0       0

 Cartesian Hessian Update
 Hessian Updated using BFGS Update


** GEOMETRY OPTIMIZATION IN DELOCALIZED INTERNAL COORDINATES **
   Searching for a Minimum

   Optimization Cycle:  15

                       Coordinates (Angstroms)
     ATOM                X               Y               Z
      1  Cl        2.9199614877    0.8923493561    0.0000000000
      2  Cl       -0.1719563822    1.9183321242    0.0000000000
      3  F         1.8671293927   -1.4532879889    0.0000000000
      4  I        -1.3040500252   -1.1489003948    0.0000000000
      5  C         1.5425683862   -0.1591320610    0.0000000000
      6  C         0.2689014356    0.2342322496    0.0000000000
   Point Group: cs    Number of degrees of freedom:     9


   Energy is  -8016.025581862

 Hessian Updated using BFGS Update

  9 Hessian modes will be used to form the next step
  Hessian Eigenvalues:
     0.045379    0.137371    0.250150    0.253769    0.372038    0.440465
     0.543236    0.957163    1.071438

 Minimum Search - Taking Simple RFO Step
 Searching for Lamda that Minimizes Along All modes
 Value Taken    Lamda =  -0.00020632
 Step Taken.  Stepsize is  0.049543

                             Maximum     Tolerance    Cnvgd?
         Gradient           0.004120      0.000300      NO
         Displacement       0.037123      0.001200      NO
         Energy change     -0.000210      0.000001      NO


 New Cartesian Coordinates Obtained by Inverse Iteration

 Displacement from previous Coordinates is:  0.039490
 ----------------------------------------------------------------
             Standard Nuclear Orientation (Angstroms)
    I     Atom           X                Y                Z
 ----------------------------------------------------------------
    1      Cl      2.9220494287     0.8826793415     0.0000000000
    2      Cl     -0.1674731213     1.9236791471     0.0000000000
    3      F       1.8673233526    -1.4473995339     0.0000000000
    4      I      -1.3000112667    -1.1602516847     0.0000000000
    5      C       1.5384134295    -0.1549143912     0.0000000000
    6      C       0.2622524720     0.2398004063     0.0000000000
 ----------------------------------------------------------------
 Molecular Point Group                 Cs    NOp =  2
 Largest Abelian Subgroup              Cs    NOp =  2
 Nuclear Repulsion Energy =   711.4010819949 hartrees
 There are       54 alpha and       54 beta electrons
 Applying Cartesian multipole field
    Component          Value
    ---------          -----
     (2,0,0)        1.00000E-11
     (0,2,0)        2.00000E-11
     (0,0,2)       -3.00000E-11
 Nucleus-field energy     =     0.0000000220 hartrees
 Requested basis set is 6-311++G(d,p)
 There are 68 shells and 188 basis functions
 A cutoff of  1.0D-11 yielded   1817 shell pairs
 There are     15130 function pairs (     16796 Cartesian)
 Smallest overlap matrix eigenvalue = 3.40E-05
 Guess MOs from SCF MO coefficient file

 -----------------------------------------------------------------------
  General SCF calculation program by
  Eric Jon Sundstrom, Paul Horn, Yuezhi Mao, Dmitri Zuev, Alec White,
  David Stuck, Shaama M.S., Shane Yost, Joonho Lee, David Small,
  Daniel Levine, Susi Lehtola, Hugh Burton, Evgeny Epifanovsky
 -----------------------------------------------------------------------
 Exchange:     0.2000 Hartree-Fock + 0.0800 Slater + 0.7200 B88
 Correlation:  0.1900 VWN1RPA + 0.8100 LYP
 Using SG-1 standard quadrature grid
 using 4 threads for integral computing
 -------------------------------------------------------
 OpenMP Integral computing Module                
 Release: version 2.0, May 2017, Q-Chem Inc. Pleasanton 
 -------------------------------------------------------
 -------------------------------------------------------
 OpenMP BLAS3 based DFT computing Module                
 Release: version 1.0, May 2013, Q-Chem Inc. Pittsburgh 
 -------------------------------------------------------
 A restricted SCF calculation will be
 performed using DIIS
 SCF converges when DIIS error is below 1.0e-08
 ---------------------------------------
  Cycle       Energy         DIIS error
 ---------------------------------------
    1   -8016.0256067379      1.23e-04  
    2   -8016.0257051556      3.16e-05  
    3   -8016.0256998282      4.87e-05  
    4   -8016.0257099117      9.87e-06  
    5   -8016.0257103247      1.99e-06  
    6   -8016.0257103385      8.18e-07  
    7   -8016.0257103406      2.62e-07  
    8   -8016.0257103409      8.09e-08  
    9   -8016.0257103410      1.21e-08  
   10   -8016.0257103410      3.42e-09  Convergence criterion met
 ---------------------------------------
 SCF time:   CPU 30.41s  wall 8.00s 
 SCF   energy in the final basis set =    -8016.0257103410
 Total energy in the final basis set =    -8016.0257103410

 --------------------------------------------------------------
             Orbital Energies (a.u.) and Symmetries
 --------------------------------------------------------------

 Alpha MOs, Restricted
 -- Occupied --                  
******* -176.33 -165.73 -165.73 -165.73 -101.60 -101.59  -35.82
  1 A'    2 A'    3 A'    1 A"    4 A'    5 A'    6 A'    7 A'                 
-31.318 -31.311 -31.311 -24.740 -22.968 -22.967 -22.966 -22.962
  8 A'    2 A"    9 A'   10 A'   11 A'    3 A"   12 A'   13 A'                 
-22.962 -10.349 -10.298  -9.512  -9.504  -7.277  -7.269  -7.266
  4 A"   14 A'   15 A'   16 A'   17 A'   18 A'   19 A'    5 A"                 
 -7.266  -7.259  -7.259  -6.373  -4.787  -4.771  -4.770  -2.053
 20 A'    6 A"   21 A'   22 A'   23 A'    7 A"   24 A'   25 A'                 
 -2.047  -2.047  -2.033  -2.033  -1.286  -0.933  -0.890  -0.784
 26 A'    8 A"    9 A"   27 A'   28 A'   29 A'   30 A'   31 A'                 
 -0.685  -0.623  -0.550  -0.524  -0.520  -0.446  -0.429  -0.412
 32 A'   33 A'   34 A'   10 A"   35 A'   36 A'   37 A'   11 A"                 
 -0.372  -0.363  -0.344  -0.312  -0.289  -0.262
 12 A"   38 A'   39 A'   13 A"   40 A'   14 A"                                 
 -- Virtual --                   
 -0.078  -0.039  -0.028  -0.002   0.016   0.042   0.053   0.055
 41 A'   15 A"   42 A'   43 A'   44 A'   45 A'   46 A'   16 A"                 
  0.069   0.082   0.084   0.090   0.096   0.119   0.121   0.134
 47 A'   48 A'   17 A"   49 A'   18 A"   50 A'   51 A'   19 A"                 
  0.137   0.147   0.160   0.182   0.208   0.226   0.229   0.253
 52 A'   53 A'   54 A'   55 A'   56 A'   57 A'   20 A"   58 A'                 
  0.288   0.305   0.322   0.328   0.345   0.389   0.392   0.406
 21 A"   59 A'   60 A'   61 A'   62 A'   22 A"   63 A'   64 A'                 
  0.426   0.428   0.432   0.455   0.469   0.476   0.485   0.495
 23 A"   24 A"   65 A'   66 A'   25 A"   67 A'   68 A'   69 A'                 
  0.509   0.559   0.572   0.629   0.693   0.702   0.739   0.750
 26 A"   70 A'   27 A"   71 A'   72 A'   73 A'   74 A'   28 A"                 
  0.792   0.825   0.833   0.851   0.865   0.898   0.904   0.905
 75 A'   29 A"   30 A"   76 A'   77 A'   78 A'   79 A'   31 A"                 
  0.970   1.049   1.072   1.123   1.132   1.222   1.281   1.316
 80 A'   81 A'   82 A'   32 A"   83 A'   84 A'   33 A"   34 A"                 
  1.339   1.362   1.387   1.433   1.446   1.556   1.570   1.647
 85 A'   35 A"   86 A'   87 A'   88 A'   89 A'   36 A"   90 A'                 
  1.689   1.868   1.871   1.926   2.120   2.166   2.210   2.257
 91 A'   92 A'   37 A"   93 A'   94 A'   95 A'   38 A"   39 A"                 
  2.290   2.336   2.438   2.515   2.593   2.797   2.867   3.058
 96 A'   97 A'   98 A'   99 A'   40 A"   41 A"  100 A'  101 A'                 
  3.153   3.440   3.739   3.767   3.946   3.949   3.982   4.006
102 A'  103 A'   42 A"  104 A'   43 A"   44 A"  105 A'   45 A"                 
  4.033   4.106   4.241   4.408   4.745   5.989   6.042   6.071
106 A'  107 A'  108 A'  109 A'  110 A'   46 A"  111 A'  112 A'                 
  6.267   6.349   6.610   9.689   9.760  23.257  24.035  25.750
 47 A"  113 A'  114 A'  115 A'  116 A'  117 A'  118 A'   48 A"                 
 25.818  25.903  25.929  26.303  26.448  27.853  28.330  28.370
 49 A"  119 A'  120 A'  121 A'  122 A'  123 A'   50 A"  124 A'                 
 28.376  28.517  28.533  28.542  28.591  28.685  66.714 127.872
125 A'   51 A"  126 A'   52 A"  127 A'  128 A'  129 A'   53 A"                 
127.903 127.926 151.647 215.669 215.7491901.809
130 A'  131 A'  132 A'  133 A'  134 A'  135 A'                                 

 Beta MOs, Restricted
 -- Occupied --                  
******* -176.33 -165.73 -165.73 -165.73 -101.60 -101.59  -35.82
  1 A'    2 A'    3 A'    1 A"    4 A'    5 A'    6 A'    7 A'                 
-31.318 -31.311 -31.311 -24.740 -22.968 -22.967 -22.966 -22.962
  8 A'    2 A"    9 A'   10 A'   11 A'    3 A"   12 A'   13 A'                 
-22.962 -10.349 -10.298  -9.512  -9.504  -7.277  -7.269  -7.266
  4 A"   14 A'   15 A'   16 A'   17 A'   18 A'   19 A'    5 A"                 
 -7.266  -7.259  -7.259  -6.373  -4.787  -4.771  -4.770  -2.053
 20 A'    6 A"   21 A'   22 A'   23 A'    7 A"   24 A'   25 A'                 
 -2.047  -2.047  -2.033  -2.033  -1.286  -0.933  -0.890  -0.784
 26 A'    8 A"    9 A"   27 A'   28 A'   29 A'   30 A'   31 A'                 
 -0.685  -0.623  -0.550  -0.524  -0.520  -0.446  -0.429  -0.412
 32 A'   33 A'   34 A'   10 A"   35 A'   36 A'   37 A'   11 A"                 
 -0.372  -0.363  -0.344  -0.312  -0.289  -0.262
 12 A"   38 A'   39 A'   13 A"   40 A'   14 A"                                 
 -- Virtual --                   
 -0.078  -0.039  -0.028  -0.002   0.016   0.042   0.053   0.055
 41 A'   15 A"   42 A'   43 A'   44 A'   45 A'   46 A'   16 A"                 
  0.069   0.082   0.084   0.090   0.096   0.119   0.121   0.134
 47 A'   48 A'   17 A"   49 A'   18 A"   50 A'   51 A'   19 A"                 
  0.137   0.147   0.160   0.182   0.208   0.226   0.229   0.253
 52 A'   53 A'   54 A'   55 A'   56 A'   57 A'   20 A"   58 A'                 
  0.288   0.305   0.322   0.328   0.345   0.389   0.392   0.406
 21 A"   59 A'   60 A'   61 A'   62 A'   22 A"   63 A'   64 A'                 
  0.426   0.428   0.432   0.455   0.469   0.476   0.485   0.495
 23 A"   24 A"   65 A'   66 A'   25 A"   67 A'   68 A'   69 A'                 
  0.509   0.559   0.572   0.629   0.693   0.702   0.739   0.750
 26 A"   70 A'   27 A"   71 A'   72 A'   73 A'   74 A'   28 A"                 
  0.792   0.825   0.833   0.851   0.865   0.898   0.904   0.905
 75 A'   29 A"   30 A"   76 A'   77 A'   78 A'   79 A'   31 A"                 
  0.970   1.049   1.072   1.123   1.132   1.222   1.281   1.316
 80 A'   81 A'   82 A'   32 A"   83 A'   84 A'   33 A"   34 A"                 
  1.339   1.362   1.387   1.433   1.446   1.556   1.570   1.647
 85 A'   35 A"   86 A'   87 A'   88 A'   89 A'   36 A"   90 A'                 
  1.689   1.868   1.871   1.926   2.120   2.166   2.210   2.257
 91 A'   92 A'   37 A"   93 A'   94 A'   95 A'   38 A"   39 A"                 
  2.290   2.336   2.438   2.515   2.593   2.797   2.867   3.058
 96 A'   97 A'   98 A'   99 A'   40 A"   41 A"  100 A'  101 A'                 
  3.153   3.440   3.739   3.767   3.946   3.949   3.982   4.006
102 A'  103 A'   42 A"  104 A'   43 A"   44 A"  105 A'   45 A"                 
  4.033   4.106   4.241   4.408   4.745   5.989   6.042   6.071
106 A'  107 A'  108 A'  109 A'  110 A'   46 A"  111 A'  112 A'                 
  6.267   6.349   6.610   9.689   9.760  23.257  24.035  25.750
 47 A"  113 A'  114 A'  115 A'  116 A'  117 A'  118 A'   48 A"                 
 25.818  25.903  25.929  26.303  26.448  27.853  28.330  28.370
 49 A"  119 A'  120 A'  121 A'  122 A'  123 A'   50 A"  124 A'                 
 28.376  28.517  28.533  28.542  28.591  28.685  66.714 127.872
125 A'   51 A"  126 A'   52 A"  127 A'  128 A'  129 A'   53 A"                 
127.903 127.926 151.647 215.669 215.7491901.809
130 A'  131 A'  132 A'  133 A'  134 A'  135 A'                                 
 --------------------------------------------------------------

          Ground-State Mulliken Net Atomic Charges

     Atom                 Charge (a.u.)
  ----------------------------------------
      1 Cl                    0.374305
      2 Cl                    0.374381
      3 F                    -0.005465
      4 I                     0.165040
      5 C                    -0.746974
      6 C                    -0.161287
  ----------------------------------------
  Sum of atomic charges =     0.000000

 -----------------------------------------------------------------
                    Cartesian Multipole Moments
 -----------------------------------------------------------------
    Charge (ESU x 10^10)
                 0.0000
    Dipole Moment (Debye)
         X      -0.3116      Y       0.1084      Z      -0.0000
       Tot       0.3299
    Quadrupole Moments (Debye-Ang)
        XX     -67.3986     XY       3.4698     YY     -68.7660
        XZ      -0.0000     YZ       0.0000     ZZ     -70.3825
    Octopole Moments (Debye-Ang^2)
       XXX     -50.6149    XXY       4.3169    XYY     -24.1110
       YYY      16.7412    XXZ      -0.0000    XYZ       0.0000
       YYZ       0.0000    XZZ     -16.0763    YZZ       3.7904
       ZZZ      -0.0000
    Hexadecapole Moments (Debye-Ang^3)
      XXXX   -1143.7767   XXXY    -122.8657   XXYY    -295.9696
      XYYY    -153.3893   YYYY    -678.9916   XXXZ      -0.0000
      XXYZ       0.0000   XYYZ       0.0000   YYYZ       0.0000
      XXZZ    -216.3470   XYZZ     -58.2536   YYZZ    -135.7297
      XZZZ       0.0000   YZZZ       0.0000   ZZZZ     -86.4444
 -----------------------------------------------------------------
 Calculating analytic gradient of the SCF energy
 Gradient of SCF Energy
            1           2           3           4           5           6
    1   0.0030778  -0.0002166  -0.0005940   0.0005742  -0.0017208  -0.0011205
    2   0.0032346   0.0021365  -0.0014946   0.0000824  -0.0018835  -0.0020755
    3  -0.0000000   0.0000000   0.0000000   0.0000000  -0.0000000  -0.0000000
 Max gradient component =       3.235E-03
 RMS gradient           =       1.482E-03
 Gradient time:  CPU 11.27 s  wall 2.93 s
 Geometry Optimization Parameters
   NAtoms,    NIC,     NZ,  NCons,   NDum,   NFix, NCnnct, MaxDiis
        6      37       0       0       0       0       0       0

 Cartesian Hessian Update
 Hessian Updated using BFGS Update


** GEOMETRY OPTIMIZATION IN DELOCALIZED INTERNAL COORDINATES **
   Searching for a Minimum

   Optimization Cycle:  16

                       Coordinates (Angstroms)
     ATOM                X               Y               Z
      1  Cl        2.9220494287    0.8826793415    0.0000000000
      2  Cl       -0.1674731213    1.9236791471    0.0000000000
      3  F         1.8673233526   -1.4473995339    0.0000000000
      4  I        -1.3000112667   -1.1602516847    0.0000000000
      5  C         1.5384134295   -0.1549143912    0.0000000000
      6  C         0.2622524720    0.2398004063    0.0000000000
   Point Group: cs    Number of degrees of freedom:     9


   Energy is  -8016.025710341

 Hessian Updated using BFGS Update

  9 Hessian modes will be used to form the next step
  Hessian Eigenvalues:
     0.051891    0.092431    0.251728    0.254461    0.376317    0.455995
     0.533340    0.933060    1.038048

 Minimum Search - Taking Simple RFO Step
 Searching for Lamda that Minimizes Along All modes
 Value Taken    Lamda =  -0.00006812
 Step Taken.  Stepsize is  0.025613

                             Maximum     Tolerance    Cnvgd?
         Gradient           0.002707      0.000300      NO
         Displacement       0.017906      0.001200      NO
         Energy change     -0.000128      0.000001      NO


 New Cartesian Coordinates Obtained by Inverse Iteration

 Displacement from previous Coordinates is:  0.016719
 ----------------------------------------------------------------
             Standard Nuclear Orientation (Angstroms)
    I     Atom           X                Y                Z
 ----------------------------------------------------------------
    1      Cl      2.9204999927     0.8768154734     0.0000000000
    2      Cl     -0.1665335110     1.9223660372     0.0000000000
    3      F       1.8698629950    -1.4433165685     0.0000000000
    4      I      -1.2987624344    -1.1609183075     0.0000000000
    5      C       1.5360227680    -0.1526153112     0.0000000000
    6      C       0.2614644845     0.2412619617     0.0000000000
 ----------------------------------------------------------------
 Molecular Point Group                 Cs    NOp =  2
 Largest Abelian Subgroup              Cs    NOp =  2
 Nuclear Repulsion Energy =   711.9414446343 hartrees
 There are       54 alpha and       54 beta electrons
 Applying Cartesian multipole field
    Component          Value
    ---------          -----
     (2,0,0)        1.00000E-11
     (0,2,0)        2.00000E-11
     (0,0,2)       -3.00000E-11
 Nucleus-field energy     =     0.0000000219 hartrees
 Requested basis set is 6-311++G(d,p)
 There are 68 shells and 188 basis functions
 A cutoff of  1.0D-11 yielded   1817 shell pairs
 There are     15130 function pairs (     16796 Cartesian)
 Smallest overlap matrix eigenvalue = 3.36E-05
 Guess MOs from SCF MO coefficient file

 -----------------------------------------------------------------------
  General SCF calculation program by
  Eric Jon Sundstrom, Paul Horn, Yuezhi Mao, Dmitri Zuev, Alec White,
  David Stuck, Shaama M.S., Shane Yost, Joonho Lee, David Small,
  Daniel Levine, Susi Lehtola, Hugh Burton, Evgeny Epifanovsky
 -----------------------------------------------------------------------
 Exchange:     0.2000 Hartree-Fock + 0.0800 Slater + 0.7200 B88
 Correlation:  0.1900 VWN1RPA + 0.8100 LYP
 Using SG-1 standard quadrature grid
 using 4 threads for integral computing
 -------------------------------------------------------
 OpenMP Integral computing Module                
 Release: version 2.0, May 2017, Q-Chem Inc. Pleasanton 
 -------------------------------------------------------
 -------------------------------------------------------
 OpenMP BLAS3 based DFT computing Module                
 Release: version 1.0, May 2013, Q-Chem Inc. Pittsburgh 
 -------------------------------------------------------
 A restricted SCF calculation will be
 performed using DIIS
 SCF converges when DIIS error is below 1.0e-08
 ---------------------------------------
  Cycle       Energy         DIIS error
 ---------------------------------------
    1   -8016.0257234848      6.57e-05  
    2   -8016.0257453794      3.07e-05  
    3   -8016.0257436665      3.65e-05  
    4   -8016.0257493141      4.41e-06  
    5   -8016.0257493687      2.72e-06  
    6   -8016.0257493982      5.90e-07  
    7   -8016.0257493997      1.45e-07  
    8   -8016.0257493997      2.68e-08  
    9   -8016.0257493997      5.14e-09  Convergence criterion met
 ---------------------------------------
 SCF time:   CPU 27.42s  wall 8.00s 
 SCF   energy in the final basis set =    -8016.0257493997
 Total energy in the final basis set =    -8016.0257493997

 --------------------------------------------------------------
             Orbital Energies (a.u.) and Symmetries
 --------------------------------------------------------------

 Alpha MOs, Restricted
 -- Occupied --                  
******* -176.33 -165.73 -165.73 -165.73 -101.60 -101.59  -35.82
  1 A'    2 A'    3 A'    1 A"    4 A'    5 A'    6 A'    7 A'                 
-31.318 -31.311 -31.311 -24.740 -22.968 -22.966 -22.966 -22.962
  8 A'    2 A"    9 A'   10 A'   11 A'    3 A"   12 A'   13 A'                 
-22.962 -10.348 -10.297  -9.512  -9.504  -7.277  -7.270  -7.266
  4 A"   14 A'   15 A'   16 A'   17 A'   18 A'   19 A'    5 A"                 
 -7.266  -7.259  -7.259  -6.373  -4.787  -4.770  -4.770  -2.053
 20 A'    6 A"   21 A'   22 A'   23 A'    7 A"   24 A'   25 A'                 
 -2.047  -2.047  -2.033  -2.033  -1.286  -0.934  -0.890  -0.784
 26 A'    8 A"    9 A"   27 A'   28 A'   29 A'   30 A'   31 A'                 
 -0.685  -0.623  -0.550  -0.524  -0.521  -0.447  -0.429  -0.412
 32 A'   33 A'   34 A'   10 A"   35 A'   36 A'   37 A'   11 A"                 
 -0.372  -0.363  -0.344  -0.312  -0.289  -0.262
 12 A"   38 A'   39 A'   13 A"   40 A'   14 A"                                 
 -- Virtual --                   
 -0.077  -0.039  -0.027  -0.002   0.016   0.043   0.053   0.055
 41 A'   15 A"   42 A'   43 A'   44 A'   45 A'   46 A'   16 A"                 
  0.070   0.082   0.084   0.090   0.096   0.118   0.121   0.134
 47 A'   48 A'   17 A"   49 A'   18 A"   50 A'   51 A'   19 A"                 
  0.137   0.147   0.160   0.182   0.208   0.226   0.229   0.253
 52 A'   53 A'   54 A'   55 A'   56 A'   57 A'   20 A"   58 A'                 
  0.288   0.305   0.322   0.328   0.345   0.389   0.393   0.406
 21 A"   59 A'   60 A'   61 A'   62 A'   22 A"   63 A'   64 A'                 
  0.426   0.428   0.432   0.455   0.468   0.476   0.485   0.495
 23 A"   24 A"   65 A'   66 A'   25 A"   67 A'   68 A'   69 A'                 
  0.509   0.560   0.573   0.630   0.694   0.702   0.739   0.749
 26 A"   70 A'   27 A"   71 A'   72 A'   73 A'   74 A'   28 A"                 
  0.791   0.825   0.833   0.851   0.865   0.898   0.905   0.905
 75 A'   29 A"   30 A"   76 A'   77 A'   78 A'   31 A"   79 A'                 
  0.971   1.050   1.073   1.123   1.133   1.223   1.283   1.316
 80 A'   81 A'   82 A'   32 A"   83 A'   84 A'   33 A"   34 A"                 
  1.339   1.363   1.387   1.433   1.445   1.556   1.571   1.649
 85 A'   35 A"   86 A'   87 A'   88 A'   89 A'   36 A"   90 A'                 
  1.691   1.869   1.873   1.927   2.122   2.171   2.210   2.257
 91 A'   92 A'   37 A"   93 A'   94 A'   95 A'   38 A"   39 A"                 
  2.290   2.338   2.439   2.516   2.594   2.797   2.869   3.059
 96 A'   97 A'   98 A'   99 A'   40 A"   41 A"  100 A'  101 A'                 
  3.157   3.442   3.740   3.767   3.946   3.949   3.982   4.006
102 A'  103 A'   42 A"  104 A'   43 A"   44 A"  105 A'   45 A"                 
  4.034   4.107   4.241   4.408   4.746   5.990   6.042   6.071
106 A'  107 A'  108 A'  109 A'  110 A'   46 A"  111 A'  112 A'                 
  6.268   6.350   6.611   9.690   9.762  23.258  24.042  25.750
 47 A"  113 A'  114 A'  115 A'  116 A'  117 A'  118 A'   48 A"                 
 25.819  25.904  25.931  26.303  26.451  27.853  28.330  28.370
 49 A"  119 A'  120 A'  121 A'  122 A'  123 A'   50 A"  124 A'                 
 28.377  28.517  28.533  28.543  28.591  28.685  66.715 127.873
125 A'   51 A"  126 A'   52 A"  127 A'  128 A'  129 A'   53 A"                 
127.904 127.926 151.647 215.671 215.7511901.810
130 A'  131 A'  132 A'  133 A'  134 A'  135 A'                                 

 Beta MOs, Restricted
 -- Occupied --                  
******* -176.33 -165.73 -165.73 -165.73 -101.60 -101.59  -35.82
  1 A'    2 A'    3 A'    1 A"    4 A'    5 A'    6 A'    7 A'                 
-31.318 -31.311 -31.311 -24.740 -22.968 -22.966 -22.966 -22.962
  8 A'    2 A"    9 A'   10 A'   11 A'    3 A"   12 A'   13 A'                 
-22.962 -10.348 -10.297  -9.512  -9.504  -7.277  -7.270  -7.266
  4 A"   14 A'   15 A'   16 A'   17 A'   18 A'   19 A'    5 A"                 
 -7.266  -7.259  -7.259  -6.373  -4.787  -4.770  -4.770  -2.053
 20 A'    6 A"   21 A'   22 A'   23 A'    7 A"   24 A'   25 A'                 
 -2.047  -2.047  -2.033  -2.033  -1.286  -0.934  -0.890  -0.784
 26 A'    8 A"    9 A"   27 A'   28 A'   29 A'   30 A'   31 A'                 
 -0.685  -0.623  -0.550  -0.524  -0.521  -0.447  -0.429  -0.412
 32 A'   33 A'   34 A'   10 A"   35 A'   36 A'   37 A'   11 A"                 
 -0.372  -0.363  -0.344  -0.312  -0.289  -0.262
 12 A"   38 A'   39 A'   13 A"   40 A'   14 A"                                 
 -- Virtual --                   
 -0.077  -0.039  -0.027  -0.002   0.016   0.043   0.053   0.055
 41 A'   15 A"   42 A'   43 A'   44 A'   45 A'   46 A'   16 A"                 
  0.070   0.082   0.084   0.090   0.096   0.118   0.121   0.134
 47 A'   48 A'   17 A"   49 A'   18 A"   50 A'   51 A'   19 A"                 
  0.137   0.147   0.160   0.182   0.208   0.226   0.229   0.253
 52 A'   53 A'   54 A'   55 A'   56 A'   57 A'   20 A"   58 A'                 
  0.288   0.305   0.322   0.328   0.345   0.389   0.393   0.406
 21 A"   59 A'   60 A'   61 A'   62 A'   22 A"   63 A'   64 A'                 
  0.426   0.428   0.432   0.455   0.468   0.476   0.485   0.495
 23 A"   24 A"   65 A'   66 A'   25 A"   67 A'   68 A'   69 A'                 
  0.509   0.560   0.573   0.630   0.694   0.702   0.739   0.749
 26 A"   70 A'   27 A"   71 A'   72 A'   73 A'   74 A'   28 A"                 
  0.791   0.825   0.833   0.851   0.865   0.898   0.905   0.905
 75 A'   29 A"   30 A"   76 A'   77 A'   78 A'   31 A"   79 A'                 
  0.971   1.050   1.073   1.123   1.133   1.223   1.283   1.316
 80 A'   81 A'   82 A'   32 A"   83 A'   84 A'   33 A"   34 A"                 
  1.339   1.363   1.387   1.433   1.445   1.556   1.571   1.649
 85 A'   35 A"   86 A'   87 A'   88 A'   89 A'   36 A"   90 A'                 
  1.691   1.869   1.873   1.927   2.122   2.171   2.210   2.257
 91 A'   92 A'   37 A"   93 A'   94 A'   95 A'   38 A"   39 A"                 
  2.290   2.338   2.439   2.516   2.594   2.797   2.869   3.059
 96 A'   97 A'   98 A'   99 A'   40 A"   41 A"  100 A'  101 A'                 
  3.157   3.442   3.740   3.767   3.946   3.949   3.982   4.006
102 A'  103 A'   42 A"  104 A'   43 A"   44 A"  105 A'   45 A"                 
  4.034   4.107   4.241   4.408   4.746   5.990   6.042   6.071
106 A'  107 A'  108 A'  109 A'  110 A'   46 A"  111 A'  112 A'                 
  6.268   6.350   6.611   9.690   9.762  23.258  24.042  25.750
 47 A"  113 A'  114 A'  115 A'  116 A'  117 A'  118 A'   48 A"                 
 25.819  25.904  25.931  26.303  26.451  27.853  28.330  28.370
 49 A"  119 A'  120 A'  121 A'  122 A'  123 A'   50 A"  124 A'                 
 28.377  28.517  28.533  28.543  28.591  28.685  66.715 127.873
125 A'   51 A"  126 A'   52 A"  127 A'  128 A'  129 A'   53 A"                 
127.904 127.926 151.647 215.671 215.7511901.810
130 A'  131 A'  132 A'  133 A'  134 A'  135 A'                                 
 --------------------------------------------------------------

          Ground-State Mulliken Net Atomic Charges

     Atom                 Charge (a.u.)
  ----------------------------------------
      1 Cl                    0.374509
      2 Cl                    0.375800
      3 F                    -0.005556
      4 I                     0.164448
      5 C                    -0.748991
      6 C                    -0.160210
  ----------------------------------------
  Sum of atomic charges =     0.000000

 -----------------------------------------------------------------
                    Cartesian Multipole Moments
 -----------------------------------------------------------------
    Charge (ESU x 10^10)
                 0.0000
    Dipole Moment (Debye)
         X      -0.3098      Y       0.1189      Z      -0.0000
       Tot       0.3318
    Quadrupole Moments (Debye-Ang)
        XX     -67.4008     XY       3.4659     YY     -68.7618
        XZ       0.0000     YZ      -0.0000     ZZ     -70.3654
    Octopole Moments (Debye-Ang^2)
       XXX     -50.5407    XXY       4.3880    XYY     -24.1752
       YYY      16.9285    XXZ      -0.0000    XYZ       0.0000
       YYZ       0.0000    XZZ     -16.0670    YZZ       3.8788
       ZZZ      -0.0000
    Hexadecapole Moments (Debye-Ang^3)
      XXXX   -1142.0983   XXXY    -122.5062   XXYY    -295.7704
      XYYY    -152.9543   YYYY    -677.7645   XXXZ       0.0000
      XXYZ      -0.0000   XYYZ      -0.0000   YYYZ      -0.0000
      XXZZ    -216.0830   XYZZ     -58.0648   YYZZ    -135.5086
      XZZZ       0.0000   YZZZ      -0.0000   ZZZZ     -86.4105
 -----------------------------------------------------------------
 Calculating analytic gradient of the SCF energy
 Gradient of SCF Energy
            1           2           3           4           5           6
    1   0.0017561   0.0002855   0.0003369   0.0006696  -0.0032236   0.0001756
    2   0.0011644   0.0008411  -0.0001590   0.0001117  -0.0005679  -0.0013904
    3   0.0000000   0.0000000  -0.0000000  -0.0000000  -0.0000000   0.0000000
 Max gradient component =       3.224E-03
 RMS gradient           =       1.014E-03
 Gradient time:  CPU 11.29 s  wall 2.93 s
 Geometry Optimization Parameters
   NAtoms,    NIC,     NZ,  NCons,   NDum,   NFix, NCnnct, MaxDiis
        6      37       0       0       0       0       0       0

 Cartesian Hessian Update
 Hessian Updated using BFGS Update


** GEOMETRY OPTIMIZATION IN DELOCALIZED INTERNAL COORDINATES **
   Searching for a Minimum

   Optimization Cycle:  17

                       Coordinates (Angstroms)
     ATOM                X               Y               Z
      1  Cl        2.9204999927    0.8768154734    0.0000000000
      2  Cl       -0.1665335110    1.9223660372    0.0000000000
      3  F         1.8698629950   -1.4433165685    0.0000000000
      4  I        -1.2987624344   -1.1609183075    0.0000000000
      5  C         1.5360227680   -0.1526153112    0.0000000000
      6  C         0.2614644845    0.2412619617    0.0000000000
   Point Group: cs    Number of degrees of freedom:     9


   Energy is  -8016.025749400

 Hessian Updated using BFGS Update

  9 Hessian modes will be used to form the next step
  Hessian Eigenvalues:
     0.056459    0.074441    0.251462    0.258054    0.388966    0.462067
     0.548135    0.840624    1.031871

 Minimum Search - Taking Simple RFO Step
 Searching for Lamda that Minimizes Along All modes
 Value Taken    Lamda =  -0.00001716
 Step Taken.  Stepsize is  0.011227

                             Maximum     Tolerance    Cnvgd?
         Gradient           0.001598      0.000300      NO
         Displacement       0.009111      0.001200      NO
         Energy change     -0.000039      0.000001      NO


 New Cartesian Coordinates Obtained by Inverse Iteration

 Displacement from previous Coordinates is:  0.008875
 ----------------------------------------------------------------
             Standard Nuclear Orientation (Angstroms)
    I     Atom           X                Y                Z
 ----------------------------------------------------------------
    1      Cl      2.9210889675     0.8746539343     0.0000000000
    2      Cl     -0.1692475864     1.9209316484     0.0000000000
    3      F       1.8708981174    -1.4424841297     0.0000000000
    4      I      -1.2992241215    -1.1591955276     0.0000000000
    5      C       1.5374771671    -0.1521248106     0.0000000000
    6      C       0.2615617508     0.2418121703     0.0000000000
 ----------------------------------------------------------------
 Molecular Point Group                 Cs    NOp =  2
 Largest Abelian Subgroup              Cs    NOp =  2
 Nuclear Repulsion Energy =   712.1064442703 hartrees
 There are       54 alpha and       54 beta electrons
 Applying Cartesian multipole field
    Component          Value
    ---------          -----
     (2,0,0)        1.00000E-11
     (0,2,0)        2.00000E-11
     (0,0,2)       -3.00000E-11
 Nucleus-field energy     =     0.0000000219 hartrees
 Requested basis set is 6-311++G(d,p)
 There are 68 shells and 188 basis functions
 A cutoff of  1.0D-11 yielded   1817 shell pairs
 There are     15130 function pairs (     16796 Cartesian)
 Smallest overlap matrix eigenvalue = 3.36E-05
 Guess MOs from SCF MO coefficient file

 -----------------------------------------------------------------------
  General SCF calculation program by
  Eric Jon Sundstrom, Paul Horn, Yuezhi Mao, Dmitri Zuev, Alec White,
  David Stuck, Shaama M.S., Shane Yost, Joonho Lee, David Small,
  Daniel Levine, Susi Lehtola, Hugh Burton, Evgeny Epifanovsky
 -----------------------------------------------------------------------
 Exchange:     0.2000 Hartree-Fock + 0.0800 Slater + 0.7200 B88
 Correlation:  0.1900 VWN1RPA + 0.8100 LYP
 Using SG-1 standard quadrature grid
 using 4 threads for integral computing
 -------------------------------------------------------
 OpenMP Integral computing Module                
 Release: version 2.0, May 2017, Q-Chem Inc. Pleasanton 
 -------------------------------------------------------
 -------------------------------------------------------
 OpenMP BLAS3 based DFT computing Module                
 Release: version 1.0, May 2013, Q-Chem Inc. Pittsburgh 
 -------------------------------------------------------
 A restricted SCF calculation will be
 performed using DIIS
 SCF converges when DIIS error is below 1.0e-08
 ---------------------------------------
  Cycle       Energy         DIIS error
 ---------------------------------------
    1   -8016.0257546203      3.19e-05  
    2   -8016.0257599345      7.23e-06  
    3   -8016.0257599839      6.56e-06  
    4   -8016.0257601402      2.78e-06  
    5   -8016.0257601725      5.87e-07  
    6   -8016.0257601737      2.61e-07  
    7   -8016.0257601739      8.44e-08  
    8   -8016.0257601738      2.18e-08  
    9   -8016.0257601739      2.71e-09  Convergence criterion met
 ---------------------------------------
 SCF time:   CPU 27.40s  wall 7.00s 
 SCF   energy in the final basis set =    -8016.0257601739
 Total energy in the final basis set =    -8016.0257601739

 --------------------------------------------------------------
             Orbital Energies (a.u.) and Symmetries
 --------------------------------------------------------------

 Alpha MOs, Restricted
 -- Occupied --                  
******* -176.33 -165.73 -165.73 -165.73 -101.60 -101.59  -35.82
  1 A'    2 A'    3 A'    1 A"    4 A'    5 A'    6 A'    7 A'                 
-31.318 -31.311 -31.311 -24.740 -22.968 -22.966 -22.966 -22.962
  8 A'    2 A"    9 A'   10 A'   11 A'    3 A"   12 A'   13 A'                 
-22.962 -10.348 -10.297  -9.512  -9.504  -7.277  -7.270  -7.266
  4 A"   14 A'   15 A'   16 A'   17 A'   18 A'   19 A'    5 A"                 
 -7.266  -7.259  -7.259  -6.373  -4.787  -4.770  -4.770  -2.053
 20 A'    6 A"   21 A'   22 A'   23 A'    7 A"   24 A'   25 A'                 
 -2.047  -2.047  -2.033  -2.033  -1.286  -0.934  -0.891  -0.784
 26 A'    8 A"    9 A"   27 A'   28 A'   29 A'   30 A'   31 A'                 
 -0.685  -0.623  -0.550  -0.524  -0.521  -0.447  -0.429  -0.413
 32 A'   33 A'   34 A'   10 A"   35 A'   36 A'   37 A'   11 A"                 
 -0.373  -0.363  -0.344  -0.312  -0.289  -0.262
 12 A"   38 A'   39 A'   13 A"   40 A'   14 A"                                 
 -- Virtual --                   
 -0.077  -0.039  -0.027  -0.002   0.016   0.043   0.053   0.055
 41 A'   15 A"   42 A'   43 A'   44 A'   45 A'   46 A'   16 A"                 
  0.070   0.082   0.084   0.090   0.096   0.118   0.121   0.134
 47 A'   48 A'   17 A"   49 A'   18 A"   50 A'   51 A'   19 A"                 
  0.137   0.147   0.160   0.182   0.208   0.226   0.229   0.253
 52 A'   53 A'   54 A'   55 A'   56 A'   57 A'   20 A"   58 A'                 
  0.288   0.305   0.322   0.328   0.345   0.390   0.393   0.406
 21 A"   59 A'   60 A'   61 A'   62 A'   22 A"   63 A'   64 A'                 
  0.426   0.428   0.432   0.456   0.468   0.476   0.486   0.495
 23 A"   24 A"   65 A'   66 A'   25 A"   67 A'   68 A'   69 A'                 
  0.510   0.560   0.573   0.630   0.694   0.702   0.739   0.748
 26 A"   70 A'   27 A"   71 A'   72 A'   73 A'   74 A'   28 A"                 
  0.791   0.825   0.833   0.851   0.864   0.899   0.905   0.905
 75 A'   29 A"   30 A"   76 A'   77 A'   78 A'   31 A"   79 A'                 
  0.972   1.051   1.073   1.123   1.134   1.223   1.284   1.317
 80 A'   81 A'   82 A'   32 A"   83 A'   84 A'   33 A"   34 A"                 
  1.339   1.363   1.387   1.433   1.445   1.556   1.571   1.649
 85 A'   35 A"   86 A'   87 A'   88 A'   89 A'   36 A"   90 A'                 
  1.692   1.869   1.872   1.927   2.121   2.172   2.210   2.257
 91 A'   92 A'   37 A"   93 A'   94 A'   95 A'   38 A"   39 A"                 
  2.290   2.339   2.439   2.516   2.594   2.797   2.869   3.059
 96 A'   97 A'   98 A'   99 A'   40 A"   41 A"  100 A'  101 A'                 
  3.156   3.444   3.740   3.767   3.946   3.950   3.982   4.006
102 A'  103 A'   42 A"  104 A'   43 A"   44 A"  105 A'   45 A"                 
  4.035   4.107   4.241   4.408   4.746   5.990   6.042   6.072
106 A'  107 A'  108 A'  109 A'  110 A'   46 A"  111 A'  112 A'                 
  6.268   6.350   6.612   9.691   9.763  23.259  24.037  25.750
 47 A"  113 A'  114 A'  115 A'  116 A'  117 A'  118 A'   48 A"                 
 25.819  25.904  25.932  26.303  26.452  27.853  28.330  28.370
 49 A"  119 A'  120 A'  121 A'  122 A'  123 A'   50 A"  124 A'                 
 28.377  28.517  28.533  28.543  28.591  28.685  66.715 127.873
125 A'   51 A"  126 A'   52 A"  127 A'  128 A'  129 A'   53 A"                 
127.904 127.926 151.647 215.672 215.7521901.810
130 A'  131 A'  132 A'  133 A'  134 A'  135 A'                                 

 Beta MOs, Restricted
 -- Occupied --                  
******* -176.33 -165.73 -165.73 -165.73 -101.60 -101.59  -35.82
  1 A'    2 A'    3 A'    1 A"    4 A'    5 A'    6 A'    7 A'                 
-31.318 -31.311 -31.311 -24.740 -22.968 -22.966 -22.966 -22.962
  8 A'    2 A"    9 A'   10 A'   11 A'    3 A"   12 A'   13 A'                 
-22.962 -10.348 -10.297  -9.512  -9.504  -7.277  -7.270  -7.266
  4 A"   14 A'   15 A'   16 A'   17 A'   18 A'   19 A'    5 A"                 
 -7.266  -7.259  -7.259  -6.373  -4.787  -4.770  -4.770  -2.053
 20 A'    6 A"   21 A'   22 A'   23 A'    7 A"   24 A'   25 A'                 
 -2.047  -2.047  -2.033  -2.033  -1.286  -0.934  -0.891  -0.784
 26 A'    8 A"    9 A"   27 A'   28 A'   29 A'   30 A'   31 A'                 
 -0.685  -0.623  -0.550  -0.524  -0.521  -0.447  -0.429  -0.413
 32 A'   33 A'   34 A'   10 A"   35 A'   36 A'   37 A'   11 A"                 
 -0.373  -0.363  -0.344  -0.312  -0.289  -0.262
 12 A"   38 A'   39 A'   13 A"   40 A'   14 A"                                 
 -- Virtual --                   
 -0.077  -0.039  -0.027  -0.002   0.016   0.043   0.053   0.055
 41 A'   15 A"   42 A'   43 A'   44 A'   45 A'   46 A'   16 A"                 
  0.070   0.082   0.084   0.090   0.096   0.118   0.121   0.134
 47 A'   48 A'   17 A"   49 A'   18 A"   50 A'   51 A'   19 A"                 
  0.137   0.147   0.160   0.182   0.208   0.226   0.229   0.253
 52 A'   53 A'   54 A'   55 A'   56 A'   57 A'   20 A"   58 A'                 
  0.288   0.305   0.322   0.328   0.345   0.390   0.393   0.406
 21 A"   59 A'   60 A'   61 A'   62 A'   22 A"   63 A'   64 A'                 
  0.426   0.428   0.432   0.456   0.468   0.476   0.486   0.495
 23 A"   24 A"   65 A'   66 A'   25 A"   67 A'   68 A'   69 A'                 
  0.510   0.560   0.573   0.630   0.694   0.702   0.739   0.748
 26 A"   70 A'   27 A"   71 A'   72 A'   73 A'   74 A'   28 A"                 
  0.791   0.825   0.833   0.851   0.864   0.899   0.905   0.905
 75 A'   29 A"   30 A"   76 A'   77 A'   78 A'   31 A"   79 A'                 
  0.972   1.051   1.073   1.123   1.134   1.223   1.284   1.317
 80 A'   81 A'   82 A'   32 A"   83 A'   84 A'   33 A"   34 A"                 
  1.339   1.363   1.387   1.433   1.445   1.556   1.571   1.649
 85 A'   35 A"   86 A'   87 A'   88 A'   89 A'   36 A"   90 A'                 
  1.692   1.869   1.872   1.927   2.121   2.172   2.210   2.257
 91 A'   92 A'   37 A"   93 A'   94 A'   95 A'   38 A"   39 A"                 
  2.290   2.339   2.439   2.516   2.594   2.797   2.869   3.059
 96 A'   97 A'   98 A'   99 A'   40 A"   41 A"  100 A'  101 A'                 
  3.156   3.444   3.740   3.767   3.946   3.950   3.982   4.006
102 A'  103 A'   42 A"  104 A'   43 A"   44 A"  105 A'   45 A"                 
  4.035   4.107   4.241   4.408   4.746   5.990   6.042   6.072
106 A'  107 A'  108 A'  109 A'  110 A'   46 A"  111 A'  112 A'                 
  6.268   6.350   6.612   9.691   9.763  23.259  24.037  25.750
 47 A"  113 A'  114 A'  115 A'  116 A'  117 A'  118 A'   48 A"                 
 25.819  25.904  25.932  26.303  26.452  27.853  28.330  28.370
 49 A"  119 A'  120 A'  121 A'  122 A'  123 A'   50 A"  124 A'                 
 28.377  28.517  28.533  28.543  28.591  28.685  66.715 127.873
125 A'   51 A"  126 A'   52 A"  127 A'  128 A'  129 A'   53 A"                 
127.904 127.926 151.647 215.672 215.7521901.810
130 A'  131 A'  132 A'  133 A'  134 A'  135 A'                                 
 --------------------------------------------------------------

          Ground-State Mulliken Net Atomic Charges

     Atom                 Charge (a.u.)
  ----------------------------------------
      1 Cl                    0.375097
      2 Cl                    0.376698
      3 F                    -0.005362
      4 I                     0.164259
      5 C                    -0.749492
      6 C                    -0.161199
  ----------------------------------------
  Sum of atomic charges =     0.000000

 -----------------------------------------------------------------
                    Cartesian Multipole Moments
 -----------------------------------------------------------------
    Charge (ESU x 10^10)
                 0.0000
    Dipole Moment (Debye)
         X      -0.2994      Y       0.1266      Z       0.0000
       Tot       0.3251
    Quadrupole Moments (Debye-Ang)
        XX     -67.3661     XY       3.4595     YY     -68.7747
        XZ       0.0000     YZ       0.0000     ZZ     -70.3629
    Octopole Moments (Debye-Ang^2)
       XXX     -50.3365    XXY       4.4043    XYY     -24.1409
       YYY      16.9112    XXZ       0.0000    XYZ      -0.0000
       YYZ      -0.0000    XZZ     -16.0244    YZZ       3.8744
       ZZZ       0.0000
    Hexadecapole Moments (Debye-Ang^3)
      XXXX   -1142.3317   XXXY    -121.9547   XXYY    -295.6965
      XYYY    -152.5791   YYYY    -676.5722   XXXZ       0.0000
      XXYZ       0.0000   XYYZ       0.0000   YYYZ       0.0000
      XXZZ    -216.1753   XYZZ     -57.8802   YYZZ    -135.2630
      XZZZ       0.0000   YZZZ       0.0000   ZZZZ     -86.4084
 -----------------------------------------------------------------
 Calculating analytic gradient of the SCF energy
 Gradient of SCF Energy
            1           2           3           4           5           6
    1   0.0011037   0.0001030   0.0004121   0.0006832  -0.0012373  -0.0010646
    2   0.0003784   0.0002477   0.0003917   0.0003939  -0.0007705  -0.0006412
    3   0.0000000   0.0000000   0.0000000   0.0000000   0.0000000  -0.0000000
 Max gradient component =       1.237E-03
 RMS gradient           =       5.796E-04
 Gradient time:  CPU 11.20 s  wall 2.90 s
 Geometry Optimization Parameters
   NAtoms,    NIC,     NZ,  NCons,   NDum,   NFix, NCnnct, MaxDiis
        6      37       0       0       0       0       0       0

 Cartesian Hessian Update
 Hessian Updated using BFGS Update


** GEOMETRY OPTIMIZATION IN DELOCALIZED INTERNAL COORDINATES **
   Searching for a Minimum

   Optimization Cycle:  18

                       Coordinates (Angstroms)
     ATOM                X               Y               Z
      1  Cl        2.9210889675    0.8746539343    0.0000000000
      2  Cl       -0.1692475864    1.9209316484    0.0000000000
      3  F         1.8708981174   -1.4424841297    0.0000000000
      4  I        -1.2992241215   -1.1591955276    0.0000000000
      5  C         1.5374771671   -0.1521248106    0.0000000000
      6  C         0.2615617508    0.2418121703    0.0000000000
   Point Group: cs    Number of degrees of freedom:     9


   Energy is  -8016.025760174

 Hessian Updated using BFGS Update

  9 Hessian modes will be used to form the next step
  Hessian Eigenvalues:
     0.048911    0.084452    0.248210    0.256912    0.362131    0.422632
     0.603277    0.691561    1.031417

 Minimum Search - Taking Simple RFO Step
 Searching for Lamda that Minimizes Along All modes
 Value Taken    Lamda =  -0.00000689
 Step Taken.  Stepsize is  0.006672

                             Maximum     Tolerance    Cnvgd?
         Gradient           0.001166      0.000300      NO
         Displacement       0.004706      0.001200      NO
         Energy change     -0.000011      0.000001      NO


 New Cartesian Coordinates Obtained by Inverse Iteration

 Displacement from previous Coordinates is:  0.004881
 ----------------------------------------------------------------
             Standard Nuclear Orientation (Angstroms)
    I     Atom           X                Y                Z
 ----------------------------------------------------------------
    1      Cl      2.9202467328     0.8746302957     0.0000000000
    2      Cl     -0.1701889426     1.9198994048     0.0000000000
    3      F       1.8707864018    -1.4427880927     0.0000000000
    4      I      -1.2994592773    -1.1579414031     0.0000000000
    5      C       1.5385295466    -0.1520823629     0.0000000000
    6      C       0.2626398334     0.2418754432     0.0000000000
 ----------------------------------------------------------------
 Molecular Point Group                 Cs    NOp =  2
 Largest Abelian Subgroup              Cs    NOp =  2
 Nuclear Repulsion Energy =   712.2638609491 hartrees
 There are       54 alpha and       54 beta electrons
 Applying Cartesian multipole field
    Component          Value
    ---------          -----
     (2,0,0)        1.00000E-11
     (0,2,0)        2.00000E-11
     (0,0,2)       -3.00000E-11
 Nucleus-field energy     =     0.0000000219 hartrees
 Requested basis set is 6-311++G(d,p)
 There are 68 shells and 188 basis functions
 A cutoff of  1.0D-11 yielded   1817 shell pairs
 There are     15130 function pairs (     16796 Cartesian)
 Smallest overlap matrix eigenvalue = 3.35E-05
 Guess MOs from SCF MO coefficient file

 -----------------------------------------------------------------------
  General SCF calculation program by
  Eric Jon Sundstrom, Paul Horn, Yuezhi Mao, Dmitri Zuev, Alec White,
  David Stuck, Shaama M.S., Shane Yost, Joonho Lee, David Small,
  Daniel Levine, Susi Lehtola, Hugh Burton, Evgeny Epifanovsky
 -----------------------------------------------------------------------
 Exchange:     0.2000 Hartree-Fock + 0.0800 Slater + 0.7200 B88
 Correlation:  0.1900 VWN1RPA + 0.8100 LYP
 Using SG-1 standard quadrature grid
 using 4 threads for integral computing
 -------------------------------------------------------
 OpenMP Integral computing Module                
 Release: version 2.0, May 2017, Q-Chem Inc. Pleasanton 
 -------------------------------------------------------
 -------------------------------------------------------
 OpenMP BLAS3 based DFT computing Module                
 Release: version 1.0, May 2013, Q-Chem Inc. Pittsburgh 
 -------------------------------------------------------
 A restricted SCF calculation will be
 performed using DIIS
 SCF converges when DIIS error is below 1.0e-08
 ---------------------------------------
  Cycle       Energy         DIIS error
 ---------------------------------------
    1   -8016.0257625069      1.96e-05  
    2   -8016.0257649087      6.03e-06  
    3   -8016.0257648293      7.53e-06  
    4   -8016.0257650631      1.43e-06  
    5   -8016.0257650723      3.82e-07  
    6   -8016.0257650727      2.27e-07  
    7   -8016.0257650728      5.21e-08  
    8   -8016.0257650728      1.11e-08  
    9   -8016.0257650729      3.73e-09  Convergence criterion met
 ---------------------------------------
 SCF time:   CPU 27.41s  wall 7.00s 
 SCF   energy in the final basis set =    -8016.0257650729
 Total energy in the final basis set =    -8016.0257650729

 --------------------------------------------------------------
             Orbital Energies (a.u.) and Symmetries
 --------------------------------------------------------------

 Alpha MOs, Restricted
 -- Occupied --                  
******* -176.33 -165.73 -165.73 -165.73 -101.60 -101.59  -35.82
  1 A'    2 A'    3 A'    1 A"    4 A'    5 A'    6 A'    7 A'                 
-31.317 -31.311 -31.311 -24.740 -22.968 -22.966 -22.966 -22.961
  8 A'    2 A"    9 A'   10 A'   11 A'    3 A"   12 A'   13 A'                 
-22.961 -10.348 -10.297  -9.512  -9.504  -7.277  -7.270  -7.267
  4 A"   14 A'   15 A'   16 A'   17 A'   18 A'   19 A'    5 A"                 
 -7.266  -7.259  -7.259  -6.373  -4.786  -4.770  -4.770  -2.052
 20 A'    6 A"   21 A'   22 A'   23 A'    7 A"   24 A'   25 A'                 
 -2.047  -2.047  -2.033  -2.033  -1.286  -0.934  -0.891  -0.784
 26 A'    8 A"    9 A"   27 A'   28 A'   29 A'   30 A'   31 A'                 
 -0.685  -0.623  -0.550  -0.524  -0.521  -0.447  -0.429  -0.413
 32 A'   33 A'   34 A'   10 A"   35 A'   36 A'   37 A'   11 A"                 
 -0.373  -0.363  -0.344  -0.312  -0.289  -0.262
 12 A"   38 A'   39 A'   13 A"   40 A'   14 A"                                 
 -- Virtual --                   
 -0.077  -0.039  -0.026  -0.002   0.016   0.043   0.053   0.055
 41 A'   15 A"   42 A'   43 A'   44 A'   45 A'   46 A'   16 A"                 
  0.070   0.082   0.084   0.090   0.096   0.118   0.121   0.134
 47 A'   48 A'   17 A"   49 A'   18 A"   50 A'   51 A'   19 A"                 
  0.137   0.147   0.161   0.182   0.208   0.226   0.229   0.253
 52 A'   53 A'   54 A'   55 A'   56 A'   57 A'   20 A"   58 A'                 
  0.288   0.305   0.322   0.328   0.345   0.390   0.393   0.406
 21 A"   59 A'   60 A'   61 A'   62 A'   22 A"   63 A'   64 A'                 
  0.426   0.428   0.432   0.456   0.468   0.476   0.486   0.495
 23 A"   24 A"   65 A'   66 A'   25 A"   67 A'   68 A'   69 A'                 
  0.510   0.560   0.573   0.630   0.694   0.702   0.739   0.748
 26 A"   70 A'   27 A"   71 A'   72 A'   73 A'   74 A'   28 A"                 
  0.791   0.825   0.833   0.851   0.864   0.899   0.905   0.905
 75 A'   29 A"   30 A"   76 A'   77 A'   78 A'   31 A"   79 A'                 
  0.973   1.051   1.073   1.123   1.134   1.224   1.284   1.317
 80 A'   81 A'   82 A'   32 A"   83 A'   84 A'   33 A"   34 A"                 
  1.339   1.363   1.387   1.433   1.445   1.556   1.571   1.649
 85 A'   35 A"   86 A'   87 A'   88 A'   89 A'   36 A"   90 A'                 
  1.692   1.869   1.872   1.927   2.121   2.173   2.210   2.257
 91 A'   92 A'   37 A"   93 A'   94 A'   95 A'   38 A"   39 A"                 
  2.290   2.340   2.439   2.516   2.594   2.797   2.869   3.060
 96 A'   97 A'   98 A'   99 A'   40 A"   41 A"  100 A'  101 A'                 
  3.156   3.445   3.740   3.767   3.946   3.950   3.982   4.007
102 A'  103 A'   42 A"  104 A'   43 A"   44 A"  105 A'   45 A"                 
  4.035   4.107   4.241   4.408   4.746   5.990   6.043   6.072
106 A'  107 A'  108 A'  109 A'  110 A'   46 A"  111 A'  112 A'                 
  6.268   6.350   6.612   9.691   9.763  23.259  24.037  25.750
 47 A"  113 A'  114 A'  115 A'  116 A'  117 A'  118 A'   48 A"                 
 25.819  25.904  25.932  26.303  26.453  27.853  28.331  28.371
 49 A"  119 A'  120 A'  121 A'  122 A'  123 A'   50 A"  124 A'                 
 28.377  28.518  28.533  28.543  28.592  28.685  66.715 127.873
125 A'   51 A"  126 A'   52 A"  127 A'  128 A'  129 A'   53 A"                 
127.904 127.926 151.647 215.672 215.7521901.810
130 A'  131 A'  132 A'  133 A'  134 A'  135 A'                                 

 Beta MOs, Restricted
 -- Occupied --                  
******* -176.33 -165.73 -165.73 -165.73 -101.60 -101.59  -35.82
  1 A'    2 A'    3 A'    1 A"    4 A'    5 A'    6 A'    7 A'                 
-31.317 -31.311 -31.311 -24.740 -22.968 -22.966 -22.966 -22.961
  8 A'    2 A"    9 A'   10 A'   11 A'    3 A"   12 A'   13 A'                 
-22.961 -10.348 -10.297  -9.512  -9.504  -7.277  -7.270  -7.267
  4 A"   14 A'   15 A'   16 A'   17 A'   18 A'   19 A'    5 A"                 
 -7.266  -7.259  -7.259  -6.373  -4.786  -4.770  -4.770  -2.052
 20 A'    6 A"   21 A'   22 A'   23 A'    7 A"   24 A'   25 A'                 
 -2.047  -2.047  -2.033  -2.033  -1.286  -0.934  -0.891  -0.784
 26 A'    8 A"    9 A"   27 A'   28 A'   29 A'   30 A'   31 A'                 
 -0.685  -0.623  -0.550  -0.524  -0.521  -0.447  -0.429  -0.413
 32 A'   33 A'   34 A'   10 A"   35 A'   36 A'   37 A'   11 A"                 
 -0.373  -0.363  -0.344  -0.312  -0.289  -0.262
 12 A"   38 A'   39 A'   13 A"   40 A'   14 A"                                 
 -- Virtual --                   
 -0.077  -0.039  -0.026  -0.002   0.016   0.043   0.053   0.055
 41 A'   15 A"   42 A'   43 A'   44 A'   45 A'   46 A'   16 A"                 
  0.070   0.082   0.084   0.090   0.096   0.118   0.121   0.134
 47 A'   48 A'   17 A"   49 A'   18 A"   50 A'   51 A'   19 A"                 
  0.137   0.147   0.161   0.182   0.208   0.226   0.229   0.253
 52 A'   53 A'   54 A'   55 A'   56 A'   57 A'   20 A"   58 A'                 
  0.288   0.305   0.322   0.328   0.345   0.390   0.393   0.406
 21 A"   59 A'   60 A'   61 A'   62 A'   22 A"   63 A'   64 A'                 
  0.426   0.428   0.432   0.456   0.468   0.476   0.486   0.495
 23 A"   24 A"   65 A'   66 A'   25 A"   67 A'   68 A'   69 A'                 
  0.510   0.560   0.573   0.630   0.694   0.702   0.739   0.748
 26 A"   70 A'   27 A"   71 A'   72 A'   73 A'   74 A'   28 A"                 
  0.791   0.825   0.833   0.851   0.864   0.899   0.905   0.905
 75 A'   29 A"   30 A"   76 A'   77 A'   78 A'   31 A"   79 A'                 
  0.973   1.051   1.073   1.123   1.134   1.224   1.284   1.317
 80 A'   81 A'   82 A'   32 A"   83 A'   84 A'   33 A"   34 A"                 
  1.339   1.363   1.387   1.433   1.445   1.556   1.571   1.649
 85 A'   35 A"   86 A'   87 A'   88 A'   89 A'   36 A"   90 A'                 
  1.692   1.869   1.872   1.927   2.121   2.173   2.210   2.257
 91 A'   92 A'   37 A"   93 A'   94 A'   95 A'   38 A"   39 A"                 
  2.290   2.340   2.439   2.516   2.594   2.797   2.869   3.060
 96 A'   97 A'   98 A'   99 A'   40 A"   41 A"  100 A'  101 A'                 
  3.156   3.445   3.740   3.767   3.946   3.950   3.982   4.007
102 A'  103 A'   42 A"  104 A'   43 A"   44 A"  105 A'   45 A"                 
  4.035   4.107   4.241   4.408   4.746   5.990   6.043   6.072
106 A'  107 A'  108 A'  109 A'  110 A'   46 A"  111 A'  112 A'                 
  6.268   6.350   6.612   9.691   9.763  23.259  24.037  25.750
 47 A"  113 A'  114 A'  115 A'  116 A'  117 A'  118 A'   48 A"                 
 25.819  25.904  25.932  26.303  26.453  27.853  28.331  28.371
 49 A"  119 A'  120 A'  121 A'  122 A'  123 A'   50 A"  124 A'                 
 28.377  28.518  28.533  28.543  28.592  28.685  66.715 127.873
125 A'   51 A"  126 A'   52 A"  127 A'  128 A'  129 A'   53 A"                 
127.904 127.926 151.647 215.672 215.7521901.810
130 A'  131 A'  132 A'  133 A'  134 A'  135 A'                                 
 --------------------------------------------------------------

          Ground-State Mulliken Net Atomic Charges

     Atom                 Charge (a.u.)
  ----------------------------------------
      1 Cl                    0.375708
      2 Cl                    0.377215
      3 F                    -0.005579
      4 I                     0.163984
      5 C                    -0.750776
      6 C                    -0.160551
  ----------------------------------------
  Sum of atomic charges =     0.000000

 -----------------------------------------------------------------
                    Cartesian Multipole Moments
 -----------------------------------------------------------------
    Charge (ESU x 10^10)
                 0.0000
    Dipole Moment (Debye)
         X      -0.2909      Y       0.1340      Z      -0.0000
       Tot       0.3203
    Quadrupole Moments (Debye-Ang)
        XX     -67.3421     XY       3.4608     YY     -68.7834
        XZ       0.0000     YZ      -0.0000     ZZ     -70.3600
    Octopole Moments (Debye-Ang^2)
       XXX     -50.2220    XXY       4.4149    XYY     -24.1004
       YYY      16.8878    XXZ       0.0000    XYZ      -0.0000
       YYZ       0.0000    XZZ     -15.9934    YZZ       3.8601
       ZZZ      -0.0000
    Hexadecapole Moments (Debye-Ang^3)
      XXXX   -1141.9775   XXXY    -121.7021   XXYY    -295.5288
      XYYY    -152.4244   YYYY    -675.9741   XXXZ      -0.0000
      XXYZ      -0.0000   XYYZ       0.0000   YYYZ      -0.0000
      XXZZ    -216.1254   XYZZ     -57.8047   YYZZ    -135.1338
      XZZZ      -0.0000   YZZZ      -0.0000   ZZZZ     -86.4046
 -----------------------------------------------------------------
 Calculating analytic gradient of the SCF energy
 Gradient of SCF Energy
            1           2           3           4           5           6
    1   0.0005004  -0.0000144   0.0002629   0.0006577  -0.0005766  -0.0008301
    2   0.0000929  -0.0000591   0.0003970   0.0005333  -0.0005175  -0.0004466
    3  -0.0000000  -0.0000000  -0.0000000  -0.0000000   0.0000000   0.0000000
 Max gradient component =       8.301E-04
 RMS gradient           =       3.870E-04
 Gradient time:  CPU 11.32 s  wall 2.93 s
 Geometry Optimization Parameters
   NAtoms,    NIC,     NZ,  NCons,   NDum,   NFix, NCnnct, MaxDiis
        6      37       0       0       0       0       0       0

 Cartesian Hessian Update
 Hessian Updated using BFGS Update


** GEOMETRY OPTIMIZATION IN DELOCALIZED INTERNAL COORDINATES **
   Searching for a Minimum

   Optimization Cycle:  19

                       Coordinates (Angstroms)
     ATOM                X               Y               Z
      1  Cl        2.9202467328    0.8746302957    0.0000000000
      2  Cl       -0.1701889426    1.9198994048    0.0000000000
      3  F         1.8707864018   -1.4427880927    0.0000000000
      4  I        -1.2994592773   -1.1579414031    0.0000000000
      5  C         1.5385295466   -0.1520823629    0.0000000000
      6  C         0.2626398334    0.2418754432    0.0000000000
   Point Group: cs    Number of degrees of freedom:     9


   Energy is  -8016.025765073

 Hessian Updated using BFGS Update

  9 Hessian modes will be used to form the next step
  Hessian Eigenvalues:
     0.055604    0.090500    0.203858    0.255542    0.276669    0.404074
     0.542078    0.609789    1.036127

 Minimum Search - Taking Simple RFO Step
 Searching for Lamda that Minimizes Along All modes
 Value Taken    Lamda =  -0.00000465
 Step Taken.  Stepsize is  0.004968

                             Maximum     Tolerance    Cnvgd?
         Gradient           0.000765      0.000300      NO
         Displacement       0.003809      0.001200      NO
         Energy change     -0.000005      0.000001      NO


 New Cartesian Coordinates Obtained by Inverse Iteration

 Displacement from previous Coordinates is:  0.003795
 ----------------------------------------------------------------
             Standard Nuclear Orientation (Angstroms)
    I     Atom           X                Y                Z
 ----------------------------------------------------------------
    1      Cl      2.9193067472     0.8751409793     0.0000000000
    2      Cl     -0.1701833026     1.9196262936     0.0000000000
    3      F       1.8700488885    -1.4433770867     0.0000000000
    4      I      -1.2996898323    -1.1579111783     0.0000000000
    5      C       1.5394713075    -0.1519821481     0.0000000000
    6      C       0.2636004865     0.2420964253     0.0000000000
 ----------------------------------------------------------------
 Molecular Point Group                 Cs    NOp =  2
 Largest Abelian Subgroup              Cs    NOp =  2
 Nuclear Repulsion Energy =   712.2761612259 hartrees
 There are       54 alpha and       54 beta electrons
 Applying Cartesian multipole field
    Component          Value
    ---------          -----
     (2,0,0)        1.00000E-11
     (0,2,0)        2.00000E-11
     (0,0,2)       -3.00000E-11
 Nucleus-field energy     =     0.0000000219 hartrees
 Requested basis set is 6-311++G(d,p)
 There are 68 shells and 188 basis functions
 A cutoff of  1.0D-11 yielded   1817 shell pairs
 There are     15130 function pairs (     16796 Cartesian)
 Smallest overlap matrix eigenvalue = 3.35E-05
 Guess MOs from SCF MO coefficient file

 -----------------------------------------------------------------------
  General SCF calculation program by
  Eric Jon Sundstrom, Paul Horn, Yuezhi Mao, Dmitri Zuev, Alec White,
  David Stuck, Shaama M.S., Shane Yost, Joonho Lee, David Small,
  Daniel Levine, Susi Lehtola, Hugh Burton, Evgeny Epifanovsky
 -----------------------------------------------------------------------
 Exchange:     0.2000 Hartree-Fock + 0.0800 Slater + 0.7200 B88
 Correlation:  0.1900 VWN1RPA + 0.8100 LYP
 Using SG-1 standard quadrature grid
 using 4 threads for integral computing
 -------------------------------------------------------
 OpenMP Integral computing Module                
 Release: version 2.0, May 2017, Q-Chem Inc. Pleasanton 
 -------------------------------------------------------
 -------------------------------------------------------
 OpenMP BLAS3 based DFT computing Module                
 Release: version 1.0, May 2013, Q-Chem Inc. Pittsburgh 
 -------------------------------------------------------
 A restricted SCF calculation will be
 performed using DIIS
 SCF converges when DIIS error is below 1.0e-08
 ---------------------------------------
  Cycle       Energy         DIIS error
 ---------------------------------------
    1   -8016.0257657801      1.87e-05  
    2   -8016.0257678544      7.14e-06  
    3   -8016.0257675668      1.08e-05  
    4   -8016.0257680611      1.46e-06  
    5   -8016.0257680692      6.04e-07  
    6   -8016.0257680703      1.58e-07  
    7   -8016.0257680704      4.03e-08  
    8   -8016.0257680705      1.43e-08  
    9   -8016.0257680704      5.18e-09  Convergence criterion met
 ---------------------------------------
 SCF time:   CPU 27.45s  wall 7.00s 
 SCF   energy in the final basis set =    -8016.0257680704
 Total energy in the final basis set =    -8016.0257680704

 --------------------------------------------------------------
             Orbital Energies (a.u.) and Symmetries
 --------------------------------------------------------------

 Alpha MOs, Restricted
 -- Occupied --                  
******* -176.33 -165.73 -165.73 -165.73 -101.60 -101.59  -35.82
  1 A'    2 A'    3 A'    1 A"    4 A'    5 A'    6 A'    7 A'                 
-31.317 -31.311 -31.310 -24.740 -22.968 -22.966 -22.966 -22.961
  8 A'    2 A"    9 A'   10 A'   11 A'    3 A"   12 A'   13 A'                 
-22.961 -10.348 -10.297  -9.512  -9.504  -7.277  -7.270  -7.267
  4 A"   14 A'   15 A'   16 A'   17 A'   18 A'   19 A'    5 A"                 
 -7.266  -7.259  -7.259  -6.373  -4.786  -4.770  -4.770  -2.052
 20 A'    6 A"   21 A'   22 A'   23 A'    7 A"   24 A'   25 A'                 
 -2.047  -2.047  -2.033  -2.033  -1.285  -0.934  -0.891  -0.784
 26 A'    8 A"    9 A"   27 A'   28 A'   29 A'   30 A'   31 A'                 
 -0.685  -0.623  -0.550  -0.524  -0.521  -0.447  -0.429  -0.413
 32 A'   33 A'   34 A'   10 A"   35 A'   36 A'   37 A'   11 A"                 
 -0.373  -0.363  -0.344  -0.311  -0.289  -0.262
 12 A"   38 A'   39 A'   13 A"   40 A'   14 A"                                 
 -- Virtual --                   
 -0.077  -0.039  -0.026  -0.002   0.016   0.043   0.053   0.055
 41 A'   15 A"   42 A'   43 A'   44 A'   45 A'   46 A'   16 A"                 
  0.070   0.082   0.084   0.090   0.096   0.118   0.121   0.135
 47 A'   48 A'   17 A"   49 A'   18 A"   50 A'   51 A'   19 A"                 
  0.137   0.147   0.161   0.182   0.208   0.226   0.229   0.253
 52 A'   53 A'   54 A'   55 A'   56 A'   57 A'   20 A"   58 A'                 
  0.288   0.305   0.322   0.328   0.345   0.390   0.392   0.406
 21 A"   59 A'   60 A'   61 A'   62 A'   22 A"   63 A'   64 A'                 
  0.426   0.428   0.432   0.456   0.468   0.476   0.486   0.495
 23 A"   24 A"   65 A'   66 A'   25 A"   67 A'   68 A'   69 A'                 
  0.510   0.560   0.573   0.630   0.693   0.702   0.740   0.748
 26 A"   70 A'   27 A"   71 A'   72 A'   73 A'   74 A'   28 A"                 
  0.791   0.824   0.833   0.851   0.864   0.900   0.905   0.905
 75 A'   29 A"   30 A"   76 A'   77 A'   78 A'   31 A"   79 A'                 
  0.973   1.051   1.073   1.123   1.134   1.224   1.285   1.317
 80 A'   81 A'   82 A'   32 A"   83 A'   84 A'   33 A"   34 A"                 
  1.339   1.363   1.387   1.433   1.445   1.556   1.572   1.650
 85 A'   35 A"   86 A'   87 A'   88 A'   89 A'   36 A"   90 A'                 
  1.692   1.870   1.872   1.927   2.121   2.173   2.210   2.257
 91 A'   92 A'   37 A"   93 A'   94 A'   95 A'   38 A"   39 A"                 
  2.290   2.340   2.439   2.516   2.594   2.797   2.869   3.060
 96 A'   97 A'   98 A'   99 A'   40 A"   41 A"  100 A'  101 A'                 
  3.157   3.445   3.740   3.767   3.946   3.950   3.982   4.007
102 A'  103 A'   42 A"  104 A'   43 A"   44 A"  105 A'   45 A"                 
  4.035   4.108   4.241   4.408   4.746   5.990   6.043   6.072
106 A'  107 A'  108 A'  109 A'  110 A'   46 A"  111 A'  112 A'                 
  6.268   6.350   6.612   9.691   9.763  23.259  24.037  25.750
 47 A"  113 A'  114 A'  115 A'  116 A'  117 A'  118 A'   48 A"                 
 25.819  25.904  25.932  26.303  26.454  27.853  28.331  28.371
 49 A"  119 A'  120 A'  121 A'  122 A'  123 A'   50 A"  124 A'                 
 28.377  28.518  28.533  28.543  28.592  28.685  66.715 127.873
125 A'   51 A"  126 A'   52 A"  127 A'  128 A'  129 A'   53 A"                 
127.904 127.926 151.647 215.672 215.7521901.810
130 A'  131 A'  132 A'  133 A'  134 A'  135 A'                                 

 Beta MOs, Restricted
 -- Occupied --                  
******* -176.33 -165.73 -165.73 -165.73 -101.60 -101.59  -35.82
  1 A'    2 A'    3 A'    1 A"    4 A'    5 A'    6 A'    7 A'                 
-31.317 -31.311 -31.310 -24.740 -22.968 -22.966 -22.966 -22.961
  8 A'    2 A"    9 A'   10 A'   11 A'    3 A"   12 A'   13 A'                 
-22.961 -10.348 -10.297  -9.512  -9.504  -7.277  -7.270  -7.267
  4 A"   14 A'   15 A'   16 A'   17 A'   18 A'   19 A'    5 A"                 
 -7.266  -7.259  -7.259  -6.373  -4.786  -4.770  -4.770  -2.052
 20 A'    6 A"   21 A'   22 A'   23 A'    7 A"   24 A'   25 A'                 
 -2.047  -2.047  -2.033  -2.033  -1.285  -0.934  -0.891  -0.784
 26 A'    8 A"    9 A"   27 A'   28 A'   29 A'   30 A'   31 A'                 
 -0.685  -0.623  -0.550  -0.524  -0.521  -0.447  -0.429  -0.413
 32 A'   33 A'   34 A'   10 A"   35 A'   36 A'   37 A'   11 A"                 
 -0.373  -0.363  -0.344  -0.311  -0.289  -0.262
 12 A"   38 A'   39 A'   13 A"   40 A'   14 A"                                 
 -- Virtual --                   
 -0.077  -0.039  -0.026  -0.002   0.016   0.043   0.053   0.055
 41 A'   15 A"   42 A'   43 A'   44 A'   45 A'   46 A'   16 A"                 
  0.070   0.082   0.084   0.090   0.096   0.118   0.121   0.135
 47 A'   48 A'   17 A"   49 A'   18 A"   50 A'   51 A'   19 A"                 
  0.137   0.147   0.161   0.182   0.208   0.226   0.229   0.253
 52 A'   53 A'   54 A'   55 A'   56 A'   57 A'   20 A"   58 A'                 
  0.288   0.305   0.322   0.328   0.345   0.390   0.392   0.406
 21 A"   59 A'   60 A'   61 A'   62 A'   22 A"   63 A'   64 A'                 
  0.426   0.428   0.432   0.456   0.468   0.476   0.486   0.495
 23 A"   24 A"   65 A'   66 A'   25 A"   67 A'   68 A'   69 A'                 
  0.510   0.560   0.573   0.630   0.693   0.702   0.740   0.748
 26 A"   70 A'   27 A"   71 A'   72 A'   73 A'   74 A'   28 A"                 
  0.791   0.824   0.833   0.851   0.864   0.900   0.905   0.905
 75 A'   29 A"   30 A"   76 A'   77 A'   78 A'   31 A"   79 A'                 
  0.973   1.051   1.073   1.123   1.134   1.224   1.285   1.317
 80 A'   81 A'   82 A'   32 A"   83 A'   84 A'   33 A"   34 A"                 
  1.339   1.363   1.387   1.433   1.445   1.556   1.572   1.650
 85 A'   35 A"   86 A'   87 A'   88 A'   89 A'   36 A"   90 A'                 
  1.692   1.870   1.872   1.927   2.121   2.173   2.210   2.257
 91 A'   92 A'   37 A"   93 A'   94 A'   95 A'   38 A"   39 A"                 
  2.290   2.340   2.439   2.516   2.594   2.797   2.869   3.060
 96 A'   97 A'   98 A'   99 A'   40 A"   41 A"  100 A'  101 A'                 
  3.157   3.445   3.740   3.767   3.946   3.950   3.982   4.007
102 A'  103 A'   42 A"  104 A'   43 A"   44 A"  105 A'   45 A"                 
  4.035   4.108   4.241   4.408   4.746   5.990   6.043   6.072
106 A'  107 A'  108 A'  109 A'  110 A'   46 A"  111 A'  112 A'                 
  6.268   6.350   6.612   9.691   9.763  23.259  24.037  25.750
 47 A"  113 A'  114 A'  115 A'  116 A'  117 A'  118 A'   48 A"                 
 25.819  25.904  25.932  26.303  26.454  27.853  28.331  28.371
 49 A"  119 A'  120 A'  121 A'  122 A'  123 A'   50 A"  124 A'                 
 28.377  28.518  28.533  28.543  28.592  28.685  66.715 127.873
125 A'   51 A"  126 A'   52 A"  127 A'  128 A'  129 A'   53 A"                 
127.904 127.926 151.647 215.672 215.7521901.810
130 A'  131 A'  132 A'  133 A'  134 A'  135 A'                                 
 --------------------------------------------------------------

          Ground-State Mulliken Net Atomic Charges

     Atom                 Charge (a.u.)
  ----------------------------------------
      1 Cl                    0.376479
      2 Cl                    0.377448
      3 F                    -0.005903
      4 I                     0.163590
      5 C                    -0.751746
      6 C                    -0.159868
  ----------------------------------------
  Sum of atomic charges =     0.000000

 -----------------------------------------------------------------
                    Cartesian Multipole Moments
 -----------------------------------------------------------------
    Charge (ESU x 10^10)
                 0.0000
    Dipole Moment (Debye)
         X      -0.2822      Y       0.1411      Z      -0.0000
       Tot       0.3155
    Quadrupole Moments (Debye-Ang)
        XX     -67.3215     XY       3.4687     YY     -68.7853
        XZ       0.0000     YZ      -0.0000     ZZ     -70.3596
    Octopole Moments (Debye-Ang^2)
       XXX     -50.1221    XXY       4.4430    XYY     -24.0700
       YYY      16.9135    XXZ      -0.0000    XYZ      -0.0000
       YYZ      -0.0000    XZZ     -15.9705    YZZ       3.8644
       ZZZ       0.0000
    Hexadecapole Moments (Debye-Ang^3)
      XXXX   -1141.5484   XXXY    -121.6862   XXYY    -295.4359
      XYYY    -152.4436   YYYY    -676.0486   XXXZ       0.0000
      XXYZ       0.0000   XYYZ       0.0000   YYYZ       0.0000
      XXZZ    -216.0567   XYZZ     -57.8158   YYZZ    -135.1398
      XZZZ       0.0000   YZZZ      -0.0000   ZZZZ     -86.4067
 -----------------------------------------------------------------
 Calculating analytic gradient of the SCF energy
 Gradient of SCF Energy
            1           2           3           4           5           6
    1  -0.0000199  -0.0000439   0.0000400   0.0004935   0.0000907  -0.0005603
    2  -0.0000153  -0.0001446   0.0001803   0.0004024  -0.0001838  -0.0002389
    3   0.0000000  -0.0000000  -0.0000000   0.0000000  -0.0000000   0.0000000
 Max gradient component =       5.603E-04
 RMS gradient           =       2.206E-04
 Gradient time:  CPU 11.30 s  wall 2.93 s
 Geometry Optimization Parameters
   NAtoms,    NIC,     NZ,  NCons,   NDum,   NFix, NCnnct, MaxDiis
        6      37       0       0       0       0       0       0

 Cartesian Hessian Update
 Hessian Updated using BFGS Update


** GEOMETRY OPTIMIZATION IN DELOCALIZED INTERNAL COORDINATES **
   Searching for a Minimum

   Optimization Cycle:  20

                       Coordinates (Angstroms)
     ATOM                X               Y               Z
      1  Cl        2.9193067472    0.8751409793    0.0000000000
      2  Cl       -0.1701833026    1.9196262936    0.0000000000
      3  F         1.8700488885   -1.4433770867    0.0000000000
      4  I        -1.2996898323   -1.1579111783    0.0000000000
      5  C         1.5394713075   -0.1519821481    0.0000000000
      6  C         0.2636004865    0.2420964253    0.0000000000
   Point Group: cs    Number of degrees of freedom:     9


   Energy is  -8016.025768070

 Hessian Updated using BFGS Update

  9 Hessian modes will be used to form the next step
  Hessian Eigenvalues:
     0.060837    0.080818    0.168634    0.253892    0.266620    0.399068
     0.498162    0.615269    1.039692

 Minimum Search - Taking Simple RFO Step
 Searching for Lamda that Minimizes Along All modes
 Value Taken    Lamda =  -0.00000140
 Step Taken.  Stepsize is  0.003250

                             Maximum     Tolerance    Cnvgd?
         Gradient           0.000324      0.000300      NO
         Displacement       0.002367      0.001200      NO
         Energy change     -0.000003      0.000001      NO


 New Cartesian Coordinates Obtained by Inverse Iteration

 Displacement from previous Coordinates is:  0.002213
 ----------------------------------------------------------------
             Standard Nuclear Orientation (Angstroms)
    I     Atom           X                Y                Z
 ----------------------------------------------------------------
    1      Cl      2.9189781539     0.8754865866     0.0000000000
    2      Cl     -0.1697392724     1.9198523459     0.0000000000
    3      F       1.8696693514    -1.4436136616     0.0000000000
    4      I      -1.3000285275    -1.1585119219     0.0000000000
    5      C       1.5397372721    -0.1518512104     0.0000000000
    6      C       0.2639373173     0.2422311465     0.0000000000
 ----------------------------------------------------------------
 Molecular Point Group                 Cs    NOp =  2
 Largest Abelian Subgroup              Cs    NOp =  2
 Nuclear Repulsion Energy =   712.1823980566 hartrees
 There are       54 alpha and       54 beta electrons
 Applying Cartesian multipole field
    Component          Value
    ---------          -----
     (2,0,0)        1.00000E-11
     (0,2,0)        2.00000E-11
     (0,0,2)       -3.00000E-11
 Nucleus-field energy     =     0.0000000219 hartrees
 Requested basis set is 6-311++G(d,p)
 There are 68 shells and 188 basis functions
 A cutoff of  1.0D-11 yielded   1817 shell pairs
 There are     15130 function pairs (     16796 Cartesian)
 Smallest overlap matrix eigenvalue = 3.35E-05
 Guess MOs from SCF MO coefficient file

 -----------------------------------------------------------------------
  General SCF calculation program by
  Eric Jon Sundstrom, Paul Horn, Yuezhi Mao, Dmitri Zuev, Alec White,
  David Stuck, Shaama M.S., Shane Yost, Joonho Lee, David Small,
  Daniel Levine, Susi Lehtola, Hugh Burton, Evgeny Epifanovsky
 -----------------------------------------------------------------------
 Exchange:     0.2000 Hartree-Fock + 0.0800 Slater + 0.7200 B88
 Correlation:  0.1900 VWN1RPA + 0.8100 LYP
 Using SG-1 standard quadrature grid
 using 4 threads for integral computing
 -------------------------------------------------------
 OpenMP Integral computing Module                
 Release: version 2.0, May 2017, Q-Chem Inc. Pleasanton 
 -------------------------------------------------------
 -------------------------------------------------------
 OpenMP BLAS3 based DFT computing Module                
 Release: version 1.0, May 2013, Q-Chem Inc. Pittsburgh 
 -------------------------------------------------------
 A restricted SCF calculation will be
 performed using DIIS
 SCF converges when DIIS error is below 1.0e-08
 ---------------------------------------
  Cycle       Energy         DIIS error
 ---------------------------------------
    1   -8016.0257685758      8.59e-06  
    2   -8016.0257688857      5.22e-06  
    3   -8016.0257688446      6.02e-06  
    4   -8016.0257690027      6.75e-07  
    5   -8016.0257690041      2.96e-07  
    6   -8016.0257690043      5.97e-08  
    7   -8016.0257690044      1.30e-08  
    8   -8016.0257690044      3.83e-09  Convergence criterion met
 ---------------------------------------
 SCF time:   CPU 24.37s  wall 7.00s 
 SCF   energy in the final basis set =    -8016.0257690044
 Total energy in the final basis set =    -8016.0257690044

 --------------------------------------------------------------
             Orbital Energies (a.u.) and Symmetries
 --------------------------------------------------------------

 Alpha MOs, Restricted
 -- Occupied --                  
******* -176.33 -165.73 -165.73 -165.73 -101.60 -101.59  -35.82
  1 A'    2 A'    3 A'    1 A"    4 A'    5 A'    6 A'    7 A'                 
-31.317 -31.311 -31.310 -24.739 -22.968 -22.966 -22.966 -22.961
  8 A'    2 A"    9 A'   10 A'   11 A'    3 A"   12 A'   13 A'                 
-22.961 -10.348 -10.297  -9.512  -9.504  -7.277  -7.270  -7.267
  4 A"   14 A'   15 A'   16 A'   17 A'   18 A'   19 A'    5 A"                 
 -7.266  -7.259  -7.259  -6.373  -4.786  -4.770  -4.770  -2.052
 20 A'    6 A"   21 A'   22 A'   23 A'    7 A"   24 A'   25 A'                 
 -2.047  -2.047  -2.033  -2.033  -1.285  -0.934  -0.891  -0.784
 26 A'    8 A"    9 A"   27 A'   28 A'   29 A'   30 A'   31 A'                 
 -0.685  -0.622  -0.550  -0.524  -0.521  -0.446  -0.429  -0.413
 32 A'   33 A'   34 A'   10 A"   35 A'   36 A'   37 A'   11 A"                 
 -0.373  -0.363  -0.344  -0.311  -0.289  -0.262
 12 A"   38 A'   39 A'   13 A"   40 A'   14 A"                                 
 -- Virtual --                   
 -0.077  -0.039  -0.026  -0.002   0.016   0.043   0.053   0.055
 41 A'   15 A"   42 A'   43 A'   44 A'   45 A'   46 A'   16 A"                 
  0.070   0.082   0.084   0.090   0.096   0.118   0.121   0.135
 47 A'   48 A'   17 A"   49 A'   18 A"   50 A'   51 A'   19 A"                 
  0.137   0.147   0.161   0.182   0.208   0.226   0.229   0.253
 52 A'   53 A'   54 A'   55 A'   56 A'   57 A'   20 A"   58 A'                 
  0.288   0.305   0.322   0.329   0.345   0.390   0.392   0.406
 21 A"   59 A'   60 A'   61 A'   62 A'   22 A"   63 A'   64 A'                 
  0.426   0.428   0.432   0.456   0.468   0.476   0.486   0.495
 23 A"   24 A"   65 A'   66 A'   25 A"   67 A'   68 A'   69 A'                 
  0.510   0.560   0.573   0.630   0.693   0.702   0.740   0.748
 26 A"   70 A'   27 A"   71 A'   72 A'   73 A'   74 A'   28 A"                 
  0.791   0.824   0.833   0.851   0.864   0.900   0.905   0.905
 75 A'   29 A"   30 A"   76 A'   77 A'   78 A'   31 A"   79 A'                 
  0.973   1.051   1.073   1.123   1.134   1.224   1.285   1.317
 80 A'   81 A'   82 A'   32 A"   83 A'   84 A'   33 A"   34 A"                 
  1.339   1.363   1.387   1.433   1.445   1.556   1.572   1.650
 85 A'   35 A"   86 A'   87 A'   88 A'   89 A'   36 A"   90 A'                 
  1.692   1.870   1.872   1.927   2.121   2.172   2.210   2.257
 91 A'   92 A'   37 A"   93 A'   94 A'   95 A'   38 A"   39 A"                 
  2.290   2.340   2.439   2.516   2.594   2.797   2.869   3.060
 96 A'   97 A'   98 A'   99 A'   40 A"   41 A"  100 A'  101 A'                 
  3.157   3.445   3.740   3.767   3.946   3.950   3.982   4.006
102 A'  103 A'   42 A"  104 A'   43 A"   44 A"  105 A'   45 A"                 
  4.035   4.107   4.241   4.408   4.746   5.990   6.042   6.071
106 A'  107 A'  108 A'  109 A'  110 A'   46 A"  111 A'  112 A'                 
  6.268   6.350   6.612   9.691   9.763  23.259  24.038  25.750
 47 A"  113 A'  114 A'  115 A'  116 A'  117 A'  118 A'   48 A"                 
 25.819  25.904  25.932  26.303  26.453  27.853  28.331  28.371
 49 A"  119 A'  120 A'  121 A'  122 A'  123 A'   50 A"  124 A'                 
 28.377  28.518  28.533  28.543  28.592  28.685  66.715 127.873
125 A'   51 A"  126 A'   52 A"  127 A'  128 A'  129 A'   53 A"                 
127.904 127.926 151.647 215.672 215.7521901.810
130 A'  131 A'  132 A'  133 A'  134 A'  135 A'                                 

 Beta MOs, Restricted
 -- Occupied --                  
******* -176.33 -165.73 -165.73 -165.73 -101.60 -101.59  -35.82
  1 A'    2 A'    3 A'    1 A"    4 A'    5 A'    6 A'    7 A'                 
-31.317 -31.311 -31.310 -24.739 -22.968 -22.966 -22.966 -22.961
  8 A'    2 A"    9 A'   10 A'   11 A'    3 A"   12 A'   13 A'                 
-22.961 -10.348 -10.297  -9.512  -9.504  -7.277  -7.270  -7.267
  4 A"   14 A'   15 A'   16 A'   17 A'   18 A'   19 A'    5 A"                 
 -7.266  -7.259  -7.259  -6.373  -4.786  -4.770  -4.770  -2.052
 20 A'    6 A"   21 A'   22 A'   23 A'    7 A"   24 A'   25 A'                 
 -2.047  -2.047  -2.033  -2.033  -1.285  -0.934  -0.891  -0.784
 26 A'    8 A"    9 A"   27 A'   28 A'   29 A'   30 A'   31 A'                 
 -0.685  -0.622  -0.550  -0.524  -0.521  -0.446  -0.429  -0.413
 32 A'   33 A'   34 A'   10 A"   35 A'   36 A'   37 A'   11 A"                 
 -0.373  -0.363  -0.344  -0.311  -0.289  -0.262
 12 A"   38 A'   39 A'   13 A"   40 A'   14 A"                                 
 -- Virtual --                   
 -0.077  -0.039  -0.026  -0.002   0.016   0.043   0.053   0.055
 41 A'   15 A"   42 A'   43 A'   44 A'   45 A'   46 A'   16 A"                 
  0.070   0.082   0.084   0.090   0.096   0.118   0.121   0.135
 47 A'   48 A'   17 A"   49 A'   18 A"   50 A'   51 A'   19 A"                 
  0.137   0.147   0.161   0.182   0.208   0.226   0.229   0.253
 52 A'   53 A'   54 A'   55 A'   56 A'   57 A'   20 A"   58 A'                 
  0.288   0.305   0.322   0.329   0.345   0.390   0.392   0.406
 21 A"   59 A'   60 A'   61 A'   62 A'   22 A"   63 A'   64 A'                 
  0.426   0.428   0.432   0.456   0.468   0.476   0.486   0.495
 23 A"   24 A"   65 A'   66 A'   25 A"   67 A'   68 A'   69 A'                 
  0.510   0.560   0.573   0.630   0.693   0.702   0.740   0.748
 26 A"   70 A'   27 A"   71 A'   72 A'   73 A'   74 A'   28 A"                 
  0.791   0.824   0.833   0.851   0.864   0.900   0.905   0.905
 75 A'   29 A"   30 A"   76 A'   77 A'   78 A'   31 A"   79 A'                 
  0.973   1.051   1.073   1.123   1.134   1.224   1.285   1.317
 80 A'   81 A'   82 A'   32 A"   83 A'   84 A'   33 A"   34 A"                 
  1.339   1.363   1.387   1.433   1.445   1.556   1.572   1.650
 85 A'   35 A"   86 A'   87 A'   88 A'   89 A'   36 A"   90 A'                 
  1.692   1.870   1.872   1.927   2.121   2.172   2.210   2.257
 91 A'   92 A'   37 A"   93 A'   94 A'   95 A'   38 A"   39 A"                 
  2.290   2.340   2.439   2.516   2.594   2.797   2.869   3.060
 96 A'   97 A'   98 A'   99 A'   40 A"   41 A"  100 A'  101 A'                 
  3.157   3.445   3.740   3.767   3.946   3.950   3.982   4.006
102 A'  103 A'   42 A"  104 A'   43 A"   44 A"  105 A'   45 A"                 
  4.035   4.107   4.241   4.408   4.746   5.990   6.042   6.071
106 A'  107 A'  108 A'  109 A'  110 A'   46 A"  111 A'  112 A'                 
  6.268   6.350   6.612   9.691   9.763  23.259  24.038  25.750
 47 A"  113 A'  114 A'  115 A'  116 A'  117 A'  118 A'   48 A"                 
 25.819  25.904  25.932  26.303  26.453  27.853  28.331  28.371
 49 A"  119 A'  120 A'  121 A'  122 A'  123 A'   50 A"  124 A'                 
 28.377  28.518  28.533  28.543  28.592  28.685  66.715 127.873
125 A'   51 A"  126 A'   52 A"  127 A'  128 A'  129 A'   53 A"                 
127.904 127.926 151.647 215.672 215.7521901.810
130 A'  131 A'  132 A'  133 A'  134 A'  135 A'                                 
 --------------------------------------------------------------

          Ground-State Mulliken Net Atomic Charges

     Atom                 Charge (a.u.)
  ----------------------------------------
      1 Cl                    0.376825
      2 Cl                    0.377403
      3 F                    -0.006110
      4 I                     0.163364
      5 C                    -0.752083
      6 C                    -0.159399
  ----------------------------------------
  Sum of atomic charges =     0.000000

 -----------------------------------------------------------------
                    Cartesian Multipole Moments
 -----------------------------------------------------------------
    Charge (ESU x 10^10)
                 0.0000
    Dipole Moment (Debye)
         X      -0.2793      Y       0.1436      Z      -0.0000
       Tot       0.3141
    Quadrupole Moments (Debye-Ang)
        XX     -67.3148     XY       3.4752     YY     -68.7835
        XZ      -0.0000     YZ      -0.0000     ZZ     -70.3608
    Octopole Moments (Debye-Ang^2)
       XXX     -50.0781    XXY       4.4614    XYY     -24.0603
       YYY      16.9521    XXZ      -0.0000    XYZ      -0.0000
       YYZ      -0.0000    XZZ     -15.9598    YZZ       3.8768
       ZZZ       0.0000
    Hexadecapole Moments (Debye-Ang^3)
      XXXX   -1141.4822   XXXY    -121.8037   XXYY    -295.4615
      XYYY    -152.5587   YYYY    -676.3829   XXXZ      -0.0000
      XXYZ       0.0000   XYYZ      -0.0000   YYYZ       0.0000
      XXZZ    -216.0487   XYZZ     -57.8679   YYZZ    -135.2032
      XZZZ      -0.0000   YZZZ      -0.0000   ZZZZ     -86.4106
 -----------------------------------------------------------------
 Calculating analytic gradient of the SCF energy
 Gradient of SCF Energy
            1           2           3           4           5           6
    1  -0.0001707  -0.0000133  -0.0000412   0.0003224   0.0002363  -0.0003334
    2  -0.0000070  -0.0000713   0.0000159   0.0001951   0.0000347  -0.0001674
    3   0.0000000  -0.0000000   0.0000000   0.0000000   0.0000000  -0.0000000
 Max gradient component =       3.334E-04
 RMS gradient           =       1.443E-04
 Gradient time:  CPU 11.28 s  wall 2.92 s
 Geometry Optimization Parameters
   NAtoms,    NIC,     NZ,  NCons,   NDum,   NFix, NCnnct, MaxDiis
        6      37       0       0       0       0       0       0

 Cartesian Hessian Update
 Hessian Updated using BFGS Update


** GEOMETRY OPTIMIZATION IN DELOCALIZED INTERNAL COORDINATES **
   Searching for a Minimum

   Optimization Cycle:  21

                       Coordinates (Angstroms)
     ATOM                X               Y               Z
      1  Cl        2.9189781539    0.8754865866    0.0000000000
      2  Cl       -0.1697392724    1.9198523459    0.0000000000
      3  F         1.8696693514   -1.4436136616    0.0000000000
      4  I        -1.3000285275   -1.1585119219    0.0000000000
      5  C         1.5397372721   -0.1518512104    0.0000000000
      6  C         0.2639373173    0.2422311465    0.0000000000
   Point Group: cs    Number of degrees of freedom:     9


   Energy is  -8016.025769004

 Hessian Updated using BFGS Update

  9 Hessian modes will be used to form the next step
  Hessian Eigenvalues:
     0.052657    0.079017    0.162805    0.250096    0.263040    0.384082
     0.434631    0.623253    1.017648

 Minimum Search - Taking Simple RFO Step
 Searching for Lamda that Minimizes Along All modes
 Value Taken    Lamda =   0.00000000
 Step Taken.  Stepsize is  0.002253

                             Maximum     Tolerance    Cnvgd?
         Gradient           0.000244      0.000300     YES
         Displacement       0.001369      0.001200      NO
         Energy change     -0.000001      0.000001     YES


                       Distance Matrix (Angstroms)
             Cl(  1)   Cl(  2)   F (  3)   I (  4)   C (  5)
   Cl(  2)  3.260502
   F (  3)  2.545442  3.933458
   I (  4)  4.683713  3.279311  3.182494
   C (  5)  1.719805  2.685939  1.333231  3.012911
   C (  6)  2.729515  1.732769  2.328186  2.099540  1.335278

 Final energy is   -8016.0257690044346     


 ******************************
 **  OPTIMIZATION CONVERGED  **
 ******************************

                       Coordinates (Angstroms)
     ATOM                X               Y               Z
      1  Cl        2.9189781539    0.8754865866    0.0000000000
      2  Cl       -0.1697392724    1.9198523459    0.0000000000
      3  F         1.8696693514   -1.4436136616    0.0000000000
      4  I        -1.3000285275   -1.1585119219    0.0000000000
      5  C         1.5397372721   -0.1518512104    0.0000000000
      6  C         0.2639373173    0.2422311465    0.0000000000

Z-matrix Print:
$molecule
0 1
I 
C  1 2.099540
C  2 1.335278 1 120.985835
F  3 1.333231 2 121.493149 1 -0.000000 0
Cl 3 1.719805 2 126.153727 1 -180.000000 0
Cl 2 1.732769 1 117.354695 3 -180.000000 0
$end


 --------------------------------------------------------------
             Orbital Energies (a.u.) and Symmetries
 --------------------------------------------------------------

 Alpha MOs, Restricted
 -- Occupied --                  
******* -176.33 -165.73 -165.73 -165.73 -101.60 -101.59  -35.82
  1 A'    2 A'    3 A'    1 A"    4 A'    5 A'    6 A'    7 A'                 
-31.317 -31.311 -31.310 -24.739 -22.968 -22.966 -22.966 -22.961
  8 A'    2 A"    9 A'   10 A'   11 A'    3 A"   12 A'   13 A'                 
-22.961 -10.348 -10.297  -9.512  -9.504  -7.277  -7.270  -7.267
  4 A"   14 A'   15 A'   16 A'   17 A'   18 A'   19 A'    5 A"                 
 -7.266  -7.259  -7.259  -6.373  -4.786  -4.770  -4.770  -2.052
 20 A'    6 A"   21 A'   22 A'   23 A'    7 A"   24 A'   25 A'                 
 -2.047  -2.047  -2.033  -2.033  -1.285  -0.934  -0.891  -0.784
 26 A'    8 A"    9 A"   27 A'   28 A'   29 A'   30 A'   31 A'                 
 -0.685  -0.622  -0.550  -0.524  -0.521  -0.446  -0.429  -0.413
 32 A'   33 A'   34 A'   10 A"   35 A'   36 A'   37 A'   11 A"                 
 -0.373  -0.363  -0.344  -0.311  -0.289  -0.262
 12 A"   38 A'   39 A'   13 A"   40 A'   14 A"                                 
 -- Virtual --                   
 -0.077  -0.039  -0.026  -0.002   0.016   0.043   0.053   0.055
 41 A'   15 A"   42 A'   43 A'   44 A'   45 A'   46 A'   16 A"                 
  0.070   0.082   0.084   0.090   0.096   0.118   0.121   0.135
 47 A'   48 A'   17 A"   49 A'   18 A"   50 A'   51 A'   19 A"                 
  0.137   0.147   0.161   0.182   0.208   0.226   0.229   0.253
 52 A'   53 A'   54 A'   55 A'   56 A'   57 A'   20 A"   58 A'                 
  0.288   0.305   0.322   0.329   0.345   0.390   0.392   0.406
 21 A"   59 A'   60 A'   61 A'   62 A'   22 A"   63 A'   64 A'                 
  0.426   0.428   0.432   0.456   0.468   0.476   0.486   0.495
 23 A"   24 A"   65 A'   66 A'   25 A"   67 A'   68 A'   69 A'                 
  0.510   0.560   0.573   0.630   0.693   0.702   0.740   0.748
 26 A"   70 A'   27 A"   71 A'   72 A'   73 A'   74 A'   28 A"                 
  0.791   0.824   0.833   0.851   0.864   0.900   0.905   0.905
 75 A'   29 A"   30 A"   76 A'   77 A'   78 A'   31 A"   79 A'                 
  0.973   1.051   1.073   1.123   1.134   1.224   1.285   1.317
 80 A'   81 A'   82 A'   32 A"   83 A'   84 A'   33 A"   34 A"                 
  1.339   1.363   1.387   1.433   1.445   1.556   1.572   1.650
 85 A'   35 A"   86 A'   87 A'   88 A'   89 A'   36 A"   90 A'                 
  1.692   1.870   1.872   1.927   2.121   2.172   2.210   2.257
 91 A'   92 A'   37 A"   93 A'   94 A'   95 A'   38 A"   39 A"                 
  2.290   2.340   2.439   2.516   2.594   2.797   2.869   3.060
 96 A'   97 A'   98 A'   99 A'   40 A"   41 A"  100 A'  101 A'                 
  3.157   3.445   3.740   3.767   3.946   3.950   3.982   4.006
102 A'  103 A'   42 A"  104 A'   43 A"   44 A"  105 A'   45 A"                 
  4.035   4.107   4.241   4.408   4.746   5.990   6.042   6.071
106 A'  107 A'  108 A'  109 A'  110 A'   46 A"  111 A'  112 A'                 
  6.268   6.350   6.612   9.691   9.763  23.259  24.038  25.750
 47 A"  113 A'  114 A'  115 A'  116 A'  117 A'  118 A'   48 A"                 
 25.819  25.904  25.932  26.303  26.453  27.853  28.331  28.371
 49 A"  119 A'  120 A'  121 A'  122 A'  123 A'   50 A"  124 A'                 
 28.377  28.518  28.533  28.543  28.592  28.685  66.715 127.873
125 A'   51 A"  126 A'   52 A"  127 A'  128 A'  129 A'   53 A"                 
127.904 127.926 151.647 215.672 215.7521901.810
130 A'  131 A'  132 A'  133 A'  134 A'  135 A'                                 

 Beta MOs, Restricted
 -- Occupied --                  
******* -176.33 -165.73 -165.73 -165.73 -101.60 -101.59  -35.82
  1 A'    2 A'    3 A'    1 A"    4 A'    5 A'    6 A'    7 A'                 
-31.317 -31.311 -31.310 -24.739 -22.968 -22.966 -22.966 -22.961
  8 A'    2 A"    9 A'   10 A'   11 A'    3 A"   12 A'   13 A'                 
-22.961 -10.348 -10.297  -9.512  -9.504  -7.277  -7.270  -7.267
  4 A"   14 A'   15 A'   16 A'   17 A'   18 A'   19 A'    5 A"                 
 -7.266  -7.259  -7.259  -6.373  -4.786  -4.770  -4.770  -2.052
 20 A'    6 A"   21 A'   22 A'   23 A'    7 A"   24 A'   25 A'                 
 -2.047  -2.047  -2.033  -2.033  -1.285  -0.934  -0.891  -0.784
 26 A'    8 A"    9 A"   27 A'   28 A'   29 A'   30 A'   31 A'                 
 -0.685  -0.622  -0.550  -0.524  -0.521  -0.446  -0.429  -0.413
 32 A'   33 A'   34 A'   10 A"   35 A'   36 A'   37 A'   11 A"                 
 -0.373  -0.363  -0.344  -0.311  -0.289  -0.262
 12 A"   38 A'   39 A'   13 A"   40 A'   14 A"                                 
 -- Virtual --                   
 -0.077  -0.039  -0.026  -0.002   0.016   0.043   0.053   0.055
 41 A'   15 A"   42 A'   43 A'   44 A'   45 A'   46 A'   16 A"                 
  0.070   0.082   0.084   0.090   0.096   0.118   0.121   0.135
 47 A'   48 A'   17 A"   49 A'   18 A"   50 A'   51 A'   19 A"                 
  0.137   0.147   0.161   0.182   0.208   0.226   0.229   0.253
 52 A'   53 A'   54 A'   55 A'   56 A'   57 A'   20 A"   58 A'                 
  0.288   0.305   0.322   0.329   0.345   0.390   0.392   0.406
 21 A"   59 A'   60 A'   61 A'   62 A'   22 A"   63 A'   64 A'                 
  0.426   0.428   0.432   0.456   0.468   0.476   0.486   0.495
 23 A"   24 A"   65 A'   66 A'   25 A"   67 A'   68 A'   69 A'                 
  0.510   0.560   0.573   0.630   0.693   0.702   0.740   0.748
 26 A"   70 A'   27 A"   71 A'   72 A'   73 A'   74 A'   28 A"                 
  0.791   0.824   0.833   0.851   0.864   0.900   0.905   0.905
 75 A'   29 A"   30 A"   76 A'   77 A'   78 A'   31 A"   79 A'                 
  0.973   1.051   1.073   1.123   1.134   1.224   1.285   1.317
 80 A'   81 A'   82 A'   32 A"   83 A'   84 A'   33 A"   34 A"                 
  1.339   1.363   1.387   1.433   1.445   1.556   1.572   1.650
 85 A'   35 A"   86 A'   87 A'   88 A'   89 A'   36 A"   90 A'                 
  1.692   1.870   1.872   1.927   2.121   2.172   2.210   2.257
 91 A'   92 A'   37 A"   93 A'   94 A'   95 A'   38 A"   39 A"                 
  2.290   2.340   2.439   2.516   2.594   2.797   2.869   3.060
 96 A'   97 A'   98 A'   99 A'   40 A"   41 A"  100 A'  101 A'                 
  3.157   3.445   3.740   3.767   3.946   3.950   3.982   4.006
102 A'  103 A'   42 A"  104 A'   43 A"   44 A"  105 A'   45 A"                 
  4.035   4.107   4.241   4.408   4.746   5.990   6.042   6.071
106 A'  107 A'  108 A'  109 A'  110 A'   46 A"  111 A'  112 A'                 
  6.268   6.350   6.612   9.691   9.763  23.259  24.038  25.750
 47 A"  113 A'  114 A'  115 A'  116 A'  117 A'  118 A'   48 A"                 
 25.819  25.904  25.932  26.303  26.453  27.853  28.331  28.371
 49 A"  119 A'  120 A'  121 A'  122 A'  123 A'   50 A"  124 A'                 
 28.377  28.518  28.533  28.543  28.592  28.685  66.715 127.873
125 A'   51 A"  126 A'   52 A"  127 A'  128 A'  129 A'   53 A"                 
127.904 127.926 151.647 215.672 215.7521901.810
130 A'  131 A'  132 A'  133 A'  134 A'  135 A'                                 
 --------------------------------------------------------------

          Ground-State Mulliken Net Atomic Charges

     Atom                 Charge (a.u.)
  ----------------------------------------
      1 Cl                    0.376825
      2 Cl                    0.377403
      3 F                    -0.006110
      4 I                     0.163364
      5 C                    -0.752083
      6 C                    -0.159399
  ----------------------------------------
  Sum of atomic charges =     0.000000

 -----------------------------------------------------------------
                    Cartesian Multipole Moments
 -----------------------------------------------------------------
    Charge (ESU x 10^10)
                 0.0000
    Dipole Moment (Debye)
         X      -0.2793      Y       0.1436      Z      -0.0000
       Tot       0.3141
    Quadrupole Moments (Debye-Ang)
        XX     -67.3148     XY       3.4752     YY     -68.7835
        XZ      -0.0000     YZ      -0.0000     ZZ     -70.3608
    Octopole Moments (Debye-Ang^2)
       XXX     -50.0781    XXY       4.4614    XYY     -24.0603
       YYY      16.9521    XXZ      -0.0000    XYZ      -0.0000
       YYZ      -0.0000    XZZ     -15.9598    YZZ       3.8768
       ZZZ       0.0000
    Hexadecapole Moments (Debye-Ang^3)
      XXXX   -1141.4822   XXXY    -121.8037   XXYY    -295.4615
      XYYY    -152.5587   YYYY    -676.3829   XXXZ      -0.0000
      XXYZ       0.0000   XYYZ      -0.0000   YYYZ       0.0000
      XXZZ    -216.0487   XYZZ     -57.8679   YYZZ    -135.2032
      XZZZ      -0.0000   YZZZ      -0.0000   ZZZZ     -86.4106
 -----------------------------------------------------------------
Archival summary:
1\1\TWL01\OPT\ProcedureUnspecified\BasisUnspecified\1l212\taweetha\MonAug2718:38:572018MonAug2718:38:572018\0\\#,OPT,ProcedureUnspecified,BasisUnspecified,\\0,1\I\C,1,2.09954\C,2,1.33528,1,120.986\F,3,1.33323,2,121.493,1,-0,0\Cl,3,1.7198,2,126.154,1,-180,0\Cl,2,1.73277,1,117.355,3,-180,0\\\@

 Total job time:  260.74s(wall), 976.93s(cpu) 
 Mon Aug 27 18:38:57 2018

        *************************************************************
        *                                                           *
        *  Thank you very much for using Q-Chem.  Have a nice day.  *
        *                                                           *
        *************************************************************


 
User input: 2 of 2 
 
Q-Chem Developer Version!
                  Welcome to Q-Chem
     A Quantum Leap Into The Future Of Chemistry


 Q-Chem 5.1, Q-Chem, Inc., Pleasanton, CA (2018)

 Yihan Shao,  Zhengting Gan,  E. Epifanovsky,  A. T. B. Gilbert,  M. Wormit,  
 J. Kussmann,  A. W. Lange,  A. Behn,  Jia Deng,  Xintian Feng,  D. Ghosh,  
 M. Goldey,  P. R. Horn,  L. D. Jacobson,  I. Kaliman,  T. Kus,  A. Landau,  
 Jie Liu,  E. I. Proynov,  R. M. Richard,  R. P. Steele,  E. J. Sundstrom,  
 H. L. Woodcock III,  P. M. Zimmerman,  D. Zuev,  B. Albrecht,  E. Alguire,  
 S. A. Baeppler,  D. Barton,  Z. Benda,  Y. A. Bernard,  E. J. Berquist,  
 K. B. Bravaya,  H. Burton,  D. Casanova,  Chun-Min Chang,  Yunqing Chen,  
 A. Chien,  K. D. Closser,  M. P. Coons,  S. Coriani,  S. Dasgupta,  
 A. L. Dempwolff,  M. Diedenhofen,  Hainam Do,  R. G. Edgar,  Po-Tung Fang,  
 S. Faraji,  S. Fatehi,  Qingguo Feng,  K. D. Fenk,  J. Fosso-Tande,  
 Qinghui Ge,  A. Ghysels,  G. Gidofalvi,  J. Gomes,  J. Gonthier,  A. Gunina,  
 D. Hait,  M. W. D. Hanson-Heine,  P. H. P. Harbach,  A. W. Hauser,  
 J. E. Herr,  E. G. Hohenstein,  Z. C. Holden,  Kerwin Hui,  B. C. Huynh,  
 T.-C. Jagau,  Hyunjun Ji,  B. Kaduk,  K. Khistyaev,  Jaehoon Kim,  
 P. Klunzinger,  K. Koh,  D. Kosenkov,  L. Koulias,  T. Kowalczyk,  
 C. M. Krauter,  A. Kunitsa,  Ka Un Lao,  A. Laurent,  K. V. Lawler,  
 Joonho Lee,  D. Lefrancois,  S. Lehtola,  D. S. Levine,  Yi-Pei Li,  
 You-Sheng Lin,  Fenglai Liu,  E. Livshits,  A. Luenser,  P. Manohar,  
 E. Mansoor,  S. F. Manzer,  Shan-Ping Mao,  Yuezhi Mao,  N. Mardirossian,  
 A. V. Marenich,  T. Markovich,  L. A. Martinez-Martinez,  S. A. Maurer,  
 N. J. Mayhall,  S. C. McKenzie,  J.-M. Mewes,  A. F. Morrison,  
 J. W. Mullinax,  K. Nanda,  T. S. Nguyen-Beck,  R. Olivares-Amaya,  
 J. A. Parkhill,  T. M. Perrine,  F. Plasser,  P. Pokhilko,  S. Prager,  
 A. Prociuk,  E. Ramos,  D. R. Rehn,  F. Rob,  M. Schneider,  N. Sergueev,  
 S. M. Sharada,  S. Sharma,  D. W. Small,  T. Stauch,  T. Stein,  
 Yu-Chuan Su,  A. J. W. Thom,  A. Tkatchenko,  T. Tsuchimochi,  N. M. Tubman,  
 L. Vogt,  M. L. Vidal,  O. Vydrov,  M. A. Watson,  J. Wenzel,  
 M. de Wergifosse,  T. A. Wesolowski,  A. White,  J. Witte,  A. Yamada,  
 Jun Yang,  K. Yao,  S. Yeganeh,  S. R. Yost,  Zhi-Qiang You,  A. Zech,  
 Igor Ying Zhang,  Xing Zhang,  Yan Zhao,  Ying Zhu,  B. R. Brooks,  
 G. K. L. Chan,  C. J. Cramer,  M. S. Gordon,  W. J. Hehre,  A. Klamt,  
 M. W. Schmidt,  C. D. Sherrill,  D. G. Truhlar,  A. Aspuru-Guzik,  R. Baer,  
 A. T. Bell,  N. A. Besley,  Jeng-Da Chai,  A. E. DePrince, III,  
 R. A. DiStasio Jr.,  A. Dreuw,  B. D. Dunietz,  T. R. Furlani,  
 Chao-Ping Hsu,  Yousung Jung,  Jing Kong,  D. S. Lambrecht,  WanZhen Liang,  
 C. Ochsenfeld,  V. A. Rassolov,  L. V. Slipchenko,  J. E. Subotnik,  
 T. Van Voorhis,  J. M. Herbert,  A. I. Krylov,  P. M. W. Gill,  M. Head-Gordon

 Contributors to earlier versions of Q-Chem not listed above: 
 R. D. Adamson,  B. Austin,  J. Baker,  G. J. O. Beran,  K. Brandhorst,  
 S. T. Brown,  E. F. C. Byrd,  A. K. Chakraborty,  C.-L. Cheng,  
 Siu Hung Chien,  D. M. Chipman,  D. L. Crittenden,  H. Dachsel,  
 R. J. Doerksen,  A. D. Dutoi,  L. Fusti-Molnar,  W. A. Goddard III,  
 A. Golubeva-Zadorozhnaya,  S. R. Gwaltney,  G. Hawkins,  A. Heyden,  
 S. Hirata,  G. Kedziora,  F. J. Keil,  C. Kelley,  Jihan Kim,  R. A. King,  
 R. Z. Khaliullin,  P. P. Korambath,  W. Kurlancheek,  A. M. Lee,  M. S. Lee,  
 S. V. Levchenko,  Ching Yeh Lin,  D. Liotard,  R. C. Lochan,  I. Lotan,  
 P. E. Maslen,  N. Nair,  D. P. O'Neill,  D. Neuhauser,  E. Neuscamman,  
 C. M. Oana,  R. Olson,  B. Peters,  R. Peverati,  P. A. Pieniazek,  
 Y. M. Rhee,  J. Ritchie,  M. A. Rohrdanz,  E. Rosta,  N. J. Russ,  
 H. F. Schaefer III,  N. E. Schultz,  N. Shenvi,  A. C. Simmonett,  A. Sodt,  
 D. Stuck,  K. S. Thanthiriwatte,  V. Vanovschi,  Tao Wang,  A. Warshel,  
 C. F. Williams,  Q. Wu,  X. Xu,  W. Zhang

 Please cite Q-Chem as follows:
 Y. Shao et al., Mol. Phys. 113, 184-215 (2015)
 DOI: 10.1080/00268976.2014.952696

 Q-Chem 5.1.1 for Intel X86 EM64T Linux

 Parts of Q-Chem use Armadillo 8.300.2 (Tropical Shenanigans).
 http://arma.sourceforge.net/

 Q-Chem begins on Mon Aug 27 18:38:57 2018  

Host: 
0

     Scratch files written to /scratch/taweetham/qchem5224//
The previous job contains 0 fragments, simply inherited here
Input Ideriv = 2
Curr. Ideriv = -1
Max.  Ideriv = 2

Checking the input file for inconsistencies... 	...done.

--------------------------------------------------------------
User input:
--------------------------------------------------------------

$molecule
read
$end

$rem
   SCF_GUESS 	READ
   JOB_TYPE 	FREQUENCY
   BASIS 	6-311++G**
   EXCHANGE 	B3LYP
   MEM_TOTAL	7500	
$end


--------------------------------------------------------------
 ----------------------------------------------------------------
             Standard Nuclear Orientation (Angstroms)
    I     Atom           X                Y                Z
 ----------------------------------------------------------------
    1      Cl      3.0542007631    -0.3888508862    -0.0000000000
    2      Cl      0.8411798262     2.0056038558     0.0000000000
    3      F       1.0235015628    -1.9236263363    -0.0000000000
    4      I      -1.6237815572    -0.1572289495    -0.0000000000
    5      C       1.3515846394    -0.6313930361    -0.0000000000
    6      C       0.4196551019     0.3248881809     0.0000000000
 ----------------------------------------------------------------
 Molecular Point Group                 Cs    NOp =  2
 Largest Abelian Subgroup              Cs    NOp =  2
 Nuclear Repulsion Energy =   712.1823980566 hartrees
 There are       54 alpha and       54 beta electrons
 Requested basis set is 6-311++G(d,p)
 There are 68 shells and 188 basis functions

 Total QAlloc Memory Limit   7500 MB
 Mega-Array Size       188 MB
 MEM_STATIC part       192 MB

                       Distance Matrix (Angstroms)
             Cl(  1)   Cl(  2)   F (  3)   I (  4)   C (  5)
   Cl(  2)  3.260502
   F (  3)  2.545442  3.933458
   I (  4)  4.683713  3.279311  3.182494
   C (  5)  1.719805  2.685939  1.333231  3.012911
   C (  6)  2.729515  1.732769  2.328186  2.099540  1.335278

 A cutoff of  1.0D-11 yielded   1817 shell pairs
 There are     15130 function pairs (     16796 Cartesian)

 -------------------------------------------------------
 OpenMP Integral Computing Module                       
 Release: version 1.0, May 2013, Q-Chem Inc. Pittsburgh 
 -------------------------------------------------------
 Integral Job Info:
 Integral job number is                      11
 Integral operator is                         1
 short-range coefficients                     0
 long-range coefficients              100000000
 Omega coefficients                           0
 if combine SR and LR in K                    0
 Integral screening is                        0
 Integral computing path is                   2
 max size of driver memory is            800000
 size of driver memory is                593474
 size of scratch memory is             11933652
 max col of scratch BK array               1296
 max len of scratch array in speh3          155
 max len of scratch index in speh4           18
 max int batch size is                      520
 min int batch size is                       52
 fixed nKL is                                52
 max L of basis functions is                  2
 order of int derivative is                   0
 number of shells is                         68
 number of basis is                         198
 number of cartesian basis is               198
 number of contracted shell pairs          1817
 number of primitive shell pairs           4343
 maxK2 (contraction) of shell pair           36
 max number of K2 of shell pair               1
 max number of CS2 of shell pair            181
 max number of PS2 of shell pair            336
 mem total for path MDJ                  528028
 -------------------------------------------------------
 Smallest overlap matrix eigenvalue = 3.35E-05
 Guess MOs from SCF MO coefficient file

 -----------------------------------------------------------------------
  General SCF calculation program by
  Eric Jon Sundstrom, Paul Horn, Yuezhi Mao, Dmitri Zuev, Alec White,
  David Stuck, Shaama M.S., Shane Yost, Joonho Lee, David Small,
  Daniel Levine, Susi Lehtola, Hugh Burton, Evgeny Epifanovsky
 -----------------------------------------------------------------------
 Exchange:     0.2000 Hartree-Fock + 0.0800 Slater + 0.7200 B88
 Correlation:  0.1900 VWN1RPA + 0.8100 LYP
 Using SG-1 standard quadrature grid
 using 4 threads for integral computing
 -------------------------------------------------------
 OpenMP Integral computing Module                
 Release: version 2.0, May 2017, Q-Chem Inc. Pleasanton 
 -------------------------------------------------------
 -------------------------------------------------------
 OpenMP BLAS3 based DFT computing Module                
 Release: version 1.0, May 2013, Q-Chem Inc. Pittsburgh 
 -------------------------------------------------------
 A restricted SCF calculation will be
 performed using DIIS
 SCF converges when DIIS error is below 1.0e-08
 ---------------------------------------
  Cycle       Energy         DIIS error
 ---------------------------------------
    1   -8015.4046349459      1.02e-02  
    2   -8015.9976804640      2.37e-03  
    3   -8015.9695964973      3.44e-03  
    4   -8016.0242824053      5.80e-04  
    5   -8016.0254460032      2.56e-04  
    6   -8016.0256467573      1.05e-04  
    7   -8016.0256952776      1.94e-05  
    8   -8016.0256967746      5.89e-06  
    9   -8016.0256968795      2.07e-06  
   10   -8016.0256968926      4.30e-07  
   11   -8016.0256968933      1.22e-07  
   12   -8016.0256968933      2.81e-08  
   13   -8016.0256968936      6.53e-09  Convergence criterion met
 ---------------------------------------
 SCF time:   CPU 40.54s  wall 10.00s 
 SCF   energy in the final basis set =    -8016.0256968936
 Total energy in the final basis set =    -8016.0256968936

 --------------------------------------------------------------
             Orbital Energies (a.u.) and Symmetries
 --------------------------------------------------------------

 Alpha MOs, Restricted
 -- Occupied --                  
******* -176.33 -165.73 -165.73 -165.73 -101.60 -101.59  -35.82
  1 A'    2 A'    3 A'    1 A"    4 A'    5 A'    6 A'    7 A'                 
-31.317 -31.311 -31.310 -24.740 -22.968 -22.966 -22.966 -22.961
  8 A'    2 A"    9 A'   10 A'   11 A'    3 A"   12 A'   13 A'                 
-22.961 -10.348 -10.297  -9.512  -9.504  -7.277  -7.270  -7.267
  4 A"   14 A'   15 A'   16 A'   17 A'   18 A'   19 A'    5 A"                 
 -7.266  -7.259  -7.259  -6.373  -4.786  -4.770  -4.770  -2.052
 20 A'    6 A"   21 A'   22 A'   23 A'    7 A"   24 A'   25 A'                 
 -2.047  -2.047  -2.033  -2.033  -1.285  -0.934  -0.891  -0.784
 26 A'    8 A"   27 A'    9 A"   28 A'   29 A'   30 A'   31 A'                 
 -0.685  -0.623  -0.551  -0.524  -0.521  -0.446  -0.429  -0.413
 32 A'   33 A'   34 A'   10 A"   35 A'   36 A'   37 A'   11 A"                 
 -0.373  -0.363  -0.344  -0.311  -0.289  -0.262
 12 A"   38 A'   39 A'   13 A"   40 A'   14 A"                                 
 -- Virtual --                   
 -0.077  -0.039  -0.026  -0.002   0.016   0.043   0.053   0.055
 41 A'   15 A"   42 A'   43 A'   44 A'   45 A'   46 A'   16 A"                 
  0.070   0.082   0.084   0.090   0.097   0.118   0.121   0.135
 47 A'   48 A'   17 A"   49 A'   18 A"   50 A'   51 A'   19 A"                 
  0.137   0.147   0.161   0.182   0.208   0.226   0.229   0.253
 52 A'   53 A'   54 A'   55 A'   56 A'   57 A'   20 A"   58 A'                 
  0.288   0.305   0.322   0.329   0.345   0.390   0.392   0.407
 21 A"   59 A'   60 A'   61 A'   62 A'   22 A"   63 A'   64 A'                 
  0.426   0.428   0.432   0.456   0.468   0.477   0.486   0.495
 23 A"   24 A"   65 A'   66 A'   25 A"   67 A'   68 A'   69 A'                 
  0.510   0.560   0.573   0.630   0.693   0.702   0.739   0.748
 26 A"   70 A'   27 A"   71 A'   72 A'   73 A'   74 A'   28 A"                 
  0.791   0.824   0.833   0.851   0.864   0.900   0.905   0.905
 75 A'   29 A"   30 A"   76 A'   77 A'   78 A'   31 A"   79 A'                 
  0.973   1.051   1.073   1.123   1.133   1.224   1.285   1.316
 80 A'   81 A'   82 A'   32 A"   83 A'   84 A'   33 A"   34 A"                 
  1.339   1.363   1.388   1.433   1.445   1.557   1.572   1.650
 85 A'   35 A"   86 A'   87 A'   88 A'   89 A'   36 A"   90 A'                 
  1.692   1.870   1.872   1.927   2.121   2.173   2.210   2.257
 91 A'   92 A'   37 A"   93 A'   94 A'   95 A'   38 A"   39 A"                 
  2.290   2.341   2.439   2.516   2.594   2.797   2.869   3.060
 96 A'   97 A'   98 A'   99 A'   40 A"   41 A"  100 A'  101 A'                 
  3.157   3.445   3.740   3.767   3.946   3.949   3.982   4.007
102 A'  103 A'   42 A"  104 A'   43 A"   44 A"  105 A'   45 A"                 
  4.035   4.107   4.241   4.408   4.746   5.990   6.043   6.071
106 A'  107 A'  108 A'  109 A'  110 A'   46 A"  111 A'  112 A'                 
  6.268   6.350   6.611   9.691   9.763  23.259  24.038  25.750
 47 A"  113 A'  114 A'  115 A'  116 A'  117 A'  118 A'   48 A"                 
 25.819  25.904  25.932  26.303  26.454  27.853  28.331  28.371
 49 A"  119 A'  120 A'  121 A'  122 A'  123 A'   50 A"  124 A'                 
 28.377  28.518  28.533  28.543  28.592  28.685  66.715 127.873
125 A'   51 A"  126 A'   52 A"  127 A'  128 A'  129 A'   53 A"                 
127.904 127.926 151.647 215.672 215.7521901.810
130 A'  131 A'  132 A'  133 A'  134 A'  135 A'                                 

 Beta MOs, Restricted
 -- Occupied --                  
******* -176.33 -165.73 -165.73 -165.73 -101.60 -101.59  -35.82
  1 A'    2 A'    3 A'    1 A"    4 A'    5 A'    6 A'    7 A'                 
-31.317 -31.311 -31.310 -24.740 -22.968 -22.966 -22.966 -22.961
  8 A'    2 A"    9 A'   10 A'   11 A'    3 A"   12 A'   13 A'                 
-22.961 -10.348 -10.297  -9.512  -9.504  -7.277  -7.270  -7.267
  4 A"   14 A'   15 A'   16 A'   17 A'   18 A'   19 A'    5 A"                 
 -7.266  -7.259  -7.259  -6.373  -4.786  -4.770  -4.770  -2.052
 20 A'    6 A"   21 A'   22 A'   23 A'    7 A"   24 A'   25 A'                 
 -2.047  -2.047  -2.033  -2.033  -1.285  -0.934  -0.891  -0.784
 26 A'    8 A"   27 A'    9 A"   28 A'   29 A'   30 A'   31 A'                 
 -0.685  -0.623  -0.551  -0.524  -0.521  -0.446  -0.429  -0.413
 32 A'   33 A'   34 A'   10 A"   35 A'   36 A'   37 A'   11 A"                 
 -0.373  -0.363  -0.344  -0.311  -0.289  -0.262
 12 A"   38 A'   39 A'   13 A"   40 A'   14 A"                                 
 -- Virtual --                   
 -0.077  -0.039  -0.026  -0.002   0.016   0.043   0.053   0.055
 41 A'   15 A"   42 A'   43 A'   44 A'   45 A'   46 A'   16 A"                 
  0.070   0.082   0.084   0.090   0.097   0.118   0.121   0.135
 47 A'   48 A'   17 A"   49 A'   18 A"   50 A'   51 A'   19 A"                 
  0.137   0.147   0.161   0.182   0.208   0.226   0.229   0.253
 52 A'   53 A'   54 A'   55 A'   56 A'   57 A'   20 A"   58 A'                 
  0.288   0.305   0.322   0.329   0.345   0.390   0.392   0.407
 21 A"   59 A'   60 A'   61 A'   62 A'   22 A"   63 A'   64 A'                 
  0.426   0.428   0.432   0.456   0.468   0.477   0.486   0.495
 23 A"   24 A"   65 A'   66 A'   25 A"   67 A'   68 A'   69 A'                 
  0.510   0.560   0.573   0.630   0.693   0.702   0.739   0.748
 26 A"   70 A'   27 A"   71 A'   72 A'   73 A'   74 A'   28 A"                 
  0.791   0.824   0.833   0.851   0.864   0.900   0.905   0.905
 75 A'   29 A"   30 A"   76 A'   77 A'   78 A'   31 A"   79 A'                 
  0.973   1.051   1.073   1.123   1.133   1.224   1.285   1.316
 80 A'   81 A'   82 A'   32 A"   83 A'   84 A'   33 A"   34 A"                 
  1.339   1.363   1.388   1.433   1.445   1.557   1.572   1.650
 85 A'   35 A"   86 A'   87 A'   88 A'   89 A'   36 A"   90 A'                 
  1.692   1.870   1.872   1.927   2.121   2.173   2.210   2.257
 91 A'   92 A'   37 A"   93 A'   94 A'   95 A'   38 A"   39 A"                 
  2.290   2.341   2.439   2.516   2.594   2.797   2.869   3.060
 96 A'   97 A'   98 A'   99 A'   40 A"   41 A"  100 A'  101 A'                 
  3.157   3.445   3.740   3.767   3.946   3.949   3.982   4.007
102 A'  103 A'   42 A"  104 A'   43 A"   44 A"  105 A'   45 A"                 
  4.035   4.107   4.241   4.408   4.746   5.990   6.043   6.071
106 A'  107 A'  108 A'  109 A'  110 A'   46 A"  111 A'  112 A'                 
  6.268   6.350   6.611   9.691   9.763  23.259  24.038  25.750
 47 A"  113 A'  114 A'  115 A'  116 A'  117 A'  118 A'   48 A"                 
 25.819  25.904  25.932  26.303  26.454  27.853  28.331  28.371
 49 A"  119 A'  120 A'  121 A'  122 A'  123 A'   50 A"  124 A'                 
 28.377  28.518  28.533  28.543  28.592  28.685  66.715 127.873
125 A'   51 A"  126 A'   52 A"  127 A'  128 A'  129 A'   53 A"                 
127.904 127.926 151.647 215.672 215.7521901.810
130 A'  131 A'  132 A'  133 A'  134 A'  135 A'                                 
 --------------------------------------------------------------

          Ground-State Mulliken Net Atomic Charges

     Atom                 Charge (a.u.)
  ----------------------------------------
      1 Cl                    0.376192
      2 Cl                    0.375618
      3 F                    -0.006294
      4 I                     0.162316
      5 C                    -0.754812
      6 C                    -0.153022
  ----------------------------------------
  Sum of atomic charges =     0.000000

 -----------------------------------------------------------------
                    Cartesian Multipole Moments
 -----------------------------------------------------------------
    Charge (ESU x 10^10)
                 0.0000
    Dipole Moment (Debye)
         X      -0.1771      Y       0.2603      Z      -0.0000
       Tot       0.3148
    Quadrupole Moments (Debye-Ang)
        XX     -64.7680     XY       1.2459     YY     -71.2478
        XZ       0.0000     YZ       0.0000     ZZ     -70.3629
    Octopole Moments (Debye-Ang^2)
       XXX     -55.6126    XXY      -7.2615    XYY     -17.7711
       YYY      -4.7047    XXZ      -0.0000    XYZ      -0.0000
       YYZ      -0.0000    XZZ     -17.2241    YZZ      -5.7328
       ZZZ      -0.0000
    Hexadecapole Moments (Debye-Ang^3)
      XXXX   -1257.8366   XXXY      10.5821   XXYY    -319.5406
      XYYY      14.8572   YYYY    -510.5524   XXXZ       0.0000
      XXYZ       0.0000   XYYZ       0.0000   YYYZ       0.0000
      XXZZ    -248.3046   XYZZ      -0.7507   YYZZ    -103.8259
      XZZZ       0.0000   YZZZ       0.0000   ZZZZ     -86.4147
 -----------------------------------------------------------------
 Calculating MO derivatives via CPSCF
 D1JvT checksum  = 338256 23959.6982521361
 D1KAT checksum  = 807696 1139.1884429060
   1         3          18      0.124094    0.032419
   2         3          18      0.016237    0.004235
   3         3          18      0.002256    0.000710
   4         3          18      0.000209    0.000068
   5        17           4      0.000016    0.000008
   6        21           0      0.000000    0.000000    Roots Converged
 Time for AOints: 15.0 s (CPU) 3.8 s (wall)
 ------------------------------------------------------------------------------
                     AOints        : Timing summary (seconds)
 ------------------------------------------------------------------------------
     job step          cpu (% of tot)      sys (% of tot)     wall (% of tot)
 ------------------------------------------------------------------------------
  cpscf_lag         0.6898E+02 (32.1)   0.9000E-05 (25.0)   0.1769E+02 (31.7)
  iterzp            0.1305E+03 (60.8)   0.2600E-04 (72.2)   0.3415E+02 (61.1)
  make_fx           0.0000E+00 ( 0.0)   0.0000E+00 ( 0.0)   0.0000E+00 ( 0.0)
  AOints            0.1496E+02 ( 7.0)   0.1000E-05 ( 2.8)   0.3787E+01 ( 6.8)
 ------------------------------------------------------------------------------
   Grand Totals     0.2147E+03          0.3600E-04          0.5589E+02
 ------------------------------------------------------------------------------
 Calculating analytic Hessian of the SCF energy
 Polarizability Matrix (a.u.)
            1           2           3
    1-110.9068162   0.1429747   0.0000000
    2   0.1429747 -76.4349398   0.0000000
    3   0.0000000   0.0000000 -48.5012217

 Direct stationary perturbation theory relativistic correction:

 rels  =      98.572735800041
 relv  =    -327.520988871464
 rel2e =      43.343995544406
 E_rel =    -185.604257527016

 Hessian of the SCF Energy
            1           2           3           4           5           6
    1   0.2444851   0.0294740  -0.0000000  -0.0013048   0.0031910   0.0000000
    2   0.0294740   0.0493567  -0.0000000   0.0065022  -0.0015804   0.0000000
    3  -0.0000000  -0.0000000   0.0100275   0.0000000   0.0000000  -0.0016513
    4  -0.0013048   0.0065022   0.0000000   0.0493798   0.0398706  -0.0000000
    5   0.0031910  -0.0015804   0.0000000   0.0398706   0.2254496  -0.0000000
    6   0.0000000   0.0000000  -0.0016513  -0.0000000  -0.0000000   0.0096525
    7  -0.0299386  -0.0400567  -0.0000000  -0.0007296   0.0022124   0.0000000
    8  -0.0289523  -0.0166639  -0.0000000   0.0017798  -0.0070012   0.0000000
    9  -0.0000000   0.0000000   0.0051664   0.0000000   0.0000000   0.0071137
   10  -0.0009562   0.0013546   0.0000000  -0.0143175  -0.0157212  -0.0000000
   11   0.0014915  -0.0005350   0.0000000  -0.0211165  -0.0122644  -0.0000000
   12   0.0000000   0.0000000   0.0028364   0.0000000   0.0000000   0.0025022
   13  -0.1759610  -0.0098719   0.0000000   0.0036437  -0.0143047   0.0000000
   14   0.0014848  -0.0341478   0.0000000   0.0119654  -0.0333865  -0.0000000
   15   0.0000000   0.0000000  -0.0240423   0.0000000   0.0000000   0.0008865
   16  -0.0363246   0.0125977  -0.0000000  -0.0366717  -0.0152482   0.0000000
   17  -0.0066891   0.0035703  -0.0000000  -0.0390015  -0.1712171   0.0000000
   18  -0.0000000  -0.0000000   0.0076632   0.0000000   0.0000000  -0.0185036
            7           8           9          10          11          12
    1  -0.0299386  -0.0289523  -0.0000000  -0.0009562   0.0014915   0.0000000
    2  -0.0400567  -0.0166639   0.0000000   0.0013546  -0.0005350   0.0000000
    3  -0.0000000  -0.0000000   0.0051664   0.0000000   0.0000000   0.0028364
    4  -0.0007296   0.0017798   0.0000000  -0.0143175  -0.0211165   0.0000000
    5   0.0022124  -0.0070012   0.0000000  -0.0157212  -0.0122644   0.0000000
    6   0.0000000   0.0000000   0.0071137  -0.0000000  -0.0000000   0.0025022
    7   0.0957304   0.0722190   0.0000000  -0.0015694   0.0049181   0.0000000
    8   0.0722190   0.3859232   0.0000000   0.0022310   0.0006191  -0.0000000
    9   0.0000000   0.0000000   0.0195164  -0.0000000  -0.0000000  -0.0023204
   10  -0.0015694   0.0022310  -0.0000000   0.1229151   0.0283727   0.0000000
   11   0.0049181   0.0006191  -0.0000000   0.0283727   0.0315498   0.0000000
   12   0.0000000  -0.0000000  -0.0023204   0.0000000   0.0000000   0.0044178
   13  -0.0712713  -0.0354893   0.0000000  -0.0292153   0.0050595  -0.0000000
   14  -0.0605229  -0.3126659  -0.0000000  -0.0084634   0.0036689  -0.0000000
   15   0.0000000  -0.0000000  -0.0352464   0.0000000   0.0000000   0.0044615
   16   0.0077785  -0.0117883  -0.0000000  -0.0768566  -0.0187253   0.0000000
   17   0.0212301  -0.0502113  -0.0000000  -0.0077738  -0.0230383  -0.0000000
   18  -0.0000000   0.0000000   0.0057703  -0.0000000  -0.0000000  -0.0118976
           13          14          15          16          17          18
    1  -0.1759610   0.0014848   0.0000000  -0.0363246  -0.0066891  -0.0000000
    2  -0.0098719  -0.0341478   0.0000000   0.0125977   0.0035703  -0.0000000
    3   0.0000000   0.0000000  -0.0240423  -0.0000000  -0.0000000   0.0076632
    4   0.0036437   0.0119654   0.0000000  -0.0366717  -0.0390015   0.0000000
    5  -0.0143047  -0.0333865   0.0000000  -0.0152482  -0.1712171   0.0000000
    6   0.0000000  -0.0000000   0.0008865   0.0000000   0.0000000  -0.0185036
    7  -0.0712713  -0.0605229   0.0000000   0.0077785   0.0212301  -0.0000000
    8  -0.0354893  -0.3126659  -0.0000000  -0.0117883  -0.0502113   0.0000000
    9   0.0000000  -0.0000000  -0.0352464  -0.0000000  -0.0000000   0.0057703
   10  -0.0292153  -0.0084634   0.0000000  -0.0768566  -0.0077738  -0.0000000
   11   0.0050595   0.0036689   0.0000000  -0.0187253  -0.0230383  -0.0000000
   12  -0.0000000  -0.0000000   0.0044615   0.0000000  -0.0000000  -0.0118976
   13   0.5558693  -0.1695266  -0.0000000  -0.2830653   0.2241330   0.0000000
   14  -0.1695266   0.6661075  -0.0000000   0.2250626  -0.2895762   0.0000000
   15  -0.0000000  -0.0000000   0.1001035   0.0000000   0.0000000  -0.0461629
   16  -0.2830653   0.2250626   0.0000000   0.4251397  -0.1918985  -0.0000000
   17   0.2241330  -0.2895762   0.0000000  -0.1918985   0.5304725  -0.0000000
   18   0.0000000   0.0000000  -0.0461629  -0.0000000  -0.0000000   0.0631305
 Gradient time:  CPU 324.93 s  wall 84.76 s
 **********************************************************************
 **                                                                  **
 **                       VIBRATIONAL ANALYSIS                       **
 **                       --------------------                       **
 **                                                                  **
 **        VIBRATIONAL FREQUENCIES (CM**-1) AND NORMAL MODES         **
 **     FORCE CONSTANTS (mDYN/ANGSTROM) AND REDUCED MASSES (AMU)     **
 **                  INFRARED INTENSITIES (KM/MOL)                   **
 **                                                                  **
 **********************************************************************


 Mode:                 1                      2                      3
 Frequency:       100.90                 143.39                 203.17
 Force Cnst:      0.1431                 0.3301                 0.8260
 Red. Mass:      23.8611                27.2477                33.9626
 IR Active:          YES                    YES                    YES
 IR Intens:        0.352                  1.225                  0.485
 Raman Active:       YES                    YES                    YES
               X      Y      Z        X      Y      Z        X      Y      Z
 Cl        -0.000 -0.000 -0.472    0.124  0.347 -0.000   -0.224  0.282  0.000
 Cl         0.000  0.000  0.272    0.140 -0.391  0.000    0.794  0.049  0.000
 F         -0.000  0.000  0.727    0.573 -0.322  0.000   -0.240  0.184  0.000
 I          0.000 -0.000 -0.108   -0.177  0.117 -0.000   -0.097 -0.154  0.000
 C         -0.000  0.000  0.288    0.167 -0.233  0.000   -0.182  0.149 -0.000
 C         -0.000  0.000  0.281    0.023 -0.363 -0.000   -0.072  0.229 -0.000
 TransDip  -0.000 -0.000 -0.019   -0.035  0.001  0.000   -0.006 -0.022 -0.000

 Mode:                 4                      5                      6
 Frequency:       235.94                 295.16                 401.10
 Force Cnst:      1.0999                 0.6809                 2.2891
 Red. Mass:      33.5372                13.2656                24.1494
 IR Active:          YES                    YES                    YES
 IR Intens:        0.001                  0.599                  2.136
 Raman Active:       YES                    YES                    YES
               X      Y      Z        X      Y      Z        X      Y      Z
 Cl         0.545 -0.356  0.000    0.000  0.000 -0.050   -0.394 -0.204  0.000
 Cl         0.102  0.276  0.000    0.000  0.000 -0.161    0.071  0.373 -0.000
 F          0.257  0.285  0.000    0.000 -0.000 -0.284    0.727 -0.296  0.000
 I         -0.269 -0.064  0.000   -0.000 -0.000 -0.020    0.004 -0.007  0.000
 C          0.333  0.256 -0.000    0.000 -0.000  0.450   -0.159 -0.042 -0.000
 C          0.218  0.204 -0.000    0.000  0.000  0.830   -0.088  0.090  0.000
 TransDip  -0.001  0.001  0.000    0.000  0.000 -0.025   -0.045 -0.014 -0.000

 Mode:                 7                      8                      9
 Frequency:       487.10                 552.43                 719.75
 Force Cnst:      2.7304                 2.2111                 4.3367
 Red. Mass:      19.5314                12.2971                14.2085
 IR Active:          YES                    YES                    YES
 IR Intens:        1.075                  2.405                108.047
 Raman Active:       YES                    YES                    YES
               X      Y      Z        X      Y      Z        X      Y      Z
 Cl        -0.141 -0.173 -0.000    0.000  0.000 -0.064   -0.274 -0.007 -0.000
 Cl        -0.009 -0.378  0.000    0.000  0.000  0.024   -0.049 -0.068  0.000
 F          0.332  0.561 -0.000   -0.000 -0.000 -0.162   -0.012  0.171 -0.000
 I          0.030  0.011  0.000   -0.000 -0.000  0.007   -0.031 -0.004  0.000
 C         -0.057  0.496  0.000    0.000 -0.000  0.828    0.490 -0.065  0.000
 C         -0.344  0.110 -0.000   -0.000 -0.000 -0.533    0.800  0.061 -0.000
 TransDip  -0.031 -0.013  0.000    0.000 -0.000  0.050    0.327  0.060  0.000

 Mode:                10                     11                     12
 Frequency:       903.77                1141.97                1665.12
 Force Cnst:      6.3449                10.3256                19.7332
 Red. Mass:      13.1842                13.4387                12.0798
 IR Active:          YES                    YES                    YES
 IR Intens:       97.652                121.744                 87.190
 Raman Active:       YES                    YES                    YES
               X      Y      Z        X      Y      Z        X      Y      Z
 Cl         0.074  0.012 -0.000   -0.051 -0.011  0.000    0.022 -0.003 -0.000
 Cl        -0.048 -0.161  0.000    0.006 -0.032 -0.000    0.003  0.019  0.000
 F          0.051 -0.234 -0.000   -0.126 -0.421  0.000   -0.009 -0.092 -0.000
 I         -0.004 -0.006  0.000   -0.001  0.001 -0.000   -0.002  0.000  0.000
 C         -0.415  0.065  0.000    0.567  0.641 -0.000   -0.471  0.586  0.000
 C          0.302  0.801 -0.000   -0.225  0.142  0.000    0.431 -0.490 -0.000
 TransDip  -0.042  0.314  0.000    0.156  0.317 -0.000   -0.232  0.189 -0.000

 STANDARD THERMODYNAMIC QUANTITIES AT   298.15 K  AND     1.00 ATM

   This Molecule has  0 Imaginary Frequencies
   Zero point vibrational energy:        9.792 kcal/mol

   Atom    1 Element Cl Has Mass   34.96885
   Atom    2 Element Cl Has Mass   34.96885
   Atom    3 Element F  Has Mass   18.99840
   Atom    4 Element I  Has Mass  126.90440
   Atom    5 Element C  Has Mass   12.00000
   Atom    6 Element C  Has Mass   12.00000
   Molecular Mass:   239.840500 amu
   Principal axes and moments of inertia in amu*Bohr^2:
                             1           2           3
    Eigenvalues --      804.76619  2592.44941  3397.21559
          X               0.99998    -0.00682    -0.00000
          Y               0.00682     0.99998    -0.00000
          Z               0.00000     0.00000     1.00000
   Rotational Symmetry Number is   1
   The Molecule is an Asymmetric Top
   Translational Enthalpy:        0.889 kcal/mol
   Rotational Enthalpy:           0.889 kcal/mol
   Vibrational Enthalpy:         12.169 kcal/mol
   gas constant (RT):             0.592 kcal/mol
   Translational Entropy:        42.325  cal/mol.K
   Rotational Entropy:           30.339  cal/mol.K
   Vibrational Entropy:          14.245  cal/mol.K

   Total Enthalpy:               14.539 kcal/mol
   Total Entropy:                86.910  cal/mol.K

 ======================================================================

 STANDARD THERMODYNAMIC QUANTITIES FOR ANHARMONIC VIBRATION -- TOSH

   Zero point vibrational energy: ************ kcal/mol

   Vibrational Enthalpy:       Infinity kcal/mol
   Vibrational Entropy:             NaN  cal/mol.K

   Total Enthalpy:             Infinity kcal/mol
   Total Entropy:                   NaN  cal/mol.K

 ======================================================================

 STANDARD THERMODYNAMIC QUANTITIES FOR ANHARMONIC VIBRATION -- VPT2

   Zero point vibrational energy: ************ kcal/mol

   Vibrational Enthalpy:       Infinity kcal/mol
   Vibrational Entropy:             NaN  cal/mol.K

   Total Enthalpy:             Infinity kcal/mol
   Total Entropy:                   NaN  cal/mol.K

 ======================================================================

Archival summary:
1\1\TWL01\FREQ\ProcedureUnspecified\BasisUnspecified\1l212\taweetha\MonAug2718:40:322018MonAug2718:40:322018\0\\#,FREQ,ProcedureUnspecified,BasisUnspecified,\\0,1\I\C,1,2.09954\C,2,1.33528,1,120.986\F,3,1.33323,2,121.493,1,-0,0\Cl,3,1.7198,2,126.154,1,180,0\Cl,2,1.73277,1,117.355,3,-180,0\\\@

 Total job time:  95.68s(wall), 365.63s(cpu) 
 Mon Aug 27 18:40:32 2018

        *************************************************************
        *                                                           *
        *  Thank you very much for using Q-Chem.  Have a nice day.  *
        *                                                           *
        *************************************************************
