# Supplementary material for: Geometric and energetic data from ab initio calculations of haloethene, haloimine, halomethylenephosphine, haloiminophosphine, halodiazene, halodiphosphene and halocyclopropane
Source: Data Brief. 2019 Nov 2;27:104738. doi: 10.1016/j.dib.2019.104738 (PMC6861602; doi:10.1016/j.dib.2019.104738)
Supplement: Multimedia component 2 [file mmc2.zip › CC/B3LYP/ClFCCIBr.out]

Q-Chem Developer Version!
                  Welcome to Q-Chem
     A Quantum Leap Into The Future Of Chemistry


 Q-Chem 5.1, Q-Chem, Inc., Pleasanton, CA (2018)

 Yihan Shao,  Zhengting Gan,  E. Epifanovsky,  A. T. B. Gilbert,  M. Wormit,  
 J. Kussmann,  A. W. Lange,  A. Behn,  Jia Deng,  Xintian Feng,  D. Ghosh,  
 M. Goldey,  P. R. Horn,  L. D. Jacobson,  I. Kaliman,  T. Kus,  A. Landau,  
 Jie Liu,  E. I. Proynov,  R. M. Richard,  R. P. Steele,  E. J. Sundstrom,  
 H. L. Woodcock III,  P. M. Zimmerman,  D. Zuev,  B. Albrecht,  E. Alguire,  
 S. A. Baeppler,  D. Barton,  Z. Benda,  Y. A. Bernard,  E. J. Berquist,  
 K. B. Bravaya,  H. Burton,  D. Casanova,  Chun-Min Chang,  Yunqing Chen,  
 A. Chien,  K. D. Closser,  M. P. Coons,  S. Coriani,  S. Dasgupta,  
 A. L. Dempwolff,  M. Diedenhofen,  Hainam Do,  R. G. Edgar,  Po-Tung Fang,  
 S. Faraji,  S. Fatehi,  Qingguo Feng,  K. D. Fenk,  J. Fosso-Tande,  
 Qinghui Ge,  A. Ghysels,  G. Gidofalvi,  J. Gomes,  J. Gonthier,  A. Gunina,  
 D. Hait,  M. W. D. Hanson-Heine,  P. H. P. Harbach,  A. W. Hauser,  
 J. E. Herr,  E. G. Hohenstein,  Z. C. Holden,  Kerwin Hui,  B. C. Huynh,  
 T.-C. Jagau,  Hyunjun Ji,  B. Kaduk,  K. Khistyaev,  Jaehoon Kim,  
 P. Klunzinger,  K. Koh,  D. Kosenkov,  L. Koulias,  T. Kowalczyk,  
 C. M. Krauter,  A. Kunitsa,  Ka Un Lao,  A. Laurent,  K. V. Lawler,  
 Joonho Lee,  D. Lefrancois,  S. Lehtola,  D. S. Levine,  Yi-Pei Li,  
 You-Sheng Lin,  Fenglai Liu,  E. Livshits,  A. Luenser,  P. Manohar,  
 E. Mansoor,  S. F. Manzer,  Shan-Ping Mao,  Yuezhi Mao,  N. Mardirossian,  
 A. V. Marenich,  T. Markovich,  L. A. Martinez-Martinez,  S. A. Maurer,  
 N. J. Mayhall,  S. C. McKenzie,  J.-M. Mewes,  A. F. Morrison,  
 J. W. Mullinax,  K. Nanda,  T. S. Nguyen-Beck,  R. Olivares-Amaya,  
 J. A. Parkhill,  T. M. Perrine,  F. Plasser,  P. Pokhilko,  S. Prager,  
 A. Prociuk,  E. Ramos,  D. R. Rehn,  F. Rob,  M. Schneider,  N. Sergueev,  
 S. M. Sharada,  S. Sharma,  D. W. Small,  T. Stauch,  T. Stein,  
 Yu-Chuan Su,  A. J. W. Thom,  A. Tkatchenko,  T. Tsuchimochi,  N. M. Tubman,  
 L. Vogt,  M. L. Vidal,  O. Vydrov,  M. A. Watson,  J. Wenzel,  
 M. de Wergifosse,  T. A. Wesolowski,  A. White,  J. Witte,  A. Yamada,  
 Jun Yang,  K. Yao,  S. Yeganeh,  S. R. Yost,  Zhi-Qiang You,  A. Zech,  
 Igor Ying Zhang,  Xing Zhang,  Yan Zhao,  Ying Zhu,  B. R. Brooks,  
 G. K. L. Chan,  C. J. Cramer,  M. S. Gordon,  W. J. Hehre,  A. Klamt,  
 M. W. Schmidt,  C. D. Sherrill,  D. G. Truhlar,  A. Aspuru-Guzik,  R. Baer,  
 A. T. Bell,  N. A. Besley,  Jeng-Da Chai,  A. E. DePrince, III,  
 R. A. DiStasio Jr.,  A. Dreuw,  B. D. Dunietz,  T. R. Furlani,  
 Chao-Ping Hsu,  Yousung Jung,  Jing Kong,  D. S. Lambrecht,  WanZhen Liang,  
 C. Ochsenfeld,  V. A. Rassolov,  L. V. Slipchenko,  J. E. Subotnik,  
 T. Van Voorhis,  J. M. Herbert,  A. I. Krylov,  P. M. W. Gill,  M. Head-Gordon

 Contributors to earlier versions of Q-Chem not listed above: 
 R. D. Adamson,  B. Austin,  J. Baker,  G. J. O. Beran,  K. Brandhorst,  
 S. T. Brown,  E. F. C. Byrd,  A. K. Chakraborty,  C.-L. Cheng,  
 Siu Hung Chien,  D. M. Chipman,  D. L. Crittenden,  H. Dachsel,  
 R. J. Doerksen,  A. D. Dutoi,  L. Fusti-Molnar,  W. A. Goddard III,  
 A. Golubeva-Zadorozhnaya,  S. R. Gwaltney,  G. Hawkins,  A. Heyden,  
 S. Hirata,  G. Kedziora,  F. J. Keil,  C. Kelley,  Jihan Kim,  R. A. King,  
 R. Z. Khaliullin,  P. P. Korambath,  W. Kurlancheek,  A. M. Lee,  M. S. Lee,  
 S. V. Levchenko,  Ching Yeh Lin,  D. Liotard,  R. C. Lochan,  I. Lotan,  
 P. E. Maslen,  N. Nair,  D. P. O'Neill,  D. Neuhauser,  E. Neuscamman,  
 C. M. Oana,  R. Olson,  B. Peters,  R. Peverati,  P. A. Pieniazek,  
 Y. M. Rhee,  J. Ritchie,  M. A. Rohrdanz,  E. Rosta,  N. J. Russ,  
 H. F. Schaefer III,  N. E. Schultz,  N. Shenvi,  A. C. Simmonett,  A. Sodt,  
 D. Stuck,  K. S. Thanthiriwatte,  V. Vanovschi,  Tao Wang,  A. Warshel,  
 C. F. Williams,  Q. Wu,  X. Xu,  W. Zhang

 Please cite Q-Chem as follows:
 Y. Shao et al., Mol. Phys. 113, 184-215 (2015)
 DOI: 10.1080/00268976.2014.952696

 Q-Chem 5.1.1 for Intel X86 EM64T Linux

 Parts of Q-Chem use Armadillo 8.300.2 (Tropical Shenanigans).
 http://arma.sourceforge.net/

 Q-Chem begins on Mon Aug 27 19:48:19 2018  

Host: 
0

     Scratch files written to /scratch/taweetham/qchem6136//
Input Ideriv = 2
Curr. Ideriv = -1
Max.  Ideriv = 2

Checking the input file for inconsistencies... 	...done.

--------------------------------------------------------------
User input:
--------------------------------------------------------------
inp/ClIFBr.inp
$molecule
0	1
Cl	-2.0	1.0	0.0
I	2.0	1.0	0.0
F	-2.0	-1.0	0.0
Br	2.0	-1.0	0.0
C	-1.0	0.0	0.0
C	1.0	0.0	0.0
$end
$rem
   JOB_TYPE		OPTIMIZATION
   BASIS		6-311++G**
   EXCHANGE		B3LYP
$end

--------------------------------------------------------------
 ----------------------------------------------------------------
             Standard Nuclear Orientation (Angstroms)
    I     Atom           X                Y                Z
 ----------------------------------------------------------------
    1      Cl      3.0019699194     0.7232371967    -0.0000000000
    2      I      -0.9969233155     0.8173270274    -0.0000000000
    3      F       2.9549250041    -1.2762094207     0.0000000000
    4      Br     -1.0439682308    -1.1821195900     0.0000000000
    5      C       1.9787241530    -0.2529636543     0.0000000000
    6      C      -0.0207224644    -0.2059187390     0.0000000000
 ----------------------------------------------------------------
 Molecular Point Group                 Cs    NOp =  2
 Largest Abelian Subgroup              Cs    NOp =  2
 Nuclear Repulsion Energy =  1198.9395116622 hartrees
 There are       63 alpha and       63 beta electrons
 Requested basis set is 6-311++G(d,p)
 There are 74 shells and 206 basis functions

 Total QAlloc Memory Limit   2000 MB
 Mega-Array Size       188 MB
 MEM_STATIC part       192 MB
 A cutoff of  1.0D-11 yielded   2152 shell pairs
 There are     17931 function pairs (     20074 Cartesian)

 -------------------------------------------------------
 OpenMP Integral Computing Module                       
 Release: version 1.0, May 2013, Q-Chem Inc. Pittsburgh 
 -------------------------------------------------------
 Integral Job Info:
 Integral job number is                      11
 Integral operator is                         1
 short-range coefficients                     0
 long-range coefficients              100000000
 Omega coefficients                           0
 if combine SR and LR in K                    0
 Integral screening is                        0
 Integral computing path is                   2
 max size of driver memory is            800000
 size of driver memory is                593474
 size of scratch memory is             29634545
 max col of scratch BK array               1296
 max len of scratch array in speh3          155
 max len of scratch index in speh4           18
 max int batch size is                      520
 min int batch size is                       52
 fixed nKL is                                45
 max L of basis functions is                  2
 order of int derivative is                   0
 number of shells is                         74
 number of basis is                         218
 number of cartesian basis is               218
 number of contracted shell pairs          2152
 number of primitive shell pairs           5102
 maxK2 (contraction) of shell pair           36
 max number of K2 of shell pair               1
 max number of CS2 of shell pair            235
 max number of PS2 of shell pair            330
 mem total for path MDJ                  532604
 -------------------------------------------------------
 Smallest overlap matrix eigenvalue = 1.14E-04

 Scale SEOQF with 1.000000e-01/1.000000e-01/1.000000e-01

 Standard Electronic Orientation quadrupole field applied
 Nucleus-field energy     =     0.0000000201 hartrees
 Guess from superposition of atomic densities
 Warning:  Energy on first SCF cycle will be non-variational
 SAD guess density has 126.000000 electrons

 -----------------------------------------------------------------------
  General SCF calculation program by
  Eric Jon Sundstrom, Paul Horn, Yuezhi Mao, Dmitri Zuev, Alec White,
  David Stuck, Shaama M.S., Shane Yost, Joonho Lee, David Small,
  Daniel Levine, Susi Lehtola, Hugh Burton, Evgeny Epifanovsky
 -----------------------------------------------------------------------
 Exchange:     0.2000 Hartree-Fock + 0.0800 Slater + 0.7200 B88
 Correlation:  0.1900 VWN1RPA + 0.8100 LYP
 Using SG-1 standard quadrature grid
 using 4 threads for integral computing
 -------------------------------------------------------
 OpenMP Integral computing Module                
 Release: version 2.0, May 2017, Q-Chem Inc. Pleasanton 
 -------------------------------------------------------
 -------------------------------------------------------
 OpenMP BLAS3 based DFT computing Module                
 Release: version 1.0, May 2013, Q-Chem Inc. Pittsburgh 
 -------------------------------------------------------
 A restricted SCF calculation will be
 performed using DIIS
 SCF converges when DIIS error is below 1.0e-08
 ---------------------------------------
  Cycle       Energy         DIIS error
 ---------------------------------------
    1  -10133.5449918041      9.79e-02  
    2  -10128.1621344479      1.02e-02  
    3  -10125.6639436928      2.08e-02  
    4  -10128.6225058526      3.65e-03  
    5  -10128.6247413896      3.05e-03  
    6  -10128.6005260888      3.55e-03  
    7  -10128.6770231801      9.87e-04  
    8  -10128.6812477728      7.07e-04  
    9  -10128.6834586172      1.71e-04  
   10  -10128.6835997544      5.50e-05  
   11  -10128.6836225456      2.56e-05  
   12  -10128.6836308362      1.36e-05  
   13  -10128.6836348807      1.35e-05  
   14  -10128.6836389854      4.95e-06  
   15  -10128.6836396518      2.47e-06  
   16  -10128.6836397425      6.33e-07  
   17  -10128.6836397453      9.48e-08  
   18  -10128.6836397451      1.59e-08  
   19  -10128.6836397453      5.72e-09  Convergence criterion met
 ---------------------------------------
 SCF time:   CPU 87.75s  wall 23.00s 
 SCF   energy in the final basis set =   -10128.6836397453
 Total energy in the final basis set =   -10128.6836397453

 --------------------------------------------------------------
             Orbital Energies (a.u.) and Symmetries
 --------------------------------------------------------------

 Alpha MOs, Restricted
 -- Occupied --                  
******* -482.89 -176.32 -165.72 -165.72 -165.72 -101.61  -62.55
  1 A'    2 A'    3 A'    1 A"    4 A'    5 A'    6 A'    7 A'                 
-56.371 -56.369 -56.368 -35.828 -31.319 -31.316 -31.316 -24.711
  8 A'    9 A'    2 A"   10 A'   11 A'    3 A"   12 A'   13 A'                 
-22.969 -22.968 -22.968 -22.966 -22.966 -10.355 -10.276  -9.539
 14 A'    4 A"   15 A'    5 A"   16 A'   17 A'   18 A'   19 A'                 
 -8.777  -7.302  -7.294  -7.291  -6.611  -6.598  -6.592  -6.400
 20 A'   21 A'    6 A"   22 A'   23 A'   24 A'    7 A"   25 A'                 
 -4.821  -4.797  -4.794  -2.726  -2.721  -2.715  -2.705  -2.705
 26 A'   27 A'    8 A"   28 A'   29 A'    9 A"   10 A"   30 A'                 
 -2.111  -2.089  -2.081  -2.060  -2.060  -1.267  -1.159  -1.005
 31 A'   32 A'   11 A"   33 A'   12 A"   34 A'   35 A'   36 A'                 
 -0.766  -0.664  -0.618  -0.562  -0.562  -0.535  -0.524  -0.502
 37 A'   38 A'   39 A'   40 A'   13 A"   41 A'   14 A"   42 A'                 
 -0.430  -0.409  -0.388  -0.334  -0.285  -0.198  -0.156
 43 A'   15 A"   44 A'   45 A'   16 A"   17 A"   46 A'                         
 -- Virtual --                   
 -0.119  -0.114  -0.009   0.006   0.019   0.030   0.032   0.045
 18 A"   47 A'   48 A'   49 A'   50 A'   19 A"   51 A'   52 A'                 
  0.064   0.064   0.069   0.076   0.091   0.103   0.110   0.114
 53 A'   20 A"   54 A'   55 A'   56 A'   21 A"   57 A'   22 A"                 
  0.134   0.149   0.152   0.165   0.178   0.204   0.250   0.255
 58 A'   59 A'   60 A'   61 A'   62 A'   63 A'   23 A"   64 A'                 
  0.286   0.298   0.305   0.309   0.329   0.352   0.359   0.365
 24 A"   25 A"   65 A'   66 A'   67 A'   68 A'   69 A'   26 A"                 
  0.378   0.409   0.426   0.445   0.448   0.484   0.493   0.512
 70 A'   27 A"   71 A'   28 A"   72 A'   29 A"   73 A'   74 A'                 
  0.526   0.536   0.543   0.599   0.606   0.651   0.651   0.710
 75 A'   30 A"   76 A'   77 A'   78 A'   79 A'   31 A"   32 A"                 
  0.714   0.726   0.766   0.781   0.785   0.816   0.911   0.936
 80 A'   81 A'   82 A'   33 A"   34 A"   83 A'   84 A'   85 A'                 
  1.017   1.034   1.124   1.129   1.209   1.279   1.300   1.339
 86 A'   87 A'   88 A'   89 A'   35 A"   90 A'   36 A"   91 A'                 
  1.382   1.407   1.410   1.424   1.453   1.473   1.525   1.598
 92 A'   93 A'   37 A"   38 A"   94 A'   95 A'   39 A"   96 A'                 
  1.654   1.695   1.784   1.904   1.914   1.922   2.009   2.071
 40 A"   97 A'   98 A'   99 A'   41 A"  100 A'  101 A'  102 A'                 
  2.143   2.202   2.284   2.380   2.614   2.648   2.772   2.972
103 A'   42 A"  104 A'  105 A'   43 A"   44 A"  106 A'  107 A'                 
  3.024   3.304   3.749   3.798   3.896   3.924   3.959   3.974
108 A'  109 A'   45 A"  110 A'   46 A"   47 A"   48 A"  111 A'                 
  4.012   4.039   4.047   4.079   4.080   4.214   4.527   4.607
112 A'  113 A'   49 A"   50 A"  114 A'  115 A'  116 A'  117 A'                 
  4.645   4.678   6.008   6.061   6.204   6.280   6.366   6.494
118 A'  119 A'   51 A"  120 A'  121 A'   52 A"  122 A'  123 A'                 
  6.837   7.469   7.585   7.733   9.876  23.450  23.694  25.752
124 A'   53 A"  125 A'  126 A'  127 A'  128 A'  129 A'   54 A"                 
 25.946  26.482  28.072  28.346  28.400  28.440  28.526  28.559
130 A'  131 A'  132 A'   55 A"  133 A'  134 A'   56 A"  135 A'                 
 28.572  28.700  28.940  48.064  66.744 127.898 127.952 128.029
 57 A"  136 A'  137 A'  138 A'  139 A'   58 A"  140 A'  141 A'                 
151.860 215.909 289.694 289.809 290.0001020.9361902.045
142 A'  143 A'   59 A"  144 A'  145 A'  146 A'  147 A'                         

 Beta MOs, Restricted
 -- Occupied --                  
******* -482.89 -176.32 -165.72 -165.72 -165.72 -101.61  -62.55
  1 A'    2 A'    3 A'    1 A"    4 A'    5 A'    6 A'    7 A'                 
-56.371 -56.369 -56.368 -35.828 -31.319 -31.316 -31.316 -24.711
  8 A'    9 A'    2 A"   10 A'   11 A'    3 A"   12 A'   13 A'                 
-22.969 -22.968 -22.968 -22.966 -22.966 -10.355 -10.276  -9.539
 14 A'    4 A"   15 A'    5 A"   16 A'   17 A'   18 A'   19 A'                 
 -8.777  -7.302  -7.294  -7.291  -6.611  -6.598  -6.592  -6.400
 20 A'   21 A'    6 A"   22 A'   23 A'   24 A'    7 A"   25 A'                 
 -4.821  -4.797  -4.794  -2.726  -2.721  -2.715  -2.705  -2.705
 26 A'   27 A'    8 A"   28 A'   29 A'    9 A"   10 A"   30 A'                 
 -2.111  -2.089  -2.081  -2.060  -2.060  -1.267  -1.159  -1.005
 31 A'   32 A'   11 A"   33 A'   12 A"   34 A'   35 A'   36 A'                 
 -0.766  -0.664  -0.618  -0.562  -0.562  -0.535  -0.524  -0.502
 37 A'   38 A'   39 A'   40 A'   13 A"   41 A'   14 A"   42 A'                 
 -0.430  -0.409  -0.388  -0.334  -0.285  -0.198  -0.156
 43 A'   15 A"   44 A'   45 A'   16 A"   17 A"   46 A'                         
 -- Virtual --                   
 -0.119  -0.114  -0.009   0.006   0.019   0.030   0.032   0.045
 18 A"   47 A'   48 A'   49 A'   50 A'   19 A"   51 A'   52 A'                 
  0.064   0.064   0.069   0.076   0.091   0.103   0.110   0.114
 53 A'   20 A"   54 A'   55 A'   56 A'   21 A"   57 A'   22 A"                 
  0.134   0.149   0.152   0.165   0.178   0.204   0.250   0.255
 58 A'   59 A'   60 A'   61 A'   62 A'   63 A'   23 A"   64 A'                 
  0.286   0.298   0.305   0.309   0.329   0.352   0.359   0.365
 24 A"   25 A"   65 A'   66 A'   67 A'   68 A'   69 A'   26 A"                 
  0.378   0.409   0.426   0.445   0.448   0.484   0.493   0.512
 70 A'   27 A"   71 A'   28 A"   72 A'   29 A"   73 A'   74 A'                 
  0.526   0.536   0.543   0.599   0.606   0.651   0.651   0.710
 75 A'   30 A"   76 A'   77 A'   78 A'   79 A'   31 A"   32 A"                 
  0.714   0.726   0.766   0.781   0.785   0.816   0.911   0.936
 80 A'   81 A'   82 A'   33 A"   34 A"   83 A'   84 A'   85 A'                 
  1.017   1.034   1.124   1.129   1.209   1.279   1.300   1.339
 86 A'   87 A'   88 A'   89 A'   35 A"   90 A'   36 A"   91 A'                 
  1.382   1.407   1.410   1.424   1.453   1.473   1.525   1.598
 92 A'   93 A'   37 A"   38 A"   94 A'   95 A'   39 A"   96 A'                 
  1.654   1.695   1.784   1.904   1.914   1.922   2.009   2.071
 40 A"   97 A'   98 A'   99 A'   41 A"  100 A'  101 A'  102 A'                 
  2.143   2.202   2.284   2.380   2.614   2.648   2.772   2.972
103 A'   42 A"  104 A'  105 A'   43 A"   44 A"  106 A'  107 A'                 
  3.024   3.304   3.749   3.798   3.896   3.924   3.959   3.974
108 A'  109 A'   45 A"  110 A'   46 A"   47 A"   48 A"  111 A'                 
  4.012   4.039   4.047   4.079   4.080   4.214   4.527   4.607
112 A'  113 A'   49 A"   50 A"  114 A'  115 A'  116 A'  117 A'                 
  4.645   4.678   6.008   6.061   6.204   6.280   6.366   6.494
118 A'  119 A'   51 A"  120 A'  121 A'   52 A"  122 A'  123 A'                 
  6.837   7.469   7.585   7.733   9.876  23.450  23.694  25.752
124 A'   53 A"  125 A'  126 A'  127 A'  128 A'  129 A'   54 A"                 
 25.946  26.482  28.072  28.346  28.400  28.440  28.526  28.559
130 A'  131 A'  132 A'   55 A"  133 A'  134 A'   56 A"  135 A'                 
 28.572  28.700  28.940  48.064  66.744 127.898 127.952 128.029
 57 A"  136 A'  137 A'  138 A'  139 A'   58 A"  140 A'  141 A'                 
151.860 215.909 289.694 289.809 290.0001020.9361902.045
142 A'  143 A'   59 A"  144 A'  145 A'  146 A'  147 A'                         
 --------------------------------------------------------------

          Ground-State Mulliken Net Atomic Charges

     Atom                 Charge (a.u.)
  ----------------------------------------
      1 Cl                    0.424778
      2 I                     0.272954
      3 F                    -0.058924
      4 Br                    0.046426
      5 C                    -0.377165
      6 C                    -0.308068
  ----------------------------------------
  Sum of atomic charges =     0.000000

 -----------------------------------------------------------------
                    Cartesian Multipole Moments
 -----------------------------------------------------------------
    Charge (ESU x 10^10)
                 0.0000
    Dipole Moment (Debye)
         X      -0.0201      Y      -0.3129      Z      -0.0000
       Tot       0.3135
    Quadrupole Moments (Debye-Ang)
        XX     -69.2551     XY       5.8376     YY     -81.3984
        XZ      -0.0000     YZ       0.0000     ZZ     -74.2041
    Octopole Moments (Debye-Ang^2)
       XXX     -39.6484    XXY      10.6828    XYY     -20.8230
       YYY      -6.1491    XXZ      -0.0000    XYZ       0.0000
       YYZ      -0.0000    XZZ     -13.8879    YZZ      -2.4237
       ZZZ      -0.0000
    Hexadecapole Moments (Debye-Ang^3)
      XXXX   -1343.8145   XXXY      49.3947   XXYY    -311.1921
      XYYY      -0.1439   YYYY    -501.5362   XXXZ      -0.0000
      XXYZ       0.0000   XYYZ      -0.0000   YYYZ       0.0000
      XXZZ    -250.7198   XYZZ      -3.2335   YYZZ     -98.1224
      XZZZ      -0.0000   YZZZ       0.0000   ZZZZ     -91.4928
 -----------------------------------------------------------------
 Calculating analytic gradient of the SCF energy
 Gradient of SCF Energy
            1           2           3           4           5           6
    1  -0.1727569   0.7210023   0.0577654   0.3480949   0.2334397  -1.1875454
    2  -0.3311207  -1.4259553   0.1251102   0.9808839   0.2006891   0.4503928
    3  -0.0000000  -0.0000000   0.0000000  -0.0000000   0.0000000  -0.0000000
 Max gradient component =       1.426E+00
 RMS gradient           =       5.529E-01
 Gradient time:  CPU 17.42 s  wall 4.46 s
 Geometry Optimization Parameters
   NAtoms,    NIC,     NZ,  NCons,   NDum,   NFix, NCnnct, MaxDiis
        6      37       0       0       0       0       0       0


** GEOMETRY OPTIMIZATION IN DELOCALIZED INTERNAL COORDINATES **
   Searching for a Minimum

   Optimization Cycle:   1

                       Coordinates (Angstroms)
     ATOM                X               Y               Z
      1  Cl        3.0019699194    0.7232371967    0.0000000000
      2  I        -0.9969233155    0.8173270274    0.0000000000
      3  F         2.9549250041   -1.2762094207    0.0000000000
      4  Br       -1.0439682308   -1.1821195900    0.0000000000
      5  C         1.9787241530   -0.2529636543    0.0000000000
      6  C        -0.0207224644   -0.2059187390    0.0000000000
   Point Group: cs    Number of degrees of freedom:     9


   Energy is -10128.683639745


 Attempting to Generate Delocalized Internal Coordinates

 ** Taking Steepest Descent Step **
 Calculated Step too Large.  Step scaled by  0.223154
 Step Taken.  Stepsize is  0.300000

                             Maximum     Tolerance    Cnvgd?
         Gradient           0.746140      0.000300      NO
         Displacement       0.166504      0.001200      NO
         Energy change     *********      0.000001      NO


 New Cartesian Coordinates Obtained by Inverse Iteration

 Displacement from previous Coordinates is:  0.201216
 ----------------------------------------------------------------
             Standard Nuclear Orientation (Angstroms)
    I     Atom           X                Y                Z
 ----------------------------------------------------------------
    1      Cl      3.0347170428     0.7330155574     0.0000000000
    2      I      -1.0622023070     0.8721160517     0.0000000000
    3      F       2.9621225910    -1.2844198734     0.0000000000
    4      Br     -1.0606470002    -1.2185615145     0.0000000000
    5      C       1.9927580567    -0.2616883814     0.0000000000
    6      C       0.0072566825    -0.2171090198     0.0000000000
 ----------------------------------------------------------------
 Molecular Point Group                 Cs    NOp =  2
 Largest Abelian Subgroup              Cs    NOp =  2
 Nuclear Repulsion Energy =  1158.0252034380 hartrees
 There are       63 alpha and       63 beta electrons
 Applying Cartesian multipole field
    Component          Value
    ---------          -----
     (2,0,0)        1.00000E-11
     (0,2,0)        2.00000E-11
     (0,0,2)       -3.00000E-11
 Nucleus-field energy     =     0.0000000212 hartrees
 Requested basis set is 6-311++G(d,p)
 There are 74 shells and 206 basis functions
 A cutoff of  1.0D-11 yielded   2140 shell pairs
 There are     17829 function pairs (     19953 Cartesian)
 Smallest overlap matrix eigenvalue = 1.19E-04
 Guess MOs from SCF MO coefficient file

 -----------------------------------------------------------------------
  General SCF calculation program by
  Eric Jon Sundstrom, Paul Horn, Yuezhi Mao, Dmitri Zuev, Alec White,
  David Stuck, Shaama M.S., Shane Yost, Joonho Lee, David Small,
  Daniel Levine, Susi Lehtola, Hugh Burton, Evgeny Epifanovsky
 -----------------------------------------------------------------------
 Exchange:     0.2000 Hartree-Fock + 0.0800 Slater + 0.7200 B88
 Correlation:  0.1900 VWN1RPA + 0.8100 LYP
 Using SG-1 standard quadrature grid
 using 4 threads for integral computing
 -------------------------------------------------------
 OpenMP Integral computing Module                
 Release: version 2.0, May 2017, Q-Chem Inc. Pleasanton 
 -------------------------------------------------------
 -------------------------------------------------------
 OpenMP BLAS3 based DFT computing Module                
 Release: version 1.0, May 2013, Q-Chem Inc. Pittsburgh 
 -------------------------------------------------------
 A restricted SCF calculation will be
 performed using DIIS
 SCF converges when DIIS error is below 1.0e-08
 ---------------------------------------
  Cycle       Energy         DIIS error
 ---------------------------------------
    1  -10129.0038348702      2.07e-03  
    2  -10128.9741630343      2.85e-03  
    3  -10128.9654791128      2.74e-03  
    4  -10129.0089681932      1.22e-03  
    5  -10129.0186985404      1.65e-04  
    6  -10129.0187872744      8.09e-05  
    7  -10129.0188140235      2.71e-05  
    8  -10129.0188172921      4.06e-06  
    9  -10129.0188173491      2.14e-06  
   10  -10129.0188173770      3.27e-07  
   11  -10129.0188173781      2.60e-07  
   12  -10129.0188173786      1.38e-07  
   13  -10129.0188173787      4.69e-08  
   14  -10129.0188173790      2.53e-08  
   15  -10129.0188173789      7.44e-09  Convergence criterion met
 ---------------------------------------
 SCF time:   CPU 67.40s  wall 18.00s 
 SCF   energy in the final basis set =   -10129.0188173789
 Total energy in the final basis set =   -10129.0188173789

 --------------------------------------------------------------
             Orbital Energies (a.u.) and Symmetries
 --------------------------------------------------------------

 Alpha MOs, Restricted
 -- Occupied --                  
******* -482.89 -176.32 -165.72 -165.72 -165.72 -101.61  -62.55
  1 A'    2 A'    3 A'    4 A'    1 A"    5 A'    6 A'    7 A'                 
-56.364 -56.363 -56.362 -35.822 -31.313 -31.310 -31.309 -24.712
  8 A'    9 A'    2 A"   10 A'   11 A'    3 A"   12 A'   13 A'                 
-22.963 -22.962 -22.962 -22.960 -22.960 -10.358 -10.271  -9.534
 14 A'    4 A"   15 A'    5 A"   16 A'   17 A'   18 A'   19 A'                 
 -8.767  -7.297  -7.289  -7.287  -6.599  -6.588  -6.583  -6.387
 20 A'   21 A'    6 A"   22 A'   23 A'   24 A'    7 A"   25 A'                 
 -4.803  -4.784  -4.783  -2.714  -2.709  -2.704  -2.696  -2.696
 26 A'   27 A'    8 A"   28 A'   29 A'    9 A"   10 A"   30 A'                 
 -2.085  -2.070  -2.065  -2.048  -2.048  -1.266  -1.114  -0.994
 31 A'   32 A'   11 A"   33 A'   12 A"   34 A'   35 A'   36 A'                 
 -0.754  -0.663  -0.610  -0.553  -0.532  -0.529  -0.516  -0.490
 37 A'   38 A'   39 A'   40 A'   41 A'   13 A"   14 A"   42 A'                 
 -0.434  -0.405  -0.387  -0.335  -0.283  -0.201  -0.168
 43 A'   15 A"   44 A'   45 A'   16 A"   17 A"   46 A'                         
 -- Virtual --                   
 -0.116  -0.108  -0.009   0.005   0.018   0.033   0.033   0.046
 18 A"   47 A'   48 A'   49 A'   50 A'   51 A'   19 A"   52 A'                 
  0.062   0.065   0.070   0.072   0.091   0.105   0.110   0.115
 53 A'   20 A"   54 A'   55 A'   56 A'   21 A"   57 A'   22 A"                 
  0.132   0.145   0.149   0.167   0.179   0.202   0.244   0.245
 58 A'   59 A'   60 A'   61 A'   62 A'   63 A'   64 A'   23 A"                 
  0.290   0.303   0.305   0.311   0.330   0.345   0.361   0.368
 24 A"   25 A"   65 A'   66 A'   67 A'   68 A'   69 A'   26 A"                 
  0.374   0.414   0.424   0.437   0.448   0.487   0.498   0.509
 70 A'   27 A"   71 A'   28 A"   72 A'   73 A'   29 A"   74 A'                 
  0.521   0.535   0.544   0.580   0.601   0.641   0.642   0.692
 75 A'   30 A"   76 A'   77 A'   78 A'   79 A'   31 A"   32 A"                 
  0.716   0.726   0.770   0.780   0.791   0.811   0.899   0.916
 80 A'   81 A'   82 A'   33 A"   34 A"   83 A'   84 A'   85 A'                 
  1.004   1.021   1.102   1.114   1.209   1.260   1.313   1.344
 86 A'   87 A'   88 A'   89 A'   35 A"   90 A'   36 A"   91 A'                 
  1.375   1.397   1.406   1.419   1.453   1.464   1.527   1.599
 92 A'   37 A"   93 A'   38 A"   94 A'   95 A'   39 A"   96 A'                 
  1.645   1.676   1.790   1.905   1.926   1.932   2.004   2.064
 40 A"   97 A'   98 A'   99 A'   41 A"  100 A'  101 A'  102 A'                 
  2.125   2.207   2.286   2.391   2.619   2.653   2.766   2.915
103 A'   42 A"  104 A'  105 A'   43 A"   44 A"  106 A'  107 A'                 
  2.994   3.303   3.748   3.794   3.899   3.914   3.968   3.971
108 A'  109 A'   45 A"  110 A'   46 A"   47 A"   48 A"  111 A'                 
  4.027   4.043   4.063   4.072   4.099   4.193   4.427   4.523
112 A'  113 A'   49 A"   50 A"  114 A'  115 A'  116 A'  117 A'                 
  4.611   4.636   6.006   6.080   6.199   6.279   6.365   6.493
118 A'  119 A'   51 A"  120 A'  121 A'   52 A"  122 A'  123 A'                 
  6.801   7.479   7.579   7.705   9.858  23.429  23.563  25.759
124 A'   53 A"  125 A'  126 A'  127 A'  128 A'  129 A'   54 A"                 
 25.934  26.424  28.034  28.347  28.398  28.430  28.531  28.562
130 A'  131 A'  132 A'   55 A"  133 A'  134 A'   56 A"  135 A'                 
 28.566  28.676  28.857  48.039  66.741 127.895 127.946 128.024
 57 A"  136 A'  137 A'  138 A'  139 A'   58 A"  140 A'  141 A'                 
151.821 215.882 289.700 289.803 289.9651020.8971902.000
142 A'  143 A'   59 A"  144 A'  145 A'  146 A'  147 A'                         

 Beta MOs, Restricted
 -- Occupied --                  
******* -482.89 -176.32 -165.72 -165.72 -165.72 -101.61  -62.55
  1 A'    2 A'    3 A'    4 A'    1 A"    5 A'    6 A'    7 A'                 
-56.364 -56.363 -56.362 -35.822 -31.313 -31.310 -31.309 -24.712
  8 A'    9 A'    2 A"   10 A'   11 A'    3 A"   12 A'   13 A'                 
-22.963 -22.962 -22.962 -22.960 -22.960 -10.358 -10.271  -9.534
 14 A'    4 A"   15 A'    5 A"   16 A'   17 A'   18 A'   19 A'                 
 -8.767  -7.297  -7.289  -7.287  -6.599  -6.588  -6.583  -6.387
 20 A'   21 A'    6 A"   22 A'   23 A'   24 A'    7 A"   25 A'                 
 -4.803  -4.784  -4.783  -2.714  -2.709  -2.704  -2.696  -2.696
 26 A'   27 A'    8 A"   28 A'   29 A'    9 A"   10 A"   30 A'                 
 -2.085  -2.070  -2.065  -2.048  -2.048  -1.266  -1.114  -0.994
 31 A'   32 A'   11 A"   33 A'   12 A"   34 A'   35 A'   36 A'                 
 -0.754  -0.663  -0.610  -0.553  -0.532  -0.529  -0.516  -0.490
 37 A'   38 A'   39 A'   40 A'   41 A'   13 A"   14 A"   42 A'                 
 -0.434  -0.405  -0.387  -0.335  -0.283  -0.201  -0.168
 43 A'   15 A"   44 A'   45 A'   16 A"   17 A"   46 A'                         
 -- Virtual --                   
 -0.116  -0.108  -0.009   0.005   0.018   0.033   0.033   0.046
 18 A"   47 A'   48 A'   49 A'   50 A'   51 A'   19 A"   52 A'                 
  0.062   0.065   0.070   0.072   0.091   0.105   0.110   0.115
 53 A'   20 A"   54 A'   55 A'   56 A'   21 A"   57 A'   22 A"                 
  0.132   0.145   0.149   0.167   0.179   0.202   0.244   0.245
 58 A'   59 A'   60 A'   61 A'   62 A'   63 A'   64 A'   23 A"                 
  0.290   0.303   0.305   0.311   0.330   0.345   0.361   0.368
 24 A"   25 A"   65 A'   66 A'   67 A'   68 A'   69 A'   26 A"                 
  0.374   0.414   0.424   0.437   0.448   0.487   0.498   0.509
 70 A'   27 A"   71 A'   28 A"   72 A'   73 A'   29 A"   74 A'                 
  0.521   0.535   0.544   0.580   0.601   0.641   0.642   0.692
 75 A'   30 A"   76 A'   77 A'   78 A'   79 A'   31 A"   32 A"                 
  0.716   0.726   0.770   0.780   0.791   0.811   0.899   0.916
 80 A'   81 A'   82 A'   33 A"   34 A"   83 A'   84 A'   85 A'                 
  1.004   1.021   1.102   1.114   1.209   1.260   1.313   1.344
 86 A'   87 A'   88 A'   89 A'   35 A"   90 A'   36 A"   91 A'                 
  1.375   1.397   1.406   1.419   1.453   1.464   1.527   1.599
 92 A'   37 A"   93 A'   38 A"   94 A'   95 A'   39 A"   96 A'                 
  1.645   1.676   1.790   1.905   1.926   1.932   2.004   2.064
 40 A"   97 A'   98 A'   99 A'   41 A"  100 A'  101 A'  102 A'                 
  2.125   2.207   2.286   2.391   2.619   2.653   2.766   2.915
103 A'   42 A"  104 A'  105 A'   43 A"   44 A"  106 A'  107 A'                 
  2.994   3.303   3.748   3.794   3.899   3.914   3.968   3.971
108 A'  109 A'   45 A"  110 A'   46 A"   47 A"   48 A"  111 A'                 
  4.027   4.043   4.063   4.072   4.099   4.193   4.427   4.523
112 A'  113 A'   49 A"   50 A"  114 A'  115 A'  116 A'  117 A'                 
  4.611   4.636   6.006   6.080   6.199   6.279   6.365   6.493
118 A'  119 A'   51 A"  120 A'  121 A'   52 A"  122 A'  123 A'                 
  6.801   7.479   7.579   7.705   9.858  23.429  23.563  25.759
124 A'   53 A"  125 A'  126 A'  127 A'  128 A'  129 A'   54 A"                 
 25.934  26.424  28.034  28.347  28.398  28.430  28.531  28.562
130 A'  131 A'  132 A'   55 A"  133 A'  134 A'   56 A"  135 A'                 
 28.566  28.676  28.857  48.039  66.741 127.895 127.946 128.024
 57 A"  136 A'  137 A'  138 A'  139 A'   58 A"  140 A'  141 A'                 
151.821 215.882 289.700 289.803 289.9651020.8971902.000
142 A'  143 A'   59 A"  144 A'  145 A'  146 A'  147 A'                         
 --------------------------------------------------------------

          Ground-State Mulliken Net Atomic Charges

     Atom                 Charge (a.u.)
  ----------------------------------------
      1 Cl                    0.412926
      2 I                     0.184966
      3 F                    -0.055210
      4 Br                    0.047729
      5 C                    -0.389945
      6 C                    -0.200467
  ----------------------------------------
  Sum of atomic charges =     0.000000

 -----------------------------------------------------------------
                    Cartesian Multipole Moments
 -----------------------------------------------------------------
    Charge (ESU x 10^10)
                 0.0000
    Dipole Moment (Debye)
         X      -0.2253      Y      -0.2334      Z      -0.0000
       Tot       0.3244
    Quadrupole Moments (Debye-Ang)
        XX     -69.5094     XY       5.4029     YY     -80.6464
        XZ       0.0000     YZ       0.0000     ZZ     -74.5922
    Octopole Moments (Debye-Ang^2)
       XXX     -37.5723    XXY       9.8689    XYY     -19.6775
       YYY      -8.3870    XXZ      -0.0000    XYZ      -0.0000
       YYZ       0.0000    XZZ     -12.8220    YZZ      -3.3004
       ZZZ      -0.0000
    Hexadecapole Moments (Debye-Ang^3)
      XXXX   -1389.4974   XXXY      51.6793   XXYY    -320.7254
      XYYY       3.9099   YYYY    -521.9047   XXXZ       0.0000
      XXYZ       0.0000   XYYZ      -0.0000   YYYZ       0.0000
      XXZZ    -258.6237   XYZZ      -1.6762   YYZZ    -101.6042
      XZZZ       0.0000   YZZZ       0.0000   ZZZZ     -91.8025
 -----------------------------------------------------------------
 Calculating analytic gradient of the SCF energy
 Gradient of SCF Energy
            1           2           3           4           5           6
    1  -0.1413623   0.4352919   0.0591635   0.2544455   0.2081088  -0.8156474
    2  -0.2912547  -0.9624095   0.1168085   0.7646167   0.1680086   0.2042304
    3  -0.0000000  -0.0000000  -0.0000000  -0.0000000   0.0000000   0.0000000
 Max gradient component =       9.624E-01
 RMS gradient           =       3.848E-01
 Gradient time:  CPU 16.80 s  wall 4.33 s
 Geometry Optimization Parameters
   NAtoms,    NIC,     NZ,  NCons,   NDum,   NFix, NCnnct, MaxDiis
        6      37       0       0       0       0       0       0


** GEOMETRY OPTIMIZATION IN DELOCALIZED INTERNAL COORDINATES **
   Searching for a Minimum

   Optimization Cycle:   2

                       Coordinates (Angstroms)
     ATOM                X               Y               Z
      1  Cl        3.0347170428    0.7330155574    0.0000000000
      2  I        -1.0622023070    0.8721160517    0.0000000000
      3  F         2.9621225910   -1.2844198734    0.0000000000
      4  Br       -1.0606470002   -1.2185615145    0.0000000000
      5  C         1.9927580567   -0.2616883814    0.0000000000
      6  C         0.0072566825   -0.2171090198    0.0000000000
   Point Group: cs    Number of degrees of freedom:     9


   Energy is -10129.018817379

 Hessian Updated using BFGS Update

 ** Taking Steepest Descent Step **
 Calculated Step too Large.  Step scaled by  0.326047
 Step Taken.  Stepsize is  0.300000

                             Maximum     Tolerance    Cnvgd?
         Gradient           0.533163      0.000300      NO
         Displacement       0.173836      0.001200      NO
         Energy change     -0.335178      0.000001      NO


 New Cartesian Coordinates Obtained by Inverse Iteration

 Displacement from previous Coordinates is:  0.187273
 ----------------------------------------------------------------
             Standard Nuclear Orientation (Angstroms)
    I     Atom           X                Y                Z
 ----------------------------------------------------------------
    1      Cl      3.0658798244     0.7480400983     0.0000000000
    2      I      -1.1115591810     0.9250310366     0.0000000000
    3      F       2.9586259479    -1.2929116669     0.0000000000
    4      Br     -1.0775402654    -1.2623111805     0.0000000000
    5      C       2.0011884818    -0.2689536939     0.0000000000
    6      C       0.0374102581    -0.2255417735     0.0000000000
 ----------------------------------------------------------------
 Molecular Point Group                 Cs    NOp =  2
 Largest Abelian Subgroup              Cs    NOp =  2
 Nuclear Repulsion Energy =  1120.6946996402 hartrees
 There are       63 alpha and       63 beta electrons
 Applying Cartesian multipole field
    Component          Value
    ---------          -----
     (2,0,0)        1.00000E-11
     (0,2,0)        2.00000E-11
     (0,0,2)       -3.00000E-11
 Nucleus-field energy     =     0.0000000222 hartrees
 Requested basis set is 6-311++G(d,p)
 There are 74 shells and 206 basis functions
 A cutoff of  1.0D-11 yielded   2125 shell pairs
 There are     17734 function pairs (     19841 Cartesian)
 Smallest overlap matrix eigenvalue = 1.23E-04
 Guess MOs from SCF MO coefficient file

 -----------------------------------------------------------------------
  General SCF calculation program by
  Eric Jon Sundstrom, Paul Horn, Yuezhi Mao, Dmitri Zuev, Alec White,
  David Stuck, Shaama M.S., Shane Yost, Joonho Lee, David Small,
  Daniel Levine, Susi Lehtola, Hugh Burton, Evgeny Epifanovsky
 -----------------------------------------------------------------------
 Exchange:     0.2000 Hartree-Fock + 0.0800 Slater + 0.7200 B88
 Correlation:  0.1900 VWN1RPA + 0.8100 LYP
 Using SG-1 standard quadrature grid
 using 4 threads for integral computing
 -------------------------------------------------------
 OpenMP Integral computing Module                
 Release: version 2.0, May 2017, Q-Chem Inc. Pleasanton 
 -------------------------------------------------------
 -------------------------------------------------------
 OpenMP BLAS3 based DFT computing Module                
 Release: version 1.0, May 2013, Q-Chem Inc. Pittsburgh 
 -------------------------------------------------------
 A restricted SCF calculation will be
 performed using DIIS
 SCF converges when DIIS error is below 1.0e-08
 ---------------------------------------
  Cycle       Energy         DIIS error
 ---------------------------------------
    1  -10129.2396666813      1.62e-03  
    2  -10129.2227059881      2.24e-03  
    3  -10129.2199638122      2.10e-03  
    4  -10129.2446721516      9.31e-04  
    5  -10129.2502952996      1.22e-04  
    6  -10129.2503516805      4.92e-05  
    7  -10129.2503610837      1.81e-05  
    8  -10129.2503624748      2.83e-06  
    9  -10129.2503625254      1.29e-06  
   10  -10129.2503625430      5.97e-07  
   11  -10129.2503625475      1.93e-07  
   12  -10129.2503625480      7.96e-08  
   13  -10129.2503625481      2.25e-08  
   14  -10129.2503625481      7.21e-09  Convergence criterion met
 ---------------------------------------
 SCF time:   CPU 61.70s  wall 16.00s 
 SCF   energy in the final basis set =   -10129.2503625481
 Total energy in the final basis set =   -10129.2503625481

 --------------------------------------------------------------
             Orbital Energies (a.u.) and Symmetries
 --------------------------------------------------------------

 Alpha MOs, Restricted
 -- Occupied --                  
******* -482.88 -176.32 -165.72 -165.72 -165.72 -101.61  -62.54
  1 A'    2 A'    3 A'    4 A'    1 A"    5 A'    6 A'    7 A'                 
-56.357 -56.355 -56.355 -35.820 -31.311 -31.308 -31.307 -24.715
  8 A'    9 A'    2 A"   10 A'   11 A'    3 A"   12 A'   13 A'                 
-22.961 -22.961 -22.960 -22.958 -22.958 -10.361 -10.276  -9.530
 14 A'    4 A"   15 A'    5 A"   16 A'   17 A'   18 A'   19 A'                 
 -8.757  -7.293  -7.285  -7.283  -6.588  -6.577  -6.574  -6.380
 20 A'   21 A'    6 A"   22 A'   23 A'   24 A'    7 A"   25 A'                 
 -4.794  -4.777  -4.777  -2.702  -2.698  -2.694  -2.686  -2.686
 26 A'   27 A'    8 A"   28 A'   29 A'    9 A"   10 A"   30 A'                 
 -2.070  -2.059  -2.056  -2.042  -2.042  -1.266  -1.066  -0.981
 31 A'   32 A'   11 A"   12 A"   33 A'   34 A'   35 A'   36 A'                 
 -0.743  -0.663  -0.603  -0.546  -0.530  -0.519  -0.491  -0.477
 37 A'   38 A'   39 A'   40 A'   41 A'   13 A"   14 A"   42 A'                 
 -0.434  -0.401  -0.386  -0.336  -0.283  -0.204  -0.181
 43 A'   15 A"   44 A'   45 A'   16 A"   17 A"   46 A'                         
 -- Virtual --                   
 -0.113  -0.103  -0.009   0.004   0.016   0.033   0.036   0.046
 18 A"   47 A'   48 A'   49 A'   50 A'   51 A'   19 A"   52 A'                 
  0.058   0.067   0.070   0.072   0.090   0.108   0.110   0.116
 53 A'   20 A"   54 A'   55 A'   56 A'   21 A"   57 A'   22 A"                 
  0.129   0.140   0.149   0.170   0.181   0.200   0.234   0.240
 58 A'   59 A'   60 A'   61 A'   62 A'   63 A'   64 A'   23 A"                 
  0.291   0.299   0.312   0.316   0.329   0.343   0.360   0.374
 24 A"   65 A'   25 A"   66 A'   67 A'   68 A'   69 A'   70 A'                 
  0.374   0.418   0.421   0.431   0.448   0.479   0.503   0.507
 26 A"   27 A"   71 A'   28 A"   72 A'   73 A'   74 A'   29 A"                 
  0.512   0.532   0.549   0.562   0.597   0.633   0.635   0.673
 75 A'   30 A"   76 A'   77 A'   78 A'   31 A"   79 A'   32 A"                 
  0.716   0.731   0.770   0.782   0.799   0.806   0.866   0.914
 80 A'   81 A'   82 A'   33 A"   34 A"   83 A'   84 A'   85 A'                 
  0.976   1.017   1.077   1.104   1.206   1.237   1.319   1.350
 86 A'   87 A'   88 A'   89 A'   35 A"   90 A'   36 A"   91 A'                 
  1.370   1.385   1.408   1.415   1.451   1.458   1.517   1.601
 92 A'   37 A"   93 A'   38 A"   94 A'   95 A'   39 A"   96 A'                 
  1.635   1.659   1.790   1.896   1.940   1.956   2.008   2.054
 40 A"   97 A'   98 A'   99 A'   41 A"  100 A'  101 A'  102 A'                 
  2.108   2.211   2.286   2.405   2.618   2.658   2.755   2.873
103 A'   42 A"  104 A'  105 A'   43 A"   44 A"  106 A'  107 A'                 
  2.986   3.306   3.747   3.787   3.903   3.904   3.969   3.975
108 A'  109 A'   45 A"  110 A'   46 A"   47 A"  111 A'   48 A"                 
  4.027   4.041   4.056   4.091   4.135   4.185   4.338   4.404
112 A'  113 A'   49 A"   50 A"  114 A'  115 A'  116 A'  117 A'                 
  4.607   4.624   6.002   6.083   6.193   6.277   6.364   6.493
118 A'  119 A'   51 A"  120 A'  121 A'   52 A"  122 A'  123 A'                 
  6.767   7.489   7.576   7.682   9.837  23.404  23.470  25.765
124 A'   53 A"  125 A'  126 A'  127 A'  128 A'  129 A'   54 A"                 
 25.922  26.372  28.002  28.345  28.396  28.430  28.532  28.561
130 A'  131 A'  132 A'   55 A"  133 A'  134 A'   56 A"  135 A'                 
 28.563  28.657  28.790  48.015  66.737 127.891 127.939 128.012
 57 A"  136 A'  137 A'  138 A'  139 A'   58 A"  140 A'  141 A'                 
151.788 215.850 289.707 289.796 289.9331020.8601901.964
142 A'  143 A'   59 A"  144 A'  145 A'  146 A'  147 A'                         

 Beta MOs, Restricted
 -- Occupied --                  
******* -482.88 -176.32 -165.72 -165.72 -165.72 -101.61  -62.54
  1 A'    2 A'    3 A'    4 A'    1 A"    5 A'    6 A'    7 A'                 
-56.357 -56.355 -56.355 -35.820 -31.311 -31.308 -31.307 -24.715
  8 A'    9 A'    2 A"   10 A'   11 A'    3 A"   12 A'   13 A'                 
-22.961 -22.961 -22.960 -22.958 -22.958 -10.361 -10.276  -9.530
 14 A'    4 A"   15 A'    5 A"   16 A'   17 A'   18 A'   19 A'                 
 -8.757  -7.293  -7.285  -7.283  -6.588  -6.577  -6.574  -6.380
 20 A'   21 A'    6 A"   22 A'   23 A'   24 A'    7 A"   25 A'                 
 -4.794  -4.777  -4.777  -2.702  -2.698  -2.694  -2.686  -2.686
 26 A'   27 A'    8 A"   28 A'   29 A'    9 A"   10 A"   30 A'                 
 -2.070  -2.059  -2.056  -2.042  -2.042  -1.266  -1.066  -0.981
 31 A'   32 A'   11 A"   12 A"   33 A'   34 A'   35 A'   36 A'                 
 -0.743  -0.663  -0.603  -0.546  -0.530  -0.519  -0.491  -0.477
 37 A'   38 A'   39 A'   40 A'   41 A'   13 A"   14 A"   42 A'                 
 -0.434  -0.401  -0.386  -0.336  -0.283  -0.204  -0.181
 43 A'   15 A"   44 A'   45 A'   16 A"   17 A"   46 A'                         
 -- Virtual --                   
 -0.113  -0.103  -0.009   0.004   0.016   0.033   0.036   0.046
 18 A"   47 A'   48 A'   49 A'   50 A'   51 A'   19 A"   52 A'                 
  0.058   0.067   0.070   0.072   0.090   0.108   0.110   0.116
 53 A'   20 A"   54 A'   55 A'   56 A'   21 A"   57 A'   22 A"                 
  0.129   0.140   0.149   0.170   0.181   0.200   0.234   0.240
 58 A'   59 A'   60 A'   61 A'   62 A'   63 A'   64 A'   23 A"                 
  0.291   0.299   0.312   0.316   0.329   0.343   0.360   0.374
 24 A"   65 A'   25 A"   66 A'   67 A'   68 A'   69 A'   70 A'                 
  0.374   0.418   0.421   0.431   0.448   0.479   0.503   0.507
 26 A"   27 A"   71 A'   28 A"   72 A'   73 A'   74 A'   29 A"                 
  0.512   0.532   0.549   0.562   0.597   0.633   0.635   0.673
 75 A'   30 A"   76 A'   77 A'   78 A'   31 A"   79 A'   32 A"                 
  0.716   0.731   0.770   0.782   0.799   0.806   0.866   0.914
 80 A'   81 A'   82 A'   33 A"   34 A"   83 A'   84 A'   85 A'                 
  0.976   1.017   1.077   1.104   1.206   1.237   1.319   1.350
 86 A'   87 A'   88 A'   89 A'   35 A"   90 A'   36 A"   91 A'                 
  1.370   1.385   1.408   1.415   1.451   1.458   1.517   1.601
 92 A'   37 A"   93 A'   38 A"   94 A'   95 A'   39 A"   96 A'                 
  1.635   1.659   1.790   1.896   1.940   1.956   2.008   2.054
 40 A"   97 A'   98 A'   99 A'   41 A"  100 A'  101 A'  102 A'                 
  2.108   2.211   2.286   2.405   2.618   2.658   2.755   2.873
103 A'   42 A"  104 A'  105 A'   43 A"   44 A"  106 A'  107 A'                 
  2.986   3.306   3.747   3.787   3.903   3.904   3.969   3.975
108 A'  109 A'   45 A"  110 A'   46 A"   47 A"  111 A'   48 A"                 
  4.027   4.041   4.056   4.091   4.135   4.185   4.338   4.404
112 A'  113 A'   49 A"   50 A"  114 A'  115 A'  116 A'  117 A'                 
  4.607   4.624   6.002   6.083   6.193   6.277   6.364   6.493
118 A'  119 A'   51 A"  120 A'  121 A'   52 A"  122 A'  123 A'                 
  6.767   7.489   7.576   7.682   9.837  23.404  23.470  25.765
124 A'   53 A"  125 A'  126 A'  127 A'  128 A'  129 A'   54 A"                 
 25.922  26.372  28.002  28.345  28.396  28.430  28.532  28.561
130 A'  131 A'  132 A'   55 A"  133 A'  134 A'   56 A"  135 A'                 
 28.563  28.657  28.790  48.015  66.737 127.891 127.939 128.012
 57 A"  136 A'  137 A'  138 A'  139 A'   58 A"  140 A'  141 A'                 
151.788 215.850 289.707 289.796 289.9331020.8601901.964
142 A'  143 A'   59 A"  144 A'  145 A'  146 A'  147 A'                         
 --------------------------------------------------------------

          Ground-State Mulliken Net Atomic Charges

     Atom                 Charge (a.u.)
  ----------------------------------------
      1 Cl                    0.394405
      2 I                     0.143618
      3 F                    -0.047481
      4 Br                    0.038366
      5 C                    -0.396062
      6 C                    -0.132846
  ----------------------------------------
  Sum of atomic charges =     0.000000

 -----------------------------------------------------------------
                    Cartesian Multipole Moments
 -----------------------------------------------------------------
    Charge (ESU x 10^10)
                 0.0000
    Dipole Moment (Debye)
         X      -0.4317      Y      -0.0636      Z      -0.0000
       Tot       0.4364
    Quadrupole Moments (Debye-Ang)
        XX     -69.6162     XY       4.8244     YY     -80.0315
        XZ      -0.0000     YZ      -0.0000     ZZ     -74.9712
    Octopole Moments (Debye-Ang^2)
       XXX     -36.6868    XXY       9.0977    XYY     -18.9834
       YYY      -9.8415    XXZ      -0.0000    XYZ      -0.0000
       YYZ      -0.0000    XZZ     -12.1373    YZZ      -4.0249
       ZZZ      -0.0000
    Hexadecapole Moments (Debye-Ang^3)
      XXXX   -1425.8211   XXXY      50.8146   XXYY    -329.0796
      XYYY       5.4818   YYYY    -546.8190   XXXZ      -0.0000
      XXYZ       0.0000   XYYZ      -0.0000   YYYZ      -0.0000
      XXZZ    -265.2721   XYZZ      -0.9340   YYZZ    -105.8576
      XZZZ      -0.0000   YZZZ      -0.0000   ZZZZ     -92.1862
 -----------------------------------------------------------------
 Calculating analytic gradient of the SCF energy
 Gradient of SCF Energy
            1           2           3           4           5           6
    1  -0.1089329   0.2614976   0.0602396   0.1770100   0.1826573  -0.5724716
    2  -0.2482393  -0.6666546   0.1065119   0.5841666   0.1352953   0.0889202
    3  -0.0000000  -0.0000000   0.0000000  -0.0000000  -0.0000000   0.0000000
 Max gradient component =       6.667E-01
 RMS gradient           =       2.750E-01
 Gradient time:  CPU 16.60 s  wall 4.26 s
 Geometry Optimization Parameters
   NAtoms,    NIC,     NZ,  NCons,   NDum,   NFix, NCnnct, MaxDiis
        6      37       0       0       0       0       0       0


** GEOMETRY OPTIMIZATION IN DELOCALIZED INTERNAL COORDINATES **
   Searching for a Minimum

   Optimization Cycle:   3

                       Coordinates (Angstroms)
     ATOM                X               Y               Z
      1  Cl        3.0658798244    0.7480400983    0.0000000000
      2  I        -1.1115591810    0.9250310366    0.0000000000
      3  F         2.9586259479   -1.2929116669    0.0000000000
      4  Br       -1.0775402654   -1.2623111805    0.0000000000
      5  C         2.0011884818   -0.2689536939    0.0000000000
      6  C         0.0374102581   -0.2255417735    0.0000000000
   Point Group: cs    Number of degrees of freedom:     9


   Energy is -10129.250362548

 Hessian Updated using BFGS Update

 ** Taking Steepest Descent Step **
 Calculated Step too Large.  Step scaled by  0.460926
 Step Taken.  Stepsize is  0.300000

                             Maximum     Tolerance    Cnvgd?
         Gradient           0.386880      0.000300      NO
         Displacement       0.178323      0.001200      NO
         Energy change     -0.231545      0.000001      NO


 New Cartesian Coordinates Obtained by Inverse Iteration

 Displacement from previous Coordinates is:  0.176385
 ----------------------------------------------------------------
             Standard Nuclear Orientation (Angstroms)
    I     Atom           X                Y                Z
 ----------------------------------------------------------------
    1      Cl      3.0901344095     0.7682394182     0.0000000000
    2      I      -1.1415209714     0.9765460487     0.0000000000
    3      F       2.9416361263    -1.3018061639     0.0000000000
    4      Br     -1.0889557788    -1.3119369315     0.0000000000
    5      C       2.0018977121    -0.2751922834     0.0000000000
    6      C       0.0708135681    -0.2324972679     0.0000000000
 ----------------------------------------------------------------
 Molecular Point Group                 Cs    NOp =  2
 Largest Abelian Subgroup              Cs    NOp =  2
 Nuclear Repulsion Energy =  1087.9015451626 hartrees
 There are       63 alpha and       63 beta electrons
 Applying Cartesian multipole field
    Component          Value
    ---------          -----
     (2,0,0)        1.00000E-11
     (0,2,0)        2.00000E-11
     (0,0,2)       -3.00000E-11
 Nucleus-field energy     =     0.0000000232 hartrees
 Requested basis set is 6-311++G(d,p)
 There are 74 shells and 206 basis functions
 A cutoff of  1.0D-11 yielded   2110 shell pairs
 There are     17679 function pairs (     19785 Cartesian)
 Smallest overlap matrix eigenvalue = 1.23E-04
 Guess MOs from SCF MO coefficient file

 -----------------------------------------------------------------------
  General SCF calculation program by
  Eric Jon Sundstrom, Paul Horn, Yuezhi Mao, Dmitri Zuev, Alec White,
  David Stuck, Shaama M.S., Shane Yost, Joonho Lee, David Small,
  Daniel Levine, Susi Lehtola, Hugh Burton, Evgeny Epifanovsky
 -----------------------------------------------------------------------
 Exchange:     0.2000 Hartree-Fock + 0.0800 Slater + 0.7200 B88
 Correlation:  0.1900 VWN1RPA + 0.8100 LYP
 Using SG-1 standard quadrature grid
 using 4 threads for integral computing
 -------------------------------------------------------
 OpenMP Integral computing Module                
 Release: version 2.0, May 2017, Q-Chem Inc. Pleasanton 
 -------------------------------------------------------
 -------------------------------------------------------
 OpenMP BLAS3 based DFT computing Module                
 Release: version 1.0, May 2013, Q-Chem Inc. Pittsburgh 
 -------------------------------------------------------
 A restricted SCF calculation will be
 performed using DIIS
 SCF converges when DIIS error is below 1.0e-08
 ---------------------------------------
  Cycle       Energy         DIIS error
 ---------------------------------------
    1  -10129.4105281416      1.31e-03  
    2  -10129.4025362732      1.71e-03  
    3  -10129.4003527658      1.65e-03  
    4  -10129.4150590096      7.33e-04  
    5  -10129.4185147098      9.29e-05  
    6  -10129.4185503474      3.39e-05  
    7  -10129.4185546153      1.30e-05  
    8  -10129.4185553348      1.89e-06  
    9  -10129.4185553644      7.76e-07  
   10  -10129.4185553700      4.09e-07  
   11  -10129.4185553717      1.01e-07  
   12  -10129.4185553717      2.33e-08  
   13  -10129.4185553718      5.45e-09  Convergence criterion met
 ---------------------------------------
 SCF time:   CPU 56.32s  wall 15.00s 
 SCF   energy in the final basis set =   -10129.4185553718
 Total energy in the final basis set =   -10129.4185553718

 --------------------------------------------------------------
             Orbital Energies (a.u.) and Symmetries
 --------------------------------------------------------------

 Alpha MOs, Restricted
 -- Occupied --                  
******* -482.87 -176.32 -165.72 -165.72 -165.72 -101.60  -62.53
  1 A'    2 A'    3 A'    4 A'    1 A"    5 A'    6 A'    7 A'                 
-56.351 -56.348 -56.348 -35.819 -31.311 -31.307 -31.306 -24.719
  8 A'    9 A'    2 A"   10 A'   11 A'    3 A"   12 A'   13 A'                 
-22.961 -22.960 -22.960 -22.957 -22.957 -10.364 -10.284  -9.526
 14 A'    4 A"   15 A'    5 A"   16 A'   17 A'   18 A'   19 A'                 
 -8.747  -7.290  -7.281  -7.279  -6.579  -6.567  -6.565  -6.376
 20 A'   21 A'    6 A"   22 A'   23 A'   24 A'    7 A"   25 A'                 
 -4.789  -4.774  -4.773  -2.692  -2.688  -2.685  -2.676  -2.676
 26 A'   27 A'    8 A"   28 A'   29 A'    9 A"   10 A"   30 A'                 
 -2.062  -2.053  -2.052  -2.038  -2.038  -1.268  -1.021  -0.968
 31 A'   32 A'   11 A"   12 A"   33 A'   34 A'   35 A'   36 A'                 
 -0.734  -0.665  -0.597  -0.539  -0.531  -0.516  -0.466  -0.464
 37 A'   38 A'   39 A'   40 A'   41 A'   13 A"   42 A'   14 A"                 
 -0.432  -0.398  -0.382  -0.338  -0.284  -0.208  -0.194
 43 A'   15 A"   44 A'   45 A'   16 A"   17 A"   46 A'                         
 -- Virtual --                   
 -0.111  -0.096  -0.011   0.004   0.014   0.034   0.040   0.045
 18 A"   47 A'   48 A'   49 A'   50 A'   51 A'   19 A"   52 A'                 
  0.055   0.068   0.070   0.073   0.088   0.108   0.110   0.117
 53 A'   20 A"   54 A'   55 A'   56 A'   57 A'   21 A"   22 A"                 
  0.125   0.136   0.148   0.174   0.182   0.199   0.227   0.236
 58 A'   59 A'   60 A'   61 A'   62 A'   63 A'   64 A'   23 A"                 
  0.291   0.292   0.318   0.322   0.330   0.345   0.356   0.375
 24 A"   65 A'   66 A'   25 A"   67 A'   68 A'   69 A'   70 A'                 
  0.381   0.418   0.421   0.428   0.447   0.471   0.499   0.500
 26 A"   71 A'   27 A"   28 A"   72 A'   73 A'   74 A'   75 A'                 
  0.513   0.528   0.535   0.564   0.594   0.627   0.634   0.653
 29 A"   30 A"   76 A'   77 A'   78 A'   31 A"   79 A'   32 A"                 
  0.713   0.742   0.766   0.786   0.796   0.806   0.845   0.909
 80 A'   81 A'   82 A'   33 A"   83 A'   34 A"   84 A'   85 A'                 
  0.949   1.010   1.050   1.102   1.200   1.214   1.318   1.356
 86 A'   87 A'   88 A'   89 A'   35 A"   90 A'   36 A"   91 A'                 
  1.372   1.377   1.408   1.410   1.440   1.463   1.503   1.605
 92 A'   37 A"   38 A"   93 A'   94 A'   95 A'   39 A"   96 A'                 
  1.627   1.645   1.778   1.888   1.954   1.978   2.022   2.048
 40 A"   97 A'   98 A'   99 A'   41 A"  100 A'  101 A'  102 A'                 
  2.095   2.215   2.285   2.421   2.612   2.665   2.742   2.850
103 A'   42 A"  104 A'  105 A'   43 A"   44 A"  106 A'  107 A'                 
  2.979   3.319   3.745   3.779   3.897   3.909   3.968   3.979
108 A'  109 A'   45 A"  110 A'   46 A"   47 A"  111 A'   48 A"                 
  4.021   4.034   4.055   4.100   4.126   4.220   4.281   4.339
112 A'  113 A'   49 A"   50 A"  114 A'  115 A'  116 A'  117 A'                 
  4.582   4.629   5.997   6.076   6.179   6.274   6.361   6.493
118 A'  119 A'   51 A"  120 A'  121 A'   52 A"  122 A'  123 A'                 
  6.738   7.500   7.576   7.665   9.813  23.376  23.411  25.771
124 A'   53 A"  125 A'  126 A'  127 A'  128 A'  129 A'   54 A"                 
 25.911  26.332  27.972  28.342  28.393  28.429  28.531  28.558
130 A'  131 A'  132 A'   55 A"  133 A'  134 A'   56 A"  135 A'                 
 28.561  28.643  28.745  47.993  66.732 127.886 127.933 127.998
 57 A"  136 A'  137 A'  138 A'  139 A'   58 A"  140 A'  141 A'                 
151.759 215.818 289.713 289.790 289.9081020.8251901.931
142 A'  143 A'   59 A"  144 A'  145 A'  146 A'  147 A'                         

 Beta MOs, Restricted
 -- Occupied --                  
******* -482.87 -176.32 -165.72 -165.72 -165.72 -101.60  -62.53
  1 A'    2 A'    3 A'    4 A'    1 A"    5 A'    6 A'    7 A'                 
-56.351 -56.348 -56.348 -35.819 -31.311 -31.307 -31.306 -24.719
  8 A'    9 A'    2 A"   10 A'   11 A'    3 A"   12 A'   13 A'                 
-22.961 -22.960 -22.960 -22.957 -22.957 -10.364 -10.284  -9.526
 14 A'    4 A"   15 A'    5 A"   16 A'   17 A'   18 A'   19 A'                 
 -8.747  -7.290  -7.281  -7.279  -6.579  -6.567  -6.565  -6.376
 20 A'   21 A'    6 A"   22 A'   23 A'   24 A'    7 A"   25 A'                 
 -4.789  -4.774  -4.773  -2.692  -2.688  -2.685  -2.676  -2.676
 26 A'   27 A'    8 A"   28 A'   29 A'    9 A"   10 A"   30 A'                 
 -2.062  -2.053  -2.052  -2.038  -2.038  -1.268  -1.021  -0.968
 31 A'   32 A'   11 A"   12 A"   33 A'   34 A'   35 A'   36 A'                 
 -0.734  -0.665  -0.597  -0.539  -0.531  -0.516  -0.466  -0.464
 37 A'   38 A'   39 A'   40 A'   41 A'   13 A"   42 A'   14 A"                 
 -0.432  -0.398  -0.382  -0.338  -0.284  -0.208  -0.194
 43 A'   15 A"   44 A'   45 A'   16 A"   17 A"   46 A'                         
 -- Virtual --                   
 -0.111  -0.096  -0.011   0.004   0.014   0.034   0.040   0.045
 18 A"   47 A'   48 A'   49 A'   50 A'   51 A'   19 A"   52 A'                 
  0.055   0.068   0.070   0.073   0.088   0.108   0.110   0.117
 53 A'   20 A"   54 A'   55 A'   56 A'   57 A'   21 A"   22 A"                 
  0.125   0.136   0.148   0.174   0.182   0.199   0.227   0.236
 58 A'   59 A'   60 A'   61 A'   62 A'   63 A'   64 A'   23 A"                 
  0.291   0.292   0.318   0.322   0.330   0.345   0.356   0.375
 24 A"   65 A'   66 A'   25 A"   67 A'   68 A'   69 A'   70 A'                 
  0.381   0.418   0.421   0.428   0.447   0.471   0.499   0.500
 26 A"   71 A'   27 A"   28 A"   72 A'   73 A'   74 A'   75 A'                 
  0.513   0.528   0.535   0.564   0.594   0.627   0.634   0.653
 29 A"   30 A"   76 A'   77 A'   78 A'   31 A"   79 A'   32 A"                 
  0.713   0.742   0.766   0.786   0.796   0.806   0.845   0.909
 80 A'   81 A'   82 A'   33 A"   83 A'   34 A"   84 A'   85 A'                 
  0.949   1.010   1.050   1.102   1.200   1.214   1.318   1.356
 86 A'   87 A'   88 A'   89 A'   35 A"   90 A'   36 A"   91 A'                 
  1.372   1.377   1.408   1.410   1.440   1.463   1.503   1.605
 92 A'   37 A"   38 A"   93 A'   94 A'   95 A'   39 A"   96 A'                 
  1.627   1.645   1.778   1.888   1.954   1.978   2.022   2.048
 40 A"   97 A'   98 A'   99 A'   41 A"  100 A'  101 A'  102 A'                 
  2.095   2.215   2.285   2.421   2.612   2.665   2.742   2.850
103 A'   42 A"  104 A'  105 A'   43 A"   44 A"  106 A'  107 A'                 
  2.979   3.319   3.745   3.779   3.897   3.909   3.968   3.979
108 A'  109 A'   45 A"  110 A'   46 A"   47 A"  111 A'   48 A"                 
  4.021   4.034   4.055   4.100   4.126   4.220   4.281   4.339
112 A'  113 A'   49 A"   50 A"  114 A'  115 A'  116 A'  117 A'                 
  4.582   4.629   5.997   6.076   6.179   6.274   6.361   6.493
118 A'  119 A'   51 A"  120 A'  121 A'   52 A"  122 A'  123 A'                 
  6.738   7.500   7.576   7.665   9.813  23.376  23.411  25.771
124 A'   53 A"  125 A'  126 A'  127 A'  128 A'  129 A'   54 A"                 
 25.911  26.332  27.972  28.342  28.393  28.429  28.531  28.558
130 A'  131 A'  132 A'   55 A"  133 A'  134 A'   56 A"  135 A'                 
 28.561  28.643  28.745  47.993  66.732 127.886 127.933 127.998
 57 A"  136 A'  137 A'  138 A'  139 A'   58 A"  140 A'  141 A'                 
151.759 215.818 289.713 289.790 289.9081020.8251901.931
142 A'  143 A'   59 A"  144 A'  145 A'  146 A'  147 A'                         
 --------------------------------------------------------------

          Ground-State Mulliken Net Atomic Charges

     Atom                 Charge (a.u.)
  ----------------------------------------
      1 Cl                    0.374860
      2 I                     0.129760
      3 F                    -0.036846
      4 Br                    0.023515
      5 C                    -0.400207
      6 C                    -0.091082
  ----------------------------------------
  Sum of atomic charges =     0.000000

 -----------------------------------------------------------------
                    Cartesian Multipole Moments
 -----------------------------------------------------------------
    Charge (ESU x 10^10)
                 0.0000
    Dipole Moment (Debye)
         X      -0.5933      Y       0.1106      Z       0.0000
       Tot       0.6036
    Quadrupole Moments (Debye-Ang)
        XX     -69.7225     XY       4.1801     YY     -79.4185
        XZ       0.0000     YZ      -0.0000     ZZ     -75.3353
    Octopole Moments (Debye-Ang^2)
       XXX     -36.9110    XXY       8.2514    XYY     -18.8424
       YYY     -11.0773    XXZ       0.0000    XYZ      -0.0000
       YYZ       0.0000    XZZ     -11.8528    YZZ      -4.6552
       ZZZ       0.0000
    Hexadecapole Moments (Debye-Ang^3)
      XXXX   -1448.6864   XXXY      47.2508   XXYY    -335.0917
      XYYY       4.8836   YYYY    -574.9876   XXXZ       0.0000
      XXYZ      -0.0000   XYYZ       0.0000   YYYZ      -0.0000
      XXZZ    -269.6868   XYZZ      -0.9938   YYZZ    -110.8310
      XZZZ       0.0000   YZZZ      -0.0000   ZZZZ     -92.6795
 -----------------------------------------------------------------
 Calculating analytic gradient of the SCF energy
 Gradient of SCF Energy
            1           2           3           4           5           6
    1  -0.0789495   0.1657300   0.0601458   0.1163357   0.1605958  -0.4238579
    2  -0.2058315  -0.4808203   0.0948469   0.4402822   0.1047757   0.0467470
    3  -0.0000000   0.0000000  -0.0000000   0.0000000   0.0000000   0.0000000
 Max gradient component =       4.808E-01
 RMS gradient           =       2.036E-01
 Gradient time:  CPU 16.08 s  wall 4.13 s
 Geometry Optimization Parameters
   NAtoms,    NIC,     NZ,  NCons,   NDum,   NFix, NCnnct, MaxDiis
        6      37       0       0       0       0       0       0


** GEOMETRY OPTIMIZATION IN DELOCALIZED INTERNAL COORDINATES **
   Searching for a Minimum

   Optimization Cycle:   4

                       Coordinates (Angstroms)
     ATOM                X               Y               Z
      1  Cl        3.0901344095    0.7682394182    0.0000000000
      2  I        -1.1415209714    0.9765460487    0.0000000000
      3  F         2.9416361263   -1.3018061639    0.0000000000
      4  Br       -1.0889557788   -1.3119369315    0.0000000000
      5  C         2.0018977121   -0.2751922834    0.0000000000
      6  C         0.0708135681   -0.2324972679    0.0000000000
   Point Group: cs    Number of degrees of freedom:     9


   Energy is -10129.418555372

 Hessian Updated using BFGS Update

 ** Taking Steepest Descent Step **
 Calculated Step too Large.  Step scaled by  0.622571
 Step Taken.  Stepsize is  0.300000

                             Maximum     Tolerance    Cnvgd?
         Gradient           0.290920      0.000300      NO
         Displacement       0.181118      0.001200      NO
         Energy change     -0.168193      0.000001      NO


 New Cartesian Coordinates Obtained by Inverse Iteration

 Displacement from previous Coordinates is:  0.178799
 ----------------------------------------------------------------
             Standard Nuclear Orientation (Angstroms)
    I     Atom           X                Y                Z
 ----------------------------------------------------------------
    1      Cl      3.1029953093     0.7919495200     0.0000000000
    2      I      -1.1533496471     1.0269018121     0.0000000000
    3      F       2.9089484170    -1.3117428604     0.0000000000
    4      Br     -1.0875737697    -1.3644915592     0.0000000000
    5      C       1.9936620246    -0.2806677823     0.0000000000
    6      C       0.1093227316    -0.2385963100     0.0000000000
 ----------------------------------------------------------------
 Molecular Point Group                 Cs    NOp =  2
 Largest Abelian Subgroup              Cs    NOp =  2
 Nuclear Repulsion Energy =  1060.4161625751 hartrees
 There are       63 alpha and       63 beta electrons
 Applying Cartesian multipole field
    Component          Value
    ---------          -----
     (2,0,0)        1.00000E-11
     (0,2,0)        2.00000E-11
     (0,0,2)       -3.00000E-11
 Nucleus-field energy     =     0.0000000240 hartrees
 Requested basis set is 6-311++G(d,p)
 There are 74 shells and 206 basis functions
 A cutoff of  1.0D-11 yielded   2099 shell pairs
 There are     17630 function pairs (     19731 Cartesian)
 Smallest overlap matrix eigenvalue = 1.17E-04
 Guess MOs from SCF MO coefficient file

 -----------------------------------------------------------------------
  General SCF calculation program by
  Eric Jon Sundstrom, Paul Horn, Yuezhi Mao, Dmitri Zuev, Alec White,
  David Stuck, Shaama M.S., Shane Yost, Joonho Lee, David Small,
  Daniel Levine, Susi Lehtola, Hugh Burton, Evgeny Epifanovsky
 -----------------------------------------------------------------------
 Exchange:     0.2000 Hartree-Fock + 0.0800 Slater + 0.7200 B88
 Correlation:  0.1900 VWN1RPA + 0.8100 LYP
 Using SG-1 standard quadrature grid
 using 4 threads for integral computing
 -------------------------------------------------------
 OpenMP Integral computing Module                
 Release: version 2.0, May 2017, Q-Chem Inc. Pleasanton 
 -------------------------------------------------------
 -------------------------------------------------------
 OpenMP BLAS3 based DFT computing Module                
 Release: version 1.0, May 2013, Q-Chem Inc. Pittsburgh 
 -------------------------------------------------------
 A restricted SCF calculation will be
 performed using DIIS
 SCF converges when DIIS error is below 1.0e-08
 ---------------------------------------
  Cycle       Energy         DIIS error
 ---------------------------------------
    1  -10129.5370015339      1.08e-03  
    2  -10129.5344650984      1.27e-03  
    3  -10129.5319669534      1.32e-03  
    4  -10129.5411993207      5.67e-04  
    5  -10129.5432367112      7.39e-05  
    6  -10129.5432617161      2.48e-05  
    7  -10129.5432639473      9.62e-06  
    8  -10129.5432643145      1.44e-06  
    9  -10129.5432643282      5.32e-07  
   10  -10129.5432643297      2.53e-07  
   11  -10129.5432643302      5.74e-08  
   12  -10129.5432643303      1.80e-08  
   13  -10129.5432643301      5.23e-09  Convergence criterion met
 ---------------------------------------
 SCF time:   CPU 55.81s  wall 15.00s 
 SCF   energy in the final basis set =   -10129.5432643301
 Total energy in the final basis set =   -10129.5432643301

 --------------------------------------------------------------
             Orbital Energies (a.u.) and Symmetries
 --------------------------------------------------------------

 Alpha MOs, Restricted
 -- Occupied --                  
******* -482.87 -176.32 -165.72 -165.72 -165.72 -101.60  -62.53
  1 A'    2 A'    3 A'    4 A'    1 A"    5 A'    6 A'    7 A'                 
-56.346 -56.343 -56.342 -35.819 -31.312 -31.307 -31.306 -24.723
  8 A'    2 A"    9 A'   10 A'   11 A'    3 A"   12 A'   13 A'                 
-22.962 -22.961 -22.961 -22.957 -22.957 -10.368 -10.292  -9.523
 14 A'    4 A"   15 A'   16 A'    5 A"   17 A'   18 A'   19 A'                 
 -8.740  -7.287  -7.278  -7.276  -6.571  -6.559  -6.558  -6.374
 20 A'   21 A'    6 A"   22 A'   23 A'   24 A'    7 A"   25 A'                 
 -4.787  -4.771  -4.771  -2.684  -2.679  -2.678  -2.669  -2.669
 26 A'    8 A"   27 A'   28 A'   29 A'    9 A"   10 A"   30 A'                 
 -2.058  -2.050  -2.049  -2.035  -2.035  -1.272  -0.981  -0.956
 31 A'   32 A'   11 A"   12 A"   33 A'   34 A'   35 A'   36 A'                 
 -0.727  -0.668  -0.595  -0.536  -0.531  -0.515  -0.457  -0.442
 37 A'   38 A'   39 A'   40 A'   41 A'   13 A"   42 A'   14 A"                 
 -0.428  -0.394  -0.378  -0.342  -0.285  -0.213  -0.207
 43 A'   15 A"   44 A'   45 A'   16 A"   17 A"   46 A'                         
 -- Virtual --                   
 -0.108  -0.088  -0.013   0.003   0.010   0.034   0.042   0.042
 18 A"   47 A'   48 A'   49 A'   50 A'   51 A'   52 A'   19 A"                 
  0.055   0.068   0.071   0.074   0.087   0.106   0.111   0.118
 53 A'   20 A"   54 A'   55 A'   56 A'   57 A'   21 A"   22 A"                 
  0.120   0.134   0.147   0.180   0.182   0.199   0.223   0.234
 58 A'   59 A'   60 A'   61 A'   62 A'   63 A'   64 A'   23 A"                 
  0.285   0.291   0.317   0.330   0.332   0.348   0.353   0.377
 65 A'   24 A"   66 A'   67 A'   25 A"   68 A'   69 A'   70 A'                 
  0.389   0.417   0.419   0.430   0.446   0.461   0.489   0.495
 26 A"   71 A'   27 A"   28 A"   72 A'   73 A'   74 A'   75 A'                 
  0.519   0.521   0.524   0.574   0.590   0.623   0.634   0.636
 29 A"   76 A'   30 A"   77 A'   78 A'   31 A"   32 A"   79 A'                 
  0.709   0.746   0.764   0.786   0.792   0.812   0.838   0.893
 80 A'   81 A'   82 A'   83 A'   33 A"   34 A"   84 A'   85 A'                 
  0.933   1.003   1.024   1.106   1.191   1.192   1.312   1.361
 86 A'   87 A'   88 A'   89 A'   90 A'   35 A"   36 A"   91 A'                 
  1.368   1.379   1.399   1.410   1.429   1.468   1.491   1.612
 37 A"   92 A'   38 A"   93 A'   94 A'   95 A'   39 A"   96 A'                 
  1.626   1.633   1.754   1.883   1.966   1.988   2.027   2.071
 40 A"   97 A'   98 A'   99 A'   41 A"  100 A'  101 A'  102 A'                 
  2.093   2.217   2.284   2.436   2.604   2.673   2.730   2.836
103 A'   42 A"  104 A'  105 A'   43 A"   44 A"  106 A'  107 A'                 
  2.976   3.347   3.743   3.769   3.896   3.917   3.970   3.980
108 A'  109 A'   45 A"  110 A'   46 A"   47 A"  111 A'   48 A"                 
  4.006   4.023   4.055   4.100   4.108   4.222   4.283   4.326
112 A'  113 A'   49 A"   50 A"  114 A'  115 A'  116 A'  117 A'                 
  4.547   4.642   5.994   6.068   6.161   6.271   6.358   6.497
118 A'  119 A'   51 A"  120 A'  121 A'   52 A"  122 A'  123 A'                 
  6.716   7.509   7.575   7.654   9.792  23.349  23.380  25.775
124 A'   53 A"  125 A'  126 A'  127 A'  128 A'  129 A'   54 A"                 
 25.904  26.311  27.945  28.339  28.389  28.424  28.529  28.556
130 A'  131 A'  132 A'   55 A"  133 A'  134 A'   56 A"  135 A'                 
 28.558  28.631  28.719  47.972  66.727 127.883 127.927 127.983
 57 A"  136 A'  137 A'  138 A'  139 A'   58 A"  140 A'  141 A'                 
151.733 215.789 289.719 289.785 289.8921020.7941901.903
142 A'  143 A'   59 A"  144 A'  145 A'  146 A'  147 A'                         

 Beta MOs, Restricted
 -- Occupied --                  
******* -482.87 -176.32 -165.72 -165.72 -165.72 -101.60  -62.53
  1 A'    2 A'    3 A'    4 A'    1 A"    5 A'    6 A'    7 A'                 
-56.346 -56.343 -56.342 -35.819 -31.312 -31.307 -31.306 -24.723
  8 A'    2 A"    9 A'   10 A'   11 A'    3 A"   12 A'   13 A'                 
-22.962 -22.961 -22.961 -22.957 -22.957 -10.368 -10.292  -9.523
 14 A'    4 A"   15 A'   16 A'    5 A"   17 A'   18 A'   19 A'                 
 -8.740  -7.287  -7.278  -7.276  -6.571  -6.559  -6.558  -6.374
 20 A'   21 A'    6 A"   22 A'   23 A'   24 A'    7 A"   25 A'                 
 -4.787  -4.771  -4.771  -2.684  -2.679  -2.678  -2.669  -2.669
 26 A'    8 A"   27 A'   28 A'   29 A'    9 A"   10 A"   30 A'                 
 -2.058  -2.050  -2.049  -2.035  -2.035  -1.272  -0.981  -0.956
 31 A'   32 A'   11 A"   12 A"   33 A'   34 A'   35 A'   36 A'                 
 -0.727  -0.668  -0.595  -0.536  -0.531  -0.515  -0.457  -0.442
 37 A'   38 A'   39 A'   40 A'   41 A'   13 A"   42 A'   14 A"                 
 -0.428  -0.394  -0.378  -0.342  -0.285  -0.213  -0.207
 43 A'   15 A"   44 A'   45 A'   16 A"   17 A"   46 A'                         
 -- Virtual --                   
 -0.108  -0.088  -0.013   0.003   0.010   0.034   0.042   0.042
 18 A"   47 A'   48 A'   49 A'   50 A'   51 A'   52 A'   19 A"                 
  0.055   0.068   0.071   0.074   0.087   0.106   0.111   0.118
 53 A'   20 A"   54 A'   55 A'   56 A'   57 A'   21 A"   22 A"                 
  0.120   0.134   0.147   0.180   0.182   0.199   0.223   0.234
 58 A'   59 A'   60 A'   61 A'   62 A'   63 A'   64 A'   23 A"                 
  0.285   0.291   0.317   0.330   0.332   0.348   0.353   0.377
 65 A'   24 A"   66 A'   67 A'   25 A"   68 A'   69 A'   70 A'                 
  0.389   0.417   0.419   0.430   0.446   0.461   0.489   0.495
 26 A"   71 A'   27 A"   28 A"   72 A'   73 A'   74 A'   75 A'                 
  0.519   0.521   0.524   0.574   0.590   0.623   0.634   0.636
 29 A"   76 A'   30 A"   77 A'   78 A'   31 A"   32 A"   79 A'                 
  0.709   0.746   0.764   0.786   0.792   0.812   0.838   0.893
 80 A'   81 A'   82 A'   83 A'   33 A"   34 A"   84 A'   85 A'                 
  0.933   1.003   1.024   1.106   1.191   1.192   1.312   1.361
 86 A'   87 A'   88 A'   89 A'   90 A'   35 A"   36 A"   91 A'                 
  1.368   1.379   1.399   1.410   1.429   1.468   1.491   1.612
 37 A"   92 A'   38 A"   93 A'   94 A'   95 A'   39 A"   96 A'                 
  1.626   1.633   1.754   1.883   1.966   1.988   2.027   2.071
 40 A"   97 A'   98 A'   99 A'   41 A"  100 A'  101 A'  102 A'                 
  2.093   2.217   2.284   2.436   2.604   2.673   2.730   2.836
103 A'   42 A"  104 A'  105 A'   43 A"   44 A"  106 A'  107 A'                 
  2.976   3.347   3.743   3.769   3.896   3.917   3.970   3.980
108 A'  109 A'   45 A"  110 A'   46 A"   47 A"  111 A'   48 A"                 
  4.006   4.023   4.055   4.100   4.108   4.222   4.283   4.326
112 A'  113 A'   49 A"   50 A"  114 A'  115 A'  116 A'  117 A'                 
  4.547   4.642   5.994   6.068   6.161   6.271   6.358   6.497
118 A'  119 A'   51 A"  120 A'  121 A'   52 A"  122 A'  123 A'                 
  6.716   7.509   7.575   7.654   9.792  23.349  23.380  25.775
124 A'   53 A"  125 A'  126 A'  127 A'  128 A'  129 A'   54 A"                 
 25.904  26.311  27.945  28.339  28.389  28.424  28.529  28.556
130 A'  131 A'  132 A'   55 A"  133 A'  134 A'   56 A"  135 A'                 
 28.558  28.631  28.719  47.972  66.727 127.883 127.927 127.983
 57 A"  136 A'  137 A'  138 A'  139 A'   58 A"  140 A'  141 A'                 
151.733 215.789 289.719 289.785 289.8921020.7941901.903
142 A'  143 A'   59 A"  144 A'  145 A'  146 A'  147 A'                         
 --------------------------------------------------------------

          Ground-State Mulliken Net Atomic Charges

     Atom                 Charge (a.u.)
  ----------------------------------------
      1 Cl                    0.357385
      2 I                     0.127289
      3 F                    -0.024239
      4 Br                    0.007262
      5 C                    -0.404448
      6 C                    -0.063250
  ----------------------------------------
  Sum of atomic charges =     0.000000

 -----------------------------------------------------------------
                    Cartesian Multipole Moments
 -----------------------------------------------------------------
    Charge (ESU x 10^10)
                 0.0000
    Dipole Moment (Debye)
         X      -0.6743      Y       0.2532      Z      -0.0000
       Tot       0.7203
    Quadrupole Moments (Debye-Ang)
        XX     -69.8810     XY       3.5375     YY     -78.7807
        XZ       0.0000     YZ       0.0000     ZZ     -75.6647
    Octopole Moments (Debye-Ang^2)
       XXX     -37.9621    XXY       7.2979    XYY     -19.2186
       YYY     -12.3466    XXZ      -0.0000    XYZ       0.0000
       YYZ      -0.0000    XZZ     -11.9340    YZZ      -5.2561
       ZZZ      -0.0000
    Hexadecapole Moments (Debye-Ang^3)
      XXXX   -1454.6825   XXXY      42.2184   XXYY    -338.0326
      XYYY       3.2690   YYYY    -605.3687   XXXZ       0.0000
      XXYZ      -0.0000   XYYZ       0.0000   YYYZ       0.0000
      XXZZ    -271.0687   XYZZ      -1.5010   YYZZ    -116.3794
      XZZZ       0.0000   YZZZ       0.0000   ZZZZ     -93.2305
 -----------------------------------------------------------------
 Calculating analytic gradient of the SCF energy
 Gradient of SCF Energy
            1           2           3           4           5           6
    1  -0.0537887   0.0930726   0.0580508   0.0687598   0.1449733  -0.3110678
    2  -0.1669574  -0.3387601   0.0829884   0.3265469   0.0779135   0.0182686
    3  -0.0000000  -0.0000000  -0.0000000   0.0000000   0.0000000  -0.0000000
 Max gradient component =       3.388E-01
 RMS gradient           =       1.491E-01
 Gradient time:  CPU 15.70 s  wall 4.03 s
 Geometry Optimization Parameters
   NAtoms,    NIC,     NZ,  NCons,   NDum,   NFix, NCnnct, MaxDiis
        6      37       0       0       0       0       0       0

 Cartesian Hessian Update
 Hessian Updated using BFGS Update


** GEOMETRY OPTIMIZATION IN DELOCALIZED INTERNAL COORDINATES **
   Searching for a Minimum

   Optimization Cycle:   5

                       Coordinates (Angstroms)
     ATOM                X               Y               Z
      1  Cl        3.1029953093    0.7919495200    0.0000000000
      2  I        -1.1533496471    1.0269018121    0.0000000000
      3  F         2.9089484170   -1.3117428604    0.0000000000
      4  Br       -1.0875737697   -1.3644915592    0.0000000000
      5  C         1.9936620246   -0.2806677823    0.0000000000
      6  C         0.1093227316   -0.2385963100    0.0000000000
   Point Group: cs    Number of degrees of freedom:     9


   Energy is -10129.543264330

 Hessian Updated using BFGS Update

  9 Hessian modes will be used to form the next step
  Hessian Eigenvalues:
     0.083989    0.184851    0.249803    0.250039    0.318413    0.388855
     0.610296    0.967965    1.114677

 Minimum Search - Taking Simple RFO Step
 Searching for Lamda that Minimizes Along All modes
 Value Taken    Lamda =  -0.25069326
 Calculated Step too Large.  Step scaled by  0.403130
 Step Taken.  Stepsize is  0.300000

                             Maximum     Tolerance    Cnvgd?
         Gradient           0.217425      0.000300      NO
         Displacement       0.188675      0.001200      NO
         Energy change     -0.124709      0.000001      NO


 New Cartesian Coordinates Obtained by Inverse Iteration

 Displacement from previous Coordinates is:  0.299058
 ----------------------------------------------------------------
             Standard Nuclear Orientation (Angstroms)
    I     Atom           X                Y                Z
 ----------------------------------------------------------------
    1      Cl      3.0613263370     0.8190567227     0.0000000000
    2      I      -1.1031204934     1.0643294870     0.0000000000
    3      F       2.8257189166    -1.3262756060     0.0000000000
    4      Br     -1.0290106859    -1.4105745657     0.0000000000
    5      C       1.9477720951    -0.2819478486     0.0000000000
    6      C       0.1713188963    -0.2412353693     0.0000000000
 ----------------------------------------------------------------
 Molecular Point Group                 Cs    NOp =  2
 Largest Abelian Subgroup              Cs    NOp =  2
 Nuclear Repulsion Energy =  1051.5164571587 hartrees
 There are       63 alpha and       63 beta electrons
 Applying Cartesian multipole field
    Component          Value
    ---------          -----
     (2,0,0)        1.00000E-11
     (0,2,0)        2.00000E-11
     (0,0,2)       -3.00000E-11
 Nucleus-field energy     =     0.0000000240 hartrees
 Requested basis set is 6-311++G(d,p)
 There are 74 shells and 206 basis functions
 A cutoff of  1.0D-11 yielded   2097 shell pairs
 There are     17595 function pairs (     19690 Cartesian)
 Smallest overlap matrix eigenvalue = 9.24E-05
 Guess MOs from SCF MO coefficient file

 -----------------------------------------------------------------------
  General SCF calculation program by
  Eric Jon Sundstrom, Paul Horn, Yuezhi Mao, Dmitri Zuev, Alec White,
  David Stuck, Shaama M.S., Shane Yost, Joonho Lee, David Small,
  Daniel Levine, Susi Lehtola, Hugh Burton, Evgeny Epifanovsky
 -----------------------------------------------------------------------
 Exchange:     0.2000 Hartree-Fock + 0.0800 Slater + 0.7200 B88
 Correlation:  0.1900 VWN1RPA + 0.8100 LYP
 Using SG-1 standard quadrature grid
 using 4 threads for integral computing
 -------------------------------------------------------
 OpenMP Integral computing Module                
 Release: version 2.0, May 2017, Q-Chem Inc. Pleasanton 
 -------------------------------------------------------
 -------------------------------------------------------
 OpenMP BLAS3 based DFT computing Module                
 Release: version 1.0, May 2013, Q-Chem Inc. Pittsburgh 
 -------------------------------------------------------
 A restricted SCF calculation will be
 performed using DIIS
 SCF converges when DIIS error is below 1.0e-08
 ---------------------------------------
  Cycle       Energy         DIIS error
 ---------------------------------------
    1  -10129.6333792833      8.49e-04  
    2  -10129.6367449458      5.09e-04  
    3  -10129.6323912119      9.65e-04  
    4  -10129.6378651530      2.13e-04  
    5  -10129.6381212653      4.80e-05  
    6  -10129.6381311923      1.43e-05  
    7  -10129.6381323487      5.42e-06  
    8  -10129.6381324519      1.80e-06  
    9  -10129.6381324665      5.13e-07  
   10  -10129.6381324673      1.85e-07  
   11  -10129.6381324676      2.66e-08  
   12  -10129.6381324675      1.13e-08  
   13  -10129.6381324674      2.18e-09  Convergence criterion met
 ---------------------------------------
 SCF time:   CPU 56.02s  wall 15.00s 
 SCF   energy in the final basis set =   -10129.6381324674
 Total energy in the final basis set =   -10129.6381324674

 --------------------------------------------------------------
             Orbital Energies (a.u.) and Symmetries
 --------------------------------------------------------------

 Alpha MOs, Restricted
 -- Occupied --                  
******* -482.87 -176.32 -165.72 -165.72 -165.72 -101.60  -62.52
  1 A'    2 A'    3 A'    4 A'    1 A"    5 A'    6 A'    7 A'                 
-56.341 -56.338 -56.338 -35.819 -31.312 -31.307 -31.306 -24.727
  8 A'    2 A"    9 A'   10 A'   11 A'    3 A"   12 A'   13 A'                 
-22.962 -22.961 -22.960 -22.957 -22.957 -10.367 -10.294  -9.520
 14 A'    4 A"   15 A'   16 A'    5 A"   17 A'   18 A'   19 A'                 
 -8.734  -7.285  -7.275  -7.274  -6.566  -6.553  -6.552  -6.372
 20 A'   21 A'    6 A"   22 A'   23 A'   24 A'    7 A"   25 A'                 
 -4.786  -4.770  -4.770  -2.678  -2.673  -2.673  -2.663  -2.663
 26 A'    8 A"   27 A'   28 A'   29 A'    9 A"   10 A"   30 A'                 
 -2.055  -2.048  -2.047  -2.034  -2.034  -1.275  -0.959  -0.948
 31 A'   32 A'   11 A"   12 A"   33 A'   34 A'   35 A'   36 A'                 
 -0.727  -0.675  -0.600  -0.539  -0.529  -0.516  -0.453  -0.430
 37 A'   38 A'   39 A'   40 A'   41 A'   13 A"   42 A'   14 A"                 
 -0.427  -0.392  -0.373  -0.346  -0.287  -0.220  -0.217
 43 A'   15 A"   44 A'   45 A'   16 A"   17 A"   46 A'                         
 -- Virtual --                   
 -0.099  -0.064  -0.012   0.005   0.008   0.036   0.042   0.044
 18 A"   47 A'   48 A'   49 A'   50 A'   51 A'   52 A'   19 A"                 
  0.059   0.069   0.072   0.075   0.086   0.104   0.112   0.117
 53 A'   20 A"   54 A'   55 A'   56 A'   57 A'   21 A"   22 A"                 
  0.120   0.137   0.146   0.182   0.190   0.200   0.226   0.234
 58 A'   59 A'   60 A'   61 A'   62 A'   63 A'   64 A'   23 A"                 
  0.284   0.293   0.316   0.332   0.342   0.349   0.354   0.377
 65 A'   24 A"   66 A'   67 A'   25 A"   68 A'   69 A'   70 A'                 
  0.395   0.417   0.419   0.432   0.448   0.451   0.483   0.493
 26 A"   27 A"   71 A'   28 A"   72 A'   73 A'   74 A'   75 A'                 
  0.518   0.522   0.527   0.581   0.592   0.616   0.626   0.650
 76 A'   29 A"   30 A"   77 A'   78 A'   31 A"   32 A"   79 A'                 
  0.706   0.737   0.779   0.789   0.804   0.816   0.842   0.883
 80 A'   81 A'   82 A'   83 A'   33 A"   34 A"   84 A'   85 A'                 
  0.933   1.006   1.013   1.127   1.178   1.178   1.309   1.353
 86 A'   87 A'   88 A'   89 A'   35 A"   90 A'   36 A"   37 A"                 
  1.382   1.387   1.393   1.417   1.419   1.478   1.496   1.625
 91 A'   38 A"   92 A'   93 A'   94 A'   95 A'   39 A"   96 A'                 
  1.628   1.659   1.731   1.886   1.974   2.002   2.031   2.107
 97 A'   40 A"   98 A'   99 A'   41 A"  100 A'  101 A'  102 A'                 
  2.129   2.220   2.287   2.453   2.595   2.693   2.741   2.837
103 A'   42 A"  104 A'  105 A'   43 A"   44 A"  106 A'  107 A'                 
  2.992   3.446   3.741   3.762   3.900   3.927   3.980   3.980
108 A'  109 A'   45 A"  110 A'   46 A"   47 A"  111 A'   48 A"                 
  3.988   4.016   4.058   4.095   4.107   4.225   4.296   4.345
112 A'  113 A'   49 A"   50 A"  114 A'  115 A'  116 A'  117 A'                 
  4.523   4.667   5.995   6.066   6.158   6.271   6.356   6.510
118 A'  119 A'   51 A"  120 A'  121 A'   52 A"  122 A'  123 A'                 
  6.712   7.516   7.577   7.657   9.782  23.348  23.376  25.777
124 A'   53 A"  125 A'  126 A'  127 A'  128 A'  129 A'   54 A"                 
 25.911  26.324  27.935  28.339  28.388  28.423  28.528  28.554
130 A'  131 A'  132 A'   55 A"  133 A'  134 A'   56 A"  135 A'                 
 28.557  28.626  28.712  47.967  66.725 127.883 127.925 127.978
 57 A"  136 A'  137 A'  138 A'  139 A'   58 A"  140 A'  141 A'                 
151.723 215.776 289.724 289.785 289.8921020.7851901.892
142 A'  143 A'   59 A"  144 A'  145 A'  146 A'  147 A'                         

 Beta MOs, Restricted
 -- Occupied --                  
******* -482.87 -176.32 -165.72 -165.72 -165.72 -101.60  -62.52
  1 A'    2 A'    3 A'    4 A'    1 A"    5 A'    6 A'    7 A'                 
-56.341 -56.338 -56.338 -35.819 -31.312 -31.307 -31.306 -24.727
  8 A'    2 A"    9 A'   10 A'   11 A'    3 A"   12 A'   13 A'                 
-22.962 -22.961 -22.960 -22.957 -22.957 -10.367 -10.294  -9.520
 14 A'    4 A"   15 A'   16 A'    5 A"   17 A'   18 A'   19 A'                 
 -8.734  -7.285  -7.275  -7.274  -6.566  -6.553  -6.552  -6.372
 20 A'   21 A'    6 A"   22 A'   23 A'   24 A'    7 A"   25 A'                 
 -4.786  -4.770  -4.770  -2.678  -2.673  -2.673  -2.663  -2.663
 26 A'    8 A"   27 A'   28 A'   29 A'    9 A"   10 A"   30 A'                 
 -2.055  -2.048  -2.047  -2.034  -2.034  -1.275  -0.959  -0.948
 31 A'   32 A'   11 A"   12 A"   33 A'   34 A'   35 A'   36 A'                 
 -0.727  -0.675  -0.600  -0.539  -0.529  -0.516  -0.453  -0.430
 37 A'   38 A'   39 A'   40 A'   41 A'   13 A"   42 A'   14 A"                 
 -0.427  -0.392  -0.373  -0.346  -0.287  -0.220  -0.217
 43 A'   15 A"   44 A'   45 A'   16 A"   17 A"   46 A'                         
 -- Virtual --                   
 -0.099  -0.064  -0.012   0.005   0.008   0.036   0.042   0.044
 18 A"   47 A'   48 A'   49 A'   50 A'   51 A'   52 A'   19 A"                 
  0.059   0.069   0.072   0.075   0.086   0.104   0.112   0.117
 53 A'   20 A"   54 A'   55 A'   56 A'   57 A'   21 A"   22 A"                 
  0.120   0.137   0.146   0.182   0.190   0.200   0.226   0.234
 58 A'   59 A'   60 A'   61 A'   62 A'   63 A'   64 A'   23 A"                 
  0.284   0.293   0.316   0.332   0.342   0.349   0.354   0.377
 65 A'   24 A"   66 A'   67 A'   25 A"   68 A'   69 A'   70 A'                 
  0.395   0.417   0.419   0.432   0.448   0.451   0.483   0.493
 26 A"   27 A"   71 A'   28 A"   72 A'   73 A'   74 A'   75 A'                 
  0.518   0.522   0.527   0.581   0.592   0.616   0.626   0.650
 76 A'   29 A"   30 A"   77 A'   78 A'   31 A"   32 A"   79 A'                 
  0.706   0.737   0.779   0.789   0.804   0.816   0.842   0.883
 80 A'   81 A'   82 A'   83 A'   33 A"   34 A"   84 A'   85 A'                 
  0.933   1.006   1.013   1.127   1.178   1.178   1.309   1.353
 86 A'   87 A'   88 A'   89 A'   35 A"   90 A'   36 A"   37 A"                 
  1.382   1.387   1.393   1.417   1.419   1.478   1.496   1.625
 91 A'   38 A"   92 A'   93 A'   94 A'   95 A'   39 A"   96 A'                 
  1.628   1.659   1.731   1.886   1.974   2.002   2.031   2.107
 97 A'   40 A"   98 A'   99 A'   41 A"  100 A'  101 A'  102 A'                 
  2.129   2.220   2.287   2.453   2.595   2.693   2.741   2.837
103 A'   42 A"  104 A'  105 A'   43 A"   44 A"  106 A'  107 A'                 
  2.992   3.446   3.741   3.762   3.900   3.927   3.980   3.980
108 A'  109 A'   45 A"  110 A'   46 A"   47 A"  111 A'   48 A"                 
  3.988   4.016   4.058   4.095   4.107   4.225   4.296   4.345
112 A'  113 A'   49 A"   50 A"  114 A'  115 A'  116 A'  117 A'                 
  4.523   4.667   5.995   6.066   6.158   6.271   6.356   6.510
118 A'  119 A'   51 A"  120 A'  121 A'   52 A"  122 A'  123 A'                 
  6.712   7.516   7.577   7.657   9.782  23.348  23.376  25.777
124 A'   53 A"  125 A'  126 A'  127 A'  128 A'  129 A'   54 A"                 
 25.911  26.324  27.935  28.339  28.388  28.423  28.528  28.554
130 A'  131 A'  132 A'   55 A"  133 A'  134 A'   56 A"  135 A'                 
 28.557  28.626  28.712  47.967  66.725 127.883 127.925 127.978
 57 A"  136 A'  137 A'  138 A'  139 A'   58 A"  140 A'  141 A'                 
151.723 215.776 289.724 289.785 289.8921020.7851901.892
142 A'  143 A'   59 A"  144 A'  145 A'  146 A'  147 A'                         
 --------------------------------------------------------------

          Ground-State Mulliken Net Atomic Charges

     Atom                 Charge (a.u.)
  ----------------------------------------
      1 Cl                    0.346714
      2 I                     0.132082
      3 F                    -0.016047
      4 Br                   -0.008549
      5 C                    -0.414796
      6 C                    -0.039404
  ----------------------------------------
  Sum of atomic charges =     0.000000

 -----------------------------------------------------------------
                    Cartesian Multipole Moments
 -----------------------------------------------------------------
    Charge (ESU x 10^10)
                 0.0000
    Dipole Moment (Debye)
         X      -0.6756      Y       0.3781      Z      -0.0000
       Tot       0.7742
    Quadrupole Moments (Debye-Ang)
        XX     -70.4301     XY       3.0201     YY     -78.1706
        XZ      -0.0000     YZ      -0.0000     ZZ     -75.7145
    Octopole Moments (Debye-Ang^2)
       XXX     -43.5823    XXY       6.3862    XYY     -21.3218
       YYY     -13.1680    XXZ      -0.0000    XYZ      -0.0000
       YYZ      -0.0000    XZZ     -13.6045    YZZ      -5.7341
       ZZZ      -0.0000
    Hexadecapole Moments (Debye-Ang^3)
      XXXX   -1394.1158   XXXY      35.1063   XXYY    -328.5142
      XYYY       0.6329   YYYY    -631.1568   XXXZ      -0.0000
      XXYZ       0.0000   XYYZ      -0.0000   YYYZ       0.0000
      XXZZ    -259.7812   XYZZ      -2.6195   YYZZ    -121.2323
      XZZZ      -0.0000   YZZZ      -0.0000   ZZZZ     -93.1401
 -----------------------------------------------------------------
 Calculating analytic gradient of the SCF energy
 Gradient of SCF Energy
            1           2           3           4           5           6
    1  -0.0414013   0.0691018   0.0523041   0.0496876   0.1463139  -0.2760062
    2  -0.1379161  -0.2691131   0.0699186   0.2620251   0.0614757   0.0136098
    3  -0.0000000   0.0000000  -0.0000000  -0.0000000  -0.0000000   0.0000000
 Max gradient component =       2.760E-01
 RMS gradient           =       1.243E-01
 Gradient time:  CPU 15.78 s  wall 4.05 s
 Geometry Optimization Parameters
   NAtoms,    NIC,     NZ,  NCons,   NDum,   NFix, NCnnct, MaxDiis
        6      37       0       0       0       0       0       0

 Cartesian Hessian Update
 Hessian Updated using BFGS Update


** GEOMETRY OPTIMIZATION IN DELOCALIZED INTERNAL COORDINATES **
   Searching for a Minimum

   Optimization Cycle:   6

                       Coordinates (Angstroms)
     ATOM                X               Y               Z
      1  Cl        3.0613263370    0.8190567227    0.0000000000
      2  I        -1.1031204934    1.0643294870    0.0000000000
      3  F         2.8257189166   -1.3262756060    0.0000000000
      4  Br       -1.0290106859   -1.4105745657    0.0000000000
      5  C         1.9477720951   -0.2819478486    0.0000000000
      6  C         0.1713188963   -0.2412353693    0.0000000000
   Point Group: cs    Number of degrees of freedom:     9


   Energy is -10129.638132467

 Hessian Updated using BFGS Update

  9 Hessian modes will be used to form the next step
  Hessian Eigenvalues:
     0.049203    0.188508    0.249339    0.250039    0.332598    0.387364
     0.656060    0.967954    1.115851

 Minimum Search - Taking Simple RFO Step
 Searching for Lamda that Minimizes Along All modes
 Value Taken    Lamda =  -0.24182794
 Calculated Step too Large.  Step scaled by  0.352437
 Step Taken.  Stepsize is  0.300000

                             Maximum     Tolerance    Cnvgd?
         Gradient           0.191903      0.000300      NO
         Displacement       0.196964      0.001200      NO
         Energy change     -0.094868      0.000001      NO


 New Cartesian Coordinates Obtained by Inverse Iteration

 Displacement from previous Coordinates is:  0.326176
 ----------------------------------------------------------------
             Standard Nuclear Orientation (Angstroms)
    I     Atom           X                Y                Z
 ----------------------------------------------------------------
    1      Cl      3.0113865163     0.8416802622     0.0000000000
    2      I      -1.0445371161     1.0951313010     0.0000000000
    3      F       2.7348490249    -1.3375165036     0.0000000000
    4      Br     -0.9609385155    -1.4507690287     0.0000000000
    5      C       1.8929296132    -0.2818114185     0.0000000000
    6      C       0.2403155430    -0.2433617924     0.0000000000
 ----------------------------------------------------------------
 Molecular Point Group                 Cs    NOp =  2
 Largest Abelian Subgroup              Cs    NOp =  2
 Nuclear Repulsion Energy =  1048.6497221805 hartrees
 There are       63 alpha and       63 beta electrons
 Applying Cartesian multipole field
    Component          Value
    ---------          -----
     (2,0,0)        1.00000E-11
     (0,2,0)        2.00000E-11
     (0,0,2)       -3.00000E-11
 Nucleus-field energy     =     0.0000000238 hartrees
 Requested basis set is 6-311++G(d,p)
 There are 74 shells and 206 basis functions
 A cutoff of  1.0D-11 yielded   2098 shell pairs
 There are     17597 function pairs (     19673 Cartesian)
 Smallest overlap matrix eigenvalue = 6.66E-05
 Guess MOs from SCF MO coefficient file

 -----------------------------------------------------------------------
  General SCF calculation program by
  Eric Jon Sundstrom, Paul Horn, Yuezhi Mao, Dmitri Zuev, Alec White,
  David Stuck, Shaama M.S., Shane Yost, Joonho Lee, David Small,
  Daniel Levine, Susi Lehtola, Hugh Burton, Evgeny Epifanovsky
 -----------------------------------------------------------------------
 Exchange:     0.2000 Hartree-Fock + 0.0800 Slater + 0.7200 B88
 Correlation:  0.1900 VWN1RPA + 0.8100 LYP
 Using SG-1 standard quadrature grid
 using 4 threads for integral computing
 -------------------------------------------------------
 OpenMP Integral computing Module                
 Release: version 2.0, May 2017, Q-Chem Inc. Pleasanton 
 -------------------------------------------------------
 -------------------------------------------------------
 OpenMP BLAS3 based DFT computing Module                
 Release: version 1.0, May 2013, Q-Chem Inc. Pittsburgh 
 -------------------------------------------------------
 A restricted SCF calculation will be
 performed using DIIS
 SCF converges when DIIS error is below 1.0e-08
 ---------------------------------------
  Cycle       Energy         DIIS error
 ---------------------------------------
    1  -10129.7142789716      8.97e-04  
    2  -10129.7185134478      3.82e-04  
    3  -10129.7163648953      7.02e-04  
    4  -10129.7191240488      1.65e-04  
    5  -10129.7192648163      4.52e-05  
    6  -10129.7192709061      1.08e-05  
    7  -10129.7192713833      3.22e-06  
    8  -10129.7192714364      1.54e-06  
    9  -10129.7192714484      3.22e-07  
   10  -10129.7192714486      1.16e-07  
   11  -10129.7192714489      2.55e-08  
   12  -10129.7192714490      8.91e-09  Convergence criterion met
 ---------------------------------------
 SCF time:   CPU 52.06s  wall 14.00s 
 SCF   energy in the final basis set =   -10129.7192714490
 Total energy in the final basis set =   -10129.7192714490

 --------------------------------------------------------------
             Orbital Energies (a.u.) and Symmetries
 --------------------------------------------------------------

 Alpha MOs, Restricted
 -- Occupied --                  
******* -482.86 -176.32 -165.72 -165.72 -165.72 -101.60  -62.52
  1 A'    2 A'    3 A'    4 A'    1 A"    5 A'    6 A'    7 A'                 
-56.338 -56.335 -56.334 -35.818 -31.311 -31.306 -31.305 -24.729
  8 A'    2 A"    9 A'   10 A'   11 A'    3 A"   12 A'   13 A'                 
-22.962 -22.960 -22.960 -22.956 -22.956 -10.365 -10.293  -9.518
 14 A'    4 A"   15 A'   16 A'    5 A"   17 A'   18 A'   19 A'                 
 -8.730  -7.282  -7.273  -7.271  -6.562  -6.549  -6.548  -6.371
 20 A'   21 A'    6 A"   22 A'   23 A'    7 A"   24 A'   25 A'                 
 -4.784  -4.769  -4.769  -2.674  -2.669  -2.669  -2.658  -2.658
 26 A'    8 A"   27 A'   28 A'   29 A'    9 A"   10 A"   30 A'                 
 -2.053  -2.046  -2.046  -2.032  -2.032  -1.280  -0.948  -0.936
 31 A'   32 A'   11 A"   12 A"   33 A'   34 A'   35 A'   36 A'                 
 -0.729  -0.686  -0.608  -0.542  -0.528  -0.519  -0.451  -0.425
 37 A'   38 A'   39 A'   40 A'   41 A'   13 A"   42 A'   43 A'                 
 -0.422  -0.389  -0.370  -0.350  -0.288  -0.229  -0.225
 14 A"   15 A"   44 A'   45 A'   16 A"   17 A"   46 A'                         
 -- Virtual --                   
 -0.087  -0.047  -0.013   0.006   0.012   0.038   0.044   0.045
 18 A"   47 A'   48 A'   49 A'   50 A'   51 A'   52 A'   19 A"                 
  0.067   0.070   0.073   0.081   0.087   0.102   0.112   0.116
 53 A'   20 A"   54 A'   55 A'   56 A'   57 A'   21 A"   22 A"                 
  0.123   0.141   0.144   0.182   0.200   0.201   0.234   0.234
 58 A'   59 A'   60 A'   61 A'   62 A'   63 A'   64 A'   23 A"                 
  0.286   0.294   0.315   0.333   0.344   0.350   0.361   0.377
 65 A'   24 A"   66 A'   67 A'   68 A'   25 A"   69 A'   70 A'                 
  0.400   0.415   0.420   0.433   0.441   0.452   0.480   0.492
 26 A"   27 A"   71 A'   28 A"   72 A'   73 A'   74 A'   75 A'                 
  0.521   0.521   0.533   0.586   0.601   0.606   0.626   0.663
 76 A'   29 A"   30 A"   77 A'   78 A'   31 A"   32 A"   79 A'                 
  0.699   0.731   0.789   0.797   0.816   0.820   0.841   0.885
 80 A'   81 A'   82 A'   83 A'   33 A"   34 A"   84 A'   85 A'                 
  0.934   0.999   1.019   1.145   1.164   1.175   1.304   1.339
 86 A'   87 A'   88 A'   89 A'   35 A"   90 A'   36 A"   37 A"                 
  1.378   1.387   1.398   1.416   1.435   1.497   1.509   1.630
 38 A"   91 A'   92 A'   93 A'   94 A'   95 A'   39 A"   96 A'                 
  1.634   1.709   1.730   1.894   1.981   2.020   2.036   2.138
 97 A'   40 A"   98 A'   99 A'   41 A"  100 A'  101 A'  102 A'                 
  2.187   2.222   2.292   2.469   2.588   2.722   2.790   2.848
103 A'   42 A"  104 A'  105 A'   43 A"   44 A"  106 A'  107 A'                 
  3.011   3.534   3.740   3.759   3.905   3.939   3.974   3.980
108 A'  109 A'   45 A"  110 A'   46 A"   47 A"  111 A'   48 A"                 
  3.994   4.011   4.059   4.090   4.110   4.231   4.303   4.359
112 A'  113 A'   49 A"   50 A"  114 A'  115 A'  116 A'  117 A'                 
  4.509   4.696   5.996   6.065   6.159   6.272   6.356   6.530
118 A'  119 A'   51 A"  120 A'  121 A'   52 A"  122 A'  123 A'                 
  6.713   7.521   7.579   7.665   9.778  23.361  23.404  25.780
124 A'   53 A"  125 A'  126 A'  127 A'  128 A'  129 A'   54 A"                 
 25.923  26.351  27.932  28.340  28.387  28.423  28.527  28.553
130 A'  131 A'  132 A'   55 A"  133 A'  134 A'   56 A"  135 A'                 
 28.557  28.621  28.710  47.965  66.725 127.883 127.924 127.975
 57 A"  136 A'  137 A'  138 A'  139 A'   58 A"  140 A'  141 A'                 
151.719 215.769 289.728 289.785 289.8971020.7801901.887
142 A'  143 A'   59 A"  144 A'  145 A'  146 A'  147 A'                         

 Beta MOs, Restricted
 -- Occupied --                  
******* -482.86 -176.32 -165.72 -165.72 -165.72 -101.60  -62.52
  1 A'    2 A'    3 A'    4 A'    1 A"    5 A'    6 A'    7 A'                 
-56.338 -56.335 -56.334 -35.818 -31.311 -31.306 -31.305 -24.729
  8 A'    2 A"    9 A'   10 A'   11 A'    3 A"   12 A'   13 A'                 
-22.962 -22.960 -22.960 -22.956 -22.956 -10.365 -10.293  -9.518
 14 A'    4 A"   15 A'   16 A'    5 A"   17 A'   18 A'   19 A'                 
 -8.730  -7.282  -7.273  -7.271  -6.562  -6.549  -6.548  -6.371
 20 A'   21 A'    6 A"   22 A'   23 A'    7 A"   24 A'   25 A'                 
 -4.784  -4.769  -4.769  -2.674  -2.669  -2.669  -2.658  -2.658
 26 A'    8 A"   27 A'   28 A'   29 A'    9 A"   10 A"   30 A'                 
 -2.053  -2.046  -2.046  -2.032  -2.032  -1.280  -0.948  -0.936
 31 A'   32 A'   11 A"   12 A"   33 A'   34 A'   35 A'   36 A'                 
 -0.729  -0.686  -0.608  -0.542  -0.528  -0.519  -0.451  -0.425
 37 A'   38 A'   39 A'   40 A'   41 A'   13 A"   42 A'   43 A'                 
 -0.422  -0.389  -0.370  -0.350  -0.288  -0.229  -0.225
 14 A"   15 A"   44 A'   45 A'   16 A"   17 A"   46 A'                         
 -- Virtual --                   
 -0.087  -0.047  -0.013   0.006   0.012   0.038   0.044   0.045
 18 A"   47 A'   48 A'   49 A'   50 A'   51 A'   52 A'   19 A"                 
  0.067   0.070   0.073   0.081   0.087   0.102   0.112   0.116
 53 A'   20 A"   54 A'   55 A'   56 A'   57 A'   21 A"   22 A"                 
  0.123   0.141   0.144   0.182   0.200   0.201   0.234   0.234
 58 A'   59 A'   60 A'   61 A'   62 A'   63 A'   64 A'   23 A"                 
  0.286   0.294   0.315   0.333   0.344   0.350   0.361   0.377
 65 A'   24 A"   66 A'   67 A'   68 A'   25 A"   69 A'   70 A'                 
  0.400   0.415   0.420   0.433   0.441   0.452   0.480   0.492
 26 A"   27 A"   71 A'   28 A"   72 A'   73 A'   74 A'   75 A'                 
  0.521   0.521   0.533   0.586   0.601   0.606   0.626   0.663
 76 A'   29 A"   30 A"   77 A'   78 A'   31 A"   32 A"   79 A'                 
  0.699   0.731   0.789   0.797   0.816   0.820   0.841   0.885
 80 A'   81 A'   82 A'   83 A'   33 A"   34 A"   84 A'   85 A'                 
  0.934   0.999   1.019   1.145   1.164   1.175   1.304   1.339
 86 A'   87 A'   88 A'   89 A'   35 A"   90 A'   36 A"   37 A"                 
  1.378   1.387   1.398   1.416   1.435   1.497   1.509   1.630
 38 A"   91 A'   92 A'   93 A'   94 A'   95 A'   39 A"   96 A'                 
  1.634   1.709   1.730   1.894   1.981   2.020   2.036   2.138
 97 A'   40 A"   98 A'   99 A'   41 A"  100 A'  101 A'  102 A'                 
  2.187   2.222   2.292   2.469   2.588   2.722   2.790   2.848
103 A'   42 A"  104 A'  105 A'   43 A"   44 A"  106 A'  107 A'                 
  3.011   3.534   3.740   3.759   3.905   3.939   3.974   3.980
108 A'  109 A'   45 A"  110 A'   46 A"   47 A"  111 A'   48 A"                 
  3.994   4.011   4.059   4.090   4.110   4.231   4.303   4.359
112 A'  113 A'   49 A"   50 A"  114 A'  115 A'  116 A'  117 A'                 
  4.509   4.696   5.996   6.065   6.159   6.272   6.356   6.530
118 A'  119 A'   51 A"  120 A'  121 A'   52 A"  122 A'  123 A'                 
  6.713   7.521   7.579   7.665   9.778  23.361  23.404  25.780
124 A'   53 A"  125 A'  126 A'  127 A'  128 A'  129 A'   54 A"                 
 25.923  26.351  27.932  28.340  28.387  28.423  28.527  28.553
130 A'  131 A'  132 A'   55 A"  133 A'  134 A'   56 A"  135 A'                 
 28.557  28.621  28.710  47.965  66.725 127.883 127.924 127.975
 57 A"  136 A'  137 A'  138 A'  139 A'   58 A"  140 A'  141 A'                 
151.719 215.769 289.728 289.785 289.8971020.7801901.887
142 A'  143 A'   59 A"  144 A'  145 A'  146 A'  147 A'                         
 --------------------------------------------------------------

          Ground-State Mulliken Net Atomic Charges

     Atom                 Charge (a.u.)
  ----------------------------------------
      1 Cl                    0.339008
      2 I                     0.130308
      3 F                    -0.010752
      4 Br                   -0.021916
      5 C                    -0.425058
      6 C                    -0.011590
  ----------------------------------------
  Sum of atomic charges =    -0.000000

 -----------------------------------------------------------------
                    Cartesian Multipole Moments
 -----------------------------------------------------------------
    Charge (ESU x 10^10)
                -0.0000
    Dipole Moment (Debye)
         X      -0.6430      Y       0.4338      Z      -0.0000
       Tot       0.7757
    Quadrupole Moments (Debye-Ang)
        XX     -71.0055     XY       2.6035     YY     -77.6760
        XZ       0.0000     YZ       0.0000     ZZ     -75.6804
    Octopole Moments (Debye-Ang^2)
       XXX     -49.6558    XXY       5.4334    XYY     -23.6274
       YYY     -13.9452    XXZ       0.0000    XYZ       0.0000
       YYZ      -0.0000    XZZ     -15.3713    YZZ      -6.1674
       ZZZ      -0.0000
    Hexadecapole Moments (Debye-Ang^3)
      XXXX   -1325.4579   XXXY      28.7412   XXYY    -317.8934
      XYYY      -1.6380   YYYY    -653.5888   XXXZ       0.0000
      XXYZ       0.0000   XYYZ       0.0000   YYYZ       0.0000
      XXZZ    -246.9265   XYZZ      -3.6413   YYZZ    -125.5338
      XZZZ       0.0000   YZZZ       0.0000   ZZZZ     -92.8983
 -----------------------------------------------------------------
 Calculating analytic gradient of the SCF energy
 Gradient of SCF Energy
            1           2           3           4           5           6
    1  -0.0332912   0.0559855   0.0448312   0.0370151   0.1446176  -0.2491582
    2  -0.1158095  -0.2231086   0.0620836   0.2157317   0.0472631   0.0138397
    3  -0.0000000  -0.0000000  -0.0000000  -0.0000000   0.0000000   0.0000000
 Max gradient component =       2.492E-01
 RMS gradient           =       1.071E-01
 Gradient time:  CPU 16.15 s  wall 4.14 s
 Geometry Optimization Parameters
   NAtoms,    NIC,     NZ,  NCons,   NDum,   NFix, NCnnct, MaxDiis
        6      37       0       0       0       0       0       0

 Cartesian Hessian Update
 Hessian Updated using BFGS Update


** GEOMETRY OPTIMIZATION IN DELOCALIZED INTERNAL COORDINATES **
   Searching for a Minimum

   Optimization Cycle:   7

                       Coordinates (Angstroms)
     ATOM                X               Y               Z
      1  Cl        3.0113865163    0.8416802622    0.0000000000
      2  I        -1.0445371161    1.0951313010    0.0000000000
      3  F         2.7348490249   -1.3375165036    0.0000000000
      4  Br       -0.9609385155   -1.4507690287    0.0000000000
      5  C         1.8929296132   -0.2818114185    0.0000000000
      6  C         0.2403155430   -0.2433617924    0.0000000000
   Point Group: cs    Number of degrees of freedom:     9


   Energy is -10129.719271449

 Hessian Updated using BFGS Update

  9 Hessian modes will be used to form the next step
  Hessian Eigenvalues:
     0.053716    0.189259    0.249429    0.250078    0.328639    0.390492
     0.618950    0.967858    1.115172

 Minimum Search - Taking Simple RFO Step
 Searching for Lamda that Minimizes Along All modes
 Value Taken    Lamda =  -0.21345593
 Calculated Step too Large.  Step scaled by  0.353785
 Step Taken.  Stepsize is  0.300000

                             Maximum     Tolerance    Cnvgd?
         Gradient           0.173213      0.000300      NO
         Displacement       0.202159      0.001200      NO
         Energy change     -0.081139      0.000001      NO


 New Cartesian Coordinates Obtained by Inverse Iteration

 Displacement from previous Coordinates is:  0.331760
 ----------------------------------------------------------------
             Standard Nuclear Orientation (Angstroms)
    I     Atom           X                Y                Z
 ----------------------------------------------------------------
    1      Cl      2.9575697757     0.8627473675     0.0000000000
    2      I      -0.9834964859     1.1243137300     0.0000000000
    3      F       2.6448926737    -1.3481885414     0.0000000000
    4      Br     -0.8908808096    -1.4879080664     0.0000000000
    5      C       1.8347602321    -0.2814980548     0.0000000000
    6      C       0.3111596797    -0.2461136147     0.0000000000
 ----------------------------------------------------------------
 Molecular Point Group                 Cs    NOp =  2
 Largest Abelian Subgroup              Cs    NOp =  2
 Nuclear Repulsion Energy =  1048.5947430845 hartrees
 There are       63 alpha and       63 beta electrons
 Applying Cartesian multipole field
    Component          Value
    ---------          -----
     (2,0,0)        1.00000E-11
     (0,2,0)        2.00000E-11
     (0,0,2)       -3.00000E-11
 Nucleus-field energy     =     0.0000000236 hartrees
 Requested basis set is 6-311++G(d,p)
 There are 74 shells and 206 basis functions
 A cutoff of  1.0D-11 yielded   2099 shell pairs
 There are     17632 function pairs (     19712 Cartesian)
 Smallest overlap matrix eigenvalue = 4.50E-05
 Guess MOs from SCF MO coefficient file

 -----------------------------------------------------------------------
  General SCF calculation program by
  Eric Jon Sundstrom, Paul Horn, Yuezhi Mao, Dmitri Zuev, Alec White,
  David Stuck, Shaama M.S., Shane Yost, Joonho Lee, David Small,
  Daniel Levine, Susi Lehtola, Hugh Burton, Evgeny Epifanovsky
 -----------------------------------------------------------------------
 Exchange:     0.2000 Hartree-Fock + 0.0800 Slater + 0.7200 B88
 Correlation:  0.1900 VWN1RPA + 0.8100 LYP
 Using SG-1 standard quadrature grid
 using 4 threads for integral computing
 -------------------------------------------------------
 OpenMP Integral computing Module                
 Release: version 2.0, May 2017, Q-Chem Inc. Pleasanton 
 -------------------------------------------------------
 -------------------------------------------------------
 OpenMP BLAS3 based DFT computing Module                
 Release: version 1.0, May 2013, Q-Chem Inc. Pittsburgh 
 -------------------------------------------------------
 A restricted SCF calculation will be
 performed using DIIS
 SCF converges when DIIS error is below 1.0e-08
 ---------------------------------------
  Cycle       Energy         DIIS error
 ---------------------------------------
    1  -10129.7835923467      1.02e-03  
    2  -10129.7886693761      3.82e-04  
    3  -10129.7876987215      5.56e-04  
    4  -10129.7892948230      1.43e-04  
    5  -10129.7893914030      5.52e-05  
    6  -10129.7894039415      9.86e-06  
    7  -10129.7894043800      2.36e-06  
    8  -10129.7894044047      1.19e-06  
    9  -10129.7894044108      2.60e-07  
   10  -10129.7894044111      6.65e-08  
   11  -10129.7894044110      1.74e-08  
   12  -10129.7894044111      4.97e-09  Convergence criterion met
 ---------------------------------------
 SCF time:   CPU 52.39s  wall 14.00s 
 SCF   energy in the final basis set =   -10129.7894044111
 Total energy in the final basis set =   -10129.7894044111

 --------------------------------------------------------------
             Orbital Energies (a.u.) and Symmetries
 --------------------------------------------------------------

 Alpha MOs, Restricted
 -- Occupied --                  
******* -482.86 -176.32 -165.72 -165.72 -165.72 -101.60  -62.52
  1 A'    2 A'    3 A'    4 A'    1 A"    5 A'    6 A'    7 A'                 
-56.336 -56.333 -56.332 -35.818 -31.311 -31.306 -31.305 -24.730
  8 A'    2 A"    9 A'   10 A'   11 A'    3 A"   12 A'   13 A'                 
-22.961 -22.960 -22.960 -22.956 -22.956 -10.359 -10.288  -9.515
 14 A'    4 A"   15 A'   16 A'    5 A"   17 A'   18 A'   19 A'                 
 -8.728  -7.280  -7.270  -7.269  -6.560  -6.546  -6.545  -6.370
 20 A'   21 A'    6 A"   22 A'   23 A'    7 A"   24 A'   25 A'                 
 -4.784  -4.768  -4.768  -2.671  -2.667  -2.666  -2.655  -2.655
 26 A'    8 A"   27 A'   28 A'    9 A"   29 A'   10 A"   30 A'                 
 -2.052  -2.045  -2.045  -2.031  -2.031  -1.283  -0.943  -0.924
 31 A'   32 A'   11 A"   12 A"   33 A'   34 A'   35 A'   36 A'                 
 -0.737  -0.697  -0.616  -0.545  -0.526  -0.522  -0.449  -0.424
 37 A'   38 A'   39 A'   40 A'   41 A'   13 A"   42 A'   43 A'                 
 -0.418  -0.386  -0.366  -0.352  -0.290  -0.240  -0.232
 14 A"   15 A"   44 A'   45 A'   16 A"   17 A"   46 A'                         
 -- Virtual --                   
 -0.072  -0.042  -0.019   0.004   0.020   0.039   0.045   0.046
 18 A"   47 A'   48 A'   49 A'   50 A'   51 A'   52 A'   19 A"                 
  0.068   0.071   0.075   0.087   0.098   0.100   0.111   0.115
 53 A'   20 A"   54 A'   55 A'   56 A'   57 A'   21 A"   22 A"                 
  0.132   0.144   0.146   0.182   0.201   0.210   0.235   0.248
 58 A'   59 A'   60 A'   61 A'   62 A'   63 A'   23 A"   64 A'                 
  0.291   0.296   0.315   0.333   0.341   0.357   0.372   0.376
 65 A'   24 A"   66 A'   67 A'   68 A'   25 A"   69 A'   70 A'                 
  0.404   0.414   0.419   0.433   0.435   0.460   0.476   0.492
 26 A"   27 A"   71 A'   72 A'   28 A"   73 A'   74 A'   75 A'                 
  0.519   0.527   0.534   0.595   0.596   0.611   0.634   0.674
 29 A"   76 A'   30 A"   77 A'   31 A"   78 A'   32 A"   79 A'                 
  0.688   0.729   0.795   0.803   0.820   0.831   0.843   0.896
 80 A'   81 A'   82 A'   83 A'   33 A"   34 A"   84 A'   85 A'                 
  0.934   0.991   1.025   1.152   1.158   1.184   1.288   1.331
 86 A'   87 A'   88 A'   89 A'   35 A"   90 A'   36 A"   37 A"                 
  1.376   1.387   1.395   1.420   1.438   1.508   1.531   1.635
 38 A"   91 A'   92 A'   93 A'   94 A'   95 A'   39 A"   96 A'                 
  1.667   1.758   1.769   1.905   1.987   2.034   2.052   2.164
 97 A'   98 A'   40 A"   99 A'   41 A"  100 A'  101 A'  102 A'                 
  2.226   2.254   2.303   2.482   2.589   2.757   2.836   2.914
 42 A"  103 A'  104 A'  105 A'   43 A"   44 A"  106 A'  107 A'                 
  3.036   3.560   3.741   3.764   3.911   3.949   3.964   3.981
108 A'  109 A'   45 A"  110 A'   46 A"   47 A"  111 A'   48 A"                 
  4.006   4.012   4.058   4.087   4.116   4.236   4.303   4.365
112 A'  113 A'   49 A"   50 A"  114 A'  115 A'  116 A'  117 A'                 
  4.504   4.726   5.997   6.065   6.160   6.273   6.356   6.553
118 A'  119 A'   51 A"  120 A'  121 A'   52 A"  122 A'  123 A'                 
  6.717   7.525   7.579   7.675   9.776  23.351  23.547  25.782
124 A'   53 A"  125 A'  126 A'  127 A'  128 A'  129 A'   54 A"                 
 25.937  26.384  27.930  28.340  28.387  28.422  28.526  28.551
130 A'  131 A'  132 A'   55 A"  133 A'  134 A'   56 A"  135 A'                 
 28.557  28.617  28.709  47.963  66.728 127.883 127.922 127.973
 57 A"  136 A'  137 A'  138 A'  139 A'   58 A"  140 A'  141 A'                 
151.717 215.766 289.730 289.785 289.9041020.7761901.884
142 A'  143 A'   59 A"  144 A'  145 A'  146 A'  147 A'                         

 Beta MOs, Restricted
 -- Occupied --                  
******* -482.86 -176.32 -165.72 -165.72 -165.72 -101.60  -62.52
  1 A'    2 A'    3 A'    4 A'    1 A"    5 A'    6 A'    7 A'                 
-56.336 -56.333 -56.332 -35.818 -31.311 -31.306 -31.305 -24.730
  8 A'    2 A"    9 A'   10 A'   11 A'    3 A"   12 A'   13 A'                 
-22.961 -22.960 -22.960 -22.956 -22.956 -10.359 -10.288  -9.515
 14 A'    4 A"   15 A'   16 A'    5 A"   17 A'   18 A'   19 A'                 
 -8.728  -7.280  -7.270  -7.269  -6.560  -6.546  -6.545  -6.370
 20 A'   21 A'    6 A"   22 A'   23 A'    7 A"   24 A'   25 A'                 
 -4.784  -4.768  -4.768  -2.671  -2.667  -2.666  -2.655  -2.655
 26 A'    8 A"   27 A'   28 A'    9 A"   29 A'   10 A"   30 A'                 
 -2.052  -2.045  -2.045  -2.031  -2.031  -1.283  -0.943  -0.924
 31 A'   32 A'   11 A"   12 A"   33 A'   34 A'   35 A'   36 A'                 
 -0.737  -0.697  -0.616  -0.545  -0.526  -0.522  -0.449  -0.424
 37 A'   38 A'   39 A'   40 A'   41 A'   13 A"   42 A'   43 A'                 
 -0.418  -0.386  -0.366  -0.352  -0.290  -0.240  -0.232
 14 A"   15 A"   44 A'   45 A'   16 A"   17 A"   46 A'                         
 -- Virtual --                   
 -0.072  -0.042  -0.019   0.004   0.020   0.039   0.045   0.046
 18 A"   47 A'   48 A'   49 A'   50 A'   51 A'   52 A'   19 A"                 
  0.068   0.071   0.075   0.087   0.098   0.100   0.111   0.115
 53 A'   20 A"   54 A'   55 A'   56 A'   57 A'   21 A"   22 A"                 
  0.132   0.144   0.146   0.182   0.201   0.210   0.235   0.248
 58 A'   59 A'   60 A'   61 A'   62 A'   63 A'   23 A"   64 A'                 
  0.291   0.296   0.315   0.333   0.341   0.357   0.372   0.376
 65 A'   24 A"   66 A'   67 A'   68 A'   25 A"   69 A'   70 A'                 
  0.404   0.414   0.419   0.433   0.435   0.460   0.476   0.492
 26 A"   27 A"   71 A'   72 A'   28 A"   73 A'   74 A'   75 A'                 
  0.519   0.527   0.534   0.595   0.596   0.611   0.634   0.674
 29 A"   76 A'   30 A"   77 A'   31 A"   78 A'   32 A"   79 A'                 
  0.688   0.729   0.795   0.803   0.820   0.831   0.843   0.896
 80 A'   81 A'   82 A'   83 A'   33 A"   34 A"   84 A'   85 A'                 
  0.934   0.991   1.025   1.152   1.158   1.184   1.288   1.331
 86 A'   87 A'   88 A'   89 A'   35 A"   90 A'   36 A"   37 A"                 
  1.376   1.387   1.395   1.420   1.438   1.508   1.531   1.635
 38 A"   91 A'   92 A'   93 A'   94 A'   95 A'   39 A"   96 A'                 
  1.667   1.758   1.769   1.905   1.987   2.034   2.052   2.164
 97 A'   98 A'   40 A"   99 A'   41 A"  100 A'  101 A'  102 A'                 
  2.226   2.254   2.303   2.482   2.589   2.757   2.836   2.914
 42 A"  103 A'  104 A'  105 A'   43 A"   44 A"  106 A'  107 A'                 
  3.036   3.560   3.741   3.764   3.911   3.949   3.964   3.981
108 A'  109 A'   45 A"  110 A'   46 A"   47 A"  111 A'   48 A"                 
  4.006   4.012   4.058   4.087   4.116   4.236   4.303   4.365
112 A'  113 A'   49 A"   50 A"  114 A'  115 A'  116 A'  117 A'                 
  4.504   4.726   5.997   6.065   6.160   6.273   6.356   6.553
118 A'  119 A'   51 A"  120 A'  121 A'   52 A"  122 A'  123 A'                 
  6.717   7.525   7.579   7.675   9.776  23.351  23.547  25.782
124 A'   53 A"  125 A'  126 A'  127 A'  128 A'  129 A'   54 A"                 
 25.937  26.384  27.930  28.340  28.387  28.422  28.526  28.551
130 A'  131 A'  132 A'   55 A"  133 A'  134 A'   56 A"  135 A'                 
 28.557  28.617  28.709  47.963  66.728 127.883 127.922 127.973
 57 A"  136 A'  137 A'  138 A'  139 A'   58 A"  140 A'  141 A'                 
151.717 215.766 289.730 289.785 289.9041020.7761901.884
142 A'  143 A'   59 A"  144 A'  145 A'  146 A'  147 A'                         
 --------------------------------------------------------------

          Ground-State Mulliken Net Atomic Charges

     Atom                 Charge (a.u.)
  ----------------------------------------
      1 Cl                    0.333871
      2 I                     0.126099
      3 F                    -0.010325
      4 Br                   -0.033486
      5 C                    -0.435953
      6 C                     0.019793
  ----------------------------------------
  Sum of atomic charges =    -0.000000

 -----------------------------------------------------------------
                    Cartesian Multipole Moments
 -----------------------------------------------------------------
    Charge (ESU x 10^10)
                -0.0000
    Dipole Moment (Debye)
         X      -0.6321      Y       0.4700      Z       0.0000
       Tot       0.7876
    Quadrupole Moments (Debye-Ang)
        XX     -71.6092     XY       2.2888     YY     -77.2290
        XZ       0.0000     YZ      -0.0000     ZZ     -75.5910
    Octopole Moments (Debye-Ang^2)
       XXX     -56.0251    XXY       4.5643    XYY     -26.0241
       YYY     -14.7807    XXZ       0.0000    XYZ      -0.0000
       YYZ       0.0000    XZZ     -17.1070    YZZ      -6.6218
       ZZZ       0.0000
    Hexadecapole Moments (Debye-Ang^3)
      XXXX   -1257.2895   XXXY      23.5159   XXYY    -307.9159
      XYYY      -3.4054   YYYY    -675.0484   XXXZ       0.0000
      XXYZ       0.0000   XYYZ       0.0000   YYYZ       0.0000
      XXZZ    -234.0348   XYZZ      -4.5143   YYZZ    -129.7411
      XZZZ      -0.0000   YZZZ       0.0000   ZZZZ     -92.5899
 -----------------------------------------------------------------
 Calculating analytic gradient of the SCF energy
 Gradient of SCF Energy
            1           2           3           4           5           6
    1  -0.0276695   0.0467063   0.0361325   0.0283562   0.1241592  -0.2076846
    2  -0.0973224  -0.1877681   0.0561446   0.1797640   0.0358550   0.0133268
    3   0.0000000   0.0000000   0.0000000   0.0000000  -0.0000000  -0.0000000
 Max gradient component =       2.077E-01
 RMS gradient           =       8.983E-02
 Gradient time:  CPU 16.11 s  wall 4.13 s
 Geometry Optimization Parameters
   NAtoms,    NIC,     NZ,  NCons,   NDum,   NFix, NCnnct, MaxDiis
        6      37       0       0       0       0       0       0

 Cartesian Hessian Update
 Hessian Updated using BFGS Update


** GEOMETRY OPTIMIZATION IN DELOCALIZED INTERNAL COORDINATES **
   Searching for a Minimum

   Optimization Cycle:   8

                       Coordinates (Angstroms)
     ATOM                X               Y               Z
      1  Cl        2.9575697757    0.8627473675    0.0000000000
      2  I        -0.9834964859    1.1243137300    0.0000000000
      3  F         2.6448926737   -1.3481885414    0.0000000000
      4  Br       -0.8908808096   -1.4879080664    0.0000000000
      5  C         1.8347602321   -0.2814980548    0.0000000000
      6  C         0.3111596797   -0.2461136147    0.0000000000
   Point Group: cs    Number of degrees of freedom:     9


   Energy is -10129.789404411

 Hessian Updated using BFGS Update

  9 Hessian modes will be used to form the next step
  Hessian Eigenvalues:
     0.116035    0.180779    0.248546    0.250069    0.282600    0.391703
     0.552646    0.967825    1.115132

 Minimum Search - Taking Simple RFO Step
 Searching for Lamda that Minimizes Along All modes
 Value Taken    Lamda =  -0.15788050
 Calculated Step too Large.  Step scaled by  0.413907
 Step Taken.  Stepsize is  0.300000

                             Maximum     Tolerance    Cnvgd?
         Gradient           0.146436      0.000300      NO
         Displacement       0.198850      0.001200      NO
         Energy change     -0.070133      0.000001      NO


 New Cartesian Coordinates Obtained by Inverse Iteration

 Displacement from previous Coordinates is:  0.316672
 ----------------------------------------------------------------
             Standard Nuclear Orientation (Angstroms)
    I     Atom           X                Y                Z
 ----------------------------------------------------------------
    1      Cl      2.9079364645     0.8867404545     0.0000000000
    2      I      -0.9271850815     1.1590423729     0.0000000000
    3      F       2.5599383991    -1.3622467253     0.0000000000
    4      Br     -0.8246413549    -1.5294973282     0.0000000000
    5      C       1.7813960397    -0.2817041589     0.0000000000
    6      C       0.3765605988    -0.2489817948     0.0000000000
 ----------------------------------------------------------------
 Molecular Point Group                 Cs    NOp =  2
 Largest Abelian Subgroup              Cs    NOp =  2
 Nuclear Repulsion Energy =  1046.7792191086 hartrees
 There are       63 alpha and       63 beta electrons
 Applying Cartesian multipole field
    Component          Value
    ---------          -----
     (2,0,0)        1.00000E-11
     (0,2,0)        2.00000E-11
     (0,0,2)       -3.00000E-11
 Nucleus-field energy     =     0.0000000236 hartrees
 Requested basis set is 6-311++G(d,p)
 There are 74 shells and 206 basis functions
 A cutoff of  1.0D-11 yielded   2113 shell pairs
 There are     17707 function pairs (     19799 Cartesian)
 Smallest overlap matrix eigenvalue = 3.05E-05
 Guess MOs from SCF MO coefficient file

 -----------------------------------------------------------------------
  General SCF calculation program by
  Eric Jon Sundstrom, Paul Horn, Yuezhi Mao, Dmitri Zuev, Alec White,
  David Stuck, Shaama M.S., Shane Yost, Joonho Lee, David Small,
  Daniel Levine, Susi Lehtola, Hugh Burton, Evgeny Epifanovsky
 -----------------------------------------------------------------------
 Exchange:     0.2000 Hartree-Fock + 0.0800 Slater + 0.7200 B88
 Correlation:  0.1900 VWN1RPA + 0.8100 LYP
 Using SG-1 standard quadrature grid
 using 4 threads for integral computing
 -------------------------------------------------------
 OpenMP Integral computing Module                
 Release: version 2.0, May 2017, Q-Chem Inc. Pleasanton 
 -------------------------------------------------------
 -------------------------------------------------------
 OpenMP BLAS3 based DFT computing Module                
 Release: version 1.0, May 2013, Q-Chem Inc. Pittsburgh 
 -------------------------------------------------------
 A restricted SCF calculation will be
 performed using DIIS
 SCF converges when DIIS error is below 1.0e-08
 ---------------------------------------
  Cycle       Energy         DIIS error
 ---------------------------------------
    1  -10129.8389661912      1.14e-03  
    2  -10129.8447060339      4.08e-04  
    3  -10129.8441315303      5.14e-04  
    4  -10129.8454769219      1.06e-04  
    5  -10129.8455239568      4.48e-05  
    6  -10129.8455324485      1.08e-05  
    7  -10129.8455329866      1.82e-06  
    8  -10129.8455330008      9.65e-07  
    9  -10129.8455330043      2.37e-07  
   10  -10129.8455330046      5.08e-08  
   11  -10129.8455330046      1.32e-08  
   12  -10129.8455330046      2.74e-09  Convergence criterion met
 ---------------------------------------
 SCF time:   CPU 52.74s  wall 14.00s 
 SCF   energy in the final basis set =   -10129.8455330046
 Total energy in the final basis set =   -10129.8455330046

 --------------------------------------------------------------
             Orbital Energies (a.u.) and Symmetries
 --------------------------------------------------------------

 Alpha MOs, Restricted
 -- Occupied --                  
******* -482.86 -176.32 -165.72 -165.72 -165.72 -101.60  -62.51
  1 A'    2 A'    3 A'    4 A'    1 A"    5 A'    6 A'    7 A'                 
-56.335 -56.331 -56.331 -35.818 -31.312 -31.306 -31.305 -24.730
  8 A'    2 A"    9 A'   10 A'   11 A'    3 A"   12 A'   13 A'                 
-22.962 -22.961 -22.960 -22.956 -22.956 -10.351 -10.282  -9.513
 14 A'    4 A"   15 A'   16 A'    5 A"   17 A'   18 A'   19 A'                 
 -8.726  -7.277  -7.267  -7.266  -6.558  -6.544  -6.543  -6.370
 20 A'   21 A'    6 A"   22 A'   23 A'    7 A"   24 A'   25 A'                 
 -4.783  -4.768  -4.767  -2.670  -2.665  -2.665  -2.653  -2.653
 26 A'    8 A"   27 A'   28 A'    9 A"   29 A'   10 A"   30 A'                 
 -2.051  -2.045  -2.045  -2.031  -2.031  -1.285  -0.940  -0.911
 31 A'   32 A'   11 A"   12 A"   33 A'   34 A'   35 A'   36 A'                 
 -0.753  -0.703  -0.620  -0.548  -0.524  -0.523  -0.447  -0.422
 37 A'   38 A'   39 A'   40 A'   13 A"   41 A'   42 A'   43 A'                 
 -0.415  -0.382  -0.361  -0.353  -0.292  -0.251  -0.240
 14 A"   15 A"   44 A'   45 A'   16 A"   17 A"   46 A'                         
 -- Virtual --                   
 -0.054  -0.045  -0.027   0.002   0.024   0.040   0.045   0.047
 18 A"   47 A'   48 A'   49 A'   50 A'   51 A'   52 A'   19 A"                 
  0.068   0.072   0.076   0.088   0.099   0.106   0.110   0.115
 53 A'   20 A"   54 A'   55 A'   56 A'   57 A'   21 A"   22 A"                 
  0.138   0.148   0.156   0.184   0.202   0.217   0.235   0.262
 58 A'   59 A'   60 A'   61 A'   62 A'   63 A'   23 A"   64 A'                 
  0.297   0.300   0.315   0.332   0.342   0.364   0.376   0.388
 24 A"   65 A'   66 A'   67 A'   68 A'   25 A"   69 A'   70 A'                 
  0.406   0.412   0.413   0.433   0.438   0.469   0.477   0.494
 26 A"   71 A'   27 A"   72 A'   28 A"   73 A'   74 A'   75 A'                 
  0.514   0.534   0.534   0.586   0.612   0.618   0.647   0.675
 29 A"   30 A"   76 A'   31 A"   77 A'   78 A'   32 A"   79 A'                 
  0.686   0.730   0.784   0.816   0.822   0.842   0.850   0.909
 80 A'   81 A'   82 A'   83 A'   33 A"   34 A"   84 A'   85 A'                 
  0.931   0.983   1.024   1.153   1.162   1.195   1.265   1.330
 86 A'   87 A'   88 A'   89 A'   35 A"   90 A'   36 A"   37 A"                 
  1.378   1.385   1.389   1.426   1.430   1.500   1.555   1.652
 38 A"   91 A'   92 A'   93 A'   94 A'   95 A'   39 A"   96 A'                 
  1.706   1.801   1.828   1.919   1.994   2.037   2.092   2.189
 97 A'   98 A'   40 A"   99 A'   41 A"  100 A'  101 A'  102 A'                 
  2.229   2.285   2.338   2.491   2.597   2.789   2.848   3.007
 42 A"  103 A'  104 A'  105 A'   43 A"   44 A"  106 A'  107 A'                 
  3.098   3.506   3.744   3.768   3.918   3.956   3.957   3.980
108 A'  109 A'   45 A"  110 A'   46 A"  111 A'   47 A"   48 A"                 
  4.003   4.033   4.052   4.084   4.121   4.239   4.291   4.368
112 A'  113 A'   49 A"   50 A"  114 A'  115 A'  116 A'  117 A'                 
  4.502   4.751   5.997   6.064   6.155   6.276   6.357   6.574
118 A'  119 A'   51 A"  120 A'  121 A'   52 A"  122 A'  123 A'                 
  6.722   7.529   7.579   7.682   9.773  23.321  23.826  25.784
124 A'   53 A"  125 A'  126 A'  127 A'  128 A'  129 A'   54 A"                 
 25.948  26.417  27.927  28.340  28.385  28.419  28.525  28.548
130 A'  131 A'  132 A'   55 A"  133 A'  134 A'   56 A"  135 A'                 
 28.556  28.611  28.708  47.959  66.731 127.883 127.920 127.969
 57 A"  136 A'  137 A'  138 A'  139 A'   58 A"  140 A'  141 A'                 
151.713 215.763 289.732 289.784 289.9081020.7701901.880
142 A'  143 A'   59 A"  144 A'  145 A'  146 A'  147 A'                         

 Beta MOs, Restricted
 -- Occupied --                  
******* -482.86 -176.32 -165.72 -165.72 -165.72 -101.60  -62.51
  1 A'    2 A'    3 A'    4 A'    1 A"    5 A'    6 A'    7 A'                 
-56.335 -56.331 -56.331 -35.818 -31.312 -31.306 -31.305 -24.730
  8 A'    2 A"    9 A'   10 A'   11 A'    3 A"   12 A'   13 A'                 
-22.962 -22.961 -22.960 -22.956 -22.956 -10.351 -10.282  -9.513
 14 A'    4 A"   15 A'   16 A'    5 A"   17 A'   18 A'   19 A'                 
 -8.726  -7.277  -7.267  -7.266  -6.558  -6.544  -6.543  -6.370
 20 A'   21 A'    6 A"   22 A'   23 A'    7 A"   24 A'   25 A'                 
 -4.783  -4.768  -4.767  -2.670  -2.665  -2.665  -2.653  -2.653
 26 A'    8 A"   27 A'   28 A'    9 A"   29 A'   10 A"   30 A'                 
 -2.051  -2.045  -2.045  -2.031  -2.031  -1.285  -0.940  -0.911
 31 A'   32 A'   11 A"   12 A"   33 A'   34 A'   35 A'   36 A'                 
 -0.753  -0.703  -0.620  -0.548  -0.524  -0.523  -0.447  -0.422
 37 A'   38 A'   39 A'   40 A'   13 A"   41 A'   42 A'   43 A'                 
 -0.415  -0.382  -0.361  -0.353  -0.292  -0.251  -0.240
 14 A"   15 A"   44 A'   45 A'   16 A"   17 A"   46 A'                         
 -- Virtual --                   
 -0.054  -0.045  -0.027   0.002   0.024   0.040   0.045   0.047
 18 A"   47 A'   48 A'   49 A'   50 A'   51 A'   52 A'   19 A"                 
  0.068   0.072   0.076   0.088   0.099   0.106   0.110   0.115
 53 A'   20 A"   54 A'   55 A'   56 A'   57 A'   21 A"   22 A"                 
  0.138   0.148   0.156   0.184   0.202   0.217   0.235   0.262
 58 A'   59 A'   60 A'   61 A'   62 A'   63 A'   23 A"   64 A'                 
  0.297   0.300   0.315   0.332   0.342   0.364   0.376   0.388
 24 A"   65 A'   66 A'   67 A'   68 A'   25 A"   69 A'   70 A'                 
  0.406   0.412   0.413   0.433   0.438   0.469   0.477   0.494
 26 A"   71 A'   27 A"   72 A'   28 A"   73 A'   74 A'   75 A'                 
  0.514   0.534   0.534   0.586   0.612   0.618   0.647   0.675
 29 A"   30 A"   76 A'   31 A"   77 A'   78 A'   32 A"   79 A'                 
  0.686   0.730   0.784   0.816   0.822   0.842   0.850   0.909
 80 A'   81 A'   82 A'   83 A'   33 A"   34 A"   84 A'   85 A'                 
  0.931   0.983   1.024   1.153   1.162   1.195   1.265   1.330
 86 A'   87 A'   88 A'   89 A'   35 A"   90 A'   36 A"   37 A"                 
  1.378   1.385   1.389   1.426   1.430   1.500   1.555   1.652
 38 A"   91 A'   92 A'   93 A'   94 A'   95 A'   39 A"   96 A'                 
  1.706   1.801   1.828   1.919   1.994   2.037   2.092   2.189
 97 A'   98 A'   40 A"   99 A'   41 A"  100 A'  101 A'  102 A'                 
  2.229   2.285   2.338   2.491   2.597   2.789   2.848   3.007
 42 A"  103 A'  104 A'  105 A'   43 A"   44 A"  106 A'  107 A'                 
  3.098   3.506   3.744   3.768   3.918   3.956   3.957   3.980
108 A'  109 A'   45 A"  110 A'   46 A"  111 A'   47 A"   48 A"                 
  4.003   4.033   4.052   4.084   4.121   4.239   4.291   4.368
112 A'  113 A'   49 A"   50 A"  114 A'  115 A'  116 A'  117 A'                 
  4.502   4.751   5.997   6.064   6.155   6.276   6.357   6.574
118 A'  119 A'   51 A"  120 A'  121 A'   52 A"  122 A'  123 A'                 
  6.722   7.529   7.579   7.682   9.773  23.321  23.826  25.784
124 A'   53 A"  125 A'  126 A'  127 A'  128 A'  129 A'   54 A"                 
 25.948  26.417  27.927  28.340  28.385  28.419  28.525  28.548
130 A'  131 A'  132 A'   55 A"  133 A'  134 A'   56 A"  135 A'                 
 28.556  28.611  28.708  47.959  66.731 127.883 127.920 127.969
 57 A"  136 A'  137 A'  138 A'  139 A'   58 A"  140 A'  141 A'                 
151.713 215.763 289.732 289.784 289.9081020.7701901.880
142 A'  143 A'   59 A"  144 A'  145 A'  146 A'  147 A'                         
 --------------------------------------------------------------

          Ground-State Mulliken Net Atomic Charges

     Atom                 Charge (a.u.)
  ----------------------------------------
      1 Cl                    0.332010
      2 I                     0.124319
      3 F                    -0.013220
      4 Br                   -0.043410
      5 C                    -0.445667
      6 C                     0.045969
  ----------------------------------------
  Sum of atomic charges =    -0.000000

 -----------------------------------------------------------------
                    Cartesian Multipole Moments
 -----------------------------------------------------------------
    Charge (ESU x 10^10)
                -0.0000
    Dipole Moment (Debye)
         X      -0.6523      Y       0.5184      Z      -0.0000
       Tot       0.8332
    Quadrupole Moments (Debye-Ang)
        XX     -72.2196     XY       2.0462     YY     -76.7090
        XZ      -0.0000     YZ      -0.0000     ZZ     -75.5077
    Octopole Moments (Debye-Ang^2)
       XXX     -62.1086    XXY       3.7553    XYY     -28.3806
       YYY     -15.8666    XXZ      -0.0000    XYZ      -0.0000
       YYZ      -0.0000    XZZ     -18.7082    YZZ      -7.1569
       ZZZ       0.0000
    Hexadecapole Moments (Debye-Ang^3)
      XXXX   -1197.8420   XXXY      19.2002   XXYY    -300.4927
      XYYY      -4.7247   YYYY    -700.3418   XXXZ      -0.0000
      XXYZ      -0.0000   XYYZ      -0.0000   YYYZ      -0.0000
      XXZZ    -222.6670   XYZZ      -5.2809   YYZZ    -134.8221
      XZZZ      -0.0000   YZZZ      -0.0000   ZZZZ     -92.3928
 -----------------------------------------------------------------
 Calculating analytic gradient of the SCF energy
 Gradient of SCF Energy
            1           2           3           4           5           6
    1  -0.0224111   0.0371680   0.0260360   0.0208240   0.0699122  -0.1315291
    2  -0.0783070  -0.1533746   0.0492534   0.1462397   0.0264814   0.0097071
    3  -0.0000000   0.0000000   0.0000000  -0.0000000  -0.0000000   0.0000000
 Max gradient component =       1.534E-01
 RMS gradient           =       6.644E-02
 Gradient time:  CPU 16.34 s  wall 4.19 s
 Geometry Optimization Parameters
   NAtoms,    NIC,     NZ,  NCons,   NDum,   NFix, NCnnct, MaxDiis
        6      37       0       0       0       0       0       0

 Cartesian Hessian Update
 Hessian Updated using BFGS Update


** GEOMETRY OPTIMIZATION IN DELOCALIZED INTERNAL COORDINATES **
   Searching for a Minimum

   Optimization Cycle:   9

                       Coordinates (Angstroms)
     ATOM                X               Y               Z
      1  Cl        2.9079364645    0.8867404545    0.0000000000
      2  I        -0.9271850815    1.1590423729    0.0000000000
      3  F         2.5599383991   -1.3622467253    0.0000000000
      4  Br       -0.8246413549   -1.5294973282    0.0000000000
      5  C         1.7813960397   -0.2817041589    0.0000000000
      6  C         0.3765605988   -0.2489817948    0.0000000000
   Point Group: cs    Number of degrees of freedom:     9


   Energy is -10129.845533005

 Hessian Updated using BFGS Update

  9 Hessian modes will be used to form the next step
  Hessian Eigenvalues:
     0.153370    0.225439    0.248034    0.250374    0.278471    0.395055
     0.527919    0.967829    1.115178

 Minimum Search - Taking Simple RFO Step
 Searching for Lamda that Minimizes Along All modes
 Value Taken    Lamda =  -0.09227990
 Calculated Step too Large.  Step scaled by  0.521655
 Step Taken.  Stepsize is  0.300000

                             Maximum     Tolerance    Cnvgd?
         Gradient           0.102517      0.000300      NO
         Displacement       0.222021      0.001200      NO
         Energy change     -0.056129      0.000001      NO


 New Cartesian Coordinates Obtained by Inverse Iteration

 Displacement from previous Coordinates is:  0.249901
 ----------------------------------------------------------------
             Standard Nuclear Orientation (Angstroms)
    I     Atom           X                Y                Z
 ----------------------------------------------------------------
    1      Cl      2.8841238012     0.9201928391     0.0000000000
    2      I      -0.8947394301     1.2091758673     0.0000000000
    3      F       2.4937727256    -1.3854397532     0.0000000000
    4      Br     -0.7787802550    -1.5864621861     0.0000000000
    5      C       1.7564288683    -0.2836243340     0.0000000000
    6      C       0.4131993558    -0.2504896130     0.0000000000
 ----------------------------------------------------------------
 Molecular Point Group                 Cs    NOp =  2
 Largest Abelian Subgroup              Cs    NOp =  2
 Nuclear Repulsion Energy =  1034.6516346207 hartrees
 There are       63 alpha and       63 beta electrons
 Applying Cartesian multipole field
    Component          Value
    ---------          -----
     (2,0,0)        1.00000E-11
     (0,2,0)        2.00000E-11
     (0,0,2)       -3.00000E-11
 Nucleus-field energy     =     0.0000000242 hartrees
 Requested basis set is 6-311++G(d,p)
 There are 74 shells and 206 basis functions
 A cutoff of  1.0D-11 yielded   2109 shell pairs
 There are     17661 function pairs (     19734 Cartesian)
 Smallest overlap matrix eigenvalue = 2.61E-05
 Guess MOs from SCF MO coefficient file

 -----------------------------------------------------------------------
  General SCF calculation program by
  Eric Jon Sundstrom, Paul Horn, Yuezhi Mao, Dmitri Zuev, Alec White,
  David Stuck, Shaama M.S., Shane Yost, Joonho Lee, David Small,
  Daniel Levine, Susi Lehtola, Hugh Burton, Evgeny Epifanovsky
 -----------------------------------------------------------------------
 Exchange:     0.2000 Hartree-Fock + 0.0800 Slater + 0.7200 B88
 Correlation:  0.1900 VWN1RPA + 0.8100 LYP
 Using SG-1 standard quadrature grid
 using 4 threads for integral computing
 -------------------------------------------------------
 OpenMP Integral computing Module                
 Release: version 2.0, May 2017, Q-Chem Inc. Pleasanton 
 -------------------------------------------------------
 -------------------------------------------------------
 OpenMP BLAS3 based DFT computing Module                
 Release: version 1.0, May 2013, Q-Chem Inc. Pittsburgh 
 -------------------------------------------------------
 A restricted SCF calculation will be
 performed using DIIS
 SCF converges when DIIS error is below 1.0e-08
 ---------------------------------------
  Cycle       Energy         DIIS error
 ---------------------------------------
    1  -10129.8806959613      8.98e-04  
    2  -10129.8845889359      3.36e-04  
    3  -10129.8841670608      4.30e-04  
    4  -10129.8851125803      9.40e-05  
    5  -10129.8851530276      2.17e-05  
    6  -10129.8851546125      8.53e-06  
    7  -10129.8851548662      1.38e-06  
    8  -10129.8851548735      8.59e-07  
    9  -10129.8851548770      1.88e-07  
   10  -10129.8851548772      4.69e-08  
   11  -10129.8851548773      1.13e-08  
   12  -10129.8851548773      2.08e-09  Convergence criterion met
 ---------------------------------------
 SCF time:   CPU 52.56s  wall 14.00s 
 SCF   energy in the final basis set =   -10129.8851548773
 Total energy in the final basis set =   -10129.8851548773

 --------------------------------------------------------------
             Orbital Energies (a.u.) and Symmetries
 --------------------------------------------------------------

 Alpha MOs, Restricted
 -- Occupied --                  
******* -482.86 -176.32 -165.73 -165.72 -165.72 -101.60  -62.51
  1 A'    2 A'    3 A'    4 A'    1 A"    5 A'    6 A'    7 A'                 
-56.334 -56.330 -56.330 -35.819 -31.312 -31.306 -31.306 -24.732
  8 A'    2 A"    9 A'   10 A'   11 A'    3 A"   12 A'   13 A'                 
-22.963 -22.961 -22.961 -22.957 -22.957 -10.346 -10.280  -9.512
 14 A'    4 A"   15 A'   16 A'    5 A"   17 A'   18 A'   19 A'                 
 -8.724  -7.277  -7.267  -7.266  -6.556  -6.542  -6.541  -6.370
 20 A'   21 A'    6 A"   22 A'   23 A'    7 A"   24 A'   25 A'                 
 -4.784  -4.768  -4.767  -2.668  -2.663  -2.663  -2.651  -2.651
 26 A'    8 A"   27 A'   28 A'    9 A"   29 A'   10 A"   30 A'                 
 -2.051  -2.045  -2.045  -2.031  -2.031  -1.286  -0.935  -0.897
 31 A'   32 A'   11 A"   12 A"   33 A'   34 A'   35 A'   36 A'                 
 -0.764  -0.703  -0.621  -0.550  -0.526  -0.519  -0.444  -0.420
 37 A'   38 A'   39 A'   40 A'   13 A"   41 A'   42 A'   43 A'                 
 -0.411  -0.377  -0.357  -0.352  -0.294  -0.258  -0.250
 14 A"   15 A"   44 A'   45 A'   16 A"   17 A"   46 A'                         
 -- Virtual --                   
 -0.051  -0.042  -0.035   0.000   0.025   0.039   0.046   0.048
 47 A'   18 A"   48 A'   49 A'   50 A'   51 A'   52 A'   19 A"                 
  0.066   0.072   0.075   0.088   0.099   0.107   0.109   0.115
 53 A'   20 A"   54 A'   55 A'   56 A'   57 A'   21 A"   22 A"                 
  0.138   0.151   0.164   0.186   0.203   0.219   0.235   0.264
 58 A'   59 A'   60 A'   61 A'   62 A'   63 A'   23 A"   64 A'                 
  0.298   0.304   0.314   0.333   0.343   0.371   0.375   0.400
 24 A"   65 A'   66 A'   67 A'   68 A'   25 A"   69 A'   70 A'                 
  0.402   0.405   0.416   0.433   0.441   0.463   0.486   0.495
 71 A'   26 A"   27 A"   72 A'   28 A"   73 A'   74 A'   75 A'                 
  0.509   0.533   0.545   0.574   0.617   0.628   0.658   0.665
 29 A"   30 A"   76 A'   31 A"   77 A'   78 A'   32 A"   79 A'                 
  0.694   0.732   0.763   0.823   0.823   0.849   0.857   0.914
 80 A'   81 A'   82 A'   83 A'   33 A"   34 A"   84 A'   85 A'                 
  0.928   0.970   1.014   1.148   1.165   1.195   1.249   1.330
 86 A'   87 A'   88 A'   89 A'   35 A"   90 A'   36 A"   37 A"                 
  1.376   1.379   1.385   1.418   1.433   1.499   1.566   1.662
 91 A'   38 A"   92 A'   93 A'   94 A'   95 A'   39 A"   96 A'                 
  1.712   1.828   1.858   1.928   1.999   2.037   2.123   2.204
 97 A'   98 A'   40 A"   99 A'   41 A"  100 A'  101 A'  102 A'                 
  2.231   2.281   2.355   2.491   2.604   2.803   2.849   3.032
 42 A"  103 A'  104 A'  105 A'   43 A"   44 A"  106 A'  107 A'                 
  3.157   3.439   3.745   3.770   3.928   3.952   3.961   3.980
108 A'  109 A'   45 A"  110 A'   46 A"  111 A'   47 A"   48 A"                 
  3.998   4.039   4.050   4.081   4.122   4.238   4.261   4.369
112 A'   49 A"  113 A'   50 A"  114 A'  115 A'  116 A'  117 A'                 
  4.495   4.762   5.997   6.059   6.139   6.275   6.356   6.582
118 A'  119 A'   51 A"  120 A'  121 A'   52 A"  122 A'  123 A'                 
  6.719   7.532   7.579   7.683   9.762  23.294  24.035  25.783
124 A'   53 A"  125 A'  126 A'  127 A'  128 A'  129 A'   54 A"                 
 25.946  26.426  27.916  28.339  28.382  28.411  28.523  28.543
130 A'  131 A'  132 A'   55 A"  133 A'  134 A'   56 A"  135 A'                 
 28.554  28.603  28.702  47.949  66.730 127.882 127.916 127.960
 57 A"  136 A'  137 A'  138 A'  139 A'   58 A"  140 A'  141 A'                 
151.703 215.751 289.733 289.782 289.9071020.7551901.869
142 A'  143 A'   59 A"  144 A'  145 A'  146 A'  147 A'                         

 Beta MOs, Restricted
 -- Occupied --                  
******* -482.86 -176.32 -165.73 -165.72 -165.72 -101.60  -62.51
  1 A'    2 A'    3 A'    4 A'    1 A"    5 A'    6 A'    7 A'                 
-56.334 -56.330 -56.330 -35.819 -31.312 -31.306 -31.306 -24.732
  8 A'    2 A"    9 A'   10 A'   11 A'    3 A"   12 A'   13 A'                 
-22.963 -22.961 -22.961 -22.957 -22.957 -10.346 -10.280  -9.512
 14 A'    4 A"   15 A'   16 A'    5 A"   17 A'   18 A'   19 A'                 
 -8.724  -7.277  -7.267  -7.266  -6.556  -6.542  -6.541  -6.370
 20 A'   21 A'    6 A"   22 A'   23 A'    7 A"   24 A'   25 A'                 
 -4.784  -4.768  -4.767  -2.668  -2.663  -2.663  -2.651  -2.651
 26 A'    8 A"   27 A'   28 A'    9 A"   29 A'   10 A"   30 A'                 
 -2.051  -2.045  -2.045  -2.031  -2.031  -1.286  -0.935  -0.897
 31 A'   32 A'   11 A"   12 A"   33 A'   34 A'   35 A'   36 A'                 
 -0.764  -0.703  -0.621  -0.550  -0.526  -0.519  -0.444  -0.420
 37 A'   38 A'   39 A'   40 A'   13 A"   41 A'   42 A'   43 A'                 
 -0.411  -0.377  -0.357  -0.352  -0.294  -0.258  -0.250
 14 A"   15 A"   44 A'   45 A'   16 A"   17 A"   46 A'                         
 -- Virtual --                   
 -0.051  -0.042  -0.035   0.000   0.025   0.039   0.046   0.048
 47 A'   18 A"   48 A'   49 A'   50 A'   51 A'   52 A'   19 A"                 
  0.066   0.072   0.075   0.088   0.099   0.107   0.109   0.115
 53 A'   20 A"   54 A'   55 A'   56 A'   57 A'   21 A"   22 A"                 
  0.138   0.151   0.164   0.186   0.203   0.219   0.235   0.264
 58 A'   59 A'   60 A'   61 A'   62 A'   63 A'   23 A"   64 A'                 
  0.298   0.304   0.314   0.333   0.343   0.371   0.375   0.400
 24 A"   65 A'   66 A'   67 A'   68 A'   25 A"   69 A'   70 A'                 
  0.402   0.405   0.416   0.433   0.441   0.463   0.486   0.495
 71 A'   26 A"   27 A"   72 A'   28 A"   73 A'   74 A'   75 A'                 
  0.509   0.533   0.545   0.574   0.617   0.628   0.658   0.665
 29 A"   30 A"   76 A'   31 A"   77 A'   78 A'   32 A"   79 A'                 
  0.694   0.732   0.763   0.823   0.823   0.849   0.857   0.914
 80 A'   81 A'   82 A'   83 A'   33 A"   34 A"   84 A'   85 A'                 
  0.928   0.970   1.014   1.148   1.165   1.195   1.249   1.330
 86 A'   87 A'   88 A'   89 A'   35 A"   90 A'   36 A"   37 A"                 
  1.376   1.379   1.385   1.418   1.433   1.499   1.566   1.662
 91 A'   38 A"   92 A'   93 A'   94 A'   95 A'   39 A"   96 A'                 
  1.712   1.828   1.858   1.928   1.999   2.037   2.123   2.204
 97 A'   98 A'   40 A"   99 A'   41 A"  100 A'  101 A'  102 A'                 
  2.231   2.281   2.355   2.491   2.604   2.803   2.849   3.032
 42 A"  103 A'  104 A'  105 A'   43 A"   44 A"  106 A'  107 A'                 
  3.157   3.439   3.745   3.770   3.928   3.952   3.961   3.980
108 A'  109 A'   45 A"  110 A'   46 A"  111 A'   47 A"   48 A"                 
  3.998   4.039   4.050   4.081   4.122   4.238   4.261   4.369
112 A'   49 A"  113 A'   50 A"  114 A'  115 A'  116 A'  117 A'                 
  4.495   4.762   5.997   6.059   6.139   6.275   6.356   6.582
118 A'  119 A'   51 A"  120 A'  121 A'   52 A"  122 A'  123 A'                 
  6.719   7.532   7.579   7.683   9.762  23.294  24.035  25.783
124 A'   53 A"  125 A'  126 A'  127 A'  128 A'  129 A'   54 A"                 
 25.946  26.426  27.916  28.339  28.382  28.411  28.523  28.543
130 A'  131 A'  132 A'   55 A"  133 A'  134 A'   56 A"  135 A'                 
 28.554  28.603  28.702  47.949  66.730 127.882 127.916 127.960
 57 A"  136 A'  137 A'  138 A'  139 A'   58 A"  140 A'  141 A'                 
151.703 215.751 289.733 289.782 289.9071020.7551901.869
142 A'  143 A'   59 A"  144 A'  145 A'  146 A'  147 A'                         
 --------------------------------------------------------------

          Ground-State Mulliken Net Atomic Charges

     Atom                 Charge (a.u.)
  ----------------------------------------
      1 Cl                    0.337114
      2 I                     0.129663
      3 F                    -0.013381
      4 Br                   -0.051522
      5 C                    -0.439273
      6 C                     0.037399
  ----------------------------------------
  Sum of atomic charges =    -0.000000

 -----------------------------------------------------------------
                    Cartesian Multipole Moments
 -----------------------------------------------------------------
    Charge (ESU x 10^10)
                -0.0000
    Dipole Moment (Debye)
         X      -0.6266      Y       0.6009      Z      -0.0000
       Tot       0.8681
    Quadrupole Moments (Debye-Ang)
        XX     -72.6601     XY       1.8493     YY     -76.0204
        XZ       0.0000     YZ      -0.0000     ZZ     -75.5915
    Octopole Moments (Debye-Ang^2)
       XXX     -65.7154    XXY       2.9947    XYY     -30.0765
       YYY     -17.4781    XXZ      -0.0000    XYZ      -0.0000
       YYZ      -0.0000    XZZ     -19.7994    YZZ      -7.8298
       ZZZ      -0.0000
    Hexadecapole Moments (Debye-Ang^3)
      XXXX   -1166.0695   XXXY      15.8249   XXYY    -299.7744
      XYYY      -5.6487   YYYY    -737.5625   XXXZ      -0.0000
      XXYZ      -0.0000   XYYZ      -0.0000   YYYZ       0.0000
      XXZZ    -216.5196   XYZZ      -5.9710   YYZZ    -142.3816
      XZZZ       0.0000   YZZZ      -0.0000   ZZZZ     -92.6901
 -----------------------------------------------------------------
 Calculating analytic gradient of the SCF energy
 Gradient of SCF Energy
            1           2           3           4           5           6
    1  -0.0140599   0.0238963   0.0153243   0.0113038   0.0179638  -0.0544283
    2  -0.0543387  -0.1126128   0.0386505   0.1085131   0.0166867   0.0031013
    3   0.0000000  -0.0000000  -0.0000000  -0.0000000  -0.0000000   0.0000000
 Max gradient component =       1.126E-01
 RMS gradient           =       4.321E-02
 Gradient time:  CPU 16.28 s  wall 4.18 s
 Geometry Optimization Parameters
   NAtoms,    NIC,     NZ,  NCons,   NDum,   NFix, NCnnct, MaxDiis
        6      37       0       0       0       0       0       0

 Cartesian Hessian Update
 Hessian Updated using BFGS Update


** GEOMETRY OPTIMIZATION IN DELOCALIZED INTERNAL COORDINATES **
   Searching for a Minimum

   Optimization Cycle:  10

                       Coordinates (Angstroms)
     ATOM                X               Y               Z
      1  Cl        2.8841238012    0.9201928391    0.0000000000
      2  I        -0.8947394301    1.2091758673    0.0000000000
      3  F         2.4937727256   -1.3854397532    0.0000000000
      4  Br       -0.7787802550   -1.5864621861    0.0000000000
      5  C         1.7564288683   -0.2836243340    0.0000000000
      6  C         0.4131993558   -0.2504896130    0.0000000000
   Point Group: cs    Number of degrees of freedom:     9


   Energy is -10129.885154877

 Hessian Updated using BFGS Update

  9 Hessian modes will be used to form the next step
  Hessian Eigenvalues:
     0.114724    0.215911    0.248923    0.250602    0.362176    0.438460
     0.519310    0.968157    1.115143

 Minimum Search - Taking Simple RFO Step
 Searching for Lamda that Minimizes Along All modes
 Value Taken    Lamda =  -0.05795765
 Calculated Step too Large.  Step scaled by  0.535663
 Step Taken.  Stepsize is  0.300000

                             Maximum     Tolerance    Cnvgd?
         Gradient           0.084407      0.000300      NO
         Displacement       0.273996      0.001200      NO
         Energy change     -0.039622      0.000001      NO


 New Cartesian Coordinates Obtained by Inverse Iteration

 Displacement from previous Coordinates is:  0.202148
 ----------------------------------------------------------------
             Standard Nuclear Orientation (Angstroms)
    I     Atom           X                Y                Z
 ----------------------------------------------------------------
    1      Cl      2.8794834444     0.9557659082     0.0000000000
    2      I      -0.8824621954     1.2666917257     0.0000000000
    3      F       2.4551348534    -1.4126462711     0.0000000000
    4      Br     -0.7535535006    -1.6479399541     0.0000000000
    5      C       1.7575997723    -0.2886513891     0.0000000000
    6      C       0.4178026917    -0.2498671995     0.0000000000
 ----------------------------------------------------------------
 Molecular Point Group                 Cs    NOp =  2
 Largest Abelian Subgroup              Cs    NOp =  2
 Nuclear Repulsion Energy =  1016.5560130918 hartrees
 There are       63 alpha and       63 beta electrons
 Applying Cartesian multipole field
    Component          Value
    ---------          -----
     (2,0,0)        1.00000E-11
     (0,2,0)        2.00000E-11
     (0,0,2)       -3.00000E-11
 Nucleus-field energy     =     0.0000000252 hartrees
 Requested basis set is 6-311++G(d,p)
 There are 74 shells and 206 basis functions
 A cutoff of  1.0D-11 yielded   2101 shell pairs
 There are     17597 function pairs (     19660 Cartesian)
 Smallest overlap matrix eigenvalue = 2.89E-05
 Guess MOs from SCF MO coefficient file

 -----------------------------------------------------------------------
  General SCF calculation program by
  Eric Jon Sundstrom, Paul Horn, Yuezhi Mao, Dmitri Zuev, Alec White,
  David Stuck, Shaama M.S., Shane Yost, Joonho Lee, David Small,
  Daniel Levine, Susi Lehtola, Hugh Burton, Evgeny Epifanovsky
 -----------------------------------------------------------------------
 Exchange:     0.2000 Hartree-Fock + 0.0800 Slater + 0.7200 B88
 Correlation:  0.1900 VWN1RPA + 0.8100 LYP
 Using SG-1 standard quadrature grid
 using 4 threads for integral computing
 -------------------------------------------------------
 OpenMP Integral computing Module                
 Release: version 2.0, May 2017, Q-Chem Inc. Pleasanton 
 -------------------------------------------------------
 -------------------------------------------------------
 OpenMP BLAS3 based DFT computing Module                
 Release: version 1.0, May 2013, Q-Chem Inc. Pittsburgh 
 -------------------------------------------------------
 A restricted SCF calculation will be
 performed using DIIS
 SCF converges when DIIS error is below 1.0e-08
 ---------------------------------------
  Cycle       Energy         DIIS error
 ---------------------------------------
    1  -10129.9080583516      6.27e-04  
    2  -10129.9100981831      3.93e-04  
    3  -10129.9100221707      4.06e-04  
    4  -10129.9108660179      6.58e-05  
    5  -10129.9108854574      1.92e-05  
    6  -10129.9108870702      7.01e-06  
    7  -10129.9108873458      1.16e-06  
    8  -10129.9108873508      6.94e-07  
    9  -10129.9108873525      1.29e-07  
   10  -10129.9108873525      3.34e-08  
   11  -10129.9108873526      8.94e-09  Convergence criterion met
 ---------------------------------------
 SCF time:   CPU 47.88s  wall 12.00s 
 SCF   energy in the final basis set =   -10129.9108873526
 Total energy in the final basis set =   -10129.9108873526

 --------------------------------------------------------------
             Orbital Energies (a.u.) and Symmetries
 --------------------------------------------------------------

 Alpha MOs, Restricted
 -- Occupied --                  
******* -482.86 -176.32 -165.73 -165.72 -165.72 -101.60  -62.51
  1 A'    2 A'    3 A'    4 A'    1 A"    5 A'    6 A'    7 A'                 
-56.333 -56.329 -56.329 -35.820 -31.314 -31.307 -31.307 -24.735
  8 A'    2 A"    9 A'   10 A'   11 A'    3 A"   12 A'   13 A'                 
-22.964 -22.963 -22.962 -22.958 -22.958 -10.348 -10.283  -9.513
 14 A'    4 A"   15 A'   16 A'    5 A"   17 A'   18 A'   19 A'                 
 -8.722  -7.278  -7.267  -7.267  -6.555  -6.541  -6.540  -6.371
 20 A'   21 A'    6 A"   22 A'   23 A'    7 A"   24 A'   25 A'                 
 -4.784  -4.768  -4.768  -2.666  -2.662  -2.661  -2.650  -2.650
 26 A'    8 A"   27 A'   28 A'    9 A"   29 A'   10 A"   30 A'                 
 -2.051  -2.045  -2.045  -2.031  -2.031  -1.288  -0.929  -0.884
 31 A'   11 A"   32 A'   12 A"   33 A'   34 A'   35 A'   36 A'                 
 -0.764  -0.700  -0.621  -0.551  -0.526  -0.515  -0.442  -0.418
 37 A'   38 A'   39 A'   40 A'   13 A"   41 A'   42 A'   43 A'                 
 -0.406  -0.374  -0.360  -0.344  -0.296  -0.259  -0.259
 14 A"   15 A"   44 A'   45 A'   16 A"   46 A'   17 A"                         
 -- Virtual --                   
 -0.057  -0.041  -0.041  -0.001   0.024   0.037   0.046   0.049
 47 A'   18 A"   48 A'   49 A'   50 A'   51 A'   52 A'   19 A"                 
  0.065   0.072   0.074   0.089   0.099   0.106   0.109   0.115
 53 A'   20 A"   54 A'   55 A'   56 A'   57 A'   21 A"   22 A"                 
  0.138   0.153   0.164   0.186   0.205   0.217   0.234   0.261
 58 A'   59 A'   60 A'   61 A'   62 A'   63 A'   23 A"   64 A'                 
  0.297   0.304   0.310   0.334   0.343   0.371   0.378   0.395
 24 A"   65 A'   66 A'   67 A'   68 A'   69 A'   25 A"   70 A'                 
  0.404   0.408   0.419   0.432   0.443   0.457   0.486   0.491
 26 A"   71 A'   27 A"   72 A'   28 A"   73 A'   74 A'   75 A'                 
  0.507   0.529   0.554   0.564   0.608   0.631   0.656   0.663
 29 A"   30 A"   76 A'   31 A"   77 A'   78 A'   79 A'   32 A"                 
  0.698   0.730   0.746   0.821   0.823   0.850   0.857   0.907
 80 A'   81 A'   82 A'   83 A'   33 A"   34 A"   84 A'   85 A'                 
  0.927   0.954   1.003   1.139   1.159   1.184   1.243   1.327
 86 A'   87 A'   88 A'   89 A'   35 A"   90 A'   36 A"   37 A"                 
  1.369   1.376   1.382   1.412   1.437   1.508   1.561   1.652
 91 A'   38 A"   92 A'   93 A'   94 A'   95 A'   39 A"   96 A'                 
  1.699   1.835   1.858   1.928   2.000   2.035   2.124   2.199
 97 A'   98 A'   40 A"   99 A'   41 A"  100 A'  101 A'  102 A'                 
  2.229   2.264   2.342   2.484   2.603   2.801   2.844   3.037
 42 A"  103 A'  104 A'  105 A'   43 A"   44 A"  106 A'  107 A'                 
  3.148   3.419   3.743   3.770   3.936   3.955   3.961   3.980
108 A'  109 A'   45 A"  110 A'   46 A"  111 A'   47 A"   48 A"                 
  3.995   4.025   4.053   4.079   4.120   4.214   4.244   4.368
112 A'   49 A"  113 A'   50 A"  114 A'  115 A'  116 A'  117 A'                 
  4.486   4.761   5.996   6.052   6.118   6.273   6.352   6.577
118 A'  119 A'   51 A"  120 A'  121 A'   52 A"  122 A'  123 A'                 
  6.709   7.534   7.579   7.679   9.748  23.286  24.041  25.780
124 A'   53 A"  125 A'  126 A'  127 A'  128 A'  129 A'   54 A"                 
 25.935  26.412  27.903  28.337  28.377  28.401  28.521  28.538
130 A'  131 A'  132 A'   55 A"  133 A'  134 A'   56 A"  135 A'                 
 28.551  28.597  28.696  47.934  66.726 127.880 127.911 127.949
 57 A"  136 A'  137 A'  138 A'  139 A'   58 A"  140 A'  141 A'                 
151.690 215.734 289.733 289.780 289.9021020.7351901.855
142 A'  143 A'   59 A"  144 A'  145 A'  146 A'  147 A'                         

 Beta MOs, Restricted
 -- Occupied --                  
******* -482.86 -176.32 -165.73 -165.72 -165.72 -101.60  -62.51
  1 A'    2 A'    3 A'    4 A'    1 A"    5 A'    6 A'    7 A'                 
-56.333 -56.329 -56.329 -35.820 -31.314 -31.307 -31.307 -24.735
  8 A'    2 A"    9 A'   10 A'   11 A'    3 A"   12 A'   13 A'                 
-22.964 -22.963 -22.962 -22.958 -22.958 -10.348 -10.283  -9.513
 14 A'    4 A"   15 A'   16 A'    5 A"   17 A'   18 A'   19 A'                 
 -8.722  -7.278  -7.267  -7.267  -6.555  -6.541  -6.540  -6.371
 20 A'   21 A'    6 A"   22 A'   23 A'    7 A"   24 A'   25 A'                 
 -4.784  -4.768  -4.768  -2.666  -2.662  -2.661  -2.650  -2.650
 26 A'    8 A"   27 A'   28 A'    9 A"   29 A'   10 A"   30 A'                 
 -2.051  -2.045  -2.045  -2.031  -2.031  -1.288  -0.929  -0.884
 31 A'   11 A"   32 A'   12 A"   33 A'   34 A'   35 A'   36 A'                 
 -0.764  -0.700  -0.621  -0.551  -0.526  -0.515  -0.442  -0.418
 37 A'   38 A'   39 A'   40 A'   13 A"   41 A'   42 A'   43 A'                 
 -0.406  -0.374  -0.360  -0.344  -0.296  -0.259  -0.259
 14 A"   15 A"   44 A'   45 A'   16 A"   46 A'   17 A"                         
 -- Virtual --                   
 -0.057  -0.041  -0.041  -0.001   0.024   0.037   0.046   0.049
 47 A'   18 A"   48 A'   49 A'   50 A'   51 A'   52 A'   19 A"                 
  0.065   0.072   0.074   0.089   0.099   0.106   0.109   0.115
 53 A'   20 A"   54 A'   55 A'   56 A'   57 A'   21 A"   22 A"                 
  0.138   0.153   0.164   0.186   0.205   0.217   0.234   0.261
 58 A'   59 A'   60 A'   61 A'   62 A'   63 A'   23 A"   64 A'                 
  0.297   0.304   0.310   0.334   0.343   0.371   0.378   0.395
 24 A"   65 A'   66 A'   67 A'   68 A'   69 A'   25 A"   70 A'                 
  0.404   0.408   0.419   0.432   0.443   0.457   0.486   0.491
 26 A"   71 A'   27 A"   72 A'   28 A"   73 A'   74 A'   75 A'                 
  0.507   0.529   0.554   0.564   0.608   0.631   0.656   0.663
 29 A"   30 A"   76 A'   31 A"   77 A'   78 A'   79 A'   32 A"                 
  0.698   0.730   0.746   0.821   0.823   0.850   0.857   0.907
 80 A'   81 A'   82 A'   83 A'   33 A"   34 A"   84 A'   85 A'                 
  0.927   0.954   1.003   1.139   1.159   1.184   1.243   1.327
 86 A'   87 A'   88 A'   89 A'   35 A"   90 A'   36 A"   37 A"                 
  1.369   1.376   1.382   1.412   1.437   1.508   1.561   1.652
 91 A'   38 A"   92 A'   93 A'   94 A'   95 A'   39 A"   96 A'                 
  1.699   1.835   1.858   1.928   2.000   2.035   2.124   2.199
 97 A'   98 A'   40 A"   99 A'   41 A"  100 A'  101 A'  102 A'                 
  2.229   2.264   2.342   2.484   2.603   2.801   2.844   3.037
 42 A"  103 A'  104 A'  105 A'   43 A"   44 A"  106 A'  107 A'                 
  3.148   3.419   3.743   3.770   3.936   3.955   3.961   3.980
108 A'  109 A'   45 A"  110 A'   46 A"  111 A'   47 A"   48 A"                 
  3.995   4.025   4.053   4.079   4.120   4.214   4.244   4.368
112 A'   49 A"  113 A'   50 A"  114 A'  115 A'  116 A'  117 A'                 
  4.486   4.761   5.996   6.052   6.118   6.273   6.352   6.577
118 A'  119 A'   51 A"  120 A'  121 A'   52 A"  122 A'  123 A'                 
  6.709   7.534   7.579   7.679   9.748  23.286  24.041  25.780
124 A'   53 A"  125 A'  126 A'  127 A'  128 A'  129 A'   54 A"                 
 25.935  26.412  27.903  28.337  28.377  28.401  28.521  28.538
130 A'  131 A'  132 A'   55 A"  133 A'  134 A'   56 A"  135 A'                 
 28.551  28.597  28.696  47.934  66.726 127.880 127.911 127.949
 57 A"  136 A'  137 A'  138 A'  139 A'   58 A"  140 A'  141 A'                 
151.690 215.734 289.733 289.780 289.9021020.7351901.855
142 A'  143 A'   59 A"  144 A'  145 A'  146 A'  147 A'                         
 --------------------------------------------------------------

          Ground-State Mulliken Net Atomic Charges

     Atom                 Charge (a.u.)
  ----------------------------------------
      1 Cl                    0.345722
      2 I                     0.138250
      3 F                    -0.010489
      4 Br                   -0.058065
      5 C                    -0.422144
      6 C                     0.006726
  ----------------------------------------
  Sum of atomic charges =    -0.000000

 -----------------------------------------------------------------
                    Cartesian Multipole Moments
 -----------------------------------------------------------------
    Charge (ESU x 10^10)
                -0.0000
    Dipole Moment (Debye)
         X      -0.5498      Y       0.6927      Z       0.0000
       Tot       0.8844
    Quadrupole Moments (Debye-Ang)
        XX     -72.9384     XY       1.6816     YY     -75.3189
        XZ      -0.0000     YZ       0.0000     ZZ     -75.8048
    Octopole Moments (Debye-Ang^2)
       XXX     -67.0110    XXY       2.2802    XYY     -31.0552
       YYY     -19.3295    XXZ       0.0000    XYZ      -0.0000
       YYZ       0.0000    XZZ     -20.4269    YZZ      -8.5533
       ZZZ       0.0000
    Hexadecapole Moments (Debye-Ang^3)
      XXXX   -1156.8557   XXXY      13.7153   XXYY    -304.1876
      XYYY      -5.9146   YYYY    -780.8555   XXXZ      -0.0000
      XXYZ      -0.0000   XYYZ      -0.0000   YYYZ       0.0000
      XXZZ    -214.5911   XYZZ      -6.3931   YYZZ    -151.2250
      XZZZ      -0.0000   YZZZ       0.0000   ZZZZ     -93.2977
 -----------------------------------------------------------------
 Calculating analytic gradient of the SCF energy
 Gradient of SCF Energy
            1           2           3           4           5           6
    1  -0.0057788   0.0108698   0.0079017   0.0026007   0.0124570  -0.0280504
    2  -0.0327363  -0.0744711   0.0270658   0.0740363   0.0079527  -0.0018474
    3   0.0000000   0.0000000  -0.0000000   0.0000000   0.0000000  -0.0000000
 Max gradient component =       7.447E-02
 RMS gradient           =       2.795E-02
 Gradient time:  CPU 16.08 s  wall 4.13 s
 Geometry Optimization Parameters
   NAtoms,    NIC,     NZ,  NCons,   NDum,   NFix, NCnnct, MaxDiis
        6      37       0       0       0       0       0       0

 Cartesian Hessian Update
 Hessian Updated using BFGS Update


** GEOMETRY OPTIMIZATION IN DELOCALIZED INTERNAL COORDINATES **
   Searching for a Minimum

   Optimization Cycle:  11

                       Coordinates (Angstroms)
     ATOM                X               Y               Z
      1  Cl        2.8794834444    0.9557659082    0.0000000000
      2  I        -0.8824621954    1.2666917257    0.0000000000
      3  F         2.4551348534   -1.4126462711    0.0000000000
      4  Br       -0.7535535006   -1.6479399541    0.0000000000
      5  C         1.7575997723   -0.2886513891    0.0000000000
      6  C         0.4178026917   -0.2498671995    0.0000000000
   Point Group: cs    Number of degrees of freedom:     9


   Energy is -10129.910887353

 Hessian Updated using BFGS Update

  9 Hessian modes will be used to form the next step
  Hessian Eigenvalues:
     0.106117    0.206587    0.249210    0.250647    0.357374    0.442850
     0.532667    0.968438    1.115111

 Minimum Search - Taking Simple RFO Step
 Searching for Lamda that Minimizes Along All modes
 Value Taken    Lamda =  -0.03362083
 Calculated Step too Large.  Step scaled by  0.621423
 Step Taken.  Stepsize is  0.300000

                             Maximum     Tolerance    Cnvgd?
         Gradient           0.057362      0.000300      NO
         Displacement       0.270371      0.001200      NO
         Energy change     -0.025732      0.000001      NO


 New Cartesian Coordinates Obtained by Inverse Iteration

 Displacement from previous Coordinates is:  0.218748
 ----------------------------------------------------------------
             Standard Nuclear Orientation (Angstroms)
    I     Atom           X                Y                Z
 ----------------------------------------------------------------
    1      Cl      2.8568260813     0.9882969732     0.0000000000
    2      I      -0.8559704753     1.3295351048     0.0000000000
    3      F       2.4212566444    -1.4407086633     0.0000000000
    4      Br     -0.7172207288    -1.7093723140     0.0000000000
    5      C       1.7495347635    -0.2971648070     0.0000000000
    6      C       0.4195787807    -0.2472334737     0.0000000000
 ----------------------------------------------------------------
 Molecular Point Group                 Cs    NOp =  2
 Largest Abelian Subgroup              Cs    NOp =  2
 Nuclear Repulsion Energy =  1001.9706458837 hartrees
 There are       63 alpha and       63 beta electrons
 Applying Cartesian multipole field
    Component          Value
    ---------          -----
     (2,0,0)        1.00000E-11
     (0,2,0)        2.00000E-11
     (0,0,2)       -3.00000E-11
 Nucleus-field energy     =     0.0000000261 hartrees
 Requested basis set is 6-311++G(d,p)
 There are 74 shells and 206 basis functions
 A cutoff of  1.0D-11 yielded   2099 shell pairs
 There are     17546 function pairs (     19592 Cartesian)
 Smallest overlap matrix eigenvalue = 3.14E-05
 Guess MOs from SCF MO coefficient file

 -----------------------------------------------------------------------
  General SCF calculation program by
  Eric Jon Sundstrom, Paul Horn, Yuezhi Mao, Dmitri Zuev, Alec White,
  David Stuck, Shaama M.S., Shane Yost, Joonho Lee, David Small,
  Daniel Levine, Susi Lehtola, Hugh Burton, Evgeny Epifanovsky
 -----------------------------------------------------------------------
 Exchange:     0.2000 Hartree-Fock + 0.0800 Slater + 0.7200 B88
 Correlation:  0.1900 VWN1RPA + 0.8100 LYP
 Using SG-1 standard quadrature grid
 using 4 threads for integral computing
 -------------------------------------------------------
 OpenMP Integral computing Module                
 Release: version 2.0, May 2017, Q-Chem Inc. Pleasanton 
 -------------------------------------------------------
 -------------------------------------------------------
 OpenMP BLAS3 based DFT computing Module                
 Release: version 1.0, May 2013, Q-Chem Inc. Pittsburgh 
 -------------------------------------------------------
 A restricted SCF calculation will be
 performed using DIIS
 SCF converges when DIIS error is below 1.0e-08
 ---------------------------------------
  Cycle       Energy         DIIS error
 ---------------------------------------
    1  -10129.9251739014      5.73e-04  
    2  -10129.9271841185      3.01e-04  
    3  -10129.9269964434      3.54e-04  
    4  -10129.9276345929      6.40e-05  
    5  -10129.9276549742      1.15e-05  
    6  -10129.9276554762      6.20e-06  
    7  -10129.9276556782      1.15e-06  
    8  -10129.9276556841      5.92e-07  
    9  -10129.9276556855      1.03e-07  
   10  -10129.9276556855      3.45e-08  
   11  -10129.9276556855      9.63e-09  Convergence criterion met
 ---------------------------------------
 SCF time:   CPU 47.54s  wall 12.00s 
 SCF   energy in the final basis set =   -10129.9276556855
 Total energy in the final basis set =   -10129.9276556855

 --------------------------------------------------------------
             Orbital Energies (a.u.) and Symmetries
 --------------------------------------------------------------

 Alpha MOs, Restricted
 -- Occupied --                  
******* -482.86 -176.33 -165.73 -165.73 -165.73 -101.60  -62.51
  1 A'    2 A'    3 A'    4 A'    1 A"    5 A'    6 A'    7 A'                 
-56.333 -56.328 -56.328 -35.822 -31.315 -31.309 -31.309 -24.737
  8 A'    2 A"    9 A'   10 A'   11 A'    3 A"   12 A'   13 A'                 
-22.966 -22.964 -22.964 -22.960 -22.960 -10.348 -10.285  -9.513
 14 A'    4 A"   15 A'   16 A'    5 A"   17 A'   18 A'   19 A'                 
 -8.721  -7.278  -7.267  -7.267  -6.554  -6.540  -6.539  -6.372
 20 A'   21 A'    6 A"   22 A'   23 A'    7 A"   24 A'   25 A'                 
 -4.785  -4.769  -4.769  -2.665  -2.661  -2.660  -2.649  -2.649
 26 A'    8 A"   27 A'   28 A'    9 A"   29 A'   30 A'   10 A"                 
 -2.052  -2.046  -2.046  -2.032  -2.032  -1.287  -0.925  -0.874
 31 A'   11 A"   32 A'   12 A"   33 A'   34 A'   35 A'   36 A'                 
 -0.765  -0.698  -0.620  -0.551  -0.525  -0.512  -0.440  -0.417
 37 A'   38 A'   39 A'   40 A'   13 A"   41 A'   42 A'   43 A'                 
 -0.403  -0.370  -0.361  -0.337  -0.298  -0.268  -0.261
 14 A"   15 A"   44 A'   45 A'   16 A"   46 A'   17 A"                         
 -- Virtual --                   
 -0.063  -0.046  -0.040  -0.003   0.022   0.035   0.046   0.050
 47 A'   48 A'   18 A"   49 A'   50 A'   51 A'   52 A'   19 A"                 
  0.063   0.072   0.073   0.089   0.099   0.106   0.108   0.115
 53 A'   20 A"   54 A'   55 A'   56 A'   57 A'   21 A"   22 A"                 
  0.136   0.155   0.164   0.186   0.206   0.213   0.233   0.258
 58 A'   59 A'   60 A'   61 A'   62 A'   63 A'   23 A"   64 A'                 
  0.297   0.304   0.308   0.337   0.344   0.365   0.383   0.393
 24 A"   65 A'   66 A'   67 A'   68 A'   69 A'   25 A"   70 A'                 
  0.402   0.415   0.420   0.432   0.445   0.453   0.486   0.490
 26 A"   71 A'   27 A"   72 A'   28 A"   73 A'   74 A'   75 A'                 
  0.505   0.525   0.559   0.567   0.594   0.631   0.653   0.670
 29 A"   30 A"   31 A"   76 A'   77 A'   78 A'   79 A'   32 A"                 
  0.703   0.714   0.746   0.818   0.823   0.850   0.859   0.901
 80 A'   81 A'   82 A'   83 A'   33 A"   34 A"   84 A'   85 A'                 
  0.929   0.945   0.998   1.130   1.154   1.169   1.238   1.324
 86 A'   87 A'   88 A'   89 A'   35 A"   90 A'   36 A"   37 A"                 
  1.367   1.375   1.383   1.412   1.442   1.515   1.560   1.640
 91 A'   38 A"   92 A'   93 A'   94 A'   95 A'   39 A"   96 A'                 
  1.693   1.846   1.864   1.932   1.999   2.033   2.132   2.188
 97 A'   98 A'   40 A"   99 A'   41 A"  100 A'  101 A'  102 A'                 
  2.228   2.249   2.338   2.476   2.603   2.800   2.841   3.039
 42 A"  103 A'  104 A'  105 A'   43 A"   44 A"  106 A'  107 A'                 
  3.149   3.394   3.742   3.770   3.941   3.956   3.961   3.981
108 A'  109 A'   45 A"  110 A'   46 A"   47 A"  111 A'   48 A"                 
  3.998   4.012   4.049   4.078   4.119   4.182   4.244   4.367
112 A'   49 A"  113 A'   50 A"  114 A'  115 A'  116 A'  117 A'                 
  4.474   4.758   5.994   6.046   6.102   6.271   6.351   6.570
118 A'  119 A'   51 A"  120 A'  121 A'   52 A"  122 A'  123 A'                 
  6.699   7.536   7.580   7.677   9.737  23.275  24.074  25.778
124 A'   53 A"  125 A'  126 A'  127 A'  128 A'  129 A'   54 A"                 
 25.927  26.398  27.888  28.335  28.373  28.393  28.519  28.533
130 A'  131 A'  132 A'   55 A"  133 A'  134 A'   56 A"  135 A'                 
 28.548  28.593  28.692  47.921  66.724 127.877 127.908 127.941
 57 A"  136 A'  137 A'  138 A'  139 A'   58 A"  140 A'  141 A'                 
151.677 215.722 289.733 289.779 289.9001020.7181901.841
142 A'  143 A'   59 A"  144 A'  145 A'  146 A'  147 A'                         

 Beta MOs, Restricted
 -- Occupied --                  
******* -482.86 -176.33 -165.73 -165.73 -165.73 -101.60  -62.51
  1 A'    2 A'    3 A'    4 A'    1 A"    5 A'    6 A'    7 A'                 
-56.333 -56.328 -56.328 -35.822 -31.315 -31.309 -31.309 -24.737
  8 A'    2 A"    9 A'   10 A'   11 A'    3 A"   12 A'   13 A'                 
-22.966 -22.964 -22.964 -22.960 -22.960 -10.348 -10.285  -9.513
 14 A'    4 A"   15 A'   16 A'    5 A"   17 A'   18 A'   19 A'                 
 -8.721  -7.278  -7.267  -7.267  -6.554  -6.540  -6.539  -6.372
 20 A'   21 A'    6 A"   22 A'   23 A'    7 A"   24 A'   25 A'                 
 -4.785  -4.769  -4.769  -2.665  -2.661  -2.660  -2.649  -2.649
 26 A'    8 A"   27 A'   28 A'    9 A"   29 A'   30 A'   10 A"                 
 -2.052  -2.046  -2.046  -2.032  -2.032  -1.287  -0.925  -0.874
 31 A'   11 A"   32 A'   12 A"   33 A'   34 A'   35 A'   36 A'                 
 -0.765  -0.698  -0.620  -0.551  -0.525  -0.512  -0.440  -0.417
 37 A'   38 A'   39 A'   40 A'   13 A"   41 A'   42 A'   43 A'                 
 -0.403  -0.370  -0.361  -0.337  -0.298  -0.268  -0.261
 14 A"   15 A"   44 A'   45 A'   16 A"   46 A'   17 A"                         
 -- Virtual --                   
 -0.063  -0.046  -0.040  -0.003   0.022   0.035   0.046   0.050
 47 A'   48 A'   18 A"   49 A'   50 A'   51 A'   52 A'   19 A"                 
  0.063   0.072   0.073   0.089   0.099   0.106   0.108   0.115
 53 A'   20 A"   54 A'   55 A'   56 A'   57 A'   21 A"   22 A"                 
  0.136   0.155   0.164   0.186   0.206   0.213   0.233   0.258
 58 A'   59 A'   60 A'   61 A'   62 A'   63 A'   23 A"   64 A'                 
  0.297   0.304   0.308   0.337   0.344   0.365   0.383   0.393
 24 A"   65 A'   66 A'   67 A'   68 A'   69 A'   25 A"   70 A'                 
  0.402   0.415   0.420   0.432   0.445   0.453   0.486   0.490
 26 A"   71 A'   27 A"   72 A'   28 A"   73 A'   74 A'   75 A'                 
  0.505   0.525   0.559   0.567   0.594   0.631   0.653   0.670
 29 A"   30 A"   31 A"   76 A'   77 A'   78 A'   79 A'   32 A"                 
  0.703   0.714   0.746   0.818   0.823   0.850   0.859   0.901
 80 A'   81 A'   82 A'   83 A'   33 A"   34 A"   84 A'   85 A'                 
  0.929   0.945   0.998   1.130   1.154   1.169   1.238   1.324
 86 A'   87 A'   88 A'   89 A'   35 A"   90 A'   36 A"   37 A"                 
  1.367   1.375   1.383   1.412   1.442   1.515   1.560   1.640
 91 A'   38 A"   92 A'   93 A'   94 A'   95 A'   39 A"   96 A'                 
  1.693   1.846   1.864   1.932   1.999   2.033   2.132   2.188
 97 A'   98 A'   40 A"   99 A'   41 A"  100 A'  101 A'  102 A'                 
  2.228   2.249   2.338   2.476   2.603   2.800   2.841   3.039
 42 A"  103 A'  104 A'  105 A'   43 A"   44 A"  106 A'  107 A'                 
  3.149   3.394   3.742   3.770   3.941   3.956   3.961   3.981
108 A'  109 A'   45 A"  110 A'   46 A"   47 A"  111 A'   48 A"                 
  3.998   4.012   4.049   4.078   4.119   4.182   4.244   4.367
112 A'   49 A"  113 A'   50 A"  114 A'  115 A'  116 A'  117 A'                 
  4.474   4.758   5.994   6.046   6.102   6.271   6.351   6.570
118 A'  119 A'   51 A"  120 A'  121 A'   52 A"  122 A'  123 A'                 
  6.699   7.536   7.580   7.677   9.737  23.275  24.074  25.778
124 A'   53 A"  125 A'  126 A'  127 A'  128 A'  129 A'   54 A"                 
 25.927  26.398  27.888  28.335  28.373  28.393  28.519  28.533
130 A'  131 A'  132 A'   55 A"  133 A'  134 A'   56 A"  135 A'                 
 28.548  28.593  28.692  47.921  66.724 127.877 127.908 127.941
 57 A"  136 A'  137 A'  138 A'  139 A'   58 A"  140 A'  141 A'                 
151.677 215.722 289.733 289.779 289.9001020.7181901.841
142 A'  143 A'   59 A"  144 A'  145 A'  146 A'  147 A'                         
 --------------------------------------------------------------

          Ground-State Mulliken Net Atomic Charges

     Atom                 Charge (a.u.)
  ----------------------------------------
      1 Cl                    0.353760
      2 I                     0.146773
      3 F                    -0.012190
      4 Br                   -0.064764
      5 C                    -0.415106
      6 C                    -0.008473
  ----------------------------------------
  Sum of atomic charges =    -0.000000

 -----------------------------------------------------------------
                    Cartesian Multipole Moments
 -----------------------------------------------------------------
    Charge (ESU x 10^10)
                -0.0000
    Dipole Moment (Debye)
         X      -0.5193      Y       0.7967      Z       0.0000
       Tot       0.9510
    Quadrupole Moments (Debye-Ang)
        XX     -73.4282     XY       1.5160     YY     -74.5894
        XZ       0.0000     YZ       0.0000     ZZ     -75.9528
    Octopole Moments (Debye-Ang^2)
       XXX     -69.7312    XXY       1.4196    XYY     -32.4606
       YYY     -21.3135    XXZ       0.0000    XYZ      -0.0000
       YYZ       0.0000    XZZ     -21.4122    YZZ      -9.3710
       ZZZ       0.0000
    Hexadecapole Moments (Debye-Ang^3)
      XXXX   -1136.4364   XXXY      12.3729   XXYY    -308.1564
      XYYY      -5.3521   YYYY    -826.7897   XXXZ       0.0000
      XXYZ       0.0000   XYYZ       0.0000   YYYZ       0.0000
      XXZZ    -210.3009   XYZZ      -6.4543   YYZZ    -160.7773
      XZZZ      -0.0000   YZZZ       0.0000   ZZZZ     -93.7207
 -----------------------------------------------------------------
 Calculating analytic gradient of the SCF energy
 Gradient of SCF Energy
            1           2           3           4           5           6
    1  -0.0017241   0.0028130   0.0040347  -0.0018014   0.0001699  -0.0034921
    2  -0.0170588  -0.0464221   0.0150190   0.0462336   0.0032572  -0.0010290
    3   0.0000000  -0.0000000  -0.0000000  -0.0000000  -0.0000000   0.0000000
 Max gradient component =       4.642E-02
 RMS gradient           =       1.644E-02
 Gradient time:  CPU 16.08 s  wall 4.13 s
 Geometry Optimization Parameters
   NAtoms,    NIC,     NZ,  NCons,   NDum,   NFix, NCnnct, MaxDiis
        6      37       0       0       0       0       0       0

 Cartesian Hessian Update
 Hessian Updated using BFGS Update


** GEOMETRY OPTIMIZATION IN DELOCALIZED INTERNAL COORDINATES **
   Searching for a Minimum

   Optimization Cycle:  12

                       Coordinates (Angstroms)
     ATOM                X               Y               Z
      1  Cl        2.8568260813    0.9882969732    0.0000000000
      2  I        -0.8559704753    1.3295351048    0.0000000000
      3  F         2.4212566444   -1.4407086633    0.0000000000
      4  Br       -0.7172207288   -1.7093723140    0.0000000000
      5  C         1.7495347635   -0.2971648070    0.0000000000
      6  C         0.4195787807   -0.2472334737    0.0000000000
   Point Group: cs    Number of degrees of freedom:     9


   Energy is -10129.927655686

 Hessian Updated using BFGS Update

  9 Hessian modes will be used to form the next step
  Hessian Eigenvalues:
     0.081481    0.202862    0.249147    0.251133    0.362832    0.456189
     0.537828    0.968231    1.115033

 Minimum Search - Taking Simple RFO Step
 Searching for Lamda that Minimizes Along All modes
 Value Taken    Lamda =  -0.01861416
 Calculated Step too Large.  Step scaled by  0.699055
 Step Taken.  Stepsize is  0.300000

                             Maximum     Tolerance    Cnvgd?
         Gradient           0.037464      0.000300      NO
         Displacement       0.272795      0.001200      NO
         Energy change     -0.016768      0.000001      NO


 New Cartesian Coordinates Obtained by Inverse Iteration

 Displacement from previous Coordinates is:  0.224649
 ----------------------------------------------------------------
             Standard Nuclear Orientation (Angstroms)
    I     Atom           X                Y                Z
 ----------------------------------------------------------------
    1      Cl      2.8268089551     1.0215625328     0.0000000000
    2      I      -0.8171251063     1.3954976524     0.0000000000
    3      F       2.3972820773    -1.4640865520     0.0000000000
    4      Br     -0.6861134520    -1.7720544726     0.0000000000
    5      C       1.7429938723    -0.3075170913     0.0000000000
    6      C       0.4101587194    -0.2500492492     0.0000000000
 ----------------------------------------------------------------
 Molecular Point Group                 Cs    NOp =  2
 Largest Abelian Subgroup              Cs    NOp =  2
 Nuclear Repulsion Energy =   988.9290038335 hartrees
 There are       63 alpha and       63 beta electrons
 Applying Cartesian multipole field
    Component          Value
    ---------          -----
     (2,0,0)        1.00000E-11
     (0,2,0)        2.00000E-11
     (0,0,2)       -3.00000E-11
 Nucleus-field energy     =     0.0000000272 hartrees
 Requested basis set is 6-311++G(d,p)
 There are 74 shells and 206 basis functions
 A cutoff of  1.0D-11 yielded   2096 shell pairs
 There are     17555 function pairs (     19612 Cartesian)
 Smallest overlap matrix eigenvalue = 3.61E-05
 Guess MOs from SCF MO coefficient file

 -----------------------------------------------------------------------
  General SCF calculation program by
  Eric Jon Sundstrom, Paul Horn, Yuezhi Mao, Dmitri Zuev, Alec White,
  David Stuck, Shaama M.S., Shane Yost, Joonho Lee, David Small,
  Daniel Levine, Susi Lehtola, Hugh Burton, Evgeny Epifanovsky
 -----------------------------------------------------------------------
 Exchange:     0.2000 Hartree-Fock + 0.0800 Slater + 0.7200 B88
 Correlation:  0.1900 VWN1RPA + 0.8100 LYP
 Using SG-1 standard quadrature grid
 using 4 threads for integral computing
 -------------------------------------------------------
 OpenMP Integral computing Module                
 Release: version 2.0, May 2017, Q-Chem Inc. Pleasanton 
 -------------------------------------------------------
 -------------------------------------------------------
 OpenMP BLAS3 based DFT computing Module                
 Release: version 1.0, May 2013, Q-Chem Inc. Pittsburgh 
 -------------------------------------------------------
 A restricted SCF calculation will be
 performed using DIIS
 SCF converges when DIIS error is below 1.0e-08
 ---------------------------------------
  Cycle       Energy         DIIS error
 ---------------------------------------
    1  -10129.9354471920      5.27e-04  
    2  -10129.9372609534      2.93e-04  
    3  -10129.9371229800      3.35e-04  
    4  -10129.9376970071      6.14e-05  
    5  -10129.9377161349      1.45e-05  
    6  -10129.9377169719      6.96e-06  
    7  -10129.9377172406      1.01e-06  
    8  -10129.9377172449      5.38e-07  
    9  -10129.9377172463      9.73e-08  
   10  -10129.9377172463      3.77e-08  
   11  -10129.9377172463      1.01e-08  
   12  -10129.9377172463      1.83e-09  Convergence criterion met
 ---------------------------------------
 SCF time:   CPU 51.67s  wall 13.00s 
 SCF   energy in the final basis set =   -10129.9377172463
 Total energy in the final basis set =   -10129.9377172463

 --------------------------------------------------------------
             Orbital Energies (a.u.) and Symmetries
 --------------------------------------------------------------

 Alpha MOs, Restricted
 -- Occupied --                  
******* -482.86 -176.33 -165.73 -165.73 -165.73 -101.60  -62.51
  1 A'    2 A'    3 A'    4 A'    1 A"    5 A'    6 A'    7 A'                 
-56.333 -56.328 -56.328 -35.823 -31.317 -31.310 -31.310 -24.739
  8 A'    2 A"    9 A'   10 A'   11 A'    3 A"   12 A'   13 A'                 
-22.967 -22.966 -22.965 -22.961 -22.961 -10.349 -10.288  -9.513
 14 A'    4 A"   15 A'   16 A'    5 A"   17 A'   18 A'   19 A'                 
 -8.721  -7.278  -7.268  -7.267  -6.553  -6.539  -6.538  -6.373
 20 A'   21 A'    6 A"   22 A'   23 A'    7 A"   24 A'   25 A'                 
 -4.786  -4.770  -4.770  -2.664  -2.660  -2.660  -2.648  -2.648
 26 A'    8 A"   27 A'   28 A'    9 A"   29 A'   30 A'   10 A"                 
 -2.052  -2.047  -2.047  -2.033  -2.033  -1.286  -0.921  -0.866
 31 A'   11 A"   32 A'   33 A'   12 A"   34 A'   35 A'   36 A'                 
 -0.764  -0.696  -0.619  -0.551  -0.524  -0.509  -0.438  -0.417
 37 A'   38 A'   39 A'   40 A'   13 A"   41 A'   42 A'   43 A'                 
 -0.401  -0.366  -0.362  -0.331  -0.299  -0.275  -0.261
 14 A"   15 A"   44 A'   45 A'   16 A"   46 A'   17 A"                         
 -- Virtual --                   
 -0.068  -0.049  -0.040  -0.005   0.020   0.035   0.047   0.050
 47 A'   48 A'   18 A"   49 A'   50 A'   51 A'   52 A'   19 A"                 
  0.061   0.072   0.073   0.088   0.099   0.105   0.107   0.115
 53 A'   20 A"   54 A'   55 A'   56 A'   57 A'   21 A"   22 A"                 
  0.135   0.157   0.161   0.186   0.203   0.211   0.233   0.254
 58 A'   59 A'   60 A'   61 A'   62 A'   63 A'   23 A"   64 A'                 
  0.297   0.303   0.308   0.338   0.345   0.360   0.385   0.394
 24 A"   65 A'   66 A'   67 A'   68 A'   69 A'   25 A"   70 A'                 
  0.402   0.418   0.420   0.431   0.447   0.451   0.481   0.493
 26 A"   71 A'   27 A"   72 A'   28 A"   73 A'   74 A'   75 A'                 
  0.502   0.522   0.556   0.577   0.578   0.628   0.652   0.676
 29 A"   30 A"   31 A"   76 A'   77 A'   78 A'   79 A'   32 A"                 
  0.696   0.708   0.751   0.813   0.823   0.848   0.858   0.894
 80 A'   81 A'   82 A'   83 A'   33 A"   34 A"   84 A'   85 A'                 
  0.925   0.946   0.993   1.119   1.148   1.152   1.235   1.320
 86 A'   87 A'   88 A'   89 A'   35 A"   90 A'   36 A"   37 A"                 
  1.366   1.374   1.384   1.414   1.446   1.525   1.557   1.626
 91 A'   38 A"   92 A'   93 A'   94 A'   95 A'   39 A"   96 A'                 
  1.683   1.853   1.863   1.931   1.997   2.030   2.132   2.169
 97 A'   98 A'   40 A"   99 A'   41 A"  100 A'  101 A'  102 A'                 
  2.227   2.237   2.333   2.467   2.602   2.796   2.839   3.039
 42 A"  103 A'  104 A'  105 A'   43 A"   44 A"  106 A'  107 A'                 
  3.136   3.384   3.741   3.769   3.944   3.952   3.967   3.982
108 A'  109 A'   45 A"  110 A'   46 A"   47 A"  111 A'   48 A"                 
  4.001   4.006   4.041   4.077   4.107   4.167   4.250   4.367
 49 A"  112 A'  113 A'   50 A"  114 A'  115 A'  116 A'  117 A'                 
  4.458   4.754   5.994   6.044   6.090   6.270   6.349   6.562
118 A'  119 A'   51 A"  120 A'  121 A'   52 A"  122 A'  123 A'                 
  6.689   7.536   7.579   7.675   9.727  23.270  24.058  25.776
124 A'   53 A"  125 A'  126 A'  127 A'  128 A'  129 A'   54 A"                 
 25.921  26.382  27.874  28.334  28.372  28.387  28.518  28.530
130 A'  131 A'  132 A'   55 A"  133 A'  134 A'   56 A"  135 A'                 
 28.545  28.592  28.689  47.911  66.721 127.876 127.907 127.934
 57 A"  136 A'  137 A'  138 A'  139 A'   58 A"  140 A'  141 A'                 
151.664 215.711 289.732 289.777 289.8981020.7041901.828
142 A'  143 A'   59 A"  144 A'  145 A'  146 A'  147 A'                         

 Beta MOs, Restricted
 -- Occupied --                  
******* -482.86 -176.33 -165.73 -165.73 -165.73 -101.60  -62.51
  1 A'    2 A'    3 A'    4 A'    1 A"    5 A'    6 A'    7 A'                 
-56.333 -56.328 -56.328 -35.823 -31.317 -31.310 -31.310 -24.739
  8 A'    2 A"    9 A'   10 A'   11 A'    3 A"   12 A'   13 A'                 
-22.967 -22.966 -22.965 -22.961 -22.961 -10.349 -10.288  -9.513
 14 A'    4 A"   15 A'   16 A'    5 A"   17 A'   18 A'   19 A'                 
 -8.721  -7.278  -7.268  -7.267  -6.553  -6.539  -6.538  -6.373
 20 A'   21 A'    6 A"   22 A'   23 A'    7 A"   24 A'   25 A'                 
 -4.786  -4.770  -4.770  -2.664  -2.660  -2.660  -2.648  -2.648
 26 A'    8 A"   27 A'   28 A'    9 A"   29 A'   30 A'   10 A"                 
 -2.052  -2.047  -2.047  -2.033  -2.033  -1.286  -0.921  -0.866
 31 A'   11 A"   32 A'   33 A'   12 A"   34 A'   35 A'   36 A'                 
 -0.764  -0.696  -0.619  -0.551  -0.524  -0.509  -0.438  -0.417
 37 A'   38 A'   39 A'   40 A'   13 A"   41 A'   42 A'   43 A'                 
 -0.401  -0.366  -0.362  -0.331  -0.299  -0.275  -0.261
 14 A"   15 A"   44 A'   45 A'   16 A"   46 A'   17 A"                         
 -- Virtual --                   
 -0.068  -0.049  -0.040  -0.005   0.020   0.035   0.047   0.050
 47 A'   48 A'   18 A"   49 A'   50 A'   51 A'   52 A'   19 A"                 
  0.061   0.072   0.073   0.088   0.099   0.105   0.107   0.115
 53 A'   20 A"   54 A'   55 A'   56 A'   57 A'   21 A"   22 A"                 
  0.135   0.157   0.161   0.186   0.203   0.211   0.233   0.254
 58 A'   59 A'   60 A'   61 A'   62 A'   63 A'   23 A"   64 A'                 
  0.297   0.303   0.308   0.338   0.345   0.360   0.385   0.394
 24 A"   65 A'   66 A'   67 A'   68 A'   69 A'   25 A"   70 A'                 
  0.402   0.418   0.420   0.431   0.447   0.451   0.481   0.493
 26 A"   71 A'   27 A"   72 A'   28 A"   73 A'   74 A'   75 A'                 
  0.502   0.522   0.556   0.577   0.578   0.628   0.652   0.676
 29 A"   30 A"   31 A"   76 A'   77 A'   78 A'   79 A'   32 A"                 
  0.696   0.708   0.751   0.813   0.823   0.848   0.858   0.894
 80 A'   81 A'   82 A'   83 A'   33 A"   34 A"   84 A'   85 A'                 
  0.925   0.946   0.993   1.119   1.148   1.152   1.235   1.320
 86 A'   87 A'   88 A'   89 A'   35 A"   90 A'   36 A"   37 A"                 
  1.366   1.374   1.384   1.414   1.446   1.525   1.557   1.626
 91 A'   38 A"   92 A'   93 A'   94 A'   95 A'   39 A"   96 A'                 
  1.683   1.853   1.863   1.931   1.997   2.030   2.132   2.169
 97 A'   98 A'   40 A"   99 A'   41 A"  100 A'  101 A'  102 A'                 
  2.227   2.237   2.333   2.467   2.602   2.796   2.839   3.039
 42 A"  103 A'  104 A'  105 A'   43 A"   44 A"  106 A'  107 A'                 
  3.136   3.384   3.741   3.769   3.944   3.952   3.967   3.982
108 A'  109 A'   45 A"  110 A'   46 A"   47 A"  111 A'   48 A"                 
  4.001   4.006   4.041   4.077   4.107   4.167   4.250   4.367
 49 A"  112 A'  113 A'   50 A"  114 A'  115 A'  116 A'  117 A'                 
  4.458   4.754   5.994   6.044   6.090   6.270   6.349   6.562
118 A'  119 A'   51 A"  120 A'  121 A'   52 A"  122 A'  123 A'                 
  6.689   7.536   7.579   7.675   9.727  23.270  24.058  25.776
124 A'   53 A"  125 A'  126 A'  127 A'  128 A'  129 A'   54 A"                 
 25.921  26.382  27.874  28.334  28.372  28.387  28.518  28.530
130 A'  131 A'  132 A'   55 A"  133 A'  134 A'   56 A"  135 A'                 
 28.545  28.592  28.689  47.911  66.721 127.876 127.907 127.934
 57 A"  136 A'  137 A'  138 A'  139 A'   58 A"  140 A'  141 A'                 
151.664 215.711 289.732 289.777 289.8981020.7041901.828
142 A'  143 A'   59 A"  144 A'  145 A'  146 A'  147 A'                         
 --------------------------------------------------------------

          Ground-State Mulliken Net Atomic Charges

     Atom                 Charge (a.u.)
  ----------------------------------------
      1 Cl                    0.360902
      2 I                     0.152308
      3 F                    -0.012176
      4 Br                   -0.070703
      5 C                    -0.415823
      6 C                    -0.014508
  ----------------------------------------
  Sum of atomic charges =     0.000000

 -----------------------------------------------------------------
                    Cartesian Multipole Moments
 -----------------------------------------------------------------
    Charge (ESU x 10^10)
                -0.0000
    Dipole Moment (Debye)
         X      -0.4729      Y       0.8722      Z       0.0000
       Tot       0.9922
    Quadrupole Moments (Debye-Ang)
        XX     -73.9550     XY       1.3714     YY     -73.8303
        XZ       0.0000     YZ       0.0000     ZZ     -76.0989
    Octopole Moments (Debye-Ang^2)
       XXX     -72.8165    XXY       0.2166    XYY     -33.8437
       YYY     -23.3062    XXZ       0.0000    XYZ       0.0000
       YYZ       0.0000    XZZ     -22.5804    YZZ     -10.2631
       ZZZ      -0.0000
    Hexadecapole Moments (Debye-Ang^3)
      XXXX   -1112.4033   XXXY       9.7609   XXYY    -312.9055
      XYYY      -6.4426   YYYY    -875.3948   XXXZ       0.0000
      XXYZ       0.0000   XYYZ       0.0000   YYYZ      -0.0000
      XXZZ    -205.2955   XYZZ      -6.9823   YYZZ    -171.0553
      XZZZ       0.0000   YZZZ      -0.0000   ZZZZ     -94.1238
 -----------------------------------------------------------------
 Calculating analytic gradient of the SCF energy
 Gradient of SCF Energy
            1           2           3           4           5           6
    1   0.0004681  -0.0004853   0.0010172  -0.0037709   0.0019412   0.0008296
    2  -0.0046551  -0.0278246   0.0055599   0.0247775  -0.0010424   0.0031848
    3   0.0000000  -0.0000000   0.0000000  -0.0000000  -0.0000000   0.0000000
 Max gradient component =       2.782E-02
 RMS gradient           =       9.043E-03
 Gradient time:  CPU 15.71 s  wall 4.04 s
 Geometry Optimization Parameters
   NAtoms,    NIC,     NZ,  NCons,   NDum,   NFix, NCnnct, MaxDiis
        6      37       0       0       0       0       0       0

 Cartesian Hessian Update
 Hessian Updated using BFGS Update


** GEOMETRY OPTIMIZATION IN DELOCALIZED INTERNAL COORDINATES **
   Searching for a Minimum

   Optimization Cycle:  13

                       Coordinates (Angstroms)
     ATOM                X               Y               Z
      1  Cl        2.8268089551    1.0215625328    0.0000000000
      2  I        -0.8171251063    1.3954976524    0.0000000000
      3  F         2.3972820773   -1.4640865520    0.0000000000
      4  Br       -0.6861134520   -1.7720544726    0.0000000000
      5  C         1.7429938723   -0.3075170913    0.0000000000
      6  C         0.4101587194   -0.2500492492    0.0000000000
   Point Group: cs    Number of degrees of freedom:     9


   Energy is -10129.937717246

 Hessian Updated using BFGS Update

  9 Hessian modes will be used to form the next step
  Hessian Eigenvalues:
     0.062163    0.202082    0.249152    0.251947    0.362373    0.456152
     0.542871    0.968066    1.115552

 Minimum Search - Taking Simple RFO Step
 Searching for Lamda that Minimizes Along All modes
 Value Taken    Lamda =  -0.00886145
 Calculated Step too Large.  Step scaled by  0.855394
 Step Taken.  Stepsize is  0.300000

                             Maximum     Tolerance    Cnvgd?
         Gradient           0.019544      0.000300      NO
         Displacement       0.256975      0.001200      NO
         Energy change     -0.010062      0.000001      NO


 New Cartesian Coordinates Obtained by Inverse Iteration

 Displacement from previous Coordinates is:  0.250627
 ----------------------------------------------------------------
             Standard Nuclear Orientation (Angstroms)
    I     Atom           X                Y                Z
 ----------------------------------------------------------------
    1      Cl      2.7829962905     1.0523219475     0.0000000000
    2      I      -0.7578441114     1.4645209565     0.0000000000
    3      F       2.3783143338    -1.4792543740     0.0000000000
    4      Br     -0.6536738885    -1.8366934531     0.0000000000
    5      C       1.7267006320    -0.3178790748     0.0000000000
    6      C       0.3975118094    -0.2596631819     0.0000000000
 ----------------------------------------------------------------
 Molecular Point Group                 Cs    NOp =  2
 Largest Abelian Subgroup              Cs    NOp =  2
 Nuclear Repulsion Energy =   979.1371148470 hartrees
 There are       63 alpha and       63 beta electrons
 Applying Cartesian multipole field
    Component          Value
    ---------          -----
     (2,0,0)        1.00000E-11
     (0,2,0)        2.00000E-11
     (0,0,2)       -3.00000E-11
 Nucleus-field energy     =     0.0000000282 hartrees
 Requested basis set is 6-311++G(d,p)
 There are 74 shells and 206 basis functions
 A cutoff of  1.0D-11 yielded   2086 shell pairs
 There are     17489 function pairs (     19547 Cartesian)
 Smallest overlap matrix eigenvalue = 4.03E-05
 Guess MOs from SCF MO coefficient file

 -----------------------------------------------------------------------
  General SCF calculation program by
  Eric Jon Sundstrom, Paul Horn, Yuezhi Mao, Dmitri Zuev, Alec White,
  David Stuck, Shaama M.S., Shane Yost, Joonho Lee, David Small,
  Daniel Levine, Susi Lehtola, Hugh Burton, Evgeny Epifanovsky
 -----------------------------------------------------------------------
 Exchange:     0.2000 Hartree-Fock + 0.0800 Slater + 0.7200 B88
 Correlation:  0.1900 VWN1RPA + 0.8100 LYP
 Using SG-1 standard quadrature grid
 using 4 threads for integral computing
 -------------------------------------------------------
 OpenMP Integral computing Module                
 Release: version 2.0, May 2017, Q-Chem Inc. Pleasanton 
 -------------------------------------------------------
 -------------------------------------------------------
 OpenMP BLAS3 based DFT computing Module                
 Release: version 1.0, May 2013, Q-Chem Inc. Pittsburgh 
 -------------------------------------------------------
 A restricted SCF calculation will be
 performed using DIIS
 SCF converges when DIIS error is below 1.0e-08
 ---------------------------------------
  Cycle       Energy         DIIS error
 ---------------------------------------
    1  -10129.9406298263      5.13e-04  
    2  -10129.9425165368      2.43e-04  
    3  -10129.9423586269      3.00e-04  
    4  -10129.9428225267      6.49e-05  
    5  -10129.9428447488      1.09e-05  
    6  -10129.9428451667      6.16e-06  
    7  -10129.9428453492      1.16e-06  
    8  -10129.9428453553      5.96e-07  
    9  -10129.9428453570      1.11e-07  
   10  -10129.9428453569      3.90e-08  
   11  -10129.9428453571      9.97e-09  Convergence criterion met
 ---------------------------------------
 SCF time:   CPU 47.20s  wall 13.00s 
 SCF   energy in the final basis set =   -10129.9428453571
 Total energy in the final basis set =   -10129.9428453571

 --------------------------------------------------------------
             Orbital Energies (a.u.) and Symmetries
 --------------------------------------------------------------

 Alpha MOs, Restricted
 -- Occupied --                  
******* -482.86 -176.33 -165.73 -165.73 -165.73 -101.60  -62.51
  1 A'    2 A'    3 A'    4 A'    1 A"    5 A'    6 A'    7 A'                 
-56.333 -56.329 -56.329 -35.824 -31.318 -31.311 -31.311 -24.740
  8 A'    2 A"    9 A'   10 A'   11 A'    3 A"   12 A'   13 A'                 
-22.968 -22.967 -22.966 -22.962 -22.962 -10.349 -10.289  -9.512
 14 A'    4 A"   15 A'   16 A'    5 A"   17 A'   18 A'   19 A'                 
 -8.721  -7.277  -7.267  -7.266  -6.554  -6.539  -6.539  -6.374
 20 A'   21 A'    6 A"   22 A'   23 A'    7 A"   24 A'   25 A'                 
 -4.787  -4.771  -4.771  -2.664  -2.660  -2.660  -2.648  -2.648
 26 A'    8 A"   27 A'   28 A'    9 A"   29 A'   30 A'   10 A"                 
 -2.053  -2.048  -2.048  -2.034  -2.033  -1.286  -0.919  -0.861
 31 A'   11 A"   32 A'   33 A'   12 A"   34 A'   35 A'   36 A'                 
 -0.764  -0.694  -0.618  -0.550  -0.523  -0.506  -0.436  -0.417
 37 A'   38 A'   39 A'   40 A'   13 A"   41 A'   42 A'   43 A'                 
 -0.400  -0.363  -0.363  -0.326  -0.301  -0.281  -0.262
 14 A"   15 A"   44 A'   45 A'   16 A"   46 A'   17 A"                         
 -- Virtual --                   
 -0.074  -0.052  -0.040  -0.008   0.019   0.034   0.047   0.050
 47 A'   48 A'   18 A"   49 A'   50 A'   51 A'   52 A'   19 A"                 
  0.060   0.072   0.074   0.088   0.100   0.104   0.106   0.114
 53 A'   20 A"   54 A'   55 A'   56 A'   57 A'   21 A"   22 A"                 
  0.134   0.156   0.159   0.186   0.197   0.214   0.233   0.249
 58 A'   59 A'   60 A'   61 A'   62 A'   63 A'   23 A"   64 A'                 
  0.296   0.302   0.309   0.340   0.347   0.359   0.386   0.397
 24 A"   65 A'   66 A'   67 A'   68 A'   69 A'   25 A"   70 A'                 
  0.402   0.418   0.420   0.431   0.449   0.449   0.474   0.500
 26 A"   71 A'   27 A"   72 A'   28 A"   73 A'   74 A'   75 A'                 
  0.500   0.520   0.555   0.559   0.588   0.625   0.651   0.682
 29 A"   30 A"   31 A"   76 A'   77 A'   78 A'   79 A'   32 A"                 
  0.688   0.711   0.756   0.809   0.824   0.846   0.855   0.890
 80 A'   81 A'   82 A'   83 A'   33 A"   34 A"   84 A'   85 A'                 
  0.919   0.955   0.986   1.107   1.139   1.144   1.232   1.316
 86 A'   87 A'   88 A'   89 A'   90 A'   35 A"   36 A"   37 A"                 
  1.365   1.373   1.388   1.415   1.448   1.533   1.556   1.615
 91 A'   38 A"   92 A'   93 A'   94 A'   95 A'   39 A"   96 A'                 
  1.679   1.859   1.868   1.931   1.994   2.024   2.137   2.154
 97 A'   98 A'   40 A"   99 A'   41 A"  100 A'  101 A'  102 A'                 
  2.226   2.229   2.333   2.461   2.603   2.794   2.838   3.040
 42 A"  103 A'  104 A'  105 A'   43 A"   44 A"  106 A'  107 A'                 
  3.131   3.371   3.740   3.767   3.944   3.949   3.973   3.983
108 A'  109 A'   45 A"  110 A'   46 A"   47 A"  111 A'   48 A"                 
  3.994   4.015   4.033   4.075   4.087   4.166   4.262   4.368
 49 A"  112 A'  113 A'   50 A"  114 A'  115 A'  116 A'  117 A'                 
  4.438   4.753   5.993   6.046   6.083   6.269   6.347   6.557
118 A'  119 A'   51 A"  120 A'  121 A'   52 A"  122 A'  123 A'                 
  6.681   7.535   7.576   7.673   9.720  23.264  24.071  25.775
124 A'   53 A"  125 A'  126 A'  127 A'  128 A'  129 A'   54 A"                 
 25.922  26.372  27.862  28.333  28.373  28.381  28.517  28.530
130 A'  131 A'  132 A'   55 A"  133 A'  134 A'   56 A"  135 A'                 
 28.543  28.591  28.686  47.903  66.720 127.874 127.907 127.929
 57 A"  136 A'  137 A'  138 A'  139 A'   58 A"  140 A'  141 A'                 
151.654 215.704 289.731 289.772 289.8971020.6951901.817
142 A'  143 A'   59 A"  144 A'  145 A'  146 A'  147 A'                         

 Beta MOs, Restricted
 -- Occupied --                  
******* -482.86 -176.33 -165.73 -165.73 -165.73 -101.60  -62.51
  1 A'    2 A'    3 A'    4 A'    1 A"    5 A'    6 A'    7 A'                 
-56.333 -56.329 -56.329 -35.824 -31.318 -31.311 -31.311 -24.740
  8 A'    2 A"    9 A'   10 A'   11 A'    3 A"   12 A'   13 A'                 
-22.968 -22.967 -22.966 -22.962 -22.962 -10.349 -10.289  -9.512
 14 A'    4 A"   15 A'   16 A'    5 A"   17 A'   18 A'   19 A'                 
 -8.721  -7.277  -7.267  -7.266  -6.554  -6.539  -6.539  -6.374
 20 A'   21 A'    6 A"   22 A'   23 A'    7 A"   24 A'   25 A'                 
 -4.787  -4.771  -4.771  -2.664  -2.660  -2.660  -2.648  -2.648
 26 A'    8 A"   27 A'   28 A'    9 A"   29 A'   30 A'   10 A"                 
 -2.053  -2.048  -2.048  -2.034  -2.033  -1.286  -0.919  -0.861
 31 A'   11 A"   32 A'   33 A'   12 A"   34 A'   35 A'   36 A'                 
 -0.764  -0.694  -0.618  -0.550  -0.523  -0.506  -0.436  -0.417
 37 A'   38 A'   39 A'   40 A'   13 A"   41 A'   42 A'   43 A'                 
 -0.400  -0.363  -0.363  -0.326  -0.301  -0.281  -0.262
 14 A"   15 A"   44 A'   45 A'   16 A"   46 A'   17 A"                         
 -- Virtual --                   
 -0.074  -0.052  -0.040  -0.008   0.019   0.034   0.047   0.050
 47 A'   48 A'   18 A"   49 A'   50 A'   51 A'   52 A'   19 A"                 
  0.060   0.072   0.074   0.088   0.100   0.104   0.106   0.114
 53 A'   20 A"   54 A'   55 A'   56 A'   57 A'   21 A"   22 A"                 
  0.134   0.156   0.159   0.186   0.197   0.214   0.233   0.249
 58 A'   59 A'   60 A'   61 A'   62 A'   63 A'   23 A"   64 A'                 
  0.296   0.302   0.309   0.340   0.347   0.359   0.386   0.397
 24 A"   65 A'   66 A'   67 A'   68 A'   69 A'   25 A"   70 A'                 
  0.402   0.418   0.420   0.431   0.449   0.449   0.474   0.500
 26 A"   71 A'   27 A"   72 A'   28 A"   73 A'   74 A'   75 A'                 
  0.500   0.520   0.555   0.559   0.588   0.625   0.651   0.682
 29 A"   30 A"   31 A"   76 A'   77 A'   78 A'   79 A'   32 A"                 
  0.688   0.711   0.756   0.809   0.824   0.846   0.855   0.890
 80 A'   81 A'   82 A'   83 A'   33 A"   34 A"   84 A'   85 A'                 
  0.919   0.955   0.986   1.107   1.139   1.144   1.232   1.316
 86 A'   87 A'   88 A'   89 A'   90 A'   35 A"   36 A"   37 A"                 
  1.365   1.373   1.388   1.415   1.448   1.533   1.556   1.615
 91 A'   38 A"   92 A'   93 A'   94 A'   95 A'   39 A"   96 A'                 
  1.679   1.859   1.868   1.931   1.994   2.024   2.137   2.154
 97 A'   98 A'   40 A"   99 A'   41 A"  100 A'  101 A'  102 A'                 
  2.226   2.229   2.333   2.461   2.603   2.794   2.838   3.040
 42 A"  103 A'  104 A'  105 A'   43 A"   44 A"  106 A'  107 A'                 
  3.131   3.371   3.740   3.767   3.944   3.949   3.973   3.983
108 A'  109 A'   45 A"  110 A'   46 A"   47 A"  111 A'   48 A"                 
  3.994   4.015   4.033   4.075   4.087   4.166   4.262   4.368
 49 A"  112 A'  113 A'   50 A"  114 A'  115 A'  116 A'  117 A'                 
  4.438   4.753   5.993   6.046   6.083   6.269   6.347   6.557
118 A'  119 A'   51 A"  120 A'  121 A'   52 A"  122 A'  123 A'                 
  6.681   7.535   7.576   7.673   9.720  23.264  24.071  25.775
124 A'   53 A"  125 A'  126 A'  127 A'  128 A'  129 A'   54 A"                 
 25.922  26.372  27.862  28.333  28.373  28.381  28.517  28.530
130 A'  131 A'  132 A'   55 A"  133 A'  134 A'   56 A"  135 A'                 
 28.543  28.591  28.686  47.903  66.720 127.874 127.907 127.929
 57 A"  136 A'  137 A'  138 A'  139 A'   58 A"  140 A'  141 A'                 
151.654 215.704 289.731 289.772 289.8971020.6951901.817
142 A'  143 A'   59 A"  144 A'  145 A'  146 A'  147 A'                         
 --------------------------------------------------------------

          Ground-State Mulliken Net Atomic Charges

     Atom                 Charge (a.u.)
  ----------------------------------------
      1 Cl                    0.367170
      2 I                     0.152954
      3 F                    -0.013040
      4 Br                   -0.074954
      5 C                    -0.429319
      6 C                    -0.002810
  ----------------------------------------
  Sum of atomic charges =    -0.000000

 -----------------------------------------------------------------
                    Cartesian Multipole Moments
 -----------------------------------------------------------------
    Charge (ESU x 10^10)
                -0.0000
    Dipole Moment (Debye)
         X      -0.4372      Y       0.9129      Z       0.0000
       Tot       1.0122
    Quadrupole Moments (Debye-Ang)
        XX     -74.6155     XY       1.3002     YY     -73.0324
        XZ      -0.0000     YZ      -0.0000     ZZ     -76.1994
    Octopole Moments (Debye-Ang^2)
       XXX     -77.2045    XXY      -1.3355    XYY     -35.4333
       YYY     -25.2857    XXZ       0.0000    XYZ       0.0000
       YYZ       0.0000    XZZ     -24.1118    YZZ     -11.2252
       ZZZ      -0.0000
    Hexadecapole Moments (Debye-Ang^3)
      XXXX   -1078.1893   XXXY       5.6783   XXYY    -317.7100
      XYYY      -9.2532   YYYY    -926.0545   XXXZ       0.0000
      XXYZ       0.0000   XYYZ      -0.0000   YYYZ      -0.0000
      XXZZ    -198.3789   XYZZ      -8.0685   YYZZ    -182.0000
      XZZZ       0.0000   YZZZ      -0.0000   ZZZZ     -94.4061
 -----------------------------------------------------------------
 Calculating analytic gradient of the SCF energy
 Gradient of SCF Energy
            1           2           3           4           5           6
    1   0.0005076   0.0005581  -0.0009001  -0.0036748  -0.0035703   0.0070795
    2   0.0043088  -0.0131824  -0.0013236   0.0084219  -0.0035471   0.0053224
    3  -0.0000000   0.0000000  -0.0000000  -0.0000000   0.0000000   0.0000000
 Max gradient component =       1.318E-02
 RMS gradient           =       4.617E-03
 Gradient time:  CPU 15.49 s  wall 3.99 s
 Geometry Optimization Parameters
   NAtoms,    NIC,     NZ,  NCons,   NDum,   NFix, NCnnct, MaxDiis
        6      37       0       0       0       0       0       0

 Cartesian Hessian Update
 Hessian Updated using BFGS Update


** GEOMETRY OPTIMIZATION IN DELOCALIZED INTERNAL COORDINATES **
   Searching for a Minimum

   Optimization Cycle:  14

                       Coordinates (Angstroms)
     ATOM                X               Y               Z
      1  Cl        2.7829962905    1.0523219475    0.0000000000
      2  I        -0.7578441114    1.4645209565    0.0000000000
      3  F         2.3783143338   -1.4792543740    0.0000000000
      4  Br       -0.6536738885   -1.8366934531    0.0000000000
      5  C         1.7267006320   -0.3178790748    0.0000000000
      6  C         0.3975118094   -0.2596631819    0.0000000000
   Point Group: cs    Number of degrees of freedom:     9


   Energy is -10129.942845357

 Hessian Updated using BFGS Update

  9 Hessian modes will be used to form the next step
  Hessian Eigenvalues:
     0.051354    0.200568    0.251104    0.255042    0.365364    0.463210
     0.542348    0.967900    1.115874

 Minimum Search - Taking Simple RFO Step
 Searching for Lamda that Minimizes Along All modes
 Value Taken    Lamda =  -0.00196868
 Step Taken.  Stepsize is  0.184081

                             Maximum     Tolerance    Cnvgd?
         Gradient           0.007248      0.000300      NO
         Displacement       0.145527      0.001200      NO
         Energy change     -0.005128      0.000001      NO


 New Cartesian Coordinates Obtained by Inverse Iteration

 Displacement from previous Coordinates is:  0.141407
 ----------------------------------------------------------------
             Standard Nuclear Orientation (Angstroms)
    I     Atom           X                Y                Z
 ----------------------------------------------------------------
    1      Cl      2.7801272962     1.0573947872     0.0000000000
    2      I      -0.7397100994     1.5051665500     0.0000000000
    3      F       2.3587864541    -1.4839204752     0.0000000000
    4      Br     -0.6224132589    -1.8792891520     0.0000000000
    5      C       1.7166177601    -0.3164412432     0.0000000000
    6      C       0.3805969137    -0.2595576466     0.0000000000
 ----------------------------------------------------------------
 Molecular Point Group                 Cs    NOp =  2
 Largest Abelian Subgroup              Cs    NOp =  2
 Nuclear Repulsion Energy =   971.9094801623 hartrees
 There are       63 alpha and       63 beta electrons
 Applying Cartesian multipole field
    Component          Value
    ---------          -----
     (2,0,0)        1.00000E-11
     (0,2,0)        2.00000E-11
     (0,0,2)       -3.00000E-11
 Nucleus-field energy     =     0.0000000289 hartrees
 Requested basis set is 6-311++G(d,p)
 There are 74 shells and 206 basis functions
 A cutoff of  1.0D-11 yielded   2082 shell pairs
 There are     17469 function pairs (     19526 Cartesian)
 Smallest overlap matrix eigenvalue = 4.48E-05
 Guess MOs from SCF MO coefficient file

 -----------------------------------------------------------------------
  General SCF calculation program by
  Eric Jon Sundstrom, Paul Horn, Yuezhi Mao, Dmitri Zuev, Alec White,
  David Stuck, Shaama M.S., Shane Yost, Joonho Lee, David Small,
  Daniel Levine, Susi Lehtola, Hugh Burton, Evgeny Epifanovsky
 -----------------------------------------------------------------------
 Exchange:     0.2000 Hartree-Fock + 0.0800 Slater + 0.7200 B88
 Correlation:  0.1900 VWN1RPA + 0.8100 LYP
 Using SG-1 standard quadrature grid
 using 4 threads for integral computing
 -------------------------------------------------------
 OpenMP Integral computing Module                
 Release: version 2.0, May 2017, Q-Chem Inc. Pleasanton 
 -------------------------------------------------------
 -------------------------------------------------------
 OpenMP BLAS3 based DFT computing Module                
 Release: version 1.0, May 2013, Q-Chem Inc. Pittsburgh 
 -------------------------------------------------------
 A restricted SCF calculation will be
 performed using DIIS
 SCF converges when DIIS error is below 1.0e-08
 ---------------------------------------
  Cycle       Energy         DIIS error
 ---------------------------------------
    1  -10129.9432155243      3.08e-04  
    2  -10129.9438565681      1.65e-04  
    3  -10129.9437782657      2.06e-04  
    4  -10129.9440032722      3.21e-05  
    5  -10129.9440082708      1.02e-05  
    6  -10129.9440087004      4.21e-06  
    7  -10129.9440088010      6.70e-07  
    8  -10129.9440088028      3.69e-07  
    9  -10129.9440088034      7.66e-08  
   10  -10129.9440088033      1.91e-08  
   11  -10129.9440088034      6.19e-09  Convergence criterion met
 ---------------------------------------
 SCF time:   CPU 47.09s  wall 13.00s 
 SCF   energy in the final basis set =   -10129.9440088034
 Total energy in the final basis set =   -10129.9440088034

 --------------------------------------------------------------
             Orbital Energies (a.u.) and Symmetries
 --------------------------------------------------------------

 Alpha MOs, Restricted
 -- Occupied --                  
******* -482.86 -176.33 -165.73 -165.73 -165.73 -101.60  -62.51
  1 A'    2 A'    3 A'    4 A'    1 A"    5 A'    6 A'    7 A'                 
-56.333 -56.329 -56.329 -35.825 -31.318 -31.312 -31.312 -24.740
  8 A'    2 A"    9 A'   10 A'   11 A'    3 A"   12 A'   13 A'                 
-22.969 -22.967 -22.967 -22.963 -22.963 -10.350 -10.291  -9.512
 14 A'    4 A"   15 A'   16 A'    5 A"   17 A'   18 A'   19 A'                 
 -8.721  -7.278  -7.267  -7.266  -6.554  -6.539  -6.539  -6.374
 20 A'   21 A'    6 A"   22 A'   23 A'    7 A"   24 A'   25 A'                 
 -4.788  -4.771  -4.771  -2.664  -2.660  -2.660  -2.648  -2.648
 26 A'    8 A"   27 A'   28 A'    9 A"   29 A'   30 A'   10 A"                 
 -2.053  -2.048  -2.048  -2.034  -2.034  -1.285  -0.917  -0.858
 31 A'   11 A"   32 A'   33 A'   12 A"   34 A'   35 A'   36 A'                 
 -0.763  -0.692  -0.617  -0.550  -0.523  -0.505  -0.435  -0.417
 37 A'   38 A'   39 A'   40 A'   13 A"   41 A'   42 A'   43 A'                 
 -0.398  -0.363  -0.361  -0.323  -0.302  -0.284  -0.262
 14 A"   44 A'   15 A"   45 A'   16 A"   46 A'   17 A"                         
 -- Virtual --                   
 -0.078  -0.052  -0.041  -0.009   0.019   0.034   0.047   0.050
 47 A'   48 A'   18 A"   49 A'   50 A'   51 A'   52 A'   19 A"                 
  0.059   0.072   0.074   0.088   0.100   0.104   0.106   0.114
 53 A'   20 A"   54 A'   55 A'   56 A'   57 A'   21 A"   22 A"                 
  0.133   0.152   0.160   0.185   0.195   0.215   0.233   0.247
 58 A'   59 A'   60 A'   61 A'   62 A'   63 A'   23 A"   64 A'                 
  0.294   0.300   0.309   0.340   0.349   0.359   0.386   0.399
 24 A"   65 A'   66 A'   67 A'   68 A'   69 A'   25 A"   70 A'                 
  0.401   0.418   0.420   0.430   0.448   0.449   0.470   0.498
 26 A"   71 A'   27 A"   72 A'   73 A'   28 A"   74 A'   75 A'                 
  0.500   0.520   0.548   0.555   0.595   0.622   0.647   0.684
 29 A"   30 A"   76 A'   31 A"   77 A'   78 A'   79 A'   32 A"                 
  0.686   0.711   0.757   0.809   0.825   0.844   0.853   0.889
 80 A'   81 A'   82 A'   83 A'   33 A"   34 A"   84 A'   85 A'                 
  0.916   0.954   0.979   1.102   1.135   1.140   1.232   1.314
 86 A'   87 A'   88 A'   89 A'   90 A'   35 A"   36 A"   37 A"                 
  1.363   1.373   1.388   1.413   1.447   1.538   1.553   1.605
 91 A'   38 A"   92 A'   93 A'   94 A'   95 A'   39 A"   96 A'                 
  1.675   1.858   1.866   1.930   1.993   2.017   2.131   2.146
 97 A'   98 A'   40 A"   99 A'   41 A"  100 A'  101 A'  102 A'                 
  2.224   2.226   2.329   2.458   2.602   2.791   2.839   3.036
103 A'   42 A"  104 A'  105 A'   43 A"   44 A"  106 A'  107 A'                 
  3.119   3.374   3.740   3.766   3.944   3.948   3.974   3.983
108 A'  109 A'   45 A"  110 A'   46 A"   47 A"  111 A'   48 A"                 
  3.991   4.020   4.028   4.074   4.076   4.166   4.268   4.368
 49 A"  112 A'  113 A'   50 A"  114 A'  115 A'  116 A'  117 A'                 
  4.426   4.751   5.992   6.045   6.079   6.268   6.346   6.553
118 A'  119 A'   51 A"  120 A'  121 A'   52 A"  122 A'  123 A'                 
  6.677   7.535   7.574   7.671   9.718  23.265  24.043  25.774
124 A'   53 A"  125 A'  126 A'  127 A'  128 A'  129 A'   54 A"                 
 25.919  26.369  27.856  28.332  28.372  28.377  28.516  28.530
130 A'  131 A'  132 A'   55 A"  133 A'  134 A'   56 A"  135 A'                 
 28.541  28.588  28.683  47.900  66.719 127.873 127.905 127.926
 57 A"  136 A'  137 A'  138 A'  139 A'   58 A"  140 A'  141 A'                 
151.649 215.701 289.730 289.768 289.8941020.6911901.812
142 A'  143 A'   59 A"  144 A'  145 A'  146 A'  147 A'                         

 Beta MOs, Restricted
 -- Occupied --                  
******* -482.86 -176.33 -165.73 -165.73 -165.73 -101.60  -62.51
  1 A'    2 A'    3 A'    4 A'    1 A"    5 A'    6 A'    7 A'                 
-56.333 -56.329 -56.329 -35.825 -31.318 -31.312 -31.312 -24.740
  8 A'    2 A"    9 A'   10 A'   11 A'    3 A"   12 A'   13 A'                 
-22.969 -22.967 -22.967 -22.963 -22.963 -10.350 -10.291  -9.512
 14 A'    4 A"   15 A'   16 A'    5 A"   17 A'   18 A'   19 A'                 
 -8.721  -7.278  -7.267  -7.266  -6.554  -6.539  -6.539  -6.374
 20 A'   21 A'    6 A"   22 A'   23 A'    7 A"   24 A'   25 A'                 
 -4.788  -4.771  -4.771  -2.664  -2.660  -2.660  -2.648  -2.648
 26 A'    8 A"   27 A'   28 A'    9 A"   29 A'   30 A'   10 A"                 
 -2.053  -2.048  -2.048  -2.034  -2.034  -1.285  -0.917  -0.858
 31 A'   11 A"   32 A'   33 A'   12 A"   34 A'   35 A'   36 A'                 
 -0.763  -0.692  -0.617  -0.550  -0.523  -0.505  -0.435  -0.417
 37 A'   38 A'   39 A'   40 A'   13 A"   41 A'   42 A'   43 A'                 
 -0.398  -0.363  -0.361  -0.323  -0.302  -0.284  -0.262
 14 A"   44 A'   15 A"   45 A'   16 A"   46 A'   17 A"                         
 -- Virtual --                   
 -0.078  -0.052  -0.041  -0.009   0.019   0.034   0.047   0.050
 47 A'   48 A'   18 A"   49 A'   50 A'   51 A'   52 A'   19 A"                 
  0.059   0.072   0.074   0.088   0.100   0.104   0.106   0.114
 53 A'   20 A"   54 A'   55 A'   56 A'   57 A'   21 A"   22 A"                 
  0.133   0.152   0.160   0.185   0.195   0.215   0.233   0.247
 58 A'   59 A'   60 A'   61 A'   62 A'   63 A'   23 A"   64 A'                 
  0.294   0.300   0.309   0.340   0.349   0.359   0.386   0.399
 24 A"   65 A'   66 A'   67 A'   68 A'   69 A'   25 A"   70 A'                 
  0.401   0.418   0.420   0.430   0.448   0.449   0.470   0.498
 26 A"   71 A'   27 A"   72 A'   73 A'   28 A"   74 A'   75 A'                 
  0.500   0.520   0.548   0.555   0.595   0.622   0.647   0.684
 29 A"   30 A"   76 A'   31 A"   77 A'   78 A'   79 A'   32 A"                 
  0.686   0.711   0.757   0.809   0.825   0.844   0.853   0.889
 80 A'   81 A'   82 A'   83 A'   33 A"   34 A"   84 A'   85 A'                 
  0.916   0.954   0.979   1.102   1.135   1.140   1.232   1.314
 86 A'   87 A'   88 A'   89 A'   90 A'   35 A"   36 A"   37 A"                 
  1.363   1.373   1.388   1.413   1.447   1.538   1.553   1.605
 91 A'   38 A"   92 A'   93 A'   94 A'   95 A'   39 A"   96 A'                 
  1.675   1.858   1.866   1.930   1.993   2.017   2.131   2.146
 97 A'   98 A'   40 A"   99 A'   41 A"  100 A'  101 A'  102 A'                 
  2.224   2.226   2.329   2.458   2.602   2.791   2.839   3.036
103 A'   42 A"  104 A'  105 A'   43 A"   44 A"  106 A'  107 A'                 
  3.119   3.374   3.740   3.766   3.944   3.948   3.974   3.983
108 A'  109 A'   45 A"  110 A'   46 A"   47 A"  111 A'   48 A"                 
  3.991   4.020   4.028   4.074   4.076   4.166   4.268   4.368
 49 A"  112 A'  113 A'   50 A"  114 A'  115 A'  116 A'  117 A'                 
  4.426   4.751   5.992   6.045   6.079   6.268   6.346   6.553
118 A'  119 A'   51 A"  120 A'  121 A'   52 A"  122 A'  123 A'                 
  6.677   7.535   7.574   7.671   9.718  23.265  24.043  25.774
124 A'   53 A"  125 A'  126 A'  127 A'  128 A'  129 A'   54 A"                 
 25.919  26.369  27.856  28.332  28.372  28.377  28.516  28.530
130 A'  131 A'  132 A'   55 A"  133 A'  134 A'   56 A"  135 A'                 
 28.541  28.588  28.683  47.900  66.719 127.873 127.905 127.926
 57 A"  136 A'  137 A'  138 A'  139 A'   58 A"  140 A'  141 A'                 
151.649 215.701 289.730 289.768 289.8941020.6911901.812
142 A'  143 A'   59 A"  144 A'  145 A'  146 A'  147 A'                         
 --------------------------------------------------------------

          Ground-State Mulliken Net Atomic Charges

     Atom                 Charge (a.u.)
  ----------------------------------------
      1 Cl                    0.372901
      2 I                     0.152244
      3 F                    -0.009997
      4 Br                   -0.075218
      5 C                    -0.440910
      6 C                     0.000979
  ----------------------------------------
  Sum of atomic charges =     0.000000

 -----------------------------------------------------------------
                    Cartesian Multipole Moments
 -----------------------------------------------------------------
    Charge (ESU x 10^10)
                 0.0000
    Dipole Moment (Debye)
         X      -0.4018      Y       0.9391      Z      -0.0000
       Tot       1.0214
    Quadrupole Moments (Debye-Ang)
        XX     -74.8740     XY       1.2617     YY     -72.5987
        XZ       0.0000     YZ      -0.0000     ZZ     -76.2749
    Octopole Moments (Debye-Ang^2)
       XXX     -79.0273    XXY      -1.7684    XYY     -36.2511
       YYY     -26.3896    XXZ       0.0000    XYZ      -0.0000
       YYZ      -0.0000    XZZ     -24.9613    YZZ     -11.6303
       ZZZ      -0.0000
    Hexadecapole Moments (Debye-Ang^3)
      XXXX   -1065.7348   XXXY       6.5990   XXYY    -322.7012
      XYYY      -8.5687   YYYY    -955.7959   XXXZ       0.0000
      XXYZ      -0.0000   XYYZ       0.0000   YYYZ      -0.0000
      XXZZ    -196.1767   XYZZ      -7.6906   YYZZ    -188.5450
      XZZZ       0.0000   YZZZ      -0.0000   ZZZZ     -94.5972
 -----------------------------------------------------------------
 Calculating analytic gradient of the SCF energy
 Gradient of SCF Energy
            1           2           3           4           5           6
    1   0.0022957   0.0010687  -0.0022952  -0.0022712   0.0016885  -0.0004864
    2   0.0078076  -0.0051456  -0.0034495   0.0003962  -0.0047770   0.0051684
    3  -0.0000000  -0.0000000   0.0000000  -0.0000000  -0.0000000   0.0000000
 Max gradient component =       7.808E-03
 RMS gradient           =       3.064E-03
 Gradient time:  CPU 15.51 s  wall 3.98 s
 Geometry Optimization Parameters
   NAtoms,    NIC,     NZ,  NCons,   NDum,   NFix, NCnnct, MaxDiis
        6      37       0       0       0       0       0       0

 Cartesian Hessian Update
 Hessian Updated using BFGS Update


** GEOMETRY OPTIMIZATION IN DELOCALIZED INTERNAL COORDINATES **
   Searching for a Minimum

   Optimization Cycle:  15

                       Coordinates (Angstroms)
     ATOM                X               Y               Z
      1  Cl        2.7801272962    1.0573947872    0.0000000000
      2  I        -0.7397100994    1.5051665500    0.0000000000
      3  F         2.3587864541   -1.4839204752    0.0000000000
      4  Br       -0.6224132589   -1.8792891520    0.0000000000
      5  C         1.7166177601   -0.3164412432    0.0000000000
      6  C         0.3805969137   -0.2595576466    0.0000000000
   Point Group: cs    Number of degrees of freedom:     9


   Energy is -10129.944008803

 Hessian Updated using BFGS Update

  9 Hessian modes will be used to form the next step
  Hessian Eigenvalues:
     0.043952    0.194744    0.250711    0.255351    0.370904    0.463346
     0.542199    0.969088    1.104329

 Minimum Search - Taking Simple RFO Step
 Searching for Lamda that Minimizes Along All modes
 Value Taken    Lamda =  -0.00031532
 Step Taken.  Stepsize is  0.062341

                             Maximum     Tolerance    Cnvgd?
         Gradient           0.004682      0.000300      NO
         Displacement       0.041442      0.001200      NO
         Energy change     -0.001163      0.000001      NO


 New Cartesian Coordinates Obtained by Inverse Iteration

 Displacement from previous Coordinates is:  0.050605
 ----------------------------------------------------------------
             Standard Nuclear Orientation (Angstroms)
    I     Atom           X                Y                Z
 ----------------------------------------------------------------
    1      Cl      2.7787555066     1.0518852492     0.0000000000
    2      I      -0.7335447790     1.5186809494     0.0000000000
    3      F       2.3553475309    -1.4808093138     0.0000000000
    4      Br     -0.6094015049    -1.8919847727     0.0000000000
    5      C       1.7076514950    -0.3148019939     0.0000000000
    6      C       0.3751968172    -0.2596172981     0.0000000000
 ----------------------------------------------------------------
 Molecular Point Group                 Cs    NOp =  2
 Largest Abelian Subgroup              Cs    NOp =  2
 Nuclear Repulsion Energy =   970.3296336487 hartrees
 There are       63 alpha and       63 beta electrons
 Applying Cartesian multipole field
    Component          Value
    ---------          -----
     (2,0,0)        1.00000E-11
     (0,2,0)        2.00000E-11
     (0,0,2)       -3.00000E-11
 Nucleus-field energy     =     0.0000000291 hartrees
 Requested basis set is 6-311++G(d,p)
 There are 74 shells and 206 basis functions
 A cutoff of  1.0D-11 yielded   2082 shell pairs
 There are     17457 function pairs (     19511 Cartesian)
 Smallest overlap matrix eigenvalue = 4.50E-05
 Guess MOs from SCF MO coefficient file

 -----------------------------------------------------------------------
  General SCF calculation program by
  Eric Jon Sundstrom, Paul Horn, Yuezhi Mao, Dmitri Zuev, Alec White,
  David Stuck, Shaama M.S., Shane Yost, Joonho Lee, David Small,
  Daniel Levine, Susi Lehtola, Hugh Burton, Evgeny Epifanovsky
 -----------------------------------------------------------------------
 Exchange:     0.2000 Hartree-Fock + 0.0800 Slater + 0.7200 B88
 Correlation:  0.1900 VWN1RPA + 0.8100 LYP
 Using SG-1 standard quadrature grid
 using 4 threads for integral computing
 -------------------------------------------------------
 OpenMP Integral computing Module                
 Release: version 2.0, May 2017, Q-Chem Inc. Pleasanton 
 -------------------------------------------------------
 -------------------------------------------------------
 OpenMP BLAS3 based DFT computing Module                
 Release: version 1.0, May 2013, Q-Chem Inc. Pittsburgh 
 -------------------------------------------------------
 A restricted SCF calculation will be
 performed using DIIS
 SCF converges when DIIS error is below 1.0e-08
 ---------------------------------------
  Cycle       Energy         DIIS error
 ---------------------------------------
    1  -10129.9441114246      1.19e-04  
    2  -10129.9442151629      3.97e-05  
    3  -10129.9442099141      5.19e-05  
    4  -10129.9442231070      1.29e-05  
    5  -10129.9442238841      4.36e-06  
    6  -10129.9442239551      1.61e-06  
    7  -10129.9442239670      2.44e-07  
    8  -10129.9442239672      1.64e-07  
    9  -10129.9442239671      2.95e-08  
   10  -10129.9442239672      4.78e-09  Convergence criterion met
 ---------------------------------------
 SCF time:   CPU 42.74s  wall 11.00s 
 SCF   energy in the final basis set =   -10129.9442239672
 Total energy in the final basis set =   -10129.9442239672

 --------------------------------------------------------------
             Orbital Energies (a.u.) and Symmetries
 --------------------------------------------------------------

 Alpha MOs, Restricted
 -- Occupied --                  
******* -482.86 -176.33 -165.73 -165.73 -165.73 -101.60  -62.51
  1 A'    2 A'    3 A'    4 A'    1 A"    5 A'    6 A'    7 A'                 
-56.334 -56.329 -56.329 -35.825 -31.319 -31.312 -31.312 -24.739
  8 A'    2 A"    9 A'   10 A'   11 A'    3 A"   12 A'   13 A'                 
-22.969 -22.968 -22.968 -22.963 -22.963 -10.350 -10.291  -9.512
 14 A'    4 A"   15 A'   16 A'    5 A"   17 A'   18 A'   19 A'                 
 -8.721  -7.277  -7.267  -7.266  -6.554  -6.539  -6.539  -6.375
 20 A'   21 A'    6 A"   22 A'   23 A'    7 A"   24 A'   25 A'                 
 -4.788  -4.772  -4.771  -2.665  -2.661  -2.660  -2.649  -2.649
 26 A'    8 A"   27 A'   28 A'    9 A"   29 A'   30 A'   10 A"                 
 -2.054  -2.049  -2.048  -2.034  -2.034  -1.284  -0.917  -0.858
 31 A'   11 A"   32 A'   33 A'   12 A"   34 A'   35 A'   36 A'                 
 -0.764  -0.691  -0.617  -0.549  -0.522  -0.504  -0.435  -0.417
 37 A'   38 A'   39 A'   40 A'   13 A"   41 A'   42 A'   43 A'                 
 -0.398  -0.363  -0.361  -0.323  -0.302  -0.284  -0.262
 14 A"   44 A'   15 A"   45 A'   16 A"   46 A'   17 A"                         
 -- Virtual --                   
 -0.079  -0.053  -0.040  -0.009   0.019   0.034   0.047   0.051
 47 A'   48 A'   18 A"   49 A'   50 A'   51 A'   52 A'   19 A"                 
  0.059   0.073   0.074   0.088   0.100   0.104   0.106   0.114
 53 A'   20 A"   54 A'   55 A'   56 A'   57 A'   21 A"   22 A"                 
  0.132   0.152   0.160   0.185   0.194   0.216   0.232   0.247
 58 A'   59 A'   60 A'   61 A'   62 A'   63 A'   23 A"   64 A'                 
  0.294   0.301   0.309   0.340   0.350   0.359   0.386   0.399
 24 A"   65 A'   66 A'   67 A'   68 A'   69 A'   25 A"   70 A'                 
  0.401   0.418   0.420   0.431   0.448   0.449   0.469   0.497
 26 A"   71 A'   27 A"   72 A'   73 A'   28 A"   74 A'   75 A'                 
  0.500   0.520   0.545   0.555   0.597   0.622   0.646   0.685
 29 A"   30 A"   76 A'   31 A"   77 A'   78 A'   79 A'   32 A"                 
  0.687   0.712   0.757   0.810   0.825   0.843   0.853   0.890
 80 A'   81 A'   82 A'   83 A'   33 A"   34 A"   84 A'   85 A'                 
  0.917   0.954   0.978   1.103   1.135   1.140   1.231   1.313
 86 A'   87 A'   88 A'   89 A'   90 A'   35 A"   36 A"   37 A"                 
  1.363   1.373   1.389   1.413   1.447   1.538   1.554   1.604
 91 A'   38 A"   92 A'   93 A'   94 A'   95 A'   39 A"   96 A'                 
  1.677   1.858   1.869   1.932   1.993   2.016   2.134   2.150
 97 A'   98 A'   40 A"   99 A'   41 A"  100 A'  101 A'  102 A'                 
  2.223   2.227   2.329   2.460   2.602   2.791   2.841   3.035
103 A'   42 A"  104 A'  105 A'   43 A"   44 A"  106 A'  107 A'                 
  3.121   3.371   3.740   3.766   3.944   3.948   3.975   3.983
108 A'  109 A'   45 A"  110 A'   46 A"   47 A"  111 A'   48 A"                 
  3.991   4.022   4.026   4.073   4.074   4.165   4.269   4.367
 49 A"  112 A'  113 A'   50 A"  114 A'  115 A'  116 A'  117 A'                 
  4.422   4.752   5.992   6.045   6.078   6.269   6.346   6.553
118 A'  119 A'   51 A"  120 A'  121 A'   52 A"  122 A'  123 A'                 
  6.676   7.535   7.573   7.670   9.719  23.263  24.058  25.775
124 A'   53 A"  125 A'  126 A'  127 A'  128 A'  129 A'   54 A"                 
 25.921  26.371  27.854  28.331  28.372  28.376  28.516  28.530
130 A'  131 A'  132 A'   55 A"  133 A'  134 A'   56 A"  135 A'                 
 28.541  28.587  28.683  47.900  66.720 127.873 127.905 127.925
 57 A"  136 A'  137 A'  138 A'  139 A'   58 A"  140 A'  141 A'                 
151.647 215.703 289.730 289.767 289.8941020.6911901.810
142 A'  143 A'   59 A"  144 A'  145 A'  146 A'  147 A'                         

 Beta MOs, Restricted
 -- Occupied --                  
******* -482.86 -176.33 -165.73 -165.73 -165.73 -101.60  -62.51
  1 A'    2 A'    3 A'    4 A'    1 A"    5 A'    6 A'    7 A'                 
-56.334 -56.329 -56.329 -35.825 -31.319 -31.312 -31.312 -24.739
  8 A'    2 A"    9 A'   10 A'   11 A'    3 A"   12 A'   13 A'                 
-22.969 -22.968 -22.968 -22.963 -22.963 -10.350 -10.291  -9.512
 14 A'    4 A"   15 A'   16 A'    5 A"   17 A'   18 A'   19 A'                 
 -8.721  -7.277  -7.267  -7.266  -6.554  -6.539  -6.539  -6.375
 20 A'   21 A'    6 A"   22 A'   23 A'    7 A"   24 A'   25 A'                 
 -4.788  -4.772  -4.771  -2.665  -2.661  -2.660  -2.649  -2.649
 26 A'    8 A"   27 A'   28 A'    9 A"   29 A'   30 A'   10 A"                 
 -2.054  -2.049  -2.048  -2.034  -2.034  -1.284  -0.917  -0.858
 31 A'   11 A"   32 A'   33 A'   12 A"   34 A'   35 A'   36 A'                 
 -0.764  -0.691  -0.617  -0.549  -0.522  -0.504  -0.435  -0.417
 37 A'   38 A'   39 A'   40 A'   13 A"   41 A'   42 A'   43 A'                 
 -0.398  -0.363  -0.361  -0.323  -0.302  -0.284  -0.262
 14 A"   44 A'   15 A"   45 A'   16 A"   46 A'   17 A"                         
 -- Virtual --                   
 -0.079  -0.053  -0.040  -0.009   0.019   0.034   0.047   0.051
 47 A'   48 A'   18 A"   49 A'   50 A'   51 A'   52 A'   19 A"                 
  0.059   0.073   0.074   0.088   0.100   0.104   0.106   0.114
 53 A'   20 A"   54 A'   55 A'   56 A'   57 A'   21 A"   22 A"                 
  0.132   0.152   0.160   0.185   0.194   0.216   0.232   0.247
 58 A'   59 A'   60 A'   61 A'   62 A'   63 A'   23 A"   64 A'                 
  0.294   0.301   0.309   0.340   0.350   0.359   0.386   0.399
 24 A"   65 A'   66 A'   67 A'   68 A'   69 A'   25 A"   70 A'                 
  0.401   0.418   0.420   0.431   0.448   0.449   0.469   0.497
 26 A"   71 A'   27 A"   72 A'   73 A'   28 A"   74 A'   75 A'                 
  0.500   0.520   0.545   0.555   0.597   0.622   0.646   0.685
 29 A"   30 A"   76 A'   31 A"   77 A'   78 A'   79 A'   32 A"                 
  0.687   0.712   0.757   0.810   0.825   0.843   0.853   0.890
 80 A'   81 A'   82 A'   83 A'   33 A"   34 A"   84 A'   85 A'                 
  0.917   0.954   0.978   1.103   1.135   1.140   1.231   1.313
 86 A'   87 A'   88 A'   89 A'   90 A'   35 A"   36 A"   37 A"                 
  1.363   1.373   1.389   1.413   1.447   1.538   1.554   1.604
 91 A'   38 A"   92 A'   93 A'   94 A'   95 A'   39 A"   96 A'                 
  1.677   1.858   1.869   1.932   1.993   2.016   2.134   2.150
 97 A'   98 A'   40 A"   99 A'   41 A"  100 A'  101 A'  102 A'                 
  2.223   2.227   2.329   2.460   2.602   2.791   2.841   3.035
103 A'   42 A"  104 A'  105 A'   43 A"   44 A"  106 A'  107 A'                 
  3.121   3.371   3.740   3.766   3.944   3.948   3.975   3.983
108 A'  109 A'   45 A"  110 A'   46 A"   47 A"  111 A'   48 A"                 
  3.991   4.022   4.026   4.073   4.074   4.165   4.269   4.367
 49 A"  112 A'  113 A'   50 A"  114 A'  115 A'  116 A'  117 A'                 
  4.422   4.752   5.992   6.045   6.078   6.269   6.346   6.553
118 A'  119 A'   51 A"  120 A'  121 A'   52 A"  122 A'  123 A'                 
  6.676   7.535   7.573   7.670   9.719  23.263  24.058  25.775
124 A'   53 A"  125 A'  126 A'  127 A'  128 A'  129 A'   54 A"                 
 25.921  26.371  27.854  28.331  28.372  28.376  28.516  28.530
130 A'  131 A'  132 A'   55 A"  133 A'  134 A'   56 A"  135 A'                 
 28.541  28.587  28.683  47.900  66.720 127.873 127.905 127.925
 57 A"  136 A'  137 A'  138 A'  139 A'   58 A"  140 A'  141 A'                 
151.647 215.703 289.730 289.767 289.8941020.6911901.810
142 A'  143 A'   59 A"  144 A'  145 A'  146 A'  147 A'                         
 --------------------------------------------------------------

          Ground-State Mulliken Net Atomic Charges

     Atom                 Charge (a.u.)
  ----------------------------------------
      1 Cl                    0.374797
      2 I                     0.151541
      3 F                    -0.010260
      4 Br                   -0.074373
      5 C                    -0.447527
      6 C                     0.005822
  ----------------------------------------
  Sum of atomic charges =     0.000000

 -----------------------------------------------------------------
                    Cartesian Multipole Moments
 -----------------------------------------------------------------
    Charge (ESU x 10^10)
                 0.0000
    Dipole Moment (Debye)
         X      -0.4103      Y       0.9463      Z       0.0000
       Tot       1.0314
    Quadrupole Moments (Debye-Ang)
        XX     -74.9972     XY       1.2630     YY     -72.4669
        XZ      -0.0000     YZ       0.0000     ZZ     -76.2744
    Octopole Moments (Debye-Ang^2)
       XXX     -79.7901    XXY      -1.8120    XYY     -36.6175
       YYY     -26.7391    XXZ       0.0000    XYZ       0.0000
       YYZ      -0.0000    XZZ     -25.2527    YZZ     -11.7371
       ZZZ       0.0000
    Hexadecapole Moments (Debye-Ang^3)
      XXXX   -1060.5901   XXXY       8.0723   XXYY    -324.2048
      XYYY      -7.6750   YYYY    -963.8423   XXXZ       0.0000
      XXYZ      -0.0000   XYYZ       0.0000   YYYZ       0.0000
      XXZZ    -195.2832   XYZZ      -7.2353   YYZZ    -190.3859
      XZZZ      -0.0000   YZZZ      -0.0000   ZZZZ     -94.5959
 -----------------------------------------------------------------
 Calculating analytic gradient of the SCF energy
 Gradient of SCF Energy
            1           2           3           4           5           6
    1   0.0024942   0.0013616  -0.0013095  -0.0011447  -0.0037419   0.0023402
    2   0.0066739  -0.0028588  -0.0033625  -0.0012705  -0.0038618   0.0046796
    3  -0.0000000   0.0000000   0.0000000   0.0000000   0.0000000  -0.0000000
 Max gradient component =       6.674E-03
 RMS gradient           =       2.719E-03
 Gradient time:  CPU 15.46 s  wall 3.97 s
 Geometry Optimization Parameters
   NAtoms,    NIC,     NZ,  NCons,   NDum,   NFix, NCnnct, MaxDiis
        6      37       0       0       0       0       0       0

 Cartesian Hessian Update
 Hessian Updated using BFGS Update


** GEOMETRY OPTIMIZATION IN DELOCALIZED INTERNAL COORDINATES **
   Searching for a Minimum

   Optimization Cycle:  16

                       Coordinates (Angstroms)
     ATOM                X               Y               Z
      1  Cl        2.7787555066    1.0518852492    0.0000000000
      2  I        -0.7335447790    1.5186809494    0.0000000000
      3  F         2.3553475309   -1.4808093138    0.0000000000
      4  Br       -0.6094015049   -1.8919847727    0.0000000000
      5  C         1.7076514950   -0.3148019939    0.0000000000
      6  C         0.3751968172   -0.2596172981    0.0000000000
   Point Group: cs    Number of degrees of freedom:     9


   Energy is -10129.944223967

 Hessian Updated using BFGS Update

  9 Hessian modes will be used to form the next step
  Hessian Eigenvalues:
     0.039743    0.125132    0.252275    0.255626    0.393962    0.495571
     0.560872    0.944552    1.048505

 Minimum Search - Taking Simple RFO Step
 Searching for Lamda that Minimizes Along All modes
 Value Taken    Lamda =  -0.00021390
 Step Taken.  Stepsize is  0.051732

                             Maximum     Tolerance    Cnvgd?
         Gradient           0.004062      0.000300      NO
         Displacement       0.036739      0.001200      NO
         Energy change     -0.000215      0.000001      NO


 New Cartesian Coordinates Obtained by Inverse Iteration

 Displacement from previous Coordinates is:  0.036746
 ----------------------------------------------------------------
             Standard Nuclear Orientation (Angstroms)
    I     Atom           X                Y                Z
 ----------------------------------------------------------------
    1      Cl      2.7819835060     1.0429270465     0.0000000000
    2      I      -0.7330247334     1.5270394475     0.0000000000
    3      F       2.3583674762    -1.4738100066     0.0000000000
    4      Br     -0.6043712892    -1.8993438415     0.0000000000
    5      C       1.7027967442    -0.3123845531     0.0000000000
    6      C       0.3682533619    -0.2610752727     0.0000000000
 ----------------------------------------------------------------
 Molecular Point Group                 Cs    NOp =  2
 Largest Abelian Subgroup              Cs    NOp =  2
 Nuclear Repulsion Energy =   968.9091606838 hartrees
 There are       63 alpha and       63 beta electrons
 Applying Cartesian multipole field
    Component          Value
    ---------          -----
     (2,0,0)        1.00000E-11
     (0,2,0)        2.00000E-11
     (0,0,2)       -3.00000E-11
 Nucleus-field energy     =     0.0000000292 hartrees
 Requested basis set is 6-311++G(d,p)
 There are 74 shells and 206 basis functions
 A cutoff of  1.0D-11 yielded   2081 shell pairs
 There are     17434 function pairs (     19477 Cartesian)
 Smallest overlap matrix eigenvalue = 4.54E-05
 Guess MOs from SCF MO coefficient file

 -----------------------------------------------------------------------
  General SCF calculation program by
  Eric Jon Sundstrom, Paul Horn, Yuezhi Mao, Dmitri Zuev, Alec White,
  David Stuck, Shaama M.S., Shane Yost, Joonho Lee, David Small,
  Daniel Levine, Susi Lehtola, Hugh Burton, Evgeny Epifanovsky
 -----------------------------------------------------------------------
 Exchange:     0.2000 Hartree-Fock + 0.0800 Slater + 0.7200 B88
 Correlation:  0.1900 VWN1RPA + 0.8100 LYP
 Using SG-1 standard quadrature grid
 using 4 threads for integral computing
 -------------------------------------------------------
 OpenMP Integral computing Module                
 Release: version 2.0, May 2017, Q-Chem Inc. Pleasanton 
 -------------------------------------------------------
 -------------------------------------------------------
 OpenMP BLAS3 based DFT computing Module                
 Release: version 1.0, May 2013, Q-Chem Inc. Pittsburgh 
 -------------------------------------------------------
 A restricted SCF calculation will be
 performed using DIIS
 SCF converges when DIIS error is below 1.0e-08
 ---------------------------------------
  Cycle       Energy         DIIS error
 ---------------------------------------
    1  -10129.9442703179      1.08e-04  
    2  -10129.9443561653      3.42e-05  
    3  -10129.9443479573      5.27e-05  
    4  -10129.9443619533      9.61e-06  
    5  -10129.9443623545      3.73e-06  
    6  -10129.9443623979      9.72e-07  
    7  -10129.9443624018      2.24e-07  
    8  -10129.9443624019      1.05e-07  
    9  -10129.9443624018      2.99e-08  
   10  -10129.9443624020      5.94e-09  Convergence criterion met
 ---------------------------------------
 SCF time:   CPU 42.64s  wall 12.00s 
 SCF   energy in the final basis set =   -10129.9443624020
 Total energy in the final basis set =   -10129.9443624020

 --------------------------------------------------------------
             Orbital Energies (a.u.) and Symmetries
 --------------------------------------------------------------

 Alpha MOs, Restricted
 -- Occupied --                  
******* -482.86 -176.33 -165.73 -165.73 -165.73 -101.60  -62.51
  1 A'    2 A'    3 A'    4 A'    1 A"    5 A'    6 A'    7 A'                 
-56.334 -56.330 -56.329 -35.825 -31.319 -31.312 -31.312 -24.739
  8 A'    2 A"    9 A'   10 A'   11 A'    3 A"   12 A'   13 A'                 
-22.969 -22.968 -22.968 -22.963 -22.963 -10.350 -10.291  -9.512
 14 A'    4 A"   15 A'   16 A'    5 A"   17 A'   18 A'   19 A'                 
 -8.722  -7.277  -7.267  -7.266  -6.554  -6.540  -6.539  -6.375
 20 A'   21 A'    6 A"   22 A'   23 A'    7 A"   24 A'   25 A'                 
 -4.788  -4.772  -4.772  -2.665  -2.661  -2.661  -2.649  -2.649
 26 A'    8 A"   27 A'   28 A'    9 A"   29 A'   30 A'   10 A"                 
 -2.054  -2.049  -2.048  -2.034  -2.034  -1.284  -0.917  -0.858
 31 A'   11 A"   32 A'   33 A'   12 A"   34 A'   35 A'   36 A'                 
 -0.764  -0.691  -0.617  -0.549  -0.522  -0.504  -0.434  -0.417
 37 A'   38 A'   39 A'   40 A'   13 A"   41 A'   42 A'   43 A'                 
 -0.398  -0.363  -0.361  -0.323  -0.302  -0.285  -0.262
 14 A"   44 A'   15 A"   45 A'   16 A"   46 A'   17 A"                         
 -- Virtual --                   
 -0.081  -0.052  -0.040  -0.009   0.020   0.034   0.047   0.051
 47 A'   48 A'   18 A"   49 A'   50 A'   51 A'   52 A'   19 A"                 
  0.059   0.073   0.075   0.088   0.100   0.104   0.106   0.114
 53 A'   20 A"   54 A'   55 A'   56 A'   57 A'   21 A"   22 A"                 
  0.132   0.151   0.159   0.185   0.194   0.216   0.232   0.246
 58 A'   59 A'   60 A'   61 A'   62 A'   63 A'   23 A"   64 A'                 
  0.293   0.301   0.308   0.340   0.350   0.360   0.386   0.399
 24 A"   65 A'   66 A'   67 A'   68 A'   69 A'   25 A"   70 A'                 
  0.401   0.418   0.420   0.431   0.448   0.449   0.468   0.496
 26 A"   71 A'   27 A"   72 A'   73 A'   28 A"   74 A'   75 A'                 
  0.500   0.520   0.544   0.555   0.596   0.621   0.644   0.685
 29 A"   30 A"   76 A'   31 A"   77 A'   78 A'   79 A'   32 A"                 
  0.687   0.712   0.757   0.811   0.825   0.842   0.853   0.890
 80 A'   81 A'   82 A'   83 A'   33 A"   34 A"   84 A'   85 A'                 
  0.919   0.953   0.977   1.105   1.136   1.140   1.232   1.313
 86 A'   87 A'   88 A'   89 A'   90 A'   35 A"   36 A"   37 A"                 
  1.362   1.374   1.389   1.412   1.446   1.538   1.554   1.603
 91 A'   38 A"   92 A'   93 A'   94 A'   95 A'   39 A"   96 A'                 
  1.678   1.856   1.868   1.932   1.992   2.015   2.134   2.152
 97 A'   98 A'   40 A"   99 A'   41 A"  100 A'  101 A'  102 A'                 
  2.223   2.227   2.328   2.461   2.602   2.791   2.842   3.033
103 A'   42 A"  104 A'  105 A'   43 A"   44 A"  106 A'  107 A'                 
  3.119   3.375   3.741   3.766   3.944   3.948   3.975   3.982
108 A'  109 A'   45 A"  110 A'   46 A"   47 A"  111 A'   48 A"                 
  3.990   4.022   4.026   4.072   4.073   4.165   4.270   4.367
 49 A"  112 A'  113 A'  114 A'   50 A"  115 A'  116 A'  117 A'                 
  4.420   4.753   5.991   6.044   6.077   6.269   6.347   6.553
118 A'  119 A'   51 A"  120 A'  121 A'   52 A"  122 A'  123 A'                 
  6.676   7.535   7.572   7.670   9.721  23.264  24.050  25.775
124 A'   53 A"  125 A'  126 A'  127 A'  128 A'  129 A'   54 A"                 
 25.922  26.374  27.853  28.331  28.372  28.375  28.516  28.530
130 A'  131 A'  132 A'   55 A"  133 A'  134 A'   56 A"  135 A'                 
 28.541  28.586  28.682  47.899  66.721 127.873 127.904 127.925
 57 A"  136 A'  137 A'  138 A'  139 A'   58 A"  140 A'  141 A'                 
151.646 215.705 289.730 289.766 289.8931020.6911901.809
142 A'  143 A'   59 A"  144 A'  145 A'  146 A'  147 A'                         

 Beta MOs, Restricted
 -- Occupied --                  
******* -482.86 -176.33 -165.73 -165.73 -165.73 -101.60  -62.51
  1 A'    2 A'    3 A'    4 A'    1 A"    5 A'    6 A'    7 A'                 
-56.334 -56.330 -56.329 -35.825 -31.319 -31.312 -31.312 -24.739
  8 A'    2 A"    9 A'   10 A'   11 A'    3 A"   12 A'   13 A'                 
-22.969 -22.968 -22.968 -22.963 -22.963 -10.350 -10.291  -9.512
 14 A'    4 A"   15 A'   16 A'    5 A"   17 A'   18 A'   19 A'                 
 -8.722  -7.277  -7.267  -7.266  -6.554  -6.540  -6.539  -6.375
 20 A'   21 A'    6 A"   22 A'   23 A'    7 A"   24 A'   25 A'                 
 -4.788  -4.772  -4.772  -2.665  -2.661  -2.661  -2.649  -2.649
 26 A'    8 A"   27 A'   28 A'    9 A"   29 A'   30 A'   10 A"                 
 -2.054  -2.049  -2.048  -2.034  -2.034  -1.284  -0.917  -0.858
 31 A'   11 A"   32 A'   33 A'   12 A"   34 A'   35 A'   36 A'                 
 -0.764  -0.691  -0.617  -0.549  -0.522  -0.504  -0.434  -0.417
 37 A'   38 A'   39 A'   40 A'   13 A"   41 A'   42 A'   43 A'                 
 -0.398  -0.363  -0.361  -0.323  -0.302  -0.285  -0.262
 14 A"   44 A'   15 A"   45 A'   16 A"   46 A'   17 A"                         
 -- Virtual --                   
 -0.081  -0.052  -0.040  -0.009   0.020   0.034   0.047   0.051
 47 A'   48 A'   18 A"   49 A'   50 A'   51 A'   52 A'   19 A"                 
  0.059   0.073   0.075   0.088   0.100   0.104   0.106   0.114
 53 A'   20 A"   54 A'   55 A'   56 A'   57 A'   21 A"   22 A"                 
  0.132   0.151   0.159   0.185   0.194   0.216   0.232   0.246
 58 A'   59 A'   60 A'   61 A'   62 A'   63 A'   23 A"   64 A'                 
  0.293   0.301   0.308   0.340   0.350   0.360   0.386   0.399
 24 A"   65 A'   66 A'   67 A'   68 A'   69 A'   25 A"   70 A'                 
  0.401   0.418   0.420   0.431   0.448   0.449   0.468   0.496
 26 A"   71 A'   27 A"   72 A'   73 A'   28 A"   74 A'   75 A'                 
  0.500   0.520   0.544   0.555   0.596   0.621   0.644   0.685
 29 A"   30 A"   76 A'   31 A"   77 A'   78 A'   79 A'   32 A"                 
  0.687   0.712   0.757   0.811   0.825   0.842   0.853   0.890
 80 A'   81 A'   82 A'   83 A'   33 A"   34 A"   84 A'   85 A'                 
  0.919   0.953   0.977   1.105   1.136   1.140   1.232   1.313
 86 A'   87 A'   88 A'   89 A'   90 A'   35 A"   36 A"   37 A"                 
  1.362   1.374   1.389   1.412   1.446   1.538   1.554   1.603
 91 A'   38 A"   92 A'   93 A'   94 A'   95 A'   39 A"   96 A'                 
  1.678   1.856   1.868   1.932   1.992   2.015   2.134   2.152
 97 A'   98 A'   40 A"   99 A'   41 A"  100 A'  101 A'  102 A'                 
  2.223   2.227   2.328   2.461   2.602   2.791   2.842   3.033
103 A'   42 A"  104 A'  105 A'   43 A"   44 A"  106 A'  107 A'                 
  3.119   3.375   3.741   3.766   3.944   3.948   3.975   3.982
108 A'  109 A'   45 A"  110 A'   46 A"   47 A"  111 A'   48 A"                 
  3.990   4.022   4.026   4.072   4.073   4.165   4.270   4.367
 49 A"  112 A'  113 A'  114 A'   50 A"  115 A'  116 A'  117 A'                 
  4.420   4.753   5.991   6.044   6.077   6.269   6.347   6.553
118 A'  119 A'   51 A"  120 A'  121 A'   52 A"  122 A'  123 A'                 
  6.676   7.535   7.572   7.670   9.721  23.264  24.050  25.775
124 A'   53 A"  125 A'  126 A'  127 A'  128 A'  129 A'   54 A"                 
 25.922  26.374  27.853  28.331  28.372  28.375  28.516  28.530
130 A'  131 A'  132 A'   55 A"  133 A'  134 A'   56 A"  135 A'                 
 28.541  28.586  28.682  47.899  66.721 127.873 127.904 127.925
 57 A"  136 A'  137 A'  138 A'  139 A'   58 A"  140 A'  141 A'                 
151.646 215.705 289.730 289.766 289.8931020.6911901.809
142 A'  143 A'   59 A"  144 A'  145 A'  146 A'  147 A'                         
 --------------------------------------------------------------

          Ground-State Mulliken Net Atomic Charges

     Atom                 Charge (a.u.)
  ----------------------------------------
      1 Cl                    0.376044
      2 I                     0.150460
      3 F                    -0.009476
      4 Br                   -0.072318
      5 C                    -0.451675
      6 C                     0.006965
  ----------------------------------------
  Sum of atomic charges =    -0.000000

 -----------------------------------------------------------------
                    Cartesian Multipole Moments
 -----------------------------------------------------------------
    Charge (ESU x 10^10)
                -0.0000
    Dipole Moment (Debye)
         X      -0.4106      Y       0.9394      Z       0.0000
       Tot       1.0252
    Quadrupole Moments (Debye-Ang)
        XX     -75.0305     XY       1.2789     YY     -72.3958
        XZ       0.0000     YZ      -0.0000     ZZ     -76.2795
    Octopole Moments (Debye-Ang^2)
       XXX     -79.8068    XXY      -1.7724    XYY     -36.7831
       YYY     -26.9538    XXZ      -0.0000    XYZ       0.0000
       YYZ      -0.0000    XZZ     -25.3283    YZZ     -11.7731
       ZZZ      -0.0000
    Hexadecapole Moments (Debye-Ang^3)
      XXXX   -1059.9709   XXXY       9.7284   XXYY    -325.4719
      XYYY      -6.8203   YYYY    -967.5649   XXXZ      -0.0000
      XXYZ      -0.0000   XYYZ       0.0000   YYYZ      -0.0000
      XXZZ    -195.2874   XYZZ      -6.7769   YYZZ    -191.2808
      XZZZ       0.0000   YZZZ      -0.0000   ZZZZ     -94.6106
 -----------------------------------------------------------------
 Calculating analytic gradient of the SCF energy
 Gradient of SCF Energy
            1           2           3           4           5           6
    1   0.0026429   0.0013140  -0.0000334  -0.0004943  -0.0028341  -0.0005950
    2   0.0040472  -0.0013610  -0.0015782  -0.0018475  -0.0030240   0.0037636
    3  -0.0000000   0.0000000   0.0000000   0.0000000   0.0000000  -0.0000000
 Max gradient component =       4.047E-03
 RMS gradient           =       1.897E-03
 Gradient time:  CPU 15.53 s  wall 3.99 s
 Geometry Optimization Parameters
   NAtoms,    NIC,     NZ,  NCons,   NDum,   NFix, NCnnct, MaxDiis
        6      37       0       0       0       0       0       0

 Cartesian Hessian Update
 Hessian Updated using BFGS Update


** GEOMETRY OPTIMIZATION IN DELOCALIZED INTERNAL COORDINATES **
   Searching for a Minimum

   Optimization Cycle:  17

                       Coordinates (Angstroms)
     ATOM                X               Y               Z
      1  Cl        2.7819835060    1.0429270465    0.0000000000
      2  I        -0.7330247334    1.5270394475    0.0000000000
      3  F         2.3583674762   -1.4738100066    0.0000000000
      4  Br       -0.6043712892   -1.8993438415    0.0000000000
      5  C         1.7027967442   -0.3123845531    0.0000000000
      6  C         0.3682533619   -0.2610752727    0.0000000000
   Point Group: cs    Number of degrees of freedom:     9


   Energy is -10129.944362402

 Hessian Updated using BFGS Update

  9 Hessian modes will be used to form the next step
  Hessian Eigenvalues:
     0.045667    0.083947    0.251618    0.256593    0.393616    0.492413
     0.571008    0.871583    1.026468

 Minimum Search - Taking Simple RFO Step
 Searching for Lamda that Minimizes Along All modes
 Value Taken    Lamda =  -0.00007690
 Step Taken.  Stepsize is  0.026833

                             Maximum     Tolerance    Cnvgd?
         Gradient           0.003177      0.000300      NO
         Displacement       0.017964      0.001200      NO
         Energy change     -0.000138      0.000001      NO


 New Cartesian Coordinates Obtained by Inverse Iteration

 Displacement from previous Coordinates is:  0.017519
 ----------------------------------------------------------------
             Standard Nuclear Orientation (Angstroms)
    I     Atom           X                Y                Z
 ----------------------------------------------------------------
    1      Cl      2.7817544199     1.0372559354     0.0000000000
    2      I      -0.7332170779     1.5276031768     0.0000000000
    3      F       2.3624368993    -1.4687223011     0.0000000000
    4      Br     -0.6055956149    -1.8984339129     0.0000000000
    5      C       1.7014552070    -0.3112110799     0.0000000000
    6      C       0.3671712324    -0.2631389982     0.0000000000
 ----------------------------------------------------------------
 Molecular Point Group                 Cs    NOp =  2
 Largest Abelian Subgroup              Cs    NOp =  2
 Nuclear Repulsion Energy =   969.1342455156 hartrees
 There are       63 alpha and       63 beta electrons
 Applying Cartesian multipole field
    Component          Value
    ---------          -----
     (2,0,0)        1.00000E-11
     (0,2,0)        2.00000E-11
     (0,0,2)       -3.00000E-11
 Nucleus-field energy     =     0.0000000292 hartrees
 Requested basis set is 6-311++G(d,p)
 There are 74 shells and 206 basis functions
 A cutoff of  1.0D-11 yielded   2082 shell pairs
 There are     17449 function pairs (     19495 Cartesian)
 Smallest overlap matrix eigenvalue = 4.49E-05
 Guess MOs from SCF MO coefficient file

 -----------------------------------------------------------------------
  General SCF calculation program by
  Eric Jon Sundstrom, Paul Horn, Yuezhi Mao, Dmitri Zuev, Alec White,
  David Stuck, Shaama M.S., Shane Yost, Joonho Lee, David Small,
  Daniel Levine, Susi Lehtola, Hugh Burton, Evgeny Epifanovsky
 -----------------------------------------------------------------------
 Exchange:     0.2000 Hartree-Fock + 0.0800 Slater + 0.7200 B88
 Correlation:  0.1900 VWN1RPA + 0.8100 LYP
 Using SG-1 standard quadrature grid
 using 4 threads for integral computing
 -------------------------------------------------------
 OpenMP Integral computing Module                
 Release: version 2.0, May 2017, Q-Chem Inc. Pleasanton 
 -------------------------------------------------------
 -------------------------------------------------------
 OpenMP BLAS3 based DFT computing Module                
 Release: version 1.0, May 2013, Q-Chem Inc. Pittsburgh 
 -------------------------------------------------------
 A restricted SCF calculation will be
 performed using DIIS
 SCF converges when DIIS error is below 1.0e-08
 ---------------------------------------
  Cycle       Energy         DIIS error
 ---------------------------------------
    1  -10129.9443841107      6.30e-05  
    2  -10129.9444100131      2.19e-05  
    3  -10129.9444084031      2.86e-05  
    4  -10129.9444121795      3.26e-06  
    5  -10129.9444122294      1.24e-06  
    6  -10129.9444122350      3.31e-07  
    7  -10129.9444122354      1.22e-07  
    8  -10129.9444122355      2.80e-08  
    9  -10129.9444122353      1.14e-08  
   10  -10129.9444122355      4.07e-09  Convergence criterion met
 ---------------------------------------
 SCF time:   CPU 42.67s  wall 11.00s 
 SCF   energy in the final basis set =   -10129.9444122355
 Total energy in the final basis set =   -10129.9444122355

 --------------------------------------------------------------
             Orbital Energies (a.u.) and Symmetries
 --------------------------------------------------------------

 Alpha MOs, Restricted
 -- Occupied --                  
******* -482.86 -176.33 -165.73 -165.73 -165.73 -101.60  -62.51
  1 A'    2 A'    3 A'    4 A'    1 A"    5 A'    6 A'    7 A'                 
-56.334 -56.330 -56.330 -35.825 -31.319 -31.312 -31.312 -24.738
  8 A'    2 A"    9 A'   10 A'   11 A'    3 A"   12 A'   13 A'                 
-22.969 -22.967 -22.967 -22.963 -22.963 -10.349 -10.291  -9.512
 14 A'    4 A"   15 A'   16 A'    5 A"   17 A'   18 A'   19 A'                 
 -8.722  -7.277  -7.267  -7.266  -6.555  -6.540  -6.540  -6.374
 20 A'   21 A'    6 A"   22 A'   23 A'    7 A"   24 A'   25 A'                 
 -4.788  -4.772  -4.771  -2.665  -2.661  -2.661  -2.649  -2.649
 26 A'    8 A"   27 A'   28 A'    9 A"   29 A'   30 A'   10 A"                 
 -2.053  -2.048  -2.048  -2.034  -2.034  -1.284  -0.918  -0.859
 31 A'   11 A"   32 A'   33 A'   12 A"   34 A'   35 A'   36 A'                 
 -0.764  -0.690  -0.617  -0.549  -0.522  -0.505  -0.435  -0.417
 37 A'   38 A'   39 A'   40 A'   13 A"   41 A'   42 A'   43 A'                 
 -0.398  -0.363  -0.361  -0.323  -0.302  -0.285  -0.262
 14 A"   44 A'   15 A"   45 A'   16 A"   46 A'   17 A"                         
 -- Virtual --                   
 -0.081  -0.052  -0.040  -0.008   0.021   0.034   0.047   0.050
 47 A'   48 A'   18 A"   49 A'   50 A'   51 A'   52 A'   19 A"                 
  0.060   0.073   0.075   0.088   0.100   0.104   0.106   0.114
 53 A'   20 A"   54 A'   55 A'   56 A'   57 A'   21 A"   22 A"                 
  0.132   0.151   0.159   0.186   0.194   0.217   0.232   0.246
 58 A'   59 A'   60 A'   61 A'   62 A'   63 A'   23 A"   64 A'                 
  0.293   0.302   0.308   0.340   0.350   0.360   0.386   0.399
 24 A"   65 A'   66 A'   67 A'   68 A'   69 A'   25 A"   70 A'                 
  0.401   0.418   0.420   0.432   0.448   0.449   0.469   0.496
 26 A"   71 A'   27 A"   72 A'   73 A'   28 A"   74 A'   75 A'                 
  0.500   0.520   0.544   0.555   0.595   0.621   0.644   0.684
 29 A"   30 A"   76 A'   31 A"   77 A'   78 A'   79 A'   32 A"                 
  0.687   0.713   0.756   0.812   0.825   0.841   0.854   0.891
 80 A'   81 A'   82 A'   83 A'   33 A"   34 A"   84 A'   85 A'                 
  0.921   0.952   0.978   1.107   1.137   1.140   1.233   1.314
 86 A'   87 A'   88 A'   89 A'   90 A'   35 A"   36 A"   37 A"                 
  1.361   1.374   1.389   1.411   1.445   1.538   1.554   1.605
 91 A'   38 A"   92 A'   93 A'   94 A'   95 A'   39 A"   96 A'                 
  1.679   1.856   1.869   1.932   1.992   2.016   2.135   2.155
 97 A'   98 A'   40 A"   99 A'   41 A"  100 A'  101 A'  102 A'                 
  2.225   2.227   2.329   2.463   2.603   2.791   2.844   3.033
103 A'   42 A"  104 A'  105 A'   43 A"   44 A"  106 A'  107 A'                 
  3.120   3.377   3.741   3.766   3.944   3.949   3.976   3.982
108 A'  109 A'   45 A"  110 A'   46 A"   47 A"  111 A'   48 A"                 
  3.990   4.022   4.028   4.072   4.073   4.165   4.271   4.367
 49 A"  112 A'  113 A'  114 A'   50 A"  115 A'  116 A'  117 A'                 
  4.420   4.754   5.992   6.044   6.077   6.269   6.347   6.553
118 A'  119 A'   51 A"  120 A'  121 A'   52 A"  122 A'  123 A'                 
  6.677   7.535   7.572   7.670   9.723  23.265  24.052  25.776
124 A'   53 A"  125 A'  126 A'  127 A'  128 A'  129 A'   54 A"                 
 25.924  26.376  27.853  28.331  28.372  28.375  28.516  28.530
130 A'  131 A'  132 A'   55 A"  133 A'  134 A'   56 A"  135 A'                 
 28.541  28.586  28.682  47.900  66.721 127.873 127.904 127.925
 57 A"  136 A'  137 A'  138 A'  139 A'   58 A"  140 A'  141 A'                 
151.646 215.707 289.729 289.766 289.8931020.6911901.809
142 A'  143 A'   59 A"  144 A'  145 A'  146 A'  147 A'                         

 Beta MOs, Restricted
 -- Occupied --                  
******* -482.86 -176.33 -165.73 -165.73 -165.73 -101.60  -62.51
  1 A'    2 A'    3 A'    4 A'    1 A"    5 A'    6 A'    7 A'                 
-56.334 -56.330 -56.330 -35.825 -31.319 -31.312 -31.312 -24.738
  8 A'    2 A"    9 A'   10 A'   11 A'    3 A"   12 A'   13 A'                 
-22.969 -22.967 -22.967 -22.963 -22.963 -10.349 -10.291  -9.512
 14 A'    4 A"   15 A'   16 A'    5 A"   17 A'   18 A'   19 A'                 
 -8.722  -7.277  -7.267  -7.266  -6.555  -6.540  -6.540  -6.374
 20 A'   21 A'    6 A"   22 A'   23 A'    7 A"   24 A'   25 A'                 
 -4.788  -4.772  -4.771  -2.665  -2.661  -2.661  -2.649  -2.649
 26 A'    8 A"   27 A'   28 A'    9 A"   29 A'   30 A'   10 A"                 
 -2.053  -2.048  -2.048  -2.034  -2.034  -1.284  -0.918  -0.859
 31 A'   11 A"   32 A'   33 A'   12 A"   34 A'   35 A'   36 A'                 
 -0.764  -0.690  -0.617  -0.549  -0.522  -0.505  -0.435  -0.417
 37 A'   38 A'   39 A'   40 A'   13 A"   41 A'   42 A'   43 A'                 
 -0.398  -0.363  -0.361  -0.323  -0.302  -0.285  -0.262
 14 A"   44 A'   15 A"   45 A'   16 A"   46 A'   17 A"                         
 -- Virtual --                   
 -0.081  -0.052  -0.040  -0.008   0.021   0.034   0.047   0.050
 47 A'   48 A'   18 A"   49 A'   50 A'   51 A'   52 A'   19 A"                 
  0.060   0.073   0.075   0.088   0.100   0.104   0.106   0.114
 53 A'   20 A"   54 A'   55 A'   56 A'   57 A'   21 A"   22 A"                 
  0.132   0.151   0.159   0.186   0.194   0.217   0.232   0.246
 58 A'   59 A'   60 A'   61 A'   62 A'   63 A'   23 A"   64 A'                 
  0.293   0.302   0.308   0.340   0.350   0.360   0.386   0.399
 24 A"   65 A'   66 A'   67 A'   68 A'   69 A'   25 A"   70 A'                 
  0.401   0.418   0.420   0.432   0.448   0.449   0.469   0.496
 26 A"   71 A'   27 A"   72 A'   73 A'   28 A"   74 A'   75 A'                 
  0.500   0.520   0.544   0.555   0.595   0.621   0.644   0.684
 29 A"   30 A"   76 A'   31 A"   77 A'   78 A'   79 A'   32 A"                 
  0.687   0.713   0.756   0.812   0.825   0.841   0.854   0.891
 80 A'   81 A'   82 A'   83 A'   33 A"   34 A"   84 A'   85 A'                 
  0.921   0.952   0.978   1.107   1.137   1.140   1.233   1.314
 86 A'   87 A'   88 A'   89 A'   90 A'   35 A"   36 A"   37 A"                 
  1.361   1.374   1.389   1.411   1.445   1.538   1.554   1.605
 91 A'   38 A"   92 A'   93 A'   94 A'   95 A'   39 A"   96 A'                 
  1.679   1.856   1.869   1.932   1.992   2.016   2.135   2.155
 97 A'   98 A'   40 A"   99 A'   41 A"  100 A'  101 A'  102 A'                 
  2.225   2.227   2.329   2.463   2.603   2.791   2.844   3.033
103 A'   42 A"  104 A'  105 A'   43 A"   44 A"  106 A'  107 A'                 
  3.120   3.377   3.741   3.766   3.944   3.949   3.976   3.982
108 A'  109 A'   45 A"  110 A'   46 A"   47 A"  111 A'   48 A"                 
  3.990   4.022   4.028   4.072   4.073   4.165   4.271   4.367
 49 A"  112 A'  113 A'  114 A'   50 A"  115 A'  116 A'  117 A'                 
  4.420   4.754   5.992   6.044   6.077   6.269   6.347   6.553
118 A'  119 A'   51 A"  120 A'  121 A'   52 A"  122 A'  123 A'                 
  6.677   7.535   7.572   7.670   9.723  23.265  24.052  25.776
124 A'   53 A"  125 A'  126 A'  127 A'  128 A'  129 A'   54 A"                 
 25.924  26.376  27.853  28.331  28.372  28.375  28.516  28.530
130 A'  131 A'  132 A'   55 A"  133 A'  134 A'   56 A"  135 A'                 
 28.541  28.586  28.682  47.900  66.721 127.873 127.904 127.925
 57 A"  136 A'  137 A'  138 A'  139 A'   58 A"  140 A'  141 A'                 
151.646 215.707 289.729 289.766 289.8931020.6911901.809
142 A'  143 A'   59 A"  144 A'  145 A'  146 A'  147 A'                         
 --------------------------------------------------------------

          Ground-State Mulliken Net Atomic Charges

     Atom                 Charge (a.u.)
  ----------------------------------------
      1 Cl                    0.376583
      2 I                     0.149223
      3 F                    -0.009222
      4 Br                   -0.070809
      5 C                    -0.454073
      6 C                     0.008297
  ----------------------------------------
  Sum of atomic charges =    -0.000000

 -----------------------------------------------------------------
                    Cartesian Multipole Moments
 -----------------------------------------------------------------
    Charge (ESU x 10^10)
                -0.0000
    Dipole Moment (Debye)
         X      -0.4062      Y       0.9281      Z      -0.0000
       Tot       1.0131
    Quadrupole Moments (Debye-Ang)
        XX     -75.0081     XY       1.3056     YY     -72.4010
        XZ       0.0000     YZ      -0.0000     ZZ     -76.2702
    Octopole Moments (Debye-Ang^2)
       XXX     -79.5827    XXY      -1.7403    XYY     -36.7844
       YYY     -26.9868    XXZ      -0.0000    XYZ       0.0000
       YYZ      -0.0000    XZZ     -25.2701    YZZ     -11.7678
       ZZZ      -0.0000
    Hexadecapole Moments (Debye-Ang^3)
      XXXX   -1059.7127   XXXY      10.4545   XXYY    -325.3958
      XYYY      -6.4621   YYYY    -966.3338   XXXZ       0.0000
      XXYZ       0.0000   XYYZ       0.0000   YYYZ      -0.0000
      XXZZ    -195.2928   XYZZ      -6.5943   YYZZ    -191.0457
      XZZZ       0.0000   YZZZ      -0.0000   ZZZZ     -94.5954
 -----------------------------------------------------------------
 Calculating analytic gradient of the SCF energy
 Gradient of SCF Energy
            1           2           3           4           5           6
    1   0.0019303   0.0012363   0.0004787  -0.0003129  -0.0028865  -0.0004460
    2   0.0016076  -0.0011593   0.0002120  -0.0012056  -0.0021794   0.0027247
    3  -0.0000000   0.0000000  -0.0000000  -0.0000000   0.0000000  -0.0000000
 Max gradient component =       2.886E-03
 RMS gradient           =       1.327E-03
 Gradient time:  CPU 15.50 s  wall 3.98 s
 Geometry Optimization Parameters
   NAtoms,    NIC,     NZ,  NCons,   NDum,   NFix, NCnnct, MaxDiis
        6      37       0       0       0       0       0       0

 Cartesian Hessian Update
 Hessian Updated using BFGS Update


** GEOMETRY OPTIMIZATION IN DELOCALIZED INTERNAL COORDINATES **
   Searching for a Minimum

   Optimization Cycle:  18

                       Coordinates (Angstroms)
     ATOM                X               Y               Z
      1  Cl        2.7817544199    1.0372559354    0.0000000000
      2  I        -0.7332170779    1.5276031768    0.0000000000
      3  F         2.3624368993   -1.4687223011    0.0000000000
      4  Br       -0.6055956149   -1.8984339129    0.0000000000
      5  C         1.7014552070   -0.3112110799    0.0000000000
      6  C         0.3671712324   -0.2631389982    0.0000000000
   Point Group: cs    Number of degrees of freedom:     9


   Energy is -10129.944412235

 Hessian Updated using BFGS Update

  9 Hessian modes will be used to form the next step
  Hessian Eigenvalues:
     0.048554    0.074016    0.248513    0.257780    0.389058    0.482514
     0.572649    0.684847    1.020535

 Minimum Search - Taking Simple RFO Step
 Searching for Lamda that Minimizes Along All modes
 Value Taken    Lamda =  -0.00002877
 Step Taken.  Stepsize is  0.013533

                             Maximum     Tolerance    Cnvgd?
         Gradient           0.002320      0.000300      NO
         Displacement       0.010376      0.001200      NO
         Energy change     -0.000050      0.000001      NO


 New Cartesian Coordinates Obtained by Inverse Iteration

 Displacement from previous Coordinates is:  0.009437
 ----------------------------------------------------------------
             Standard Nuclear Orientation (Angstroms)
    I     Atom           X                Y                Z
 ----------------------------------------------------------------
    1      Cl      2.7813200985     1.0349401926     0.0000000000
    2      I      -0.7349256839     1.5265942214     0.0000000000
    3      F       2.3640286567    -1.4674408168     0.0000000000
    4      Br     -0.6069575168    -1.8960160073     0.0000000000
    5      C       1.7027183505    -0.3105370061     0.0000000000
    6      C       0.3678211607    -0.2641877637     0.0000000000
 ----------------------------------------------------------------
 Molecular Point Group                 Cs    NOp =  2
 Largest Abelian Subgroup              Cs    NOp =  2
 Nuclear Repulsion Energy =   969.4344860137 hartrees
 There are       63 alpha and       63 beta electrons
 Applying Cartesian multipole field
    Component          Value
    ---------          -----
     (2,0,0)        1.00000E-11
     (0,2,0)        2.00000E-11
     (0,0,2)       -3.00000E-11
 Nucleus-field energy     =     0.0000000292 hartrees
 Requested basis set is 6-311++G(d,p)
 There are 74 shells and 206 basis functions
 A cutoff of  1.0D-11 yielded   2082 shell pairs
 There are     17449 function pairs (     19495 Cartesian)
 Smallest overlap matrix eigenvalue = 4.47E-05
 Guess MOs from SCF MO coefficient file

 -----------------------------------------------------------------------
  General SCF calculation program by
  Eric Jon Sundstrom, Paul Horn, Yuezhi Mao, Dmitri Zuev, Alec White,
  David Stuck, Shaama M.S., Shane Yost, Joonho Lee, David Small,
  Daniel Levine, Susi Lehtola, Hugh Burton, Evgeny Epifanovsky
 -----------------------------------------------------------------------
 Exchange:     0.2000 Hartree-Fock + 0.0800 Slater + 0.7200 B88
 Correlation:  0.1900 VWN1RPA + 0.8100 LYP
 Using SG-1 standard quadrature grid
 using 4 threads for integral computing
 -------------------------------------------------------
 OpenMP Integral computing Module                
 Release: version 2.0, May 2017, Q-Chem Inc. Pleasanton 
 -------------------------------------------------------
 -------------------------------------------------------
 OpenMP BLAS3 based DFT computing Module                
 Release: version 1.0, May 2013, Q-Chem Inc. Pittsburgh 
 -------------------------------------------------------
 A restricted SCF calculation will be
 performed using DIIS
 SCF converges when DIIS error is below 1.0e-08
 ---------------------------------------
  Cycle       Energy         DIIS error
 ---------------------------------------
    1  -10129.9444253647      3.22e-05  
    2  -10129.9444320374      1.13e-05  
    3  -10129.9444317826      1.37e-05  
    4  -10129.9444326371      2.52e-06  
    5  -10129.9444326704      9.75e-07  
    6  -10129.9444326743      3.39e-07  
    7  -10129.9444326747      9.96e-08  
    8  -10129.9444326747      2.92e-08  
    9  -10129.9444326748      1.23e-08  
   10  -10129.9444326749      1.27e-09  Convergence criterion met
 ---------------------------------------
 SCF time:   CPU 42.70s  wall 11.00s 
 SCF   energy in the final basis set =   -10129.9444326749
 Total energy in the final basis set =   -10129.9444326749

 --------------------------------------------------------------
             Orbital Energies (a.u.) and Symmetries
 --------------------------------------------------------------

 Alpha MOs, Restricted
 -- Occupied --                  
******* -482.86 -176.33 -165.73 -165.73 -165.73 -101.60  -62.51
  1 A'    2 A'    3 A'    4 A'    1 A"    5 A'    6 A'    7 A'                 
-56.334 -56.330 -56.330 -35.825 -31.319 -31.312 -31.312 -24.738
  8 A'    2 A"    9 A'   10 A'   11 A'    3 A"   12 A'   13 A'                 
-22.969 -22.967 -22.967 -22.963 -22.962 -10.349 -10.291  -9.512
 14 A'    4 A"   15 A'   16 A'    5 A"   17 A'   18 A'   19 A'                 
 -8.722  -7.277  -7.267  -7.266  -6.555  -6.540  -6.540  -6.374
 20 A'   21 A'    6 A"   22 A'   23 A'    7 A"   24 A'   25 A'                 
 -4.788  -4.771  -4.771  -2.665  -2.661  -2.661  -2.649  -2.649
 26 A'    8 A"   27 A'   28 A'    9 A"   29 A'   30 A'   10 A"                 
 -2.053  -2.048  -2.048  -2.034  -2.034  -1.284  -0.919  -0.859
 31 A'   11 A"   32 A'   33 A'   12 A"   34 A'   35 A'   36 A'                 
 -0.763  -0.690  -0.617  -0.550  -0.522  -0.505  -0.435  -0.417
 37 A'   38 A'   39 A'   40 A'   13 A"   41 A'   42 A'   43 A'                 
 -0.398  -0.363  -0.362  -0.323  -0.302  -0.285  -0.262
 14 A"   44 A'   15 A"   45 A'   16 A"   46 A'   17 A"                         
 -- Virtual --                   
 -0.081  -0.051  -0.040  -0.008   0.021   0.034   0.047   0.050
 47 A'   48 A'   18 A"   49 A'   50 A'   51 A'   52 A'   19 A"                 
  0.060   0.073   0.075   0.088   0.100   0.104   0.106   0.114
 53 A'   20 A"   54 A'   55 A'   56 A'   57 A'   21 A"   22 A"                 
  0.132   0.151   0.159   0.186   0.194   0.217   0.232   0.246
 58 A'   59 A'   60 A'   61 A'   62 A'   63 A'   23 A"   64 A'                 
  0.293   0.302   0.308   0.340   0.350   0.360   0.386   0.399
 24 A"   65 A'   66 A'   67 A'   68 A'   69 A'   25 A"   70 A'                 
  0.401   0.418   0.420   0.432   0.448   0.449   0.469   0.496
 26 A"   71 A'   27 A"   72 A'   73 A'   28 A"   74 A'   75 A'                 
  0.500   0.520   0.545   0.555   0.594   0.621   0.644   0.684
 29 A"   30 A"   76 A'   31 A"   77 A'   78 A'   79 A'   32 A"                 
  0.687   0.713   0.756   0.812   0.825   0.841   0.854   0.891
 80 A'   81 A'   82 A'   83 A'   33 A"   34 A"   84 A'   85 A'                 
  0.922   0.952   0.979   1.107   1.138   1.141   1.234   1.314
 86 A'   87 A'   88 A'   89 A'   90 A'   35 A"   36 A"   37 A"                 
  1.361   1.374   1.389   1.411   1.445   1.538   1.555   1.606
 91 A'   38 A"   92 A'   93 A'   94 A'   95 A'   39 A"   96 A'                 
  1.679   1.856   1.868   1.932   1.992   2.016   2.134   2.156
 97 A'   98 A'   40 A"   99 A'   41 A"  100 A'  101 A'  102 A'                 
  2.225   2.227   2.329   2.463   2.603   2.792   2.844   3.034
103 A'   42 A"  104 A'  105 A'   43 A"   44 A"  106 A'  107 A'                 
  3.121   3.379   3.741   3.766   3.944   3.950   3.976   3.982
108 A'  109 A'   45 A"  110 A'   46 A"   47 A"  111 A'   48 A"                 
  3.991   4.022   4.028   4.073   4.074   4.165   4.271   4.367
 49 A"  112 A'  113 A'  114 A'   50 A"  115 A'  116 A'  117 A'                 
  4.420   4.754   5.992   6.044   6.077   6.269   6.347   6.554
118 A'  119 A'   51 A"  120 A'  121 A'   52 A"  122 A'  123 A'                 
  6.678   7.535   7.572   7.670   9.724  23.266  24.049  25.776
124 A'   53 A"  125 A'  126 A'  127 A'  128 A'  129 A'   54 A"                 
 25.925  26.378  27.853  28.331  28.372  28.375  28.516  28.530
130 A'  131 A'  132 A'   55 A"  133 A'  134 A'   56 A"  135 A'                 
 28.541  28.587  28.682  47.900  66.722 127.873 127.905 127.925
 57 A"  136 A'  137 A'  138 A'  139 A'   58 A"  140 A'  141 A'                 
151.646 215.709 289.729 289.766 289.8941020.6921901.809
142 A'  143 A'   59 A"  144 A'  145 A'  146 A'  147 A'                         

 Beta MOs, Restricted
 -- Occupied --                  
******* -482.86 -176.33 -165.73 -165.73 -165.73 -101.60  -62.51
  1 A'    2 A'    3 A'    4 A'    1 A"    5 A'    6 A'    7 A'                 
-56.334 -56.330 -56.330 -35.825 -31.319 -31.312 -31.312 -24.738
  8 A'    2 A"    9 A'   10 A'   11 A'    3 A"   12 A'   13 A'                 
-22.969 -22.967 -22.967 -22.963 -22.962 -10.349 -10.291  -9.512
 14 A'    4 A"   15 A'   16 A'    5 A"   17 A'   18 A'   19 A'                 
 -8.722  -7.277  -7.267  -7.266  -6.555  -6.540  -6.540  -6.374
 20 A'   21 A'    6 A"   22 A'   23 A'    7 A"   24 A'   25 A'                 
 -4.788  -4.771  -4.771  -2.665  -2.661  -2.661  -2.649  -2.649
 26 A'    8 A"   27 A'   28 A'    9 A"   29 A'   30 A'   10 A"                 
 -2.053  -2.048  -2.048  -2.034  -2.034  -1.284  -0.919  -0.859
 31 A'   11 A"   32 A'   33 A'   12 A"   34 A'   35 A'   36 A'                 
 -0.763  -0.690  -0.617  -0.550  -0.522  -0.505  -0.435  -0.417
 37 A'   38 A'   39 A'   40 A'   13 A"   41 A'   42 A'   43 A'                 
 -0.398  -0.363  -0.362  -0.323  -0.302  -0.285  -0.262
 14 A"   44 A'   15 A"   45 A'   16 A"   46 A'   17 A"                         
 -- Virtual --                   
 -0.081  -0.051  -0.040  -0.008   0.021   0.034   0.047   0.050
 47 A'   48 A'   18 A"   49 A'   50 A'   51 A'   52 A'   19 A"                 
  0.060   0.073   0.075   0.088   0.100   0.104   0.106   0.114
 53 A'   20 A"   54 A'   55 A'   56 A'   57 A'   21 A"   22 A"                 
  0.132   0.151   0.159   0.186   0.194   0.217   0.232   0.246
 58 A'   59 A'   60 A'   61 A'   62 A'   63 A'   23 A"   64 A'                 
  0.293   0.302   0.308   0.340   0.350   0.360   0.386   0.399
 24 A"   65 A'   66 A'   67 A'   68 A'   69 A'   25 A"   70 A'                 
  0.401   0.418   0.420   0.432   0.448   0.449   0.469   0.496
 26 A"   71 A'   27 A"   72 A'   73 A'   28 A"   74 A'   75 A'                 
  0.500   0.520   0.545   0.555   0.594   0.621   0.644   0.684
 29 A"   30 A"   76 A'   31 A"   77 A'   78 A'   79 A'   32 A"                 
  0.687   0.713   0.756   0.812   0.825   0.841   0.854   0.891
 80 A'   81 A'   82 A'   83 A'   33 A"   34 A"   84 A'   85 A'                 
  0.922   0.952   0.979   1.107   1.138   1.141   1.234   1.314
 86 A'   87 A'   88 A'   89 A'   90 A'   35 A"   36 A"   37 A"                 
  1.361   1.374   1.389   1.411   1.445   1.538   1.555   1.606
 91 A'   38 A"   92 A'   93 A'   94 A'   95 A'   39 A"   96 A'                 
  1.679   1.856   1.868   1.932   1.992   2.016   2.134   2.156
 97 A'   98 A'   40 A"   99 A'   41 A"  100 A'  101 A'  102 A'                 
  2.225   2.227   2.329   2.463   2.603   2.792   2.844   3.034
103 A'   42 A"  104 A'  105 A'   43 A"   44 A"  106 A'  107 A'                 
  3.121   3.379   3.741   3.766   3.944   3.950   3.976   3.982
108 A'  109 A'   45 A"  110 A'   46 A"   47 A"  111 A'   48 A"                 
  3.991   4.022   4.028   4.073   4.074   4.165   4.271   4.367
 49 A"  112 A'  113 A'  114 A'   50 A"  115 A'  116 A'  117 A'                 
  4.420   4.754   5.992   6.044   6.077   6.269   6.347   6.554
118 A'  119 A'   51 A"  120 A'  121 A'   52 A"  122 A'  123 A'                 
  6.678   7.535   7.572   7.670   9.724  23.266  24.049  25.776
124 A'   53 A"  125 A'  126 A'  127 A'  128 A'  129 A'   54 A"                 
 25.925  26.378  27.853  28.331  28.372  28.375  28.516  28.530
130 A'  131 A'  132 A'   55 A"  133 A'  134 A'   56 A"  135 A'                 
 28.541  28.587  28.682  47.900  66.722 127.873 127.905 127.925
 57 A"  136 A'  137 A'  138 A'  139 A'   58 A"  140 A'  141 A'                 
151.646 215.709 289.729 289.766 289.8941020.6921901.809
142 A'  143 A'   59 A"  144 A'  145 A'  146 A'  147 A'                         
 --------------------------------------------------------------

          Ground-State Mulliken Net Atomic Charges

     Atom                 Charge (a.u.)
  ----------------------------------------
      1 Cl                    0.377440
      2 I                     0.148245
      3 F                    -0.009198
      4 Br                   -0.070071
      5 C                    -0.455438
      6 C                     0.009022
  ----------------------------------------
  Sum of atomic charges =    -0.000000

 -----------------------------------------------------------------
                    Cartesian Multipole Moments
 -----------------------------------------------------------------
    Charge (ESU x 10^10)
                -0.0000
    Dipole Moment (Debye)
         X      -0.3964      Y       0.9240      Z      -0.0000
       Tot       1.0055
    Quadrupole Moments (Debye-Ang)
        XX     -74.9615     XY       1.3298     YY     -72.4231
        XZ       0.0000     YZ      -0.0000     ZZ     -76.2656
    Octopole Moments (Debye-Ang^2)
       XXX     -79.2790    XXY      -1.6959    XYY     -36.7191
       YYY     -27.0000    XXZ      -0.0000    XYZ       0.0000
       YYZ      -0.0000    XZZ     -25.1853    YZZ     -11.7660
       ZZZ      -0.0000
    Hexadecapole Moments (Debye-Ang^3)
      XXXX   -1059.9050   XXXY      10.9664   XXYY    -325.1321
      XYYY      -6.0835   YYYY    -964.8363   XXXZ      -0.0000
      XXYZ      -0.0000   XYYZ      -0.0000   YYYZ      -0.0000
      XXZZ    -195.3641   XYZZ      -6.4523   YYZZ    -190.7131
      XZZZ       0.0000   YZZZ      -0.0000   ZZZZ     -94.5904
 -----------------------------------------------------------------
 Calculating analytic gradient of the SCF energy
 Gradient of SCF Energy
            1           2           3           4           5           6
    1   0.0011784   0.0009873   0.0003840  -0.0002546  -0.0014494  -0.0008456
    2   0.0003103  -0.0011419   0.0009038  -0.0005548  -0.0014605   0.0019430
    3   0.0000000  -0.0000000   0.0000000  -0.0000000  -0.0000000   0.0000000
 Max gradient component =       1.943E-03
 RMS gradient           =       8.764E-04
 Gradient time:  CPU 15.46 s  wall 3.97 s
 Geometry Optimization Parameters
   NAtoms,    NIC,     NZ,  NCons,   NDum,   NFix, NCnnct, MaxDiis
        6      37       0       0       0       0       0       0

 Cartesian Hessian Update
 Hessian Updated using BFGS Update


** GEOMETRY OPTIMIZATION IN DELOCALIZED INTERNAL COORDINATES **
   Searching for a Minimum

   Optimization Cycle:  19

                       Coordinates (Angstroms)
     ATOM                X               Y               Z
      1  Cl        2.7813200985    1.0349401926    0.0000000000
      2  I        -0.7349256839    1.5265942214    0.0000000000
      3  F         2.3640286567   -1.4674408168    0.0000000000
      4  Br       -0.6069575168   -1.8960160073    0.0000000000
      5  C         1.7027183505   -0.3105370061    0.0000000000
      6  C         0.3678211607   -0.2641877637    0.0000000000
   Point Group: cs    Number of degrees of freedom:     9


   Energy is -10129.944432675

 Hessian Updated using BFGS Update

  9 Hessian modes will be used to form the next step
  Hessian Eigenvalues:
     0.046746    0.088060    0.221495    0.257936    0.334747    0.415209
     0.523019    0.576206    1.018677

 Minimum Search - Taking Simple RFO Step
 Searching for Lamda that Minimizes Along All modes
 Value Taken    Lamda =  -0.00002102
 Step Taken.  Stepsize is  0.010629

                             Maximum     Tolerance    Cnvgd?
         Gradient           0.001606      0.000300      NO
         Displacement       0.006951      0.001200      NO
         Energy change     -0.000020      0.000001      NO


 New Cartesian Coordinates Obtained by Inverse Iteration

 Displacement from previous Coordinates is:  0.007899
 ----------------------------------------------------------------
             Standard Nuclear Orientation (Angstroms)
    I     Atom           X                Y                Z
 ----------------------------------------------------------------
    1      Cl      2.7793533695     1.0343279638     0.0000000000
    2      I      -0.7360356132     1.5263890415     0.0000000000
    3      F       2.3644592295    -1.4681072428     0.0000000000
    4      Br     -0.6075374823    -1.8938736743     0.0000000000
    5      C       1.7044750741    -0.3101817724     0.0000000000
    6      C       0.3692904882    -0.2652014957     0.0000000000
 ----------------------------------------------------------------
 Molecular Point Group                 Cs    NOp =  2
 Largest Abelian Subgroup              Cs    NOp =  2
 Nuclear Repulsion Energy =   969.6786655900 hartrees
 There are       63 alpha and       63 beta electrons
 Applying Cartesian multipole field
    Component          Value
    ---------          -----
     (2,0,0)        1.00000E-11
     (0,2,0)        2.00000E-11
     (0,0,2)       -3.00000E-11
 Nucleus-field energy     =     0.0000000292 hartrees
 Requested basis set is 6-311++G(d,p)
 There are 74 shells and 206 basis functions
 A cutoff of  1.0D-11 yielded   2082 shell pairs
 There are     17449 function pairs (     19495 Cartesian)
 Smallest overlap matrix eigenvalue = 4.46E-05
 Guess MOs from SCF MO coefficient file

 -----------------------------------------------------------------------
  General SCF calculation program by
  Eric Jon Sundstrom, Paul Horn, Yuezhi Mao, Dmitri Zuev, Alec White,
  David Stuck, Shaama M.S., Shane Yost, Joonho Lee, David Small,
  Daniel Levine, Susi Lehtola, Hugh Burton, Evgeny Epifanovsky
 -----------------------------------------------------------------------
 Exchange:     0.2000 Hartree-Fock + 0.0800 Slater + 0.7200 B88
 Correlation:  0.1900 VWN1RPA + 0.8100 LYP
 Using SG-1 standard quadrature grid
 using 4 threads for integral computing
 -------------------------------------------------------
 OpenMP Integral computing Module                
 Release: version 2.0, May 2017, Q-Chem Inc. Pleasanton 
 -------------------------------------------------------
 -------------------------------------------------------
 OpenMP BLAS3 based DFT computing Module                
 Release: version 1.0, May 2013, Q-Chem Inc. Pittsburgh 
 -------------------------------------------------------
 A restricted SCF calculation will be
 performed using DIIS
 SCF converges when DIIS error is below 1.0e-08
 ---------------------------------------
  Cycle       Energy         DIIS error
 ---------------------------------------
    1  -10129.9444389516      3.22e-05  
    2  -10129.9444462160      1.15e-05  
    3  -10129.9444456002      1.60e-05  
    4  -10129.9444468397      2.90e-06  
    5  -10129.9444468817      1.23e-06  
    6  -10129.9444468878      2.97e-07  
    7  -10129.9444468882      9.82e-08  
    8  -10129.9444468882      2.68e-08  
    9  -10129.9444468882      1.25e-08  
   10  -10129.9444468883      1.35e-09  Convergence criterion met
 ---------------------------------------
 SCF time:   CPU 42.70s  wall 11.00s 
 SCF   energy in the final basis set =   -10129.9444468883
 Total energy in the final basis set =   -10129.9444468883

 --------------------------------------------------------------
             Orbital Energies (a.u.) and Symmetries
 --------------------------------------------------------------

 Alpha MOs, Restricted
 -- Occupied --                  
******* -482.86 -176.33 -165.73 -165.73 -165.73 -101.60  -62.51
  1 A'    2 A'    3 A'    4 A'    1 A"    5 A'    6 A'    7 A'                 
-56.334 -56.330 -56.330 -35.825 -31.318 -31.312 -31.311 -24.738
  8 A'    2 A"    9 A'   10 A'   11 A'    3 A"   12 A'   13 A'                 
-22.969 -22.967 -22.967 -22.962 -22.962 -10.349 -10.291  -9.512
 14 A'    4 A"   15 A'   16 A'    5 A"   17 A'   18 A'   19 A'                 
 -8.722  -7.277  -7.267  -7.266  -6.555  -6.540  -6.540  -6.374
 20 A'   21 A'    6 A"   22 A'   23 A'    7 A"   24 A'   25 A'                 
 -4.787  -4.771  -4.771  -2.665  -2.661  -2.661  -2.649  -2.649
 26 A'    8 A"   27 A'   28 A'    9 A"   29 A'   30 A'   10 A"                 
 -2.053  -2.048  -2.048  -2.034  -2.034  -1.284  -0.919  -0.859
 31 A'   11 A"   32 A'   33 A'   12 A"   34 A'   35 A'   36 A'                 
 -0.763  -0.690  -0.617  -0.550  -0.522  -0.505  -0.435  -0.417
 37 A'   38 A'   39 A'   40 A'   13 A"   41 A'   42 A'   43 A'                 
 -0.398  -0.363  -0.362  -0.323  -0.302  -0.285  -0.261
 14 A"   44 A'   15 A"   45 A'   16 A"   46 A'   17 A"                         
 -- Virtual --                   
 -0.081  -0.051  -0.040  -0.007   0.021   0.034   0.047   0.050
 47 A'   48 A'   18 A"   49 A'   50 A'   51 A'   52 A'   19 A"                 
  0.060   0.073   0.075   0.088   0.100   0.104   0.106   0.114
 53 A'   20 A"   54 A'   55 A'   56 A'   57 A'   21 A"   22 A"                 
  0.132   0.151   0.159   0.186   0.194   0.217   0.232   0.246
 58 A'   59 A'   60 A'   61 A'   62 A'   63 A'   23 A"   64 A'                 
  0.293   0.301   0.308   0.340   0.350   0.360   0.386   0.399
 24 A"   65 A'   66 A'   67 A'   68 A'   69 A'   25 A"   70 A'                 
  0.401   0.418   0.420   0.433   0.449   0.449   0.469   0.496
 26 A"   71 A'   27 A"   72 A'   28 A"   73 A'   74 A'   75 A'                 
  0.500   0.520   0.545   0.555   0.594   0.622   0.644   0.684
 29 A"   30 A"   76 A'   31 A"   77 A'   78 A'   79 A'   32 A"                 
  0.687   0.712   0.756   0.812   0.824   0.840   0.854   0.891
 80 A'   81 A'   82 A'   83 A'   33 A"   34 A"   84 A'   85 A'                 
  0.923   0.953   0.979   1.107   1.139   1.141   1.234   1.315
 86 A'   87 A'   88 A'   89 A'   90 A'   35 A"   36 A"   37 A"                 
  1.361   1.374   1.389   1.411   1.445   1.539   1.555   1.607
 91 A'   38 A"   92 A'   93 A'   94 A'   95 A'   39 A"   96 A'                 
  1.679   1.857   1.869   1.932   1.993   2.016   2.134   2.157
 97 A'   98 A'   40 A"   99 A'   41 A"  100 A'  101 A'  102 A'                 
  2.225   2.227   2.330   2.463   2.603   2.792   2.844   3.034
103 A'   42 A"  104 A'  105 A'   43 A"   44 A"  106 A'  107 A'                 
  3.122   3.381   3.741   3.767   3.944   3.950   3.976   3.982
108 A'  109 A'   45 A"  110 A'   46 A"   47 A"  111 A'   48 A"                 
  3.991   4.022   4.029   4.073   4.074   4.165   4.271   4.367
 49 A"  112 A'  113 A'  114 A'   50 A"  115 A'  116 A'  117 A'                 
  4.419   4.754   5.992   6.044   6.076   6.269   6.347   6.554
118 A'  119 A'   51 A"  120 A'  121 A'   52 A"  122 A'  123 A'                 
  6.678   7.535   7.572   7.670   9.725  23.266  24.049  25.776
124 A'   53 A"  125 A'  126 A'  127 A'  128 A'  129 A'   54 A"                 
 25.925  26.378  27.853  28.331  28.372  28.375  28.516  28.530
130 A'  131 A'  132 A'   55 A"  133 A'  134 A'   56 A"  135 A'                 
 28.541  28.587  28.682  47.901  66.722 127.873 127.905 127.925
 57 A"  136 A'  137 A'  138 A'  139 A'   58 A"  140 A'  141 A'                 
151.646 215.710 289.729 289.766 289.8941020.6931901.809
142 A'  143 A'   59 A"  144 A'  145 A'  146 A'  147 A'                         

 Beta MOs, Restricted
 -- Occupied --                  
******* -482.86 -176.33 -165.73 -165.73 -165.73 -101.60  -62.51
  1 A'    2 A'    3 A'    4 A'    1 A"    5 A'    6 A'    7 A'                 
-56.334 -56.330 -56.330 -35.825 -31.318 -31.312 -31.311 -24.738
  8 A'    2 A"    9 A'   10 A'   11 A'    3 A"   12 A'   13 A'                 
-22.969 -22.967 -22.967 -22.962 -22.962 -10.349 -10.291  -9.512
 14 A'    4 A"   15 A'   16 A'    5 A"   17 A'   18 A'   19 A'                 
 -8.722  -7.277  -7.267  -7.266  -6.555  -6.540  -6.540  -6.374
 20 A'   21 A'    6 A"   22 A'   23 A'    7 A"   24 A'   25 A'                 
 -4.787  -4.771  -4.771  -2.665  -2.661  -2.661  -2.649  -2.649
 26 A'    8 A"   27 A'   28 A'    9 A"   29 A'   30 A'   10 A"                 
 -2.053  -2.048  -2.048  -2.034  -2.034  -1.284  -0.919  -0.859
 31 A'   11 A"   32 A'   33 A'   12 A"   34 A'   35 A'   36 A'                 
 -0.763  -0.690  -0.617  -0.550  -0.522  -0.505  -0.435  -0.417
 37 A'   38 A'   39 A'   40 A'   13 A"   41 A'   42 A'   43 A'                 
 -0.398  -0.363  -0.362  -0.323  -0.302  -0.285  -0.261
 14 A"   44 A'   15 A"   45 A'   16 A"   46 A'   17 A"                         
 -- Virtual --                   
 -0.081  -0.051  -0.040  -0.007   0.021   0.034   0.047   0.050
 47 A'   48 A'   18 A"   49 A'   50 A'   51 A'   52 A'   19 A"                 
  0.060   0.073   0.075   0.088   0.100   0.104   0.106   0.114
 53 A'   20 A"   54 A'   55 A'   56 A'   57 A'   21 A"   22 A"                 
  0.132   0.151   0.159   0.186   0.194   0.217   0.232   0.246
 58 A'   59 A'   60 A'   61 A'   62 A'   63 A'   23 A"   64 A'                 
  0.293   0.301   0.308   0.340   0.350   0.360   0.386   0.399
 24 A"   65 A'   66 A'   67 A'   68 A'   69 A'   25 A"   70 A'                 
  0.401   0.418   0.420   0.433   0.449   0.449   0.469   0.496
 26 A"   71 A'   27 A"   72 A'   28 A"   73 A'   74 A'   75 A'                 
  0.500   0.520   0.545   0.555   0.594   0.622   0.644   0.684
 29 A"   30 A"   76 A'   31 A"   77 A'   78 A'   79 A'   32 A"                 
  0.687   0.712   0.756   0.812   0.824   0.840   0.854   0.891
 80 A'   81 A'   82 A'   83 A'   33 A"   34 A"   84 A'   85 A'                 
  0.923   0.953   0.979   1.107   1.139   1.141   1.234   1.315
 86 A'   87 A'   88 A'   89 A'   90 A'   35 A"   36 A"   37 A"                 
  1.361   1.374   1.389   1.411   1.445   1.539   1.555   1.607
 91 A'   38 A"   92 A'   93 A'   94 A'   95 A'   39 A"   96 A'                 
  1.679   1.857   1.869   1.932   1.993   2.016   2.134   2.157
 97 A'   98 A'   40 A"   99 A'   41 A"  100 A'  101 A'  102 A'                 
  2.225   2.227   2.330   2.463   2.603   2.792   2.844   3.034
103 A'   42 A"  104 A'  105 A'   43 A"   44 A"  106 A'  107 A'                 
  3.122   3.381   3.741   3.767   3.944   3.950   3.976   3.982
108 A'  109 A'   45 A"  110 A'   46 A"   47 A"  111 A'   48 A"                 
  3.991   4.022   4.029   4.073   4.074   4.165   4.271   4.367
 49 A"  112 A'  113 A'  114 A'   50 A"  115 A'  116 A'  117 A'                 
  4.419   4.754   5.992   6.044   6.076   6.269   6.347   6.554
118 A'  119 A'   51 A"  120 A'  121 A'   52 A"  122 A'  123 A'                 
  6.678   7.535   7.572   7.670   9.725  23.266  24.049  25.776
124 A'   53 A"  125 A'  126 A'  127 A'  128 A'  129 A'   54 A"                 
 25.925  26.378  27.853  28.331  28.372  28.375  28.516  28.530
130 A'  131 A'  132 A'   55 A"  133 A'  134 A'   56 A"  135 A'                 
 28.541  28.587  28.682  47.901  66.722 127.873 127.905 127.925
 57 A"  136 A'  137 A'  138 A'  139 A'   58 A"  140 A'  141 A'                 
151.646 215.710 289.729 289.766 289.8941020.6931901.809
142 A'  143 A'   59 A"  144 A'  145 A'  146 A'  147 A'                         
 --------------------------------------------------------------

          Ground-State Mulliken Net Atomic Charges

     Atom                 Charge (a.u.)
  ----------------------------------------
      1 Cl                    0.378812
      2 I                     0.147107
      3 F                    -0.009664
      4 Br                   -0.069639
      5 C                    -0.457267
      6 C                     0.010650
  ----------------------------------------
  Sum of atomic charges =    -0.000000

 -----------------------------------------------------------------
                    Cartesian Multipole Moments
 -----------------------------------------------------------------
    Charge (ESU x 10^10)
                -0.0000
    Dipole Moment (Debye)
         X      -0.3847      Y       0.9243      Z      -0.0000
       Tot       1.0012
    Quadrupole Moments (Debye-Ang)
        XX     -74.9188     XY       1.3605     YY     -72.4392
        XZ       0.0000     YZ      -0.0000     ZZ     -76.2625
    Octopole Moments (Debye-Ang^2)
       XXX     -79.0390    XXY      -1.6672    XYY     -36.6566
       YYY     -27.0579    XXZ      -0.0000    XYZ      -0.0000
       YYZ      -0.0000    XZZ     -25.1166    YZZ     -11.7913
       ZZZ      -0.0000
    Hexadecapole Moments (Debye-Ang^3)
      XXXX   -1059.3576   XXXY      11.4462   XXYY    -324.8611
      XYYY      -5.6486   YYYY    -964.1702   XXXZ      -0.0000
      XXYZ      -0.0000   XYYZ       0.0000   YYYZ      -0.0000
      XXZZ    -195.2792   XYZZ      -6.3131   YYZZ    -190.5444
      XZZZ      -0.0000   YZZZ      -0.0000   ZZZZ     -94.5893
 -----------------------------------------------------------------
 Calculating analytic gradient of the SCF energy
 Gradient of SCF Energy
            1           2           3           4           5           6
    1   0.0002531   0.0006797   0.0001313  -0.0001795  -0.0001618  -0.0007228
    2  -0.0005122  -0.0009345   0.0008354  -0.0000327  -0.0005080   0.0011521
    3  -0.0000000  -0.0000000  -0.0000000   0.0000000   0.0000000  -0.0000000
 Max gradient component =       1.152E-03
 RMS gradient           =       5.025E-04
 Gradient time:  CPU 15.49 s  wall 3.99 s
 Geometry Optimization Parameters
   NAtoms,    NIC,     NZ,  NCons,   NDum,   NFix, NCnnct, MaxDiis
        6      37       0       0       0       0       0       0

 Cartesian Hessian Update
 Hessian Updated using BFGS Update


** GEOMETRY OPTIMIZATION IN DELOCALIZED INTERNAL COORDINATES **
   Searching for a Minimum

   Optimization Cycle:  20

                       Coordinates (Angstroms)
     ATOM                X               Y               Z
      1  Cl        2.7793533695    1.0343279638    0.0000000000
      2  I        -0.7360356132    1.5263890415    0.0000000000
      3  F         2.3644592295   -1.4681072428    0.0000000000
      4  Br       -0.6075374823   -1.8938736743    0.0000000000
      5  C         1.7044750741   -0.3101817724    0.0000000000
      6  C         0.3692904882   -0.2652014957    0.0000000000
   Point Group: cs    Number of degrees of freedom:     9


   Energy is -10129.944446888

 Hessian Updated using BFGS Update

  9 Hessian modes will be used to form the next step
  Hessian Eigenvalues:
     0.049269    0.103934    0.142432    0.258329    0.288480    0.401075
     0.507183    0.576885    1.020874

 Minimum Search - Taking Simple RFO Step
 Searching for Lamda that Minimizes Along All modes
 Value Taken    Lamda =  -0.00000952
 Step Taken.  Stepsize is  0.007832

                             Maximum     Tolerance    Cnvgd?
         Gradient           0.000759      0.000300      NO
         Displacement       0.004513      0.001200      NO
         Energy change     -0.000014      0.000001      NO


 New Cartesian Coordinates Obtained by Inverse Iteration

 Displacement from previous Coordinates is:  0.005879
 ----------------------------------------------------------------
             Standard Nuclear Orientation (Angstroms)
    I     Atom           X                Y                Z
 ----------------------------------------------------------------
    1      Cl      2.7778444635     1.0348668420     0.0000000000
    2      I      -0.7365318179     1.5274372580     0.0000000000
    3      F       2.3637664086    -1.4696215969     0.0000000000
    4      Br     -0.6069181660    -1.8935150275     0.0000000000
    5      C       1.7055685197    -0.3100639548     0.0000000000
    6      C       0.3702756579    -0.2657507006     0.0000000000
 ----------------------------------------------------------------
 Molecular Point Group                 Cs    NOp =  2
 Largest Abelian Subgroup              Cs    NOp =  2
 Nuclear Repulsion Energy =   969.5906410854 hartrees
 There are       63 alpha and       63 beta electrons
 Applying Cartesian multipole field
    Component          Value
    ---------          -----
     (2,0,0)        1.00000E-11
     (0,2,0)        2.00000E-11
     (0,0,2)       -3.00000E-11
 Nucleus-field energy     =     0.0000000292 hartrees
 Requested basis set is 6-311++G(d,p)
 There are 74 shells and 206 basis functions
 A cutoff of  1.0D-11 yielded   2082 shell pairs
 There are     17449 function pairs (     19495 Cartesian)
 Smallest overlap matrix eigenvalue = 4.46E-05
 Guess MOs from SCF MO coefficient file

 -----------------------------------------------------------------------
  General SCF calculation program by
  Eric Jon Sundstrom, Paul Horn, Yuezhi Mao, Dmitri Zuev, Alec White,
  David Stuck, Shaama M.S., Shane Yost, Joonho Lee, David Small,
  Daniel Levine, Susi Lehtola, Hugh Burton, Evgeny Epifanovsky
 -----------------------------------------------------------------------
 Exchange:     0.2000 Hartree-Fock + 0.0800 Slater + 0.7200 B88
 Correlation:  0.1900 VWN1RPA + 0.8100 LYP
 Using SG-1 standard quadrature grid
 using 4 threads for integral computing
 -------------------------------------------------------
 OpenMP Integral computing Module                
 Release: version 2.0, May 2017, Q-Chem Inc. Pleasanton 
 -------------------------------------------------------
 -------------------------------------------------------
 OpenMP BLAS3 based DFT computing Module                
 Release: version 1.0, May 2013, Q-Chem Inc. Pittsburgh 
 -------------------------------------------------------
 A restricted SCF calculation will be
 performed using DIIS
 SCF converges when DIIS error is below 1.0e-08
 ---------------------------------------
  Cycle       Energy         DIIS error
 ---------------------------------------
    1  -10129.9444487783      2.38e-05  
    2  -10129.9444525413      9.89e-06  
    3  -10129.9444517837      1.54e-05  
    4  -10129.9444530359      1.80e-06  
    5  -10129.9444530496      8.44e-07  
    6  -10129.9444530515      1.49e-07  
    7  -10129.9444530516      5.97e-08  
    8  -10129.9444530517      1.63e-08  
    9  -10129.9444530518      7.63e-09  Convergence criterion met
 ---------------------------------------
 SCF time:   CPU 38.42s  wall 10.00s 
 SCF   energy in the final basis set =   -10129.9444530518
 Total energy in the final basis set =   -10129.9444530518

 --------------------------------------------------------------
             Orbital Energies (a.u.) and Symmetries
 --------------------------------------------------------------

 Alpha MOs, Restricted
 -- Occupied --                  
******* -482.86 -176.33 -165.73 -165.73 -165.73 -101.60  -62.51
  1 A'    2 A'    3 A'    4 A'    1 A"    5 A'    6 A'    7 A'                 
-56.334 -56.330 -56.330 -35.825 -31.318 -31.312 -31.311 -24.738
  8 A'    2 A"    9 A'   10 A'   11 A'    3 A"   12 A'   13 A'                 
-22.969 -22.967 -22.967 -22.962 -22.962 -10.349 -10.291  -9.513
 14 A'    4 A"   15 A'   16 A'    5 A"   17 A'   18 A'   19 A'                 
 -8.722  -7.278  -7.267  -7.267  -6.555  -6.540  -6.540  -6.374
 20 A'   21 A'    6 A"   22 A'   23 A'    7 A"   24 A'   25 A'                 
 -4.787  -4.771  -4.771  -2.665  -2.661  -2.661  -2.649  -2.649
 26 A'    8 A"   27 A'   28 A'    9 A"   29 A'   30 A'   10 A"                 
 -2.053  -2.048  -2.048  -2.034  -2.033  -1.284  -0.920  -0.859
 31 A'   11 A"   32 A'   33 A'   12 A"   34 A'   35 A'   36 A'                 
 -0.763  -0.690  -0.617  -0.550  -0.522  -0.505  -0.435  -0.417
 37 A'   38 A'   39 A'   40 A'   13 A"   41 A'   42 A'   43 A'                 
 -0.398  -0.363  -0.362  -0.323  -0.302  -0.284  -0.261
 14 A"   44 A'   15 A"   45 A'   16 A"   46 A'   17 A"                         
 -- Virtual --                   
 -0.081  -0.050  -0.040  -0.007   0.021   0.034   0.047   0.050
 47 A'   48 A'   18 A"   49 A'   50 A'   51 A'   52 A'   19 A"                 
  0.060   0.073   0.075   0.088   0.100   0.104   0.106   0.114
 53 A'   20 A"   54 A'   55 A'   56 A'   57 A'   21 A"   22 A"                 
  0.132   0.151   0.159   0.186   0.194   0.217   0.232   0.246
 58 A'   59 A'   60 A'   61 A'   62 A'   63 A'   23 A"   64 A'                 
  0.293   0.301   0.308   0.340   0.350   0.360   0.386   0.399
 24 A"   65 A'   66 A'   67 A'   68 A'   69 A'   25 A"   70 A'                 
  0.401   0.418   0.420   0.433   0.448   0.449   0.469   0.496
 26 A"   71 A'   27 A"   72 A'   28 A"   73 A'   74 A'   75 A'                 
  0.501   0.520   0.545   0.555   0.594   0.622   0.644   0.684
 29 A"   30 A"   76 A'   31 A"   77 A'   78 A'   79 A'   32 A"                 
  0.687   0.712   0.757   0.811   0.824   0.840   0.853   0.891
 80 A'   81 A'   82 A'   83 A'   33 A"   34 A"   84 A'   85 A'                 
  0.924   0.953   0.979   1.107   1.139   1.141   1.234   1.315
 86 A'   87 A'   88 A'   89 A'   90 A'   35 A"   36 A"   37 A"                 
  1.361   1.374   1.389   1.411   1.445   1.539   1.556   1.607
 91 A'   38 A"   92 A'   93 A'   94 A'   95 A'   39 A"   96 A'                 
  1.679   1.858   1.869   1.933   1.993   2.016   2.134   2.157
 97 A'   98 A'   40 A"   99 A'   41 A"  100 A'  101 A'  102 A'                 
  2.225   2.227   2.330   2.463   2.603   2.792   2.844   3.034
103 A'   42 A"  104 A'  105 A'   43 A"   44 A"  106 A'  107 A'                 
  3.122   3.381   3.742   3.767   3.944   3.949   3.976   3.982
108 A'  109 A'   45 A"  110 A'   46 A"   47 A"  111 A'   48 A"                 
  3.991   4.022   4.028   4.073   4.074   4.166   4.270   4.367
 49 A"  112 A'  113 A'  114 A'   50 A"  115 A'  116 A'  117 A'                 
  4.419   4.754   5.992   6.044   6.076   6.270   6.347   6.554
118 A'  119 A'   51 A"  120 A'  121 A'   52 A"  122 A'  123 A'                 
  6.678   7.535   7.572   7.670   9.726  23.266  24.048  25.776
124 A'   53 A"  125 A'  126 A'  127 A'  128 A'  129 A'   54 A"                 
 25.925  26.378  27.852  28.331  28.372  28.375  28.516  28.531
130 A'  131 A'  132 A'   55 A"  133 A'  134 A'   56 A"  135 A'                 
 28.541  28.587  28.682  47.901  66.722 127.873 127.905 127.924
 57 A"  136 A'  137 A'  138 A'  139 A'   58 A"  140 A'  141 A'                 
151.646 215.710 289.730 289.766 289.8941020.6931901.808
142 A'  143 A'   59 A"  144 A'  145 A'  146 A'  147 A'                         

 Beta MOs, Restricted
 -- Occupied --                  
******* -482.86 -176.33 -165.73 -165.73 -165.73 -101.60  -62.51
  1 A'    2 A'    3 A'    4 A'    1 A"    5 A'    6 A'    7 A'                 
-56.334 -56.330 -56.330 -35.825 -31.318 -31.312 -31.311 -24.738
  8 A'    2 A"    9 A'   10 A'   11 A'    3 A"   12 A'   13 A'                 
-22.969 -22.967 -22.967 -22.962 -22.962 -10.349 -10.291  -9.513
 14 A'    4 A"   15 A'   16 A'    5 A"   17 A'   18 A'   19 A'                 
 -8.722  -7.278  -7.267  -7.267  -6.555  -6.540  -6.540  -6.374
 20 A'   21 A'    6 A"   22 A'   23 A'    7 A"   24 A'   25 A'                 
 -4.787  -4.771  -4.771  -2.665  -2.661  -2.661  -2.649  -2.649
 26 A'    8 A"   27 A'   28 A'    9 A"   29 A'   30 A'   10 A"                 
 -2.053  -2.048  -2.048  -2.034  -2.033  -1.284  -0.920  -0.859
 31 A'   11 A"   32 A'   33 A'   12 A"   34 A'   35 A'   36 A'                 
 -0.763  -0.690  -0.617  -0.550  -0.522  -0.505  -0.435  -0.417
 37 A'   38 A'   39 A'   40 A'   13 A"   41 A'   42 A'   43 A'                 
 -0.398  -0.363  -0.362  -0.323  -0.302  -0.284  -0.261
 14 A"   44 A'   15 A"   45 A'   16 A"   46 A'   17 A"                         
 -- Virtual --                   
 -0.081  -0.050  -0.040  -0.007   0.021   0.034   0.047   0.050
 47 A'   48 A'   18 A"   49 A'   50 A'   51 A'   52 A'   19 A"                 
  0.060   0.073   0.075   0.088   0.100   0.104   0.106   0.114
 53 A'   20 A"   54 A'   55 A'   56 A'   57 A'   21 A"   22 A"                 
  0.132   0.151   0.159   0.186   0.194   0.217   0.232   0.246
 58 A'   59 A'   60 A'   61 A'   62 A'   63 A'   23 A"   64 A'                 
  0.293   0.301   0.308   0.340   0.350   0.360   0.386   0.399
 24 A"   65 A'   66 A'   67 A'   68 A'   69 A'   25 A"   70 A'                 
  0.401   0.418   0.420   0.433   0.448   0.449   0.469   0.496
 26 A"   71 A'   27 A"   72 A'   28 A"   73 A'   74 A'   75 A'                 
  0.501   0.520   0.545   0.555   0.594   0.622   0.644   0.684
 29 A"   30 A"   76 A'   31 A"   77 A'   78 A'   79 A'   32 A"                 
  0.687   0.712   0.757   0.811   0.824   0.840   0.853   0.891
 80 A'   81 A'   82 A'   83 A'   33 A"   34 A"   84 A'   85 A'                 
  0.924   0.953   0.979   1.107   1.139   1.141   1.234   1.315
 86 A'   87 A'   88 A'   89 A'   90 A'   35 A"   36 A"   37 A"                 
  1.361   1.374   1.389   1.411   1.445   1.539   1.556   1.607
 91 A'   38 A"   92 A'   93 A'   94 A'   95 A'   39 A"   96 A'                 
  1.679   1.858   1.869   1.933   1.993   2.016   2.134   2.157
 97 A'   98 A'   40 A"   99 A'   41 A"  100 A'  101 A'  102 A'                 
  2.225   2.227   2.330   2.463   2.603   2.792   2.844   3.034
103 A'   42 A"  104 A'  105 A'   43 A"   44 A"  106 A'  107 A'                 
  3.122   3.381   3.742   3.767   3.944   3.949   3.976   3.982
108 A'  109 A'   45 A"  110 A'   46 A"   47 A"  111 A'   48 A"                 
  3.991   4.022   4.028   4.073   4.074   4.166   4.270   4.367
 49 A"  112 A'  113 A'  114 A'   50 A"  115 A'  116 A'  117 A'                 
  4.419   4.754   5.992   6.044   6.076   6.270   6.347   6.554
118 A'  119 A'   51 A"  120 A'  121 A'   52 A"  122 A'  123 A'                 
  6.678   7.535   7.572   7.670   9.726  23.266  24.048  25.776
124 A'   53 A"  125 A'  126 A'  127 A'  128 A'  129 A'   54 A"                 
 25.925  26.378  27.852  28.331  28.372  28.375  28.516  28.531
130 A'  131 A'  132 A'   55 A"  133 A'  134 A'   56 A"  135 A'                 
 28.541  28.587  28.682  47.901  66.722 127.873 127.905 127.924
 57 A"  136 A'  137 A'  138 A'  139 A'   58 A"  140 A'  141 A'                 
151.646 215.710 289.730 289.766 289.8941020.6931901.808
142 A'  143 A'   59 A"  144 A'  145 A'  146 A'  147 A'                         
 --------------------------------------------------------------

          Ground-State Mulliken Net Atomic Charges

     Atom                 Charge (a.u.)
  ----------------------------------------
      1 Cl                    0.379928
      2 I                     0.146335
      3 F                    -0.010170
      4 Br                   -0.069513
      5 C                    -0.458568
      6 C                     0.011989
  ----------------------------------------
  Sum of atomic charges =    -0.000000

 -----------------------------------------------------------------
                    Cartesian Multipole Moments
 -----------------------------------------------------------------
    Charge (ESU x 10^10)
                -0.0000
    Dipole Moment (Debye)
         X      -0.3776      Y       0.9268      Z      -0.0000
       Tot       1.0008
    Quadrupole Moments (Debye-Ang)
        XX     -74.9003     XY       1.3804     YY     -72.4391
        XZ       0.0000     YZ       0.0000     ZZ     -76.2637
    Octopole Moments (Debye-Ang^2)
       XXX     -78.9471    XXY      -1.6608    XYY     -36.6341
       YYY     -27.1414    XXZ      -0.0000    XYZ      -0.0000
       YYZ      -0.0000    XZZ     -25.0940    YZZ     -11.8281
       ZZZ      -0.0000
    Hexadecapole Moments (Debye-Ang^3)
      XXXX   -1058.7332   XXXY      11.7874   XXYY    -324.8382
      XYYY      -5.3128   YYYY    -964.7687   XXXZ      -0.0000
      XXYZ      -0.0000   XYYZ      -0.0000   YYYZ       0.0000
      XXZZ    -195.1684   XYZZ      -6.2087   YYZZ    -190.6507
      XZZZ      -0.0000   YZZZ       0.0000   ZZZZ     -94.5956
 -----------------------------------------------------------------
 Calculating analytic gradient of the SCF energy
 Gradient of SCF Energy
            1           2           3           4           5           6
    1  -0.0002410   0.0004190  -0.0000856  -0.0001158   0.0004962  -0.0004727
    2  -0.0006202  -0.0005468   0.0003183   0.0000625   0.0001359   0.0006503
    3   0.0000000  -0.0000000   0.0000000  -0.0000000  -0.0000000   0.0000000
 Max gradient component =       6.503E-04
 RMS gradient           =       3.295E-04
 Gradient time:  CPU 15.59 s  wall 4.00 s
 Geometry Optimization Parameters
   NAtoms,    NIC,     NZ,  NCons,   NDum,   NFix, NCnnct, MaxDiis
        6      37       0       0       0       0       0       0

 Cartesian Hessian Update
 Hessian Updated using BFGS Update


** GEOMETRY OPTIMIZATION IN DELOCALIZED INTERNAL COORDINATES **
   Searching for a Minimum

   Optimization Cycle:  21

                       Coordinates (Angstroms)
     ATOM                X               Y               Z
      1  Cl        2.7778444635    1.0348668420    0.0000000000
      2  I        -0.7365318179    1.5274372580    0.0000000000
      3  F         2.3637664086   -1.4696215969    0.0000000000
      4  Br       -0.6069181660   -1.8935150275    0.0000000000
      5  C         1.7055685197   -0.3100639548    0.0000000000
      6  C         0.3702756579   -0.2657507006    0.0000000000
   Point Group: cs    Number of degrees of freedom:     9


   Energy is -10129.944453052

 Hessian Updated using BFGS Update

  9 Hessian modes will be used to form the next step
  Hessian Eigenvalues:
     0.048970    0.081540    0.136505    0.258070    0.286670    0.394245
     0.492538    0.580589    1.009382

 Minimum Search - Taking Simple RFO Step
 Searching for Lamda that Minimizes Along All modes
 Value Taken    Lamda =  -0.00000278
 Step Taken.  Stepsize is  0.005354

                             Maximum     Tolerance    Cnvgd?
         Gradient           0.000510      0.000300      NO
         Displacement       0.004590      0.001200      NO
         Energy change     -0.000006      0.000001      NO


 New Cartesian Coordinates Obtained by Inverse Iteration

 Displacement from previous Coordinates is:  0.003627
 ----------------------------------------------------------------
             Standard Nuclear Orientation (Angstroms)
    I     Atom           X                Y                Z
 ----------------------------------------------------------------
    1      Cl      2.7772886331     1.0355120898     0.0000000000
    2      I      -0.7365688750     1.5285593096     0.0000000000
    3      F       2.3633373245    -1.4705081178     0.0000000000
    4      Br     -0.6064124595    -1.8940059991     0.0000000000
    5      C       1.7057828001    -0.3101609854     0.0000000000
    6      C       0.3705776426    -0.2660434770     0.0000000000
 ----------------------------------------------------------------
 Molecular Point Group                 Cs    NOp =  2
 Largest Abelian Subgroup              Cs    NOp =  2
 Nuclear Repulsion Energy =   969.3823999564 hartrees
 There are       63 alpha and       63 beta electrons
 Applying Cartesian multipole field
    Component          Value
    ---------          -----
     (2,0,0)        1.00000E-11
     (0,2,0)        2.00000E-11
     (0,0,2)       -3.00000E-11
 Nucleus-field energy     =     0.0000000292 hartrees
 Requested basis set is 6-311++G(d,p)
 There are 74 shells and 206 basis functions
 A cutoff of  1.0D-11 yielded   2081 shell pairs
 There are     17448 function pairs (     19494 Cartesian)
 Smallest overlap matrix eigenvalue = 4.46E-05
 Guess MOs from SCF MO coefficient file

 -----------------------------------------------------------------------
  General SCF calculation program by
  Eric Jon Sundstrom, Paul Horn, Yuezhi Mao, Dmitri Zuev, Alec White,
  David Stuck, Shaama M.S., Shane Yost, Joonho Lee, David Small,
  Daniel Levine, Susi Lehtola, Hugh Burton, Evgeny Epifanovsky
 -----------------------------------------------------------------------
 Exchange:     0.2000 Hartree-Fock + 0.0800 Slater + 0.7200 B88
 Correlation:  0.1900 VWN1RPA + 0.8100 LYP
 Using SG-1 standard quadrature grid
 using 4 threads for integral computing
 -------------------------------------------------------
 OpenMP Integral computing Module                
 Release: version 2.0, May 2017, Q-Chem Inc. Pleasanton 
 -------------------------------------------------------
 -------------------------------------------------------
 OpenMP BLAS3 based DFT computing Module                
 Release: version 1.0, May 2013, Q-Chem Inc. Pittsburgh 
 -------------------------------------------------------
 A restricted SCF calculation will be
 performed using DIIS
 SCF converges when DIIS error is below 1.0e-08
 ---------------------------------------
  Cycle       Energy         DIIS error
 ---------------------------------------
    1  -10129.9444539777      1.12e-05  
    2  -10129.9444546467      6.15e-06  
    3  -10129.9444544987      8.04e-06  
    4  -10129.9444548487      8.90e-07  
    5  -10129.9444548516      4.12e-07  
    6  -10129.9444548522      7.86e-08  
    7  -10129.9444548524      2.88e-08  
    8  -10129.9444548523      1.28e-08  
    9  -10129.9444548523      2.76e-09  Convergence criterion met
 ---------------------------------------
 SCF time:   CPU 38.43s  wall 11.00s 
 SCF   energy in the final basis set =   -10129.9444548523
 Total energy in the final basis set =   -10129.9444548523

 --------------------------------------------------------------
             Orbital Energies (a.u.) and Symmetries
 --------------------------------------------------------------

 Alpha MOs, Restricted
 -- Occupied --                  
******* -482.86 -176.33 -165.73 -165.73 -165.73 -101.60  -62.51
  1 A'    2 A'    3 A'    4 A'    1 A"    5 A'    6 A'    7 A'                 
-56.334 -56.330 -56.330 -35.825 -31.318 -31.312 -31.311 -24.738
  8 A'    2 A"    9 A'   10 A'   11 A'    3 A"   12 A'   13 A'                 
-22.969 -22.967 -22.967 -22.962 -22.962 -10.349 -10.291  -9.513
 14 A'    4 A"   15 A'   16 A'    5 A"   17 A'   18 A'   19 A'                 
 -8.722  -7.278  -7.267  -7.267  -6.555  -6.540  -6.540  -6.374
 20 A'   21 A'    6 A"   22 A'   23 A'    7 A"   24 A'   25 A'                 
 -4.787  -4.771  -4.771  -2.665  -2.661  -2.661  -2.649  -2.649
 26 A'    8 A"   27 A'   28 A'    9 A"   29 A'   30 A'   10 A"                 
 -2.053  -2.048  -2.048  -2.034  -2.033  -1.284  -0.920  -0.859
 31 A'   11 A"   32 A'   33 A'   12 A"   34 A'   35 A'   36 A'                 
 -0.763  -0.689  -0.616  -0.550  -0.522  -0.505  -0.435  -0.417
 37 A'   38 A'   39 A'   40 A'   13 A"   41 A'   42 A'   43 A'                 
 -0.398  -0.363  -0.362  -0.323  -0.302  -0.284  -0.262
 14 A"   44 A'   15 A"   45 A'   16 A"   46 A'   17 A"                         
 -- Virtual --                   
 -0.081  -0.050  -0.040  -0.007   0.021   0.034   0.047   0.050
 47 A'   48 A'   18 A"   49 A'   50 A'   51 A'   52 A'   19 A"                 
  0.060   0.073   0.075   0.088   0.100   0.104   0.106   0.114
 53 A'   20 A"   54 A'   55 A'   56 A'   57 A'   21 A"   22 A"                 
  0.132   0.151   0.159   0.185   0.194   0.217   0.232   0.246
 58 A'   59 A'   60 A'   61 A'   62 A'   63 A'   23 A"   64 A'                 
  0.293   0.301   0.308   0.340   0.350   0.360   0.386   0.399
 24 A"   65 A'   66 A'   67 A'   68 A'   69 A'   25 A"   70 A'                 
  0.401   0.418   0.420   0.433   0.448   0.449   0.469   0.496
 26 A"   71 A'   27 A"   72 A'   28 A"   73 A'   74 A'   75 A'                 
  0.501   0.520   0.545   0.555   0.594   0.622   0.643   0.684
 29 A"   30 A"   76 A'   31 A"   77 A'   78 A'   79 A'   32 A"                 
  0.687   0.712   0.757   0.811   0.824   0.840   0.853   0.892
 80 A'   81 A'   82 A'   83 A'   33 A"   34 A"   84 A'   85 A'                 
  0.924   0.953   0.979   1.106   1.139   1.141   1.234   1.315
 86 A'   87 A'   88 A'   89 A'   90 A'   35 A"   36 A"   37 A"                 
  1.361   1.374   1.389   1.410   1.445   1.539   1.556   1.607
 91 A'   38 A"   92 A'   93 A'   94 A'   95 A'   39 A"   96 A'                 
  1.679   1.858   1.869   1.933   1.993   2.016   2.134   2.157
 97 A'   98 A'   40 A"   99 A'   41 A"  100 A'  101 A'  102 A'                 
  2.225   2.227   2.330   2.463   2.603   2.792   2.844   3.034
103 A'   42 A"  104 A'  105 A'   43 A"   44 A"  106 A'  107 A'                 
  3.122   3.380   3.742   3.767   3.944   3.949   3.976   3.982
108 A'  109 A'   45 A"  110 A'   46 A"   47 A"  111 A'   48 A"                 
  3.990   4.022   4.028   4.073   4.074   4.166   4.270   4.367
 49 A"  112 A'  113 A'  114 A'   50 A"  115 A'  116 A'  117 A'                 
  4.418   4.754   5.992   6.044   6.075   6.270   6.347   6.553
118 A'  119 A'   51 A"  120 A'  121 A'   52 A"  122 A'  123 A'                 
  6.678   7.535   7.572   7.670   9.726  23.266  24.049  25.776
124 A'   53 A"  125 A'  126 A'  127 A'  128 A'  129 A'   54 A"                 
 25.925  26.378  27.852  28.331  28.371  28.374  28.516  28.530
130 A'  131 A'  132 A'   55 A"  133 A'  134 A'   56 A"  135 A'                 
 28.541  28.586  28.682  47.901  66.722 127.873 127.905 127.924
 57 A"  136 A'  137 A'  138 A'  139 A'   58 A"  140 A'  141 A'                 
151.646 215.710 289.729 289.766 289.8941020.6931901.808
142 A'  143 A'   59 A"  144 A'  145 A'  146 A'  147 A'                         

 Beta MOs, Restricted
 -- Occupied --                  
******* -482.86 -176.33 -165.73 -165.73 -165.73 -101.60  -62.51
  1 A'    2 A'    3 A'    4 A'    1 A"    5 A'    6 A'    7 A'                 
-56.334 -56.330 -56.330 -35.825 -31.318 -31.312 -31.311 -24.738
  8 A'    2 A"    9 A'   10 A'   11 A'    3 A"   12 A'   13 A'                 
-22.969 -22.967 -22.967 -22.962 -22.962 -10.349 -10.291  -9.513
 14 A'    4 A"   15 A'   16 A'    5 A"   17 A'   18 A'   19 A'                 
 -8.722  -7.278  -7.267  -7.267  -6.555  -6.540  -6.540  -6.374
 20 A'   21 A'    6 A"   22 A'   23 A'    7 A"   24 A'   25 A'                 
 -4.787  -4.771  -4.771  -2.665  -2.661  -2.661  -2.649  -2.649
 26 A'    8 A"   27 A'   28 A'    9 A"   29 A'   30 A'   10 A"                 
 -2.053  -2.048  -2.048  -2.034  -2.033  -1.284  -0.920  -0.859
 31 A'   11 A"   32 A'   33 A'   12 A"   34 A'   35 A'   36 A'                 
 -0.763  -0.689  -0.616  -0.550  -0.522  -0.505  -0.435  -0.417
 37 A'   38 A'   39 A'   40 A'   13 A"   41 A'   42 A'   43 A'                 
 -0.398  -0.363  -0.362  -0.323  -0.302  -0.284  -0.262
 14 A"   44 A'   15 A"   45 A'   16 A"   46 A'   17 A"                         
 -- Virtual --                   
 -0.081  -0.050  -0.040  -0.007   0.021   0.034   0.047   0.050
 47 A'   48 A'   18 A"   49 A'   50 A'   51 A'   52 A'   19 A"                 
  0.060   0.073   0.075   0.088   0.100   0.104   0.106   0.114
 53 A'   20 A"   54 A'   55 A'   56 A'   57 A'   21 A"   22 A"                 
  0.132   0.151   0.159   0.185   0.194   0.217   0.232   0.246
 58 A'   59 A'   60 A'   61 A'   62 A'   63 A'   23 A"   64 A'                 
  0.293   0.301   0.308   0.340   0.350   0.360   0.386   0.399
 24 A"   65 A'   66 A'   67 A'   68 A'   69 A'   25 A"   70 A'                 
  0.401   0.418   0.420   0.433   0.448   0.449   0.469   0.496
 26 A"   71 A'   27 A"   72 A'   28 A"   73 A'   74 A'   75 A'                 
  0.501   0.520   0.545   0.555   0.594   0.622   0.643   0.684
 29 A"   30 A"   76 A'   31 A"   77 A'   78 A'   79 A'   32 A"                 
  0.687   0.712   0.757   0.811   0.824   0.840   0.853   0.892
 80 A'   81 A'   82 A'   83 A'   33 A"   34 A"   84 A'   85 A'                 
  0.924   0.953   0.979   1.106   1.139   1.141   1.234   1.315
 86 A'   87 A'   88 A'   89 A'   90 A'   35 A"   36 A"   37 A"                 
  1.361   1.374   1.389   1.410   1.445   1.539   1.556   1.607
 91 A'   38 A"   92 A'   93 A'   94 A'   95 A'   39 A"   96 A'                 
  1.679   1.858   1.869   1.933   1.993   2.016   2.134   2.157
 97 A'   98 A'   40 A"   99 A'   41 A"  100 A'  101 A'  102 A'                 
  2.225   2.227   2.330   2.463   2.603   2.792   2.844   3.034
103 A'   42 A"  104 A'  105 A'   43 A"   44 A"  106 A'  107 A'                 
  3.122   3.380   3.742   3.767   3.944   3.949   3.976   3.982
108 A'  109 A'   45 A"  110 A'   46 A"   47 A"  111 A'   48 A"                 
  3.990   4.022   4.028   4.073   4.074   4.166   4.270   4.367
 49 A"  112 A'  113 A'  114 A'   50 A"  115 A'  116 A'  117 A'                 
  4.418   4.754   5.992   6.044   6.075   6.270   6.347   6.553
118 A'  119 A'   51 A"  120 A'  121 A'   52 A"  122 A'  123 A'                 
  6.678   7.535   7.572   7.670   9.726  23.266  24.049  25.776
124 A'   53 A"  125 A'  126 A'  127 A'  128 A'  129 A'   54 A"                 
 25.925  26.378  27.852  28.331  28.371  28.374  28.516  28.530
130 A'  131 A'  132 A'   55 A"  133 A'  134 A'   56 A"  135 A'                 
 28.541  28.586  28.682  47.901  66.722 127.873 127.905 127.924
 57 A"  136 A'  137 A'  138 A'  139 A'   58 A"  140 A'  141 A'                 
151.646 215.710 289.729 289.766 289.8941020.6931901.808
142 A'  143 A'   59 A"  144 A'  145 A'  146 A'  147 A'                         
 --------------------------------------------------------------

          Ground-State Mulliken Net Atomic Charges

     Atom                 Charge (a.u.)
  ----------------------------------------
      1 Cl                    0.380292
      2 I                     0.146029
      3 F                    -0.010446
      4 Br                   -0.069498
      5 C                    -0.458965
      6 C                     0.012588
  ----------------------------------------
  Sum of atomic charges =    -0.000000

 -----------------------------------------------------------------
                    Cartesian Multipole Moments
 -----------------------------------------------------------------
    Charge (ESU x 10^10)
                -0.0000
    Dipole Moment (Debye)
         X      -0.3766      Y       0.9276      Z      -0.0000
       Tot       1.0012
    Quadrupole Moments (Debye-Ang)
        XX     -74.9022     XY       1.3862     YY     -72.4322
        XZ      -0.0000     YZ       0.0000     ZZ     -76.2662
    Octopole Moments (Debye-Ang^2)
       XXX     -78.9537    XXY      -1.6727    XYY     -36.6390
       YYY     -27.2026    XXZ      -0.0000    XYZ       0.0000
       YYZ       0.0000    XZZ     -25.0966    YZZ     -11.8547
       ZZZ      -0.0000
    Hexadecapole Moments (Debye-Ang^3)
      XXXX   -1058.4942   XXXY      11.9034   XXYY    -324.9396
      XYYY      -5.1935   YYYY    -965.5848   XXXZ      -0.0000
      XXYZ       0.0000   XYYZ      -0.0000   YYYZ       0.0000
      XXZZ    -195.1193   XYZZ      -6.1722   YYZZ    -190.8151
      XZZZ      -0.0000   YZZZ       0.0000   ZZZZ     -94.6025
 -----------------------------------------------------------------
 Calculating analytic gradient of the SCF energy
 Gradient of SCF Energy
            1           2           3           4           5           6
    1  -0.0002845   0.0002776  -0.0001312  -0.0001066   0.0004483  -0.0002036
    2  -0.0004159  -0.0002369  -0.0000582  -0.0000472   0.0003090   0.0004491
    3   0.0000000  -0.0000000  -0.0000000  -0.0000000   0.0000000   0.0000000
 Max gradient component =       4.491E-04
 RMS gradient           =       2.311E-04
 Gradient time:  CPU 15.45 s  wall 3.97 s
 Geometry Optimization Parameters
   NAtoms,    NIC,     NZ,  NCons,   NDum,   NFix, NCnnct, MaxDiis
        6      37       0       0       0       0       0       0

 Cartesian Hessian Update
 Hessian Updated using BFGS Update


** GEOMETRY OPTIMIZATION IN DELOCALIZED INTERNAL COORDINATES **
   Searching for a Minimum

   Optimization Cycle:  22

                       Coordinates (Angstroms)
     ATOM                X               Y               Z
      1  Cl        2.7772886331    1.0355120898    0.0000000000
      2  I        -0.7365688750    1.5285593096    0.0000000000
      3  F         2.3633373245   -1.4705081178    0.0000000000
      4  Br       -0.6064124595   -1.8940059991    0.0000000000
      5  C         1.7057828001   -0.3101609854    0.0000000000
      6  C         0.3705776426   -0.2660434770    0.0000000000
   Point Group: cs    Number of degrees of freedom:     9


   Energy is -10129.944454852

 Hessian Updated using BFGS Update

  9 Hessian modes will be used to form the next step
  Hessian Eigenvalues:
     0.044017    0.077776    0.139273    0.259042    0.285262    0.378623
     0.446661    0.580467    0.933462

 Minimum Search - Taking Simple RFO Step
 Searching for Lamda that Minimizes Along All modes
 Value Taken    Lamda =   0.00000000
 Step Taken.  Stepsize is  0.002760

                             Maximum     Tolerance    Cnvgd?
         Gradient           0.000453      0.000300      NO
         Displacement       0.002081      0.001200      NO
         Energy change     -0.000002      0.000001      NO


 New Cartesian Coordinates Obtained by Inverse Iteration

 Displacement from previous Coordinates is:  0.001651
 ----------------------------------------------------------------
             Standard Nuclear Orientation (Angstroms)
    I     Atom           X                Y                Z
 ----------------------------------------------------------------
    1      Cl      2.7773377343     1.0358306914     0.0000000000
    2      I      -0.7366964905     1.5291873834     0.0000000000
    3      F       2.3633682006    -1.4707475428     0.0000000000
    4      Br     -0.6063665446    -1.8943386570     0.0000000000
    5      C       1.7057412091    -0.3103066652     0.0000000000
    6      C       0.3706209568    -0.2662723897     0.0000000000
 ----------------------------------------------------------------
 Molecular Point Group                 Cs    NOp =  2
 Largest Abelian Subgroup              Cs    NOp =  2
 Nuclear Repulsion Energy =   969.2156311249 hartrees
 There are       63 alpha and       63 beta electrons
 Applying Cartesian multipole field
    Component          Value
    ---------          -----
     (2,0,0)        1.00000E-11
     (0,2,0)        2.00000E-11
     (0,0,2)       -3.00000E-11
 Nucleus-field energy     =     0.0000000292 hartrees
 Requested basis set is 6-311++G(d,p)
 There are 74 shells and 206 basis functions
 A cutoff of  1.0D-11 yielded   2081 shell pairs
 There are     17448 function pairs (     19494 Cartesian)
 Smallest overlap matrix eigenvalue = 4.46E-05
 Guess MOs from SCF MO coefficient file

 -----------------------------------------------------------------------
  General SCF calculation program by
  Eric Jon Sundstrom, Paul Horn, Yuezhi Mao, Dmitri Zuev, Alec White,
  David Stuck, Shaama M.S., Shane Yost, Joonho Lee, David Small,
  Daniel Levine, Susi Lehtola, Hugh Burton, Evgeny Epifanovsky
 -----------------------------------------------------------------------
 Exchange:     0.2000 Hartree-Fock + 0.0800 Slater + 0.7200 B88
 Correlation:  0.1900 VWN1RPA + 0.8100 LYP
 Using SG-1 standard quadrature grid
 using 4 threads for integral computing
 -------------------------------------------------------
 OpenMP Integral computing Module                
 Release: version 2.0, May 2017, Q-Chem Inc. Pleasanton 
 -------------------------------------------------------
 -------------------------------------------------------
 OpenMP BLAS3 based DFT computing Module                
 Release: version 1.0, May 2013, Q-Chem Inc. Pittsburgh 
 -------------------------------------------------------
 A restricted SCF calculation will be
 performed using DIIS
 SCF converges when DIIS error is below 1.0e-08
 ---------------------------------------
  Cycle       Energy         DIIS error
 ---------------------------------------
    1  -10129.9444553125      5.35e-06  
    2  -10129.9444554338      3.30e-06  
    3  -10129.9444554180      3.73e-06  
    4  -10129.9444554935      5.11e-07  
    5  -10129.9444554945      2.18e-07  
    6  -10129.9444554945      4.07e-08  
    7  -10129.9444554948      1.26e-08  
    8  -10129.9444554948      5.23e-09  Convergence criterion met
 ---------------------------------------
 SCF time:   CPU 34.17s  wall 9.00s 
 SCF   energy in the final basis set =   -10129.9444554948
 Total energy in the final basis set =   -10129.9444554948

 --------------------------------------------------------------
             Orbital Energies (a.u.) and Symmetries
 --------------------------------------------------------------

 Alpha MOs, Restricted
 -- Occupied --                  
******* -482.86 -176.33 -165.73 -165.73 -165.73 -101.60  -62.51
  1 A'    2 A'    3 A'    4 A'    1 A"    5 A'    6 A'    7 A'                 
-56.334 -56.330 -56.330 -35.825 -31.318 -31.312 -31.311 -24.738
  8 A'    2 A"    9 A'   10 A'   11 A'    3 A"   12 A'   13 A'                 
-22.969 -22.967 -22.967 -22.962 -22.962 -10.349 -10.291  -9.513
 14 A'    4 A"   15 A'   16 A'    5 A"   17 A'   18 A'   19 A'                 
 -8.722  -7.278  -7.267  -7.267  -6.555  -6.540  -6.540  -6.374
 20 A'   21 A'    6 A"   22 A'   23 A'    7 A"   24 A'   25 A'                 
 -4.787  -4.771  -4.771  -2.665  -2.661  -2.661  -2.649  -2.649
 26 A'    8 A"   27 A'   28 A'    9 A"   29 A'   30 A'   10 A"                 
 -2.053  -2.048  -2.048  -2.034  -2.033  -1.284  -0.920  -0.859
 31 A'   11 A"   32 A'   33 A'   12 A"   34 A'   35 A'   36 A'                 
 -0.763  -0.689  -0.616  -0.550  -0.522  -0.505  -0.435  -0.417
 37 A'   38 A'   39 A'   40 A'   13 A"   41 A'   42 A'   43 A'                 
 -0.398  -0.363  -0.362  -0.323  -0.302  -0.284  -0.262
 14 A"   44 A'   15 A"   45 A'   16 A"   46 A'   17 A"                         
 -- Virtual --                   
 -0.081  -0.050  -0.040  -0.007   0.021   0.034   0.047   0.050
 47 A'   48 A'   18 A"   49 A'   50 A'   51 A'   52 A'   19 A"                 
  0.060   0.073   0.075   0.088   0.100   0.104   0.106   0.114
 53 A'   20 A"   54 A'   55 A'   56 A'   57 A'   21 A"   22 A"                 
  0.132   0.151   0.159   0.185   0.194   0.217   0.232   0.246
 58 A'   59 A'   60 A'   61 A'   62 A'   63 A'   23 A"   64 A'                 
  0.293   0.301   0.308   0.340   0.350   0.360   0.386   0.399
 24 A"   65 A'   66 A'   67 A'   68 A'   69 A'   25 A"   70 A'                 
  0.401   0.418   0.420   0.433   0.448   0.449   0.469   0.496
 26 A"   71 A'   27 A"   72 A'   28 A"   73 A'   74 A'   75 A'                 
  0.501   0.520   0.545   0.555   0.594   0.621   0.643   0.684
 29 A"   30 A"   76 A'   31 A"   77 A'   78 A'   79 A'   32 A"                 
  0.686   0.712   0.757   0.811   0.824   0.840   0.853   0.892
 80 A'   81 A'   82 A'   83 A'   33 A"   34 A"   84 A'   85 A'                 
  0.923   0.953   0.979   1.106   1.138   1.141   1.234   1.315
 86 A'   87 A'   88 A'   89 A'   90 A'   35 A"   36 A"   37 A"                 
  1.361   1.374   1.389   1.410   1.445   1.539   1.556   1.607
 91 A'   38 A"   92 A'   93 A'   94 A'   95 A'   39 A"   96 A'                 
  1.679   1.858   1.869   1.933   1.993   2.016   2.134   2.157
 97 A'   98 A'   40 A"   99 A'   41 A"  100 A'  101 A'  102 A'                 
  2.225   2.227   2.330   2.463   2.603   2.792   2.843   3.034
103 A'   42 A"  104 A'  105 A'   43 A"   44 A"  106 A'  107 A'                 
  3.122   3.380   3.742   3.767   3.944   3.949   3.976   3.982
108 A'  109 A'   45 A"  110 A'   46 A"   47 A"  111 A'   48 A"                 
  3.990   4.022   4.028   4.073   4.074   4.166   4.270   4.367
 49 A"  112 A'  113 A'  114 A'   50 A"  115 A'  116 A'  117 A'                 
  4.418   4.754   5.992   6.044   6.075   6.270   6.347   6.553
118 A'  119 A'   51 A"  120 A'  121 A'   52 A"  122 A'  123 A'                 
  6.678   7.535   7.572   7.670   9.725  23.266  24.049  25.776
124 A'   53 A"  125 A'  126 A'  127 A'  128 A'  129 A'   54 A"                 
 25.925  26.378  27.852  28.331  28.371  28.374  28.516  28.530
130 A'  131 A'  132 A'   55 A"  133 A'  134 A'   56 A"  135 A'                 
 28.541  28.586  28.682  47.901  66.722 127.873 127.905 127.924
 57 A"  136 A'  137 A'  138 A'  139 A'   58 A"  140 A'  141 A'                 
151.645 215.710 289.729 289.766 289.8941020.6931901.808
142 A'  143 A'   59 A"  144 A'  145 A'  146 A'  147 A'                         

 Beta MOs, Restricted
 -- Occupied --                  
******* -482.86 -176.33 -165.73 -165.73 -165.73 -101.60  -62.51
  1 A'    2 A'    3 A'    4 A'    1 A"    5 A'    6 A'    7 A'                 
-56.334 -56.330 -56.330 -35.825 -31.318 -31.312 -31.311 -24.738
  8 A'    2 A"    9 A'   10 A'   11 A'    3 A"   12 A'   13 A'                 
-22.969 -22.967 -22.967 -22.962 -22.962 -10.349 -10.291  -9.513
 14 A'    4 A"   15 A'   16 A'    5 A"   17 A'   18 A'   19 A'                 
 -8.722  -7.278  -7.267  -7.267  -6.555  -6.540  -6.540  -6.374
 20 A'   21 A'    6 A"   22 A'   23 A'    7 A"   24 A'   25 A'                 
 -4.787  -4.771  -4.771  -2.665  -2.661  -2.661  -2.649  -2.649
 26 A'    8 A"   27 A'   28 A'    9 A"   29 A'   30 A'   10 A"                 
 -2.053  -2.048  -2.048  -2.034  -2.033  -1.284  -0.920  -0.859
 31 A'   11 A"   32 A'   33 A'   12 A"   34 A'   35 A'   36 A'                 
 -0.763  -0.689  -0.616  -0.550  -0.522  -0.505  -0.435  -0.417
 37 A'   38 A'   39 A'   40 A'   13 A"   41 A'   42 A'   43 A'                 
 -0.398  -0.363  -0.362  -0.323  -0.302  -0.284  -0.262
 14 A"   44 A'   15 A"   45 A'   16 A"   46 A'   17 A"                         
 -- Virtual --                   
 -0.081  -0.050  -0.040  -0.007   0.021   0.034   0.047   0.050
 47 A'   48 A'   18 A"   49 A'   50 A'   51 A'   52 A'   19 A"                 
  0.060   0.073   0.075   0.088   0.100   0.104   0.106   0.114
 53 A'   20 A"   54 A'   55 A'   56 A'   57 A'   21 A"   22 A"                 
  0.132   0.151   0.159   0.185   0.194   0.217   0.232   0.246
 58 A'   59 A'   60 A'   61 A'   62 A'   63 A'   23 A"   64 A'                 
  0.293   0.301   0.308   0.340   0.350   0.360   0.386   0.399
 24 A"   65 A'   66 A'   67 A'   68 A'   69 A'   25 A"   70 A'                 
  0.401   0.418   0.420   0.433   0.448   0.449   0.469   0.496
 26 A"   71 A'   27 A"   72 A'   28 A"   73 A'   74 A'   75 A'                 
  0.501   0.520   0.545   0.555   0.594   0.621   0.643   0.684
 29 A"   30 A"   76 A'   31 A"   77 A'   78 A'   79 A'   32 A"                 
  0.686   0.712   0.757   0.811   0.824   0.840   0.853   0.892
 80 A'   81 A'   82 A'   83 A'   33 A"   34 A"   84 A'   85 A'                 
  0.923   0.953   0.979   1.106   1.138   1.141   1.234   1.315
 86 A'   87 A'   88 A'   89 A'   90 A'   35 A"   36 A"   37 A"                 
  1.361   1.374   1.389   1.410   1.445   1.539   1.556   1.607
 91 A'   38 A"   92 A'   93 A'   94 A'   95 A'   39 A"   96 A'                 
  1.679   1.858   1.869   1.933   1.993   2.016   2.134   2.157
 97 A'   98 A'   40 A"   99 A'   41 A"  100 A'  101 A'  102 A'                 
  2.225   2.227   2.330   2.463   2.603   2.792   2.843   3.034
103 A'   42 A"  104 A'  105 A'   43 A"   44 A"  106 A'  107 A'                 
  3.122   3.380   3.742   3.767   3.944   3.949   3.976   3.982
108 A'  109 A'   45 A"  110 A'   46 A"   47 A"  111 A'   48 A"                 
  3.990   4.022   4.028   4.073   4.074   4.166   4.270   4.367
 49 A"  112 A'  113 A'  114 A'   50 A"  115 A'  116 A'  117 A'                 
  4.418   4.754   5.992   6.044   6.075   6.270   6.347   6.553
118 A'  119 A'   51 A"  120 A'  121 A'   52 A"  122 A'  123 A'                 
  6.678   7.535   7.572   7.670   9.725  23.266  24.049  25.776
124 A'   53 A"  125 A'  126 A'  127 A'  128 A'  129 A'   54 A"                 
 25.925  26.378  27.852  28.331  28.371  28.374  28.516  28.530
130 A'  131 A'  132 A'   55 A"  133 A'  134 A'   56 A"  135 A'                 
 28.541  28.586  28.682  47.901  66.722 127.873 127.905 127.924
 57 A"  136 A'  137 A'  138 A'  139 A'   58 A"  140 A'  141 A'                 
151.645 215.710 289.729 289.766 289.8941020.6931901.808
142 A'  143 A'   59 A"  144 A'  145 A'  146 A'  147 A'                         
 --------------------------------------------------------------

          Ground-State Mulliken Net Atomic Charges

     Atom                 Charge (a.u.)
  ----------------------------------------
      1 Cl                    0.380241
      2 I                     0.145911
      3 F                    -0.010517
      4 Br                   -0.069456
      5 C                    -0.458880
      6 C                     0.012701
  ----------------------------------------
  Sum of atomic charges =    -0.000000

 -----------------------------------------------------------------
                    Cartesian Multipole Moments
 -----------------------------------------------------------------
    Charge (ESU x 10^10)
                -0.0000
    Dipole Moment (Debye)
         X      -0.3779      Y       0.9265      Z       0.0000
       Tot       1.0006
    Quadrupole Moments (Debye-Ang)
        XX     -74.9073     XY       1.3857     YY     -72.4276
        XZ      -0.0000     YZ       0.0000     ZZ     -76.2682
    Octopole Moments (Debye-Ang^2)
       XXX     -78.9631    XXY      -1.6867    XYY     -36.6442
       YYY     -27.2388    XXZ      -0.0000    XYZ       0.0000
       YYZ      -0.0000    XZZ     -25.0972    YZZ     -11.8695
       ZZZ       0.0000
    Hexadecapole Moments (Debye-Ang^3)
      XXXX   -1058.6115   XXXY      11.9311   XXYY    -325.0307
      XYYY      -5.1674   YYYY    -966.0368   XXXZ       0.0000
      XXYZ      -0.0000   XYYZ       0.0000   YYYZ       0.0000
      XXZZ    -195.1356   XYZZ      -6.1629   YYZZ    -190.9067
      XZZZ      -0.0000   YZZZ       0.0000   ZZZZ     -94.6076
 -----------------------------------------------------------------
 Calculating analytic gradient of the SCF energy
 Gradient of SCF Energy
            1           2           3           4           5           6
    1  -0.0001749   0.0001860  -0.0001065  -0.0001220   0.0002535  -0.0000361
    2  -0.0002396  -0.0000541  -0.0001810  -0.0001215   0.0002584   0.0003378
    3  -0.0000000   0.0000000   0.0000000   0.0000000   0.0000000  -0.0000000
 Max gradient component =       3.378E-04
 RMS gradient           =       1.574E-04
 Gradient time:  CPU 15.45 s  wall 3.97 s
 Geometry Optimization Parameters
   NAtoms,    NIC,     NZ,  NCons,   NDum,   NFix, NCnnct, MaxDiis
        6      37       0       0       0       0       0       0

 Cartesian Hessian Update
 Hessian Updated using BFGS Update


** GEOMETRY OPTIMIZATION IN DELOCALIZED INTERNAL COORDINATES **
   Searching for a Minimum

   Optimization Cycle:  23

                       Coordinates (Angstroms)
     ATOM                X               Y               Z
      1  Cl        2.7773377343    1.0358306914    0.0000000000
      2  I        -0.7366964905    1.5291873834    0.0000000000
      3  F         2.3633682006   -1.4707475428    0.0000000000
      4  Br       -0.6063665446   -1.8943386570    0.0000000000
      5  C         1.7057412091   -0.3103066652    0.0000000000
      6  C         0.3706209568   -0.2662723897    0.0000000000
   Point Group: cs    Number of degrees of freedom:     9


   Energy is -10129.944455495

 Hessian Updated using BFGS Update

  9 Hessian modes will be used to form the next step
  Hessian Eigenvalues:
     0.045193    0.085301    0.137438    0.245788    0.267096    0.301793
     0.407275    0.563130    0.802663

 Minimum Search - Taking Simple RFO Step
 Searching for Lamda that Minimizes Along All modes
 Value Taken    Lamda =   0.00000000
 Step Taken.  Stepsize is  0.001749

                             Maximum     Tolerance    Cnvgd?
         Gradient           0.000354      0.000300      NO
         Displacement       0.001136      0.001200     YES
         Energy change     -0.000001      0.000001     YES


 New Cartesian Coordinates Obtained by Inverse Iteration

 Displacement from previous Coordinates is:  0.001380
 ----------------------------------------------------------------
             Standard Nuclear Orientation (Angstroms)
    I     Atom           X                Y                Z
 ----------------------------------------------------------------
    1      Cl      2.7775616489     1.0359776030     0.0000000000
    2      I      -0.7369418128     1.5295077986     0.0000000000
    3      F       2.3636944223    -1.4706984881     0.0000000000
    4      Br     -0.6066321803    -1.8943869543     0.0000000000
    5      C       1.7056875355    -0.3104944453     0.0000000000
    6      C       0.3706354521    -0.2665526939     0.0000000000
 ----------------------------------------------------------------
 Molecular Point Group                 Cs    NOp =  2
 Largest Abelian Subgroup              Cs    NOp =  2
 Nuclear Repulsion Energy =   969.0957391240 hartrees
 There are       63 alpha and       63 beta electrons
 Applying Cartesian multipole field
    Component          Value
    ---------          -----
     (2,0,0)        1.00000E-11
     (0,2,0)        2.00000E-11
     (0,0,2)       -3.00000E-11
 Nucleus-field energy     =     0.0000000292 hartrees
 Requested basis set is 6-311++G(d,p)
 There are 74 shells and 206 basis functions
 A cutoff of  1.0D-11 yielded   2081 shell pairs
 There are     17448 function pairs (     19494 Cartesian)
 Smallest overlap matrix eigenvalue = 4.46E-05
 Guess MOs from SCF MO coefficient file

 -----------------------------------------------------------------------
  General SCF calculation program by
  Eric Jon Sundstrom, Paul Horn, Yuezhi Mao, Dmitri Zuev, Alec White,
  David Stuck, Shaama M.S., Shane Yost, Joonho Lee, David Small,
  Daniel Levine, Susi Lehtola, Hugh Burton, Evgeny Epifanovsky
 -----------------------------------------------------------------------
 Exchange:     0.2000 Hartree-Fock + 0.0800 Slater + 0.7200 B88
 Correlation:  0.1900 VWN1RPA + 0.8100 LYP
 Using SG-1 standard quadrature grid
 using 4 threads for integral computing
 -------------------------------------------------------
 OpenMP Integral computing Module                
 Release: version 2.0, May 2017, Q-Chem Inc. Pleasanton 
 -------------------------------------------------------
 -------------------------------------------------------
 OpenMP BLAS3 based DFT computing Module                
 Release: version 1.0, May 2013, Q-Chem Inc. Pittsburgh 
 -------------------------------------------------------
 A restricted SCF calculation will be
 performed using DIIS
 SCF converges when DIIS error is below 1.0e-08
 ---------------------------------------
  Cycle       Energy         DIIS error
 ---------------------------------------
    1  -10129.9444556768      5.18e-06  
    2  -10129.9444558468      2.12e-06  
    3  -10129.9444558183      3.11e-06  
    4  -10129.9444558713      4.25e-07  
    5  -10129.9444558722      2.21e-07  
    6  -10129.9444558722      4.35e-08  
    7  -10129.9444558722      1.20e-08  
    8  -10129.9444558721      3.33e-09  Convergence criterion met
 ---------------------------------------
 SCF time:   CPU 34.17s  wall 9.00s 
 SCF   energy in the final basis set =   -10129.9444558721
 Total energy in the final basis set =   -10129.9444558721

 --------------------------------------------------------------
             Orbital Energies (a.u.) and Symmetries
 --------------------------------------------------------------

 Alpha MOs, Restricted
 -- Occupied --                  
******* -482.86 -176.33 -165.73 -165.73 -165.73 -101.60  -62.51
  1 A'    2 A'    3 A'    4 A'    1 A"    5 A'    6 A'    7 A'                 
-56.334 -56.330 -56.330 -35.825 -31.318 -31.312 -31.311 -24.738
  8 A'    2 A"    9 A'   10 A'   11 A'    3 A"   12 A'   13 A'                 
-22.969 -22.967 -22.967 -22.962 -22.962 -10.349 -10.291  -9.513
 14 A'    4 A"   15 A'   16 A'    5 A"   17 A'   18 A'   19 A'                 
 -8.722  -7.278  -7.267  -7.267  -6.555  -6.540  -6.540  -6.374
 20 A'   21 A'    6 A"   22 A'   23 A'    7 A"   24 A'   25 A'                 
 -4.787  -4.771  -4.771  -2.665  -2.661  -2.661  -2.649  -2.649
 26 A'    8 A"   27 A'   28 A'    9 A"   29 A'   30 A'   10 A"                 
 -2.053  -2.048  -2.048  -2.034  -2.033  -1.284  -0.920  -0.859
 31 A'   11 A"   32 A'   33 A'   12 A"   34 A'   35 A'   36 A'                 
 -0.763  -0.689  -0.616  -0.550  -0.522  -0.505  -0.435  -0.417
 37 A'   38 A'   39 A'   40 A'   13 A"   41 A'   42 A'   43 A'                 
 -0.398  -0.363  -0.362  -0.323  -0.302  -0.284  -0.262
 14 A"   44 A'   15 A"   45 A'   16 A"   46 A'   17 A"                         
 -- Virtual --                   
 -0.081  -0.051  -0.040  -0.007   0.021   0.034   0.047   0.050
 47 A'   48 A'   18 A"   49 A'   50 A'   51 A'   52 A'   19 A"                 
  0.060   0.073   0.075   0.088   0.100   0.104   0.106   0.114
 53 A'   20 A"   54 A'   55 A'   56 A'   57 A'   21 A"   22 A"                 
  0.132   0.151   0.159   0.185   0.194   0.217   0.232   0.246
 58 A'   59 A'   60 A'   61 A'   62 A'   63 A'   23 A"   64 A'                 
  0.293   0.301   0.308   0.340   0.350   0.360   0.386   0.399
 24 A"   65 A'   66 A'   67 A'   68 A'   69 A'   25 A"   70 A'                 
  0.401   0.418   0.420   0.433   0.448   0.448   0.469   0.496
 26 A"   71 A'   27 A"   72 A'   28 A"   73 A'   74 A'   75 A'                 
  0.501   0.520   0.545   0.555   0.594   0.621   0.643   0.684
 29 A"   30 A"   76 A'   31 A"   77 A'   78 A'   79 A'   32 A"                 
  0.686   0.712   0.757   0.811   0.824   0.840   0.853   0.892
 80 A'   81 A'   82 A'   83 A'   33 A"   34 A"   84 A'   85 A'                 
  0.923   0.953   0.979   1.106   1.138   1.141   1.234   1.315
 86 A'   87 A'   88 A'   89 A'   90 A'   35 A"   36 A"   37 A"                 
  1.361   1.374   1.389   1.410   1.445   1.539   1.555   1.607
 91 A'   38 A"   92 A'   93 A'   94 A'   95 A'   39 A"   96 A'                 
  1.679   1.858   1.869   1.933   1.993   2.016   2.134   2.157
 97 A'   98 A'   40 A"   99 A'   41 A"  100 A'  101 A'  102 A'                 
  2.225   2.227   2.330   2.463   2.603   2.792   2.843   3.034
103 A'   42 A"  104 A'  105 A'   43 A"   44 A"  106 A'  107 A'                 
  3.122   3.380   3.742   3.767   3.944   3.949   3.976   3.982
108 A'  109 A'   45 A"  110 A'   46 A"   47 A"  111 A'   48 A"                 
  3.990   4.022   4.028   4.073   4.074   4.166   4.270   4.367
 49 A"  112 A'  113 A'  114 A'   50 A"  115 A'  116 A'  117 A'                 
  4.418   4.754   5.992   6.044   6.075   6.270   6.347   6.553
118 A'  119 A'   51 A"  120 A'  121 A'   52 A"  122 A'  123 A'                 
  6.678   7.534   7.572   7.670   9.725  23.266  24.049  25.776
124 A'   53 A"  125 A'  126 A'  127 A'  128 A'  129 A'   54 A"                 
 25.925  26.378  27.852  28.331  28.371  28.374  28.516  28.530
130 A'  131 A'  132 A'   55 A"  133 A'  134 A'   56 A"  135 A'                 
 28.541  28.586  28.682  47.901  66.722 127.873 127.904 127.924
 57 A"  136 A'  137 A'  138 A'  139 A'   58 A"  140 A'  141 A'                 
151.645 215.710 289.729 289.766 289.8941020.6931901.808
142 A'  143 A'   59 A"  144 A'  145 A'  146 A'  147 A'                         

 Beta MOs, Restricted
 -- Occupied --                  
******* -482.86 -176.33 -165.73 -165.73 -165.73 -101.60  -62.51
  1 A'    2 A'    3 A'    4 A'    1 A"    5 A'    6 A'    7 A'                 
-56.334 -56.330 -56.330 -35.825 -31.318 -31.312 -31.311 -24.738
  8 A'    2 A"    9 A'   10 A'   11 A'    3 A"   12 A'   13 A'                 
-22.969 -22.967 -22.967 -22.962 -22.962 -10.349 -10.291  -9.513
 14 A'    4 A"   15 A'   16 A'    5 A"   17 A'   18 A'   19 A'                 
 -8.722  -7.278  -7.267  -7.267  -6.555  -6.540  -6.540  -6.374
 20 A'   21 A'    6 A"   22 A'   23 A'    7 A"   24 A'   25 A'                 
 -4.787  -4.771  -4.771  -2.665  -2.661  -2.661  -2.649  -2.649
 26 A'    8 A"   27 A'   28 A'    9 A"   29 A'   30 A'   10 A"                 
 -2.053  -2.048  -2.048  -2.034  -2.033  -1.284  -0.920  -0.859
 31 A'   11 A"   32 A'   33 A'   12 A"   34 A'   35 A'   36 A'                 
 -0.763  -0.689  -0.616  -0.550  -0.522  -0.505  -0.435  -0.417
 37 A'   38 A'   39 A'   40 A'   13 A"   41 A'   42 A'   43 A'                 
 -0.398  -0.363  -0.362  -0.323  -0.302  -0.284  -0.262
 14 A"   44 A'   15 A"   45 A'   16 A"   46 A'   17 A"                         
 -- Virtual --                   
 -0.081  -0.051  -0.040  -0.007   0.021   0.034   0.047   0.050
 47 A'   48 A'   18 A"   49 A'   50 A'   51 A'   52 A'   19 A"                 
  0.060   0.073   0.075   0.088   0.100   0.104   0.106   0.114
 53 A'   20 A"   54 A'   55 A'   56 A'   57 A'   21 A"   22 A"                 
  0.132   0.151   0.159   0.185   0.194   0.217   0.232   0.246
 58 A'   59 A'   60 A'   61 A'   62 A'   63 A'   23 A"   64 A'                 
  0.293   0.301   0.308   0.340   0.350   0.360   0.386   0.399
 24 A"   65 A'   66 A'   67 A'   68 A'   69 A'   25 A"   70 A'                 
  0.401   0.418   0.420   0.433   0.448   0.448   0.469   0.496
 26 A"   71 A'   27 A"   72 A'   28 A"   73 A'   74 A'   75 A'                 
  0.501   0.520   0.545   0.555   0.594   0.621   0.643   0.684
 29 A"   30 A"   76 A'   31 A"   77 A'   78 A'   79 A'   32 A"                 
  0.686   0.712   0.757   0.811   0.824   0.840   0.853   0.892
 80 A'   81 A'   82 A'   83 A'   33 A"   34 A"   84 A'   85 A'                 
  0.923   0.953   0.979   1.106   1.138   1.141   1.234   1.315
 86 A'   87 A'   88 A'   89 A'   90 A'   35 A"   36 A"   37 A"                 
  1.361   1.374   1.389   1.410   1.445   1.539   1.555   1.607
 91 A'   38 A"   92 A'   93 A'   94 A'   95 A'   39 A"   96 A'                 
  1.679   1.858   1.869   1.933   1.993   2.016   2.134   2.157
 97 A'   98 A'   40 A"   99 A'   41 A"  100 A'  101 A'  102 A'                 
  2.225   2.227   2.330   2.463   2.603   2.792   2.843   3.034
103 A'   42 A"  104 A'  105 A'   43 A"   44 A"  106 A'  107 A'                 
  3.122   3.380   3.742   3.767   3.944   3.949   3.976   3.982
108 A'  109 A'   45 A"  110 A'   46 A"   47 A"  111 A'   48 A"                 
  3.990   4.022   4.028   4.073   4.074   4.166   4.270   4.367
 49 A"  112 A'  113 A'  114 A'   50 A"  115 A'  116 A'  117 A'                 
  4.418   4.754   5.992   6.044   6.075   6.270   6.347   6.553
118 A'  119 A'   51 A"  120 A'  121 A'   52 A"  122 A'  123 A'                 
  6.678   7.534   7.572   7.670   9.725  23.266  24.049  25.776
124 A'   53 A"  125 A'  126 A'  127 A'  128 A'  129 A'   54 A"                 
 25.925  26.378  27.852  28.331  28.371  28.374  28.516  28.530
130 A'  131 A'  132 A'   55 A"  133 A'  134 A'   56 A"  135 A'                 
 28.541  28.586  28.682  47.901  66.722 127.873 127.904 127.924
 57 A"  136 A'  137 A'  138 A'  139 A'   58 A"  140 A'  141 A'                 
151.645 215.710 289.729 289.766 289.8941020.6931901.808
142 A'  143 A'   59 A"  144 A'  145 A'  146 A'  147 A'                         
 --------------------------------------------------------------

          Ground-State Mulliken Net Atomic Charges

     Atom                 Charge (a.u.)
  ----------------------------------------
      1 Cl                    0.380026
      2 I                     0.145818
      3 F                    -0.010499
      4 Br                   -0.069370
      5 C                    -0.458616
      6 C                     0.012642
  ----------------------------------------
  Sum of atomic charges =    -0.000000

 -----------------------------------------------------------------
                    Cartesian Multipole Moments
 -----------------------------------------------------------------
    Charge (ESU x 10^10)
                -0.0000
    Dipole Moment (Debye)
         X      -0.3798      Y       0.9241      Z       0.0000
       Tot       0.9991
    Quadrupole Moments (Debye-Ang)
        XX     -74.9117     XY       1.3835     YY     -72.4254
        XZ      -0.0000     YZ       0.0000     ZZ     -76.2698
    Octopole Moments (Debye-Ang^2)
       XXX     -78.9602    XXY      -1.7023    XYY     -36.6447
       YYY     -27.2669    XXZ      -0.0000    XYZ       0.0000
       YYZ      -0.0000    XZZ     -25.0920    YZZ     -11.8804
       ZZZ       0.0000
    Hexadecapole Moments (Debye-Ang^3)
      XXXX   -1058.8947   XXXY      11.9334   XXYY    -325.0921
      XYYY      -5.1675   YYYY    -966.2255   XXXZ      -0.0000
      XXYZ      -0.0000   XYYZ       0.0000   YYYZ      -0.0000
      XXZZ    -195.1818   XYZZ      -6.1610   YYZZ    -190.9428
      XZZZ      -0.0000   YZZZ      -0.0000   ZZZZ     -94.6117
 -----------------------------------------------------------------
 Calculating analytic gradient of the SCF energy
 Gradient of SCF Energy
            1           2           3           4           5           6
    1  -0.0000375   0.0001002  -0.0000643  -0.0001393   0.0000588   0.0000821
    2  -0.0001154   0.0000695  -0.0001696  -0.0001246   0.0001260   0.0002141
    3  -0.0000000   0.0000000   0.0000000   0.0000000   0.0000000  -0.0000000
 Max gradient component =       2.141E-04
 RMS gradient           =       9.699E-05
 Gradient time:  CPU 15.47 s  wall 3.97 s
 Geometry Optimization Parameters
   NAtoms,    NIC,     NZ,  NCons,   NDum,   NFix, NCnnct, MaxDiis
        6      37       0       0       0       0       0       0

 Cartesian Hessian Update
 Hessian Updated using BFGS Update


** GEOMETRY OPTIMIZATION IN DELOCALIZED INTERNAL COORDINATES **
   Searching for a Minimum

   Optimization Cycle:  24

                       Coordinates (Angstroms)
     ATOM                X               Y               Z
      1  Cl        2.7775616489    1.0359776030    0.0000000000
      2  I        -0.7369418128    1.5295077986    0.0000000000
      3  F         2.3636944223   -1.4706984881    0.0000000000
      4  Br       -0.6066321803   -1.8943869543    0.0000000000
      5  C         1.7056875355   -0.3104944453    0.0000000000
      6  C         0.3706354521   -0.2665526939    0.0000000000
   Point Group: cs    Number of degrees of freedom:     9


   Energy is -10129.944455872

 Hessian Updated using BFGS Update

  9 Hessian modes will be used to form the next step
  Hessian Eigenvalues:
     0.049304    0.092981    0.122888    0.180725    0.268333    0.295138
     0.399574    0.548921    0.729814

 Minimum Search - Taking Simple RFO Step
 Searching for Lamda that Minimizes Along All modes
 Value Taken    Lamda =   0.00000000
 Step Taken.  Stepsize is  0.001125

                             Maximum     Tolerance    Cnvgd?
         Gradient           0.000202      0.000300     YES
         Displacement       0.000740      0.001200     YES
         Energy change     -0.000000      0.000001     YES


                       Distance Matrix (Angstroms)
             Cl(  1)   I (  2)   F (  3)   Br(  4)   C (  5)
   I (  2)  3.548987
   F (  3)  2.540612  4.314532
   Br(  4)  4.476584  3.426374  3.000392
   C (  5)  1.721017  3.058112  1.333809  2.802773
   C (  6)  2.736764  2.110109  2.328573  1.898656  1.335775

 Final energy is   -10129.944455872117     


 ******************************
 **  OPTIMIZATION CONVERGED  **
 ******************************

                       Coordinates (Angstroms)
     ATOM                X               Y               Z
      1  Cl        2.7775616489    1.0359776030    0.0000000000
      2  I        -0.7369418128    1.5295077986    0.0000000000
      3  F         2.3636944223   -1.4706984881    0.0000000000
      4  Br       -0.6066321803   -1.8943869543    0.0000000000
      5  C         1.7056875355   -0.3104944453    0.0000000000
      6  C         0.3706354521   -0.2665526939    0.0000000000

Z-matrix Print:
$molecule
0 1
I 
C  1 2.110109
C  2 1.335775 1 123.546050
F  3 1.333809 2 121.444780 1 -180.000000 0
Cl 3 1.721017 2 126.636789 1 -0.000000 0
Br 2 1.898656 1 117.360665 3 -180.000000 0
$end


 --------------------------------------------------------------
             Orbital Energies (a.u.) and Symmetries
 --------------------------------------------------------------

 Alpha MOs, Restricted
 -- Occupied --                  
******* -482.86 -176.33 -165.73 -165.73 -165.73 -101.60  -62.51
  1 A'    2 A'    3 A'    4 A'    1 A"    5 A'    6 A'    7 A'                 
-56.334 -56.330 -56.330 -35.825 -31.318 -31.312 -31.311 -24.738
  8 A'    2 A"    9 A'   10 A'   11 A'    3 A"   12 A'   13 A'                 
-22.969 -22.967 -22.967 -22.962 -22.962 -10.349 -10.291  -9.513
 14 A'    4 A"   15 A'   16 A'    5 A"   17 A'   18 A'   19 A'                 
 -8.722  -7.278  -7.267  -7.267  -6.555  -6.540  -6.540  -6.374
 20 A'   21 A'    6 A"   22 A'   23 A'    7 A"   24 A'   25 A'                 
 -4.787  -4.771  -4.771  -2.665  -2.661  -2.661  -2.649  -2.649
 26 A'    8 A"   27 A'   28 A'    9 A"   29 A'   30 A'   10 A"                 
 -2.053  -2.048  -2.048  -2.034  -2.033  -1.284  -0.920  -0.859
 31 A'   11 A"   32 A'   33 A'   12 A"   34 A'   35 A'   36 A'                 
 -0.763  -0.689  -0.616  -0.550  -0.522  -0.505  -0.435  -0.417
 37 A'   38 A'   39 A'   40 A'   13 A"   41 A'   42 A'   43 A'                 
 -0.398  -0.363  -0.362  -0.323  -0.302  -0.284  -0.262
 14 A"   44 A'   15 A"   45 A'   16 A"   46 A'   17 A"                         
 -- Virtual --                   
 -0.081  -0.051  -0.040  -0.007   0.021   0.034   0.047   0.050
 47 A'   48 A'   18 A"   49 A'   50 A'   51 A'   52 A'   19 A"                 
  0.060   0.073   0.075   0.088   0.100   0.104   0.106   0.114
 53 A'   20 A"   54 A'   55 A'   56 A'   57 A'   21 A"   22 A"                 
  0.132   0.151   0.159   0.185   0.194   0.217   0.232   0.246
 58 A'   59 A'   60 A'   61 A'   62 A'   63 A'   23 A"   64 A'                 
  0.293   0.301   0.308   0.340   0.350   0.360   0.386   0.399
 24 A"   65 A'   66 A'   67 A'   68 A'   69 A'   25 A"   70 A'                 
  0.401   0.418   0.420   0.433   0.448   0.448   0.469   0.496
 26 A"   71 A'   27 A"   72 A'   28 A"   73 A'   74 A'   75 A'                 
  0.501   0.520   0.545   0.555   0.594   0.621   0.643   0.684
 29 A"   30 A"   76 A'   31 A"   77 A'   78 A'   79 A'   32 A"                 
  0.686   0.712   0.757   0.811   0.824   0.840   0.853   0.892
 80 A'   81 A'   82 A'   83 A'   33 A"   34 A"   84 A'   85 A'                 
  0.923   0.953   0.979   1.106   1.138   1.141   1.234   1.315
 86 A'   87 A'   88 A'   89 A'   90 A'   35 A"   36 A"   37 A"                 
  1.361   1.374   1.389   1.410   1.445   1.539   1.555   1.607
 91 A'   38 A"   92 A'   93 A'   94 A'   95 A'   39 A"   96 A'                 
  1.679   1.858   1.869   1.933   1.993   2.016   2.134   2.157
 97 A'   98 A'   40 A"   99 A'   41 A"  100 A'  101 A'  102 A'                 
  2.225   2.227   2.330   2.463   2.603   2.792   2.843   3.034
103 A'   42 A"  104 A'  105 A'   43 A"   44 A"  106 A'  107 A'                 
  3.122   3.380   3.742   3.767   3.944   3.949   3.976   3.982
108 A'  109 A'   45 A"  110 A'   46 A"   47 A"  111 A'   48 A"                 
  3.990   4.022   4.028   4.073   4.074   4.166   4.270   4.367
 49 A"  112 A'  113 A'  114 A'   50 A"  115 A'  116 A'  117 A'                 
  4.418   4.754   5.992   6.044   6.075   6.270   6.347   6.553
118 A'  119 A'   51 A"  120 A'  121 A'   52 A"  122 A'  123 A'                 
  6.678   7.534   7.572   7.670   9.725  23.266  24.049  25.776
124 A'   53 A"  125 A'  126 A'  127 A'  128 A'  129 A'   54 A"                 
 25.925  26.378  27.852  28.331  28.371  28.374  28.516  28.530
130 A'  131 A'  132 A'   55 A"  133 A'  134 A'   56 A"  135 A'                 
 28.541  28.586  28.682  47.901  66.722 127.873 127.904 127.924
 57 A"  136 A'  137 A'  138 A'  139 A'   58 A"  140 A'  141 A'                 
151.645 215.710 289.729 289.766 289.8941020.6931901.808
142 A'  143 A'   59 A"  144 A'  145 A'  146 A'  147 A'                         

 Beta MOs, Restricted
 -- Occupied --                  
******* -482.86 -176.33 -165.73 -165.73 -165.73 -101.60  -62.51
  1 A'    2 A'    3 A'    4 A'    1 A"    5 A'    6 A'    7 A'                 
-56.334 -56.330 -56.330 -35.825 -31.318 -31.312 -31.311 -24.738
  8 A'    2 A"    9 A'   10 A'   11 A'    3 A"   12 A'   13 A'                 
-22.969 -22.967 -22.967 -22.962 -22.962 -10.349 -10.291  -9.513
 14 A'    4 A"   15 A'   16 A'    5 A"   17 A'   18 A'   19 A'                 
 -8.722  -7.278  -7.267  -7.267  -6.555  -6.540  -6.540  -6.374
 20 A'   21 A'    6 A"   22 A'   23 A'    7 A"   24 A'   25 A'                 
 -4.787  -4.771  -4.771  -2.665  -2.661  -2.661  -2.649  -2.649
 26 A'    8 A"   27 A'   28 A'    9 A"   29 A'   30 A'   10 A"                 
 -2.053  -2.048  -2.048  -2.034  -2.033  -1.284  -0.920  -0.859
 31 A'   11 A"   32 A'   33 A'   12 A"   34 A'   35 A'   36 A'                 
 -0.763  -0.689  -0.616  -0.550  -0.522  -0.505  -0.435  -0.417
 37 A'   38 A'   39 A'   40 A'   13 A"   41 A'   42 A'   43 A'                 
 -0.398  -0.363  -0.362  -0.323  -0.302  -0.284  -0.262
 14 A"   44 A'   15 A"   45 A'   16 A"   46 A'   17 A"                         
 -- Virtual --                   
 -0.081  -0.051  -0.040  -0.007   0.021   0.034   0.047   0.050
 47 A'   48 A'   18 A"   49 A'   50 A'   51 A'   52 A'   19 A"                 
  0.060   0.073   0.075   0.088   0.100   0.104   0.106   0.114
 53 A'   20 A"   54 A'   55 A'   56 A'   57 A'   21 A"   22 A"                 
  0.132   0.151   0.159   0.185   0.194   0.217   0.232   0.246
 58 A'   59 A'   60 A'   61 A'   62 A'   63 A'   23 A"   64 A'                 
  0.293   0.301   0.308   0.340   0.350   0.360   0.386   0.399
 24 A"   65 A'   66 A'   67 A'   68 A'   69 A'   25 A"   70 A'                 
  0.401   0.418   0.420   0.433   0.448   0.448   0.469   0.496
 26 A"   71 A'   27 A"   72 A'   28 A"   73 A'   74 A'   75 A'                 
  0.501   0.520   0.545   0.555   0.594   0.621   0.643   0.684
 29 A"   30 A"   76 A'   31 A"   77 A'   78 A'   79 A'   32 A"                 
  0.686   0.712   0.757   0.811   0.824   0.840   0.853   0.892
 80 A'   81 A'   82 A'   83 A'   33 A"   34 A"   84 A'   85 A'                 
  0.923   0.953   0.979   1.106   1.138   1.141   1.234   1.315
 86 A'   87 A'   88 A'   89 A'   90 A'   35 A"   36 A"   37 A"                 
  1.361   1.374   1.389   1.410   1.445   1.539   1.555   1.607
 91 A'   38 A"   92 A'   93 A'   94 A'   95 A'   39 A"   96 A'                 
  1.679   1.858   1.869   1.933   1.993   2.016   2.134   2.157
 97 A'   98 A'   40 A"   99 A'   41 A"  100 A'  101 A'  102 A'                 
  2.225   2.227   2.330   2.463   2.603   2.792   2.843   3.034
103 A'   42 A"  104 A'  105 A'   43 A"   44 A"  106 A'  107 A'                 
  3.122   3.380   3.742   3.767   3.944   3.949   3.976   3.982
108 A'  109 A'   45 A"  110 A'   46 A"   47 A"  111 A'   48 A"                 
  3.990   4.022   4.028   4.073   4.074   4.166   4.270   4.367
 49 A"  112 A'  113 A'  114 A'   50 A"  115 A'  116 A'  117 A'                 
  4.418   4.754   5.992   6.044   6.075   6.270   6.347   6.553
118 A'  119 A'   51 A"  120 A'  121 A'   52 A"  122 A'  123 A'                 
  6.678   7.534   7.572   7.670   9.725  23.266  24.049  25.776
124 A'   53 A"  125 A'  126 A'  127 A'  128 A'  129 A'   54 A"                 
 25.925  26.378  27.852  28.331  28.371  28.374  28.516  28.530
130 A'  131 A'  132 A'   55 A"  133 A'  134 A'   56 A"  135 A'                 
 28.541  28.586  28.682  47.901  66.722 127.873 127.904 127.924
 57 A"  136 A'  137 A'  138 A'  139 A'   58 A"  140 A'  141 A'                 
151.645 215.710 289.729 289.766 289.8941020.6931901.808
142 A'  143 A'   59 A"  144 A'  145 A'  146 A'  147 A'                         
 --------------------------------------------------------------

          Ground-State Mulliken Net Atomic Charges

     Atom                 Charge (a.u.)
  ----------------------------------------
      1 Cl                    0.380026
      2 I                     0.145818
      3 F                    -0.010499
      4 Br                   -0.069370
      5 C                    -0.458616
      6 C                     0.012642
  ----------------------------------------
  Sum of atomic charges =    -0.000000

 -----------------------------------------------------------------
                    Cartesian Multipole Moments
 -----------------------------------------------------------------
    Charge (ESU x 10^10)
                -0.0000
    Dipole Moment (Debye)
         X      -0.3798      Y       0.9241      Z       0.0000
       Tot       0.9991
    Quadrupole Moments (Debye-Ang)
        XX     -74.9117     XY       1.3835     YY     -72.4254
        XZ      -0.0000     YZ       0.0000     ZZ     -76.2698
    Octopole Moments (Debye-Ang^2)
       XXX     -78.9602    XXY      -1.7023    XYY     -36.6447
       YYY     -27.2669    XXZ      -0.0000    XYZ       0.0000
       YYZ      -0.0000    XZZ     -25.0920    YZZ     -11.8804
       ZZZ       0.0000
    Hexadecapole Moments (Debye-Ang^3)
      XXXX   -1058.8947   XXXY      11.9334   XXYY    -325.0921
      XYYY      -5.1675   YYYY    -966.2255   XXXZ      -0.0000
      XXYZ      -0.0000   XYYZ       0.0000   YYYZ      -0.0000
      XXZZ    -195.1818   XYZZ      -6.1610   YYZZ    -190.9428
      XZZZ      -0.0000   YZZZ      -0.0000   ZZZZ     -94.6117
 -----------------------------------------------------------------
Archival summary:
1\1\TWL01\OPT\ProcedureUnspecified\BasisUnspecified\1r1l112\taweetha\MonAug2719:55:172018MonAug2719:55:172018\0\\#,OPT,ProcedureUnspecified,BasisUnspecified,\\0,1\I\C,1,2.11011\C,2,1.33578,1,123.546\F,3,1.33381,2,121.445,1,-180,0\Cl,3,1.72102,2,126.637,1,-0,0\Br,2,1.89866,1,117.361,3,-180,0\\\@

 Total job time:  417.92s(wall), 1580.41s(cpu) 
 Mon Aug 27 19:55:17 2018

        *************************************************************
        *                                                           *
        *  Thank you very much for using Q-Chem.  Have a nice day.  *
        *                                                           *
        *************************************************************


 
User input: 2 of 2 
 
Q-Chem Developer Version!
                  Welcome to Q-Chem
     A Quantum Leap Into The Future Of Chemistry


 Q-Chem 5.1, Q-Chem, Inc., Pleasanton, CA (2018)

 Yihan Shao,  Zhengting Gan,  E. Epifanovsky,  A. T. B. Gilbert,  M. Wormit,  
 J. Kussmann,  A. W. Lange,  A. Behn,  Jia Deng,  Xintian Feng,  D. Ghosh,  
 M. Goldey,  P. R. Horn,  L. D. Jacobson,  I. Kaliman,  T. Kus,  A. Landau,  
 Jie Liu,  E. I. Proynov,  R. M. Richard,  R. P. Steele,  E. J. Sundstrom,  
 H. L. Woodcock III,  P. M. Zimmerman,  D. Zuev,  B. Albrecht,  E. Alguire,  
 S. A. Baeppler,  D. Barton,  Z. Benda,  Y. A. Bernard,  E. J. Berquist,  
 K. B. Bravaya,  H. Burton,  D. Casanova,  Chun-Min Chang,  Yunqing Chen,  
 A. Chien,  K. D. Closser,  M. P. Coons,  S. Coriani,  S. Dasgupta,  
 A. L. Dempwolff,  M. Diedenhofen,  Hainam Do,  R. G. Edgar,  Po-Tung Fang,  
 S. Faraji,  S. Fatehi,  Qingguo Feng,  K. D. Fenk,  J. Fosso-Tande,  
 Qinghui Ge,  A. Ghysels,  G. Gidofalvi,  J. Gomes,  J. Gonthier,  A. Gunina,  
 D. Hait,  M. W. D. Hanson-Heine,  P. H. P. Harbach,  A. W. Hauser,  
 J. E. Herr,  E. G. Hohenstein,  Z. C. Holden,  Kerwin Hui,  B. C. Huynh,  
 T.-C. Jagau,  Hyunjun Ji,  B. Kaduk,  K. Khistyaev,  Jaehoon Kim,  
 P. Klunzinger,  K. Koh,  D. Kosenkov,  L. Koulias,  T. Kowalczyk,  
 C. M. Krauter,  A. Kunitsa,  Ka Un Lao,  A. Laurent,  K. V. Lawler,  
 Joonho Lee,  D. Lefrancois,  S. Lehtola,  D. S. Levine,  Yi-Pei Li,  
 You-Sheng Lin,  Fenglai Liu,  E. Livshits,  A. Luenser,  P. Manohar,  
 E. Mansoor,  S. F. Manzer,  Shan-Ping Mao,  Yuezhi Mao,  N. Mardirossian,  
 A. V. Marenich,  T. Markovich,  L. A. Martinez-Martinez,  S. A. Maurer,  
 N. J. Mayhall,  S. C. McKenzie,  J.-M. Mewes,  A. F. Morrison,  
 J. W. Mullinax,  K. Nanda,  T. S. Nguyen-Beck,  R. Olivares-Amaya,  
 J. A. Parkhill,  T. M. Perrine,  F. Plasser,  P. Pokhilko,  S. Prager,  
 A. Prociuk,  E. Ramos,  D. R. Rehn,  F. Rob,  M. Schneider,  N. Sergueev,  
 S. M. Sharada,  S. Sharma,  D. W. Small,  T. Stauch,  T. Stein,  
 Yu-Chuan Su,  A. J. W. Thom,  A. Tkatchenko,  T. Tsuchimochi,  N. M. Tubman,  
 L. Vogt,  M. L. Vidal,  O. Vydrov,  M. A. Watson,  J. Wenzel,  
 M. de Wergifosse,  T. A. Wesolowski,  A. White,  J. Witte,  A. Yamada,  
 Jun Yang,  K. Yao,  S. Yeganeh,  S. R. Yost,  Zhi-Qiang You,  A. Zech,  
 Igor Ying Zhang,  Xing Zhang,  Yan Zhao,  Ying Zhu,  B. R. Brooks,  
 G. K. L. Chan,  C. J. Cramer,  M. S. Gordon,  W. J. Hehre,  A. Klamt,  
 M. W. Schmidt,  C. D. Sherrill,  D. G. Truhlar,  A. Aspuru-Guzik,  R. Baer,  
 A. T. Bell,  N. A. Besley,  Jeng-Da Chai,  A. E. DePrince, III,  
 R. A. DiStasio Jr.,  A. Dreuw,  B. D. Dunietz,  T. R. Furlani,  
 Chao-Ping Hsu,  Yousung Jung,  Jing Kong,  D. S. Lambrecht,  WanZhen Liang,  
 C. Ochsenfeld,  V. A. Rassolov,  L. V. Slipchenko,  J. E. Subotnik,  
 T. Van Voorhis,  J. M. Herbert,  A. I. Krylov,  P. M. W. Gill,  M. Head-Gordon

 Contributors to earlier versions of Q-Chem not listed above: 
 R. D. Adamson,  B. Austin,  J. Baker,  G. J. O. Beran,  K. Brandhorst,  
 S. T. Brown,  E. F. C. Byrd,  A. K. Chakraborty,  C.-L. Cheng,  
 Siu Hung Chien,  D. M. Chipman,  D. L. Crittenden,  H. Dachsel,  
 R. J. Doerksen,  A. D. Dutoi,  L. Fusti-Molnar,  W. A. Goddard III,  
 A. Golubeva-Zadorozhnaya,  S. R. Gwaltney,  G. Hawkins,  A. Heyden,  
 S. Hirata,  G. Kedziora,  F. J. Keil,  C. Kelley,  Jihan Kim,  R. A. King,  
 R. Z. Khaliullin,  P. P. Korambath,  W. Kurlancheek,  A. M. Lee,  M. S. Lee,  
 S. V. Levchenko,  Ching Yeh Lin,  D. Liotard,  R. C. Lochan,  I. Lotan,  
 P. E. Maslen,  N. Nair,  D. P. O'Neill,  D. Neuhauser,  E. Neuscamman,  
 C. M. Oana,  R. Olson,  B. Peters,  R. Peverati,  P. A. Pieniazek,  
 Y. M. Rhee,  J. Ritchie,  M. A. Rohrdanz,  E. Rosta,  N. J. Russ,  
 H. F. Schaefer III,  N. E. Schultz,  N. Shenvi,  A. C. Simmonett,  A. Sodt,  
 D. Stuck,  K. S. Thanthiriwatte,  V. Vanovschi,  Tao Wang,  A. Warshel,  
 C. F. Williams,  Q. Wu,  X. Xu,  W. Zhang

 Please cite Q-Chem as follows:
 Y. Shao et al., Mol. Phys. 113, 184-215 (2015)
 DOI: 10.1080/00268976.2014.952696

 Q-Chem 5.1.1 for Intel X86 EM64T Linux

 Parts of Q-Chem use Armadillo 8.300.2 (Tropical Shenanigans).
 http://arma.sourceforge.net/

 Q-Chem begins on Mon Aug 27 19:55:17 2018  

Host: 
0

     Scratch files written to /scratch/taweetham/qchem6136//
The previous job contains 0 fragments, simply inherited here
Input Ideriv = 2
Curr. Ideriv = -1
Max.  Ideriv = 2

Checking the input file for inconsistencies... 	...done.

--------------------------------------------------------------
User input:
--------------------------------------------------------------

$molecule
read
$end

$rem
   SCF_GUESS 	READ
   JOB_TYPE 	FREQUENCY
   BASIS 	6-311++G**
   EXCHANGE 	B3LYP
   MEM_TOTAL	7500	
$end


--------------------------------------------------------------
 ----------------------------------------------------------------
             Standard Nuclear Orientation (Angstroms)
    I     Atom           X                Y                Z
 ----------------------------------------------------------------
    1      Cl     -0.4727662390    -2.7273362728     0.0000000000
    2      I      -1.5333195171     0.6594813160    -0.0000000000
    3      F       1.9327421415    -1.9098764644     0.0000000000
    4      Br      1.8659283747     1.0897715087     0.0000000000
    5      C       0.6806963291    -1.4500637116     0.0000000000
    6      C       0.4194350179    -0.1400875781     0.0000000000
 ----------------------------------------------------------------
 Molecular Point Group                 Cs    NOp =  2
 Largest Abelian Subgroup              Cs    NOp =  2
 Nuclear Repulsion Energy =   969.0957391240 hartrees
 There are       63 alpha and       63 beta electrons
 Requested basis set is 6-311++G(d,p)
 There are 74 shells and 206 basis functions

 Total QAlloc Memory Limit   7500 MB
 Mega-Array Size       188 MB
 MEM_STATIC part       192 MB

                       Distance Matrix (Angstroms)
             Cl(  1)   I (  2)   F (  3)   Br(  4)   C (  5)
   I (  2)  3.548987
   F (  3)  2.540612  4.314532
   Br(  4)  4.476584  3.426374  3.000392
   C (  5)  1.721017  3.058112  1.333809  2.802773
   C (  6)  2.736764  2.110109  2.328573  1.898656  1.335775

 A cutoff of  1.0D-11 yielded   2081 shell pairs
 There are     17448 function pairs (     19494 Cartesian)

 -------------------------------------------------------
 OpenMP Integral Computing Module                       
 Release: version 1.0, May 2013, Q-Chem Inc. Pittsburgh 
 -------------------------------------------------------
 Integral Job Info:
 Integral job number is                      11
 Integral operator is                         1
 short-range coefficients                     0
 long-range coefficients              100000000
 Omega coefficients                           0
 if combine SR and LR in K                    0
 Integral screening is                        0
 Integral computing path is                   2
 max size of driver memory is            800000
 size of driver memory is                593474
 size of scratch memory is             29634545
 max col of scratch BK array               1296
 max len of scratch array in speh3          155
 max len of scratch index in speh4           18
 max int batch size is                      520
 min int batch size is                       52
 fixed nKL is                                45
 max L of basis functions is                  2
 order of int derivative is                   0
 number of shells is                         74
 number of basis is                         218
 number of cartesian basis is               218
 number of contracted shell pairs          2081
 number of primitive shell pairs           4930
 maxK2 (contraction) of shell pair           36
 max number of K2 of shell pair               1
 max number of CS2 of shell pair            220
 max number of PS2 of shell pair            336
 mem total for path MDJ                  531356
 -------------------------------------------------------
 Smallest overlap matrix eigenvalue = 4.46E-05
 Guess MOs from SCF MO coefficient file

 -----------------------------------------------------------------------
  General SCF calculation program by
  Eric Jon Sundstrom, Paul Horn, Yuezhi Mao, Dmitri Zuev, Alec White,
  David Stuck, Shaama M.S., Shane Yost, Joonho Lee, David Small,
  Daniel Levine, Susi Lehtola, Hugh Burton, Evgeny Epifanovsky
 -----------------------------------------------------------------------
 Exchange:     0.2000 Hartree-Fock + 0.0800 Slater + 0.7200 B88
 Correlation:  0.1900 VWN1RPA + 0.8100 LYP
 Using SG-1 standard quadrature grid
 using 4 threads for integral computing
 -------------------------------------------------------
 OpenMP Integral computing Module                
 Release: version 2.0, May 2017, Q-Chem Inc. Pleasanton 
 -------------------------------------------------------
 -------------------------------------------------------
 OpenMP BLAS3 based DFT computing Module                
 Release: version 1.0, May 2013, Q-Chem Inc. Pittsburgh 
 -------------------------------------------------------
 A restricted SCF calculation will be
 performed using DIIS
 SCF converges when DIIS error is below 1.0e-08
 ---------------------------------------
  Cycle       Energy         DIIS error
 ---------------------------------------
    1  -10127.9774416456      1.69e-02  
    2  -10129.4801953732      8.79e-03  
    3  -10129.3622341466      9.95e-03  
    4  -10129.9337490777      1.30e-03  
    5  -10129.9339240693      1.39e-03  
    6  -10129.9431432213      4.25e-04  
    7  -10129.9440251655      1.12e-04  
    8  -10129.9440694769      1.52e-05  
    9  -10129.9440703028      5.86e-06  
   10  -10129.9440703947      2.14e-06  
   11  -10129.9440704142      4.60e-07  
   12  -10129.9440704151      7.39e-08  
   13  -10129.9440704152      2.84e-08  
   14  -10129.9440704153      4.07e-09  Convergence criterion met
 ---------------------------------------
 SCF time:   CPU 61.62s  wall 16.00s 
 SCF   energy in the final basis set =   -10129.9440704153
 Total energy in the final basis set =   -10129.9440704153

 --------------------------------------------------------------
             Orbital Energies (a.u.) and Symmetries
 --------------------------------------------------------------

 Alpha MOs, Restricted
 -- Occupied --                  
******* -482.86 -176.33 -165.73 -165.73 -165.73 -101.60  -62.51
  1 A'    2 A'    3 A'    4 A'    1 A"    5 A'    6 A'    7 A'                 
-56.334 -56.330 -56.330 -35.825 -31.319 -31.312 -31.312 -24.738
  8 A'    2 A"    9 A'   10 A'   11 A'    3 A"   12 A'   13 A'                 
-22.969 -22.967 -22.967 -22.962 -22.962 -10.349 -10.291  -9.513
 14 A'    4 A"   15 A'   16 A'    5 A"   17 A'   18 A'   19 A'                 
 -8.722  -7.278  -7.267  -7.267  -6.555  -6.540  -6.540  -6.374
 20 A'   21 A'    6 A"   22 A'   23 A'    7 A"   24 A'   25 A'                 
 -4.787  -4.771  -4.771  -2.665  -2.661  -2.661  -2.649  -2.649
 26 A'    8 A"   27 A'   28 A'    9 A"   29 A'   10 A"   30 A'                 
 -2.053  -2.048  -2.048  -2.034  -2.034  -1.284  -0.920  -0.859
 31 A'   32 A'   11 A"   12 A"   33 A'   34 A'   35 A'   36 A'                 
 -0.763  -0.689  -0.617  -0.550  -0.522  -0.505  -0.435  -0.417
 37 A'   38 A'   39 A'   40 A'   13 A"   41 A'   42 A'   43 A'                 
 -0.398  -0.363  -0.362  -0.323  -0.302  -0.285  -0.262
 14 A"   44 A'   15 A"   45 A'   16 A"   46 A'   17 A"                         
 -- Virtual --                   
 -0.081  -0.051  -0.040  -0.007   0.021   0.034   0.047   0.050
 47 A'   48 A'   18 A"   49 A'   50 A'   51 A'   52 A'   19 A"                 
  0.060   0.073   0.075   0.088   0.100   0.104   0.106   0.114
 53 A'   20 A"   54 A'   55 A'   56 A'   57 A'   21 A"   22 A"                 
  0.133   0.151   0.159   0.186   0.194   0.217   0.232   0.246
 58 A'   59 A'   60 A'   61 A'   62 A'   63 A'   23 A"   64 A'                 
  0.293   0.301   0.308   0.340   0.350   0.360   0.386   0.399
 24 A"   65 A'   66 A'   67 A'   68 A'   69 A'   25 A"   70 A'                 
  0.401   0.418   0.420   0.433   0.448   0.449   0.469   0.496
 26 A"   71 A'   27 A"   72 A'   28 A"   73 A'   74 A'   75 A'                 
  0.500   0.520   0.545   0.555   0.594   0.621   0.643   0.684
 29 A"   30 A"   76 A'   31 A"   77 A'   78 A'   79 A'   32 A"                 
  0.686   0.712   0.757   0.811   0.824   0.840   0.853   0.891
 80 A'   81 A'   82 A'   83 A'   33 A"   34 A"   84 A'   85 A'                 
  0.923   0.953   0.979   1.107   1.138   1.141   1.234   1.315
 86 A'   87 A'   88 A'   89 A'   90 A'   35 A"   36 A"   37 A"                 
  1.361   1.374   1.389   1.410   1.445   1.539   1.555   1.606
 91 A'   38 A"   92 A'   93 A'   94 A'   95 A'   39 A"   96 A'                 
  1.679   1.858   1.869   1.933   1.993   2.016   2.134   2.156
 97 A'   98 A'   40 A"   99 A'   41 A"  100 A'  101 A'  102 A'                 
  2.224   2.227   2.329   2.463   2.603   2.792   2.843   3.034
103 A'   42 A"  104 A'  105 A'   43 A"   44 A"  106 A'  107 A'                 
  3.122   3.380   3.742   3.767   3.945   3.949   3.975   3.982
108 A'  109 A'   45 A"  110 A'   46 A"   47 A"  111 A'   48 A"                 
  3.990   4.021   4.028   4.072   4.073   4.165   4.270   4.367
 49 A"  112 A'  113 A'  114 A'   50 A"  115 A'  116 A'  117 A'                 
  4.417   4.754   5.990   6.043   6.075   6.270   6.347   6.553
118 A'  119 A'   51 A"  120 A'  121 A'   52 A"  122 A'  123 A'                 
  6.678   7.535   7.572   7.670   9.725  23.266  24.049  25.776
124 A'   53 A"  125 A'  126 A'  127 A'  128 A'  129 A'   54 A"                 
 25.925  26.378  27.851  28.331  28.371  28.374  28.516  28.530
130 A'  131 A'  132 A'   55 A"  133 A'  134 A'   56 A"  135 A'                 
 28.541  28.586  28.681  47.901  66.722 127.873 127.904 127.924
 57 A"  136 A'  137 A'  138 A'  139 A'   58 A"  140 A'  141 A'                 
151.645 215.710 289.729 289.766 289.8941020.6931901.808
142 A'  143 A'   59 A"  144 A'  145 A'  146 A'  147 A'                         

 Beta MOs, Restricted
 -- Occupied --                  
******* -482.86 -176.33 -165.73 -165.73 -165.73 -101.60  -62.51
  1 A'    2 A'    3 A'    4 A'    1 A"    5 A'    6 A'    7 A'                 
-56.334 -56.330 -56.330 -35.825 -31.319 -31.312 -31.312 -24.738
  8 A'    2 A"    9 A'   10 A'   11 A'    3 A"   12 A'   13 A'                 
-22.969 -22.967 -22.967 -22.962 -22.962 -10.349 -10.291  -9.513
 14 A'    4 A"   15 A'   16 A'    5 A"   17 A'   18 A'   19 A'                 
 -8.722  -7.278  -7.267  -7.267  -6.555  -6.540  -6.540  -6.374
 20 A'   21 A'    6 A"   22 A'   23 A'    7 A"   24 A'   25 A'                 
 -4.787  -4.771  -4.771  -2.665  -2.661  -2.661  -2.649  -2.649
 26 A'    8 A"   27 A'   28 A'    9 A"   29 A'   10 A"   30 A'                 
 -2.053  -2.048  -2.048  -2.034  -2.034  -1.284  -0.920  -0.859
 31 A'   32 A'   11 A"   12 A"   33 A'   34 A'   35 A'   36 A'                 
 -0.763  -0.689  -0.617  -0.550  -0.522  -0.505  -0.435  -0.417
 37 A'   38 A'   39 A'   40 A'   13 A"   41 A'   42 A'   43 A'                 
 -0.398  -0.363  -0.362  -0.323  -0.302  -0.285  -0.262
 14 A"   44 A'   15 A"   45 A'   16 A"   46 A'   17 A"                         
 -- Virtual --                   
 -0.081  -0.051  -0.040  -0.007   0.021   0.034   0.047   0.050
 47 A'   48 A'   18 A"   49 A'   50 A'   51 A'   52 A'   19 A"                 
  0.060   0.073   0.075   0.088   0.100   0.104   0.106   0.114
 53 A'   20 A"   54 A'   55 A'   56 A'   57 A'   21 A"   22 A"                 
  0.133   0.151   0.159   0.186   0.194   0.217   0.232   0.246
 58 A'   59 A'   60 A'   61 A'   62 A'   63 A'   23 A"   64 A'                 
  0.293   0.301   0.308   0.340   0.350   0.360   0.386   0.399
 24 A"   65 A'   66 A'   67 A'   68 A'   69 A'   25 A"   70 A'                 
  0.401   0.418   0.420   0.433   0.448   0.449   0.469   0.496
 26 A"   71 A'   27 A"   72 A'   28 A"   73 A'   74 A'   75 A'                 
  0.500   0.520   0.545   0.555   0.594   0.621   0.643   0.684
 29 A"   30 A"   76 A'   31 A"   77 A'   78 A'   79 A'   32 A"                 
  0.686   0.712   0.757   0.811   0.824   0.840   0.853   0.891
 80 A'   81 A'   82 A'   83 A'   33 A"   34 A"   84 A'   85 A'                 
  0.923   0.953   0.979   1.107   1.138   1.141   1.234   1.315
 86 A'   87 A'   88 A'   89 A'   90 A'   35 A"   36 A"   37 A"                 
  1.361   1.374   1.389   1.410   1.445   1.539   1.555   1.606
 91 A'   38 A"   92 A'   93 A'   94 A'   95 A'   39 A"   96 A'                 
  1.679   1.858   1.869   1.933   1.993   2.016   2.134   2.156
 97 A'   98 A'   40 A"   99 A'   41 A"  100 A'  101 A'  102 A'                 
  2.224   2.227   2.329   2.463   2.603   2.792   2.843   3.034
103 A'   42 A"  104 A'  105 A'   43 A"   44 A"  106 A'  107 A'                 
  3.122   3.380   3.742   3.767   3.945   3.949   3.975   3.982
108 A'  109 A'   45 A"  110 A'   46 A"   47 A"  111 A'   48 A"                 
  3.990   4.021   4.028   4.072   4.073   4.165   4.270   4.367
 49 A"  112 A'  113 A'  114 A'   50 A"  115 A'  116 A'  117 A'                 
  4.417   4.754   5.990   6.043   6.075   6.270   6.347   6.553
118 A'  119 A'   51 A"  120 A'  121 A'   52 A"  122 A'  123 A'                 
  6.678   7.535   7.572   7.670   9.725  23.266  24.049  25.776
124 A'   53 A"  125 A'  126 A'  127 A'  128 A'  129 A'   54 A"                 
 25.925  26.378  27.851  28.331  28.371  28.374  28.516  28.530
130 A'  131 A'  132 A'   55 A"  133 A'  134 A'   56 A"  135 A'                 
 28.541  28.586  28.681  47.901  66.722 127.873 127.904 127.924
 57 A"  136 A'  137 A'  138 A'  139 A'   58 A"  140 A'  141 A'                 
151.645 215.710 289.729 289.766 289.8941020.6931901.808
142 A'  143 A'   59 A"  144 A'  145 A'  146 A'  147 A'                         
 --------------------------------------------------------------

          Ground-State Mulliken Net Atomic Charges

     Atom                 Charge (a.u.)
  ----------------------------------------
      1 Cl                    0.380663
      2 I                     0.145479
      3 F                    -0.010273
      4 Br                   -0.069687
      5 C                    -0.460658
      6 C                     0.014475
  ----------------------------------------
  Sum of atomic charges =    -0.000000

 -----------------------------------------------------------------
                    Cartesian Multipole Moments
 -----------------------------------------------------------------
    Charge (ESU x 10^10)
                -0.0000
    Dipole Moment (Debye)
         X      -0.9731      Y       0.2212      Z      -0.0000
       Tot       0.9979
    Quadrupole Moments (Debye-Ang)
        XX     -73.1333     XY       1.5553     YY     -74.3169
        XZ      -0.0000     YZ      -0.0000     ZZ     -76.2712
    Octopole Moments (Debye-Ang^2)
       XXX     -12.5026    XXY      26.1441    XYY      -5.3336
       YYY      38.9973    XXZ      -0.0000    XYZ       0.0000
       YYZ      -0.0000    XZZ       0.3097    YZZ      12.8018
       ZZZ      -0.0000
    Hexadecapole Moments (Debye-Ang^3)
      XXXX    -964.5828   XXXY       7.2337   XXYY    -320.7332
      XYYY      27.7045   YYYY   -1003.8027   XXXZ      -0.0000
      XXYZ      -0.0000   XYYZ      -0.0000   YYYZ      -0.0000
      XXZZ    -188.3116   XYZZ      -2.5290   YYZZ    -189.8587
      XZZZ      -0.0000   YZZZ      -0.0000   ZZZZ     -94.6166
 -----------------------------------------------------------------
 Calculating MO derivatives via CPSCF
 D1JvT checksum  = 393192 28694.0828259758
 D1KAT checksum  = 980496 1190.6744230955
   1         3          18      0.112846    0.030914
   2         3          18      0.014836    0.004183
   3         3          18      0.002061    0.000638
   4         3          18      0.000230    0.000085
   5        18           3      0.000015    0.000008
   6        21           0      0.000000    0.000000    Roots Converged
 Time for AOints: 20.5 s (CPU) 5.2 s (wall)
 ------------------------------------------------------------------------------
                     AOints        : Timing summary (seconds)
 ------------------------------------------------------------------------------
     job step          cpu (% of tot)      sys (% of tot)     wall (% of tot)
[truncated: 13,721 more chars]
