# Supplementary material for: Geometric and energetic data from ab initio calculations of haloethene, haloimine, halomethylenephosphine, haloiminophosphine, halodiazene, halodiphosphene and halocyclopropane
Source: Data Brief. 2019 Nov 2;27:104738. doi: 10.1016/j.dib.2019.104738 (PMC6861602; doi:10.1016/j.dib.2019.104738)
Supplement: Multimedia component 2 [file mmc2.zip › CC/B3LYP/ClFCCICl.out]

Q-Chem Developer Version!
                  Welcome to Q-Chem
     A Quantum Leap Into The Future Of Chemistry


 Q-Chem 5.1, Q-Chem, Inc., Pleasanton, CA (2018)

 Yihan Shao,  Zhengting Gan,  E. Epifanovsky,  A. T. B. Gilbert,  M. Wormit,  
 J. Kussmann,  A. W. Lange,  A. Behn,  Jia Deng,  Xintian Feng,  D. Ghosh,  
 M. Goldey,  P. R. Horn,  L. D. Jacobson,  I. Kaliman,  T. Kus,  A. Landau,  
 Jie Liu,  E. I. Proynov,  R. M. Richard,  R. P. Steele,  E. J. Sundstrom,  
 H. L. Woodcock III,  P. M. Zimmerman,  D. Zuev,  B. Albrecht,  E. Alguire,  
 S. A. Baeppler,  D. Barton,  Z. Benda,  Y. A. Bernard,  E. J. Berquist,  
 K. B. Bravaya,  H. Burton,  D. Casanova,  Chun-Min Chang,  Yunqing Chen,  
 A. Chien,  K. D. Closser,  M. P. Coons,  S. Coriani,  S. Dasgupta,  
 A. L. Dempwolff,  M. Diedenhofen,  Hainam Do,  R. G. Edgar,  Po-Tung Fang,  
 S. Faraji,  S. Fatehi,  Qingguo Feng,  K. D. Fenk,  J. Fosso-Tande,  
 Qinghui Ge,  A. Ghysels,  G. Gidofalvi,  J. Gomes,  J. Gonthier,  A. Gunina,  
 D. Hait,  M. W. D. Hanson-Heine,  P. H. P. Harbach,  A. W. Hauser,  
 J. E. Herr,  E. G. Hohenstein,  Z. C. Holden,  Kerwin Hui,  B. C. Huynh,  
 T.-C. Jagau,  Hyunjun Ji,  B. Kaduk,  K. Khistyaev,  Jaehoon Kim,  
 P. Klunzinger,  K. Koh,  D. Kosenkov,  L. Koulias,  T. Kowalczyk,  
 C. M. Krauter,  A. Kunitsa,  Ka Un Lao,  A. Laurent,  K. V. Lawler,  
 Joonho Lee,  D. Lefrancois,  S. Lehtola,  D. S. Levine,  Yi-Pei Li,  
 You-Sheng Lin,  Fenglai Liu,  E. Livshits,  A. Luenser,  P. Manohar,  
 E. Mansoor,  S. F. Manzer,  Shan-Ping Mao,  Yuezhi Mao,  N. Mardirossian,  
 A. V. Marenich,  T. Markovich,  L. A. Martinez-Martinez,  S. A. Maurer,  
 N. J. Mayhall,  S. C. McKenzie,  J.-M. Mewes,  A. F. Morrison,  
 J. W. Mullinax,  K. Nanda,  T. S. Nguyen-Beck,  R. Olivares-Amaya,  
 J. A. Parkhill,  T. M. Perrine,  F. Plasser,  P. Pokhilko,  S. Prager,  
 A. Prociuk,  E. Ramos,  D. R. Rehn,  F. Rob,  M. Schneider,  N. Sergueev,  
 S. M. Sharada,  S. Sharma,  D. W. Small,  T. Stauch,  T. Stein,  
 Yu-Chuan Su,  A. J. W. Thom,  A. Tkatchenko,  T. Tsuchimochi,  N. M. Tubman,  
 L. Vogt,  M. L. Vidal,  O. Vydrov,  M. A. Watson,  J. Wenzel,  
 M. de Wergifosse,  T. A. Wesolowski,  A. White,  J. Witte,  A. Yamada,  
 Jun Yang,  K. Yao,  S. Yeganeh,  S. R. Yost,  Zhi-Qiang You,  A. Zech,  
 Igor Ying Zhang,  Xing Zhang,  Yan Zhao,  Ying Zhu,  B. R. Brooks,  
 G. K. L. Chan,  C. J. Cramer,  M. S. Gordon,  W. J. Hehre,  A. Klamt,  
 M. W. Schmidt,  C. D. Sherrill,  D. G. Truhlar,  A. Aspuru-Guzik,  R. Baer,  
 A. T. Bell,  N. A. Besley,  Jeng-Da Chai,  A. E. DePrince, III,  
 R. A. DiStasio Jr.,  A. Dreuw,  B. D. Dunietz,  T. R. Furlani,  
 Chao-Ping Hsu,  Yousung Jung,  Jing Kong,  D. S. Lambrecht,  WanZhen Liang,  
 C. Ochsenfeld,  V. A. Rassolov,  L. V. Slipchenko,  J. E. Subotnik,  
 T. Van Voorhis,  J. M. Herbert,  A. I. Krylov,  P. M. W. Gill,  M. Head-Gordon

 Contributors to earlier versions of Q-Chem not listed above: 
 R. D. Adamson,  B. Austin,  J. Baker,  G. J. O. Beran,  K. Brandhorst,  
 S. T. Brown,  E. F. C. Byrd,  A. K. Chakraborty,  C.-L. Cheng,  
 Siu Hung Chien,  D. M. Chipman,  D. L. Crittenden,  H. Dachsel,  
 R. J. Doerksen,  A. D. Dutoi,  L. Fusti-Molnar,  W. A. Goddard III,  
 A. Golubeva-Zadorozhnaya,  S. R. Gwaltney,  G. Hawkins,  A. Heyden,  
 S. Hirata,  G. Kedziora,  F. J. Keil,  C. Kelley,  Jihan Kim,  R. A. King,  
 R. Z. Khaliullin,  P. P. Korambath,  W. Kurlancheek,  A. M. Lee,  M. S. Lee,  
 S. V. Levchenko,  Ching Yeh Lin,  D. Liotard,  R. C. Lochan,  I. Lotan,  
 P. E. Maslen,  N. Nair,  D. P. O'Neill,  D. Neuhauser,  E. Neuscamman,  
 C. M. Oana,  R. Olson,  B. Peters,  R. Peverati,  P. A. Pieniazek,  
 Y. M. Rhee,  J. Ritchie,  M. A. Rohrdanz,  E. Rosta,  N. J. Russ,  
 H. F. Schaefer III,  N. E. Schultz,  N. Shenvi,  A. C. Simmonett,  A. Sodt,  
 D. Stuck,  K. S. Thanthiriwatte,  V. Vanovschi,  Tao Wang,  A. Warshel,  
 C. F. Williams,  Q. Wu,  X. Xu,  W. Zhang

 Please cite Q-Chem as follows:
 Y. Shao et al., Mol. Phys. 113, 184-215 (2015)
 DOI: 10.1080/00268976.2014.952696

 Q-Chem 5.1.1 for Intel X86 EM64T Linux

 Parts of Q-Chem use Armadillo 8.300.2 (Tropical Shenanigans).
 http://arma.sourceforge.net/

 Q-Chem begins on Mon Aug 27 19:57:27 2018  

Host: 
0

     Scratch files written to /scratch/taweetham/qchem6213//
Input Ideriv = 2
Curr. Ideriv = -1
Max.  Ideriv = 2

Checking the input file for inconsistencies... 	...done.

--------------------------------------------------------------
User input:
--------------------------------------------------------------
inp/ClIFCl.inp
$molecule
0	1
Cl	-2.0	1.0	0.0
I	2.0	1.0	0.0
F	-2.0	-1.0	0.0
Cl	2.0	-1.0	0.0
C	-1.0	0.0	0.0
C	1.0	0.0	0.0
$end
$rem
   JOB_TYPE		OPTIMIZATION
   BASIS		6-311++G**
   EXCHANGE		B3LYP
$end

--------------------------------------------------------------
 ----------------------------------------------------------------
             Standard Nuclear Orientation (Angstroms)
    I     Atom           X                Y                Z
 ----------------------------------------------------------------
    1      Cl      2.7575482342     0.8187039504     0.0000000000
    2      I      -1.2293012904     0.4946192892     0.0000000000
    3      F       2.9195905648    -1.1747208119    -0.0000000000
    4      Cl     -1.0672589599    -1.4988054731    -0.0000000000
    5      C       1.8418570184    -0.2590295961    -0.0000000000
    6      C      -0.1515677440    -0.4210719266    -0.0000000000
 ----------------------------------------------------------------
 Molecular Point Group                 Cs    NOp =  2
 Largest Abelian Subgroup              Cs    NOp =  2
 Nuclear Repulsion Energy =   830.3973181674 hartrees
 There are       54 alpha and       54 beta electrons
 Requested basis set is 6-311++G(d,p)
 There are 68 shells and 188 basis functions

 Total QAlloc Memory Limit   2000 MB
 Mega-Array Size       188 MB
 MEM_STATIC part       192 MB
 A cutoff of  1.0D-11 yielded   1845 shell pairs
 There are     15190 function pairs (     16839 Cartesian)

 -------------------------------------------------------
 OpenMP Integral Computing Module                       
 Release: version 1.0, May 2013, Q-Chem Inc. Pittsburgh 
 -------------------------------------------------------
 Integral Job Info:
 Integral job number is                      11
 Integral operator is                         1
 short-range coefficients                     0
 long-range coefficients              100000000
 Omega coefficients                           0
 if combine SR and LR in K                    0
 Integral screening is                        0
 Integral computing path is                   2
 max size of driver memory is            800000
 size of driver memory is                593474
 size of scratch memory is             11933652
 max col of scratch BK array               1296
 max len of scratch array in speh3          155
 max len of scratch index in speh4           18
 max int batch size is                      520
 min int batch size is                       52
 fixed nKL is                                52
 max L of basis functions is                  2
 order of int derivative is                   0
 number of shells is                         68
 number of basis is                         198
 number of cartesian basis is               198
 number of contracted shell pairs          1845
 number of primitive shell pairs           4400
 maxK2 (contraction) of shell pair           36
 max number of K2 of shell pair               1
 max number of CS2 of shell pair            196
 max number of PS2 of shell pair            330
 mem total for path MDJ                  527820
 -------------------------------------------------------
 Smallest overlap matrix eigenvalue = 8.42E-05

 Scale SEOQF with 1.000000e-01/1.000000e-01/1.000000e-01

 Standard Electronic Orientation quadrupole field applied
 Nucleus-field energy     =     0.0000000171 hartrees
 Guess from superposition of atomic densities
 Warning:  Energy on first SCF cycle will be non-variational
 SAD guess density has 108.000000 electrons

 -----------------------------------------------------------------------
  General SCF calculation program by
  Eric Jon Sundstrom, Paul Horn, Yuezhi Mao, Dmitri Zuev, Alec White,
  David Stuck, Shaama M.S., Shane Yost, Joonho Lee, David Small,
  Daniel Levine, Susi Lehtola, Hugh Burton, Evgeny Epifanovsky
 -----------------------------------------------------------------------
 Exchange:     0.2000 Hartree-Fock + 0.0800 Slater + 0.7200 B88
 Correlation:  0.1900 VWN1RPA + 0.8100 LYP
 Using SG-1 standard quadrature grid
 using 4 threads for integral computing
 -------------------------------------------------------
 OpenMP Integral computing Module                
 Release: version 2.0, May 2017, Q-Chem Inc. Pleasanton 
 -------------------------------------------------------
 -------------------------------------------------------
 OpenMP BLAS3 based DFT computing Module                
 Release: version 1.0, May 2013, Q-Chem Inc. Pittsburgh 
 -------------------------------------------------------
 A restricted SCF calculation will be
 performed using DIIS
 SCF converges when DIIS error is below 1.0e-08
 ---------------------------------------
  Cycle       Energy         DIIS error
 ---------------------------------------
    1   -8019.1337849987      8.85e-02  
    2   -8014.7088180293      7.10e-03  
    3   -8011.3247076859      2.24e-02  
    4   -8014.8078841903      6.13e-03  
    5   -8014.8912329881      3.26e-03  
    6   -8014.9472786605      6.08e-04  
    7   -8014.9487525513      3.41e-04  
    8   -8014.9492152620      1.21e-04  
    9   -8014.9492918086      1.38e-05  
   10   -8014.9492934996      1.21e-05  
   11   -8014.9492947268      2.71e-06  
   12   -8014.9492949948      9.26e-07  
   13   -8014.9492950294      6.70e-07  
   14   -8014.9492950333      3.02e-07  
   15   -8014.9492950335      1.05e-07  
   16   -8014.9492950337      1.64e-08  
   17   -8014.9492950338      9.48e-09  Convergence criterion met
 ---------------------------------------
 SCF time:   CPU 53.11s  wall 14.00s 
 SCF   energy in the final basis set =    -8014.9492950338
 Total energy in the final basis set =    -8014.9492950338

 --------------------------------------------------------------
             Orbital Energies (a.u.) and Symmetries
 --------------------------------------------------------------

 Alpha MOs, Restricted
 -- Occupied --                  
******* -176.32 -165.72 -165.72 -165.72 -101.61 -101.61  -35.83
  1 A'    2 A'    1 A"    3 A'    4 A'    5 A'    6 A'    7 A'                 
-31.317 -31.316 -31.315 -24.705 -22.967 -22.967 -22.967 -22.966
  8 A'    2 A"    9 A'   10 A'   11 A'    3 A"   12 A'   13 A'                 
-22.966 -10.350 -10.288  -9.541  -9.534  -7.305  -7.297  -7.295
  4 A"   14 A'   15 A'   16 A'   17 A'   18 A'   19 A'   20 A'                 
 -7.292  -7.288  -7.286  -6.397  -4.817  -4.794  -4.793  -2.107
  5 A"    6 A"   21 A'   22 A'   23 A'   24 A'    7 A"   25 A'                 
 -2.083  -2.078  -2.058  -2.058  -1.262  -1.159  -1.000  -0.788
 26 A'    8 A"   27 A'    9 A"   28 A'   29 A'   30 A'   31 A'                 
 -0.660  -0.621  -0.571  -0.558  -0.533  -0.519  -0.507  -0.438
 32 A'   33 A'   34 A'   10 A"   35 A'   11 A"   36 A'   37 A'                 
 -0.404  -0.391  -0.330  -0.310  -0.192  -0.178
 12 A"   38 A'   39 A'   13 A"   14 A"   40 A'                                 
 -- Virtual --                   
 -0.112  -0.109  -0.006   0.015   0.023   0.032   0.037   0.057
 15 A"   41 A'   42 A'   43 A'   44 A'   45 A'   16 A"   46 A'                 
  0.068   0.069   0.072   0.078   0.094   0.105   0.114   0.116
 47 A'   48 A'   17 A"   49 A'   50 A'   18 A"   51 A'   19 A"                 
  0.129   0.153   0.166   0.170   0.203   0.210   0.255   0.277
 52 A'   53 A'   54 A'   55 A'   56 A'   57 A'   20 A"   58 A'                 
  0.302   0.312   0.323   0.336   0.343   0.350   0.370   0.380
 21 A"   59 A'   60 A'   22 A"   61 A'   62 A'   63 A'   64 A'                 
  0.383   0.414   0.416   0.442   0.477   0.481   0.497   0.522
 23 A"   24 A"   65 A'   66 A'   67 A'   25 A"   26 A"   68 A'                 
  0.529   0.558   0.569   0.604   0.638   0.644   0.721   0.739
 69 A'   27 A"   70 A'   71 A'   72 A'   73 A'   28 A"   74 A'                 
  0.760   0.788   0.808   0.839   0.869   0.914   0.941   0.990
 75 A'   29 A"   30 A"   76 A'   31 A"   77 A'   78 A'   79 A'                 
  1.043   1.096   1.175   1.215   1.237   1.287   1.306   1.366
 80 A'   81 A'   82 A'   32 A"   83 A'   84 A'   33 A"   85 A'                 
  1.408   1.423   1.436   1.436   1.457   1.514   1.571   1.606
 86 A'   34 A"   35 A"   87 A'   88 A'   89 A'   36 A"   90 A'                 
  1.673   1.712   1.846   1.925   2.047   2.140   2.188   2.207
 37 A"   91 A'   92 A'   93 A'   94 A'   95 A'   38 A"   39 A"                 
  2.248   2.276   2.346   2.418   2.625   2.659   2.790   2.983
 96 A'   97 A'   98 A'   99 A'   40 A"   41 A"  100 A'  101 A'                 
  3.088   3.338   3.754   3.803   3.901   3.951   3.981   4.025
102 A'  103 A'   42 A"  104 A'   43 A"   44 A"  105 A'  106 A'                 
  4.038   4.270   4.534   4.612   4.658   6.009   6.108   6.219
 45 A"  107 A'  108 A'  109 A'  110 A'   46 A"  111 A'  112 A'                 
  6.286   6.368   6.499   9.869   9.890  23.453  23.622  25.745
 47 A"  113 A'  114 A'  115 A'  116 A'  117 A'  118 A'   48 A"                 
 25.764  25.909  25.970  26.435  26.644  28.004  28.348  28.410
 49 A"  119 A'  120 A'  121 A'  122 A'  123 A'   50 A"  124 A'                 
 28.445  28.522  28.559  28.567  28.721  28.942  66.746 127.898
125 A'   51 A"  126 A'   52 A"  127 A'  128 A'  129 A'   53 A"                 
127.956 128.030 151.794 215.904 215.9371901.975
130 A'  131 A'  132 A'  133 A'  134 A'  135 A'                                 

 Beta MOs, Restricted
 -- Occupied --                  
******* -176.32 -165.72 -165.72 -165.72 -101.61 -101.61  -35.83
  1 A'    2 A'    1 A"    3 A'    4 A'    5 A'    6 A'    7 A'                 
-31.317 -31.316 -31.315 -24.705 -22.967 -22.967 -22.967 -22.966
  8 A'    2 A"    9 A'   10 A'   11 A'    3 A"   12 A'   13 A'                 
-22.966 -10.350 -10.288  -9.541  -9.534  -7.305  -7.297  -7.295
  4 A"   14 A'   15 A'   16 A'   17 A'   18 A'   19 A'   20 A'                 
 -7.292  -7.288  -7.286  -6.397  -4.817  -4.794  -4.793  -2.107
  5 A"    6 A"   21 A'   22 A'   23 A'   24 A'    7 A"   25 A'                 
 -2.083  -2.078  -2.058  -2.058  -1.262  -1.159  -1.000  -0.788
 26 A'    8 A"   27 A'    9 A"   28 A'   29 A'   30 A'   31 A'                 
 -0.660  -0.621  -0.571  -0.558  -0.533  -0.519  -0.507  -0.438
 32 A'   33 A'   34 A'   10 A"   35 A'   11 A"   36 A'   37 A'                 
 -0.404  -0.391  -0.330  -0.310  -0.192  -0.178
 12 A"   38 A'   39 A'   13 A"   14 A"   40 A'                                 
 -- Virtual --                   
 -0.112  -0.109  -0.006   0.015   0.023   0.032   0.037   0.057
 15 A"   41 A'   42 A'   43 A'   44 A'   45 A'   16 A"   46 A'                 
  0.068   0.069   0.072   0.078   0.094   0.105   0.114   0.116
 47 A'   48 A'   17 A"   49 A'   50 A'   18 A"   51 A'   19 A"                 
  0.129   0.153   0.166   0.170   0.203   0.210   0.255   0.277
 52 A'   53 A'   54 A'   55 A'   56 A'   57 A'   20 A"   58 A'                 
  0.302   0.312   0.323   0.336   0.343   0.350   0.370   0.380
 21 A"   59 A'   60 A'   22 A"   61 A'   62 A'   63 A'   64 A'                 
  0.383   0.414   0.416   0.442   0.477   0.481   0.497   0.522
 23 A"   24 A"   65 A'   66 A'   67 A'   25 A"   26 A"   68 A'                 
  0.529   0.558   0.569   0.604   0.638   0.644   0.721   0.739
 69 A'   27 A"   70 A'   71 A'   72 A'   73 A'   28 A"   74 A'                 
  0.760   0.788   0.808   0.839   0.869   0.914   0.941   0.990
 75 A'   29 A"   30 A"   76 A'   31 A"   77 A'   78 A'   79 A'                 
  1.043   1.096   1.175   1.215   1.237   1.287   1.306   1.366
 80 A'   81 A'   82 A'   32 A"   83 A'   84 A'   33 A"   85 A'                 
  1.408   1.423   1.436   1.436   1.457   1.514   1.571   1.606
 86 A'   34 A"   35 A"   87 A'   88 A'   89 A'   36 A"   90 A'                 
  1.673   1.712   1.846   1.925   2.047   2.140   2.188   2.207
 37 A"   91 A'   92 A'   93 A'   94 A'   95 A'   38 A"   39 A"                 
  2.248   2.276   2.346   2.418   2.625   2.659   2.790   2.983
 96 A'   97 A'   98 A'   99 A'   40 A"   41 A"  100 A'  101 A'                 
  3.088   3.338   3.754   3.803   3.901   3.951   3.981   4.025
102 A'  103 A'   42 A"  104 A'   43 A"   44 A"  105 A'  106 A'                 
  4.038   4.270   4.534   4.612   4.658   6.009   6.108   6.219
 45 A"  107 A'  108 A'  109 A'  110 A'   46 A"  111 A'  112 A'                 
  6.286   6.368   6.499   9.869   9.890  23.453  23.622  25.745
 47 A"  113 A'  114 A'  115 A'  116 A'  117 A'  118 A'   48 A"                 
 25.764  25.909  25.970  26.435  26.644  28.004  28.348  28.410
 49 A"  119 A'  120 A'  121 A'  122 A'  123 A'   50 A"  124 A'                 
 28.445  28.522  28.559  28.567  28.721  28.942  66.746 127.898
125 A'   51 A"  126 A'   52 A"  127 A'  128 A'  129 A'   53 A"                 
127.956 128.030 151.794 215.904 215.9371901.975
130 A'  131 A'  132 A'  133 A'  134 A'  135 A'                                 
 --------------------------------------------------------------

          Ground-State Mulliken Net Atomic Charges

     Atom                 Charge (a.u.)
  ----------------------------------------
      1 Cl                    0.443236
      2 I                     0.297972
      3 F                    -0.059286
      4 Cl                    0.548616
      5 C                    -0.446340
      6 C                    -0.784198
  ----------------------------------------
  Sum of atomic charges =    -0.000000

 -----------------------------------------------------------------
                    Cartesian Multipole Moments
 -----------------------------------------------------------------
    Charge (ESU x 10^10)
                -0.0000
    Dipole Moment (Debye)
         X      -0.2997      Y      -0.3170      Z       0.0000
       Tot       0.4363
    Quadrupole Moments (Debye-Ang)
        XX     -65.9841     XY       6.4867     YY     -73.3423
        XZ      -0.0000     YZ       0.0000     ZZ     -68.5721
    Octopole Moments (Debye-Ang^2)
       XXX     -30.2955    XXY      15.6793    XYY     -14.2456
       YYY      11.6145    XXZ       0.0000    XYZ      -0.0000
       YYZ       0.0000    XZZ      -8.8813    YZZ       3.1309
       ZZZ       0.0000
    Hexadecapole Moments (Debye-Ang^3)
      XXXX   -1302.7502   XXXY      25.4767   XXYY    -285.1864
      XYYY     -13.6095   YYYY    -425.3451   XXXZ      -0.0000
      XXYZ       0.0000   XYYZ      -0.0000   YYYZ       0.0000
      XXZZ    -237.8179   XYZZ      -8.7157   YYZZ     -84.0540
      XZZZ      -0.0000   YZZZ       0.0000   ZZZZ     -83.8229
 -----------------------------------------------------------------
 Calculating analytic gradient of the SCF energy
 Gradient of SCF Energy
            1           2           3           4           5           6
    1  -0.1370685   0.8611236   0.0433223   0.0891353   0.2187577  -1.0752704
    2  -0.3494320  -1.2205408   0.1316824   0.6901166   0.2309464   0.5172274
    3   0.0000000  -0.0000000  -0.0000000  -0.0000000  -0.0000000   0.0000000
 Max gradient component =       1.221E+00
 RMS gradient           =       4.944E-01
 Gradient time:  CPU 11.86 s  wall 3.07 s
 Geometry Optimization Parameters
   NAtoms,    NIC,     NZ,  NCons,   NDum,   NFix, NCnnct, MaxDiis
        6      37       0       0       0       0       0       0


** GEOMETRY OPTIMIZATION IN DELOCALIZED INTERNAL COORDINATES **
   Searching for a Minimum

   Optimization Cycle:   1

                       Coordinates (Angstroms)
     ATOM                X               Y               Z
      1  Cl        2.7575482342    0.8187039504    0.0000000000
      2  I        -1.2293012904    0.4946192892    0.0000000000
      3  F         2.9195905648   -1.1747208119    0.0000000000
      4  Cl       -1.0672589599   -1.4988054731    0.0000000000
      5  C         1.8418570184   -0.2590295961    0.0000000000
      6  C        -0.1515677440   -0.4210719266    0.0000000000
   Point Group: cs    Number of degrees of freedom:     9


   Energy is  -8014.949295034


 Attempting to Generate Delocalized Internal Coordinates

 ** Taking Steepest Descent Step **
 Calculated Step too Large.  Step scaled by  0.245907
 Step Taken.  Stepsize is  0.300000

                             Maximum     Tolerance    Cnvgd?
         Gradient           0.651870      0.000300      NO
         Displacement       0.160299      0.001200      NO
         Energy change     *********      0.000001      NO


 New Cartesian Coordinates Obtained by Inverse Iteration

 Displacement from previous Coordinates is:  0.206503
 ----------------------------------------------------------------
             Standard Nuclear Orientation (Angstroms)
    I     Atom           X                Y                Z
 ----------------------------------------------------------------
    1      Cl      2.7864950625     0.8311929317     0.0000000000
    2      I      -1.3100785357     0.5427592451     0.0000000000
    3      F       2.9256691798    -1.1848145558     0.0000000000
    4      Cl     -1.0624451646    -1.5243877678     0.0000000000
    5      C       1.8540396046    -0.2705041644     0.0000000000
    6      C      -0.1228123236    -0.4345502569     0.0000000000
 ----------------------------------------------------------------
 Molecular Point Group                 Cs    NOp =  2
 Largest Abelian Subgroup              Cs    NOp =  2
 Nuclear Repulsion Energy =   803.3284622100 hartrees
 There are       54 alpha and       54 beta electrons
 Applying Cartesian multipole field
    Component          Value
    ---------          -----
     (2,0,0)        1.00000E-11
     (0,2,0)        2.00000E-11
     (0,0,2)       -3.00000E-11
 Nucleus-field energy     =     0.0000000179 hartrees
 Requested basis set is 6-311++G(d,p)
 There are 68 shells and 188 basis functions
 A cutoff of  1.0D-11 yielded   1833 shell pairs
 There are     15101 function pairs (     16735 Cartesian)
 Smallest overlap matrix eigenvalue = 8.78E-05
 Guess MOs from SCF MO coefficient file

 -----------------------------------------------------------------------
  General SCF calculation program by
  Eric Jon Sundstrom, Paul Horn, Yuezhi Mao, Dmitri Zuev, Alec White,
  David Stuck, Shaama M.S., Shane Yost, Joonho Lee, David Small,
  Daniel Levine, Susi Lehtola, Hugh Burton, Evgeny Epifanovsky
 -----------------------------------------------------------------------
 Exchange:     0.2000 Hartree-Fock + 0.0800 Slater + 0.7200 B88
 Correlation:  0.1900 VWN1RPA + 0.8100 LYP
 Using SG-1 standard quadrature grid
 using 4 threads for integral computing
 -------------------------------------------------------
 OpenMP Integral computing Module                
 Release: version 2.0, May 2017, Q-Chem Inc. Pleasanton 
 -------------------------------------------------------
 -------------------------------------------------------
 OpenMP BLAS3 based DFT computing Module                
 Release: version 1.0, May 2013, Q-Chem Inc. Pittsburgh 
 -------------------------------------------------------
 A restricted SCF calculation will be
 performed using DIIS
 SCF converges when DIIS error is below 1.0e-08
 ---------------------------------------
  Cycle       Energy         DIIS error
 ---------------------------------------
    1   -8015.2288928006      2.21e-03  
    2   -8015.2072491309      2.83e-03  
    3   -8015.1919753247      2.98e-03  
    4   -8015.2342134967      1.33e-03  
    5   -8015.2440433636      1.51e-04  
    6   -8015.2441182348      7.79e-05  
    7   -8015.2441377354      2.47e-05  
    8   -8015.2441403128      5.27e-06  
    9   -8015.2441405901      2.62e-06  
   10   -8015.2441406780      7.10e-07  
   11   -8015.2441406911      1.99e-07  
   12   -8015.2441406914      5.71e-08  
   13   -8015.2441406913      1.73e-08  
   14   -8015.2441406914      5.02e-09  Convergence criterion met
 ---------------------------------------
 SCF time:   CPU 42.75s  wall 11.00s 
 SCF   energy in the final basis set =    -8015.2441406914
 Total energy in the final basis set =    -8015.2441406914

 --------------------------------------------------------------
             Orbital Energies (a.u.) and Symmetries
 --------------------------------------------------------------

 Alpha MOs, Restricted
 -- Occupied --                  
******* -176.32 -165.72 -165.72 -165.72 -101.61 -101.61  -35.82
  1 A'    2 A'    3 A'    1 A"    4 A'    5 A'    6 A'    7 A'                 
-31.311 -31.309 -31.308 -24.710 -22.961 -22.961 -22.961 -22.959
  8 A'    2 A"    9 A'   10 A'   11 A'    3 A"   12 A'   13 A'                 
-22.959 -10.355 -10.285  -9.538  -9.530  -7.301  -7.294  -7.292
  4 A"   14 A'   15 A'   16 A'   17 A'   18 A'   19 A'   20 A'                 
 -7.290  -7.285  -7.283  -6.383  -4.799  -4.780  -4.780  -2.080
  5 A"    6 A"   21 A'   22 A'   23 A'   24 A'    7 A"   25 A'                 
 -2.064  -2.061  -2.045  -2.045  -1.263  -1.123  -0.990  -0.775
 26 A'    8 A"   27 A'    9 A"   28 A'   29 A'   30 A'   31 A'                 
 -0.661  -0.617  -0.560  -0.531  -0.531  -0.514  -0.497  -0.443
 32 A'   33 A'   34 A'   10 A"   35 A'   11 A"   36 A'   37 A'                 
 -0.402  -0.391  -0.332  -0.303  -0.198  -0.189
 12 A"   38 A'   39 A'   13 A"   14 A"   40 A'                                 
 -- Virtual --                   
 -0.111  -0.105  -0.006   0.014   0.021   0.032   0.040   0.055
 15 A"   41 A'   42 A'   43 A'   44 A'   45 A'   16 A"   46 A'                 
  0.067   0.070   0.073   0.075   0.093   0.107   0.114   0.116
 47 A'   48 A'   17 A"   49 A'   50 A'   18 A"   51 A'   19 A"                 
  0.127   0.152   0.168   0.168   0.201   0.207   0.249   0.268
 52 A'   53 A'   54 A'   55 A'   56 A'   57 A'   20 A"   58 A'                 
  0.301   0.313   0.326   0.334   0.348   0.351   0.365   0.382
 21 A"   59 A'   60 A'   61 A'   22 A"   62 A'   63 A'   64 A'                 
  0.391   0.416   0.418   0.444   0.467   0.472   0.506   0.512
 23 A"   65 A'   24 A"   66 A'   25 A"   67 A'   26 A"   68 A'                 
  0.524   0.562   0.569   0.584   0.631   0.646   0.718   0.737
 69 A'   27 A"   70 A'   71 A'   72 A'   73 A'   28 A"   74 A'                 
  0.764   0.795   0.806   0.832   0.856   0.903   0.917   0.978
 75 A'   29 A"   30 A"   76 A'   31 A"   77 A'   78 A'   79 A'                 
  1.041   1.093   1.144   1.212   1.228   1.265   1.320   1.374
 80 A'   81 A'   82 A'   32 A"   83 A'   84 A'   33 A"   85 A'                 
  1.405   1.406   1.418   1.428   1.455   1.507   1.566   1.606
 86 A'   34 A"   87 A'   35 A"   88 A'   89 A'   36 A"   90 A'                 
  1.664   1.692   1.842   1.912   2.044   2.130   2.193   2.210
 37 A"   91 A'   92 A'   93 A'   94 A'   95 A'   38 A"   39 A"                 
  2.249   2.276   2.352   2.428   2.625   2.664   2.781   2.936
 96 A'   97 A'   98 A'   99 A'   40 A"   41 A"  100 A'  101 A'                 
  3.038   3.345   3.751   3.796   3.902   3.959   3.975   4.022
102 A'  103 A'   42 A"  104 A'   43 A"   44 A"  105 A'   45 A"                 
  4.028   4.216   4.493   4.530   4.614   6.007   6.102   6.211
106 A'  107 A'  108 A'  109 A'  110 A'   46 A"  111 A'  112 A'                 
  6.283   6.364   6.498   9.842   9.865  23.427  23.512  25.749
 47 A"  113 A'  114 A'  115 A'  116 A'  117 A'  118 A'   48 A"                 
 25.770  25.899  25.959  26.368  26.554  27.975  28.349  28.412
 49 A"  119 A'  120 A'  121 A'  122 A'  123 A'   50 A"  124 A'                 
 28.432  28.528  28.561  28.562  28.681  28.856  66.741 127.895
125 A'   51 A"   52 A"  126 A'  127 A'  128 A'  129 A'   53 A"                 
127.950 128.026 151.760 215.870 215.9001901.936
130 A'  131 A'  132 A'  133 A'  134 A'  135 A'                                 

 Beta MOs, Restricted
 -- Occupied --                  
******* -176.32 -165.72 -165.72 -165.72 -101.61 -101.61  -35.82
  1 A'    2 A'    3 A'    1 A"    4 A'    5 A'    6 A'    7 A'                 
-31.311 -31.309 -31.308 -24.710 -22.961 -22.961 -22.961 -22.959
  8 A'    2 A"    9 A'   10 A'   11 A'    3 A"   12 A'   13 A'                 
-22.959 -10.355 -10.285  -9.538  -9.530  -7.301  -7.294  -7.292
  4 A"   14 A'   15 A'   16 A'   17 A'   18 A'   19 A'   20 A'                 
 -7.290  -7.285  -7.283  -6.383  -4.799  -4.780  -4.780  -2.080
  5 A"    6 A"   21 A'   22 A'   23 A'   24 A'    7 A"   25 A'                 
 -2.064  -2.061  -2.045  -2.045  -1.263  -1.123  -0.990  -0.775
 26 A'    8 A"   27 A'    9 A"   28 A'   29 A'   30 A'   31 A'                 
 -0.661  -0.617  -0.560  -0.531  -0.531  -0.514  -0.497  -0.443
 32 A'   33 A'   34 A'   10 A"   35 A'   11 A"   36 A'   37 A'                 
 -0.402  -0.391  -0.332  -0.303  -0.198  -0.189
 12 A"   38 A'   39 A'   13 A"   14 A"   40 A'                                 
 -- Virtual --                   
 -0.111  -0.105  -0.006   0.014   0.021   0.032   0.040   0.055
 15 A"   41 A'   42 A'   43 A'   44 A'   45 A'   16 A"   46 A'                 
  0.067   0.070   0.073   0.075   0.093   0.107   0.114   0.116
 47 A'   48 A'   17 A"   49 A'   50 A'   18 A"   51 A'   19 A"                 
  0.127   0.152   0.168   0.168   0.201   0.207   0.249   0.268
 52 A'   53 A'   54 A'   55 A'   56 A'   57 A'   20 A"   58 A'                 
  0.301   0.313   0.326   0.334   0.348   0.351   0.365   0.382
 21 A"   59 A'   60 A'   61 A'   22 A"   62 A'   63 A'   64 A'                 
  0.391   0.416   0.418   0.444   0.467   0.472   0.506   0.512
 23 A"   65 A'   24 A"   66 A'   25 A"   67 A'   26 A"   68 A'                 
  0.524   0.562   0.569   0.584   0.631   0.646   0.718   0.737
 69 A'   27 A"   70 A'   71 A'   72 A'   73 A'   28 A"   74 A'                 
  0.764   0.795   0.806   0.832   0.856   0.903   0.917   0.978
 75 A'   29 A"   30 A"   76 A'   31 A"   77 A'   78 A'   79 A'                 
  1.041   1.093   1.144   1.212   1.228   1.265   1.320   1.374
 80 A'   81 A'   82 A'   32 A"   83 A'   84 A'   33 A"   85 A'                 
  1.405   1.406   1.418   1.428   1.455   1.507   1.566   1.606
 86 A'   34 A"   87 A'   35 A"   88 A'   89 A'   36 A"   90 A'                 
  1.664   1.692   1.842   1.912   2.044   2.130   2.193   2.210
 37 A"   91 A'   92 A'   93 A'   94 A'   95 A'   38 A"   39 A"                 
  2.249   2.276   2.352   2.428   2.625   2.664   2.781   2.936
 96 A'   97 A'   98 A'   99 A'   40 A"   41 A"  100 A'  101 A'                 
  3.038   3.345   3.751   3.796   3.902   3.959   3.975   4.022
102 A'  103 A'   42 A"  104 A'   43 A"   44 A"  105 A'   45 A"                 
  4.028   4.216   4.493   4.530   4.614   6.007   6.102   6.211
106 A'  107 A'  108 A'  109 A'  110 A'   46 A"  111 A'  112 A'                 
  6.283   6.364   6.498   9.842   9.865  23.427  23.512  25.749
 47 A"  113 A'  114 A'  115 A'  116 A'  117 A'  118 A'   48 A"                 
 25.770  25.899  25.959  26.368  26.554  27.975  28.349  28.412
 49 A"  119 A'  120 A'  121 A'  122 A'  123 A'   50 A"  124 A'                 
 28.432  28.528  28.561  28.562  28.681  28.856  66.741 127.895
125 A'   51 A"   52 A"  126 A'  127 A'  128 A'  129 A'   53 A"                 
127.950 128.026 151.760 215.870 215.9001901.936
130 A'  131 A'  132 A'  133 A'  134 A'  135 A'                                 
 --------------------------------------------------------------

          Ground-State Mulliken Net Atomic Charges

     Atom                 Charge (a.u.)
  ----------------------------------------
      1 Cl                    0.430257
      2 I                     0.171362
      3 F                    -0.054534
      4 Cl                    0.547134
      5 C                    -0.453948
      6 C                    -0.640272
  ----------------------------------------
  Sum of atomic charges =    -0.000000

 -----------------------------------------------------------------
                    Cartesian Multipole Moments
 -----------------------------------------------------------------
    Charge (ESU x 10^10)
                -0.0000
    Dipole Moment (Debye)
         X      -0.3270      Y      -0.3785      Z       0.0000
       Tot       0.5002
    Quadrupole Moments (Debye-Ang)
        XX     -66.0636     XY       6.0385     YY     -72.6716
        XZ       0.0000     YZ       0.0000     ZZ     -69.0637
    Octopole Moments (Debye-Ang^2)
       XXX     -26.3830    XXY      14.9475    XYY     -12.8267
       YYY       7.8547    XXZ       0.0000    XYZ      -0.0000
       YYZ      -0.0000    XZZ      -7.3947    YZZ       2.1676
       ZZZ       0.0000
    Hexadecapole Moments (Debye-Ang^3)
      XXXX   -1349.5788   XXXY      28.1919   XXYY    -293.7953
      XYYY      -6.7810   YYYY    -436.3284   XXXZ       0.0000
      XXYZ       0.0000   XYYZ       0.0000   YYYZ       0.0000
      XXZZ    -246.2534   XYZZ      -6.6706   YYZZ     -86.3102
      XZZZ      -0.0000   YZZZ      -0.0000   ZZZZ     -84.6471
 -----------------------------------------------------------------
 Calculating analytic gradient of the SCF energy
 Gradient of SCF Energy
            1           2           3           4           5           6
    1  -0.1071866   0.4998522   0.0465844   0.0670355   0.1927886  -0.6990741
    2  -0.3019261  -0.7961847   0.1224564   0.5659772   0.1902231   0.2194541
    3  -0.0000000   0.0000000  -0.0000000   0.0000000   0.0000000  -0.0000000
 Max gradient component =       7.962E-01
 RMS gradient           =       3.282E-01
 Gradient time:  CPU 11.53 s  wall 2.98 s
 Geometry Optimization Parameters
   NAtoms,    NIC,     NZ,  NCons,   NDum,   NFix, NCnnct, MaxDiis
        6      37       0       0       0       0       0       0


** GEOMETRY OPTIMIZATION IN DELOCALIZED INTERNAL COORDINATES **
   Searching for a Minimum

   Optimization Cycle:   2

                       Coordinates (Angstroms)
     ATOM                X               Y               Z
      1  Cl        2.7864950625    0.8311929317    0.0000000000
      2  I        -1.3100785357    0.5427592451    0.0000000000
      3  F         2.9256691798   -1.1848145558    0.0000000000
      4  Cl       -1.0624451646   -1.5243877678    0.0000000000
      5  C         1.8540396046   -0.2705041644    0.0000000000
      6  C        -0.1228123236   -0.4345502569    0.0000000000
   Point Group: cs    Number of degrees of freedom:     9


   Energy is  -8015.244140691

 Hessian Updated using BFGS Update

 ** Taking Steepest Descent Step **
 Calculated Step too Large.  Step scaled by  0.380456
 Step Taken.  Stepsize is  0.300000

                             Maximum     Tolerance    Cnvgd?
         Gradient           0.454251      0.000300      NO
         Displacement       0.172823      0.001200      NO
         Energy change     -0.294846      0.000001      NO


 New Cartesian Coordinates Obtained by Inverse Iteration

 Displacement from previous Coordinates is:  0.187044
 ----------------------------------------------------------------
             Standard Nuclear Orientation (Angstroms)
    I     Atom           X                Y                Z
 ----------------------------------------------------------------
    1      Cl      2.8125272162     0.8506701201     0.0000000000
    2      I      -1.3700572766     0.5917194925     0.0000000000
    3      F       2.9184237989    -1.1965135488     0.0000000000
    4      Cl     -1.0579373679    -1.5602617012     0.0000000000
    5      C       1.8589996504    -0.2811043614     0.0000000000
    6      C      -0.0910881979    -0.4448145691     0.0000000000
 ----------------------------------------------------------------
 Molecular Point Group                 Cs    NOp =  2
 Largest Abelian Subgroup              Cs    NOp =  2
 Nuclear Repulsion Energy =   779.5203446422 hartrees
 There are       54 alpha and       54 beta electrons
 Applying Cartesian multipole field
    Component          Value
    ---------          -----
     (2,0,0)        1.00000E-11
     (0,2,0)        2.00000E-11
     (0,0,2)       -3.00000E-11
 Nucleus-field energy     =     0.0000000187 hartrees
 Requested basis set is 6-311++G(d,p)
 There are 68 shells and 188 basis functions
 A cutoff of  1.0D-11 yielded   1831 shell pairs
 There are     15103 function pairs (     16741 Cartesian)
 Smallest overlap matrix eigenvalue = 9.19E-05
 Guess MOs from SCF MO coefficient file

 -----------------------------------------------------------------------
  General SCF calculation program by
  Eric Jon Sundstrom, Paul Horn, Yuezhi Mao, Dmitri Zuev, Alec White,
  David Stuck, Shaama M.S., Shane Yost, Joonho Lee, David Small,
  Daniel Levine, Susi Lehtola, Hugh Burton, Evgeny Epifanovsky
 -----------------------------------------------------------------------
 Exchange:     0.2000 Hartree-Fock + 0.0800 Slater + 0.7200 B88
 Correlation:  0.1900 VWN1RPA + 0.8100 LYP
 Using SG-1 standard quadrature grid
 using 4 threads for integral computing
 -------------------------------------------------------
 OpenMP Integral computing Module                
 Release: version 2.0, May 2017, Q-Chem Inc. Pleasanton 
 -------------------------------------------------------
 -------------------------------------------------------
 OpenMP BLAS3 based DFT computing Module                
 Release: version 1.0, May 2013, Q-Chem Inc. Pittsburgh 
 -------------------------------------------------------
 A restricted SCF calculation will be
 performed using DIIS
 SCF converges when DIIS error is below 1.0e-08
 ---------------------------------------
  Cycle       Energy         DIIS error
 ---------------------------------------
    1   -8015.4310628440      1.63e-03  
    2   -8015.4207674400      2.10e-03  
    3   -8015.4138347566      2.19e-03  
    4   -8015.4364406145      9.20e-04  
    5   -8015.4410309325      1.08e-04  
    6   -8015.4410694289      4.50e-05  
    7   -8015.4410752326      1.51e-05  
    8   -8015.4410759437      2.35e-06  
    9   -8015.4410759618      9.89e-07  
   10   -8015.4410759679      1.25e-07  
   11   -8015.4410759681      8.90e-08  
   12   -8015.4410759682      3.53e-08  
   13   -8015.4410759683      9.88e-09  Convergence criterion met
 ---------------------------------------
 SCF time:   CPU 39.12s  wall 10.00s 
 SCF   energy in the final basis set =    -8015.4410759683
 Total energy in the final basis set =    -8015.4410759683

 --------------------------------------------------------------
             Orbital Energies (a.u.) and Symmetries
 --------------------------------------------------------------

 Alpha MOs, Restricted
 -- Occupied --                  
******* -176.32 -165.72 -165.72 -165.72 -101.60 -101.60  -35.82
  1 A'    2 A'    3 A'    1 A"    4 A'    5 A'    6 A'    7 A'                 
-31.310 -31.307 -31.306 -24.714 -22.960 -22.960 -22.959 -22.957
  8 A'    2 A"    9 A'   10 A'   11 A'    3 A"   12 A'    4 A"                 
-22.957 -10.360 -10.290  -9.531  -9.527  -7.294  -7.291  -7.286
 13 A'   14 A'   15 A'   16 A'   17 A'   18 A'   19 A'   20 A'                 
 -7.284  -7.282  -7.280  -6.377  -4.791  -4.775  -4.774  -2.066
  5 A"    6 A"   21 A'   22 A'   23 A'    7 A"   24 A'   25 A'                 
 -2.055  -2.054  -2.039  -2.039  -1.264  -1.083  -0.977  -0.761
 26 A'    8 A"   27 A'    9 A"   28 A'   29 A'   30 A'   31 A'                 
 -0.662  -0.611  -0.552  -0.530  -0.517  -0.499  -0.485  -0.446
 32 A'   33 A'   34 A'   35 A'   10 A"   11 A"   36 A'   37 A'                 
 -0.399  -0.389  -0.335  -0.299  -0.203  -0.202
 12 A"   38 A'   39 A'   13 A"   14 A"   40 A'                                 
 -- Virtual --                   
 -0.110  -0.099  -0.007   0.013   0.017   0.032   0.043   0.052
 15 A"   41 A'   42 A'   43 A'   44 A'   45 A'   16 A"   46 A'                 
  0.067   0.072   0.073   0.074   0.091   0.110   0.112   0.116
 47 A'   48 A'   49 A'   17 A"   50 A'   18 A"   51 A'   19 A"                 
  0.125   0.150   0.167   0.171   0.198   0.205   0.243   0.261
 52 A'   53 A'   54 A'   55 A'   56 A'   57 A'   20 A"   58 A'                 
  0.299   0.305   0.326   0.333   0.354   0.356   0.367   0.386
 21 A"   59 A'   60 A'   61 A'   62 A'   22 A"   63 A'   64 A'                 
  0.404   0.417   0.423   0.446   0.453   0.464   0.503   0.512
 23 A"   65 A'   24 A"   66 A'   25 A"   67 A'   68 A'   26 A"                 
  0.518   0.559   0.565   0.576   0.625   0.651   0.715   0.738
 69 A'   70 A'   27 A"   71 A'   72 A'   73 A'   28 A"   74 A'                 
  0.766   0.802   0.808   0.818   0.847   0.875   0.918   0.965
 75 A'   29 A"   30 A"   76 A'   31 A"   77 A'   78 A'   79 A'                 
  1.034   1.076   1.120   1.208   1.216   1.239   1.326   1.381
 80 A'   81 A'   82 A'   32 A"   83 A'   84 A'   33 A"   85 A'                 
  1.389   1.396   1.416   1.424   1.451   1.503   1.548   1.609
 34 A"   86 A'   87 A'   35 A"   88 A'   89 A'   36 A"   90 A'                 
  1.655   1.669   1.830   1.899   2.036   2.119   2.201   2.214
 37 A"   91 A'   92 A'   93 A'   94 A'   95 A'   38 A"   39 A"                 
  2.252   2.277   2.364   2.443   2.621   2.670   2.768   2.904
 96 A'   97 A'   98 A'   99 A'   40 A"   41 A"  100 A'  101 A'                 
  3.019   3.355   3.749   3.787   3.906   3.960   3.971   4.017
102 A'  103 A'   42 A"  104 A'   43 A"   44 A"  105 A'   45 A"                 
  4.026   4.178   4.373   4.508   4.619   6.002   6.091   6.198
106 A'  107 A'  108 A'  109 A'  110 A'   46 A"  111 A'  112 A'                 
  6.280   6.362   6.498   9.814   9.839  23.398  23.439  25.756
 47 A"  113 A'  114 A'  115 A'  116 A'  117 A'  118 A'   48 A"                 
 25.776  25.890  25.943  26.303  26.477  27.955  28.346  28.411
 49 A"  119 A'  120 A'  121 A'  122 A'  123 A'   50 A"  124 A'                 
 28.436  28.529  28.559  28.560  28.649  28.784  66.735 127.891
125 A'   51 A"   52 A"  126 A'  127 A'  128 A'  129 A'   53 A"                 
127.942 128.013 151.737 215.832 215.8621901.910
130 A'  131 A'  132 A'  133 A'  134 A'  135 A'                                 

 Beta MOs, Restricted
 -- Occupied --                  
******* -176.32 -165.72 -165.72 -165.72 -101.60 -101.60  -35.82
  1 A'    2 A'    3 A'    1 A"    4 A'    5 A'    6 A'    7 A'                 
-31.310 -31.307 -31.306 -24.714 -22.960 -22.960 -22.959 -22.957
  8 A'    2 A"    9 A'   10 A'   11 A'    3 A"   12 A'    4 A"                 
-22.957 -10.360 -10.290  -9.531  -9.527  -7.294  -7.291  -7.286
 13 A'   14 A'   15 A'   16 A'   17 A'   18 A'   19 A'   20 A'                 
 -7.284  -7.282  -7.280  -6.377  -4.791  -4.775  -4.774  -2.066
  5 A"    6 A"   21 A'   22 A'   23 A'    7 A"   24 A'   25 A'                 
 -2.055  -2.054  -2.039  -2.039  -1.264  -1.083  -0.977  -0.761
 26 A'    8 A"   27 A'    9 A"   28 A'   29 A'   30 A'   31 A'                 
 -0.662  -0.611  -0.552  -0.530  -0.517  -0.499  -0.485  -0.446
 32 A'   33 A'   34 A'   35 A'   10 A"   11 A"   36 A'   37 A'                 
 -0.399  -0.389  -0.335  -0.299  -0.203  -0.202
 12 A"   38 A'   39 A'   13 A"   14 A"   40 A'                                 
 -- Virtual --                   
 -0.110  -0.099  -0.007   0.013   0.017   0.032   0.043   0.052
 15 A"   41 A'   42 A'   43 A'   44 A'   45 A'   16 A"   46 A'                 
  0.067   0.072   0.073   0.074   0.091   0.110   0.112   0.116
 47 A'   48 A'   49 A'   17 A"   50 A'   18 A"   51 A'   19 A"                 
  0.125   0.150   0.167   0.171   0.198   0.205   0.243   0.261
 52 A'   53 A'   54 A'   55 A'   56 A'   57 A'   20 A"   58 A'                 
  0.299   0.305   0.326   0.333   0.354   0.356   0.367   0.386
 21 A"   59 A'   60 A'   61 A'   62 A'   22 A"   63 A'   64 A'                 
  0.404   0.417   0.423   0.446   0.453   0.464   0.503   0.512
 23 A"   65 A'   24 A"   66 A'   25 A"   67 A'   68 A'   26 A"                 
  0.518   0.559   0.565   0.576   0.625   0.651   0.715   0.738
 69 A'   70 A'   27 A"   71 A'   72 A'   73 A'   28 A"   74 A'                 
  0.766   0.802   0.808   0.818   0.847   0.875   0.918   0.965
 75 A'   29 A"   30 A"   76 A'   31 A"   77 A'   78 A'   79 A'                 
  1.034   1.076   1.120   1.208   1.216   1.239   1.326   1.381
 80 A'   81 A'   82 A'   32 A"   83 A'   84 A'   33 A"   85 A'                 
  1.389   1.396   1.416   1.424   1.451   1.503   1.548   1.609
 34 A"   86 A'   87 A'   35 A"   88 A'   89 A'   36 A"   90 A'                 
  1.655   1.669   1.830   1.899   2.036   2.119   2.201   2.214
 37 A"   91 A'   92 A'   93 A'   94 A'   95 A'   38 A"   39 A"                 
  2.252   2.277   2.364   2.443   2.621   2.670   2.768   2.904
 96 A'   97 A'   98 A'   99 A'   40 A"   41 A"  100 A'  101 A'                 
  3.019   3.355   3.749   3.787   3.906   3.960   3.971   4.017
102 A'  103 A'   42 A"  104 A'   43 A"   44 A"  105 A'   45 A"                 
  4.026   4.178   4.373   4.508   4.619   6.002   6.091   6.198
106 A'  107 A'  108 A'  109 A'  110 A'   46 A"  111 A'  112 A'                 
  6.280   6.362   6.498   9.814   9.839  23.398  23.439  25.756
 47 A"  113 A'  114 A'  115 A'  116 A'  117 A'  118 A'   48 A"                 
 25.776  25.890  25.943  26.303  26.477  27.955  28.346  28.411
 49 A"  119 A'  120 A'  121 A'  122 A'  123 A'   50 A"  124 A'                 
 28.436  28.529  28.559  28.560  28.649  28.784  66.735 127.891
125 A'   51 A"   52 A"  126 A'  127 A'  128 A'  129 A'   53 A"                 
127.942 128.013 151.737 215.832 215.8621901.910
130 A'  131 A'  132 A'  133 A'  134 A'  135 A'                                 
 --------------------------------------------------------------

          Ground-State Mulliken Net Atomic Charges

     Atom                 Charge (a.u.)
  ----------------------------------------
      1 Cl                    0.407280
      2 I                     0.118759
      3 F                    -0.044890
      4 Cl                    0.530385
      5 C                    -0.462630
      6 C                    -0.548904
  ----------------------------------------
  Sum of atomic charges =    -0.000000

 -----------------------------------------------------------------
                    Cartesian Multipole Moments
 -----------------------------------------------------------------
    Charge (ESU x 10^10)
                -0.0000
    Dipole Moment (Debye)
         X      -0.4508      Y      -0.2491      Z      -0.0000
       Tot       0.5151
    Quadrupole Moments (Debye-Ang)
        XX     -65.9766     XY       5.3694     YY     -72.2564
        XZ       0.0000     YZ       0.0000     ZZ     -69.5005
    Octopole Moments (Debye-Ang^2)
       XXX     -24.7884    XXY      14.1718    XYY     -11.8551
       YYY       5.2482    XXZ       0.0000    XYZ      -0.0000
       YYZ       0.0000    XZZ      -6.4657    YZZ       1.2537
       ZZZ      -0.0000
    Hexadecapole Moments (Debye-Ang^3)
      XXXX   -1382.6115   XXXY      28.4794   XXYY    -301.1371
      XYYY      -2.4642   YYYY    -453.7424   XXXZ       0.0000
      XXYZ       0.0000   XYYZ       0.0000   YYYZ       0.0000
      XXZZ    -252.7688   XYZZ      -5.2575   YYZZ     -89.4914
      XZZZ       0.0000   YZZZ       0.0000   ZZZZ     -85.3944
 -----------------------------------------------------------------
 Calculating analytic gradient of the SCF energy
 Gradient of SCF Energy
            1           2           3           4           5           6
    1  -0.0757138   0.3057818   0.0487008   0.0419167   0.1654944  -0.4861798
    2  -0.2495106  -0.5429143   0.1106421   0.4474047   0.1496522   0.0847258
    3   0.0000000   0.0000000  -0.0000000  -0.0000000  -0.0000000   0.0000000
 Max gradient component =       5.429E-01
 RMS gradient           =       2.317E-01
 Gradient time:  CPU 11.28 s  wall 2.92 s
 Geometry Optimization Parameters
   NAtoms,    NIC,     NZ,  NCons,   NDum,   NFix, NCnnct, MaxDiis
        6      37       0       0       0       0       0       0


** GEOMETRY OPTIMIZATION IN DELOCALIZED INTERNAL COORDINATES **
   Searching for a Minimum

   Optimization Cycle:   3

                       Coordinates (Angstroms)
     ATOM                X               Y               Z
      1  Cl        2.8125272162    0.8506701201    0.0000000000
      2  I        -1.3700572766    0.5917194925    0.0000000000
      3  F         2.9184237989   -1.1965135488    0.0000000000
      4  Cl       -1.0579373679   -1.5602617012    0.0000000000
      5  C         1.8589996504   -0.2811043614    0.0000000000
      6  C        -0.0910881979   -0.4448145691    0.0000000000
   Point Group: cs    Number of degrees of freedom:     9


   Energy is  -8015.441075968

 Hessian Updated using BFGS Update

 ** Taking Steepest Descent Step **
 Calculated Step too Large.  Step scaled by  0.545177
 Step Taken.  Stepsize is  0.300000

                             Maximum     Tolerance    Cnvgd?
         Gradient           0.329761      0.000300      NO
         Displacement       0.179778      0.001200      NO
         Energy change     -0.196935      0.000001      NO


 New Cartesian Coordinates Obtained by Inverse Iteration

 Displacement from previous Coordinates is:  0.180116
 ----------------------------------------------------------------
             Standard Nuclear Orientation (Angstroms)
    I     Atom           X                Y                Z
 ----------------------------------------------------------------
    1      Cl      2.8311850290     0.8742849953     0.0000000000
    2      I      -1.4096506104     0.6401508371     0.0000000000
    3      F       2.8939473807    -1.2112362772     0.0000000000
    4      Cl     -1.0449105841    -1.6032778815     0.0000000000
    5      C       1.8552403456    -0.2900975826     0.0000000000
    6      C      -0.0549437377    -0.4501286591     0.0000000000
 ----------------------------------------------------------------
 Molecular Point Group                 Cs    NOp =  2
 Largest Abelian Subgroup              Cs    NOp =  2
 Nuclear Repulsion Energy =   759.6484994947 hartrees
 There are       54 alpha and       54 beta electrons
 Applying Cartesian multipole field
    Component          Value
    ---------          -----
     (2,0,0)        1.00000E-11
     (0,2,0)        2.00000E-11
     (0,0,2)       -3.00000E-11
 Nucleus-field energy     =     0.0000000194 hartrees
 Requested basis set is 6-311++G(d,p)
 There are 68 shells and 188 basis functions
 A cutoff of  1.0D-11 yielded   1824 shell pairs
 There are     15085 function pairs (     16727 Cartesian)
 Smallest overlap matrix eigenvalue = 9.41E-05
 Guess MOs from SCF MO coefficient file

 -----------------------------------------------------------------------
  General SCF calculation program by
  Eric Jon Sundstrom, Paul Horn, Yuezhi Mao, Dmitri Zuev, Alec White,
  David Stuck, Shaama M.S., Shane Yost, Joonho Lee, David Small,
  Daniel Levine, Susi Lehtola, Hugh Burton, Evgeny Epifanovsky
 -----------------------------------------------------------------------
 Exchange:     0.2000 Hartree-Fock + 0.0800 Slater + 0.7200 B88
 Correlation:  0.1900 VWN1RPA + 0.8100 LYP
 Using SG-1 standard quadrature grid
 using 4 threads for integral computing
 -------------------------------------------------------
 OpenMP Integral computing Module                
 Release: version 2.0, May 2017, Q-Chem Inc. Pleasanton 
 -------------------------------------------------------
 -------------------------------------------------------
 OpenMP BLAS3 based DFT computing Module                
 Release: version 1.0, May 2013, Q-Chem Inc. Pittsburgh 
 -------------------------------------------------------
 A restricted SCF calculation will be
 performed using DIIS
 SCF converges when DIIS error is below 1.0e-08
 ---------------------------------------
  Cycle       Energy         DIIS error
 ---------------------------------------
    1   -8015.5742463976      1.30e-03  
    2   -8015.5707852621      1.53e-03  
    3   -8015.5660966601      1.68e-03  
    4   -8015.5790515278      6.95e-04  
    5   -8015.5816346551      8.25e-05  
    6   -8015.5816587124      3.05e-05  
    7   -8015.5816613048      1.10e-05  
    8   -8015.5816616791      1.68e-06  
    9   -8015.5816616905      5.80e-07  
   10   -8015.5816616925      2.47e-07  
   11   -8015.5816616929      9.15e-08  
   12   -8015.5816616928      1.60e-08  
   13   -8015.5816616930      5.96e-09  Convergence criterion met
 ---------------------------------------
 SCF time:   CPU 38.75s  wall 10.00s 
 SCF   energy in the final basis set =    -8015.5816616930
 Total energy in the final basis set =    -8015.5816616930

 --------------------------------------------------------------
             Orbital Energies (a.u.) and Symmetries
 --------------------------------------------------------------

 Alpha MOs, Restricted
 -- Occupied --                  
******* -176.32 -165.72 -165.72 -165.72 -101.60 -101.60  -35.82
  1 A'    2 A'    3 A'    1 A"    4 A'    5 A'    6 A'    7 A'                 
-31.311 -31.306 -31.306 -24.719 -22.961 -22.960 -22.960 -22.957
  8 A'    2 A"    9 A'   10 A'   11 A'    3 A"   12 A'    4 A"                 
-22.957 -10.364 -10.298  -9.524  -9.524  -7.288  -7.288  -7.279
 13 A'   14 A'   15 A'   16 A'   17 A'   18 A'   19 A'    5 A"                 
 -7.279  -7.278  -7.277  -6.374  -4.788  -4.772  -4.771  -2.060
 20 A'    6 A"   21 A'   22 A'   23 A'    7 A"   24 A'   25 A'                 
 -2.051  -2.050  -2.036  -2.035  -1.268  -1.043  -0.963  -0.750
 26 A'    8 A"   27 A'    9 A"   28 A'   29 A'   30 A'   31 A'                 
 -0.665  -0.606  -0.547  -0.532  -0.514  -0.476  -0.474  -0.445
 32 A'   33 A'   34 A'   35 A'   10 A"   11 A"   36 A'   37 A'                 
 -0.396  -0.386  -0.338  -0.298  -0.215  -0.209
 12 A"   38 A'   39 A'   13 A"   40 A'   14 A"                                 
 -- Virtual --                   
 -0.108  -0.092  -0.009   0.012   0.014   0.033   0.046   0.047
 15 A"   41 A'   42 A'   43 A'   44 A'   45 A'   16 A"   46 A'                 
  0.068   0.073   0.075   0.075   0.089   0.109   0.111   0.116
 47 A'   48 A'   49 A'   17 A"   50 A'   51 A'   18 A"   19 A"                 
  0.122   0.147   0.166   0.173   0.195   0.203   0.239   0.257
 52 A'   53 A'   54 A'   55 A'   56 A'   57 A'   20 A"   58 A'                 
  0.295   0.298   0.322   0.335   0.355   0.361   0.377   0.390
 59 A'   21 A"   60 A'   61 A'   62 A'   22 A"   63 A'   64 A'                 
  0.418   0.420   0.428   0.442   0.446   0.456   0.495   0.510
 23 A"   65 A'   24 A"   25 A"   66 A'   67 A'   68 A'   69 A'                 
  0.517   0.542   0.565   0.583   0.623   0.656   0.713   0.741
 26 A"   70 A'   27 A"   71 A'   72 A'   73 A'   28 A"   74 A'                 
  0.765   0.792   0.808   0.813   0.842   0.871   0.921   0.954
 75 A'   76 A'   29 A"   30 A"   31 A"   77 A'   78 A'   79 A'                 
  1.025   1.039   1.122   1.197   1.202   1.217   1.324   1.376
 80 A'   81 A'   82 A'   83 A'   32 A"   84 A'   33 A"   34 A"                 
  1.388   1.391   1.416   1.417   1.443   1.502   1.528   1.614
 85 A'   86 A'   87 A'   35 A"   88 A'   89 A'   36 A"   90 A'                 
  1.647   1.650   1.807   1.888   2.026   2.111   2.209   2.217
 37 A"   91 A'   92 A'   93 A'   94 A'   95 A'   38 A"   39 A"                 
  2.255   2.276   2.380   2.461   2.613   2.675   2.752   2.891
 96 A'   97 A'   98 A'   99 A'   40 A"   41 A"  100 A'  101 A'                 
  3.001   3.375   3.746   3.777   3.912   3.959   3.971   4.016
102 A'  103 A'   42 A"  104 A'   43 A"   44 A"  105 A'   45 A"                 
  4.021   4.153   4.293   4.488   4.629   5.998   6.080   6.181
106 A'  107 A'  108 A'  109 A'  110 A'   46 A"  111 A'  112 A'                 
  6.276   6.359   6.500   9.790   9.813  23.368  23.389  25.763
 47 A"  113 A'  114 A'  115 A'  116 A'  117 A'  118 A'   48 A"                 
 25.783  25.885  25.926  26.257  26.427  27.935  28.342  28.404
 49 A"  119 A'  120 A'  121 A'  122 A'  123 A'   50 A"  124 A'                 
 28.437  28.528  28.557  28.557  28.627  28.734  66.729 127.886
125 A'   51 A"   52 A"  126 A'  127 A'  128 A'  129 A'   53 A"                 
127.933 127.997 151.718 215.797 215.8261901.887
130 A'  131 A'  132 A'  133 A'  134 A'  135 A'                                 

 Beta MOs, Restricted
 -- Occupied --                  
******* -176.32 -165.72 -165.72 -165.72 -101.60 -101.60  -35.82
  1 A'    2 A'    3 A'    1 A"    4 A'    5 A'    6 A'    7 A'                 
-31.311 -31.306 -31.306 -24.719 -22.961 -22.960 -22.960 -22.957
  8 A'    2 A"    9 A'   10 A'   11 A'    3 A"   12 A'    4 A"                 
-22.957 -10.364 -10.298  -9.524  -9.524  -7.288  -7.288  -7.279
 13 A'   14 A'   15 A'   16 A'   17 A'   18 A'   19 A'    5 A"                 
 -7.279  -7.278  -7.277  -6.374  -4.788  -4.772  -4.771  -2.060
 20 A'    6 A"   21 A'   22 A'   23 A'    7 A"   24 A'   25 A'                 
 -2.051  -2.050  -2.036  -2.035  -1.268  -1.043  -0.963  -0.750
 26 A'    8 A"   27 A'    9 A"   28 A'   29 A'   30 A'   31 A'                 
 -0.665  -0.606  -0.547  -0.532  -0.514  -0.476  -0.474  -0.445
 32 A'   33 A'   34 A'   35 A'   10 A"   11 A"   36 A'   37 A'                 
 -0.396  -0.386  -0.338  -0.298  -0.215  -0.209
 12 A"   38 A'   39 A'   13 A"   40 A'   14 A"                                 
 -- Virtual --                   
 -0.108  -0.092  -0.009   0.012   0.014   0.033   0.046   0.047
 15 A"   41 A'   42 A'   43 A'   44 A'   45 A'   16 A"   46 A'                 
  0.068   0.073   0.075   0.075   0.089   0.109   0.111   0.116
 47 A'   48 A'   49 A'   17 A"   50 A'   51 A'   18 A"   19 A"                 
  0.122   0.147   0.166   0.173   0.195   0.203   0.239   0.257
 52 A'   53 A'   54 A'   55 A'   56 A'   57 A'   20 A"   58 A'                 
  0.295   0.298   0.322   0.335   0.355   0.361   0.377   0.390
 59 A'   21 A"   60 A'   61 A'   62 A'   22 A"   63 A'   64 A'                 
  0.418   0.420   0.428   0.442   0.446   0.456   0.495   0.510
 23 A"   65 A'   24 A"   25 A"   66 A'   67 A'   68 A'   69 A'                 
  0.517   0.542   0.565   0.583   0.623   0.656   0.713   0.741
 26 A"   70 A'   27 A"   71 A'   72 A'   73 A'   28 A"   74 A'                 
  0.765   0.792   0.808   0.813   0.842   0.871   0.921   0.954
 75 A'   76 A'   29 A"   30 A"   31 A"   77 A'   78 A'   79 A'                 
  1.025   1.039   1.122   1.197   1.202   1.217   1.324   1.376
 80 A'   81 A'   82 A'   83 A'   32 A"   84 A'   33 A"   34 A"                 
  1.388   1.391   1.416   1.417   1.443   1.502   1.528   1.614
 85 A'   86 A'   87 A'   35 A"   88 A'   89 A'   36 A"   90 A'                 
  1.647   1.650   1.807   1.888   2.026   2.111   2.209   2.217
 37 A"   91 A'   92 A'   93 A'   94 A'   95 A'   38 A"   39 A"                 
  2.255   2.276   2.380   2.461   2.613   2.675   2.752   2.891
 96 A'   97 A'   98 A'   99 A'   40 A"   41 A"  100 A'  101 A'                 
  3.001   3.375   3.746   3.777   3.912   3.959   3.971   4.016
102 A'  103 A'   42 A"  104 A'   43 A"   44 A"  105 A'   45 A"                 
  4.021   4.153   4.293   4.488   4.629   5.998   6.080   6.181
106 A'  107 A'  108 A'  109 A'  110 A'   46 A"  111 A'  112 A'                 
  6.276   6.359   6.500   9.790   9.813  23.368  23.389  25.763
 47 A"  113 A'  114 A'  115 A'  116 A'  117 A'  118 A'   48 A"                 
 25.783  25.885  25.926  26.257  26.427  27.935  28.342  28.404
 49 A"  119 A'  120 A'  121 A'  122 A'  123 A'   50 A"  124 A'                 
 28.437  28.528  28.557  28.557  28.627  28.734  66.729 127.886
125 A'   51 A"   52 A"  126 A'  127 A'  128 A'  129 A'   53 A"                 
127.933 127.997 151.718 215.797 215.8261901.887
130 A'  131 A'  132 A'  133 A'  134 A'  135 A'                                 
 --------------------------------------------------------------

          Ground-State Mulliken Net Atomic Charges

     Atom                 Charge (a.u.)
  ----------------------------------------
      1 Cl                    0.382178
      2 I                     0.106472
      3 F                    -0.031889
      4 Cl                    0.504152
      5 C                    -0.471917
      6 C                    -0.488996
  ----------------------------------------
  Sum of atomic charges =    -0.000000

 -----------------------------------------------------------------
                    Cartesian Multipole Moments
 -----------------------------------------------------------------
    Charge (ESU x 10^10)
                -0.0000
    Dipole Moment (Debye)
         X      -0.5548      Y      -0.0701      Z       0.0000
       Tot       0.5592
    Quadrupole Moments (Debye-Ang)
        XX     -65.8417     XY       4.5878     YY     -71.9692
        XZ      -0.0000     YZ      -0.0000     ZZ     -69.8730
    Octopole Moments (Debye-Ang^2)
       XXX     -24.4998    XXY      13.2840    XYY     -11.3309
       YYY       3.0575    XXZ       0.0000    XYZ       0.0000
       YYZ       0.0000    XZZ      -6.0116    YZZ       0.3825
       ZZZ       0.0000
    Hexadecapole Moments (Debye-Ang^3)
      XXXX   -1398.6652   XXXY      26.9847   XXYY    -305.9730
      XYYY       0.6568   YYYY    -475.2785   XXXZ      -0.0000
      XXYZ      -0.0000   XYYZ      -0.0000   YYYZ      -0.0000
      XXZZ    -256.5469   XYZZ      -4.2817   YYZZ     -93.3950
      XZZZ      -0.0000   YZZZ      -0.0000   ZZZZ     -86.0362
 -----------------------------------------------------------------
 Calculating analytic gradient of the SCF energy
 Gradient of SCF Energy
            1           2           3           4           5           6
    1  -0.0486780   0.1829268   0.0494764   0.0181828   0.1448626  -0.3467705
    2  -0.1996672  -0.3782368   0.0974908   0.3435247   0.1135211   0.0233675
    3   0.0000000   0.0000000   0.0000000   0.0000000  -0.0000000  -0.0000000
 Max gradient component =       3.782E-01
 RMS gradient           =       1.673E-01
 Gradient time:  CPU 11.11 s  wall 2.88 s
 Geometry Optimization Parameters
   NAtoms,    NIC,     NZ,  NCons,   NDum,   NFix, NCnnct, MaxDiis
        6      37       0       0       0       0       0       0

 Cartesian Hessian Update
 Hessian Updated using BFGS Update


** GEOMETRY OPTIMIZATION IN DELOCALIZED INTERNAL COORDINATES **
   Searching for a Minimum

   Optimization Cycle:   4

                       Coordinates (Angstroms)
     ATOM                X               Y               Z
      1  Cl        2.8311850290    0.8742849953    0.0000000000
      2  I        -1.4096506104    0.6401508371    0.0000000000
      3  F         2.8939473807   -1.2112362772    0.0000000000
      4  Cl       -1.0449105841   -1.6032778815    0.0000000000
      5  C         1.8552403456   -0.2900975826    0.0000000000
      6  C        -0.0549437377   -0.4501286591    0.0000000000
   Point Group: cs    Number of degrees of freedom:     9


   Energy is  -8015.581661693

 Hessian Updated using BFGS Update

  9 Hessian modes will be used to form the next step
  Hessian Eigenvalues:
     0.085407    0.185139    0.250024    0.250320    0.321656    0.389504
     0.671719    0.961733    1.154514

 Minimum Search - Taking Simple RFO Step
 Searching for Lamda that Minimizes Along All modes
 Value Taken    Lamda =  -0.26767713
 Calculated Step too Large.  Step scaled by  0.415463
 Step Taken.  Stepsize is  0.300000

                             Maximum     Tolerance    Cnvgd?
         Gradient           0.242519      0.000300      NO
         Displacement       0.186678      0.001200      NO
         Energy change     -0.140586      0.000001      NO


 New Cartesian Coordinates Obtained by Inverse Iteration

 Displacement from previous Coordinates is:  0.286218
 ----------------------------------------------------------------
             Standard Nuclear Orientation (Angstroms)
    I     Atom           X                Y                Z
 ----------------------------------------------------------------
    1      Cl      2.7904285139     0.8993551475     0.0000000000
    2      I      -1.3728760034     0.6841013167     0.0000000000
    3      F       2.8170483736    -1.2354311118     0.0000000000
    4      Cl     -0.9817343500    -1.6417532681     0.0000000000
    5      C       1.8131987948    -0.2976800686     0.0000000000
    6      C       0.0048024941    -0.4488965837     0.0000000000
 ----------------------------------------------------------------
 Molecular Point Group                 Cs    NOp =  2
 Largest Abelian Subgroup              Cs    NOp =  2
 Nuclear Repulsion Energy =   754.5801924553 hartrees
 There are       54 alpha and       54 beta electrons
 Applying Cartesian multipole field
    Component          Value
    ---------          -----
     (2,0,0)        1.00000E-11
     (0,2,0)        2.00000E-11
     (0,0,2)       -3.00000E-11
 Nucleus-field energy     =     0.0000000193 hartrees
 Requested basis set is 6-311++G(d,p)
 There are 68 shells and 188 basis functions
 A cutoff of  1.0D-11 yielded   1828 shell pairs
 There are     15094 function pairs (     16732 Cartesian)
 Smallest overlap matrix eigenvalue = 7.97E-05
 Guess MOs from SCF MO coefficient file

 -----------------------------------------------------------------------
  General SCF calculation program by
  Eric Jon Sundstrom, Paul Horn, Yuezhi Mao, Dmitri Zuev, Alec White,
  David Stuck, Shaama M.S., Shane Yost, Joonho Lee, David Small,
  Daniel Levine, Susi Lehtola, Hugh Burton, Evgeny Epifanovsky
 -----------------------------------------------------------------------
 Exchange:     0.2000 Hartree-Fock + 0.0800 Slater + 0.7200 B88
 Correlation:  0.1900 VWN1RPA + 0.8100 LYP
 Using SG-1 standard quadrature grid
 using 4 threads for integral computing
 -------------------------------------------------------
 OpenMP Integral computing Module                
 Release: version 2.0, May 2017, Q-Chem Inc. Pleasanton 
 -------------------------------------------------------
 -------------------------------------------------------
 OpenMP BLAS3 based DFT computing Module                
 Release: version 1.0, May 2013, Q-Chem Inc. Pittsburgh 
 -------------------------------------------------------
 A restricted SCF calculation will be
 performed using DIIS
 SCF converges when DIIS error is below 1.0e-08
 ---------------------------------------
  Cycle       Energy         DIIS error
 ---------------------------------------
    1   -8015.6801054621      9.44e-04  
    2   -8015.6834001886      6.29e-04  
    3   -8015.6777379024      1.19e-03  
    4   -8015.6849102817      2.52e-04  
    5   -8015.6852181563      5.53e-05  
    6   -8015.6852305278      1.54e-05  
    7   -8015.6852316071      6.03e-06  
    8   -8015.6852317106      2.00e-06  
    9   -8015.6852317254      5.97e-07  
   10   -8015.6852317267      2.07e-07  
   11   -8015.6852317269      7.62e-08  
   12   -8015.6852317269      1.33e-08  
   13   -8015.6852317268      3.85e-09  Convergence criterion met
 ---------------------------------------
 SCF time:   CPU 38.95s  wall 10.00s 
 SCF   energy in the final basis set =    -8015.6852317268
 Total energy in the final basis set =    -8015.6852317268

 --------------------------------------------------------------
             Orbital Energies (a.u.) and Symmetries
 --------------------------------------------------------------

 Alpha MOs, Restricted
 -- Occupied --                  
******* -176.32 -165.72 -165.72 -165.72 -101.60 -101.59  -35.82
  1 A'    2 A'    3 A'    1 A"    4 A'    5 A'    6 A'    7 A'                 
-31.311 -31.306 -31.306 -24.723 -22.961 -22.960 -22.960 -22.957
  8 A'    2 A"    9 A'   10 A'   11 A'    3 A"   12 A'    4 A"                 
-22.957 -10.365 -10.300  -9.521  -9.517  -7.285  -7.281  -7.276
 13 A'   14 A'   15 A'   16 A'   17 A'   18 A'   19 A'    5 A"                 
 -7.274  -7.271  -7.271  -6.373  -4.786  -4.771  -4.770  -2.057
 20 A'   21 A'    6 A"   22 A'   23 A'    7 A"   24 A'   25 A'                 
 -2.049  -2.048  -2.034  -2.034  -1.271  -1.017  -0.955  -0.746
 26 A'    8 A"   27 A'    9 A"   28 A'   29 A'   30 A'   31 A'                 
 -0.672  -0.605  -0.547  -0.534  -0.515  -0.466  -0.462  -0.445
 32 A'   33 A'   34 A'   35 A'   10 A"   36 A'   11 A"   37 A'                 
 -0.394  -0.384  -0.344  -0.299  -0.226  -0.215
 12 A"   38 A'   39 A'   13 A"   40 A'   14 A"                                 
 -- Virtual --                   
 -0.100  -0.065  -0.011   0.011   0.015   0.036   0.047   0.048
 15 A"   41 A'   42 A'   43 A'   44 A'   45 A'   46 A'   16 A"                 
  0.071   0.075   0.076   0.076   0.088   0.105   0.112   0.116
 47 A'   48 A'   49 A'   17 A"   50 A'   51 A'   18 A"   19 A"                 
  0.121   0.146   0.165   0.182   0.195   0.203   0.238   0.260
 52 A'   53 A'   54 A'   55 A'   56 A'   57 A'   20 A"   58 A'                 
  0.293   0.301   0.320   0.337   0.355   0.365   0.388   0.390
 59 A'   21 A"   60 A'   61 A'   62 A'   22 A"   63 A'   64 A'                 
  0.425   0.426   0.432   0.437   0.446   0.456   0.490   0.501
 65 A'   23 A"   24 A"   25 A"   66 A'   67 A'   68 A'   69 A'                 
  0.524   0.537   0.564   0.589   0.631   0.660   0.712   0.750
 26 A"   70 A'   27 A"   71 A'   72 A'   73 A'   28 A"   74 A'                 
  0.760   0.786   0.813   0.820   0.844   0.884   0.930   0.954
 75 A'   76 A'   29 A"   30 A"   31 A"   77 A'   78 A'   79 A'                 
  1.008   1.036   1.142   1.180   1.193   1.205   1.323   1.361
 80 A'   81 A'   82 A'   83 A'   32 A"   84 A'   33 A"   34 A"                 
  1.391   1.406   1.407   1.425   1.437   1.509   1.523   1.628
 85 A'   86 A'   35 A"   87 A'   88 A'   89 A'   36 A"   90 A'                 
  1.640   1.671   1.782   1.888   2.033   2.146   2.216   2.221
 91 A'   37 A"   92 A'   93 A'   94 A'   95 A'   38 A"   39 A"                 
  2.260   2.279   2.396   2.484   2.604   2.690   2.753   2.898
 96 A'   97 A'   98 A'   99 A'   40 A"   41 A"  100 A'  101 A'                 
  3.004   3.471   3.744   3.767   3.922   3.956   3.980   4.016
102 A'  103 A'   42 A"  104 A'   43 A"   44 A"  105 A'   45 A"                 
  4.017   4.143   4.268   4.480   4.653   5.998   6.075   6.176
106 A'  107 A'  108 A'  109 A'  110 A'   46 A"  111 A'  112 A'                 
  6.276   6.359   6.512   9.783   9.799  23.354  23.378  25.767
 47 A"  113 A'  114 A'  115 A'  116 A'  117 A'  118 A'   48 A"                 
 25.791  25.891  25.918  26.244  26.444  27.926  28.341  28.400
 49 A"  119 A'  120 A'  121 A'  122 A'  123 A'   50 A"  124 A'                 
 28.435  28.526  28.555  28.556  28.618  28.718  66.725 127.885
125 A'   51 A"  126 A'   52 A"  127 A'  128 A'  129 A'   53 A"                 
127.929 127.989 151.710 215.783 215.8081901.879
130 A'  131 A'  132 A'  133 A'  134 A'  135 A'                                 

 Beta MOs, Restricted
 -- Occupied --                  
******* -176.32 -165.72 -165.72 -165.72 -101.60 -101.59  -35.82
  1 A'    2 A'    3 A'    1 A"    4 A'    5 A'    6 A'    7 A'                 
-31.311 -31.306 -31.306 -24.723 -22.961 -22.960 -22.960 -22.957
  8 A'    2 A"    9 A'   10 A'   11 A'    3 A"   12 A'    4 A"                 
-22.957 -10.365 -10.300  -9.521  -9.517  -7.285  -7.281  -7.276
 13 A'   14 A'   15 A'   16 A'   17 A'   18 A'   19 A'    5 A"                 
 -7.274  -7.271  -7.271  -6.373  -4.786  -4.771  -4.770  -2.057
 20 A'   21 A'    6 A"   22 A'   23 A'    7 A"   24 A'   25 A'                 
 -2.049  -2.048  -2.034  -2.034  -1.271  -1.017  -0.955  -0.746
 26 A'    8 A"   27 A'    9 A"   28 A'   29 A'   30 A'   31 A'                 
 -0.672  -0.605  -0.547  -0.534  -0.515  -0.466  -0.462  -0.445
 32 A'   33 A'   34 A'   35 A'   10 A"   36 A'   11 A"   37 A'                 
 -0.394  -0.384  -0.344  -0.299  -0.226  -0.215
 12 A"   38 A'   39 A'   13 A"   40 A'   14 A"                                 
 -- Virtual --                   
 -0.100  -0.065  -0.011   0.011   0.015   0.036   0.047   0.048
 15 A"   41 A'   42 A'   43 A'   44 A'   45 A'   46 A'   16 A"                 
  0.071   0.075   0.076   0.076   0.088   0.105   0.112   0.116
 47 A'   48 A'   49 A'   17 A"   50 A'   51 A'   18 A"   19 A"                 
  0.121   0.146   0.165   0.182   0.195   0.203   0.238   0.260
 52 A'   53 A'   54 A'   55 A'   56 A'   57 A'   20 A"   58 A'                 
  0.293   0.301   0.320   0.337   0.355   0.365   0.388   0.390
 59 A'   21 A"   60 A'   61 A'   62 A'   22 A"   63 A'   64 A'                 
  0.425   0.426   0.432   0.437   0.446   0.456   0.490   0.501
 65 A'   23 A"   24 A"   25 A"   66 A'   67 A'   68 A'   69 A'                 
  0.524   0.537   0.564   0.589   0.631   0.660   0.712   0.750
 26 A"   70 A'   27 A"   71 A'   72 A'   73 A'   28 A"   74 A'                 
  0.760   0.786   0.813   0.820   0.844   0.884   0.930   0.954
 75 A'   76 A'   29 A"   30 A"   31 A"   77 A'   78 A'   79 A'                 
  1.008   1.036   1.142   1.180   1.193   1.205   1.323   1.361
 80 A'   81 A'   82 A'   83 A'   32 A"   84 A'   33 A"   34 A"                 
  1.391   1.406   1.407   1.425   1.437   1.509   1.523   1.628
 85 A'   86 A'   35 A"   87 A'   88 A'   89 A'   36 A"   90 A'                 
  1.640   1.671   1.782   1.888   2.033   2.146   2.216   2.221
 91 A'   37 A"   92 A'   93 A'   94 A'   95 A'   38 A"   39 A"                 
  2.260   2.279   2.396   2.484   2.604   2.690   2.753   2.898
 96 A'   97 A'   98 A'   99 A'   40 A"   41 A"  100 A'  101 A'                 
  3.004   3.471   3.744   3.767   3.922   3.956   3.980   4.016
102 A'  103 A'   42 A"  104 A'   43 A"   44 A"  105 A'   45 A"                 
  4.017   4.143   4.268   4.480   4.653   5.998   6.075   6.176
106 A'  107 A'  108 A'  109 A'  110 A'   46 A"  111 A'  112 A'                 
  6.276   6.359   6.512   9.783   9.799  23.354  23.378  25.767
 47 A"  113 A'  114 A'  115 A'  116 A'  117 A'  118 A'   48 A"                 
 25.791  25.891  25.918  26.244  26.444  27.926  28.341  28.400
 49 A"  119 A'  120 A'  121 A'  122 A'  123 A'   50 A"  124 A'                 
 28.435  28.526  28.555  28.556  28.618  28.718  66.725 127.885
125 A'   51 A"  126 A'   52 A"  127 A'  128 A'  129 A'   53 A"                 
127.929 127.989 151.710 215.783 215.8081901.879
130 A'  131 A'  132 A'  133 A'  134 A'  135 A'                                 
 --------------------------------------------------------------

          Ground-State Mulliken Net Atomic Charges

     Atom                 Charge (a.u.)
  ----------------------------------------
      1 Cl                    0.367826
      2 I                     0.124078
      3 F                    -0.022525
      4 Cl                    0.467295
      5 C                    -0.489066
      6 C                    -0.447608
  ----------------------------------------
  Sum of atomic charges =     0.000000

 -----------------------------------------------------------------
                    Cartesian Multipole Moments
 -----------------------------------------------------------------
    Charge (ESU x 10^10)
                 0.0000
    Dipole Moment (Debye)
         X      -0.5953      Y       0.1356      Z       0.0000
       Tot       0.6106
    Quadrupole Moments (Debye-Ang)
        XX     -66.0684     XY       3.8380     YY     -71.6928
        XZ      -0.0000     YZ      -0.0000     ZZ     -69.9477
    Octopole Moments (Debye-Ang^2)
       XXX     -28.6094    XXY      12.2781    XYY     -12.4733
       YYY       1.1628    XXZ       0.0000    XYZ      -0.0000
       YYZ       0.0000    XZZ      -7.1398    YZZ      -0.5087
       ZZZ       0.0000
    Hexadecapole Moments (Debye-Ang^3)
      XXXX   -1341.3339   XXXY      24.5222   XXYY    -297.5499
      XYYY       3.7285   YYYY    -496.2751   XXXZ      -0.0000
      XXYZ       0.0000   XYYZ      -0.0000   YYYZ      -0.0000
      XXZZ    -246.5790   XYZZ      -3.4733   YYZZ     -97.2666
      XZZZ      -0.0000   YZZZ       0.0000   ZZZZ     -85.9578
 -----------------------------------------------------------------
 Calculating analytic gradient of the SCF energy
 Gradient of SCF Energy
            1           2           3           4           5           6
    1  -0.0358975   0.1352095   0.0463447   0.0098981   0.1444860  -0.3000408
    2  -0.1632743  -0.2973531   0.0813747   0.2771182   0.0937776   0.0083569
    3  -0.0000000  -0.0000000  -0.0000000  -0.0000000   0.0000000   0.0000000
 Max gradient component =       3.000E-01
 RMS gradient           =       1.375E-01
 Gradient time:  CPU 11.26 s  wall 2.92 s
 Geometry Optimization Parameters
   NAtoms,    NIC,     NZ,  NCons,   NDum,   NFix, NCnnct, MaxDiis
        6      37       0       0       0       0       0       0

 Cartesian Hessian Update
 Hessian Updated using BFGS Update


** GEOMETRY OPTIMIZATION IN DELOCALIZED INTERNAL COORDINATES **
   Searching for a Minimum

   Optimization Cycle:   5

                       Coordinates (Angstroms)
     ATOM                X               Y               Z
      1  Cl        2.7904285139    0.8993551475    0.0000000000
      2  I        -1.3728760034    0.6841013167    0.0000000000
      3  F         2.8170483736   -1.2354311118    0.0000000000
      4  Cl       -0.9817343500   -1.6417532681    0.0000000000
      5  C         1.8131987948   -0.2976800686    0.0000000000
      6  C         0.0048024941   -0.4488965837    0.0000000000
   Point Group: cs    Number of degrees of freedom:     9


   Energy is  -8015.685231727

 Hessian Updated using BFGS Update

  9 Hessian modes will be used to form the next step
  Hessian Eigenvalues:
     0.053696    0.188571    0.249740    0.250203    0.323969    0.386630
     0.701791    0.961762    1.166088

 Minimum Search - Taking Simple RFO Step
 Searching for Lamda that Minimizes Along All modes
 Value Taken    Lamda =  -0.25486784
 Calculated Step too Large.  Step scaled by  0.359970
 Step Taken.  Stepsize is  0.300000

                             Maximum     Tolerance    Cnvgd?
         Gradient           0.209641      0.000300      NO
         Displacement       0.195168      0.001200      NO
         Energy change     -0.103570      0.000001      NO


 New Cartesian Coordinates Obtained by Inverse Iteration

 Displacement from previous Coordinates is:  0.318402
 ----------------------------------------------------------------
             Standard Nuclear Orientation (Angstroms)
    I     Atom           X                Y                Z
 ----------------------------------------------------------------
    1      Cl      2.7406875216     0.9188645028     0.0000000000
    2      I      -1.3237812381     0.7219891999     0.0000000000
    3      F       2.7299095317    -1.2564569998     0.0000000000
    4      Cl     -0.9092428432    -1.6743992477     0.0000000000
    5      C       1.7610212689    -0.3045815311     0.0000000000
    6      C       0.0722735822    -0.4457204922     0.0000000000
 ----------------------------------------------------------------
 Molecular Point Group                 Cs    NOp =  2
 Largest Abelian Subgroup              Cs    NOp =  2
 Nuclear Repulsion Energy =   754.1960148894 hartrees
 There are       54 alpha and       54 beta electrons
 Applying Cartesian multipole field
    Component          Value
    ---------          -----
     (2,0,0)        1.00000E-11
     (0,2,0)        2.00000E-11
     (0,0,2)       -3.00000E-11
 Nucleus-field energy     =     0.0000000190 hartrees
 Requested basis set is 6-311++G(d,p)
 There are 68 shells and 188 basis functions
 A cutoff of  1.0D-11 yielded   1837 shell pairs
 There are     15179 function pairs (     16829 Cartesian)
 Smallest overlap matrix eigenvalue = 6.20E-05
 Guess MOs from SCF MO coefficient file

 -----------------------------------------------------------------------
  General SCF calculation program by
  Eric Jon Sundstrom, Paul Horn, Yuezhi Mao, Dmitri Zuev, Alec White,
  David Stuck, Shaama M.S., Shane Yost, Joonho Lee, David Small,
  Daniel Levine, Susi Lehtola, Hugh Burton, Evgeny Epifanovsky
 -----------------------------------------------------------------------
 Exchange:     0.2000 Hartree-Fock + 0.0800 Slater + 0.7200 B88
 Correlation:  0.1900 VWN1RPA + 0.8100 LYP
 Using SG-1 standard quadrature grid
 using 4 threads for integral computing
 -------------------------------------------------------
 OpenMP Integral computing Module                
 Release: version 2.0, May 2017, Q-Chem Inc. Pleasanton 
 -------------------------------------------------------
 -------------------------------------------------------
 OpenMP BLAS3 based DFT computing Module                
 Release: version 1.0, May 2013, Q-Chem Inc. Pittsburgh 
 -------------------------------------------------------
 A restricted SCF calculation will be
 performed using DIIS
 SCF converges when DIIS error is below 1.0e-08
 ---------------------------------------
  Cycle       Energy         DIIS error
 ---------------------------------------
    1   -8015.7673448606      9.50e-04  
    2   -8015.7714631861      4.43e-04  
    3   -8015.7685142742      8.70e-04  
    4   -8015.7722096134      1.74e-04  
    5   -8015.7723411546      4.61e-05  
    6   -8015.7723463100      1.15e-05  
    7   -8015.7723467437      2.99e-06  
    8   -8015.7723467795      1.55e-06  
    9   -8015.7723467900      3.94e-07  
   10   -8015.7723467904      1.26e-07  
   11   -8015.7723467906      4.99e-08  
   12   -8015.7723467905      9.51e-09  Convergence criterion met
 ---------------------------------------
 SCF time:   CPU 36.40s  wall 10.00s 
 SCF   energy in the final basis set =    -8015.7723467905
 Total energy in the final basis set =    -8015.7723467905

 --------------------------------------------------------------
             Orbital Energies (a.u.) and Symmetries
 --------------------------------------------------------------

 Alpha MOs, Restricted
 -- Occupied --                  
******* -176.32 -165.72 -165.72 -165.72 -101.60 -101.59  -35.82
  1 A'    2 A'    3 A'    1 A"    4 A'    5 A'    6 A'    7 A'                 
-31.311 -31.306 -31.305 -24.726 -22.961 -22.960 -22.960 -22.956
  8 A'    2 A"    9 A'   10 A'   11 A'    3 A"   12 A'    4 A"                 
-22.956 -10.363 -10.300  -9.519  -9.512  -7.283  -7.276  -7.273
 13 A'   14 A'   15 A'   16 A'   17 A'   18 A'   19 A'    5 A"                 
 -7.272  -7.266  -7.266  -6.371  -4.785  -4.769  -4.769  -2.054
 20 A'    6 A"   21 A'   22 A'   23 A'    7 A"   24 A'   25 A'                 
 -2.047  -2.047  -2.033  -2.033  -1.276  -0.998  -0.948  -0.745
 26 A'    8 A"   27 A'    9 A"   28 A'   29 A'   30 A'   31 A'                 
 -0.682  -0.609  -0.548  -0.537  -0.517  -0.460  -0.451  -0.443
 32 A'   33 A'   34 A'   35 A'   10 A"   36 A'   11 A"   37 A'                 
 -0.392  -0.382  -0.348  -0.300  -0.235  -0.224
 12 A"   38 A'   39 A'   13 A"   40 A'   14 A"                                 
 -- Virtual --                   
 -0.089  -0.041  -0.011   0.009   0.020   0.040   0.048   0.050
 15 A"   41 A'   42 A'   43 A'   44 A'   45 A'   46 A'   16 A"                 
  0.074   0.075   0.077   0.081   0.088   0.104   0.112   0.116
 47 A'   48 A'   17 A"   49 A'   50 A'   51 A'   18 A"   19 A"                 
  0.122   0.145   0.164   0.193   0.196   0.204   0.238   0.265
 52 A'   53 A'   54 A'   55 A'   56 A'   57 A'   20 A"   58 A'                 
  0.292   0.304   0.319   0.338   0.354   0.369   0.388   0.400
 59 A'   21 A"   60 A'   61 A'   62 A'   22 A"   63 A'   64 A'                 
  0.430   0.430   0.431   0.439   0.443   0.460   0.482   0.495
 65 A'   23 A"   24 A"   25 A"   66 A'   67 A'   68 A'   69 A'                 
  0.531   0.541   0.564   0.590   0.644   0.665   0.711   0.746
 26 A"   70 A'   27 A"   71 A'   72 A'   73 A'   28 A"   74 A'                 
  0.764   0.791   0.816   0.826   0.850   0.893   0.938   0.958
 75 A'   76 A'   29 A"   30 A"   31 A"   77 A'   78 A'   79 A'                 
  0.987   1.052   1.153   1.178   1.182   1.195   1.322   1.345
 80 A'   81 A'   82 A'   83 A'   32 A"   84 A'   33 A"   34 A"                 
  1.394   1.395   1.404   1.431   1.455   1.525   1.530   1.635
 85 A'   35 A"   86 A'   87 A'   88 A'   89 A'   36 A"   90 A'                 
  1.641   1.713   1.768   1.892   2.047   2.201   2.220   2.225
 91 A'   37 A"   92 A'   93 A'   94 A'   95 A'   38 A"   39 A"                 
  2.269   2.286   2.412   2.505   2.596   2.714   2.786   2.908
 96 A'   97 A'   98 A'   99 A'   40 A"   41 A"  100 A'  101 A'                 
  3.016   3.572   3.742   3.763   3.934   3.955   3.993   4.014
102 A'  103 A'   42 A"  104 A'   43 A"   44 A"  105 A'  106 A'                 
  4.018   4.135   4.256   4.479   4.683   5.998   6.072   6.173
 45 A"  107 A'  108 A'  109 A'  110 A'   46 A"  111 A'  112 A'                 
  6.276   6.359   6.532   9.781   9.789  23.357  23.388  25.770
 47 A"  113 A'  114 A'  115 A'  116 A'  117 A'  118 A'   48 A"                 
 25.797  25.892  25.926  26.250  26.479  27.921  28.342  28.396
 49 A"  119 A'  120 A'  121 A'  122 A'  123 A'   50 A"  124 A'                 
 28.432  28.526  28.553  28.556  28.614  28.711  66.724 127.885
125 A'   51 A"  126 A'   52 A"  127 A'  128 A'  129 A'   53 A"                 
127.926 127.984 151.707 215.777 215.7941901.875
130 A'  131 A'  132 A'  133 A'  134 A'  135 A'                                 

 Beta MOs, Restricted
 -- Occupied --                  
******* -176.32 -165.72 -165.72 -165.72 -101.60 -101.59  -35.82
  1 A'    2 A'    3 A'    1 A"    4 A'    5 A'    6 A'    7 A'                 
-31.311 -31.306 -31.305 -24.726 -22.961 -22.960 -22.960 -22.956
  8 A'    2 A"    9 A'   10 A'   11 A'    3 A"   12 A'    4 A"                 
-22.956 -10.363 -10.300  -9.519  -9.512  -7.283  -7.276  -7.273
 13 A'   14 A'   15 A'   16 A'   17 A'   18 A'   19 A'    5 A"                 
 -7.272  -7.266  -7.266  -6.371  -4.785  -4.769  -4.769  -2.054
 20 A'    6 A"   21 A'   22 A'   23 A'    7 A"   24 A'   25 A'                 
 -2.047  -2.047  -2.033  -2.033  -1.276  -0.998  -0.948  -0.745
 26 A'    8 A"   27 A'    9 A"   28 A'   29 A'   30 A'   31 A'                 
 -0.682  -0.609  -0.548  -0.537  -0.517  -0.460  -0.451  -0.443
 32 A'   33 A'   34 A'   35 A'   10 A"   36 A'   11 A"   37 A'                 
 -0.392  -0.382  -0.348  -0.300  -0.235  -0.224
 12 A"   38 A'   39 A'   13 A"   40 A'   14 A"                                 
 -- Virtual --                   
 -0.089  -0.041  -0.011   0.009   0.020   0.040   0.048   0.050
 15 A"   41 A'   42 A'   43 A'   44 A'   45 A'   46 A'   16 A"                 
  0.074   0.075   0.077   0.081   0.088   0.104   0.112   0.116
 47 A'   48 A'   17 A"   49 A'   50 A'   51 A'   18 A"   19 A"                 
  0.122   0.145   0.164   0.193   0.196   0.204   0.238   0.265
 52 A'   53 A'   54 A'   55 A'   56 A'   57 A'   20 A"   58 A'                 
  0.292   0.304   0.319   0.338   0.354   0.369   0.388   0.400
 59 A'   21 A"   60 A'   61 A'   62 A'   22 A"   63 A'   64 A'                 
  0.430   0.430   0.431   0.439   0.443   0.460   0.482   0.495
 65 A'   23 A"   24 A"   25 A"   66 A'   67 A'   68 A'   69 A'                 
  0.531   0.541   0.564   0.590   0.644   0.665   0.711   0.746
 26 A"   70 A'   27 A"   71 A'   72 A'   73 A'   28 A"   74 A'                 
  0.764   0.791   0.816   0.826   0.850   0.893   0.938   0.958
 75 A'   76 A'   29 A"   30 A"   31 A"   77 A'   78 A'   79 A'                 
  0.987   1.052   1.153   1.178   1.182   1.195   1.322   1.345
 80 A'   81 A'   82 A'   83 A'   32 A"   84 A'   33 A"   34 A"                 
  1.394   1.395   1.404   1.431   1.455   1.525   1.530   1.635
 85 A'   35 A"   86 A'   87 A'   88 A'   89 A'   36 A"   90 A'                 
  1.641   1.713   1.768   1.892   2.047   2.201   2.220   2.225
 91 A'   37 A"   92 A'   93 A'   94 A'   95 A'   38 A"   39 A"                 
  2.269   2.286   2.412   2.505   2.596   2.714   2.786   2.908
 96 A'   97 A'   98 A'   99 A'   40 A"   41 A"  100 A'  101 A'                 
  3.016   3.572   3.742   3.763   3.934   3.955   3.993   4.014
102 A'  103 A'   42 A"  104 A'   43 A"   44 A"  105 A'  106 A'                 
  4.018   4.135   4.256   4.479   4.683   5.998   6.072   6.173
 45 A"  107 A'  108 A'  109 A'  110 A'   46 A"  111 A'  112 A'                 
  6.276   6.359   6.532   9.781   9.789  23.357  23.388  25.770
 47 A"  113 A'  114 A'  115 A'  116 A'  117 A'  118 A'   48 A"                 
 25.797  25.892  25.926  26.250  26.479  27.921  28.342  28.396
 49 A"  119 A'  120 A'  121 A'  122 A'  123 A'   50 A"  124 A'                 
 28.432  28.526  28.553  28.556  28.614  28.711  66.724 127.885
125 A'   51 A"  126 A'   52 A"  127 A'  128 A'  129 A'   53 A"                 
127.926 127.984 151.707 215.777 215.7941901.875
130 A'  131 A'  132 A'  133 A'  134 A'  135 A'                                 
 --------------------------------------------------------------

          Ground-State Mulliken Net Atomic Charges

     Atom                 Charge (a.u.)
  ----------------------------------------
      1 Cl                    0.357489
      2 I                     0.133969
      3 F                    -0.015318
      4 Cl                    0.441005
      5 C                    -0.506205
      6 C                    -0.410940
  ----------------------------------------
  Sum of atomic charges =    -0.000000

 -----------------------------------------------------------------
                    Cartesian Multipole Moments
 -----------------------------------------------------------------
    Charge (ESU x 10^10)
                -0.0000
    Dipole Moment (Debye)
         X      -0.5683      Y       0.2529      Z       0.0000
       Tot       0.6221
    Quadrupole Moments (Debye-Ang)
        XX     -66.3879     XY       3.1882     YY     -71.4467
        XZ      -0.0000     YZ       0.0000     ZZ     -69.9357
    Octopole Moments (Debye-Ang^2)
       XXX     -32.9152    XXY      11.1693    XYY     -13.9093
       YYY      -0.6740    XXZ       0.0000    XYZ      -0.0000
       YYZ       0.0000    XZZ      -8.3732    YZZ      -1.3409
       ZZZ       0.0000
    Hexadecapole Moments (Debye-Ang^3)
      XXXX   -1274.1093   XXXY      22.4925   XXYY    -287.3535
      XYYY       6.7168   YYYY    -514.5151   XXXZ      -0.0000
      XXYZ       0.0000   XYYZ      -0.0000   YYYZ       0.0000
      XXZZ    -234.6368   XYZZ      -2.7006   YYZZ    -100.6989
      XZZZ      -0.0000   YZZZ       0.0000   ZZZZ     -85.7092
 -----------------------------------------------------------------
 Calculating analytic gradient of the SCF energy
 Gradient of SCF Energy
            1           2           3           4           5           6
    1  -0.0276315   0.1074494   0.0404186   0.0041072   0.1449981  -0.2693418
    2  -0.1360122  -0.2419125   0.0713748   0.2280739   0.0766617   0.0018144
    3  -0.0000000  -0.0000000  -0.0000000  -0.0000000   0.0000000   0.0000000
 Max gradient component =       2.693E-01
 RMS gradient           =       1.173E-01
 Gradient time:  CPU 11.30 s  wall 2.93 s
 Geometry Optimization Parameters
   NAtoms,    NIC,     NZ,  NCons,   NDum,   NFix, NCnnct, MaxDiis
        6      37       0       0       0       0       0       0

 Cartesian Hessian Update
 Hessian Updated using BFGS Update


** GEOMETRY OPTIMIZATION IN DELOCALIZED INTERNAL COORDINATES **
   Searching for a Minimum

   Optimization Cycle:   6

                       Coordinates (Angstroms)
     ATOM                X               Y               Z
      1  Cl        2.7406875216    0.9188645028    0.0000000000
      2  I        -1.3237812381    0.7219891999    0.0000000000
      3  F         2.7299095317   -1.2564569998    0.0000000000
      4  Cl       -0.9092428432   -1.6743992477    0.0000000000
      5  C         1.7610212689   -0.3045815311    0.0000000000
      6  C         0.0722735822   -0.4457204922    0.0000000000
   Point Group: cs    Number of degrees of freedom:     9


   Energy is  -8015.772346791

 Hessian Updated using BFGS Update

  9 Hessian modes will be used to form the next step
  Hessian Eigenvalues:
     0.050021    0.190248    0.248641    0.250167    0.333060    0.389068
     0.676801    0.962043    1.164987

 Minimum Search - Taking Simple RFO Step
 Searching for Lamda that Minimizes Along All modes
 Value Taken    Lamda =  -0.22864946
 Calculated Step too Large.  Step scaled by  0.351722
 Step Taken.  Stepsize is  0.300000

                             Maximum     Tolerance    Cnvgd?
         Gradient           0.187951      0.000300      NO
         Displacement       0.201395      0.001200      NO
         Energy change     -0.087115      0.000001      NO


 New Cartesian Coordinates Obtained by Inverse Iteration

 Displacement from previous Coordinates is:  0.328945
 ----------------------------------------------------------------
             Standard Nuclear Orientation (Angstroms)
    I     Atom           X                Y                Z
 ----------------------------------------------------------------
    1      Cl      2.6901031979     0.9341790388     0.0000000000
    2      I      -1.2748626931     0.7554371300     0.0000000000
    3      F       2.6390772937    -1.2778309124     0.0000000000
    4      Cl     -0.8303341909    -1.7032378696     0.0000000000
    5      C       1.7043145851    -0.3098387205     0.0000000000
    6      C       0.1425696304    -0.4390132343     0.0000000000
 ----------------------------------------------------------------
 Molecular Point Group                 Cs    NOp =  2
 Largest Abelian Subgroup              Cs    NOp =  2
 Nuclear Repulsion Energy =   756.0752454009 hartrees
 There are       54 alpha and       54 beta electrons
 Applying Cartesian multipole field
    Component          Value
    ---------          -----
     (2,0,0)        1.00000E-11
     (0,2,0)        2.00000E-11
     (0,0,2)       -3.00000E-11
 Nucleus-field energy     =     0.0000000187 hartrees
 Requested basis set is 6-311++G(d,p)
 There are 68 shells and 188 basis functions
 A cutoff of  1.0D-11 yielded   1842 shell pairs
 There are     15229 function pairs (     16890 Cartesian)
 Smallest overlap matrix eigenvalue = 4.53E-05
 Guess MOs from SCF MO coefficient file

 -----------------------------------------------------------------------
  General SCF calculation program by
  Eric Jon Sundstrom, Paul Horn, Yuezhi Mao, Dmitri Zuev, Alec White,
  David Stuck, Shaama M.S., Shane Yost, Joonho Lee, David Small,
  Daniel Levine, Susi Lehtola, Hugh Burton, Evgeny Epifanovsky
 -----------------------------------------------------------------------
 Exchange:     0.2000 Hartree-Fock + 0.0800 Slater + 0.7200 B88
 Correlation:  0.1900 VWN1RPA + 0.8100 LYP
 Using SG-1 standard quadrature grid
 using 4 threads for integral computing
 -------------------------------------------------------
 OpenMP Integral computing Module                
 Release: version 2.0, May 2017, Q-Chem Inc. Pleasanton 
 -------------------------------------------------------
 -------------------------------------------------------
 OpenMP BLAS3 based DFT computing Module                
 Release: version 1.0, May 2013, Q-Chem Inc. Pittsburgh 
 -------------------------------------------------------
 A restricted SCF calculation will be
 performed using DIIS
 SCF converges when DIIS error is below 1.0e-08
 ---------------------------------------
  Cycle       Energy         DIIS error
 ---------------------------------------
    1   -8015.8421875671      1.06e-03  
    2   -8015.8471626538      4.05e-04  
    3   -8015.8458838878      6.47e-04  
    4   -8015.8477484740      1.65e-04  
    5   -8015.8478613432      5.42e-05  
    6   -8015.8478708032      1.02e-05  
    7   -8015.8478711866      2.07e-06  
    8   -8015.8478712046      9.06e-07  
    9   -8015.8478712079      3.09e-07  
   10   -8015.8478712082      7.55e-08  
   11   -8015.8478712081      2.85e-08  
   12   -8015.8478712082      5.68e-09  Convergence criterion met
 ---------------------------------------
 SCF time:   CPU 36.71s  wall 10.00s 
 SCF   energy in the final basis set =    -8015.8478712082
 Total energy in the final basis set =    -8015.8478712082

 --------------------------------------------------------------
             Orbital Energies (a.u.) and Symmetries
 --------------------------------------------------------------

 Alpha MOs, Restricted
 -- Occupied --                  
******* -176.32 -165.72 -165.72 -165.72 -101.60 -101.59  -35.82
  1 A'    2 A'    3 A'    1 A"    4 A'    5 A'    6 A'    7 A'                 
-31.311 -31.306 -31.305 -24.728 -22.961 -22.960 -22.960 -22.956
  8 A'    2 A"    9 A'   10 A'   11 A'    3 A"   12 A'    4 A"                 
-22.956 -10.359 -10.297  -9.516  -9.508  -7.281  -7.273  -7.271
 13 A'   14 A'   15 A'   16 A'   17 A'   18 A'   19 A'    5 A"                 
 -7.270  -7.262  -7.262  -6.371  -4.784  -4.768  -4.768  -2.053
 20 A'    6 A"   21 A'   22 A'   23 A'    7 A"   24 A'   25 A'                 
 -2.046  -2.046  -2.032  -2.032  -1.281  -0.983  -0.943  -0.748
 26 A'    8 A"   27 A'    9 A"   28 A'   29 A'   30 A'   31 A'                 
 -0.696  -0.615  -0.549  -0.538  -0.521  -0.456  -0.443  -0.442
 32 A'   33 A'   34 A'   35 A'   10 A"   36 A'   11 A"   37 A'                 
 -0.390  -0.380  -0.351  -0.301  -0.242  -0.235
 12 A"   38 A'   39 A'   13 A"   40 A'   14 A"                                 
 -- Virtual --                   
 -0.075  -0.034  -0.009   0.006   0.026   0.043   0.050   0.051
 15 A"   41 A'   42 A'   43 A'   44 A'   45 A'   46 A'   16 A"                 
  0.074   0.076   0.078   0.089   0.099   0.103   0.111   0.117
 47 A'   48 A'   17 A"   49 A'   50 A'   51 A'   18 A"   19 A"                 
  0.126   0.146   0.163   0.198   0.204   0.209   0.238   0.272
 52 A'   53 A'   54 A'   55 A'   56 A'   57 A'   20 A"   58 A'                 
  0.294   0.306   0.318   0.339   0.354   0.373   0.387   0.409
 59 A'   21 A"   60 A'   61 A'   62 A'   22 A"   63 A'   64 A'                 
  0.426   0.432   0.434   0.443   0.444   0.466   0.475   0.492
 23 A"   65 A'   24 A"   25 A"   66 A'   67 A'   68 A'   69 A'                 
  0.533   0.551   0.564   0.591   0.656   0.674   0.715   0.735
 26 A"   70 A'   27 A"   71 A'   72 A'   73 A'   28 A"   74 A'                 
  0.775   0.801   0.818   0.830   0.859   0.899   0.938   0.967
 75 A'   76 A'   29 A"   30 A"   31 A"   77 A'   78 A'   79 A'                 
  0.974   1.070   1.144   1.175   1.185   1.199   1.313   1.334
 80 A'   81 A'   82 A'   32 A"   83 A'   84 A'   33 A"   34 A"                 
  1.387   1.394   1.400   1.433   1.462   1.533   1.546   1.646
 35 A"   85 A'   86 A'   87 A'   88 A'   89 A'   36 A"   90 A'                 
  1.667   1.767   1.780   1.900   2.070   2.224   2.230   2.244
 91 A'   37 A"   92 A'   93 A'   94 A'   38 A"   39 A"   95 A'                 
  2.296   2.303   2.429   2.518   2.594   2.745   2.845   2.933
 96 A'   97 A'   98 A'   99 A'   40 A"   41 A"  100 A'  101 A'                 
  3.038   3.626   3.742   3.767   3.944   3.955   4.003   4.015
102 A'  103 A'   42 A"  104 A'   43 A"   44 A"  105 A'  106 A'                 
  4.019   4.128   4.251   4.481   4.715   5.999   6.069   6.170
 45 A"  107 A'  108 A'  109 A'  110 A'   46 A"  111 A'  112 A'                 
  6.276   6.360   6.559   9.779   9.784  23.352  23.480  25.771
 47 A"  113 A'  114 A'  115 A'  116 A'  117 A'  118 A'   48 A"                 
 25.802  25.887  25.945  26.268  26.517  27.919  28.342  28.392
 49 A"  119 A'  120 A'  121 A'  122 A'  123 A'   50 A"  124 A'                 
 28.430  28.525  28.551  28.556  28.610  28.709  66.725 127.885
125 A'   51 A"  126 A'   52 A"  127 A'  128 A'  129 A'   53 A"                 
127.924 127.979 151.705 215.775 215.7821901.872
130 A'  131 A'  132 A'  133 A'  134 A'  135 A'                                 

 Beta MOs, Restricted
 -- Occupied --                  
******* -176.32 -165.72 -165.72 -165.72 -101.60 -101.59  -35.82
  1 A'    2 A'    3 A'    1 A"    4 A'    5 A'    6 A'    7 A'                 
-31.311 -31.306 -31.305 -24.728 -22.961 -22.960 -22.960 -22.956
  8 A'    2 A"    9 A'   10 A'   11 A'    3 A"   12 A'    4 A"                 
-22.956 -10.359 -10.297  -9.516  -9.508  -7.281  -7.273  -7.271
 13 A'   14 A'   15 A'   16 A'   17 A'   18 A'   19 A'    5 A"                 
 -7.270  -7.262  -7.262  -6.371  -4.784  -4.768  -4.768  -2.053
 20 A'    6 A"   21 A'   22 A'   23 A'    7 A"   24 A'   25 A'                 
 -2.046  -2.046  -2.032  -2.032  -1.281  -0.983  -0.943  -0.748
 26 A'    8 A"   27 A'    9 A"   28 A'   29 A'   30 A'   31 A'                 
 -0.696  -0.615  -0.549  -0.538  -0.521  -0.456  -0.443  -0.442
 32 A'   33 A'   34 A'   35 A'   10 A"   36 A'   11 A"   37 A'                 
 -0.390  -0.380  -0.351  -0.301  -0.242  -0.235
 12 A"   38 A'   39 A'   13 A"   40 A'   14 A"                                 
 -- Virtual --                   
 -0.075  -0.034  -0.009   0.006   0.026   0.043   0.050   0.051
 15 A"   41 A'   42 A'   43 A'   44 A'   45 A'   46 A'   16 A"                 
  0.074   0.076   0.078   0.089   0.099   0.103   0.111   0.117
 47 A'   48 A'   17 A"   49 A'   50 A'   51 A'   18 A"   19 A"                 
  0.126   0.146   0.163   0.198   0.204   0.209   0.238   0.272
 52 A'   53 A'   54 A'   55 A'   56 A'   57 A'   20 A"   58 A'                 
  0.294   0.306   0.318   0.339   0.354   0.373   0.387   0.409
 59 A'   21 A"   60 A'   61 A'   62 A'   22 A"   63 A'   64 A'                 
  0.426   0.432   0.434   0.443   0.444   0.466   0.475   0.492
 23 A"   65 A'   24 A"   25 A"   66 A'   67 A'   68 A'   69 A'                 
  0.533   0.551   0.564   0.591   0.656   0.674   0.715   0.735
 26 A"   70 A'   27 A"   71 A'   72 A'   73 A'   28 A"   74 A'                 
  0.775   0.801   0.818   0.830   0.859   0.899   0.938   0.967
 75 A'   76 A'   29 A"   30 A"   31 A"   77 A'   78 A'   79 A'                 
  0.974   1.070   1.144   1.175   1.185   1.199   1.313   1.334
 80 A'   81 A'   82 A'   32 A"   83 A'   84 A'   33 A"   34 A"                 
  1.387   1.394   1.400   1.433   1.462   1.533   1.546   1.646
 35 A"   85 A'   86 A'   87 A'   88 A'   89 A'   36 A"   90 A'                 
  1.667   1.767   1.780   1.900   2.070   2.224   2.230   2.244
 91 A'   37 A"   92 A'   93 A'   94 A'   38 A"   39 A"   95 A'                 
  2.296   2.303   2.429   2.518   2.594   2.745   2.845   2.933
 96 A'   97 A'   98 A'   99 A'   40 A"   41 A"  100 A'  101 A'                 
  3.038   3.626   3.742   3.767   3.944   3.955   4.003   4.015
102 A'  103 A'   42 A"  104 A'   43 A"   44 A"  105 A'  106 A'                 
  4.019   4.128   4.251   4.481   4.715   5.999   6.069   6.170
 45 A"  107 A'  108 A'  109 A'  110 A'   46 A"  111 A'  112 A'                 
  6.276   6.360   6.559   9.779   9.784  23.352  23.480  25.771
 47 A"  113 A'  114 A'  115 A'  116 A'  117 A'  118 A'   48 A"                 
 25.802  25.887  25.945  26.268  26.517  27.919  28.342  28.392
 49 A"  119 A'  120 A'  121 A'  122 A'  123 A'   50 A"  124 A'                 
 28.430  28.525  28.551  28.556  28.610  28.709  66.725 127.885
125 A'   51 A"  126 A'   52 A"  127 A'  128 A'  129 A'   53 A"                 
127.924 127.979 151.705 215.775 215.7821901.872
130 A'  131 A'  132 A'  133 A'  134 A'  135 A'                                 
 --------------------------------------------------------------

          Ground-State Mulliken Net Atomic Charges

     Atom                 Charge (a.u.)
  ----------------------------------------
      1 Cl                    0.351520
      2 I                     0.139018
      3 F                    -0.013279
      4 Cl                    0.419936
      5 C                    -0.526529
      6 C                    -0.370665
  ----------------------------------------
  Sum of atomic charges =    -0.000000

 -----------------------------------------------------------------
                    Cartesian Multipole Moments
 -----------------------------------------------------------------
    Charge (ESU x 10^10)
                -0.0000
    Dipole Moment (Debye)
         X      -0.5381      Y       0.3376      Z       0.0000
       Tot       0.6353
    Quadrupole Moments (Debye-Ang)
        XX     -66.7443     XY       2.6711     YY     -71.2370
        XZ      -0.0000     YZ       0.0000     ZZ     -69.8603
    Octopole Moments (Debye-Ang^2)
       XXX     -37.2315    XXY      10.1898    XYY     -15.4408
       YYY      -2.4064    XXZ       0.0000    XYZ      -0.0000
       YYZ       0.0000    XZZ      -9.5403    YZZ      -2.1111
       ZZZ       0.0000
    Hexadecapole Moments (Debye-Ang^3)
      XXXX   -1207.7956   XXXY      21.7086   XXYY    -277.5863
      XYYY      10.2697   YYYY    -530.8088   XXXZ      -0.0000
      XXYZ       0.0000   XYYZ      -0.0000   YYYZ       0.0000
      XXZZ    -222.7630   XYZZ      -1.7754   YYZZ    -103.8331
      XZZZ      -0.0000   YZZZ       0.0000   ZZZZ     -85.3565
 -----------------------------------------------------------------
 Calculating analytic gradient of the SCF energy
 Gradient of SCF Energy
            1           2           3           4           5           6
    1  -0.0223914   0.0893563   0.0331324  -0.0004039   0.1326849  -0.2323783
    2  -0.1138177  -0.1997203   0.0636698   0.1895978   0.0608344  -0.0005639
    3  -0.0000000  -0.0000000  -0.0000000  -0.0000000  -0.0000000   0.0000000
 Max gradient component =       2.324E-01
 RMS gradient           =       9.937E-02
 Gradient time:  CPU 11.38 s  wall 2.95 s
 Geometry Optimization Parameters
   NAtoms,    NIC,     NZ,  NCons,   NDum,   NFix, NCnnct, MaxDiis
        6      37       0       0       0       0       0       0

 Cartesian Hessian Update
 Hessian Updated using BFGS Update


** GEOMETRY OPTIMIZATION IN DELOCALIZED INTERNAL COORDINATES **
   Searching for a Minimum

   Optimization Cycle:   7

                       Coordinates (Angstroms)
     ATOM                X               Y               Z
      1  Cl        2.6901031979    0.9341790388    0.0000000000
      2  I        -1.2748626931    0.7554371300    0.0000000000
      3  F         2.6390772937   -1.2778309124    0.0000000000
      4  Cl       -0.8303341909   -1.7032378696    0.0000000000
      5  C         1.7043145851   -0.3098387205    0.0000000000
      6  C         0.1425696304   -0.4390132343    0.0000000000
   Point Group: cs    Number of degrees of freedom:     9


   Energy is  -8015.847871208

 Hessian Updated using BFGS Update

  9 Hessian modes will be used to form the next step
  Hessian Eigenvalues:
     0.088983    0.185288    0.245298    0.250208    0.303710    0.391185
     0.596504    0.962199    1.161512

 Minimum Search - Taking Simple RFO Step
 Searching for Lamda that Minimizes Along All modes
 Value Taken    Lamda =  -0.18150913
 Calculated Step too Large.  Step scaled by  0.387953
 Step Taken.  Stepsize is  0.300000

                             Maximum     Tolerance    Cnvgd?
         Gradient           0.163236      0.000300      NO
         Displacement       0.202702      0.001200      NO
         Energy change     -0.075524      0.000001      NO


 New Cartesian Coordinates Obtained by Inverse Iteration

 Displacement from previous Coordinates is:  0.324822
 ----------------------------------------------------------------
             Standard Nuclear Orientation (Angstroms)
    I     Atom           X                Y                Z
 ----------------------------------------------------------------
    1      Cl      2.6455891426     0.9483571427     0.0000000000
    2      I      -1.2337519209     0.7882853721     0.0000000000
    3      F       2.5473134284    -1.3021743118     0.0000000000
    4      Cl     -0.7476545693    -1.7332211532     0.0000000000
    5      C       1.6487008268    -0.3128407471     0.0000000000
    6      C       0.2106709155    -0.4287108708     0.0000000000
 ----------------------------------------------------------------
 Molecular Point Group                 Cs    NOp =  2
 Largest Abelian Subgroup              Cs    NOp =  2
 Nuclear Repulsion Energy =   757.8242494039 hartrees
 There are       54 alpha and       54 beta electrons
 Applying Cartesian multipole field
    Component          Value
    ---------          -----
     (2,0,0)        1.00000E-11
     (0,2,0)        2.00000E-11
     (0,0,2)       -3.00000E-11
 Nucleus-field energy     =     0.0000000184 hartrees
 Requested basis set is 6-311++G(d,p)
 There are 68 shells and 188 basis functions
 A cutoff of  1.0D-11 yielded   1858 shell pairs
 There are     15371 function pairs (     17059 Cartesian)
 Smallest overlap matrix eigenvalue = 3.22E-05
 Guess MOs from SCF MO coefficient file

 -----------------------------------------------------------------------
  General SCF calculation program by
  Eric Jon Sundstrom, Paul Horn, Yuezhi Mao, Dmitri Zuev, Alec White,
  David Stuck, Shaama M.S., Shane Yost, Joonho Lee, David Small,
  Daniel Levine, Susi Lehtola, Hugh Burton, Evgeny Epifanovsky
 -----------------------------------------------------------------------
 Exchange:     0.2000 Hartree-Fock + 0.0800 Slater + 0.7200 B88
 Correlation:  0.1900 VWN1RPA + 0.8100 LYP
 Using SG-1 standard quadrature grid
 using 4 threads for integral computing
 -------------------------------------------------------
 OpenMP Integral computing Module                
 Release: version 2.0, May 2017, Q-Chem Inc. Pleasanton 
 -------------------------------------------------------
 -------------------------------------------------------
 OpenMP BLAS3 based DFT computing Module                
 Release: version 1.0, May 2013, Q-Chem Inc. Pittsburgh 
 -------------------------------------------------------
 A restricted SCF calculation will be
 performed using DIIS
 SCF converges when DIIS error is below 1.0e-08
 ---------------------------------------
  Cycle       Energy         DIIS error
 ---------------------------------------
    1   -8015.9033944342      1.21e-03  
    2   -8015.9094036170      4.36e-04  
    3   -8015.9087490524      5.69e-04  
    4   -8015.9101311553      1.25e-04  
    5   -8015.9101869073      5.59e-05  
    6   -8015.9101985599      1.05e-05  
    7   -8015.9101989668      1.75e-06  
    8   -8015.9101989795      5.33e-07  
    9   -8015.9101989807      1.45e-07  
   10   -8015.9101989809      4.91e-08  
   11   -8015.9101989809      1.77e-08  
   12   -8015.9101989811      3.75e-09  Convergence criterion met
 ---------------------------------------
 SCF time:   CPU 37.24s  wall 10.00s 
 SCF   energy in the final basis set =    -8015.9101989811
 Total energy in the final basis set =    -8015.9101989811

 --------------------------------------------------------------
             Orbital Energies (a.u.) and Symmetries
 --------------------------------------------------------------

 Alpha MOs, Restricted
 -- Occupied --                  
******* -176.32 -165.72 -165.72 -165.72 -101.60 -101.59  -35.82
  1 A'    2 A'    3 A'    1 A"    4 A'    5 A'    6 A'    7 A'                 
-31.311 -31.306 -31.305 -24.729 -22.962 -22.961 -22.960 -22.956
  8 A'    2 A"    9 A'   10 A'   11 A'    3 A"   12 A'    4 A"                 
-22.956 -10.352 -10.291  -9.514  -9.505  -7.278  -7.270  -7.269
 13 A'   14 A'   15 A'   16 A'   17 A'   18 A'   19 A'    5 A"                 
 -7.268  -7.259  -7.259  -6.370  -4.784  -4.768  -4.768  -2.052
 20 A'    6 A"   21 A'   22 A'   23 A'    7 A"   24 A'   25 A'                 
 -2.045  -2.045  -2.031  -2.031  -1.283  -0.971  -0.937  -0.760
 26 A'    8 A"   27 A'    9 A"   28 A'   29 A'   30 A'   31 A'                 
 -0.708  -0.620  -0.551  -0.537  -0.524  -0.453  -0.440  -0.437
 32 A'   33 A'   34 A'   35 A'   10 A"   36 A'   37 A'   11 A"                 
 -0.388  -0.377  -0.353  -0.303  -0.249  -0.247
 12 A"   38 A'   39 A'   13 A"   40 A'   14 A"                                 
 -- Virtual --                   
 -0.058  -0.039  -0.009   0.004   0.029   0.045   0.051   0.051
 15 A"   41 A'   42 A'   43 A'   44 A'   45 A'   46 A'   16 A"                 
  0.074   0.077   0.079   0.090   0.102   0.110   0.115   0.117
 47 A'   48 A'   17 A"   49 A'   50 A'   18 A"   51 A'   19 A"                 
  0.134   0.153   0.162   0.202   0.204   0.223   0.238   0.281
 52 A'   53 A'   54 A'   55 A'   56 A'   57 A'   20 A"   58 A'                 
  0.302   0.307   0.317   0.341   0.356   0.376   0.388   0.413
 59 A'   21 A"   60 A'   61 A'   62 A'   22 A"   63 A'   64 A'                 
  0.421   0.432   0.436   0.447   0.448   0.464   0.475   0.498
 23 A"   65 A'   24 A"   25 A"   66 A'   67 A'   68 A'   69 A'                 
  0.531   0.567   0.568   0.597   0.661   0.689   0.725   0.727
 26 A"   27 A"   70 A'   71 A'   72 A'   73 A'   28 A"   74 A'                 
  0.784   0.813   0.820   0.832   0.869   0.905   0.929   0.969
 75 A'   76 A'   29 A"   30 A"   31 A"   77 A'   78 A'   79 A'                 
  0.978   1.081   1.137   1.178   1.179   1.218   1.291   1.333
 80 A'   81 A'   82 A'   32 A"   83 A'   84 A'   33 A"   34 A"                 
  1.385   1.389   1.399   1.435   1.460   1.520   1.569   1.666
 35 A"   85 A'   86 A'   87 A'   88 A'   89 A'   36 A"   90 A'                 
  1.711   1.812   1.825   1.913   2.105   2.228   2.234   2.252
 91 A'   92 A'   37 A"   93 A'   94 A'   38 A"   39 A"   95 A'                 
  2.306   2.368   2.448   2.523   2.599   2.779   2.878   2.994
 96 A'   97 A'   98 A'   99 A'   40 A"   41 A"  100 A'  101 A'                 
  3.097   3.601   3.743   3.772   3.952   3.955   4.001   4.020
102 A'  103 A'   42 A"  104 A'   43 A"   44 A"  105 A'   45 A"                 
  4.032   4.122   4.248   4.481   4.743   6.000   6.066   6.164
106 A'  107 A'  108 A'  109 A'  110 A'   46 A"  111 A'  112 A'                 
  6.278   6.361   6.589   9.770   9.788  23.327  23.709  25.772
 47 A"  113 A'  114 A'  115 A'  116 A'  117 A'  118 A'   48 A"                 
 25.806  25.883  25.968  26.296  26.547  27.915  28.343  28.389
 49 A"  119 A'  120 A'  121 A'  122 A'  123 A'   50 A"  124 A'                 
 28.426  28.524  28.547  28.556  28.606  28.709  66.727 127.885
125 A'   51 A"  126 A'   52 A"  127 A'  128 A'  129 A'   53 A"                 
127.922 127.974 151.701 215.767 215.7791901.868
130 A'  131 A'  132 A'  133 A'  134 A'  135 A'                                 

 Beta MOs, Restricted
 -- Occupied --                  
******* -176.32 -165.72 -165.72 -165.72 -101.60 -101.59  -35.82
  1 A'    2 A'    3 A'    1 A"    4 A'    5 A'    6 A'    7 A'                 
-31.311 -31.306 -31.305 -24.729 -22.962 -22.961 -22.960 -22.956
  8 A'    2 A"    9 A'   10 A'   11 A'    3 A"   12 A'    4 A"                 
-22.956 -10.352 -10.291  -9.514  -9.505  -7.278  -7.270  -7.269
 13 A'   14 A'   15 A'   16 A'   17 A'   18 A'   19 A'    5 A"                 
 -7.268  -7.259  -7.259  -6.370  -4.784  -4.768  -4.768  -2.052
 20 A'    6 A"   21 A'   22 A'   23 A'    7 A"   24 A'   25 A'                 
 -2.045  -2.045  -2.031  -2.031  -1.283  -0.971  -0.937  -0.760
 26 A'    8 A"   27 A'    9 A"   28 A'   29 A'   30 A'   31 A'                 
 -0.708  -0.620  -0.551  -0.537  -0.524  -0.453  -0.440  -0.437
 32 A'   33 A'   34 A'   35 A'   10 A"   36 A'   37 A'   11 A"                 
 -0.388  -0.377  -0.353  -0.303  -0.249  -0.247
 12 A"   38 A'   39 A'   13 A"   40 A'   14 A"                                 
 -- Virtual --                   
 -0.058  -0.039  -0.009   0.004   0.029   0.045   0.051   0.051
 15 A"   41 A'   42 A'   43 A'   44 A'   45 A'   46 A'   16 A"                 
  0.074   0.077   0.079   0.090   0.102   0.110   0.115   0.117
 47 A'   48 A'   17 A"   49 A'   50 A'   18 A"   51 A'   19 A"                 
  0.134   0.153   0.162   0.202   0.204   0.223   0.238   0.281
 52 A'   53 A'   54 A'   55 A'   56 A'   57 A'   20 A"   58 A'                 
  0.302   0.307   0.317   0.341   0.356   0.376   0.388   0.413
 59 A'   21 A"   60 A'   61 A'   62 A'   22 A"   63 A'   64 A'                 
  0.421   0.432   0.436   0.447   0.448   0.464   0.475   0.498
 23 A"   65 A'   24 A"   25 A"   66 A'   67 A'   68 A'   69 A'                 
  0.531   0.567   0.568   0.597   0.661   0.689   0.725   0.727
 26 A"   27 A"   70 A'   71 A'   72 A'   73 A'   28 A"   74 A'                 
  0.784   0.813   0.820   0.832   0.869   0.905   0.929   0.969
 75 A'   76 A'   29 A"   30 A"   31 A"   77 A'   78 A'   79 A'                 
  0.978   1.081   1.137   1.178   1.179   1.218   1.291   1.333
 80 A'   81 A'   82 A'   32 A"   83 A'   84 A'   33 A"   34 A"                 
  1.385   1.389   1.399   1.435   1.460   1.520   1.569   1.666
 35 A"   85 A'   86 A'   87 A'   88 A'   89 A'   36 A"   90 A'                 
  1.711   1.812   1.825   1.913   2.105   2.228   2.234   2.252
 91 A'   92 A'   37 A"   93 A'   94 A'   38 A"   39 A"   95 A'                 
  2.306   2.368   2.448   2.523   2.599   2.779   2.878   2.994
 96 A'   97 A'   98 A'   99 A'   40 A"   41 A"  100 A'  101 A'                 
  3.097   3.601   3.743   3.772   3.952   3.955   4.001   4.020
102 A'  103 A'   42 A"  104 A'   43 A"   44 A"  105 A'   45 A"                 
  4.032   4.122   4.248   4.481   4.743   6.000   6.066   6.164
106 A'  107 A'  108 A'  109 A'  110 A'   46 A"  111 A'  112 A'                 
  6.278   6.361   6.589   9.770   9.788  23.327  23.709  25.772
 47 A"  113 A'  114 A'  115 A'  116 A'  117 A'  118 A'   48 A"                 
 25.806  25.883  25.968  26.296  26.547  27.915  28.343  28.389
 49 A"  119 A'  120 A'  121 A'  122 A'  123 A'   50 A"  124 A'                 
 28.426  28.524  28.547  28.556  28.606  28.709  66.727 127.885
125 A'   51 A"  126 A'   52 A"  127 A'  128 A'  129 A'   53 A"                 
127.922 127.974 151.701 215.767 215.7791901.868
130 A'  131 A'  132 A'  133 A'  134 A'  135 A'                                 
 --------------------------------------------------------------

          Ground-State Mulliken Net Atomic Charges

     Atom                 Charge (a.u.)
  ----------------------------------------
      1 Cl                    0.349124
      2 I                     0.143848
      3 F                    -0.015377
      4 Cl                    0.399003
      5 C                    -0.554676
      6 C                    -0.321922
  ----------------------------------------
  Sum of atomic charges =     0.000000

 -----------------------------------------------------------------
                    Cartesian Multipole Moments
 -----------------------------------------------------------------
    Charge (ESU x 10^10)
                 0.0000
    Dipole Moment (Debye)
         X      -0.5368      Y       0.4308      Z       0.0000
       Tot       0.6883
    Quadrupole Moments (Debye-Ang)
        XX     -67.0881     XY       2.2540     YY     -71.0201
        XZ      -0.0000     YZ      -0.0000     ZZ     -69.7577
    Octopole Moments (Debye-Ang^2)
       XXX     -41.2930    XXY       9.3969    XYY     -16.9561
       YYY      -4.1589    XXZ      -0.0000    XYZ       0.0000
       YYZ       0.0000    XZZ     -10.5718    YZZ      -2.8483
       ZZZ       0.0000
    Hexadecapole Moments (Debye-Ang^3)
      XXXX   -1149.1906   XXXY      22.1295   XXYY    -269.7013
      XYYY      14.5082   YYYY    -547.3093   XXXZ       0.0000
      XXYZ       0.0000   XYYZ       0.0000   YYYZ      -0.0000
      XXZZ    -212.2689   XYZZ      -0.6454   YYZZ    -107.1098
      XZZZ      -0.0000   YZZZ       0.0000   ZZZZ     -85.0080
 -----------------------------------------------------------------
 Calculating analytic gradient of the SCF energy
 Gradient of SCF Energy
            1           2           3           4           5           6
    1  -0.0185610   0.0741283   0.0247174  -0.0043504   0.0906088  -0.1665431
    2  -0.0931726  -0.1626216   0.0558198   0.1549330   0.0442082   0.0008331
    3  -0.0000000   0.0000000   0.0000000  -0.0000000  -0.0000000   0.0000000
 Max gradient component =       1.665E-01
 RMS gradient           =       7.696E-02
 Gradient time:  CPU 11.63 s  wall 3.01 s
 Geometry Optimization Parameters
   NAtoms,    NIC,     NZ,  NCons,   NDum,   NFix, NCnnct, MaxDiis
        6      37       0       0       0       0       0       0

 Cartesian Hessian Update
 Hessian Updated using BFGS Update


** GEOMETRY OPTIMIZATION IN DELOCALIZED INTERNAL COORDINATES **
   Searching for a Minimum

   Optimization Cycle:   8

                       Coordinates (Angstroms)
     ATOM                X               Y               Z
      1  Cl        2.6455891426    0.9483571427    0.0000000000
      2  I        -1.2337519209    0.7882853721    0.0000000000
      3  F         2.5473134284   -1.3021743118    0.0000000000
      4  Cl       -0.7476545693   -1.7332211532    0.0000000000
      5  C         1.6487008268   -0.3128407471    0.0000000000
      6  C         0.2106709155   -0.4287108708    0.0000000000
   Point Group: cs    Number of degrees of freedom:     9


   Energy is  -8015.910198981

 Hessian Updated using BFGS Update

  9 Hessian modes will be used to form the next step
  Hessian Eigenvalues:
     0.165018    0.201332    0.238530    0.250616    0.268757    0.392871
     0.552976    0.962204    1.160071

 Minimum Search - Taking Simple RFO Step
 Searching for Lamda that Minimizes Along All modes
 Value Taken    Lamda =  -0.11247186
 Calculated Step too Large.  Step scaled by  0.496286
 Step Taken.  Stepsize is  0.300000

                             Maximum     Tolerance    Cnvgd?
         Gradient           0.120823      0.000300      NO
         Displacement       0.183538      0.001200      NO
         Energy change     -0.062328      0.000001      NO


 New Cartesian Coordinates Obtained by Inverse Iteration

 Displacement from previous Coordinates is:  0.283830
 ----------------------------------------------------------------
             Standard Nuclear Orientation (Angstroms)
    I     Atom           X                Y                Z
 ----------------------------------------------------------------
    1      Cl      2.6233714666     0.9702970937     0.0000000000
    2      I      -1.2164437333     0.8295072496     0.0000000000
    3      F       2.4635067267    -1.3340822207     0.0000000000
    4      Cl     -0.6717258367    -1.7764450608     0.0000000000
    5      C       1.6122027120    -0.3130650200     0.0000000000
    6      C       0.2599564877    -0.4165166097     0.0000000000
 ----------------------------------------------------------------
 Molecular Point Group                 Cs    NOp =  2
 Largest Abelian Subgroup              Cs    NOp =  2
 Nuclear Repulsion Energy =   753.7331712727 hartrees
 There are       54 alpha and       54 beta electrons
 Applying Cartesian multipole field
    Component          Value
    ---------          -----
     (2,0,0)        1.00000E-11
     (0,2,0)        2.00000E-11
     (0,0,2)       -3.00000E-11
 Nucleus-field energy     =     0.0000000186 hartrees
 Requested basis set is 6-311++G(d,p)
 There are 68 shells and 188 basis functions
 A cutoff of  1.0D-11 yielded   1860 shell pairs
 There are     15380 function pairs (     17069 Cartesian)
 Smallest overlap matrix eigenvalue = 2.60E-05
 Guess MOs from SCF MO coefficient file

 -----------------------------------------------------------------------
  General SCF calculation program by
  Eric Jon Sundstrom, Paul Horn, Yuezhi Mao, Dmitri Zuev, Alec White,
  David Stuck, Shaama M.S., Shane Yost, Joonho Lee, David Small,
  Daniel Levine, Susi Lehtola, Hugh Burton, Evgeny Epifanovsky
 -----------------------------------------------------------------------
 Exchange:     0.2000 Hartree-Fock + 0.0800 Slater + 0.7200 B88
 Correlation:  0.1900 VWN1RPA + 0.8100 LYP
 Using SG-1 standard quadrature grid
 using 4 threads for integral computing
 -------------------------------------------------------
 OpenMP Integral computing Module                
 Release: version 2.0, May 2017, Q-Chem Inc. Pleasanton 
 -------------------------------------------------------
 -------------------------------------------------------
 OpenMP BLAS3 based DFT computing Module                
 Release: version 1.0, May 2013, Q-Chem Inc. Pittsburgh 
 -------------------------------------------------------
 A restricted SCF calculation will be
 performed using DIIS
 SCF converges when DIIS error is below 1.0e-08
 ---------------------------------------
  Cycle       Energy         DIIS error
 ---------------------------------------
    1   -8015.9495740477      1.16e-03  
    2   -8015.9552200260      3.76e-04  
    3   -8015.9547815919      4.79e-04  
    4   -8015.9557607096      1.08e-04  
    5   -8015.9558047686      3.15e-05  
    6   -8015.9558079526      1.05e-05  
    7   -8015.9558083410      1.64e-06  
    8   -8015.9558083521      6.12e-07  
    9   -8015.9558083538      1.70e-07  
   10   -8015.9558083539      5.76e-08  
   11   -8015.9558083540      1.49e-08  
   12   -8015.9558083538      2.67e-09  Convergence criterion met
 ---------------------------------------
 SCF time:   CPU 37.27s  wall 10.00s 
 SCF   energy in the final basis set =    -8015.9558083538
 Total energy in the final basis set =    -8015.9558083538

 --------------------------------------------------------------
             Orbital Energies (a.u.) and Symmetries
 --------------------------------------------------------------

 Alpha MOs, Restricted
 -- Occupied --                  
******* -176.32 -165.73 -165.72 -165.72 -101.60 -101.58  -35.82
  1 A'    2 A'    3 A'    1 A"    4 A'    5 A'    6 A'    7 A'                 
-31.313 -31.307 -31.307 -24.730 -22.963 -22.962 -22.962 -22.958
  8 A'    2 A"    9 A'   10 A'   11 A'    3 A"   12 A'   13 A'                 
-22.958 -10.346 -10.287  -9.513  -9.502  -7.278  -7.268  -7.267
  4 A"   14 A'   15 A'   16 A'   17 A'   18 A'    5 A"   19 A'                 
 -7.267  -7.257  -7.256  -6.371  -4.785  -4.768  -4.768  -2.052
 20 A'    6 A"   21 A'   22 A'   23 A'    7 A"   24 A'   25 A'                 
 -2.046  -2.046  -2.031  -2.031  -1.285  -0.959  -0.929  -0.773
 26 A'    8 A"    9 A"   27 A'   28 A'   29 A'   30 A'   31 A'                 
 -0.710  -0.622  -0.553  -0.534  -0.526  -0.449  -0.437  -0.430
 32 A'   33 A'   34 A'   35 A'   10 A"   36 A'   37 A'   11 A"                 
 -0.386  -0.371  -0.356  -0.305  -0.257  -0.256
 12 A"   38 A'   39 A'   13 A"   40 A'   14 A"                                 
 -- Virtual --                   
 -0.047  -0.043  -0.015   0.002   0.030   0.044   0.051   0.052
 41 A'   15 A"   42 A'   43 A'   44 A'   45 A'   46 A'   16 A"                 
  0.072   0.078   0.080   0.091   0.102   0.109   0.117   0.119
 47 A'   48 A'   17 A"   49 A'   50 A'   18 A"   19 A"   51 A'                 
  0.137   0.159   0.164   0.202   0.207   0.230   0.237   0.281
 52 A'   53 A'   54 A'   55 A'   56 A'   57 A'   20 A"   58 A'                 
  0.308   0.311   0.317   0.344   0.358   0.380   0.391   0.412
 21 A"   59 A'   60 A'   61 A'   62 A'   22 A"   63 A'   64 A'                 
  0.416   0.433   0.438   0.451   0.453   0.454   0.475   0.507
 23 A"   65 A'   24 A"   25 A"   66 A'   67 A'   68 A'   69 A'                 
  0.525   0.569   0.591   0.612   0.662   0.704   0.723   0.738
 26 A"   27 A"   70 A'   71 A'   72 A'   73 A'   74 A'   28 A"                 
  0.789   0.821   0.821   0.834   0.877   0.908   0.911   0.967
 75 A'   29 A"   76 A'   30 A"   31 A"   77 A'   78 A'   79 A'                 
  0.984   1.080   1.129   1.170   1.183   1.229   1.270   1.335
 80 A'   81 A'   82 A'   83 A'   32 A"   84 A'   33 A"   34 A"                 
  1.381   1.386   1.395   1.430   1.458   1.511   1.584   1.687
 85 A'   35 A"   86 A'   87 A'   88 A'   89 A'   36 A"   90 A'                 
  1.727   1.840   1.866   1.929   2.140   2.230   2.239   2.249
 91 A'   92 A'   37 A"   93 A'   94 A'   38 A"   39 A"   95 A'                 
  2.313   2.401   2.465   2.517   2.606   2.800   2.882   3.024
 96 A'   97 A'   98 A'   99 A'   40 A"   41 A"  100 A'  101 A'                 
  3.184   3.526   3.745   3.773   3.952   3.960   3.994   4.019
102 A'  103 A'   42 A"  104 A'   43 A"   44 A"  105 A'   45 A"                 
  4.053   4.115   4.242   4.475   4.759   5.999   6.060   6.150
106 A'  107 A'  108 A'  109 A'  110 A'   46 A"  111 A'  112 A'                 
  6.278   6.360   6.610   9.755   9.785  23.294  23.972  25.772
 47 A"  113 A'  114 A'  115 A'  116 A'  117 A'  118 A'   48 A"                 
 25.808  25.878  25.981  26.321  26.547  27.904  28.341  28.383
 49 A"  119 A'  120 A'  121 A'  122 A'  123 A'   50 A"  124 A'                 
 28.419  28.523  28.543  28.554  28.601  28.706  66.728 127.883
125 A'   51 A"  126 A'   52 A"  127 A'  128 A'  129 A'   53 A"                 
127.917 127.965 151.692 215.747 215.7751901.858
130 A'  131 A'  132 A'  133 A'  134 A'  135 A'                                 

 Beta MOs, Restricted
 -- Occupied --                  
******* -176.32 -165.73 -165.72 -165.72 -101.60 -101.58  -35.82
  1 A'    2 A'    3 A'    1 A"    4 A'    5 A'    6 A'    7 A'                 
-31.313 -31.307 -31.307 -24.730 -22.963 -22.962 -22.962 -22.958
  8 A'    2 A"    9 A'   10 A'   11 A'    3 A"   12 A'   13 A'                 
-22.958 -10.346 -10.287  -9.513  -9.502  -7.278  -7.268  -7.267
  4 A"   14 A'   15 A'   16 A'   17 A'   18 A'    5 A"   19 A'                 
 -7.267  -7.257  -7.256  -6.371  -4.785  -4.768  -4.768  -2.052
 20 A'    6 A"   21 A'   22 A'   23 A'    7 A"   24 A'   25 A'                 
 -2.046  -2.046  -2.031  -2.031  -1.285  -0.959  -0.929  -0.773
 26 A'    8 A"    9 A"   27 A'   28 A'   29 A'   30 A'   31 A'                 
 -0.710  -0.622  -0.553  -0.534  -0.526  -0.449  -0.437  -0.430
 32 A'   33 A'   34 A'   35 A'   10 A"   36 A'   37 A'   11 A"                 
 -0.386  -0.371  -0.356  -0.305  -0.257  -0.256
 12 A"   38 A'   39 A'   13 A"   40 A'   14 A"                                 
 -- Virtual --                   
 -0.047  -0.043  -0.015   0.002   0.030   0.044   0.051   0.052
 41 A'   15 A"   42 A'   43 A'   44 A'   45 A'   46 A'   16 A"                 
  0.072   0.078   0.080   0.091   0.102   0.109   0.117   0.119
 47 A'   48 A'   17 A"   49 A'   50 A'   18 A"   19 A"   51 A'                 
  0.137   0.159   0.164   0.202   0.207   0.230   0.237   0.281
 52 A'   53 A'   54 A'   55 A'   56 A'   57 A'   20 A"   58 A'                 
  0.308   0.311   0.317   0.344   0.358   0.380   0.391   0.412
 21 A"   59 A'   60 A'   61 A'   62 A'   22 A"   63 A'   64 A'                 
  0.416   0.433   0.438   0.451   0.453   0.454   0.475   0.507
 23 A"   65 A'   24 A"   25 A"   66 A'   67 A'   68 A'   69 A'                 
  0.525   0.569   0.591   0.612   0.662   0.704   0.723   0.738
 26 A"   27 A"   70 A'   71 A'   72 A'   73 A'   74 A'   28 A"                 
  0.789   0.821   0.821   0.834   0.877   0.908   0.911   0.967
 75 A'   29 A"   76 A'   30 A"   31 A"   77 A'   78 A'   79 A'                 
  0.984   1.080   1.129   1.170   1.183   1.229   1.270   1.335
 80 A'   81 A'   82 A'   83 A'   32 A"   84 A'   33 A"   34 A"                 
  1.381   1.386   1.395   1.430   1.458   1.511   1.584   1.687
 85 A'   35 A"   86 A'   87 A'   88 A'   89 A'   36 A"   90 A'                 
  1.727   1.840   1.866   1.929   2.140   2.230   2.239   2.249
 91 A'   92 A'   37 A"   93 A'   94 A'   38 A"   39 A"   95 A'                 
  2.313   2.401   2.465   2.517   2.606   2.800   2.882   3.024
 96 A'   97 A'   98 A'   99 A'   40 A"   41 A"  100 A'  101 A'                 
  3.184   3.526   3.745   3.773   3.952   3.960   3.994   4.019
102 A'  103 A'   42 A"  104 A'   43 A"   44 A"  105 A'   45 A"                 
  4.053   4.115   4.242   4.475   4.759   5.999   6.060   6.150
106 A'  107 A'  108 A'  109 A'  110 A'   46 A"  111 A'  112 A'                 
  6.278   6.360   6.610   9.755   9.785  23.294  23.972  25.772
 47 A"  113 A'  114 A'  115 A'  116 A'  117 A'  118 A'   48 A"                 
 25.808  25.878  25.981  26.321  26.547  27.904  28.341  28.383
 49 A"  119 A'  120 A'  121 A'  122 A'  123 A'   50 A"  124 A'                 
 28.419  28.523  28.543  28.554  28.601  28.706  66.728 127.883
125 A'   51 A"  126 A'   52 A"  127 A'  128 A'  129 A'   53 A"                 
127.917 127.965 151.692 215.747 215.7751901.858
130 A'  131 A'  132 A'  133 A'  134 A'  135 A'                                 
 --------------------------------------------------------------

          Ground-State Mulliken Net Atomic Charges

     Atom                 Charge (a.u.)
  ----------------------------------------
      1 Cl                    0.351503
      2 I                     0.154071
      3 F                    -0.015726
      4 Cl                    0.370910
      5 C                    -0.585847
      6 C                    -0.274911
  ----------------------------------------
  Sum of atomic charges =    -0.000000

 -----------------------------------------------------------------
                    Cartesian Multipole Moments
 -----------------------------------------------------------------
    Charge (ESU x 10^10)
                -0.0000
    Dipole Moment (Debye)
         X      -0.5350      Y       0.5780      Z       0.0000
       Tot       0.7876
    Quadrupole Moments (Debye-Ang)
        XX     -67.3047     XY       1.8692     YY     -70.7071
        XZ      -0.0000     YZ       0.0000     ZZ     -69.7554
    Octopole Moments (Debye-Ang^2)
       XXX     -43.8678    XXY       8.7845    XYY     -18.0559
       YYY      -6.2956    XXZ       0.0000    XYZ      -0.0000
       YYZ       0.0000    XZZ     -11.2521    YZZ      -3.6431
       ZZZ       0.0000
    Hexadecapole Moments (Debye-Ang^3)
      XXXX   -1113.6449   XXXY      23.4215   XXYY    -266.9300
      XYYY      19.2469   YYYY    -570.2237   XXXZ      -0.0000
      XXYZ       0.0000   XYYZ      -0.0000   YYYZ       0.0000
      XXZZ    -206.0182   XYZZ       0.6687   YYZZ    -111.7870
      XZZZ      -0.0000   YZZZ       0.0000   ZZZZ     -84.9721
 -----------------------------------------------------------------
 Calculating analytic gradient of the SCF energy
 Gradient of SCF Energy
            1           2           3           4           5           6
    1  -0.0127262   0.0539293   0.0149236  -0.0088891   0.0290704  -0.0763079
    2  -0.0681362  -0.1219250   0.0446687   0.1152706   0.0259574   0.0041646
    3  -0.0000000  -0.0000000   0.0000000   0.0000000   0.0000000   0.0000000
 Max gradient component =       1.219E-01
 RMS gradient           =       5.029E-02
 Gradient time:  CPU 11.55 s  wall 2.99 s
 Geometry Optimization Parameters
   NAtoms,    NIC,     NZ,  NCons,   NDum,   NFix, NCnnct, MaxDiis
        6      37       0       0       0       0       0       0

 Cartesian Hessian Update
 Hessian Updated using BFGS Update


** GEOMETRY OPTIMIZATION IN DELOCALIZED INTERNAL COORDINATES **
   Searching for a Minimum

   Optimization Cycle:   9

                       Coordinates (Angstroms)
     ATOM                X               Y               Z
      1  Cl        2.6233714666    0.9702970937    0.0000000000
      2  I        -1.2164437333    0.8295072496    0.0000000000
      3  F         2.4635067267   -1.3340822207    0.0000000000
      4  Cl       -0.6717258367   -1.7764450608    0.0000000000
      5  C         1.6122027120   -0.3130650200    0.0000000000
      6  C         0.2599564877   -0.4165166097    0.0000000000
   Point Group: cs    Number of degrees of freedom:     9


   Energy is  -8015.955808354

 Hessian Updated using BFGS Update

  9 Hessian modes will be used to form the next step
  Hessian Eigenvalues:
     0.127703    0.220362    0.249410    0.255253    0.348613    0.416458
     0.536646    0.962231    1.159437

 Minimum Search - Taking Simple RFO Step
 Searching for Lamda that Minimizes Along All modes
 Value Taken    Lamda =  -0.06550231
 Calculated Step too Large.  Step scaled by  0.542818
 Step Taken.  Stepsize is  0.300000

                             Maximum     Tolerance    Cnvgd?
         Gradient           0.091612      0.000300      NO
         Displacement       0.267006      0.001200      NO
         Energy change     -0.045609      0.000001      NO


 New Cartesian Coordinates Obtained by Inverse Iteration

 Displacement from previous Coordinates is:  0.211967
 ----------------------------------------------------------------
             Standard Nuclear Orientation (Angstroms)
    I     Atom           X                Y                Z
 ----------------------------------------------------------------
    1      Cl      2.6233450491     1.0032723578     0.0000000000
    2      I      -1.2228280675     0.8811727133     0.0000000000
    3      F       2.4142715031    -1.3679073041     0.0000000000
    4      Cl     -0.6260312270    -1.8308173839     0.0000000000
    5      C       1.6106609981    -0.3152109862     0.0000000000
    6      C       0.2714495673    -0.4108139650     0.0000000000
 ----------------------------------------------------------------
 Molecular Point Group                 Cs    NOp =  2
 Largest Abelian Subgroup              Cs    NOp =  2
 Nuclear Repulsion Energy =   742.5242381141 hartrees
 There are       54 alpha and       54 beta electrons
 Applying Cartesian multipole field
    Component          Value
    ---------          -----
     (2,0,0)        1.00000E-11
     (0,2,0)        2.00000E-11
     (0,0,2)       -3.00000E-11
 Nucleus-field energy     =     0.0000000192 hartrees
 Requested basis set is 6-311++G(d,p)
 There are 68 shells and 188 basis functions
 A cutoff of  1.0D-11 yielded   1855 shell pairs
 There are     15364 function pairs (     17050 Cartesian)
 Smallest overlap matrix eigenvalue = 2.81E-05
 Guess MOs from SCF MO coefficient file

 -----------------------------------------------------------------------
  General SCF calculation program by
  Eric Jon Sundstrom, Paul Horn, Yuezhi Mao, Dmitri Zuev, Alec White,
  David Stuck, Shaama M.S., Shane Yost, Joonho Lee, David Small,
  Daniel Levine, Susi Lehtola, Hugh Burton, Evgeny Epifanovsky
 -----------------------------------------------------------------------
 Exchange:     0.2000 Hartree-Fock + 0.0800 Slater + 0.7200 B88
 Correlation:  0.1900 VWN1RPA + 0.8100 LYP
 Using SG-1 standard quadrature grid
 using 4 threads for integral computing
 -------------------------------------------------------
 OpenMP Integral computing Module                
 Release: version 2.0, May 2017, Q-Chem Inc. Pleasanton 
 -------------------------------------------------------
 -------------------------------------------------------
 OpenMP BLAS3 based DFT computing Module                
 Release: version 1.0, May 2013, Q-Chem Inc. Pittsburgh 
 -------------------------------------------------------
 A restricted SCF calculation will be
 performed using DIIS
 SCF converges when DIIS error is below 1.0e-08
 ---------------------------------------
  Cycle       Energy         DIIS error
 ---------------------------------------
    1   -8015.9817273175      7.78e-04  
    2   -8015.9845918785      4.02e-04  
    3   -8015.9842944593      4.76e-04  
    4   -8015.9852488506      7.07e-05  
    5   -8015.9852667616      2.16e-05  
    6   -8015.9852685344      7.35e-06  
    7   -8015.9852687773      1.36e-06  
    8   -8015.9852687834      6.94e-07  
    9   -8015.9852687851      1.65e-07  
   10   -8015.9852687852      3.14e-08  
   11   -8015.9852687850      9.66e-09  Convergence criterion met
 ---------------------------------------
 SCF time:   CPU 33.99s  wall 9.00s 
 SCF   energy in the final basis set =    -8015.9852687850
 Total energy in the final basis set =    -8015.9852687850

 --------------------------------------------------------------
             Orbital Energies (a.u.) and Symmetries
 --------------------------------------------------------------

 Alpha MOs, Restricted
 -- Occupied --                  
******* -176.32 -165.73 -165.73 -165.73 -101.60 -101.58  -35.82
  1 A'    2 A'    3 A'    1 A"    4 A'    5 A'    6 A'    7 A'                 
-31.315 -31.309 -31.308 -24.734 -22.965 -22.964 -22.963 -22.959
  8 A'    2 A"    9 A'   10 A'   11 A'    3 A"   12 A'   13 A'                 
-22.959 -10.347 -10.290  -9.514  -9.500  -7.279  -7.268  -7.268
  4 A"   14 A'   15 A'   16 A'   17 A'   18 A'    5 A"   19 A'                 
 -7.265  -7.255  -7.254  -6.372  -4.786  -4.769  -4.769  -2.053
 20 A'    6 A"   21 A'   22 A'   23 A'    7 A"   24 A'   25 A'                 
 -2.046  -2.046  -2.032  -2.032  -1.288  -0.946  -0.920  -0.775
 26 A'    8 A"    9 A"   27 A'   28 A'   29 A'   30 A'   31 A'                 
 -0.707  -0.622  -0.554  -0.531  -0.527  -0.445  -0.435  -0.422
 32 A'   33 A'   34 A'   35 A'   10 A"   36 A'   37 A'   11 A"                 
 -0.384  -0.364  -0.360  -0.306  -0.267  -0.259
 12 A"   38 A'   39 A'   13 A"   40 A'   14 A"                                 
 -- Virtual --                   
 -0.054  -0.040  -0.022   0.001   0.029   0.041   0.051   0.053
 41 A'   15 A"   42 A'   43 A'   44 A'   45 A'   46 A'   16 A"                 
  0.071   0.080   0.080   0.091   0.102   0.108   0.118   0.119
 47 A'   48 A'   17 A"   49 A'   50 A'   18 A"   19 A"   51 A'                 
  0.137   0.160   0.165   0.201   0.207   0.232   0.236   0.276
 52 A'   53 A'   54 A'   55 A'   56 A'   57 A'   20 A"   58 A'                 
  0.308   0.309   0.318   0.346   0.358   0.383   0.392   0.409
 21 A"   59 A'   60 A'   61 A'   62 A'   22 A"   63 A'   64 A'                 
  0.413   0.434   0.439   0.444   0.454   0.455   0.474   0.503
 23 A"   65 A'   24 A"   66 A'   25 A"   67 A'   68 A'   69 A'                 
  0.523   0.569   0.607   0.616   0.663   0.708   0.728   0.747
 26 A"   27 A"   70 A'   71 A'   72 A'   73 A'   74 A'   28 A"                 
  0.790   0.818   0.822   0.835   0.881   0.893   0.905   0.958
 75 A'   76 A'   29 A"   30 A"   31 A"   77 A'   78 A'   79 A'                 
  0.979   1.073   1.118   1.160   1.176   1.228   1.262   1.334
 80 A'   81 A'   82 A'   83 A'   32 A"   84 A'   33 A"   34 A"                 
  1.373   1.383   1.389   1.427   1.456   1.517   1.579   1.683
 85 A'   35 A"   86 A'   87 A'   88 A'   89 A'   36 A"   90 A'                 
  1.714   1.845   1.868   1.932   2.136   2.228   2.235   2.241
 91 A'   92 A'   37 A"   93 A'   94 A'   38 A"   95 A'   39 A"                 
  2.314   2.381   2.470   2.506   2.606   2.800   2.880   3.033
 96 A'   97 A'   98 A'   99 A'   40 A"   41 A"  100 A'  101 A'                 
  3.187   3.490   3.744   3.774   3.949   3.962   3.985   4.016
102 A'  103 A'   42 A"  104 A'   43 A"   44 A"  105 A'   45 A"                 
  4.061   4.107   4.237   4.460   4.759   5.997   6.052   6.130
106 A'  107 A'  108 A'  109 A'  110 A'   46 A"  111 A'  112 A'                 
  6.275   6.356   6.613   9.737   9.773  23.280  24.015  25.770
 47 A"  113 A'  114 A'  115 A'  116 A'  117 A'  118 A'   48 A"                 
 25.808  25.875  25.979  26.327  26.517  27.888  28.339  28.378
 49 A"  119 A'  120 A'  121 A'  122 A'  123 A'   50 A"  124 A'                 
 28.408  28.520  28.537  28.551  28.595  28.698  66.724 127.881
125 A'   51 A"  126 A'   52 A"  127 A'  128 A'  129 A'   53 A"                 
127.912 127.953 151.678 215.724 215.7631901.843
130 A'  131 A'  132 A'  133 A'  134 A'  135 A'                                 

 Beta MOs, Restricted
 -- Occupied --                  
******* -176.32 -165.73 -165.73 -165.73 -101.60 -101.58  -35.82
  1 A'    2 A'    3 A'    1 A"    4 A'    5 A'    6 A'    7 A'                 
-31.315 -31.309 -31.308 -24.734 -22.965 -22.964 -22.963 -22.959
  8 A'    2 A"    9 A'   10 A'   11 A'    3 A"   12 A'   13 A'                 
-22.959 -10.347 -10.290  -9.514  -9.500  -7.279  -7.268  -7.268
  4 A"   14 A'   15 A'   16 A'   17 A'   18 A'    5 A"   19 A'                 
 -7.265  -7.255  -7.254  -6.372  -4.786  -4.769  -4.769  -2.053
 20 A'    6 A"   21 A'   22 A'   23 A'    7 A"   24 A'   25 A'                 
 -2.046  -2.046  -2.032  -2.032  -1.288  -0.946  -0.920  -0.775
 26 A'    8 A"    9 A"   27 A'   28 A'   29 A'   30 A'   31 A'                 
 -0.707  -0.622  -0.554  -0.531  -0.527  -0.445  -0.435  -0.422
 32 A'   33 A'   34 A'   35 A'   10 A"   36 A'   37 A'   11 A"                 
 -0.384  -0.364  -0.360  -0.306  -0.267  -0.259
 12 A"   38 A'   39 A'   13 A"   40 A'   14 A"                                 
 -- Virtual --                   
 -0.054  -0.040  -0.022   0.001   0.029   0.041   0.051   0.053
 41 A'   15 A"   42 A'   43 A'   44 A'   45 A'   46 A'   16 A"                 
  0.071   0.080   0.080   0.091   0.102   0.108   0.118   0.119
 47 A'   48 A'   17 A"   49 A'   50 A'   18 A"   19 A"   51 A'                 
  0.137   0.160   0.165   0.201   0.207   0.232   0.236   0.276
 52 A'   53 A'   54 A'   55 A'   56 A'   57 A'   20 A"   58 A'                 
  0.308   0.309   0.318   0.346   0.358   0.383   0.392   0.409
 21 A"   59 A'   60 A'   61 A'   62 A'   22 A"   63 A'   64 A'                 
  0.413   0.434   0.439   0.444   0.454   0.455   0.474   0.503
 23 A"   65 A'   24 A"   66 A'   25 A"   67 A'   68 A'   69 A'                 
  0.523   0.569   0.607   0.616   0.663   0.708   0.728   0.747
 26 A"   27 A"   70 A'   71 A'   72 A'   73 A'   74 A'   28 A"                 
  0.790   0.818   0.822   0.835   0.881   0.893   0.905   0.958
 75 A'   76 A'   29 A"   30 A"   31 A"   77 A'   78 A'   79 A'                 
  0.979   1.073   1.118   1.160   1.176   1.228   1.262   1.334
 80 A'   81 A'   82 A'   83 A'   32 A"   84 A'   33 A"   34 A"                 
  1.373   1.383   1.389   1.427   1.456   1.517   1.579   1.683
 85 A'   35 A"   86 A'   87 A'   88 A'   89 A'   36 A"   90 A'                 
  1.714   1.845   1.868   1.932   2.136   2.228   2.235   2.241
 91 A'   92 A'   37 A"   93 A'   94 A'   38 A"   95 A'   39 A"                 
  2.314   2.381   2.470   2.506   2.606   2.800   2.880   3.033
 96 A'   97 A'   98 A'   99 A'   40 A"   41 A"  100 A'  101 A'                 
  3.187   3.490   3.744   3.774   3.949   3.962   3.985   4.016
102 A'  103 A'   42 A"  104 A'   43 A"   44 A"  105 A'   45 A"                 
  4.061   4.107   4.237   4.460   4.759   5.997   6.052   6.130
106 A'  107 A'  108 A'  109 A'  110 A'   46 A"  111 A'  112 A'                 
  6.275   6.356   6.613   9.737   9.773  23.280  24.015  25.770
 47 A"  113 A'  114 A'  115 A'  116 A'  117 A'  118 A'   48 A"                 
 25.808  25.875  25.979  26.327  26.517  27.888  28.339  28.378
 49 A"  119 A'  120 A'  121 A'  122 A'  123 A'   50 A"  124 A'                 
 28.408  28.520  28.537  28.551  28.595  28.698  66.724 127.881
125 A'   51 A"  126 A'   52 A"  127 A'  128 A'  129 A'   53 A"                 
127.912 127.953 151.678 215.724 215.7631901.843
130 A'  131 A'  132 A'  133 A'  134 A'  135 A'                                 
 --------------------------------------------------------------

          Ground-State Mulliken Net Atomic Charges

     Atom                 Charge (a.u.)
  ----------------------------------------
      1 Cl                    0.356848
      2 I                     0.166804
      3 F                    -0.010597
      4 Cl                    0.342147
      5 C                    -0.595794
      6 C                    -0.259409
  ----------------------------------------
  Sum of atomic charges =     0.000000

 -----------------------------------------------------------------
                    Cartesian Multipole Moments
 -----------------------------------------------------------------
    Charge (ESU x 10^10)
                 0.0000
    Dipole Moment (Debye)
         X      -0.4864      Y       0.7464      Z       0.0000
       Tot       0.8909
    Quadrupole Moments (Debye-Ang)
        XX     -67.3796     XY       1.5007     YY     -70.3049
        XZ      -0.0000     YZ      -0.0000     ZZ     -69.9337
    Octopole Moments (Debye-Ang^2)
       XXX     -44.2572    XXY       8.1862    XYY     -18.4494
       YYY      -8.8637    XXZ      -0.0000    XYZ      -0.0000
       YYZ      -0.0000    XZZ     -11.4852    YZZ      -4.5600
       ZZZ       0.0000
    Hexadecapole Moments (Debye-Ang^3)
      XXXX   -1107.7165   XXXY      24.9569   XXYY    -270.0564
      XYYY      23.3042   YYYY    -600.9514   XXXZ       0.0000
      XXYZ      -0.0000   XYYZ       0.0000   YYYZ      -0.0000
      XXZZ    -204.9786   XYZZ       1.9047   YYZZ    -118.0681
      XZZZ       0.0000   YZZZ      -0.0000   ZZZZ     -85.3907
 -----------------------------------------------------------------
 Calculating analytic gradient of the SCF energy
 Gradient of SCF Energy
            1           2           3           4           5           6
    1  -0.0049325   0.0316549   0.0069360  -0.0123186   0.0144615  -0.0358012
    2  -0.0425190  -0.0846569   0.0317340   0.0770916   0.0131383   0.0052120
    3   0.0000000   0.0000000  -0.0000000  -0.0000000  -0.0000000  -0.0000000
 Max gradient component =       8.466E-02
 RMS gradient           =       3.235E-02
 Gradient time:  CPU 11.47 s  wall 2.97 s
 Geometry Optimization Parameters
   NAtoms,    NIC,     NZ,  NCons,   NDum,   NFix, NCnnct, MaxDiis
        6      37       0       0       0       0       0       0

 Cartesian Hessian Update
 Hessian Updated using BFGS Update


** GEOMETRY OPTIMIZATION IN DELOCALIZED INTERNAL COORDINATES **
   Searching for a Minimum

   Optimization Cycle:  10

                       Coordinates (Angstroms)
     ATOM                X               Y               Z
      1  Cl        2.6233450491    1.0032723578    0.0000000000
      2  I        -1.2228280675    0.8811727133    0.0000000000
      3  F         2.4142715031   -1.3679073041    0.0000000000
      4  Cl       -0.6260312270   -1.8308173839    0.0000000000
      5  C         1.6106609981   -0.3152109862    0.0000000000
      6  C         0.2714495673   -0.4108139650    0.0000000000
   Point Group: cs    Number of degrees of freedom:     9


   Energy is  -8015.985268785

 Hessian Updated using BFGS Update

  9 Hessian modes will be used to form the next step
  Hessian Eigenvalues:
     0.112383    0.211019    0.249532    0.253044    0.347380    0.432103
     0.548722    0.962402    1.158414

 Minimum Search - Taking Simple RFO Step
 Searching for Lamda that Minimizes Along All modes
 Value Taken    Lamda =  -0.03942302
 Calculated Step too Large.  Step scaled by  0.602693
 Step Taken.  Stepsize is  0.300000

                             Maximum     Tolerance    Cnvgd?
         Gradient           0.065250      0.000300      NO
         Displacement       0.273334      0.001200      NO
         Energy change     -0.029460      0.000001      NO


 New Cartesian Coordinates Obtained by Inverse Iteration

 Displacement from previous Coordinates is:  0.217683
 ----------------------------------------------------------------
             Standard Nuclear Orientation (Angstroms)
    I     Atom           X                Y                Z
 ----------------------------------------------------------------
    1      Cl      2.5891691522     1.0416013553     0.0000000000
    2      I      -1.1999493102     0.9486391513     0.0000000000
    3      F       2.3929922765    -1.3972532589     0.0000000000
    4      Cl     -0.5942235259    -1.8849772664     0.0000000000
    5      C       1.6070846401    -0.3293639227     0.0000000000
    6      C       0.2757945903    -0.4189506268     0.0000000000
 ----------------------------------------------------------------
 Molecular Point Group                 Cs    NOp =  2
 Largest Abelian Subgroup              Cs    NOp =  2
 Nuclear Repulsion Energy =   734.0700591047 hartrees
 There are       54 alpha and       54 beta electrons
 Applying Cartesian multipole field
    Component          Value
    ---------          -----
     (2,0,0)        1.00000E-11
     (0,2,0)        2.00000E-11
     (0,0,2)       -3.00000E-11
 Nucleus-field energy     =     0.0000000198 hartrees
 Requested basis set is 6-311++G(d,p)
 There are 68 shells and 188 basis functions
 A cutoff of  1.0D-11 yielded   1852 shell pairs
 There are     15337 function pairs (     17016 Cartesian)
 Smallest overlap matrix eigenvalue = 3.07E-05
 Guess MOs from SCF MO coefficient file

 -----------------------------------------------------------------------
  General SCF calculation program by
  Eric Jon Sundstrom, Paul Horn, Yuezhi Mao, Dmitri Zuev, Alec White,
  David Stuck, Shaama M.S., Shane Yost, Joonho Lee, David Small,
  Daniel Levine, Susi Lehtola, Hugh Burton, Evgeny Epifanovsky
 -----------------------------------------------------------------------
 Exchange:     0.2000 Hartree-Fock + 0.0800 Slater + 0.7200 B88
 Correlation:  0.1900 VWN1RPA + 0.8100 LYP
 Using SG-1 standard quadrature grid
 using 4 threads for integral computing
 -------------------------------------------------------
 OpenMP Integral computing Module                
 Release: version 2.0, May 2017, Q-Chem Inc. Pleasanton 
 -------------------------------------------------------
 -------------------------------------------------------
 OpenMP BLAS3 based DFT computing Module                
 Release: version 1.0, May 2013, Q-Chem Inc. Pittsburgh 
 -------------------------------------------------------
 A restricted SCF calculation will be
 performed using DIIS
 SCF converges when DIIS error is below 1.0e-08
 ---------------------------------------
  Cycle       Energy         DIIS error
 ---------------------------------------
    1   -8016.0019295448      6.51e-04  
    2   -8016.0041521784      3.39e-04  
    3   -8016.0040031549      3.85e-04  
    4   -8016.0046244378      6.83e-05  
    5   -8016.0046433819      1.63e-05  
    6   -8016.0046443504      6.85e-06  
    7   -8016.0046445626      1.22e-06  
    8   -8016.0046445679      5.92e-07  
    9   -8016.0046445692      1.39e-07  
   10   -8016.0046445692      3.04e-08  
   11   -8016.0046445694      9.74e-09  Convergence criterion met
 ---------------------------------------
 SCF time:   CPU 33.76s  wall 9.00s 
 SCF   energy in the final basis set =    -8016.0046445694
 Total energy in the final basis set =    -8016.0046445694

 --------------------------------------------------------------
             Orbital Energies (a.u.) and Symmetries
 --------------------------------------------------------------

 Alpha MOs, Restricted
 -- Occupied --                  
******* -176.33 -165.73 -165.73 -165.73 -101.60 -101.58  -35.82
  1 A'    2 A'    3 A'    1 A"    4 A'    5 A'    6 A'    7 A'                 
-31.316 -31.310 -31.310 -24.737 -22.967 -22.965 -22.965 -22.961
  8 A'    2 A"    9 A'   10 A'   11 A'    3 A"   12 A'   13 A'                 
-22.961 -10.348 -10.292  -9.514  -9.499  -7.279  -7.268  -7.268
  4 A"   14 A'   15 A'   16 A'   17 A'   18 A'    5 A"   19 A'                 
 -7.264  -7.254  -7.253  -6.373  -4.787  -4.770  -4.770  -2.053
 20 A'    6 A"   21 A'   22 A'   23 A'    7 A"   24 A'   25 A'                 
 -2.047  -2.047  -2.033  -2.033  -1.287  -0.938  -0.912  -0.777
  8 A"   26 A'    9 A"   27 A'   28 A'   29 A'   30 A'   31 A'                 
 -0.703  -0.621  -0.554  -0.527  -0.526  -0.443  -0.433  -0.417
 32 A'   33 A'   34 A'   35 A'   10 A"   36 A'   37 A'   11 A"                 
 -0.381  -0.363  -0.357  -0.308  -0.275  -0.261
 12 A"   38 A'   39 A'   13 A"   40 A'   14 A"                                 
 -- Virtual --                   
 -0.060  -0.039  -0.027  -0.000   0.029   0.038   0.050   0.054
 41 A'   15 A"   42 A'   43 A'   44 A'   45 A'   46 A'   16 A"                 
  0.069   0.080   0.081   0.091   0.103   0.107   0.119   0.119
 47 A'   17 A"   48 A'   49 A'   50 A'   18 A"   19 A"   51 A'                 
  0.137   0.162   0.166   0.198   0.203   0.234   0.235   0.270
 52 A'   53 A'   54 A'   55 A'   56 A'   57 A'   20 A"   58 A'                 
  0.305   0.307   0.321   0.347   0.356   0.385   0.390   0.405
 59 A'   21 A"   60 A'   61 A'   62 A'   22 A"   63 A'   64 A'                 
  0.409   0.433   0.439   0.441   0.454   0.455   0.473   0.501
 23 A"   65 A'   66 A'   24 A"   25 A"   67 A'   68 A'   69 A'                 
  0.521   0.568   0.607   0.621   0.665   0.714   0.731   0.755
 26 A"   27 A"   70 A'   71 A'   72 A'   73 A'   74 A'   28 A"                 
  0.794   0.812   0.822   0.836   0.882   0.882   0.903   0.951
 75 A'   76 A'   29 A"   30 A"   31 A"   77 A'   78 A'   79 A'                 
  0.976   1.068   1.109   1.151   1.169   1.218   1.257   1.331
 80 A'   81 A'   82 A'   83 A'   32 A"   84 A'   33 A"   34 A"                 
  1.370   1.381   1.389   1.428   1.453   1.525   1.576   1.673
 85 A'   35 A"   86 A'   87 A'   88 A'   89 A'   36 A"   90 A'                 
  1.702   1.855   1.870   1.935   2.134   2.216   2.226   2.242
 91 A'   92 A'   37 A"   93 A'   94 A'   95 A'   38 A"   39 A"                 
  2.313   2.364   2.473   2.496   2.605   2.799   2.878   3.038
 96 A'   97 A'   98 A'   99 A'   40 A"   41 A"  100 A'  101 A'                 
  3.187   3.459   3.742   3.773   3.947   3.958   3.977   4.012
102 A'  103 A'   42 A"  104 A'   43 A"   44 A"  105 A'   45 A"                 
  4.058   4.102   4.235   4.445   4.756   5.995   6.048   6.112
106 A'  107 A'  108 A'  109 A'  110 A'   46 A"  111 A'  112 A'                 
  6.273   6.353   6.611   9.720   9.766  23.269  24.043  25.767
 47 A"  113 A'  114 A'  115 A'  116 A'  117 A'  118 A'   48 A"                 
 25.807  25.877  25.976  26.332  26.490  27.875  28.336  28.374
 49 A"  119 A'  120 A'  121 A'  122 A'  123 A'   50 A"  124 A'                 
 28.397  28.518  28.532  28.547  28.593  28.692  66.721 127.878
125 A'   51 A"  126 A'   52 A"  127 A'  128 A'  129 A'   53 A"                 
127.908 127.943 151.666 215.703 215.7551901.830
130 A'  131 A'  132 A'  133 A'  134 A'  135 A'                                 

 Beta MOs, Restricted
 -- Occupied --                  
******* -176.33 -165.73 -165.73 -165.73 -101.60 -101.58  -35.82
  1 A'    2 A'    3 A'    1 A"    4 A'    5 A'    6 A'    7 A'                 
-31.316 -31.310 -31.310 -24.737 -22.967 -22.965 -22.965 -22.961
  8 A'    2 A"    9 A'   10 A'   11 A'    3 A"   12 A'   13 A'                 
-22.961 -10.348 -10.292  -9.514  -9.499  -7.279  -7.268  -7.268
  4 A"   14 A'   15 A'   16 A'   17 A'   18 A'    5 A"   19 A'                 
 -7.264  -7.254  -7.253  -6.373  -4.787  -4.770  -4.770  -2.053
 20 A'    6 A"   21 A'   22 A'   23 A'    7 A"   24 A'   25 A'                 
 -2.047  -2.047  -2.033  -2.033  -1.287  -0.938  -0.912  -0.777
  8 A"   26 A'    9 A"   27 A'   28 A'   29 A'   30 A'   31 A'                 
 -0.703  -0.621  -0.554  -0.527  -0.526  -0.443  -0.433  -0.417
 32 A'   33 A'   34 A'   35 A'   10 A"   36 A'   37 A'   11 A"                 
 -0.381  -0.363  -0.357  -0.308  -0.275  -0.261
 12 A"   38 A'   39 A'   13 A"   40 A'   14 A"                                 
 -- Virtual --                   
 -0.060  -0.039  -0.027  -0.000   0.029   0.038   0.050   0.054
 41 A'   15 A"   42 A'   43 A'   44 A'   45 A'   46 A'   16 A"                 
  0.069   0.080   0.081   0.091   0.103   0.107   0.119   0.119
 47 A'   17 A"   48 A'   49 A'   50 A'   18 A"   19 A"   51 A'                 
  0.137   0.162   0.166   0.198   0.203   0.234   0.235   0.270
 52 A'   53 A'   54 A'   55 A'   56 A'   57 A'   20 A"   58 A'                 
  0.305   0.307   0.321   0.347   0.356   0.385   0.390   0.405
 59 A'   21 A"   60 A'   61 A'   62 A'   22 A"   63 A'   64 A'                 
  0.409   0.433   0.439   0.441   0.454   0.455   0.473   0.501
 23 A"   65 A'   66 A'   24 A"   25 A"   67 A'   68 A'   69 A'                 
  0.521   0.568   0.607   0.621   0.665   0.714   0.731   0.755
 26 A"   27 A"   70 A'   71 A'   72 A'   73 A'   74 A'   28 A"                 
  0.794   0.812   0.822   0.836   0.882   0.882   0.903   0.951
 75 A'   76 A'   29 A"   30 A"   31 A"   77 A'   78 A'   79 A'                 
  0.976   1.068   1.109   1.151   1.169   1.218   1.257   1.331
 80 A'   81 A'   82 A'   83 A'   32 A"   84 A'   33 A"   34 A"                 
  1.370   1.381   1.389   1.428   1.453   1.525   1.576   1.673
 85 A'   35 A"   86 A'   87 A'   88 A'   89 A'   36 A"   90 A'                 
  1.702   1.855   1.870   1.935   2.134   2.216   2.226   2.242
 91 A'   92 A'   37 A"   93 A'   94 A'   95 A'   38 A"   39 A"                 
  2.313   2.364   2.473   2.496   2.605   2.799   2.878   3.038
 96 A'   97 A'   98 A'   99 A'   40 A"   41 A"  100 A'  101 A'                 
  3.187   3.459   3.742   3.773   3.947   3.958   3.977   4.012
102 A'  103 A'   42 A"  104 A'   43 A"   44 A"  105 A'   45 A"                 
  4.058   4.102   4.235   4.445   4.756   5.995   6.048   6.112
106 A'  107 A'  108 A'  109 A'  110 A'   46 A"  111 A'  112 A'                 
  6.273   6.353   6.611   9.720   9.766  23.269  24.043  25.767
 47 A"  113 A'  114 A'  115 A'  116 A'  117 A'  118 A'   48 A"                 
 25.807  25.877  25.976  26.332  26.490  27.875  28.336  28.374
 49 A"  119 A'  120 A'  121 A'  122 A'  123 A'   50 A"  124 A'                 
 28.397  28.518  28.532  28.547  28.593  28.692  66.721 127.878
125 A'   51 A"  126 A'   52 A"  127 A'  128 A'  129 A'   53 A"                 
127.908 127.943 151.666 215.703 215.7551901.830
130 A'  131 A'  132 A'  133 A'  134 A'  135 A'                                 
 --------------------------------------------------------------

          Ground-State Mulliken Net Atomic Charges

     Atom                 Charge (a.u.)
  ----------------------------------------
      1 Cl                    0.357726
      2 I                     0.175475
      3 F                    -0.010684
      4 Cl                    0.330499
      5 C                    -0.603323
      6 C                    -0.249694
  ----------------------------------------
  Sum of atomic charges =     0.000000

 -----------------------------------------------------------------
                    Cartesian Multipole Moments
 -----------------------------------------------------------------
    Charge (ESU x 10^10)
                -0.0000
    Dipole Moment (Debye)
         X      -0.4799      Y       0.8803      Z       0.0000
       Tot       1.0026
    Quadrupole Moments (Debye-Ang)
        XX     -67.7615     XY       1.1279     YY     -69.7756
        XZ       0.0000     YZ      -0.0000     ZZ     -70.0815
    Octopole Moments (Debye-Ang^2)
       XXX     -45.9977    XXY       6.9512    XYY     -19.3894
       YYY     -12.2477    XXZ       0.0000    XYZ      -0.0000
       YYZ      -0.0000    XZZ     -12.0751    YZZ      -5.9064
       ZZZ       0.0000
    Hexadecapole Moments (Debye-Ang^3)
      XXXX   -1087.2762   XXXY      26.9213   XXYY    -271.4475
      XYYY      26.8729   YYYY    -637.9673   XXXZ       0.0000
      XXYZ      -0.0000   XYYZ       0.0000   YYYZ       0.0000
      XXZZ    -200.5565   XYZZ       3.2007   YYZZ    -125.6104
      XZZZ       0.0000   YZZZ      -0.0000   ZZZZ     -85.7329
 -----------------------------------------------------------------
 Calculating analytic gradient of the SCF energy
 Gradient of SCF Energy
            1           2           3           4           5           6
    1  -0.0008068   0.0157447   0.0033777  -0.0118646   0.0035481  -0.0099991
    2  -0.0233899  -0.0560023   0.0188849   0.0479261   0.0050832   0.0074980
    3   0.0000000  -0.0000000   0.0000000   0.0000000  -0.0000000   0.0000000
 Max gradient component =       5.600E-02
 RMS gradient           =       1.962E-02
 Gradient time:  CPU 11.41 s  wall 2.96 s
 Geometry Optimization Parameters
   NAtoms,    NIC,     NZ,  NCons,   NDum,   NFix, NCnnct, MaxDiis
        6      37       0       0       0       0       0       0

 Cartesian Hessian Update
 Hessian Updated using BFGS Update


** GEOMETRY OPTIMIZATION IN DELOCALIZED INTERNAL COORDINATES **
   Searching for a Minimum

   Optimization Cycle:  11

                       Coordinates (Angstroms)
     ATOM                X               Y               Z
      1  Cl        2.5891691522    1.0416013553    0.0000000000
      2  I        -1.1999493102    0.9486391513    0.0000000000
      3  F         2.3929922765   -1.3972532589    0.0000000000
      4  Cl       -0.5942235259   -1.8849772664    0.0000000000
      5  C         1.6070846401   -0.3293639227    0.0000000000
      6  C         0.2757945903   -0.4189506268    0.0000000000
   Point Group: cs    Number of degrees of freedom:     9


   Energy is  -8016.004644569

 Hessian Updated using BFGS Update

  9 Hessian modes will be used to form the next step
  Hessian Eigenvalues:
     0.087381    0.205370    0.249581    0.252759    0.350774    0.438872
     0.560699    0.962403    1.157229

 Minimum Search - Taking Simple RFO Step
 Searching for Lamda that Minimizes Along All modes
 Value Taken    Lamda =  -0.02311308
 Calculated Step too Large.  Step scaled by  0.661509
 Step Taken.  Stepsize is  0.300000

                             Maximum     Tolerance    Cnvgd?
         Gradient           0.043349      0.000300      NO
         Displacement       0.273068      0.001200      NO
         Energy change     -0.019376      0.000001      NO


 New Cartesian Coordinates Obtained by Inverse Iteration

 Displacement from previous Coordinates is:  0.241268
 ----------------------------------------------------------------
             Standard Nuclear Orientation (Angstroms)
    I     Atom           X                Y                Z
 ----------------------------------------------------------------
    1      Cl      2.5397097899     1.0804742272     0.0000000000
    2      I      -1.1580453973     1.0232008677     0.0000000000
    3      F       2.3834016532    -1.4203120978     0.0000000000
    4      Cl     -0.5691195484    -1.9411699061     0.0000000000
    5      C       1.6026965628    -0.3463559583     0.0000000000
    6      C       0.2722247629    -0.4361417008     0.0000000000
 ----------------------------------------------------------------
 Molecular Point Group                 Cs    NOp =  2
 Largest Abelian Subgroup              Cs    NOp =  2
 Nuclear Repulsion Energy =   727.7173179797 hartrees
 There are       54 alpha and       54 beta electrons
 Applying Cartesian multipole field
    Component          Value
    ---------          -----
     (2,0,0)        1.00000E-11
     (0,2,0)        2.00000E-11
     (0,0,2)       -3.00000E-11
 Nucleus-field energy     =     0.0000000204 hartrees
 Requested basis set is 6-311++G(d,p)
 There are 68 shells and 188 basis functions
 A cutoff of  1.0D-11 yielded   1845 shell pairs
 There are     15270 function pairs (     16946 Cartesian)
 Smallest overlap matrix eigenvalue = 3.42E-05
 Guess MOs from SCF MO coefficient file

 -----------------------------------------------------------------------
  General SCF calculation program by
  Eric Jon Sundstrom, Paul Horn, Yuezhi Mao, Dmitri Zuev, Alec White,
  David Stuck, Shaama M.S., Shane Yost, Joonho Lee, David Small,
  Daniel Levine, Susi Lehtola, Hugh Burton, Evgeny Epifanovsky
 -----------------------------------------------------------------------
 Exchange:     0.2000 Hartree-Fock + 0.0800 Slater + 0.7200 B88
 Correlation:  0.1900 VWN1RPA + 0.8100 LYP
 Using SG-1 standard quadrature grid
 using 4 threads for integral computing
 -------------------------------------------------------
 OpenMP Integral computing Module                
 Release: version 2.0, May 2017, Q-Chem Inc. Pleasanton 
 -------------------------------------------------------
 -------------------------------------------------------
 OpenMP BLAS3 based DFT computing Module                
 Release: version 1.0, May 2013, Q-Chem Inc. Pittsburgh 
 -------------------------------------------------------
 A restricted SCF calculation will be
 performed using DIIS
 SCF converges when DIIS error is below 1.0e-08
 ---------------------------------------
  Cycle       Energy         DIIS error
 ---------------------------------------
    1   -8016.0137998697      6.24e-04  
    2   -8016.0160623614      3.15e-04  
    3   -8016.0159213200      3.64e-04  
    4   -8016.0164819536      6.98e-05  
    5   -8016.0165026375      1.69e-05  
    6   -8016.0165036612      7.16e-06  
    7   -8016.0165038951      1.27e-06  
    8   -8016.0165039008      6.05e-07  
    9   -8016.0165039022      1.45e-07  
   10   -8016.0165039022      3.12e-08  
   11   -8016.0165039022      8.90e-09  Convergence criterion met
 ---------------------------------------
 SCF time:   CPU 33.35s  wall 9.00s 
 SCF   energy in the final basis set =    -8016.0165039022
 Total energy in the final basis set =    -8016.0165039022

 --------------------------------------------------------------
             Orbital Energies (a.u.) and Symmetries
 --------------------------------------------------------------

 Alpha MOs, Restricted
 -- Occupied --                  
******* -176.33 -165.73 -165.73 -165.73 -101.60 -101.58  -35.82
  1 A'    2 A'    3 A'    1 A"    4 A'    5 A'    6 A'    7 A'                 
-31.318 -31.311 -31.311 -24.739 -22.968 -22.966 -22.966 -22.962
  8 A'    2 A"    9 A'   10 A'   11 A'    3 A"   12 A'   13 A'                 
-22.962 -10.349 -10.295  -9.514  -9.499  -7.279  -7.268  -7.268
  4 A"   14 A'   15 A'   16 A'   17 A'   18 A'    5 A"   19 A'                 
 -7.265  -7.254  -7.253  -6.374  -4.787  -4.771  -4.771  -2.054
 20 A'    6 A"   21 A'   22 A'   23 A'    7 A"   24 A'   25 A'                 
 -2.048  -2.048  -2.034  -2.034  -1.287  -0.932  -0.905  -0.777
  8 A"   26 A'    9 A"   27 A'   28 A'   29 A'   30 A'   31 A'                 
 -0.700  -0.621  -0.554  -0.526  -0.525  -0.442  -0.432  -0.413
 32 A'   33 A'   34 A'   10 A"   35 A'   36 A'   37 A'   11 A"                 
 -0.379  -0.364  -0.352  -0.309  -0.281  -0.262
 12 A"   38 A'   39 A'   13 A"   40 A'   14 A"                                 
 -- Virtual --                   
 -0.066  -0.039  -0.031  -0.002   0.028   0.037   0.050   0.054
 41 A'   15 A"   42 A'   43 A'   44 A'   45 A'   46 A'   16 A"                 
  0.067   0.080   0.083   0.092   0.103   0.106   0.119   0.120
 47 A'   17 A"   48 A'   49 A'   50 A'   18 A"   51 A'   19 A"                 
  0.136   0.164   0.167   0.192   0.201   0.234   0.236   0.262
 52 A'   53 A'   54 A'   55 A'   56 A'   20 A"   57 A'   58 A'                 
  0.302   0.306   0.323   0.348   0.354   0.385   0.387   0.401
 59 A'   21 A"   60 A'   61 A'   62 A'   63 A'   22 A"   64 A'                 
  0.406   0.431   0.438   0.443   0.452   0.453   0.472   0.503
 23 A"   65 A'   66 A'   24 A"   67 A'   25 A"   68 A'   69 A'                 
  0.520   0.567   0.599   0.622   0.667   0.719   0.732   0.761
 26 A"   27 A"   70 A'   71 A'   72 A'   73 A'   74 A'   28 A"                 
  0.798   0.807   0.822   0.836   0.877   0.882   0.901   0.943
 75 A'   76 A'   29 A"   30 A"   77 A'   31 A"   78 A'   79 A'                 
  0.974   1.061   1.102   1.145   1.162   1.202   1.253   1.327
 80 A'   81 A'   82 A'   83 A'   32 A"   84 A'   33 A"   34 A"                 
  1.370   1.379   1.393   1.429   1.453   1.536   1.573   1.662
 85 A'   35 A"   86 A'   87 A'   88 A'   89 A'   36 A"   90 A'                 
  1.690   1.861   1.868   1.934   2.131   2.194   2.224   2.241
 91 A'   92 A'   37 A"   93 A'   94 A'   95 A'   38 A"   39 A"                 
  2.310   2.351   2.472   2.489   2.604   2.796   2.876   3.041
 96 A'   97 A'   98 A'   99 A'   40 A"   41 A"  100 A'  101 A'                 
  3.180   3.440   3.741   3.771   3.946   3.955   3.973   4.009
102 A'  103 A'   42 A"  104 A'   43 A"   44 A"  105 A'   45 A"                 
  4.053   4.100   4.235   4.430   4.752   5.994   6.046   6.098
106 A'  107 A'  108 A'  109 A'  110 A'   46 A"  111 A'  112 A'                 
  6.271   6.350   6.608   9.706   9.761  23.262  24.043  25.764
 47 A"  113 A'  114 A'  115 A'  116 A'  117 A'  118 A'   48 A"                 
 25.804  25.881  25.967  26.332  26.470  27.864  28.335  28.373
 49 A"  119 A'  120 A'  121 A'  122 A'  123 A'   50 A"  124 A'                 
 28.388  28.517  28.530  28.545  28.592  28.687  66.717 127.876
125 A'   51 A"  126 A'   52 A"  127 A'  128 A'  129 A'   53 A"                 
127.907 127.935 151.656 215.688 215.7501901.819
130 A'  131 A'  132 A'  133 A'  134 A'  135 A'                                 

 Beta MOs, Restricted
 -- Occupied --                  
******* -176.33 -165.73 -165.73 -165.73 -101.60 -101.58  -35.82
  1 A'    2 A'    3 A'    1 A"    4 A'    5 A'    6 A'    7 A'                 
-31.318 -31.311 -31.311 -24.739 -22.968 -22.966 -22.966 -22.962
  8 A'    2 A"    9 A'   10 A'   11 A'    3 A"   12 A'   13 A'                 
-22.962 -10.349 -10.295  -9.514  -9.499  -7.279  -7.268  -7.268
  4 A"   14 A'   15 A'   16 A'   17 A'   18 A'    5 A"   19 A'                 
 -7.265  -7.254  -7.253  -6.374  -4.787  -4.771  -4.771  -2.054
 20 A'    6 A"   21 A'   22 A'   23 A'    7 A"   24 A'   25 A'                 
 -2.048  -2.048  -2.034  -2.034  -1.287  -0.932  -0.905  -0.777
  8 A"   26 A'    9 A"   27 A'   28 A'   29 A'   30 A'   31 A'                 
 -0.700  -0.621  -0.554  -0.526  -0.525  -0.442  -0.432  -0.413
 32 A'   33 A'   34 A'   10 A"   35 A'   36 A'   37 A'   11 A"                 
 -0.379  -0.364  -0.352  -0.309  -0.281  -0.262
 12 A"   38 A'   39 A'   13 A"   40 A'   14 A"                                 
 -- Virtual --                   
 -0.066  -0.039  -0.031  -0.002   0.028   0.037   0.050   0.054
 41 A'   15 A"   42 A'   43 A'   44 A'   45 A'   46 A'   16 A"                 
  0.067   0.080   0.083   0.092   0.103   0.106   0.119   0.120
 47 A'   17 A"   48 A'   49 A'   50 A'   18 A"   51 A'   19 A"                 
  0.136   0.164   0.167   0.192   0.201   0.234   0.236   0.262
 52 A'   53 A'   54 A'   55 A'   56 A'   20 A"   57 A'   58 A'                 
  0.302   0.306   0.323   0.348   0.354   0.385   0.387   0.401
 59 A'   21 A"   60 A'   61 A'   62 A'   63 A'   22 A"   64 A'                 
  0.406   0.431   0.438   0.443   0.452   0.453   0.472   0.503
 23 A"   65 A'   66 A'   24 A"   67 A'   25 A"   68 A'   69 A'                 
  0.520   0.567   0.599   0.622   0.667   0.719   0.732   0.761
 26 A"   27 A"   70 A'   71 A'   72 A'   73 A'   74 A'   28 A"                 
  0.798   0.807   0.822   0.836   0.877   0.882   0.901   0.943
 75 A'   76 A'   29 A"   30 A"   77 A'   31 A"   78 A'   79 A'                 
  0.974   1.061   1.102   1.145   1.162   1.202   1.253   1.327
 80 A'   81 A'   82 A'   83 A'   32 A"   84 A'   33 A"   34 A"                 
  1.370   1.379   1.393   1.429   1.453   1.536   1.573   1.662
 85 A'   35 A"   86 A'   87 A'   88 A'   89 A'   36 A"   90 A'                 
  1.690   1.861   1.868   1.934   2.131   2.194   2.224   2.241
 91 A'   92 A'   37 A"   93 A'   94 A'   95 A'   38 A"   39 A"                 
  2.310   2.351   2.472   2.489   2.604   2.796   2.876   3.041
 96 A'   97 A'   98 A'   99 A'   40 A"   41 A"  100 A'  101 A'                 
  3.180   3.440   3.741   3.771   3.946   3.955   3.973   4.009
102 A'  103 A'   42 A"  104 A'   43 A"   44 A"  105 A'   45 A"                 
  4.053   4.100   4.235   4.430   4.752   5.994   6.046   6.098
106 A'  107 A'  108 A'  109 A'  110 A'   46 A"  111 A'  112 A'                 
  6.271   6.350   6.608   9.706   9.761  23.262  24.043  25.764
 47 A"  113 A'  114 A'  115 A'  116 A'  117 A'  118 A'   48 A"                 
 25.804  25.881  25.967  26.332  26.470  27.864  28.335  28.373
 49 A"  119 A'  120 A'  121 A'  122 A'  123 A'   50 A"  124 A'                 
 28.388  28.517  28.530  28.545  28.592  28.687  66.717 127.876
125 A'   51 A"  126 A'   52 A"  127 A'  128 A'  129 A'   53 A"                 
127.907 127.935 151.656 215.688 215.7501901.819
130 A'  131 A'  132 A'  133 A'  134 A'  135 A'                                 
 --------------------------------------------------------------

          Ground-State Mulliken Net Atomic Charges

     Atom                 Charge (a.u.)
  ----------------------------------------
      1 Cl                    0.357777
      2 I                     0.177977
      3 F                    -0.010961
      4 Cl                    0.330464
      5 C                    -0.609933
      6 C                    -0.245323
  ----------------------------------------
  Sum of atomic charges =    -0.000000

 -----------------------------------------------------------------
                    Cartesian Multipole Moments
 -----------------------------------------------------------------
    Charge (ESU x 10^10)
                -0.0000
    Dipole Moment (Debye)
         X      -0.4618      Y       0.9675      Z      -0.0000
       Tot       1.0720
    Quadrupole Moments (Debye-Ang)
        XX     -68.2818     XY       0.7979     YY     -69.1541
        XZ       0.0000     YZ      -0.0000     ZZ     -70.2152
    Octopole Moments (Debye-Ang^2)
       XXX     -48.3114    XXY       5.1620    XYY     -20.6639
       YYY     -15.9091    XXZ       0.0000    XYZ       0.0000
       YYZ      -0.0000    XZZ     -12.9416    YZZ      -7.4450
       ZZZ      -0.0000
    Hexadecapole Moments (Debye-Ang^3)
      XXXX   -1057.7225   XXXY      28.5389   XXYY    -272.4708
      XYYY      29.1588   YYYY    -678.7818   XXXZ       0.0000
      XXYZ      -0.0000   XYYZ       0.0000   YYYZ      -0.0000
      XXZZ    -194.2777   XYZZ       4.2670   YYZZ    -134.0047
      XZZZ       0.0000   YZZZ      -0.0000   ZZZZ     -86.0508
 -----------------------------------------------------------------
 Calculating analytic gradient of the SCF energy
 Gradient of SCF Energy
            1           2           3           4           5           6
    1   0.0006315   0.0048561   0.0011031  -0.0101091   0.0013563   0.0021622
    2  -0.0087447  -0.0315338   0.0087315   0.0255907  -0.0004417   0.0063979
    3  -0.0000000   0.0000000   0.0000000  -0.0000000   0.0000000   0.0000000
 Max gradient component =       3.153E-02
 RMS gradient           =       1.048E-02
 Gradient time:  CPU 11.27 s  wall 2.92 s
 Geometry Optimization Parameters
   NAtoms,    NIC,     NZ,  NCons,   NDum,   NFix, NCnnct, MaxDiis
        6      37       0       0       0       0       0       0

 Cartesian Hessian Update
 Hessian Updated using BFGS Update


** GEOMETRY OPTIMIZATION IN DELOCALIZED INTERNAL COORDINATES **
   Searching for a Minimum

   Optimization Cycle:  12

                       Coordinates (Angstroms)
     ATOM                X               Y               Z
      1  Cl        2.5397097899    1.0804742272    0.0000000000
      2  I        -1.1580453973    1.0232008677    0.0000000000
      3  F         2.3834016532   -1.4203120978    0.0000000000
      4  Cl       -0.5691195484   -1.9411699061    0.0000000000
      5  C         1.6026965628   -0.3463559583    0.0000000000
      6  C         0.2722247629   -0.4361417008    0.0000000000
   Point Group: cs    Number of degrees of freedom:     9


   Energy is  -8016.016503902

 Hessian Updated using BFGS Update

  9 Hessian modes will be used to form the next step
  Hessian Eigenvalues:
     0.072692    0.202921    0.250164    0.252794    0.349986    0.439997
     0.570855    0.962436    1.155907

 Minimum Search - Taking Simple RFO Step
 Searching for Lamda that Minimizes Along All modes
 Value Taken    Lamda =  -0.01015746
 Calculated Step too Large.  Step scaled by  0.862574
 Step Taken.  Stepsize is  0.300000

                             Maximum     Tolerance    Cnvgd?
         Gradient           0.023901      0.000300      NO
         Displacement       0.265012      0.001200      NO
         Energy change     -0.011859      0.000001      NO


 New Cartesian Coordinates Obtained by Inverse Iteration

 Displacement from previous Coordinates is:  0.252081
 ----------------------------------------------------------------
             Standard Nuclear Orientation (Angstroms)
    I     Atom           X                Y                Z
 ----------------------------------------------------------------
    1      Cl      2.4893534994     1.1122881568     0.0000000000
    2      I      -1.1073401144     1.0985437850     0.0000000000
    3      F       2.3684642417    -1.4390473014     0.0000000000
    4      Cl     -0.5327853393    -1.9995354905     0.0000000000
    5      C       1.5910493263    -0.3592889657     0.0000000000
    6      C       0.2621262094    -0.4532647523     0.0000000000
 ----------------------------------------------------------------
 Molecular Point Group                 Cs    NOp =  2
 Largest Abelian Subgroup              Cs    NOp =  2
 Nuclear Repulsion Energy =   723.4180722592 hartrees
 There are       54 alpha and       54 beta electrons
 Applying Cartesian multipole field
    Component          Value
    ---------          -----
     (2,0,0)        1.00000E-11
     (0,2,0)        2.00000E-11
     (0,0,2)       -3.00000E-11
 Nucleus-field energy     =     0.0000000210 hartrees
 Requested basis set is 6-311++G(d,p)
 There are 68 shells and 188 basis functions
 A cutoff of  1.0D-11 yielded   1843 shell pairs
 There are     15250 function pairs (     16922 Cartesian)
 Smallest overlap matrix eigenvalue = 3.75E-05
 Guess MOs from SCF MO coefficient file

 -----------------------------------------------------------------------
  General SCF calculation program by
  Eric Jon Sundstrom, Paul Horn, Yuezhi Mao, Dmitri Zuev, Alec White,
  David Stuck, Shaama M.S., Shane Yost, Joonho Lee, David Small,
  Daniel Levine, Susi Lehtola, Hugh Burton, Evgeny Epifanovsky
 -----------------------------------------------------------------------
 Exchange:     0.2000 Hartree-Fock + 0.0800 Slater + 0.7200 B88
 Correlation:  0.1900 VWN1RPA + 0.8100 LYP
 Using SG-1 standard quadrature grid
 using 4 threads for integral computing
 -------------------------------------------------------
 OpenMP Integral computing Module                
 Release: version 2.0, May 2017, Q-Chem Inc. Pleasanton 
 -------------------------------------------------------
 -------------------------------------------------------
 OpenMP BLAS3 based DFT computing Module                
 Release: version 1.0, May 2013, Q-Chem Inc. Pittsburgh 
 -------------------------------------------------------
 A restricted SCF calculation will be
 performed using DIIS
 SCF converges when DIIS error is below 1.0e-08
 ---------------------------------------
  Cycle       Energy         DIIS error
 ---------------------------------------
    1   -8016.0198830262      5.94e-04  
    2   -8016.0221036945      2.70e-04  
    3   -8016.0219600387      3.29e-04  
    4   -8016.0224200940      7.04e-05  
    5   -8016.0224416330      1.48e-05  
    6   -8016.0224423659      7.16e-06  
    7   -8016.0224425947      1.37e-06  
    8   -8016.0224426017      5.99e-07  
    9   -8016.0224426030      1.48e-07  
   10   -8016.0224426031      3.15e-08  
   11   -8016.0224426030      8.57e-09  Convergence criterion met
 ---------------------------------------
 SCF time:   CPU 33.29s  wall 9.00s 
 SCF   energy in the final basis set =    -8016.0224426030
 Total energy in the final basis set =    -8016.0224426030

 --------------------------------------------------------------
             Orbital Energies (a.u.) and Symmetries
 --------------------------------------------------------------

 Alpha MOs, Restricted
 -- Occupied --                  
******* -176.33 -165.73 -165.73 -165.73 -101.60 -101.59  -35.83
  1 A'    2 A'    3 A'    1 A"    4 A'    5 A'    6 A'    7 A'                 
-31.319 -31.312 -31.312 -24.741 -22.969 -22.967 -22.967 -22.963
  8 A'    2 A"    9 A'   10 A'   11 A'    3 A"   12 A'   13 A'                 
-22.963 -10.349 -10.296  -9.513  -9.500  -7.278  -7.268  -7.267
  4 A"   14 A'   15 A'   16 A'   17 A'   18 A'    5 A"   19 A'                 
 -7.265  -7.255  -7.254  -6.375  -4.788  -4.772  -4.772  -2.054
 20 A'    6 A"   21 A'   22 A'   23 A'    7 A"   24 A'   25 A'                 
 -2.048  -2.048  -2.035  -2.034  -1.287  -0.928  -0.899  -0.777
  8 A"   26 A'    9 A"   27 A'   28 A'   29 A'   30 A'   31 A'                 
 -0.696  -0.619  -0.553  -0.525  -0.522  -0.440  -0.431  -0.410
 32 A'   33 A'   34 A'   10 A"   35 A'   36 A'   37 A'   11 A"                 
 -0.377  -0.365  -0.348  -0.310  -0.286  -0.263
 12 A"   38 A'   39 A'   13 A"   40 A'   14 A"                                 
 -- Virtual --                   
 -0.071  -0.039  -0.034  -0.005   0.028   0.037   0.049   0.055
 41 A'   15 A"   42 A'   43 A'   44 A'   45 A'   46 A'   16 A"                 
  0.065   0.080   0.084   0.092   0.105   0.106   0.118   0.120
 47 A'   17 A"   48 A'   49 A'   50 A'   18 A"   51 A'   19 A"                 
  0.134   0.163   0.171   0.186   0.201   0.234   0.238   0.255
 52 A'   53 A'   54 A'   55 A'   56 A'   20 A"   57 A'   58 A'                 
  0.301   0.304   0.324   0.351   0.352   0.380   0.387   0.400
 59 A'   21 A"   60 A'   61 A'   62 A'   63 A'   22 A"   64 A'                 
  0.404   0.428   0.438   0.446   0.449   0.452   0.472   0.506
 23 A"   65 A'   66 A'   24 A"   67 A'   25 A"   68 A'   69 A'                 
  0.520   0.566   0.588   0.622   0.669   0.712   0.740   0.767
 26 A"   27 A"   70 A'   71 A'   72 A'   73 A'   74 A'   28 A"                 
  0.799   0.806   0.823   0.836   0.874   0.882   0.900   0.937
 75 A'   76 A'   29 A"   30 A"   77 A'   31 A"   78 A'   79 A'                 
  0.971   1.056   1.096   1.139   1.156   1.183   1.250   1.323
 80 A'   81 A'   82 A'   83 A'   32 A"   84 A'   33 A"   34 A"                 
  1.369   1.378   1.398   1.428   1.454   1.547   1.571   1.650
 85 A'   35 A"   86 A'   87 A'   88 A'   89 A'   36 A"   90 A'                 
  1.682   1.866   1.869   1.935   2.127   2.173   2.222   2.241
 91 A'   92 A'   37 A"   93 A'   94 A'   95 A'   38 A"   39 A"                 
  2.305   2.343   2.466   2.484   2.603   2.793   2.876   3.042
 96 A'   97 A'   98 A'   99 A'   40 A"   41 A"  100 A'  101 A'                 
  3.176   3.425   3.740   3.770   3.945   3.952   3.973   4.006
102 A'  103 A'   42 A"  104 A'   43 A"   44 A"  105 A'   45 A"                 
  4.047   4.098   4.234   4.419   4.749   5.993   6.047   6.086
106 A'  107 A'  108 A'  109 A'  110 A'   46 A"  111 A'  112 A'                 
  6.270   6.348   6.606   9.697   9.758  23.257  24.048  25.763
 47 A"  113 A'  114 A'  115 A'  116 A'  117 A'  118 A'   48 A"                 
 25.802  25.885  25.952  26.329  26.453  27.857  28.333  28.373
 49 A"  119 A'  120 A'  121 A'  122 A'  123 A'   50 A"  124 A'                 
 28.381  28.516  28.529  28.542  28.591  28.683  66.715 127.875
125 A'   51 A"  126 A'   52 A"  127 A'  128 A'  129 A'   53 A"                 
127.906 127.929 151.650 215.678 215.7471901.813
130 A'  131 A'  132 A'  133 A'  134 A'  135 A'                                 

 Beta MOs, Restricted
 -- Occupied --                  
******* -176.33 -165.73 -165.73 -165.73 -101.60 -101.59  -35.83
  1 A'    2 A'    3 A'    1 A"    4 A'    5 A'    6 A'    7 A'                 
-31.319 -31.312 -31.312 -24.741 -22.969 -22.967 -22.967 -22.963
  8 A'    2 A"    9 A'   10 A'   11 A'    3 A"   12 A'   13 A'                 
-22.963 -10.349 -10.296  -9.513  -9.500  -7.278  -7.268  -7.267
  4 A"   14 A'   15 A'   16 A'   17 A'   18 A'    5 A"   19 A'                 
 -7.265  -7.255  -7.254  -6.375  -4.788  -4.772  -4.772  -2.054
 20 A'    6 A"   21 A'   22 A'   23 A'    7 A"   24 A'   25 A'                 
 -2.048  -2.048  -2.035  -2.034  -1.287  -0.928  -0.899  -0.777
  8 A"   26 A'    9 A"   27 A'   28 A'   29 A'   30 A'   31 A'                 
 -0.696  -0.619  -0.553  -0.525  -0.522  -0.440  -0.431  -0.410
 32 A'   33 A'   34 A'   10 A"   35 A'   36 A'   37 A'   11 A"                 
 -0.377  -0.365  -0.348  -0.310  -0.286  -0.263
 12 A"   38 A'   39 A'   13 A"   40 A'   14 A"                                 
 -- Virtual --                   
 -0.071  -0.039  -0.034  -0.005   0.028   0.037   0.049   0.055
 41 A'   15 A"   42 A'   43 A'   44 A'   45 A'   46 A'   16 A"                 
  0.065   0.080   0.084   0.092   0.105   0.106   0.118   0.120
 47 A'   17 A"   48 A'   49 A'   50 A'   18 A"   51 A'   19 A"                 
  0.134   0.163   0.171   0.186   0.201   0.234   0.238   0.255
 52 A'   53 A'   54 A'   55 A'   56 A'   20 A"   57 A'   58 A'                 
  0.301   0.304   0.324   0.351   0.352   0.380   0.387   0.400
 59 A'   21 A"   60 A'   61 A'   62 A'   63 A'   22 A"   64 A'                 
  0.404   0.428   0.438   0.446   0.449   0.452   0.472   0.506
 23 A"   65 A'   66 A'   24 A"   67 A'   25 A"   68 A'   69 A'                 
  0.520   0.566   0.588   0.622   0.669   0.712   0.740   0.767
 26 A"   27 A"   70 A'   71 A'   72 A'   73 A'   74 A'   28 A"                 
  0.799   0.806   0.823   0.836   0.874   0.882   0.900   0.937
 75 A'   76 A'   29 A"   30 A"   77 A'   31 A"   78 A'   79 A'                 
  0.971   1.056   1.096   1.139   1.156   1.183   1.250   1.323
 80 A'   81 A'   82 A'   83 A'   32 A"   84 A'   33 A"   34 A"                 
  1.369   1.378   1.398   1.428   1.454   1.547   1.571   1.650
 85 A'   35 A"   86 A'   87 A'   88 A'   89 A'   36 A"   90 A'                 
  1.682   1.866   1.869   1.935   2.127   2.173   2.222   2.241
 91 A'   92 A'   37 A"   93 A'   94 A'   95 A'   38 A"   39 A"                 
  2.305   2.343   2.466   2.484   2.603   2.793   2.876   3.042
 96 A'   97 A'   98 A'   99 A'   40 A"   41 A"  100 A'  101 A'                 
  3.176   3.425   3.740   3.770   3.945   3.952   3.973   4.006
102 A'  103 A'   42 A"  104 A'   43 A"   44 A"  105 A'   45 A"                 
  4.047   4.098   4.234   4.419   4.749   5.993   6.047   6.086
106 A'  107 A'  108 A'  109 A'  110 A'   46 A"  111 A'  112 A'                 
  6.270   6.348   6.606   9.697   9.758  23.257  24.048  25.763
 47 A"  113 A'  114 A'  115 A'  116 A'  117 A'  118 A'   48 A"                 
 25.802  25.885  25.952  26.329  26.453  27.857  28.333  28.373
 49 A"  119 A'  120 A'  121 A'  122 A'  123 A'   50 A"  124 A'                 
 28.381  28.516  28.529  28.542  28.591  28.683  66.715 127.875
125 A'   51 A"  126 A'   52 A"  127 A'  128 A'  129 A'   53 A"                 
127.906 127.929 151.650 215.678 215.7471901.813
130 A'  131 A'  132 A'  133 A'  134 A'  135 A'                                 
 --------------------------------------------------------------

          Ground-State Mulliken Net Atomic Charges

     Atom                 Charge (a.u.)
  ----------------------------------------
      1 Cl                    0.362417
      2 I                     0.175867
      3 F                    -0.011160
      4 Cl                    0.329680
      5 C                    -0.618283
      6 C                    -0.238521
  ----------------------------------------
  Sum of atomic charges =     0.000000

 -----------------------------------------------------------------
                    Cartesian Multipole Moments
 -----------------------------------------------------------------
    Charge (ESU x 10^10)
                 0.0000
    Dipole Moment (Debye)
         X      -0.4401      Y       1.0352      Z      -0.0000
       Tot       1.1249
    Quadrupole Moments (Debye-Ang)
        XX     -68.8677     XY       0.5612     YY     -68.5020
        XZ      -0.0000     YZ       0.0000     ZZ     -70.3150
    Octopole Moments (Debye-Ang^2)
       XXX     -51.1493    XXY       3.2299    XYY     -22.1661
       YYY     -19.4530    XXZ      -0.0000    XYZ      -0.0000
       YYZ       0.0000    XZZ     -14.0773    YZZ      -8.9664
       ZZZ       0.0000
    Hexadecapole Moments (Debye-Ang^3)
      XXXX   -1022.2942   XXXY      31.0043   XXYY    -273.9430
      XYYY      31.1085   YYYY    -720.2178   XXXZ      -0.0000
      XXYZ       0.0000   XYYZ      -0.0000   YYYZ       0.0000
      XXZZ    -187.1025   XYZZ       5.4236   YYZZ    -142.7096
      XZZZ      -0.0000   YZZZ       0.0000   ZZZZ     -86.2887
 -----------------------------------------------------------------
 Calculating analytic gradient of the SCF energy
 Gradient of SCF Energy
            1           2           3           4           5           6
    1   0.0003331   0.0006411  -0.0006173  -0.0065817  -0.0013694   0.0075941
    2   0.0020773  -0.0130281   0.0005694   0.0088011  -0.0037847   0.0053650
    3   0.0000000  -0.0000000  -0.0000000  -0.0000000   0.0000000   0.0000000
 Max gradient component =       1.303E-02
 RMS gradient           =       4.706E-03
 Gradient time:  CPU 11.15 s  wall 2.89 s
 Geometry Optimization Parameters
   NAtoms,    NIC,     NZ,  NCons,   NDum,   NFix, NCnnct, MaxDiis
        6      37       0       0       0       0       0       0

 Cartesian Hessian Update
 Hessian Updated using BFGS Update


** GEOMETRY OPTIMIZATION IN DELOCALIZED INTERNAL COORDINATES **
   Searching for a Minimum

   Optimization Cycle:  13

                       Coordinates (Angstroms)
     ATOM                X               Y               Z
      1  Cl        2.4893534994    1.1122881568    0.0000000000
      2  I        -1.1073401144    1.0985437850    0.0000000000
      3  F         2.3684642417   -1.4390473014    0.0000000000
      4  Cl       -0.5327853393   -1.9995354905    0.0000000000
      5  C         1.5910493263   -0.3592889657    0.0000000000
      6  C         0.2621262094   -0.4532647523    0.0000000000
   Point Group: cs    Number of degrees of freedom:     9


   Energy is  -8016.022442603

 Hessian Updated using BFGS Update

  9 Hessian modes will be used to form the next step
  Hessian Eigenvalues:
     0.058822    0.201410    0.250714    0.255210    0.350669    0.442740
     0.570618    0.962437    1.154235

 Minimum Search - Taking Simple RFO Step
 Searching for Lamda that Minimizes Along All modes
 Value Taken    Lamda =  -0.00234228
 Step Taken.  Stepsize is  0.190048

                             Maximum     Tolerance    Cnvgd?
         Gradient           0.008643      0.000300      NO
         Displacement       0.157043      0.001200      NO
         Energy change     -0.005939      0.000001      NO


 New Cartesian Coordinates Obtained by Inverse Iteration

 Displacement from previous Coordinates is:  0.149955
 ----------------------------------------------------------------
             Standard Nuclear Orientation (Angstroms)
    I     Atom           X                Y                Z
 ----------------------------------------------------------------
    1      Cl      2.4736215945     1.1231323164     0.0000000000
    2      I      -1.0838790758     1.1435128164     0.0000000000
    3      F       2.3524585172    -1.4470305506     0.0000000000
    4      Cl     -0.4988621091    -2.0381728345     0.0000000000
    5      C       1.5803076353    -0.3610720533     0.0000000000
    6      C       0.2472212609    -0.4606742625     0.0000000000
 ----------------------------------------------------------------
 Molecular Point Group                 Cs    NOp =  2
 Largest Abelian Subgroup              Cs    NOp =  2
 Nuclear Repulsion Energy =   720.3386520247 hartrees
 There are       54 alpha and       54 beta electrons
 Applying Cartesian multipole field
    Component          Value
    ---------          -----
     (2,0,0)        1.00000E-11
     (0,2,0)        2.00000E-11
     (0,0,2)       -3.00000E-11
 Nucleus-field energy     =     0.0000000214 hartrees
 Requested basis set is 6-311++G(d,p)
 There are 68 shells and 188 basis functions
 A cutoff of  1.0D-11 yielded   1842 shell pairs
 There are     15259 function pairs (     16939 Cartesian)
 Smallest overlap matrix eigenvalue = 4.05E-05
 Guess MOs from SCF MO coefficient file

 -----------------------------------------------------------------------
  General SCF calculation program by
  Eric Jon Sundstrom, Paul Horn, Yuezhi Mao, Dmitri Zuev, Alec White,
  David Stuck, Shaama M.S., Shane Yost, Joonho Lee, David Small,
  Daniel Levine, Susi Lehtola, Hugh Burton, Evgeny Epifanovsky
 -----------------------------------------------------------------------
 Exchange:     0.2000 Hartree-Fock + 0.0800 Slater + 0.7200 B88
 Correlation:  0.1900 VWN1RPA + 0.8100 LYP
 Using SG-1 standard quadrature grid
 using 4 threads for integral computing
 -------------------------------------------------------
 OpenMP Integral computing Module                
 Release: version 2.0, May 2017, Q-Chem Inc. Pleasanton 
 -------------------------------------------------------
 -------------------------------------------------------
 OpenMP BLAS3 based DFT computing Module                
 Release: version 1.0, May 2013, Q-Chem Inc. Pittsburgh 
 -------------------------------------------------------
 A restricted SCF calculation will be
 performed using DIIS
 SCF converges when DIIS error is below 1.0e-08
 ---------------------------------------
  Cycle       Energy         DIIS error
 ---------------------------------------
    1   -8016.0229019551      3.74e-04  
    2   -8016.0237900949      1.65e-04  
    3   -8016.0237103077      2.16e-04  
    4   -8016.0239128175      3.94e-05  
    5   -8016.0239193536      1.07e-05  
    6   -8016.0239197606      4.60e-06  
    7   -8016.0239198586      8.36e-07  
    8   -8016.0239198609      3.64e-07  
    9   -8016.0239198615      1.04e-07  
   10   -8016.0239198615      2.00e-08  
   11   -8016.0239198614      5.55e-09  Convergence criterion met
 ---------------------------------------
 SCF time:   CPU 33.16s  wall 9.00s 
 SCF   energy in the final basis set =    -8016.0239198614
 Total energy in the final basis set =    -8016.0239198614

 --------------------------------------------------------------
             Orbital Energies (a.u.) and Symmetries
 --------------------------------------------------------------

 Alpha MOs, Restricted
 -- Occupied --                  
******* -176.33 -165.73 -165.73 -165.73 -101.60 -101.59  -35.83
  1 A'    2 A'    3 A'    1 A"    4 A'    5 A'    6 A'    7 A'                 
-31.319 -31.313 -31.313 -24.741 -22.970 -22.968 -22.968 -22.963
  8 A'    2 A"    9 A'   10 A'   11 A'    3 A"   12 A'   13 A'                 
-22.963 -10.350 -10.298  -9.513  -9.501  -7.278  -7.268  -7.267
  4 A"   14 A'   15 A'   16 A'   17 A'   18 A'    5 A"   19 A'                 
 -7.266  -7.255  -7.255  -6.375  -4.789  -4.772  -4.772  -2.055
 20 A'    6 A"   21 A'   22 A'   23 A'    7 A"   24 A'   25 A'                 
 -2.049  -2.049  -2.035  -2.035  -1.286  -0.926  -0.897  -0.777
 26 A'    8 A"    9 A"   27 A'   28 A'   29 A'   30 A'   31 A'                 
 -0.695  -0.618  -0.552  -0.524  -0.521  -0.440  -0.430  -0.409
 32 A'   33 A'   34 A'   10 A"   35 A'   36 A'   37 A'   11 A"                 
 -0.376  -0.366  -0.346  -0.310  -0.288  -0.263
 12 A"   38 A'   39 A'   13 A"   40 A'   14 A"                                 
 -- Virtual --                   
 -0.074  -0.040  -0.036  -0.007   0.028   0.036   0.049   0.055
 41 A'   15 A"   42 A'   43 A'   44 A'   45 A'   46 A'   16 A"                 
  0.065   0.080   0.085   0.092   0.105   0.106   0.117   0.121
 47 A'   17 A"   48 A'   49 A'   50 A'   18 A"   51 A'   19 A"                 
  0.134   0.162   0.172   0.184   0.202   0.234   0.238   0.252
 52 A'   53 A'   54 A'   55 A'   56 A'   20 A"   57 A'   58 A'                 
  0.300   0.303   0.323   0.349   0.354   0.377   0.386   0.401
 59 A'   21 A"   60 A'   61 A'   62 A'   63 A'   22 A"   64 A'                 
  0.404   0.427   0.438   0.447   0.447   0.452   0.472   0.505
 23 A"   65 A'   66 A'   67 A'   24 A"   25 A"   68 A'   69 A'                 
  0.520   0.565   0.582   0.618   0.672   0.706   0.743   0.770
 26 A"   27 A"   70 A'   71 A'   72 A'   73 A'   74 A'   28 A"                 
  0.798   0.807   0.824   0.836   0.874   0.881   0.900   0.934
 75 A'   76 A'   29 A"   30 A"   77 A'   31 A"   78 A'   79 A'                 
  0.966   1.053   1.091   1.137   1.152   1.173   1.250   1.319
 80 A'   81 A'   82 A'   83 A'   32 A"   84 A'   33 A"   34 A"                 
  1.369   1.378   1.399   1.427   1.455   1.553   1.569   1.640
 85 A'   35 A"   86 A'   87 A'   88 A'   89 A'   36 A"   90 A'                 
  1.678   1.867   1.867   1.936   2.118   2.161   2.222   2.240
 91 A'   92 A'   37 A"   93 A'   94 A'   95 A'   38 A"   39 A"                 
  2.301   2.336   2.464   2.479   2.603   2.791   2.878   3.040
 96 A'   97 A'   98 A'   99 A'   40 A"   41 A"  100 A'  101 A'                 
  3.167   3.423   3.740   3.769   3.944   3.950   3.973   4.004
102 A'  103 A'   42 A"  104 A'   43 A"   44 A"  105 A'   45 A"                 
  4.044   4.095   4.232   4.413   4.747   5.993   6.046   6.080
106 A'  107 A'  108 A'  109 A'  110 A'   46 A"  111 A'  112 A'                 
  6.269   6.348   6.603   9.695   9.756  23.256  24.029  25.762
 47 A"  113 A'  114 A'  115 A'  116 A'  117 A'  118 A'   48 A"                 
 25.801  25.884  25.941  26.325  26.445  27.854  28.332  28.372
 49 A"  119 A'  120 A'  121 A'  122 A'  123 A'   50 A"  124 A'                 
 28.377  28.515  28.529  28.541  28.588  28.680  66.714 127.874
125 A'   51 A"  126 A'   52 A"  127 A'  128 A'  129 A'   53 A"                 
127.905 127.925 151.647 215.675 215.7451901.810
130 A'  131 A'  132 A'  133 A'  134 A'  135 A'                                 

 Beta MOs, Restricted
 -- Occupied --                  
******* -176.33 -165.73 -165.73 -165.73 -101.60 -101.59  -35.83
  1 A'    2 A'    3 A'    1 A"    4 A'    5 A'    6 A'    7 A'                 
-31.319 -31.313 -31.313 -24.741 -22.970 -22.968 -22.968 -22.963
  8 A'    2 A"    9 A'   10 A'   11 A'    3 A"   12 A'   13 A'                 
-22.963 -10.350 -10.298  -9.513  -9.501  -7.278  -7.268  -7.267
  4 A"   14 A'   15 A'   16 A'   17 A'   18 A'    5 A"   19 A'                 
 -7.266  -7.255  -7.255  -6.375  -4.789  -4.772  -4.772  -2.055
 20 A'    6 A"   21 A'   22 A'   23 A'    7 A"   24 A'   25 A'                 
 -2.049  -2.049  -2.035  -2.035  -1.286  -0.926  -0.897  -0.777
 26 A'    8 A"    9 A"   27 A'   28 A'   29 A'   30 A'   31 A'                 
 -0.695  -0.618  -0.552  -0.524  -0.521  -0.440  -0.430  -0.409
 32 A'   33 A'   34 A'   10 A"   35 A'   36 A'   37 A'   11 A"                 
 -0.376  -0.366  -0.346  -0.310  -0.288  -0.263
 12 A"   38 A'   39 A'   13 A"   40 A'   14 A"                                 
 -- Virtual --                   
 -0.074  -0.040  -0.036  -0.007   0.028   0.036   0.049   0.055
 41 A'   15 A"   42 A'   43 A'   44 A'   45 A'   46 A'   16 A"                 
  0.065   0.080   0.085   0.092   0.105   0.106   0.117   0.121
 47 A'   17 A"   48 A'   49 A'   50 A'   18 A"   51 A'   19 A"                 
  0.134   0.162   0.172   0.184   0.202   0.234   0.238   0.252
 52 A'   53 A'   54 A'   55 A'   56 A'   20 A"   57 A'   58 A'                 
  0.300   0.303   0.323   0.349   0.354   0.377   0.386   0.401
 59 A'   21 A"   60 A'   61 A'   62 A'   63 A'   22 A"   64 A'                 
  0.404   0.427   0.438   0.447   0.447   0.452   0.472   0.505
 23 A"   65 A'   66 A'   67 A'   24 A"   25 A"   68 A'   69 A'                 
  0.520   0.565   0.582   0.618   0.672   0.706   0.743   0.770
 26 A"   27 A"   70 A'   71 A'   72 A'   73 A'   74 A'   28 A"                 
  0.798   0.807   0.824   0.836   0.874   0.881   0.900   0.934
 75 A'   76 A'   29 A"   30 A"   77 A'   31 A"   78 A'   79 A'                 
  0.966   1.053   1.091   1.137   1.152   1.173   1.250   1.319
 80 A'   81 A'   82 A'   83 A'   32 A"   84 A'   33 A"   34 A"                 
  1.369   1.378   1.399   1.427   1.455   1.553   1.569   1.640
 85 A'   35 A"   86 A'   87 A'   88 A'   89 A'   36 A"   90 A'                 
  1.678   1.867   1.867   1.936   2.118   2.161   2.222   2.240
 91 A'   92 A'   37 A"   93 A'   94 A'   95 A'   38 A"   39 A"                 
  2.301   2.336   2.464   2.479   2.603   2.791   2.878   3.040
 96 A'   97 A'   98 A'   99 A'   40 A"   41 A"  100 A'  101 A'                 
  3.167   3.423   3.740   3.769   3.944   3.950   3.973   4.004
102 A'  103 A'   42 A"  104 A'   43 A"   44 A"  105 A'   45 A"                 
  4.044   4.095   4.232   4.413   4.747   5.993   6.046   6.080
106 A'  107 A'  108 A'  109 A'  110 A'   46 A"  111 A'  112 A'                 
  6.269   6.348   6.603   9.695   9.756  23.256  24.029  25.762
 47 A"  113 A'  114 A'  115 A'  116 A'  117 A'  118 A'   48 A"                 
 25.801  25.884  25.941  26.325  26.445  27.854  28.332  28.372
 49 A"  119 A'  120 A'  121 A'  122 A'  123 A'   50 A"  124 A'                 
 28.377  28.515  28.529  28.541  28.588  28.680  66.714 127.874
125 A'   51 A"  126 A'   52 A"  127 A'  128 A'  129 A'   53 A"                 
127.905 127.925 151.647 215.675 215.7451901.810
130 A'  131 A'  132 A'  133 A'  134 A'  135 A'                                 
 --------------------------------------------------------------

          Ground-State Mulliken Net Atomic Charges

     Atom                 Charge (a.u.)
  ----------------------------------------
      1 Cl                    0.369832
      2 I                     0.173064
      3 F                    -0.009581
      4 Cl                    0.322150
      5 C                    -0.620944
      6 C                    -0.234521
  ----------------------------------------
  Sum of atomic charges =    -0.000000

 -----------------------------------------------------------------
                    Cartesian Multipole Moments
 -----------------------------------------------------------------
    Charge (ESU x 10^10)
                -0.0000
    Dipole Moment (Debye)
         X      -0.4254      Y       1.0805      Z       0.0000
       Tot       1.1612
    Quadrupole Moments (Debye-Ang)
        XX     -69.1761     XY       0.4715     YY     -68.1192
        XZ      -0.0000     YZ      -0.0000     ZZ     -70.3765
    Octopole Moments (Debye-Ang^2)
       XXX     -52.6616    XXY       2.3178    XYY     -23.0153
       YYY     -21.4545    XXZ       0.0000    XYZ      -0.0000
       YYZ      -0.0000    XZZ     -14.7969    YZZ      -9.7841
       ZZZ       0.0000
    Hexadecapole Moments (Debye-Ang^3)
      XXXX   -1005.2730   XXXY      34.1813   XXYY    -276.2117
      XYYY      32.8465   YYYY    -744.8061   XXXZ      -0.0000
      XXYZ      -0.0000   XYYZ       0.0000   YYYZ       0.0000
      XXZZ    -183.8195   XYZZ       6.5061   YYZZ    -147.9975
      XZZZ      -0.0000   YZZZ      -0.0000   ZZZZ     -86.4279
 -----------------------------------------------------------------
 Calculating analytic gradient of the SCF energy
 Gradient of SCF Energy
            1           2           3           4           5           6
    1   0.0009997   0.0005093  -0.0015178  -0.0030264   0.0014556   0.0015795
    2   0.0067308  -0.0057467  -0.0031025   0.0006131  -0.0042448   0.0057501
    3  -0.0000000   0.0000000  -0.0000000  -0.0000000   0.0000000   0.0000000
 Max gradient component =       6.731E-03
 RMS gradient           =       2.951E-03
 Gradient time:  CPU 11.21 s  wall 2.91 s
 Geometry Optimization Parameters
   NAtoms,    NIC,     NZ,  NCons,   NDum,   NFix, NCnnct, MaxDiis
        6      37       0       0       0       0       0       0

 Cartesian Hessian Update
 Hessian Updated using BFGS Update


** GEOMETRY OPTIMIZATION IN DELOCALIZED INTERNAL COORDINATES **
   Searching for a Minimum

   Optimization Cycle:  14

                       Coordinates (Angstroms)
     ATOM                X               Y               Z
      1  Cl        2.4736215945    1.1231323164    0.0000000000
      2  I        -1.0838790758    1.1435128164    0.0000000000
      3  F         2.3524585172   -1.4470305506    0.0000000000
      4  Cl       -0.4988621091   -2.0381728345    0.0000000000
      5  C         1.5803076353   -0.3610720533    0.0000000000
      6  C         0.2472212609   -0.4606742625    0.0000000000
   Point Group: cs    Number of degrees of freedom:     9


   Energy is  -8016.023919861

 Hessian Updated using BFGS Update

  9 Hessian modes will be used to form the next step
  Hessian Eigenvalues:
     0.045121    0.198091    0.250001    0.258894    0.351150    0.441443
     0.563590    0.963425    1.149255

 Minimum Search - Taking Simple RFO Step
 Searching for Lamda that Minimizes Along All modes
 Value Taken    Lamda =  -0.00046572
 Step Taken.  Stepsize is  0.086350

                             Maximum     Tolerance    Cnvgd?
         Gradient           0.005060      0.000300      NO
         Displacement       0.051331      0.001200      NO
         Energy change     -0.001477      0.000001      NO


 New Cartesian Coordinates Obtained by Inverse Iteration

 Displacement from previous Coordinates is:  0.075948
 ----------------------------------------------------------------
             Standard Nuclear Orientation (Angstroms)
    I     Atom           X                Y                Z
 ----------------------------------------------------------------
    1      Cl      2.4622424392     1.1233955361     0.0000000000
    2      I      -1.0664974193     1.1654498843     0.0000000000
    3      F       2.3505889801    -1.4438281624     0.0000000000
    4      Cl     -0.4854431218    -2.0554831745     0.0000000000
    5      C       1.5698959692    -0.3622250643     0.0000000000
    6      C       0.2400809755    -0.4676135871     0.0000000000
 ----------------------------------------------------------------
 Molecular Point Group                 Cs    NOp =  2
 Largest Abelian Subgroup              Cs    NOp =  2
 Nuclear Repulsion Energy =   719.9468167796 hartrees
 There are       54 alpha and       54 beta electrons
 Applying Cartesian multipole field
    Component          Value
    ---------          -----
     (2,0,0)        1.00000E-11
     (0,2,0)        2.00000E-11
     (0,0,2)       -3.00000E-11
 Nucleus-field energy     =     0.0000000216 hartrees
 Requested basis set is 6-311++G(d,p)
 There are 68 shells and 188 basis functions
 A cutoff of  1.0D-11 yielded   1840 shell pairs
 There are     15259 function pairs (     16939 Cartesian)
 Smallest overlap matrix eigenvalue = 4.08E-05
 Guess MOs from SCF MO coefficient file

 -----------------------------------------------------------------------
  General SCF calculation program by
  Eric Jon Sundstrom, Paul Horn, Yuezhi Mao, Dmitri Zuev, Alec White,
  David Stuck, Shaama M.S., Shane Yost, Joonho Lee, David Small,
  Daniel Levine, Susi Lehtola, Hugh Burton, Evgeny Epifanovsky
 -----------------------------------------------------------------------
 Exchange:     0.2000 Hartree-Fock + 0.0800 Slater + 0.7200 B88
 Correlation:  0.1900 VWN1RPA + 0.8100 LYP
 Using SG-1 standard quadrature grid
 using 4 threads for integral computing
 -------------------------------------------------------
 OpenMP Integral computing Module                
 Release: version 2.0, May 2017, Q-Chem Inc. Pleasanton 
 -------------------------------------------------------
 -------------------------------------------------------
 OpenMP BLAS3 based DFT computing Module                
 Release: version 1.0, May 2013, Q-Chem Inc. Pittsburgh 
 -------------------------------------------------------
 A restricted SCF calculation will be
 performed using DIIS
 SCF converges when DIIS error is below 1.0e-08
 ---------------------------------------
  Cycle       Energy         DIIS error
 ---------------------------------------
    1   -8016.0239728180      1.88e-04  
    2   -8016.0242025780      5.87e-05  
    3   -8016.0241949029      7.37e-05  
    4   -8016.0242175451      2.25e-05  
    5   -8016.0242197308      4.70e-06  
    6   -8016.0242197917      2.22e-06  
    7   -8016.0242198063      3.01e-07  
    8   -8016.0242198063      1.71e-07  
    9   -8016.0242198065      4.42e-08  
   10   -8016.0242198064      9.38e-09  Convergence criterion met
 ---------------------------------------
 SCF time:   CPU 30.17s  wall 8.00s 
 SCF   energy in the final basis set =    -8016.0242198064
 Total energy in the final basis set =    -8016.0242198064

 --------------------------------------------------------------
             Orbital Energies (a.u.) and Symmetries
 --------------------------------------------------------------

 Alpha MOs, Restricted
 -- Occupied --                  
******* -176.33 -165.73 -165.73 -165.73 -101.60 -101.59  -35.83
  1 A'    2 A'    3 A'    1 A"    4 A'    5 A'    6 A'    7 A'                 
-31.320 -31.313 -31.313 -24.740 -22.970 -22.968 -22.968 -22.964
  8 A'    2 A"    9 A'   10 A'   11 A'    3 A"   12 A'   13 A'                 
-22.964 -10.349 -10.298  -9.513  -9.501  -7.278  -7.267  -7.267
  4 A"   14 A'   15 A'   16 A'   17 A'   18 A'    5 A"   19 A'                 
 -7.267  -7.256  -7.256  -6.375  -4.789  -4.772  -4.772  -2.055
 20 A'    6 A"   21 A'   22 A'   23 A'    7 A"   24 A'   25 A'                 
 -2.049  -2.049  -2.035  -2.035  -1.285  -0.926  -0.897  -0.777
 26 A'    8 A"    9 A"   27 A'   28 A'   29 A'   30 A'   31 A'                 
 -0.694  -0.618  -0.552  -0.523  -0.521  -0.439  -0.430  -0.408
 32 A'   33 A'   34 A'   10 A"   35 A'   36 A'   37 A'   11 A"                 
 -0.376  -0.366  -0.346  -0.311  -0.289  -0.264
 12 A"   38 A'   39 A'   13 A"   40 A'   14 A"                                 
 -- Virtual --                   
 -0.075  -0.039  -0.036  -0.007   0.028   0.037   0.049   0.055
 41 A'   15 A"   42 A'   43 A'   44 A'   45 A'   46 A'   16 A"                 
  0.065   0.080   0.085   0.092   0.105   0.106   0.117   0.121
 47 A'   17 A"   48 A'   49 A'   50 A'   18 A"   51 A'   19 A"                 
  0.134   0.160   0.173   0.184   0.203   0.234   0.238   0.250
 52 A'   53 A'   54 A'   55 A'   56 A'   20 A"   57 A'   58 A'                 
  0.301   0.302   0.323   0.349   0.356   0.375   0.386   0.402
 59 A'   21 A"   60 A'   61 A'   62 A'   63 A'   22 A"   64 A'                 
  0.404   0.427   0.438   0.447   0.448   0.452   0.472   0.507
 23 A"   65 A'   66 A'   67 A'   24 A"   25 A"   68 A'   69 A'                 
  0.520   0.564   0.578   0.618   0.674   0.704   0.745   0.770
 26 A"   27 A"   70 A'   71 A'   72 A'   73 A'   74 A'   28 A"                 
  0.797   0.808   0.824   0.835   0.875   0.881   0.900   0.934
 75 A'   76 A'   29 A"   30 A"   77 A'   31 A"   78 A'   79 A'                 
  0.965   1.053   1.088   1.137   1.151   1.170   1.249   1.318
 80 A'   81 A'   82 A'   83 A'   32 A"   84 A'   33 A"   34 A"                 
  1.369   1.379   1.400   1.425   1.454   1.554   1.570   1.638
 85 A'   35 A"   86 A'   87 A'   88 A'   89 A'   36 A"   90 A'                 
  1.678   1.867   1.870   1.938   2.119   2.162   2.222   2.240
 91 A'   92 A'   37 A"   93 A'   94 A'   95 A'   38 A"   39 A"                 
  2.300   2.336   2.464   2.478   2.603   2.791   2.879   3.038
 96 A'   97 A'   98 A'   99 A'   40 A"   41 A"  100 A'  101 A'                 
  3.170   3.419   3.740   3.769   3.944   3.949   3.975   4.003
102 A'  103 A'   42 A"  104 A'   43 A"   44 A"  105 A'   45 A"                 
  4.044   4.093   4.232   4.412   4.747   5.992   6.045   6.077
106 A'  107 A'  108 A'  109 A'  110 A'   46 A"  111 A'  112 A'                 
  6.270   6.348   6.603   9.695   9.755  23.254  24.040  25.762
 47 A"  113 A'  114 A'  115 A'  116 A'  117 A'  118 A'   48 A"                 
 25.801  25.883  25.939  26.324  26.445  27.854  28.332  28.372
 49 A"  119 A'  120 A'  121 A'  122 A'  123 A'   50 A"  124 A'                 
 28.375  28.515  28.530  28.540  28.587  28.679  66.715 127.873
125 A'   51 A"  126 A'   52 A"  127 A'  128 A'  129 A'   53 A"                 
127.904 127.924 151.647 215.676 215.7441901.810
130 A'  131 A'  132 A'  133 A'  134 A'  135 A'                                 

 Beta MOs, Restricted
 -- Occupied --                  
******* -176.33 -165.73 -165.73 -165.73 -101.60 -101.59  -35.83
  1 A'    2 A'    3 A'    1 A"    4 A'    5 A'    6 A'    7 A'                 
-31.320 -31.313 -31.313 -24.740 -22.970 -22.968 -22.968 -22.964
  8 A'    2 A"    9 A'   10 A'   11 A'    3 A"   12 A'   13 A'                 
-22.964 -10.349 -10.298  -9.513  -9.501  -7.278  -7.267  -7.267
  4 A"   14 A'   15 A'   16 A'   17 A'   18 A'    5 A"   19 A'                 
 -7.267  -7.256  -7.256  -6.375  -4.789  -4.772  -4.772  -2.055
 20 A'    6 A"   21 A'   22 A'   23 A'    7 A"   24 A'   25 A'                 
 -2.049  -2.049  -2.035  -2.035  -1.285  -0.926  -0.897  -0.777
 26 A'    8 A"    9 A"   27 A'   28 A'   29 A'   30 A'   31 A'                 
 -0.694  -0.618  -0.552  -0.523  -0.521  -0.439  -0.430  -0.408
 32 A'   33 A'   34 A'   10 A"   35 A'   36 A'   37 A'   11 A"                 
 -0.376  -0.366  -0.346  -0.311  -0.289  -0.264
 12 A"   38 A'   39 A'   13 A"   40 A'   14 A"                                 
 -- Virtual --                   
 -0.075  -0.039  -0.036  -0.007   0.028   0.037   0.049   0.055
 41 A'   15 A"   42 A'   43 A'   44 A'   45 A'   46 A'   16 A"                 
  0.065   0.080   0.085   0.092   0.105   0.106   0.117   0.121
 47 A'   17 A"   48 A'   49 A'   50 A'   18 A"   51 A'   19 A"                 
  0.134   0.160   0.173   0.184   0.203   0.234   0.238   0.250
 52 A'   53 A'   54 A'   55 A'   56 A'   20 A"   57 A'   58 A'                 
  0.301   0.302   0.323   0.349   0.356   0.375   0.386   0.402
 59 A'   21 A"   60 A'   61 A'   62 A'   63 A'   22 A"   64 A'                 
  0.404   0.427   0.438   0.447   0.448   0.452   0.472   0.507
 23 A"   65 A'   66 A'   67 A'   24 A"   25 A"   68 A'   69 A'                 
  0.520   0.564   0.578   0.618   0.674   0.704   0.745   0.770
 26 A"   27 A"   70 A'   71 A'   72 A'   73 A'   74 A'   28 A"                 
  0.797   0.808   0.824   0.835   0.875   0.881   0.900   0.934
 75 A'   76 A'   29 A"   30 A"   77 A'   31 A"   78 A'   79 A'                 
  0.965   1.053   1.088   1.137   1.151   1.170   1.249   1.318
 80 A'   81 A'   82 A'   83 A'   32 A"   84 A'   33 A"   34 A"                 
  1.369   1.379   1.400   1.425   1.454   1.554   1.570   1.638
 85 A'   35 A"   86 A'   87 A'   88 A'   89 A'   36 A"   90 A'                 
  1.678   1.867   1.870   1.938   2.119   2.162   2.222   2.240
 91 A'   92 A'   37 A"   93 A'   94 A'   95 A'   38 A"   39 A"                 
  2.300   2.336   2.464   2.478   2.603   2.791   2.879   3.038
 96 A'   97 A'   98 A'   99 A'   40 A"   41 A"  100 A'  101 A'                 
  3.170   3.419   3.740   3.769   3.944   3.949   3.975   4.003
102 A'  103 A'   42 A"  104 A'   43 A"   44 A"  105 A'   45 A"                 
  4.044   4.093   4.232   4.412   4.747   5.992   6.045   6.077
106 A'  107 A'  108 A'  109 A'  110 A'   46 A"  111 A'  112 A'                 
  6.270   6.348   6.603   9.695   9.755  23.254  24.040  25.762
 47 A"  113 A'  114 A'  115 A'  116 A'  117 A'  118 A'   48 A"                 
 25.801  25.883  25.939  26.324  26.445  27.854  28.332  28.372
 49 A"  119 A'  120 A'  121 A'  122 A'  123 A'   50 A"  124 A'                 
 28.375  28.515  28.530  28.540  28.587  28.679  66.715 127.873
125 A'   51 A"  126 A'   52 A"  127 A'  128 A'  129 A'   53 A"                 
127.904 127.924 151.647 215.676 215.7441901.810
130 A'  131 A'  132 A'  133 A'  134 A'  135 A'                                 
 --------------------------------------------------------------

          Ground-State Mulliken Net Atomic Charges

     Atom                 Charge (a.u.)
  ----------------------------------------
      1 Cl                    0.373052
      2 I                     0.170234
      3 F                    -0.010143
      4 Cl                    0.321016
      5 C                    -0.625378
      6 C                    -0.228782
  ----------------------------------------
  Sum of atomic charges =     0.000000

 -----------------------------------------------------------------
                    Cartesian Multipole Moments
 -----------------------------------------------------------------
    Charge (ESU x 10^10)
                -0.0000
    Dipole Moment (Debye)
         X      -0.4300      Y       1.0845      Z       0.0000
       Tot       1.1666
    Quadrupole Moments (Debye-Ang)
        XX     -69.3860     XY       0.4680     YY     -67.9197
        XZ       0.0000     YZ       0.0000     ZZ     -70.3827
    Octopole Moments (Debye-Ang^2)
       XXX     -53.6899    XXY       1.8454    XYY     -23.5349
       YYY     -22.4036    XXZ       0.0000    XYZ       0.0000
       YYZ       0.0000    XZZ     -15.2060    YZZ     -10.1758
       ZZZ       0.0000
    Hexadecapole Moments (Debye-Ang^3)
      XXXX    -994.3587   XXXY      35.8719   XXYY    -276.8130
      XYYY      33.3204   YYYY    -755.3388   XXXZ       0.0000
      XXYZ       0.0000   XYYZ      -0.0000   YYYZ       0.0000
      XXZZ    -181.7058   XYZZ       6.9511   YYZZ    -150.3122
      XZZZ      -0.0000   YZZZ       0.0000   ZZZZ     -86.4437
 -----------------------------------------------------------------
 Calculating analytic gradient of the SCF energy
 Gradient of SCF Energy
            1           2           3           4           5           6
    1   0.0009425   0.0015197  -0.0007091  -0.0012125  -0.0033707   0.0028301
    2   0.0067082  -0.0033818  -0.0034761  -0.0019391  -0.0038780   0.0059668
    3   0.0000000   0.0000000   0.0000000   0.0000000  -0.0000000   0.0000000
 Max gradient component =       6.708E-03
 RMS gradient           =       2.862E-03
 Gradient time:  CPU 11.08 s  wall 2.87 s
 Geometry Optimization Parameters
   NAtoms,    NIC,     NZ,  NCons,   NDum,   NFix, NCnnct, MaxDiis
        6      37       0       0       0       0       0       0

 Cartesian Hessian Update
 Hessian Updated using BFGS Update


** GEOMETRY OPTIMIZATION IN DELOCALIZED INTERNAL COORDINATES **
   Searching for a Minimum

   Optimization Cycle:  15

                       Coordinates (Angstroms)
     ATOM                X               Y               Z
      1  Cl        2.4622424392    1.1233955361    0.0000000000
      2  I        -1.0664974193    1.1654498843    0.0000000000
      3  F         2.3505889801   -1.4438281624    0.0000000000
      4  Cl       -0.4854431218   -2.0554831745    0.0000000000
      5  C         1.5698959692   -0.3622250643    0.0000000000
      6  C         0.2400809755   -0.4676135871    0.0000000000
   Point Group: cs    Number of degrees of freedom:     9


   Energy is  -8016.024219806

 Hessian Updated using BFGS Update

  9 Hessian modes will be used to form the next step
  Hessian Eigenvalues:
     0.037673    0.157819    0.249125    0.262394    0.377872    0.452350
     0.563627    0.961247    1.116293

 Minimum Search - Taking Simple RFO Step
 Searching for Lamda that Minimizes Along All modes
 Value Taken    Lamda =  -0.00021127
 Step Taken.  Stepsize is  0.052740

                             Maximum     Tolerance    Cnvgd?
         Gradient           0.004275      0.000300      NO
         Displacement       0.036868      0.001200      NO
         Energy change     -0.000300      0.000001      NO


 New Cartesian Coordinates Obtained by Inverse Iteration

 Displacement from previous Coordinates is:  0.037918
 ----------------------------------------------------------------
             Standard Nuclear Orientation (Angstroms)
    I     Atom           X                Y                Z
 ----------------------------------------------------------------
    1      Cl      2.4641003277     1.1188109968     0.0000000000
    2      I      -1.0628968105     1.1757988096     0.0000000000
    3      F       2.3522143634    -1.4372817517     0.0000000000
    4      Cl     -0.4803766543    -2.0646288329     0.0000000000
    5      C       1.5654701118    -0.3607241104     0.0000000000
    6      C       0.2323564849    -0.4722796795     0.0000000000
 ----------------------------------------------------------------
 Molecular Point Group                 Cs    NOp =  2
 Largest Abelian Subgroup              Cs    NOp =  2
 Nuclear Repulsion Energy =   719.0776750727 hartrees
 There are       54 alpha and       54 beta electrons
 Applying Cartesian multipole field
    Component          Value
    ---------          -----
     (2,0,0)        1.00000E-11
     (0,2,0)        2.00000E-11
     (0,0,2)       -3.00000E-11
 Nucleus-field energy     =     0.0000000217 hartrees
 Requested basis set is 6-311++G(d,p)
 There are 68 shells and 188 basis functions
 A cutoff of  1.0D-11 yielded   1840 shell pairs
 There are     15259 function pairs (     16939 Cartesian)
 Smallest overlap matrix eigenvalue = 4.16E-05
 Guess MOs from SCF MO coefficient file

 -----------------------------------------------------------------------
  General SCF calculation program by
  Eric Jon Sundstrom, Paul Horn, Yuezhi Mao, Dmitri Zuev, Alec White,
  David Stuck, Shaama M.S., Shane Yost, Joonho Lee, David Small,
  Daniel Levine, Susi Lehtola, Hugh Burton, Evgeny Epifanovsky
 -----------------------------------------------------------------------
 Exchange:     0.2000 Hartree-Fock + 0.0800 Slater + 0.7200 B88
 Correlation:  0.1900 VWN1RPA + 0.8100 LYP
 Using SG-1 standard quadrature grid
 using 4 threads for integral computing
 -------------------------------------------------------
 OpenMP Integral computing Module                
 Release: version 2.0, May 2017, Q-Chem Inc. Pleasanton 
 -------------------------------------------------------
 -------------------------------------------------------
 OpenMP BLAS3 based DFT computing Module                
 Release: version 1.0, May 2013, Q-Chem Inc. Pittsburgh 
 -------------------------------------------------------
 A restricted SCF calculation will be
 performed using DIIS
 SCF converges when DIIS error is below 1.0e-08
 ---------------------------------------
  Cycle       Energy         DIIS error
 ---------------------------------------
    1   -8016.0242511011      1.27e-04  
    2   -8016.0243463018      4.39e-05  
    3   -8016.0243350478      6.71e-05  
    4   -8016.0243549199      1.01e-05  
    5   -8016.0243552892      3.90e-06  
    6   -8016.0243553361      1.11e-06  
    7   -8016.0243553412      2.47e-07  
    8   -8016.0243553415      1.30e-07  
    9   -8016.0243553415      2.87e-08  
   10   -8016.0243553416      7.37e-09  Convergence criterion met
 ---------------------------------------
 SCF time:   CPU 30.18s  wall 8.00s 
 SCF   energy in the final basis set =    -8016.0243553416
 Total energy in the final basis set =    -8016.0243553416

 --------------------------------------------------------------
             Orbital Energies (a.u.) and Symmetries
 --------------------------------------------------------------

 Alpha MOs, Restricted
 -- Occupied --                  
******* -176.33 -165.73 -165.73 -165.73 -101.60 -101.59  -35.83
  1 A'    2 A'    3 A'    1 A"    4 A'    5 A'    6 A'    7 A'                 
-31.319 -31.313 -31.313 -24.740 -22.970 -22.968 -22.968 -22.964
  8 A'    2 A"    9 A'   10 A'   11 A'    3 A"   12 A'   13 A'                 
-22.964 -10.349 -10.298  -9.513  -9.502  -7.278  -7.267  -7.267
  4 A"   14 A'   15 A'   16 A'   17 A'   18 A'    5 A"   19 A'                 
 -7.267  -7.256  -7.256  -6.375  -4.789  -4.772  -4.772  -2.054
 20 A'    6 A"   21 A'   22 A'   23 A'    7 A"   24 A'   25 A'                 
 -2.049  -2.049  -2.035  -2.035  -1.285  -0.926  -0.897  -0.777
 26 A'    8 A"    9 A"   27 A'   28 A'   29 A'   30 A'   31 A'                 
 -0.693  -0.618  -0.552  -0.523  -0.521  -0.439  -0.430  -0.408
 32 A'   33 A'   34 A'   10 A"   35 A'   36 A'   37 A'   11 A"                 
 -0.376  -0.366  -0.346  -0.311  -0.289  -0.263
 12 A"   38 A'   39 A'   13 A"   40 A'   14 A"                                 
 -- Virtual --                   
 -0.076  -0.040  -0.036  -0.007   0.029   0.037   0.049   0.055
 41 A'   15 A"   42 A'   43 A'   44 A'   45 A'   46 A'   16 A"                 
  0.065   0.080   0.085   0.092   0.105   0.106   0.117   0.121
 47 A'   17 A"   48 A'   49 A'   50 A'   18 A"   51 A'   19 A"                 
  0.134   0.160   0.173   0.184   0.203   0.233   0.238   0.249
 52 A'   53 A'   54 A'   55 A'   56 A'   20 A"   57 A'   58 A'                 
  0.301   0.301   0.322   0.348   0.356   0.375   0.386   0.402
 59 A'   21 A"   60 A'   61 A'   62 A'   63 A'   22 A"   64 A'                 
  0.404   0.427   0.438   0.446   0.448   0.452   0.473   0.506
 23 A"   65 A'   66 A'   67 A'   24 A"   25 A"   68 A'   69 A'                 
  0.521   0.564   0.577   0.616   0.675   0.702   0.745   0.770
 26 A"   27 A"   70 A'   71 A'   72 A'   73 A'   74 A'   28 A"                 
  0.796   0.809   0.824   0.834   0.875   0.881   0.900   0.934
 75 A'   76 A'   29 A"   30 A"   77 A'   31 A"   78 A'   79 A'                 
  0.965   1.053   1.086   1.138   1.150   1.170   1.250   1.318
 80 A'   81 A'   82 A'   83 A'   32 A"   84 A'   33 A"   34 A"                 
  1.368   1.379   1.401   1.424   1.453   1.555   1.569   1.637
 85 A'   35 A"   86 A'   87 A'   88 A'   89 A'   36 A"   90 A'                 
  1.678   1.865   1.868   1.938   2.116   2.163   2.222   2.240
 91 A'   92 A'   37 A"   93 A'   94 A'   95 A'   38 A"   39 A"                 
  2.299   2.335   2.465   2.477   2.603   2.790   2.880   3.036
 96 A'   97 A'   98 A'   99 A'   40 A"   41 A"  100 A'  101 A'                 
  3.166   3.425   3.740   3.769   3.944   3.950   3.975   4.002
102 A'  103 A'   42 A"  104 A'   43 A"   44 A"  105 A'   45 A"                 
  4.044   4.092   4.231   4.411   4.747   5.992   6.045   6.075
106 A'  107 A'  108 A'  109 A'  110 A'   46 A"  111 A'  112 A'                 
  6.270   6.349   6.603   9.697   9.755  23.256  24.025  25.762
 47 A"  113 A'  114 A'  115 A'  116 A'  117 A'  118 A'   48 A"                 
 25.801  25.881  25.938  26.322  26.446  27.853  28.332  28.372
 49 A"  119 A'  120 A'  121 A'  122 A'  123 A'   50 A"  124 A'                 
 28.374  28.515  28.530  28.540  28.586  28.678  66.715 127.873
125 A'   51 A"  126 A'   52 A"  127 A'  128 A'  129 A'   53 A"                 
127.904 127.923 151.647 215.677 215.7441901.809
130 A'  131 A'  132 A'  133 A'  134 A'  135 A'                                 

 Beta MOs, Restricted
 -- Occupied --                  
******* -176.33 -165.73 -165.73 -165.73 -101.60 -101.59  -35.83
  1 A'    2 A'    3 A'    1 A"    4 A'    5 A'    6 A'    7 A'                 
-31.319 -31.313 -31.313 -24.740 -22.970 -22.968 -22.968 -22.964
  8 A'    2 A"    9 A'   10 A'   11 A'    3 A"   12 A'   13 A'                 
-22.964 -10.349 -10.298  -9.513  -9.502  -7.278  -7.267  -7.267
  4 A"   14 A'   15 A'   16 A'   17 A'   18 A'    5 A"   19 A'                 
 -7.267  -7.256  -7.256  -6.375  -4.789  -4.772  -4.772  -2.054
 20 A'    6 A"   21 A'   22 A'   23 A'    7 A"   24 A'   25 A'                 
 -2.049  -2.049  -2.035  -2.035  -1.285  -0.926  -0.897  -0.777
 26 A'    8 A"    9 A"   27 A'   28 A'   29 A'   30 A'   31 A'                 
 -0.693  -0.618  -0.552  -0.523  -0.521  -0.439  -0.430  -0.408
 32 A'   33 A'   34 A'   10 A"   35 A'   36 A'   37 A'   11 A"                 
 -0.376  -0.366  -0.346  -0.311  -0.289  -0.263
 12 A"   38 A'   39 A'   13 A"   40 A'   14 A"                                 
 -- Virtual --                   
 -0.076  -0.040  -0.036  -0.007   0.029   0.037   0.049   0.055
 41 A'   15 A"   42 A'   43 A'   44 A'   45 A'   46 A'   16 A"                 
  0.065   0.080   0.085   0.092   0.105   0.106   0.117   0.121
 47 A'   17 A"   48 A'   49 A'   50 A'   18 A"   51 A'   19 A"                 
  0.134   0.160   0.173   0.184   0.203   0.233   0.238   0.249
 52 A'   53 A'   54 A'   55 A'   56 A'   20 A"   57 A'   58 A'                 
  0.301   0.301   0.322   0.348   0.356   0.375   0.386   0.402
 59 A'   21 A"   60 A'   61 A'   62 A'   63 A'   22 A"   64 A'                 
  0.404   0.427   0.438   0.446   0.448   0.452   0.473   0.506
 23 A"   65 A'   66 A'   67 A'   24 A"   25 A"   68 A'   69 A'                 
  0.521   0.564   0.577   0.616   0.675   0.702   0.745   0.770
 26 A"   27 A"   70 A'   71 A'   72 A'   73 A'   74 A'   28 A"                 
  0.796   0.809   0.824   0.834   0.875   0.881   0.900   0.934
 75 A'   76 A'   29 A"   30 A"   77 A'   31 A"   78 A'   79 A'                 
  0.965   1.053   1.086   1.138   1.150   1.170   1.250   1.318
 80 A'   81 A'   82 A'   83 A'   32 A"   84 A'   33 A"   34 A"                 
  1.368   1.379   1.401   1.424   1.453   1.555   1.569   1.637
 85 A'   35 A"   86 A'   87 A'   88 A'   89 A'   36 A"   90 A'                 
  1.678   1.865   1.868   1.938   2.116   2.163   2.222   2.240
 91 A'   92 A'   37 A"   93 A'   94 A'   95 A'   38 A"   39 A"                 
  2.299   2.335   2.465   2.477   2.603   2.790   2.880   3.036
 96 A'   97 A'   98 A'   99 A'   40 A"   41 A"  100 A'  101 A'                 
  3.166   3.425   3.740   3.769   3.944   3.950   3.975   4.002
102 A'  103 A'   42 A"  104 A'   43 A"   44 A"  105 A'   45 A"                 
  4.044   4.092   4.231   4.411   4.747   5.992   6.045   6.075
106 A'  107 A'  108 A'  109 A'  110 A'   46 A"  111 A'  112 A'                 
  6.270   6.349   6.603   9.697   9.755  23.256  24.025  25.762
 47 A"  113 A'  114 A'  115 A'  116 A'  117 A'  118 A'   48 A"                 
 25.801  25.881  25.938  26.322  26.446  27.853  28.332  28.372
 49 A"  119 A'  120 A'  121 A'  122 A'  123 A'   50 A"  124 A'                 
 28.374  28.515  28.530  28.540  28.586  28.678  66.715 127.873
125 A'   51 A"  126 A'   52 A"  127 A'  128 A'  129 A'   53 A"                 
127.904 127.923 151.647 215.677 215.7441901.809
130 A'  131 A'  132 A'  133 A'  134 A'  135 A'                                 
 --------------------------------------------------------------

          Ground-State Mulliken Net Atomic Charges

     Atom                 Charge (a.u.)
  ----------------------------------------
      1 Cl                    0.375168
      2 I                     0.168139
      3 F                    -0.009124
      4 Cl                    0.320753
      5 C                    -0.625649
      6 C                    -0.229287
  ----------------------------------------
  Sum of atomic charges =     0.000000

 -----------------------------------------------------------------
                    Cartesian Multipole Moments
 -----------------------------------------------------------------
    Charge (ESU x 10^10)
                -0.0000
    Dipole Moment (Debye)
         X      -0.4251      Y       1.0755      Z       0.0000
       Tot       1.1564
    Quadrupole Moments (Debye-Ang)
        XX     -69.4443     XY       0.4825     YY     -67.8223
        XZ       0.0000     YZ      -0.0000     ZZ     -70.3963
    Octopole Moments (Debye-Ang^2)
       XXX     -53.7943    XXY       1.7318    XYY     -23.7111
       YYY     -22.8519    XXZ       0.0000    XYZ      -0.0000
       YYZ       0.0000    XZZ     -15.3235    YZZ     -10.3197
       ZZZ       0.0000
    Hexadecapole Moments (Debye-Ang^3)
      XXXX    -993.0678   XXXY      37.2512   XXYY    -277.6336
      XYYY      33.6773   YYYY    -759.4802   XXXZ       0.0000
      XXYZ      -0.0000   XYYZ       0.0000   YYYZ       0.0000
      XXZZ    -181.4873   XYZZ       7.2760   YYZZ    -151.2586
      XZZZ      -0.0000   YZZZ       0.0000   ZZZZ     -86.4814
 -----------------------------------------------------------------
 Calculating analytic gradient of the SCF energy
 Gradient of SCF Energy
            1           2           3           4           5           6
    1   0.0015686   0.0016746  -0.0001947  -0.0003447  -0.0005312  -0.0021727
    2   0.0052469  -0.0020358  -0.0019263  -0.0028064  -0.0030405   0.0045620
    3   0.0000000   0.0000000  -0.0000000  -0.0000000   0.0000000  -0.0000000
 Max gradient component =       5.247E-03
 RMS gradient           =       2.157E-03
 Gradient time:  CPU 11.15 s  wall 2.90 s
 Geometry Optimization Parameters
   NAtoms,    NIC,     NZ,  NCons,   NDum,   NFix, NCnnct, MaxDiis
        6      37       0       0       0       0       0       0

 Cartesian Hessian Update
 Hessian Updated using BFGS Update


** GEOMETRY OPTIMIZATION IN DELOCALIZED INTERNAL COORDINATES **
   Searching for a Minimum

   Optimization Cycle:  16

                       Coordinates (Angstroms)
     ATOM                X               Y               Z
      1  Cl        2.4641003277    1.1188109968    0.0000000000
      2  I        -1.0628968105    1.1757988096    0.0000000000
      3  F         2.3522143634   -1.4372817517    0.0000000000
      4  Cl       -0.4803766543   -2.0646288329    0.0000000000
      5  C         1.5654701118   -0.3607241104    0.0000000000
      6  C         0.2323564849   -0.4722796795    0.0000000000
   Point Group: cs    Number of degrees of freedom:     9


   Energy is  -8016.024355342

 Hessian Updated using BFGS Update

  9 Hessian modes will be used to form the next step
  Hessian Eigenvalues:
     0.040303    0.102540    0.248531    0.265346    0.384422    0.494418
     0.568647    0.941594    1.037270

 Minimum Search - Taking Simple RFO Step
 Searching for Lamda that Minimizes Along All modes
 Value Taken    Lamda =  -0.00011298
 Step Taken.  Stepsize is  0.034116

                             Maximum     Tolerance    Cnvgd?
         Gradient           0.003739      0.000300      NO
         Displacement       0.020396      0.001200      NO
         Energy change     -0.000136      0.000001      NO


 New Cartesian Coordinates Obtained by Inverse Iteration

 Displacement from previous Coordinates is:  0.022506
 ----------------------------------------------------------------
             Standard Nuclear Orientation (Angstroms)
    I     Atom           X                Y                Z
 ----------------------------------------------------------------
    1      Cl      2.4645459936     1.1121256456     0.0000000000
    2      I      -1.0617533340     1.1788539524     0.0000000000
    3      F       2.3554043931    -1.4305423066     0.0000000000
    4      Cl     -0.4793570072    -2.0657262708     0.0000000000
    5      C       1.5615760414    -0.3597747910     0.0000000000
    6      C       0.2304517362    -0.4752407977     0.0000000000
 ----------------------------------------------------------------
 Molecular Point Group                 Cs    NOp =  2
 Largest Abelian Subgroup              Cs    NOp =  2
 Nuclear Repulsion Energy =   719.2165937070 hartrees
 There are       54 alpha and       54 beta electrons
 Applying Cartesian multipole field
    Component          Value
    ---------          -----
     (2,0,0)        1.00000E-11
     (0,2,0)        2.00000E-11
     (0,0,2)       -3.00000E-11
 Nucleus-field energy     =     0.0000000217 hartrees
 Requested basis set is 6-311++G(d,p)
 There are 68 shells and 188 basis functions
 A cutoff of  1.0D-11 yielded   1839 shell pairs
 There are     15258 function pairs (     16938 Cartesian)
 Smallest overlap matrix eigenvalue = 4.11E-05
 Guess MOs from SCF MO coefficient file

 -----------------------------------------------------------------------
  General SCF calculation program by
  Eric Jon Sundstrom, Paul Horn, Yuezhi Mao, Dmitri Zuev, Alec White,
  David Stuck, Shaama M.S., Shane Yost, Joonho Lee, David Small,
  Daniel Levine, Susi Lehtola, Hugh Burton, Evgeny Epifanovsky
 -----------------------------------------------------------------------
 Exchange:     0.2000 Hartree-Fock + 0.0800 Slater + 0.7200 B88
 Correlation:  0.1900 VWN1RPA + 0.8100 LYP
 Using SG-1 standard quadrature grid
 using 4 threads for integral computing
 -------------------------------------------------------
 OpenMP Integral computing Module                
 Release: version 2.0, May 2017, Q-Chem Inc. Pleasanton 
 -------------------------------------------------------
 -------------------------------------------------------
 OpenMP BLAS3 based DFT computing Module                
 Release: version 1.0, May 2013, Q-Chem Inc. Pittsburgh 
 -------------------------------------------------------
 A restricted SCF calculation will be
 performed using DIIS
 SCF converges when DIIS error is below 1.0e-08
 ---------------------------------------
  Cycle       Energy         DIIS error
 ---------------------------------------
    1   -8016.0243756273      9.18e-05  
    2   -8016.0244238326      2.98e-05  
    3   -8016.0244214860      3.91e-05  
    4   -8016.0244270729      4.76e-06  
    5   -8016.0244271575      1.66e-06  
    6   -8016.0244271666      6.09e-07  
    7   -8016.0244271680      2.17e-07  
    8   -8016.0244271681      8.59e-08  
    9   -8016.0244271681      2.03e-08  
   10   -8016.0244271680      4.90e-09  Convergence criterion met
 ---------------------------------------
 SCF time:   CPU 30.18s  wall 8.00s 
 SCF   energy in the final basis set =    -8016.0244271680
 Total energy in the final basis set =    -8016.0244271680

 --------------------------------------------------------------
             Orbital Energies (a.u.) and Symmetries
 --------------------------------------------------------------

 Alpha MOs, Restricted
 -- Occupied --                  
******* -176.33 -165.73 -165.73 -165.73 -101.60 -101.59  -35.83
  1 A'    2 A'    3 A'    1 A"    4 A'    5 A'    6 A'    7 A'                 
-31.319 -31.313 -31.313 -24.739 -22.970 -22.968 -22.968 -22.963
  8 A'    2 A"    9 A'   10 A'   11 A'    3 A"   12 A'   13 A'                 
-22.963 -10.349 -10.298  -9.513  -9.502  -7.278  -7.268  -7.267
  4 A"   14 A'   15 A'   16 A'   17 A'   18 A'   19 A'    5 A"                 
 -7.267  -7.257  -7.256  -6.375  -4.788  -4.772  -4.772  -2.054
 20 A'    6 A"   21 A'   22 A'   23 A'    7 A"   24 A'   25 A'                 
 -2.049  -2.049  -2.035  -2.035  -1.285  -0.927  -0.898  -0.777
 26 A'    8 A"    9 A"   27 A'   28 A'   29 A'   30 A'   31 A'                 
 -0.692  -0.618  -0.552  -0.523  -0.521  -0.439  -0.430  -0.408
 32 A'   33 A'   34 A'   10 A"   35 A'   36 A'   37 A'   11 A"                 
 -0.376  -0.365  -0.346  -0.311  -0.289  -0.263
 12 A"   38 A'   39 A'   13 A"   40 A'   14 A"                                 
 -- Virtual --                   
 -0.077  -0.039  -0.035  -0.006   0.030   0.037   0.049   0.055
 41 A'   15 A"   42 A'   43 A'   44 A'   45 A'   46 A'   16 A"                 
  0.065   0.080   0.085   0.093   0.105   0.106   0.117   0.121
 47 A'   17 A"   48 A'   49 A'   50 A'   18 A"   51 A'   19 A"                 
  0.134   0.160   0.173   0.184   0.204   0.234   0.238   0.249
 52 A'   53 A'   54 A'   55 A'   56 A'   20 A"   57 A'   58 A'                 
  0.301   0.302   0.322   0.348   0.356   0.374   0.386   0.403
 21 A"   59 A'   60 A'   61 A'   62 A'   63 A'   22 A"   64 A'                 
  0.404   0.427   0.438   0.447   0.447   0.451   0.473   0.506
 23 A"   65 A'   66 A'   67 A'   24 A"   25 A"   68 A'   69 A'                 
  0.521   0.564   0.577   0.615   0.674   0.703   0.745   0.769
 26 A"   27 A"   70 A'   71 A'   72 A'   73 A'   74 A'   28 A"                 
  0.796   0.809   0.824   0.834   0.875   0.880   0.901   0.935
 75 A'   76 A'   29 A"   30 A"   77 A'   31 A"   78 A'   79 A'                 
  0.966   1.055   1.086   1.139   1.151   1.172   1.251   1.318
 80 A'   81 A'   82 A'   83 A'   32 A"   84 A'   33 A"   34 A"                 
  1.367   1.379   1.401   1.424   1.452   1.554   1.570   1.638
 85 A'   35 A"   86 A'   87 A'   88 A'   89 A'   36 A"   90 A'                 
  1.679   1.865   1.870   1.939   2.118   2.169   2.223   2.240
 91 A'   92 A'   37 A"   93 A'   94 A'   95 A'   38 A"   39 A"                 
  2.299   2.336   2.466   2.477   2.604   2.791   2.882   3.036
 96 A'   97 A'   98 A'   99 A'   40 A"   41 A"  100 A'  101 A'                 
  3.169   3.426   3.741   3.769   3.944   3.951   3.976   4.002
102 A'  103 A'   42 A"  104 A'   43 A"   44 A"  105 A'   45 A"                 
  4.046   4.091   4.231   4.411   4.748   5.993   6.044   6.074
106 A'  107 A'  108 A'  109 A'  110 A'   46 A"  111 A'  112 A'                 
  6.270   6.349   6.604   9.698   9.756  23.257  24.032  25.763
 47 A"  113 A'  114 A'  115 A'  116 A'  117 A'  118 A'   48 A"                 
 25.801  25.881  25.940  26.322  26.450  27.853  28.332  28.371
 49 A"  119 A'  120 A'  121 A'  122 A'  123 A'   50 A"  124 A'                 
 28.374  28.515  28.530  28.540  28.586  28.678  66.716 127.873
125 A'   51 A"  126 A'   52 A"  127 A'  128 A'  129 A'   53 A"                 
127.904 127.922 151.647 215.679 215.7451901.809
130 A'  131 A'  132 A'  133 A'  134 A'  135 A'                                 

 Beta MOs, Restricted
 -- Occupied --                  
******* -176.33 -165.73 -165.73 -165.73 -101.60 -101.59  -35.83
  1 A'    2 A'    3 A'    1 A"    4 A'    5 A'    6 A'    7 A'                 
-31.319 -31.313 -31.313 -24.739 -22.970 -22.968 -22.968 -22.963
  8 A'    2 A"    9 A'   10 A'   11 A'    3 A"   12 A'   13 A'                 
-22.963 -10.349 -10.298  -9.513  -9.502  -7.278  -7.268  -7.267
  4 A"   14 A'   15 A'   16 A'   17 A'   18 A'   19 A'    5 A"                 
 -7.267  -7.257  -7.256  -6.375  -4.788  -4.772  -4.772  -2.054
 20 A'    6 A"   21 A'   22 A'   23 A'    7 A"   24 A'   25 A'                 
 -2.049  -2.049  -2.035  -2.035  -1.285  -0.927  -0.898  -0.777
 26 A'    8 A"    9 A"   27 A'   28 A'   29 A'   30 A'   31 A'                 
 -0.692  -0.618  -0.552  -0.523  -0.521  -0.439  -0.430  -0.408
 32 A'   33 A'   34 A'   10 A"   35 A'   36 A'   37 A'   11 A"                 
 -0.376  -0.365  -0.346  -0.311  -0.289  -0.263
 12 A"   38 A'   39 A'   13 A"   40 A'   14 A"                                 
 -- Virtual --                   
 -0.077  -0.039  -0.035  -0.006   0.030   0.037   0.049   0.055
 41 A'   15 A"   42 A'   43 A'   44 A'   45 A'   46 A'   16 A"                 
  0.065   0.080   0.085   0.093   0.105   0.106   0.117   0.121
 47 A'   17 A"   48 A'   49 A'   50 A'   18 A"   51 A'   19 A"                 
  0.134   0.160   0.173   0.184   0.204   0.234   0.238   0.249
 52 A'   53 A'   54 A'   55 A'   56 A'   20 A"   57 A'   58 A'                 
  0.301   0.302   0.322   0.348   0.356   0.374   0.386   0.403
 21 A"   59 A'   60 A'   61 A'   62 A'   63 A'   22 A"   64 A'                 
  0.404   0.427   0.438   0.447   0.447   0.451   0.473   0.506
 23 A"   65 A'   66 A'   67 A'   24 A"   25 A"   68 A'   69 A'                 
  0.521   0.564   0.577   0.615   0.674   0.703   0.745   0.769
 26 A"   27 A"   70 A'   71 A'   72 A'   73 A'   74 A'   28 A"                 
  0.796   0.809   0.824   0.834   0.875   0.880   0.901   0.935
 75 A'   76 A'   29 A"   30 A"   77 A'   31 A"   78 A'   79 A'                 
  0.966   1.055   1.086   1.139   1.151   1.172   1.251   1.318
 80 A'   81 A'   82 A'   83 A'   32 A"   84 A'   33 A"   34 A"                 
  1.367   1.379   1.401   1.424   1.452   1.554   1.570   1.638
 85 A'   35 A"   86 A'   87 A'   88 A'   89 A'   36 A"   90 A'                 
  1.679   1.865   1.870   1.939   2.118   2.169   2.223   2.240
 91 A'   92 A'   37 A"   93 A'   94 A'   95 A'   38 A"   39 A"                 
  2.299   2.336   2.466   2.477   2.604   2.791   2.882   3.036
 96 A'   97 A'   98 A'   99 A'   40 A"   41 A"  100 A'  101 A'                 
  3.169   3.426   3.741   3.769   3.944   3.951   3.976   4.002
102 A'  103 A'   42 A"  104 A'   43 A"   44 A"  105 A'   45 A"                 
  4.046   4.091   4.231   4.411   4.748   5.993   6.044   6.074
106 A'  107 A'  108 A'  109 A'  110 A'   46 A"  111 A'  112 A'                 
  6.270   6.349   6.604   9.698   9.756  23.257  24.032  25.763
 47 A"  113 A'  114 A'  115 A'  116 A'  117 A'  118 A'   48 A"                 
 25.801  25.881  25.940  26.322  26.450  27.853  28.332  28.371
 49 A"  119 A'  120 A'  121 A'  122 A'  123 A'   50 A"  124 A'                 
 28.374  28.515  28.530  28.540  28.586  28.678  66.716 127.873
125 A'   51 A"  126 A'   52 A"  127 A'  128 A'  129 A'   53 A"                 
127.904 127.922 151.647 215.679 215.7451901.809
130 A'  131 A'  132 A'  133 A'  134 A'  135 A'                                 
 --------------------------------------------------------------

          Ground-State Mulliken Net Atomic Charges

     Atom                 Charge (a.u.)
  ----------------------------------------
      1 Cl                    0.376115
      2 I                     0.166369
      3 F                    -0.009222
      4 Cl                    0.322489
      5 C                    -0.628375
      6 C                    -0.227376
  ----------------------------------------
  Sum of atomic charges =     0.000000

 -----------------------------------------------------------------
                    Cartesian Multipole Moments
 -----------------------------------------------------------------
    Charge (ESU x 10^10)
                 0.0000
    Dipole Moment (Debye)
         X      -0.4258      Y       1.0601      Z       0.0000
       Tot       1.1424
    Quadrupole Moments (Debye-Ang)
        XX     -69.4660     XY       0.5082     YY     -67.7903
        XZ       0.0000     YZ      -0.0000     ZZ     -70.3854
    Octopole Moments (Debye-Ang^2)
       XXX     -53.7605    XXY       1.7474    XYY     -23.7875
       YYY     -23.0071    XXZ       0.0000    XYZ      -0.0000
       YYZ       0.0000    XZZ     -15.3258    YZZ     -10.3488
       ZZZ       0.0000
    Hexadecapole Moments (Debye-Ang^3)
      XXXX    -992.4642   XXXY      38.2576   XXYY    -277.6371
      XYYY      34.0721   YYYY    -759.1306   XXXZ       0.0000
      XXYZ       0.0000   XYYZ       0.0000   YYYZ       0.0000
      XXZZ    -181.3950   XYZZ       7.5140   YYZZ    -151.2301
      XZZZ       0.0000   YZZZ       0.0000   ZZZZ     -86.4646
 -----------------------------------------------------------------
 Calculating analytic gradient of the SCF energy
 Gradient of SCF Energy
            1           2           3           4           5           6
    1   0.0014107   0.0016570   0.0003676   0.0001456  -0.0025847  -0.0009963
    2   0.0026085  -0.0016249   0.0000743  -0.0021153  -0.0023587   0.0034160
    3  -0.0000000   0.0000000   0.0000000  -0.0000000  -0.0000000   0.0000000
 Max gradient component =       3.416E-03
 RMS gradient           =       1.559E-03
 Gradient time:  CPU 11.22 s  wall 2.92 s
 Geometry Optimization Parameters
   NAtoms,    NIC,     NZ,  NCons,   NDum,   NFix, NCnnct, MaxDiis
        6      37       0       0       0       0       0       0

 Cartesian Hessian Update
 Hessian Updated using BFGS Update


** GEOMETRY OPTIMIZATION IN DELOCALIZED INTERNAL COORDINATES **
   Searching for a Minimum

   Optimization Cycle:  17

                       Coordinates (Angstroms)
     ATOM                X               Y               Z
      1  Cl        2.4645459936    1.1121256456    0.0000000000
      2  I        -1.0617533340    1.1788539524    0.0000000000
      3  F         2.3554043931   -1.4305423066    0.0000000000
      4  Cl       -0.4793570072   -2.0657262708    0.0000000000
      5  C         1.5615760414   -0.3597747910    0.0000000000
      6  C         0.2304517362   -0.4752407977    0.0000000000
   Point Group: cs    Number of degrees of freedom:     9


   Energy is  -8016.024427168

 Hessian Updated using BFGS Update

  9 Hessian modes will be used to form the next step
  Hessian Eigenvalues:
     0.046872    0.074560    0.248507    0.265271    0.389354    0.504069
     0.580620    0.794886    1.007129

 Minimum Search - Taking Simple RFO Step
 Searching for Lamda that Minimizes Along All modes
 Value Taken    Lamda =  -0.00004212
 Step Taken.  Stepsize is  0.017825

                             Maximum     Tolerance    Cnvgd?
         Gradient           0.002777      0.000300      NO
         Displacement       0.014961      0.001200      NO
         Energy change     -0.000072      0.000001      NO


 New Cartesian Coordinates Obtained by Inverse Iteration

 Displacement from previous Coordinates is:  0.013821
 ----------------------------------------------------------------
             Standard Nuclear Orientation (Angstroms)
    I     Atom           X                Y                Z
 ----------------------------------------------------------------
    1      Cl      2.4660400356     1.1084687000     0.0000000000
    2      I      -1.0648800834     1.1773852242     0.0000000000
    3      F       2.3579010443    -1.4280453917     0.0000000000
    4      Cl     -0.4813917937    -2.0630387168     0.0000000000
    5      C       1.5624388262    -0.3590051994     0.0000000000
    6      C       0.2307597941    -0.4760691845     0.0000000000
 ----------------------------------------------------------------
 Molecular Point Group                 Cs    NOp =  2
 Largest Abelian Subgroup              Cs    NOp =  2
 Nuclear Repulsion Energy =   719.2272189003 hartrees
 There are       54 alpha and       54 beta electrons
 Applying Cartesian multipole field
    Component          Value
    ---------          -----
     (2,0,0)        1.00000E-11
     (0,2,0)        2.00000E-11
     (0,0,2)       -3.00000E-11
 Nucleus-field energy     =     0.0000000217 hartrees
 Requested basis set is 6-311++G(d,p)
 There are 68 shells and 188 basis functions
 A cutoff of  1.0D-11 yielded   1839 shell pairs
 There are     15258 function pairs (     16938 Cartesian)
 Smallest overlap matrix eigenvalue = 4.09E-05
 Guess MOs from SCF MO coefficient file

 -----------------------------------------------------------------------
  General SCF calculation program by
  Eric Jon Sundstrom, Paul Horn, Yuezhi Mao, Dmitri Zuev, Alec White,
  David Stuck, Shaama M.S., Shane Yost, Joonho Lee, David Small,
  Daniel Levine, Susi Lehtola, Hugh Burton, Evgeny Epifanovsky
 -----------------------------------------------------------------------
 Exchange:     0.2000 Hartree-Fock + 0.0800 Slater + 0.7200 B88
 Correlation:  0.1900 VWN1RPA + 0.8100 LYP
 Using SG-1 standard quadrature grid
 using 4 threads for integral computing
 -------------------------------------------------------
 OpenMP Integral computing Module                
 Release: version 2.0, May 2017, Q-Chem Inc. Pleasanton 
 -------------------------------------------------------
 -------------------------------------------------------
 OpenMP BLAS3 based DFT computing Module                
 Release: version 1.0, May 2013, Q-Chem Inc. Pittsburgh 
 -------------------------------------------------------
 A restricted SCF calculation will be
 performed using DIIS
 SCF converges when DIIS error is below 1.0e-08
 ---------------------------------------
  Cycle       Energy         DIIS error
 ---------------------------------------
    1   -8016.0244432903      4.41e-05  
    2   -8016.0244548399      1.41e-05  
    3   -8016.0244547272      1.56e-05  
    4   -8016.0244555748      3.88e-06  
    5   -8016.0244556367      1.23e-06  
    6   -8016.0244556421      4.67e-07  
    7   -8016.0244556428      1.27e-07  
    8   -8016.0244556430      3.79e-08  
    9   -8016.0244556429      1.50e-08  
   10   -8016.0244556429      2.08e-09  Convergence criterion met
 ---------------------------------------
 SCF time:   CPU 30.16s  wall 8.00s 
 SCF   energy in the final basis set =    -8016.0244556429
 Total energy in the final basis set =    -8016.0244556429

 --------------------------------------------------------------
             Orbital Energies (a.u.) and Symmetries
 --------------------------------------------------------------

 Alpha MOs, Restricted
 -- Occupied --                  
******* -176.33 -165.73 -165.73 -165.73 -101.60 -101.59  -35.83
  1 A'    2 A'    3 A'    1 A"    4 A'    5 A'    6 A'    7 A'                 
-31.319 -31.312 -31.312 -24.739 -22.969 -22.968 -22.968 -22.963
  8 A'    2 A"    9 A'   10 A'   11 A'    3 A"   12 A'   13 A'                 
-22.963 -10.349 -10.298  -9.513  -9.502  -7.278  -7.268  -7.267
  4 A"   14 A'   15 A'   16 A'   17 A'   18 A'   19 A'    5 A"                 
 -7.267  -7.257  -7.257  -6.375  -4.788  -4.772  -4.772  -2.054
 20 A'    6 A"   21 A'   22 A'   23 A'    7 A"   24 A'   25 A'                 
 -2.049  -2.049  -2.035  -2.035  -1.285  -0.927  -0.899  -0.777
 26 A'    8 A"    9 A"   27 A'   28 A'   29 A'   30 A'   31 A'                 
 -0.692  -0.618  -0.552  -0.523  -0.522  -0.439  -0.430  -0.409
 32 A'   33 A'   34 A'   10 A"   35 A'   36 A'   37 A'   11 A"                 
 -0.377  -0.365  -0.346  -0.310  -0.289  -0.263
 12 A"   38 A'   39 A'   13 A"   40 A'   14 A"                                 
 -- Virtual --                   
 -0.077  -0.039  -0.034  -0.006   0.030   0.037   0.049   0.055
 41 A'   15 A"   42 A'   43 A'   44 A'   45 A'   46 A'   16 A"                 
  0.065   0.080   0.085   0.093   0.105   0.106   0.117   0.121
 47 A'   17 A"   48 A'   49 A'   50 A'   18 A"   51 A'   19 A"                 
  0.134   0.160   0.173   0.184   0.204   0.234   0.238   0.249
 52 A'   53 A'   54 A'   55 A'   56 A'   20 A"   57 A'   58 A'                 
  0.301   0.302   0.321   0.349   0.356   0.375   0.386   0.402
 21 A"   59 A'   60 A'   61 A'   62 A'   63 A'   22 A"   64 A'                 
  0.404   0.427   0.439   0.447   0.447   0.451   0.473   0.506
 23 A"   65 A'   66 A'   24 A"   67 A'   25 A"   68 A'   69 A'                 
  0.521   0.565   0.577   0.615   0.674   0.703   0.745   0.768
 26 A"   27 A"   70 A'   71 A'   72 A'   73 A'   74 A'   28 A"                 
  0.795   0.809   0.824   0.833   0.875   0.880   0.902   0.936
 75 A'   76 A'   29 A"   30 A"   77 A'   31 A"   78 A'   79 A'                 
  0.967   1.055   1.086   1.140   1.152   1.173   1.252   1.319
 80 A'   81 A'   82 A'   83 A'   32 A"   84 A'   33 A"   34 A"                 
  1.367   1.379   1.401   1.424   1.452   1.554   1.571   1.640
 85 A'   35 A"   86 A'   87 A'   88 A'   89 A'   36 A"   90 A'                 
  1.680   1.864   1.869   1.940   2.118   2.171   2.223   2.240
 91 A'   92 A'   37 A"   93 A'   94 A'   95 A'   38 A"   39 A"                 
  2.300   2.337   2.467   2.478   2.604   2.791   2.882   3.037
 96 A'   97 A'   98 A'   99 A'   40 A"   41 A"  100 A'  101 A'                 
  3.169   3.429   3.741   3.769   3.944   3.951   3.976   4.002
102 A'  103 A'   42 A"  104 A'   43 A"   44 A"  105 A'   45 A"                 
  4.046   4.091   4.231   4.410   4.749   5.993   6.044   6.074
106 A'  107 A'  108 A'  109 A'  110 A'   46 A"  111 A'  112 A'                 
  6.270   6.350   6.604   9.699   9.757  23.258  24.029  25.763
 47 A"  113 A'  114 A'  115 A'  116 A'  117 A'  118 A'   48 A"                 
 25.801  25.881  25.941  26.322  26.452  27.853  28.332  28.371
 49 A"  119 A'  120 A'  121 A'  122 A'  123 A'   50 A"  124 A'                 
 28.374  28.516  28.530  28.540  28.586  28.678  66.716 127.874
125 A'   51 A"  126 A'   52 A"  127 A'  128 A'  129 A'   53 A"                 
127.904 127.922 151.646 215.680 215.7461901.809
130 A'  131 A'  132 A'  133 A'  134 A'  135 A'                                 

 Beta MOs, Restricted
 -- Occupied --                  
******* -176.33 -165.73 -165.73 -165.73 -101.60 -101.59  -35.83
  1 A'    2 A'    3 A'    1 A"    4 A'    5 A'    6 A'    7 A'                 
-31.319 -31.312 -31.312 -24.739 -22.969 -22.968 -22.968 -22.963
  8 A'    2 A"    9 A'   10 A'   11 A'    3 A"   12 A'   13 A'                 
-22.963 -10.349 -10.298  -9.513  -9.502  -7.278  -7.268  -7.267
  4 A"   14 A'   15 A'   16 A'   17 A'   18 A'   19 A'    5 A"                 
 -7.267  -7.257  -7.257  -6.375  -4.788  -4.772  -4.772  -2.054
 20 A'    6 A"   21 A'   22 A'   23 A'    7 A"   24 A'   25 A'                 
 -2.049  -2.049  -2.035  -2.035  -1.285  -0.927  -0.899  -0.777
 26 A'    8 A"    9 A"   27 A'   28 A'   29 A'   30 A'   31 A'                 
 -0.692  -0.618  -0.552  -0.523  -0.522  -0.439  -0.430  -0.409
 32 A'   33 A'   34 A'   10 A"   35 A'   36 A'   37 A'   11 A"                 
 -0.377  -0.365  -0.346  -0.310  -0.289  -0.263
 12 A"   38 A'   39 A'   13 A"   40 A'   14 A"                                 
 -- Virtual --                   
 -0.077  -0.039  -0.034  -0.006   0.030   0.037   0.049   0.055
 41 A'   15 A"   42 A'   43 A'   44 A'   45 A'   46 A'   16 A"                 
  0.065   0.080   0.085   0.093   0.105   0.106   0.117   0.121
 47 A'   17 A"   48 A'   49 A'   50 A'   18 A"   51 A'   19 A"                 
  0.134   0.160   0.173   0.184   0.204   0.234   0.238   0.249
 52 A'   53 A'   54 A'   55 A'   56 A'   20 A"   57 A'   58 A'                 
  0.301   0.302   0.321   0.349   0.356   0.375   0.386   0.402
 21 A"   59 A'   60 A'   61 A'   62 A'   63 A'   22 A"   64 A'                 
  0.404   0.427   0.439   0.447   0.447   0.451   0.473   0.506
 23 A"   65 A'   66 A'   24 A"   67 A'   25 A"   68 A'   69 A'                 
  0.521   0.565   0.577   0.615   0.674   0.703   0.745   0.768
 26 A"   27 A"   70 A'   71 A'   72 A'   73 A'   74 A'   28 A"                 
  0.795   0.809   0.824   0.833   0.875   0.880   0.902   0.936
 75 A'   76 A'   29 A"   30 A"   77 A'   31 A"   78 A'   79 A'                 
  0.967   1.055   1.086   1.140   1.152   1.173   1.252   1.319
 80 A'   81 A'   82 A'   83 A'   32 A"   84 A'   33 A"   34 A"                 
  1.367   1.379   1.401   1.424   1.452   1.554   1.571   1.640
 85 A'   35 A"   86 A'   87 A'   88 A'   89 A'   36 A"   90 A'                 
  1.680   1.864   1.869   1.940   2.118   2.171   2.223   2.240
 91 A'   92 A'   37 A"   93 A'   94 A'   95 A'   38 A"   39 A"                 
  2.300   2.337   2.467   2.478   2.604   2.791   2.882   3.037
 96 A'   97 A'   98 A'   99 A'   40 A"   41 A"  100 A'  101 A'                 
  3.169   3.429   3.741   3.769   3.944   3.951   3.976   4.002
102 A'  103 A'   42 A"  104 A'   43 A"   44 A"  105 A'   45 A"                 
  4.046   4.091   4.231   4.410   4.749   5.993   6.044   6.074
106 A'  107 A'  108 A'  109 A'  110 A'   46 A"  111 A'  112 A'                 
  6.270   6.350   6.604   9.699   9.757  23.258  24.029  25.763
 47 A"  113 A'  114 A'  115 A'  116 A'  117 A'  118 A'   48 A"                 
 25.801  25.881  25.941  26.322  26.452  27.853  28.332  28.371
 49 A"  119 A'  120 A'  121 A'  122 A'  123 A'   50 A"  124 A'                 
 28.374  28.516  28.530  28.540  28.586  28.678  66.716 127.874
125 A'   51 A"  126 A'   52 A"  127 A'  128 A'  129 A'   53 A"                 
127.904 127.922 151.646 215.680 215.7461901.809
130 A'  131 A'  132 A'  133 A'  134 A'  135 A'                                 
 --------------------------------------------------------------

          Ground-State Mulliken Net Atomic Charges

     Atom                 Charge (a.u.)
  ----------------------------------------
      1 Cl                    0.376483
      2 I                     0.165466
      3 F                    -0.009290
      4 Cl                    0.324392
      5 C                    -0.628994
      6 C                    -0.228058
  ----------------------------------------
  Sum of atomic charges =     0.000000

 -----------------------------------------------------------------
                    Cartesian Multipole Moments
 -----------------------------------------------------------------
    Charge (ESU x 10^10)
                 0.0000
    Dipole Moment (Debye)
         X      -0.4201      Y       1.0514      Z      -0.0000
       Tot       1.1322
    Quadrupole Moments (Debye-Ang)
        XX     -69.4312     XY       0.5313     YY     -67.8033
        XZ       0.0000     YZ      -0.0000     ZZ     -70.3814
    Octopole Moments (Debye-Ang^2)
       XXX     -53.4592    XXY       1.8343    XYY     -23.7158
       YYY     -22.9769    XXZ      -0.0000    XYZ      -0.0000
       YYZ      -0.0000    XZZ     -15.2262    YZZ     -10.3154
       ZZZ      -0.0000
    Hexadecapole Moments (Debye-Ang^3)
      XXXX    -994.1684   XXXY      38.7181   XXYY    -277.5724
      XYYY      34.4343   YYYY    -757.3058   XXXZ      -0.0000
      XXYZ       0.0000   XYYZ       0.0000   YYYZ      -0.0000
      XXZZ    -181.7317   XYZZ       7.6420   YYZZ    -150.8469
      XZZZ       0.0000   YZZZ      -0.0000   ZZZZ     -86.4636
 -----------------------------------------------------------------
 Calculating analytic gradient of the SCF energy
 Gradient of SCF Energy
            1           2           3           4           5           6
    1   0.0010272   0.0012136   0.0004554   0.0001266  -0.0013442  -0.0014786
    2   0.0009344  -0.0016091   0.0010923  -0.0012202  -0.0016009   0.0024034
    3   0.0000000  -0.0000000   0.0000000   0.0000000  -0.0000000   0.0000000
 Max gradient component =       2.403E-03
 RMS gradient           =       1.086E-03
 Gradient time:  CPU 11.15 s  wall 2.90 s
 Geometry Optimization Parameters
   NAtoms,    NIC,     NZ,  NCons,   NDum,   NFix, NCnnct, MaxDiis
        6      37       0       0       0       0       0       0

 Cartesian Hessian Update
 Hessian Updated using BFGS Update


** GEOMETRY OPTIMIZATION IN DELOCALIZED INTERNAL COORDINATES **
   Searching for a Minimum

   Optimization Cycle:  18

                       Coordinates (Angstroms)
     ATOM                X               Y               Z
      1  Cl        2.4660400356    1.1084687000    0.0000000000
      2  I        -1.0648800834    1.1773852242    0.0000000000
      3  F         2.3579010443   -1.4280453917    0.0000000000
      4  Cl       -0.4813917937   -2.0630387168    0.0000000000
      5  C         1.5624388262   -0.3590051994    0.0000000000
      6  C         0.2307597941   -0.4760691845    0.0000000000
   Point Group: cs    Number of degrees of freedom:     9


   Energy is  -8016.024455643

 Hessian Updated using BFGS Update

  9 Hessian modes will be used to form the next step
  Hessian Eigenvalues:
     0.045548    0.080917    0.245741    0.264854    0.382053    0.466210
     0.539986    0.590202    1.001652

 Minimum Search - Taking Simple RFO Step
 Searching for Lamda that Minimizes Along All modes
 Value Taken    Lamda =  -0.00002402
 Step Taken.  Stepsize is  0.010944

                             Maximum     Tolerance    Cnvgd?
         Gradient           0.001993      0.000300      NO
         Displacement       0.006537      0.001200      NO
         Energy change     -0.000028      0.000001      NO


 New Cartesian Coordinates Obtained by Inverse Iteration

 Displacement from previous Coordinates is:  0.008529
 ----------------------------------------------------------------
             Standard Nuclear Orientation (Angstroms)
    I     Atom           X                Y                Z
 ----------------------------------------------------------------
    1      Cl      2.4646518450     1.1071518835     0.0000000000
    2      I      -1.0663422443     1.1769727685     0.0000000000
    3      F       2.3592796422    -1.4279321128     0.0000000000
    4      Cl     -0.4828083851    -2.0607181868     0.0000000000
    5      C       1.5638183028    -0.3587794660     0.0000000000
    6      C       0.2322686625    -0.4769994544     0.0000000000
 ----------------------------------------------------------------
 Molecular Point Group                 Cs    NOp =  2
 Largest Abelian Subgroup              Cs    NOp =  2
 Nuclear Repulsion Energy =   719.3066987468 hartrees
 There are       54 alpha and       54 beta electrons
 Applying Cartesian multipole field
    Component          Value
    ---------          -----
     (2,0,0)        1.00000E-11
     (0,2,0)        2.00000E-11
     (0,0,2)       -3.00000E-11
 Nucleus-field energy     =     0.0000000217 hartrees
 Requested basis set is 6-311++G(d,p)
 There are 68 shells and 188 basis functions
 A cutoff of  1.0D-11 yielded   1839 shell pairs
 There are     15258 function pairs (     16938 Cartesian)
 Smallest overlap matrix eigenvalue = 4.07E-05
 Guess MOs from SCF MO coefficient file

 -----------------------------------------------------------------------
  General SCF calculation program by
  Eric Jon Sundstrom, Paul Horn, Yuezhi Mao, Dmitri Zuev, Alec White,
  David Stuck, Shaama M.S., Shane Yost, Joonho Lee, David Small,
  Daniel Levine, Susi Lehtola, Hugh Burton, Evgeny Epifanovsky
 -----------------------------------------------------------------------
 Exchange:     0.2000 Hartree-Fock + 0.0800 Slater + 0.7200 B88
 Correlation:  0.1900 VWN1RPA + 0.8100 LYP
 Using SG-1 standard quadrature grid
 using 4 threads for integral computing
 -------------------------------------------------------
 OpenMP Integral computing Module                
 Release: version 2.0, May 2017, Q-Chem Inc. Pleasanton 
 -------------------------------------------------------
 -------------------------------------------------------
 OpenMP BLAS3 based DFT computing Module                
 Release: version 1.0, May 2013, Q-Chem Inc. Pittsburgh 
 -------------------------------------------------------
 A restricted SCF calculation will be
 performed using DIIS
 SCF converges when DIIS error is below 1.0e-08
 ---------------------------------------
  Cycle       Energy         DIIS error
 ---------------------------------------
    1   -8016.0244652990      3.40e-05  
    2   -8016.0244724429      1.19e-05  
    3   -8016.0244720514      1.57e-05  
    4   -8016.0244729987      2.96e-06  
    5   -8016.0244730362      1.17e-06  
    6   -8016.0244730405      3.00e-07  
    7   -8016.0244730408      1.03e-07  
    8   -8016.0244730410      2.39e-08  
    9   -8016.0244730410      1.33e-08  
   10   -8016.0244730409      1.13e-09  Convergence criterion met
 ---------------------------------------
 SCF time:   CPU 30.17s  wall 8.00s 
 SCF   energy in the final basis set =    -8016.0244730409
 Total energy in the final basis set =    -8016.0244730409

 --------------------------------------------------------------
             Orbital Energies (a.u.) and Symmetries
 --------------------------------------------------------------

 Alpha MOs, Restricted
 -- Occupied --                  
******* -176.33 -165.73 -165.73 -165.73 -101.60 -101.59  -35.83
  1 A'    2 A'    3 A'    1 A"    4 A'    5 A'    6 A'    7 A'                 
-31.319 -31.312 -31.312 -24.739 -22.969 -22.968 -22.968 -22.963
  8 A'    2 A"    9 A'   10 A'   11 A'    3 A"   12 A'   13 A'                 
-22.963 -10.349 -10.298  -9.513  -9.503  -7.278  -7.268  -7.267
  4 A"   14 A'   15 A'   16 A'   17 A'   18 A'   19 A'    5 A"                 
 -7.267  -7.257  -7.257  -6.375  -4.788  -4.772  -4.772  -2.054
 20 A'    6 A"   21 A'   22 A'   23 A'    7 A"   24 A'   25 A'                 
 -2.049  -2.049  -2.034  -2.034  -1.285  -0.928  -0.899  -0.777
 26 A'    8 A"    9 A"   27 A'   28 A'   29 A'   30 A'   31 A'                 
 -0.692  -0.618  -0.552  -0.523  -0.522  -0.440  -0.430  -0.409
 32 A'   33 A'   34 A'   10 A"   35 A'   36 A'   37 A'   11 A"                 
 -0.377  -0.366  -0.346  -0.310  -0.289  -0.263
 12 A"   38 A'   39 A'   13 A"   40 A'   14 A"                                 
 -- Virtual --                   
 -0.077  -0.039  -0.033  -0.006   0.030   0.037   0.049   0.055
 41 A'   15 A"   42 A'   43 A'   44 A'   45 A'   46 A'   16 A"                 
  0.065   0.080   0.085   0.093   0.105   0.106   0.117   0.121
 47 A'   17 A"   48 A'   49 A'   50 A'   18 A"   51 A'   19 A"                 
  0.134   0.160   0.173   0.184   0.204   0.234   0.238   0.249
 52 A'   53 A'   54 A'   55 A'   56 A'   20 A"   57 A'   58 A'                 
  0.301   0.302   0.321   0.349   0.356   0.375   0.386   0.402
 21 A"   59 A'   60 A'   61 A'   62 A'   63 A'   22 A"   64 A'                 
  0.404   0.427   0.439   0.447   0.447   0.451   0.473   0.506
 23 A"   65 A'   66 A'   24 A"   67 A'   25 A"   68 A'   69 A'                 
  0.521   0.565   0.578   0.615   0.673   0.703   0.745   0.767
 26 A"   27 A"   70 A'   71 A'   72 A'   73 A'   74 A'   28 A"                 
  0.795   0.809   0.824   0.833   0.875   0.880   0.902   0.937
 75 A'   76 A'   29 A"   30 A"   77 A'   31 A"   78 A'   79 A'                 
  0.968   1.056   1.087   1.140   1.152   1.173   1.252   1.319
 80 A'   81 A'   82 A'   83 A'   32 A"   84 A'   33 A"   34 A"                 
  1.367   1.380   1.401   1.424   1.452   1.554   1.571   1.641
 85 A'   35 A"   86 A'   87 A'   88 A'   89 A'   36 A"   90 A'                 
  1.680   1.865   1.870   1.940   2.118   2.172   2.223   2.240
 91 A'   92 A'   37 A"   93 A'   94 A'   95 A'   38 A"   39 A"                 
  2.300   2.338   2.467   2.479   2.604   2.791   2.882   3.037
 96 A'   97 A'   98 A'   99 A'   40 A"   41 A"  100 A'  101 A'                 
  3.171   3.431   3.741   3.769   3.945   3.951   3.976   4.002
102 A'  103 A'   42 A"  104 A'   43 A"   44 A"  105 A'   45 A"                 
  4.047   4.091   4.231   4.410   4.749   5.993   6.044   6.073
106 A'  107 A'  108 A'  109 A'  110 A'   46 A"  111 A'  112 A'                 
  6.270   6.350   6.604   9.700   9.758  23.258  24.029  25.763
 47 A"  113 A'  114 A'  115 A'  116 A'  117 A'  118 A'   48 A"                 
 25.801  25.881  25.942  26.323  26.453  27.853  28.332  28.371
 49 A"  119 A'  120 A'  121 A'  122 A'  123 A'   50 A"  124 A'                 
 28.374  28.516  28.530  28.540  28.586  28.678  66.716 127.874
125 A'   51 A"  126 A'   52 A"  127 A'  128 A'  129 A'   53 A"                 
127.904 127.922 151.646 215.681 215.7471901.809
130 A'  131 A'  132 A'  133 A'  134 A'  135 A'                                 

 Beta MOs, Restricted
 -- Occupied --                  
******* -176.33 -165.73 -165.73 -165.73 -101.60 -101.59  -35.83
  1 A'    2 A'    3 A'    1 A"    4 A'    5 A'    6 A'    7 A'                 
-31.319 -31.312 -31.312 -24.739 -22.969 -22.968 -22.968 -22.963
  8 A'    2 A"    9 A'   10 A'   11 A'    3 A"   12 A'   13 A'                 
-22.963 -10.349 -10.298  -9.513  -9.503  -7.278  -7.268  -7.267
  4 A"   14 A'   15 A'   16 A'   17 A'   18 A'   19 A'    5 A"                 
 -7.267  -7.257  -7.257  -6.375  -4.788  -4.772  -4.772  -2.054
 20 A'    6 A"   21 A'   22 A'   23 A'    7 A"   24 A'   25 A'                 
 -2.049  -2.049  -2.034  -2.034  -1.285  -0.928  -0.899  -0.777
 26 A'    8 A"    9 A"   27 A'   28 A'   29 A'   30 A'   31 A'                 
 -0.692  -0.618  -0.552  -0.523  -0.522  -0.440  -0.430  -0.409
 32 A'   33 A'   34 A'   10 A"   35 A'   36 A'   37 A'   11 A"                 
 -0.377  -0.366  -0.346  -0.310  -0.289  -0.263
 12 A"   38 A'   39 A'   13 A"   40 A'   14 A"                                 
 -- Virtual --                   
 -0.077  -0.039  -0.033  -0.006   0.030   0.037   0.049   0.055
 41 A'   15 A"   42 A'   43 A'   44 A'   45 A'   46 A'   16 A"                 
  0.065   0.080   0.085   0.093   0.105   0.106   0.117   0.121
 47 A'   17 A"   48 A'   49 A'   50 A'   18 A"   51 A'   19 A"                 
  0.134   0.160   0.173   0.184   0.204   0.234   0.238   0.249
 52 A'   53 A'   54 A'   55 A'   56 A'   20 A"   57 A'   58 A'                 
  0.301   0.302   0.321   0.349   0.356   0.375   0.386   0.402
 21 A"   59 A'   60 A'   61 A'   62 A'   63 A'   22 A"   64 A'                 
  0.404   0.427   0.439   0.447   0.447   0.451   0.473   0.506
 23 A"   65 A'   66 A'   24 A"   67 A'   25 A"   68 A'   69 A'                 
  0.521   0.565   0.578   0.615   0.673   0.703   0.745   0.767
 26 A"   27 A"   70 A'   71 A'   72 A'   73 A'   74 A'   28 A"                 
  0.795   0.809   0.824   0.833   0.875   0.880   0.902   0.937
 75 A'   76 A'   29 A"   30 A"   77 A'   31 A"   78 A'   79 A'                 
  0.968   1.056   1.087   1.140   1.152   1.173   1.252   1.319
 80 A'   81 A'   82 A'   83 A'   32 A"   84 A'   33 A"   34 A"                 
  1.367   1.380   1.401   1.424   1.452   1.554   1.571   1.641
 85 A'   35 A"   86 A'   87 A'   88 A'   89 A'   36 A"   90 A'                 
  1.680   1.865   1.870   1.940   2.118   2.172   2.223   2.240
 91 A'   92 A'   37 A"   93 A'   94 A'   95 A'   38 A"   39 A"                 
  2.300   2.338   2.467   2.479   2.604   2.791   2.882   3.037
 96 A'   97 A'   98 A'   99 A'   40 A"   41 A"  100 A'  101 A'                 
  3.171   3.431   3.741   3.769   3.945   3.951   3.976   4.002
102 A'  103 A'   42 A"  104 A'   43 A"   44 A"  105 A'   45 A"                 
  4.047   4.091   4.231   4.410   4.749   5.993   6.044   6.073
106 A'  107 A'  108 A'  109 A'  110 A'   46 A"  111 A'  112 A'                 
  6.270   6.350   6.604   9.700   9.758  23.258  24.029  25.763
 47 A"  113 A'  114 A'  115 A'  116 A'  117 A'  118 A'   48 A"                 
 25.801  25.881  25.942  26.323  26.453  27.853  28.332  28.371
 49 A"  119 A'  120 A'  121 A'  122 A'  123 A'   50 A"  124 A'                 
 28.374  28.516  28.530  28.540  28.586  28.678  66.716 127.874
125 A'   51 A"  126 A'   52 A"  127 A'  128 A'  129 A'   53 A"                 
127.904 127.922 151.646 215.681 215.7471901.809
130 A'  131 A'  132 A'  133 A'  134 A'  135 A'                                 
 --------------------------------------------------------------

          Ground-State Mulliken Net Atomic Charges

     Atom                 Charge (a.u.)
  ----------------------------------------
      1 Cl                    0.377083
      2 I                     0.164363
      3 F                    -0.009793
      4 Cl                    0.326411
      5 C                    -0.629870
      6 C                    -0.228194
  ----------------------------------------
  Sum of atomic charges =     0.000000

 -----------------------------------------------------------------
                    Cartesian Multipole Moments
 -----------------------------------------------------------------
    Charge (ESU x 10^10)
                 0.0000
    Dipole Moment (Debye)
         X      -0.4122      Y       1.0470      Z      -0.0000
       Tot       1.1252
    Quadrupole Moments (Debye-Ang)
        XX     -69.4083     XY       0.5575     YY     -67.8081
        XZ      -0.0000     YZ      -0.0000     ZZ     -70.3786
    Octopole Moments (Debye-Ang^2)
       XXX     -53.2596    XXY       1.8626    XYY     -23.6596
       YYY     -23.0051    XXZ      -0.0000    XYZ      -0.0000
       YYZ       0.0000    XZZ     -15.1520    YZZ     -10.3213
       ZZZ      -0.0000
    Hexadecapole Moments (Debye-Ang^3)
      XXXX    -994.4319   XXXY      39.0697   XXYY    -277.4307
      XYYY      34.8243   YYYY    -756.4546   XXXZ      -0.0000
      XXYZ      -0.0000   XYYZ      -0.0000   YYYZ      -0.0000
      XXZZ    -181.7783   XYZZ       7.7553   YYZZ    -150.6571
      XZZZ      -0.0000   YZZZ      -0.0000   ZZZZ     -86.4655
 -----------------------------------------------------------------
 Calculating analytic gradient of the SCF energy
 Gradient of SCF Energy
            1           2           3           4           5           6
    1   0.0003489   0.0007931   0.0003634   0.0000977  -0.0006106  -0.0009924
    2  -0.0000672  -0.0014586   0.0012545  -0.0005444  -0.0007672   0.0015828
    3   0.0000000   0.0000000  -0.0000000   0.0000000   0.0000000  -0.0000000
 Max gradient component =       1.583E-03
 RMS gradient           =       7.206E-04
 Gradient time:  CPU 11.14 s  wall 2.90 s
 Geometry Optimization Parameters
   NAtoms,    NIC,     NZ,  NCons,   NDum,   NFix, NCnnct, MaxDiis
        6      37       0       0       0       0       0       0

 Cartesian Hessian Update
 Hessian Updated using BFGS Update


** GEOMETRY OPTIMIZATION IN DELOCALIZED INTERNAL COORDINATES **
   Searching for a Minimum

   Optimization Cycle:  19

                       Coordinates (Angstroms)
     ATOM                X               Y               Z
      1  Cl        2.4646518450    1.1071518835    0.0000000000
      2  I        -1.0663422443    1.1769727685    0.0000000000
      3  F         2.3592796422   -1.4279321128    0.0000000000
      4  Cl       -0.4828083851   -2.0607181868    0.0000000000
      5  C         1.5638183028   -0.3587794660    0.0000000000
      6  C         0.2322686625   -0.4769994544    0.0000000000
   Point Group: cs    Number of degrees of freedom:     9


   Energy is  -8016.024473041

 Hessian Updated using BFGS Update

  9 Hessian modes will be used to form the next step
  Hessian Eigenvalues:
     0.047748    0.101321    0.165440    0.265996    0.292218    0.394739
     0.517475    0.590125    1.003645

 Minimum Search - Taking Simple RFO Step
 Searching for Lamda that Minimizes Along All modes
 Value Taken    Lamda =  -0.00001950
 Step Taken.  Stepsize is  0.010587

                             Maximum     Tolerance    Cnvgd?
         Gradient           0.001191      0.000300      NO
         Displacement       0.007354      0.001200      NO
         Energy change     -0.000017      0.000001      NO


 New Cartesian Coordinates Obtained by Inverse Iteration

 Displacement from previous Coordinates is:  0.008050
 ----------------------------------------------------------------
             Standard Nuclear Orientation (Angstroms)
    I     Atom           X                Y                Z
 ----------------------------------------------------------------
    1      Cl      2.4622553356     1.1072266180     0.0000000000
    2      I      -1.0672469425     1.1782418871     0.0000000000
    3      F       2.3595409462    -1.4293599547     0.0000000000
    4      Cl     -0.4829510630    -2.0595803776     0.0000000000
    5      C       1.5654141437    -0.3586253075     0.0000000000
    6      C       0.2338554031    -0.4782074333     0.0000000000
 ----------------------------------------------------------------
 Molecular Point Group                 Cs    NOp =  2
 Largest Abelian Subgroup              Cs    NOp =  2
 Nuclear Repulsion Energy =   719.2118067569 hartrees
 There are       54 alpha and       54 beta electrons
 Applying Cartesian multipole field
    Component          Value
    ---------          -----
     (2,0,0)        1.00000E-11
     (0,2,0)        2.00000E-11
     (0,0,2)       -3.00000E-11
 Nucleus-field energy     =     0.0000000217 hartrees
 Requested basis set is 6-311++G(d,p)
 There are 68 shells and 188 basis functions
 A cutoff of  1.0D-11 yielded   1839 shell pairs
 There are     15258 function pairs (     16938 Cartesian)
 Smallest overlap matrix eigenvalue = 4.06E-05
 Guess MOs from SCF MO coefficient file

 -----------------------------------------------------------------------
  General SCF calculation program by
  Eric Jon Sundstrom, Paul Horn, Yuezhi Mao, Dmitri Zuev, Alec White,
  David Stuck, Shaama M.S., Shane Yost, Joonho Lee, David Small,
  Daniel Levine, Susi Lehtola, Hugh Burton, Evgeny Epifanovsky
 -----------------------------------------------------------------------
 Exchange:     0.2000 Hartree-Fock + 0.0800 Slater + 0.7200 B88
 Correlation:  0.1900 VWN1RPA + 0.8100 LYP
 Using SG-1 standard quadrature grid
 using 4 threads for integral computing
 -------------------------------------------------------
 OpenMP Integral computing Module                
 Release: version 2.0, May 2017, Q-Chem Inc. Pleasanton 
 -------------------------------------------------------
 -------------------------------------------------------
 OpenMP BLAS3 based DFT computing Module                
 Release: version 1.0, May 2013, Q-Chem Inc. Pittsburgh 
 -------------------------------------------------------
 A restricted SCF calculation will be
 performed using DIIS
 SCF converges when DIIS error is below 1.0e-08
 ---------------------------------------
  Cycle       Energy         DIIS error
 ---------------------------------------
    1   -8016.0244769271      3.69e-05  
    2   -8016.0244847695      1.54e-05  
    3   -8016.0244835177      2.28e-05  
    4   -8016.0244857710      2.93e-06  
    5   -8016.0244858023      1.25e-06  
    6   -8016.0244858063      2.25e-07  
    7   -8016.0244858063      8.51e-08  
    8   -8016.0244858064      2.00e-08  
    9   -8016.0244858063      1.19e-08  
   10   -8016.0244858063      1.38e-09  Convergence criterion met
 ---------------------------------------
 SCF time:   CPU 30.19s  wall 8.00s 
 SCF   energy in the final basis set =    -8016.0244858063
 Total energy in the final basis set =    -8016.0244858063

 --------------------------------------------------------------
             Orbital Energies (a.u.) and Symmetries
 --------------------------------------------------------------

 Alpha MOs, Restricted
 -- Occupied --                  
******* -176.33 -165.73 -165.73 -165.73 -101.60 -101.59  -35.83
  1 A'    2 A'    3 A'    1 A"    4 A'    5 A'    6 A'    7 A'                 
-31.319 -31.312 -31.312 -24.739 -22.969 -22.968 -22.967 -22.963
  8 A'    2 A"    9 A'   10 A'   11 A'    3 A"   12 A'   13 A'                 
-22.963 -10.348 -10.298  -9.513  -9.503  -7.278  -7.268  -7.268
  4 A"   14 A'   15 A'   16 A'   17 A'   18 A'   19 A'    5 A"                 
 -7.267  -7.257  -7.257  -6.374  -4.788  -4.772  -4.771  -2.054
 20 A'    6 A"   21 A'   22 A'   23 A'    7 A"   24 A'   25 A'                 
 -2.048  -2.048  -2.034  -2.034  -1.284  -0.928  -0.900  -0.776
 26 A'    8 A"    9 A"   27 A'   28 A'   29 A'   30 A'   31 A'                 
 -0.691  -0.618  -0.552  -0.523  -0.522  -0.440  -0.430  -0.409
 32 A'   33 A'   34 A'   10 A"   35 A'   36 A'   37 A'   11 A"                 
 -0.377  -0.366  -0.346  -0.310  -0.289  -0.263
 12 A"   38 A'   39 A'   13 A"   40 A'   14 A"                                 
 -- Virtual --                   
 -0.078  -0.039  -0.033  -0.005   0.031   0.037   0.049   0.055
 41 A'   15 A"   42 A'   43 A'   44 A'   45 A'   46 A'   16 A"                 
  0.065   0.080   0.085   0.093   0.105   0.106   0.117   0.121
 47 A'   17 A"   48 A'   49 A'   50 A'   18 A"   51 A'   19 A"                 
  0.134   0.160   0.173   0.184   0.204   0.234   0.238   0.248
 52 A'   53 A'   54 A'   55 A'   56 A'   20 A"   57 A'   58 A'                 
  0.301   0.301   0.321   0.348   0.356   0.375   0.386   0.402
 21 A"   59 A'   60 A'   61 A'   62 A'   63 A'   22 A"   64 A'                 
  0.404   0.427   0.439   0.447   0.448   0.451   0.473   0.506
 23 A"   65 A'   66 A'   24 A"   67 A'   25 A"   68 A'   69 A'                 
  0.521   0.565   0.578   0.614   0.672   0.703   0.745   0.766
 26 A"   27 A"   70 A'   71 A'   72 A'   73 A'   74 A'   28 A"                 
  0.795   0.809   0.823   0.833   0.875   0.879   0.902   0.937
 75 A'   76 A'   29 A"   30 A"   77 A'   31 A"   78 A'   79 A'                 
  0.968   1.056   1.087   1.141   1.152   1.173   1.253   1.319
 80 A'   81 A'   82 A'   83 A'   32 A"   84 A'   33 A"   34 A"                 
  1.367   1.380   1.401   1.423   1.452   1.555   1.572   1.641
 85 A'   35 A"   86 A'   87 A'   88 A'   89 A'   36 A"   90 A'                 
  1.680   1.866   1.870   1.940   2.118   2.172   2.223   2.240
 91 A'   92 A'   37 A"   93 A'   94 A'   95 A'   38 A"   39 A"                 
  2.300   2.339   2.467   2.479   2.604   2.791   2.881   3.038
 96 A'   97 A'   98 A'   99 A'   40 A"   41 A"  100 A'  101 A'                 
  3.171   3.432   3.741   3.770   3.945   3.951   3.976   4.002
102 A'  103 A'   42 A"  104 A'   43 A"   44 A"  105 A'   45 A"                 
  4.046   4.091   4.231   4.409   4.749   5.993   6.044   6.073
106 A'  107 A'  108 A'  109 A'  110 A'   46 A"  111 A'  112 A'                 
  6.271   6.349   6.604   9.701   9.759  23.258  24.028  25.763
 47 A"  113 A'  114 A'  115 A'  116 A'  117 A'  118 A'   48 A"                 
 25.801  25.881  25.942  26.322  26.454  27.853  28.332  28.371
 49 A"  119 A'  120 A'  121 A'  122 A'  123 A'   50 A"  124 A'                 
 28.374  28.516  28.531  28.540  28.586  28.678  66.716 127.874
125 A'   51 A"  126 A'   52 A"  127 A'  128 A'  129 A'   53 A"                 
127.904 127.922 151.646 215.682 215.7481901.809
130 A'  131 A'  132 A'  133 A'  134 A'  135 A'                                 

 Beta MOs, Restricted
 -- Occupied --                  
******* -176.33 -165.73 -165.73 -165.73 -101.60 -101.59  -35.83
  1 A'    2 A'    3 A'    1 A"    4 A'    5 A'    6 A'    7 A'                 
-31.319 -31.312 -31.312 -24.739 -22.969 -22.968 -22.967 -22.963
  8 A'    2 A"    9 A'   10 A'   11 A'    3 A"   12 A'   13 A'                 
-22.963 -10.348 -10.298  -9.513  -9.503  -7.278  -7.268  -7.268
  4 A"   14 A'   15 A'   16 A'   17 A'   18 A'   19 A'    5 A"                 
 -7.267  -7.257  -7.257  -6.374  -4.788  -4.772  -4.771  -2.054
 20 A'    6 A"   21 A'   22 A'   23 A'    7 A"   24 A'   25 A'                 
 -2.048  -2.048  -2.034  -2.034  -1.284  -0.928  -0.900  -0.776
 26 A'    8 A"    9 A"   27 A'   28 A'   29 A'   30 A'   31 A'                 
 -0.691  -0.618  -0.552  -0.523  -0.522  -0.440  -0.430  -0.409
 32 A'   33 A'   34 A'   10 A"   35 A'   36 A'   37 A'   11 A"                 
 -0.377  -0.366  -0.346  -0.310  -0.289  -0.263
 12 A"   38 A'   39 A'   13 A"   40 A'   14 A"                                 
 -- Virtual --                   
 -0.078  -0.039  -0.033  -0.005   0.031   0.037   0.049   0.055
 41 A'   15 A"   42 A'   43 A'   44 A'   45 A'   46 A'   16 A"                 
  0.065   0.080   0.085   0.093   0.105   0.106   0.117   0.121
 47 A'   17 A"   48 A'   49 A'   50 A'   18 A"   51 A'   19 A"                 
  0.134   0.160   0.173   0.184   0.204   0.234   0.238   0.248
 52 A'   53 A'   54 A'   55 A'   56 A'   20 A"   57 A'   58 A'                 
  0.301   0.301   0.321   0.348   0.356   0.375   0.386   0.402
 21 A"   59 A'   60 A'   61 A'   62 A'   63 A'   22 A"   64 A'                 
  0.404   0.427   0.439   0.447   0.448   0.451   0.473   0.506
 23 A"   65 A'   66 A'   24 A"   67 A'   25 A"   68 A'   69 A'                 
  0.521   0.565   0.578   0.614   0.672   0.703   0.745   0.766
 26 A"   27 A"   70 A'   71 A'   72 A'   73 A'   74 A'   28 A"                 
  0.795   0.809   0.823   0.833   0.875   0.879   0.902   0.937
 75 A'   76 A'   29 A"   30 A"   77 A'   31 A"   78 A'   79 A'                 
  0.968   1.056   1.087   1.141   1.152   1.173   1.253   1.319
 80 A'   81 A'   82 A'   83 A'   32 A"   84 A'   33 A"   34 A"                 
  1.367   1.380   1.401   1.423   1.452   1.555   1.572   1.641
 85 A'   35 A"   86 A'   87 A'   88 A'   89 A'   36 A"   90 A'                 
  1.680   1.866   1.870   1.940   2.118   2.172   2.223   2.240
 91 A'   92 A'   37 A"   93 A'   94 A'   95 A'   38 A"   39 A"                 
  2.300   2.339   2.467   2.479   2.604   2.791   2.881   3.038
 96 A'   97 A'   98 A'   99 A'   40 A"   41 A"  100 A'  101 A'                 
  3.171   3.432   3.741   3.770   3.945   3.951   3.976   4.002
102 A'  103 A'   42 A"  104 A'   43 A"   44 A"  105 A'   45 A"                 
  4.046   4.091   4.231   4.409   4.749   5.993   6.044   6.073
106 A'  107 A'  108 A'  109 A'  110 A'   46 A"  111 A'  112 A'                 
  6.271   6.349   6.604   9.701   9.759  23.258  24.028  25.763
 47 A"  113 A'  114 A'  115 A'  116 A'  117 A'  118 A'   48 A"                 
 25.801  25.881  25.942  26.322  26.454  27.853  28.332  28.371
 49 A"  119 A'  120 A'  121 A'  122 A'  123 A'   50 A"  124 A'                 
 28.374  28.516  28.531  28.540  28.586  28.678  66.716 127.874
125 A'   51 A"  126 A'   52 A"  127 A'  128 A'  129 A'   53 A"                 
127.904 127.922 151.646 215.682 215.7481901.809
130 A'  131 A'  132 A'  133 A'  134 A'  135 A'                                 
 --------------------------------------------------------------

          Ground-State Mulliken Net Atomic Charges

     Atom                 Charge (a.u.)
  ----------------------------------------
      1 Cl                    0.378123
      2 I                     0.162941
      3 F                    -0.010481
      4 Cl                    0.328280
      5 C                    -0.630695
      6 C                    -0.228169
  ----------------------------------------
  Sum of atomic charges =     0.000000

 -----------------------------------------------------------------
                    Cartesian Multipole Moments
 -----------------------------------------------------------------
    Charge (ESU x 10^10)
                -0.0000
    Dipole Moment (Debye)
         X      -0.4026      Y       1.0455      Z      -0.0000
       Tot       1.1203
    Quadrupole Moments (Debye-Ang)
        XX     -69.3936     XY       0.5864     YY     -67.8005
        XZ      -0.0000     YZ      -0.0000     ZZ     -70.3800
    Octopole Moments (Debye-Ang^2)
       XXX     -53.1025    XXY       1.8527    XYY     -23.6186
       YYY     -23.1228    XXZ      -0.0000    XYZ      -0.0000
       YYZ       0.0000    XZZ     -15.0962    YZZ     -10.3682
       ZZZ      -0.0000
    Hexadecapole Moments (Debye-Ang^3)
      XXXX    -994.0796   XXXY      39.5358   XXYY    -277.4017
      XYYY      35.3357   YYYY    -756.7542   XXXZ      -0.0000
      XXYZ      -0.0000   XYYZ      -0.0000   YYYZ      -0.0000
      XXZZ    -181.7035   XYZZ       7.9124   YYZZ    -150.7052
      XZZZ       0.0000   YZZZ      -0.0000   ZZZZ     -86.4776
 -----------------------------------------------------------------
 Calculating analytic gradient of the SCF energy
 Gradient of SCF Energy
            1           2           3           4           5           6
    1  -0.0003654   0.0002871   0.0001525   0.0001417   0.0003186  -0.0005346
    2  -0.0005572  -0.0010109   0.0008273  -0.0001569   0.0002030   0.0006947
    3  -0.0000000  -0.0000000  -0.0000000  -0.0000000   0.0000000   0.0000000
 Max gradient component =       1.011E-03
 RMS gradient           =       4.224E-04
 Gradient time:  CPU 11.15 s  wall 2.90 s
 Geometry Optimization Parameters
   NAtoms,    NIC,     NZ,  NCons,   NDum,   NFix, NCnnct, MaxDiis
        6      37       0       0       0       0       0       0

 Cartesian Hessian Update
 Hessian Updated using BFGS Update


** GEOMETRY OPTIMIZATION IN DELOCALIZED INTERNAL COORDINATES **
   Searching for a Minimum

   Optimization Cycle:  20

                       Coordinates (Angstroms)
     ATOM                X               Y               Z
      1  Cl        2.4622553356    1.1072266180    0.0000000000
      2  I        -1.0672469425    1.1782418871    0.0000000000
      3  F         2.3595409462   -1.4293599547    0.0000000000
      4  Cl       -0.4829510630   -2.0595803776    0.0000000000
      5  C         1.5654141437   -0.3586253075    0.0000000000
      6  C         0.2338554031   -0.4782074333    0.0000000000
   Point Group: cs    Number of degrees of freedom:     9


   Energy is  -8016.024485806

 Hessian Updated using BFGS Update

  9 Hessian modes will be used to form the next step
  Hessian Eigenvalues:
     0.047860    0.092694    0.125680    0.266360    0.288857    0.391975
     0.517061    0.594470    1.005478

 Minimum Search - Taking Simple RFO Step
 Searching for Lamda that Minimizes Along All modes
 Value Taken    Lamda =  -0.00000640
 Step Taken.  Stepsize is  0.008332

                             Maximum     Tolerance    Cnvgd?
         Gradient           0.000536      0.000300      NO
         Displacement       0.006715      0.001200      NO
         Energy change     -0.000013      0.000001      NO


 New Cartesian Coordinates Obtained by Inverse Iteration

 Displacement from previous Coordinates is:  0.005945
 ----------------------------------------------------------------
             Standard Nuclear Orientation (Angstroms)
    I     Atom           X                Y                Z
 ----------------------------------------------------------------
    1      Cl      2.4607720338     1.1080855910     0.0000000000
    2      I      -1.0671359219     1.1800538786     0.0000000000
    3      F       2.3591867047    -1.4306158082     0.0000000000
    4      Cl     -0.4822728662    -2.0600970599     0.0000000000
    5      C       1.5658970712    -0.3587026095     0.0000000000
    6      C       0.2344208014    -0.4790285601     0.0000000000
 ----------------------------------------------------------------
 Molecular Point Group                 Cs    NOp =  2
 Largest Abelian Subgroup              Cs    NOp =  2
 Nuclear Repulsion Energy =   719.0337562523 hartrees
 There are       54 alpha and       54 beta electrons
 Applying Cartesian multipole field
    Component          Value
    ---------          -----
     (2,0,0)        1.00000E-11
     (0,2,0)        2.00000E-11
     (0,0,2)       -3.00000E-11
 Nucleus-field energy     =     0.0000000217 hartrees
 Requested basis set is 6-311++G(d,p)
 There are 68 shells and 188 basis functions
 A cutoff of  1.0D-11 yielded   1838 shell pairs
 There are     15257 function pairs (     16937 Cartesian)
 Smallest overlap matrix eigenvalue = 4.06E-05
 Guess MOs from SCF MO coefficient file

 -----------------------------------------------------------------------
  General SCF calculation program by
  Eric Jon Sundstrom, Paul Horn, Yuezhi Mao, Dmitri Zuev, Alec White,
  David Stuck, Shaama M.S., Shane Yost, Joonho Lee, David Small,
  Daniel Levine, Susi Lehtola, Hugh Burton, Evgeny Epifanovsky
 -----------------------------------------------------------------------
 Exchange:     0.2000 Hartree-Fock + 0.0800 Slater + 0.7200 B88
 Correlation:  0.1900 VWN1RPA + 0.8100 LYP
 Using SG-1 standard quadrature grid
 using 4 threads for integral computing
 -------------------------------------------------------
 OpenMP Integral computing Module                
 Release: version 2.0, May 2017, Q-Chem Inc. Pleasanton 
 -------------------------------------------------------
 -------------------------------------------------------
 OpenMP BLAS3 based DFT computing Module                
 Release: version 1.0, May 2013, Q-Chem Inc. Pittsburgh 
 -------------------------------------------------------
 A restricted SCF calculation will be
 performed using DIIS
 SCF converges when DIIS error is below 1.0e-08
 ---------------------------------------
  Cycle       Energy         DIIS error
 ---------------------------------------
    1   -8016.0244872301      2.08e-05  
    2   -8016.0244893753      1.08e-05  
    3   -8016.0244889897      1.42e-05  
    4   -8016.0244898908      1.66e-06  
    5   -8016.0244898993      7.73e-07  
    6   -8016.0244899012      1.26e-07  
    7   -8016.0244899013      4.55e-08  
    8   -8016.0244899013      2.26e-08  
    9   -8016.0244899014      4.21e-09  Convergence criterion met
 ---------------------------------------
 SCF time:   CPU 27.19s  wall 8.00s 
 SCF   energy in the final basis set =    -8016.0244899014
 Total energy in the final basis set =    -8016.0244899014

 --------------------------------------------------------------
             Orbital Energies (a.u.) and Symmetries
 --------------------------------------------------------------

 Alpha MOs, Restricted
 -- Occupied --                  
******* -176.33 -165.73 -165.73 -165.73 -101.60 -101.59  -35.83
  1 A'    2 A'    3 A'    1 A"    4 A'    5 A'    6 A'    7 A'                 
-31.319 -31.312 -31.312 -24.738 -22.969 -22.968 -22.967 -22.963
  8 A'    2 A"    9 A'   10 A'   11 A'    3 A"   12 A'   13 A'                 
-22.963 -10.348 -10.298  -9.513  -9.503  -7.278  -7.268  -7.268
  4 A"   14 A'   15 A'   16 A'   17 A'   18 A'   19 A'    5 A"                 
 -7.267  -7.257  -7.257  -6.374  -4.788  -4.771  -4.771  -2.053
 20 A'    6 A"   21 A'   22 A'   23 A'    7 A"   24 A'   25 A'                 
 -2.048  -2.048  -2.034  -2.034  -1.284  -0.928  -0.900  -0.776
 26 A'    8 A"    9 A"   27 A'   28 A'   29 A'   30 A'   31 A'                 
 -0.691  -0.618  -0.552  -0.523  -0.522  -0.440  -0.430  -0.409
 32 A'   33 A'   34 A'   10 A"   35 A'   36 A'   37 A'   11 A"                 
 -0.377  -0.366  -0.346  -0.310  -0.288  -0.263
 12 A"   38 A'   39 A'   13 A"   40 A'   14 A"                                 
 -- Virtual --                   
 -0.078  -0.039  -0.033  -0.006   0.030   0.037   0.049   0.055
 41 A'   15 A"   42 A'   43 A'   44 A'   45 A'   46 A'   16 A"                 
  0.065   0.080   0.085   0.093   0.105   0.106   0.117   0.121
 47 A'   17 A"   48 A'   49 A'   50 A'   18 A"   51 A'   19 A"                 
  0.134   0.160   0.173   0.184   0.203   0.233   0.238   0.248
 52 A'   53 A'   54 A'   55 A'   56 A'   20 A"   57 A'   58 A'                 
  0.301   0.301   0.321   0.348   0.356   0.375   0.386   0.402
 21 A"   59 A'   60 A'   61 A'   62 A'   63 A'   22 A"   64 A'                 
  0.404   0.427   0.439   0.447   0.448   0.451   0.473   0.506
 23 A"   65 A'   66 A'   24 A"   67 A'   25 A"   68 A'   69 A'                 
  0.521   0.565   0.578   0.614   0.672   0.702   0.745   0.766
 26 A"   27 A"   70 A'   71 A'   72 A'   73 A'   74 A'   28 A"                 
  0.795   0.809   0.823   0.833   0.875   0.879   0.902   0.937
 75 A'   76 A'   29 A"   30 A"   77 A'   31 A"   78 A'   79 A'                 
  0.968   1.056   1.087   1.141   1.152   1.173   1.253   1.319
 80 A'   81 A'   82 A'   83 A'   32 A"   84 A'   33 A"   34 A"                 
  1.367   1.380   1.401   1.422   1.452   1.555   1.572   1.641
 85 A'   35 A"   86 A'   87 A'   88 A'   89 A'   36 A"   90 A'                 
  1.680   1.866   1.870   1.941   2.118   2.171   2.223   2.240
 91 A'   92 A'   37 A"   93 A'   94 A'   95 A'   38 A"   39 A"                 
  2.300   2.339   2.467   2.479   2.604   2.791   2.881   3.038
 96 A'   97 A'   98 A'   99 A'   40 A"   41 A"  100 A'  101 A'                 
  3.172   3.432   3.741   3.770   3.945   3.950   3.976   4.002
102 A'  103 A'   42 A"  104 A'   43 A"   44 A"  105 A'   45 A"                 
  4.046   4.091   4.231   4.408   4.749   5.993   6.044   6.072
106 A'  107 A'  108 A'  109 A'  110 A'   46 A"  111 A'  112 A'                 
  6.271   6.349   6.604   9.701   9.759  23.258  24.028  25.763
 47 A"  113 A'  114 A'  115 A'  116 A'  117 A'  118 A'   48 A"                 
 25.801  25.881  25.942  26.322  26.454  27.852  28.332  28.371
 49 A"  119 A'  120 A'  121 A'  122 A'  123 A'   50 A"  124 A'                 
 28.374  28.516  28.531  28.540  28.586  28.678  66.716 127.874
125 A'   51 A"  126 A'   52 A"  127 A'  128 A'  129 A'   53 A"                 
127.904 127.922 151.646 215.682 215.7481901.808
130 A'  131 A'  132 A'  133 A'  134 A'  135 A'                                 

 Beta MOs, Restricted
 -- Occupied --                  
******* -176.33 -165.73 -165.73 -165.73 -101.60 -101.59  -35.83
  1 A'    2 A'    3 A'    1 A"    4 A'    5 A'    6 A'    7 A'                 
-31.319 -31.312 -31.312 -24.738 -22.969 -22.968 -22.967 -22.963
  8 A'    2 A"    9 A'   10 A'   11 A'    3 A"   12 A'   13 A'                 
-22.963 -10.348 -10.298  -9.513  -9.503  -7.278  -7.268  -7.268
  4 A"   14 A'   15 A'   16 A'   17 A'   18 A'   19 A'    5 A"                 
 -7.267  -7.257  -7.257  -6.374  -4.788  -4.771  -4.771  -2.053
 20 A'    6 A"   21 A'   22 A'   23 A'    7 A"   24 A'   25 A'                 
 -2.048  -2.048  -2.034  -2.034  -1.284  -0.928  -0.900  -0.776
 26 A'    8 A"    9 A"   27 A'   28 A'   29 A'   30 A'   31 A'                 
 -0.691  -0.618  -0.552  -0.523  -0.522  -0.440  -0.430  -0.409
 32 A'   33 A'   34 A'   10 A"   35 A'   36 A'   37 A'   11 A"                 
 -0.377  -0.366  -0.346  -0.310  -0.288  -0.263
 12 A"   38 A'   39 A'   13 A"   40 A'   14 A"                                 
 -- Virtual --                   
 -0.078  -0.039  -0.033  -0.006   0.030   0.037   0.049   0.055
 41 A'   15 A"   42 A'   43 A'   44 A'   45 A'   46 A'   16 A"                 
  0.065   0.080   0.085   0.093   0.105   0.106   0.117   0.121
 47 A'   17 A"   48 A'   49 A'   50 A'   18 A"   51 A'   19 A"                 
  0.134   0.160   0.173   0.184   0.203   0.233   0.238   0.248
 52 A'   53 A'   54 A'   55 A'   56 A'   20 A"   57 A'   58 A'                 
  0.301   0.301   0.321   0.348   0.356   0.375   0.386   0.402
 21 A"   59 A'   60 A'   61 A'   62 A'   63 A'   22 A"   64 A'                 
  0.404   0.427   0.439   0.447   0.448   0.451   0.473   0.506
 23 A"   65 A'   66 A'   24 A"   67 A'   25 A"   68 A'   69 A'                 
  0.521   0.565   0.578   0.614   0.672   0.702   0.745   0.766
 26 A"   27 A"   70 A'   71 A'   72 A'   73 A'   74 A'   28 A"                 
  0.795   0.809   0.823   0.833   0.875   0.879   0.902   0.937
 75 A'   76 A'   29 A"   30 A"   77 A'   31 A"   78 A'   79 A'                 
  0.968   1.056   1.087   1.141   1.152   1.173   1.253   1.319
 80 A'   81 A'   82 A'   83 A'   32 A"   84 A'   33 A"   34 A"                 
  1.367   1.380   1.401   1.422   1.452   1.555   1.572   1.641
 85 A'   35 A"   86 A'   87 A'   88 A'   89 A'   36 A"   90 A'                 
  1.680   1.866   1.870   1.941   2.118   2.171   2.223   2.240
 91 A'   92 A'   37 A"   93 A'   94 A'   95 A'   38 A"   39 A"                 
  2.300   2.339   2.467   2.479   2.604   2.791   2.881   3.038
 96 A'   97 A'   98 A'   99 A'   40 A"   41 A"  100 A'  101 A'                 
  3.172   3.432   3.741   3.770   3.945   3.950   3.976   4.002
102 A'  103 A'   42 A"  104 A'   43 A"   44 A"  105 A'   45 A"                 
  4.046   4.091   4.231   4.408   4.749   5.993   6.044   6.072
106 A'  107 A'  108 A'  109 A'  110 A'   46 A"  111 A'  112 A'                 
  6.271   6.349   6.604   9.701   9.759  23.258  24.028  25.763
 47 A"  113 A'  114 A'  115 A'  116 A'  117 A'  118 A'   48 A"                 
 25.801  25.881  25.942  26.322  26.454  27.852  28.332  28.371
 49 A"  119 A'  120 A'  121 A'  122 A'  123 A'   50 A"  124 A'                 
 28.374  28.516  28.531  28.540  28.586  28.678  66.716 127.874
125 A'   51 A"  126 A'   52 A"  127 A'  128 A'  129 A'   53 A"                 
127.904 127.922 151.646 215.682 215.7481901.808
130 A'  131 A'  132 A'  133 A'  134 A'  135 A'                                 
 --------------------------------------------------------------

          Ground-State Mulliken Net Atomic Charges

     Atom                 Charge (a.u.)
  ----------------------------------------
      1 Cl                    0.378674
      2 I                     0.162162
      3 F                    -0.010876
      4 Cl                    0.328964
      5 C                    -0.631029
      6 C                    -0.227896
  ----------------------------------------
  Sum of atomic charges =     0.000000

 -----------------------------------------------------------------
                    Cartesian Multipole Moments
 -----------------------------------------------------------------
    Charge (ESU x 10^10)
                -0.0000
    Dipole Moment (Debye)
         X      -0.3993      Y       1.0455      Z       0.0000
       Tot       1.1191
    Quadrupole Moments (Debye-Ang)
        XX     -69.3981     XY       0.5978     YY     -67.7872
        XZ      -0.0000     YZ      -0.0000     ZZ     -70.3835
    Octopole Moments (Debye-Ang^2)
       XXX     -53.0833    XXY       1.8176    XYY     -23.6207
       YYY     -23.2404    XXZ       0.0000    XYZ       0.0000
       YYZ      -0.0000    XZZ     -15.0897    YZZ     -10.4174
       ZZZ       0.0000
    Hexadecapole Moments (Debye-Ang^3)
      XXXX    -993.5893   XXXY      39.7946   XXYY    -277.4874
      XYYY      35.5967   YYYY    -757.7090   XXXZ       0.0000
      XXYZ      -0.0000   XYYZ       0.0000   YYYZ       0.0000
      XXZZ    -181.6019   XYZZ       7.9999   YYZZ    -150.8984
      XZZZ      -0.0000   YZZZ      -0.0000   ZZZZ     -86.4894
 -----------------------------------------------------------------
 Calculating analytic gradient of the SCF energy
 Gradient of SCF Energy
            1           2           3           4           5           6
    1  -0.0005773   0.0000309   0.0000690   0.0002030   0.0005002  -0.0002259
    2  -0.0003855  -0.0006079   0.0003355  -0.0002191   0.0005715   0.0003054
    3  -0.0000000   0.0000000   0.0000000  -0.0000000  -0.0000000   0.0000000
 Max gradient component =       6.079E-04
 RMS gradient           =       3.145E-04
 Gradient time:  CPU 11.16 s  wall 2.89 s
 Geometry Optimization Parameters
   NAtoms,    NIC,     NZ,  NCons,   NDum,   NFix, NCnnct, MaxDiis
        6      37       0       0       0       0       0       0

 Cartesian Hessian Update
 Hessian Updated using BFGS Update


** GEOMETRY OPTIMIZATION IN DELOCALIZED INTERNAL COORDINATES **
   Searching for a Minimum

   Optimization Cycle:  21

                       Coordinates (Angstroms)
     ATOM                X               Y               Z
      1  Cl        2.4607720338    1.1080855910    0.0000000000
      2  I        -1.0671359219    1.1800538786    0.0000000000
      3  F         2.3591867047   -1.4306158082    0.0000000000
      4  Cl       -0.4822728662   -2.0600970599    0.0000000000
      5  C         1.5658970712   -0.3587026095    0.0000000000
      6  C         0.2344208014   -0.4790285601    0.0000000000
   Point Group: cs    Number of degrees of freedom:     9


   Energy is  -8016.024489901

 Hessian Updated using BFGS Update

  9 Hessian modes will be used to form the next step
  Hessian Eigenvalues:
     0.041774    0.077036    0.134006    0.266306    0.290416    0.388376
     0.499571    0.594813    0.972527

 Minimum Search - Taking Simple RFO Step
 Searching for Lamda that Minimizes Along All modes
 Value Taken    Lamda =  -0.00000167
 Step Taken.  Stepsize is  0.004516

                             Maximum     Tolerance    Cnvgd?
         Gradient           0.000491      0.000300      NO
         Displacement       0.003875      0.001200      NO
         Energy change     -0.000004      0.000001      NO


 New Cartesian Coordinates Obtained by Inverse Iteration

 Displacement from previous Coordinates is:  0.002916
 ----------------------------------------------------------------
             Standard Nuclear Orientation (Angstroms)
    I     Atom           X                Y                Z
 ----------------------------------------------------------------
    1      Cl      2.4604835126     1.1086795762     0.0000000000
    2      I      -1.0670566890     1.1810817380     0.0000000000
    3      F       2.3590714098    -1.4310609883     0.0000000000
    4      Cl     -0.4819438083    -2.0607030288     0.0000000000
    5      C       1.5658607756    -0.3588636126     0.0000000000
    6      C       0.2344526224    -0.4794382526     0.0000000000
 ----------------------------------------------------------------
 Molecular Point Group                 Cs    NOp =  2
 Largest Abelian Subgroup              Cs    NOp =  2
 Nuclear Repulsion Energy =   718.8866881822 hartrees
 There are       54 alpha and       54 beta electrons
 Applying Cartesian multipole field
    Component          Value
    ---------          -----
     (2,0,0)        1.00000E-11
     (0,2,0)        2.00000E-11
     (0,0,2)       -3.00000E-11
 Nucleus-field energy     =     0.0000000217 hartrees
 Requested basis set is 6-311++G(d,p)
 There are 68 shells and 188 basis functions
 A cutoff of  1.0D-11 yielded   1838 shell pairs
 There are     15257 function pairs (     16937 Cartesian)
 Smallest overlap matrix eigenvalue = 4.06E-05
 Guess MOs from SCF MO coefficient file

 -----------------------------------------------------------------------
  General SCF calculation program by
  Eric Jon Sundstrom, Paul Horn, Yuezhi Mao, Dmitri Zuev, Alec White,
  David Stuck, Shaama M.S., Shane Yost, Joonho Lee, David Small,
  Daniel Levine, Susi Lehtola, Hugh Burton, Evgeny Epifanovsky
 -----------------------------------------------------------------------
 Exchange:     0.2000 Hartree-Fock + 0.0800 Slater + 0.7200 B88
 Correlation:  0.1900 VWN1RPA + 0.8100 LYP
 Using SG-1 standard quadrature grid
 using 4 threads for integral computing
 -------------------------------------------------------
 OpenMP Integral computing Module                
 Release: version 2.0, May 2017, Q-Chem Inc. Pleasanton 
 -------------------------------------------------------
 -------------------------------------------------------
 OpenMP BLAS3 based DFT computing Module                
 Release: version 1.0, May 2013, Q-Chem Inc. Pittsburgh 
 -------------------------------------------------------
 A restricted SCF calculation will be
 performed using DIIS
 SCF converges when DIIS error is below 1.0e-08
 ---------------------------------------
  Cycle       Energy         DIIS error
 ---------------------------------------
    1   -8016.0244905541      8.95e-06  
    2   -8016.0244908811      5.36e-06  
    3   -8016.0244908565      5.88e-06  
    4   -8016.0244910115      8.72e-07  
    5   -8016.0244910141      3.80e-07  
    6   -8016.0244910147      6.73e-08  
    7   -8016.0244910147      2.11e-08  
    8   -8016.0244910148      1.18e-08  
    9   -8016.0244910147      1.80e-09  Convergence criterion met
 ---------------------------------------
 SCF time:   CPU 27.19s  wall 7.00s 
 SCF   energy in the final basis set =    -8016.0244910147
 Total energy in the final basis set =    -8016.0244910147

 --------------------------------------------------------------
             Orbital Energies (a.u.) and Symmetries
 --------------------------------------------------------------

 Alpha MOs, Restricted
 -- Occupied --                  
******* -176.33 -165.73 -165.73 -165.73 -101.60 -101.59  -35.83
  1 A'    2 A'    3 A'    1 A"    4 A'    5 A'    6 A'    7 A'                 
-31.319 -31.312 -31.312 -24.739 -22.969 -22.968 -22.967 -22.963
  8 A'    2 A"    9 A'   10 A'   11 A'    3 A"   12 A'   13 A'                 
-22.963 -10.348 -10.298  -9.513  -9.503  -7.278  -7.268  -7.268
  4 A"   14 A'   15 A'   16 A'   17 A'   18 A'   19 A'    5 A"                 
 -7.267  -7.257  -7.257  -6.374  -4.788  -4.771  -4.771  -2.053
 20 A'    6 A"   21 A'   22 A'   23 A'    7 A"   24 A'   25 A'                 
 -2.048  -2.048  -2.034  -2.034  -1.284  -0.928  -0.900  -0.776
 26 A'    8 A"    9 A"   27 A'   28 A'   29 A'   30 A'   31 A'                 
 -0.691  -0.618  -0.552  -0.523  -0.522  -0.440  -0.430  -0.409
 32 A'   33 A'   34 A'   10 A"   35 A'   36 A'   37 A'   11 A"                 
 -0.377  -0.366  -0.346  -0.310  -0.288  -0.263
 12 A"   38 A'   39 A'   13 A"   40 A'   14 A"                                 
 -- Virtual --                   
 -0.078  -0.039  -0.033  -0.006   0.030   0.037   0.049   0.055
 41 A'   15 A"   42 A'   43 A'   44 A'   45 A'   46 A'   16 A"                 
  0.065   0.080   0.085   0.093   0.105   0.106   0.117   0.121
 47 A'   17 A"   48 A'   49 A'   50 A'   18 A"   51 A'   19 A"                 
  0.134   0.160   0.173   0.184   0.204   0.233   0.238   0.248
 52 A'   53 A'   54 A'   55 A'   56 A'   20 A"   57 A'   58 A'                 
  0.301   0.301   0.321   0.348   0.356   0.375   0.386   0.402
 21 A"   59 A'   60 A'   61 A'   62 A'   63 A'   22 A"   64 A'                 
  0.404   0.427   0.439   0.447   0.448   0.451   0.473   0.506
 23 A"   65 A'   66 A'   24 A"   67 A'   25 A"   68 A'   69 A'                 
  0.521   0.565   0.578   0.614   0.672   0.702   0.745   0.766
 26 A"   27 A"   70 A'   71 A'   72 A'   73 A'   74 A'   28 A"                 
  0.795   0.809   0.823   0.833   0.875   0.879   0.902   0.937
 75 A'   76 A'   29 A"   30 A"   77 A'   31 A"   78 A'   79 A'                 
  0.968   1.055   1.087   1.140   1.152   1.172   1.253   1.319
 80 A'   81 A'   82 A'   83 A'   32 A"   84 A'   33 A"   34 A"                 
  1.367   1.380   1.401   1.422   1.452   1.555   1.572   1.641
 85 A'   35 A"   86 A'   87 A'   88 A'   89 A'   36 A"   90 A'                 
  1.680   1.866   1.870   1.941   2.118   2.171   2.223   2.240
 91 A'   92 A'   37 A"   93 A'   94 A'   95 A'   38 A"   39 A"                 
  2.300   2.339   2.467   2.479   2.604   2.791   2.881   3.037
 96 A'   97 A'   98 A'   99 A'   40 A"   41 A"  100 A'  101 A'                 
  3.172   3.431   3.741   3.770   3.945   3.950   3.976   4.002
102 A'  103 A'   42 A"  104 A'   43 A"   44 A"  105 A'   45 A"                 
  4.046   4.091   4.231   4.408   4.749   5.993   6.044   6.072
106 A'  107 A'  108 A'  109 A'  110 A'   46 A"  111 A'  112 A'                 
  6.271   6.349   6.604   9.701   9.759  23.258  24.028  25.763
 47 A"  113 A'  114 A'  115 A'  116 A'  117 A'  118 A'   48 A"                 
 25.801  25.881  25.941  26.322  26.454  27.852  28.332  28.371
 49 A"  119 A'  120 A'  121 A'  122 A'  123 A'   50 A"  124 A'                 
 28.374  28.516  28.531  28.540  28.586  28.678  66.716 127.874
125 A'   51 A"  126 A'   52 A"  127 A'  128 A'  129 A'   53 A"                 
127.904 127.922 151.645 215.682 215.7481901.808
130 A'  131 A'  132 A'  133 A'  134 A'  135 A'                                 

 Beta MOs, Restricted
 -- Occupied --                  
******* -176.33 -165.73 -165.73 -165.73 -101.60 -101.59  -35.83
  1 A'    2 A'    3 A'    1 A"    4 A'    5 A'    6 A'    7 A'                 
-31.319 -31.312 -31.312 -24.739 -22.969 -22.968 -22.967 -22.963
  8 A'    2 A"    9 A'   10 A'   11 A'    3 A"   12 A'   13 A'                 
-22.963 -10.348 -10.298  -9.513  -9.503  -7.278  -7.268  -7.268
  4 A"   14 A'   15 A'   16 A'   17 A'   18 A'   19 A'    5 A"                 
 -7.267  -7.257  -7.257  -6.374  -4.788  -4.771  -4.771  -2.053
 20 A'    6 A"   21 A'   22 A'   23 A'    7 A"   24 A'   25 A'                 
 -2.048  -2.048  -2.034  -2.034  -1.284  -0.928  -0.900  -0.776
 26 A'    8 A"    9 A"   27 A'   28 A'   29 A'   30 A'   31 A'                 
 -0.691  -0.618  -0.552  -0.523  -0.522  -0.440  -0.430  -0.409
 32 A'   33 A'   34 A'   10 A"   35 A'   36 A'   37 A'   11 A"                 
 -0.377  -0.366  -0.346  -0.310  -0.288  -0.263
 12 A"   38 A'   39 A'   13 A"   40 A'   14 A"                                 
 -- Virtual --                   
 -0.078  -0.039  -0.033  -0.006   0.030   0.037   0.049   0.055
 41 A'   15 A"   42 A'   43 A'   44 A'   45 A'   46 A'   16 A"                 
  0.065   0.080   0.085   0.093   0.105   0.106   0.117   0.121
 47 A'   17 A"   48 A'   49 A'   50 A'   18 A"   51 A'   19 A"                 
  0.134   0.160   0.173   0.184   0.204   0.233   0.238   0.248
 52 A'   53 A'   54 A'   55 A'   56 A'   20 A"   57 A'   58 A'                 
  0.301   0.301   0.321   0.348   0.356   0.375   0.386   0.402
 21 A"   59 A'   60 A'   61 A'   62 A'   63 A'   22 A"   64 A'                 
  0.404   0.427   0.439   0.447   0.448   0.451   0.473   0.506
 23 A"   65 A'   66 A'   24 A"   67 A'   25 A"   68 A'   69 A'                 
  0.521   0.565   0.578   0.614   0.672   0.702   0.745   0.766
 26 A"   27 A"   70 A'   71 A'   72 A'   73 A'   74 A'   28 A"                 
  0.795   0.809   0.823   0.833   0.875   0.879   0.902   0.937
 75 A'   76 A'   29 A"   30 A"   77 A'   31 A"   78 A'   79 A'                 
  0.968   1.055   1.087   1.140   1.152   1.172   1.253   1.319
 80 A'   81 A'   82 A'   83 A'   32 A"   84 A'   33 A"   34 A"                 
  1.367   1.380   1.401   1.422   1.452   1.555   1.572   1.641
 85 A'   35 A"   86 A'   87 A'   88 A'   89 A'   36 A"   90 A'                 
  1.680   1.866   1.870   1.941   2.118   2.171   2.223   2.240
 91 A'   92 A'   37 A"   93 A'   94 A'   95 A'   38 A"   39 A"                 
  2.300   2.339   2.467   2.479   2.604   2.791   2.881   3.037
 96 A'   97 A'   98 A'   99 A'   40 A"   41 A"  100 A'  101 A'                 
  3.172   3.431   3.741   3.770   3.945   3.950   3.976   4.002
102 A'  103 A'   42 A"  104 A'   43 A"   44 A"  105 A'   45 A"                 
  4.046   4.091   4.231   4.408   4.749   5.993   6.044   6.072
106 A'  107 A'  108 A'  109 A'  110 A'   46 A"  111 A'  112 A'                 
  6.271   6.349   6.604   9.701   9.759  23.258  24.028  25.763
 47 A"  113 A'  114 A'  115 A'  116 A'  117 A'  118 A'   48 A"                 
 25.801  25.881  25.941  26.322  26.454  27.852  28.332  28.371
 49 A"  119 A'  120 A'  121 A'  122 A'  123 A'   50 A"  124 A'                 
 28.374  28.516  28.531  28.540  28.586  28.678  66.716 127.874
125 A'   51 A"  126 A'   52 A"  127 A'  128 A'  129 A'   53 A"                 
127.904 127.922 151.645 215.682 215.7481901.808
130 A'  131 A'  132 A'  133 A'  134 A'  135 A'                                 
 --------------------------------------------------------------

          Ground-State Mulliken Net Atomic Charges

     Atom                 Charge (a.u.)
  ----------------------------------------
      1 Cl                    0.378686
      2 I                     0.161905
      3 F                    -0.010972
      4 Cl                    0.329121
      5 C                    -0.631018
      6 C                    -0.227722
  ----------------------------------------
  Sum of atomic charges =     0.000000

 -----------------------------------------------------------------
                    Cartesian Multipole Moments
 -----------------------------------------------------------------
    Charge (ESU x 10^10)
                -0.0000
    Dipole Moment (Debye)
         X      -0.3998      Y       1.0445      Z      -0.0000
       Tot       1.1184
    Quadrupole Moments (Debye-Ang)
        XX     -69.4054     XY       0.5979     YY     -67.7792
        XZ       0.0000     YZ      -0.0000     ZZ     -70.3863
    Octopole Moments (Debye-Ang^2)
       XXX     -53.0979    XXY       1.7925    XYY     -23.6299
       YYY     -23.3053    XXZ      -0.0000    XYZ       0.0000
       YYZ      -0.0000    XZZ     -15.0940    YZZ     -10.4435
       ZZZ      -0.0000
    Hexadecapole Moments (Debye-Ang^3)
      XXXX    -993.5163   XXXY      39.8698   XXYY    -277.5788
      XYYY      35.6641   YYYY    -758.3248   XXXZ       0.0000
      XXYZ      -0.0000   XYYZ       0.0000   YYYZ      -0.0000
      XXZZ    -181.5819   XYZZ       8.0260   YYZZ    -151.0248
      XZZZ       0.0000   YZZZ      -0.0000   ZZZZ     -86.4968
 -----------------------------------------------------------------
 Calculating analytic gradient of the SCF energy
 Gradient of SCF Energy
            1           2           3           4           5           6
    1  -0.0004961  -0.0000815   0.0000831   0.0002226   0.0003563  -0.0000844
    2  -0.0001064  -0.0003939   0.0001224  -0.0003406   0.0005327   0.0001859
    3  -0.0000000   0.0000000   0.0000000   0.0000000  -0.0000000  -0.0000000
 Max gradient component =       5.327E-04
 RMS gradient           =       2.426E-04
 Gradient time:  CPU 11.16 s  wall 2.89 s
 Geometry Optimization Parameters
   NAtoms,    NIC,     NZ,  NCons,   NDum,   NFix, NCnnct, MaxDiis
        6      37       0       0       0       0       0       0

 Cartesian Hessian Update
 Hessian Updated using BFGS Update


** GEOMETRY OPTIMIZATION IN DELOCALIZED INTERNAL COORDINATES **
   Searching for a Minimum

   Optimization Cycle:  22

                       Coordinates (Angstroms)
     ATOM                X               Y               Z
      1  Cl        2.4604835126    1.1086795762    0.0000000000
      2  I        -1.0670566890    1.1810817380    0.0000000000
      3  F         2.3590714098   -1.4310609883    0.0000000000
      4  Cl       -0.4819438083   -2.0607030288    0.0000000000
      5  C         1.5658607756   -0.3588636126    0.0000000000
      6  C         0.2344526224   -0.4794382526    0.0000000000
   Point Group: cs    Number of degrees of freedom:     9


   Energy is  -8016.024491015

 Hessian Updated using BFGS Update

  9 Hessian modes will be used to form the next step
  Hessian Eigenvalues:
     0.039699    0.080180    0.133983    0.269107    0.290034    0.365341
     0.420561    0.569114    0.859860

 Minimum Search - Taking Simple RFO Step
 Searching for Lamda that Minimizes Along All modes
 Value Taken    Lamda =   0.00000000
 Step Taken.  Stepsize is  0.002218

                             Maximum     Tolerance    Cnvgd?
         Gradient           0.000394      0.000300      NO
         Displacement       0.001350      0.001200      NO
         Energy change     -0.000001      0.000001      NO


 New Cartesian Coordinates Obtained by Inverse Iteration

 Displacement from previous Coordinates is:  0.001454
 ----------------------------------------------------------------
             Standard Nuclear Orientation (Angstroms)
    I     Atom           X                Y                Z
 ----------------------------------------------------------------
    1      Cl      2.4605966298     1.1089897701     0.0000000000
    2      I      -1.0671457425     1.1815463182     0.0000000000
    3      F       2.3592711294    -1.4310702408     0.0000000000
    4      Cl     -0.4820425956    -2.0609712342     0.0000000000
    5      C       1.5657648732    -0.3590678875     0.0000000000
    6      C       0.2344235288    -0.4797312938     0.0000000000
 ----------------------------------------------------------------
 Molecular Point Group                 Cs    NOp =  2
 Largest Abelian Subgroup              Cs    NOp =  2
 Nuclear Repulsion Energy =   718.7843498340 hartrees
 There are       54 alpha and       54 beta electrons
 Applying Cartesian multipole field
    Component          Value
    ---------          -----
     (2,0,0)        1.00000E-11
     (0,2,0)        2.00000E-11
     (0,0,2)       -3.00000E-11
 Nucleus-field energy     =     0.0000000217 hartrees
 Requested basis set is 6-311++G(d,p)
 There are 68 shells and 188 basis functions
 A cutoff of  1.0D-11 yielded   1838 shell pairs
 There are     15257 function pairs (     16937 Cartesian)
 Smallest overlap matrix eigenvalue = 4.06E-05
 Guess MOs from SCF MO coefficient file

 -----------------------------------------------------------------------
  General SCF calculation program by
  Eric Jon Sundstrom, Paul Horn, Yuezhi Mao, Dmitri Zuev, Alec White,
  David Stuck, Shaama M.S., Shane Yost, Joonho Lee, David Small,
  Daniel Levine, Susi Lehtola, Hugh Burton, Evgeny Epifanovsky
 -----------------------------------------------------------------------
 Exchange:     0.2000 Hartree-Fock + 0.0800 Slater + 0.7200 B88
 Correlation:  0.1900 VWN1RPA + 0.8100 LYP
 Using SG-1 standard quadrature grid
 using 4 threads for integral computing
 -------------------------------------------------------
 OpenMP Integral computing Module                
 Release: version 2.0, May 2017, Q-Chem Inc. Pleasanton 
 -------------------------------------------------------
 -------------------------------------------------------
 OpenMP BLAS3 based DFT computing Module                
 Release: version 1.0, May 2013, Q-Chem Inc. Pittsburgh 
 -------------------------------------------------------
 A restricted SCF calculation will be
 performed using DIIS
 SCF converges when DIIS error is below 1.0e-08
 ---------------------------------------
  Cycle       Energy         DIIS error
 ---------------------------------------
    1   -8016.0244913019      5.90e-06  
    2   -8016.0244914682      2.84e-06  
    3   -8016.0244914480      3.55e-06  
    4   -8016.0244915051      4.93e-07  
    5   -8016.0244915057      2.51e-07  
    6   -8016.0244915061      4.39e-08  
    7   -8016.0244915060      1.02e-08  
    8   -8016.0244915060      5.43e-09  Convergence criterion met
 ---------------------------------------
 SCF time:   CPU 24.18s  wall 7.00s 
 SCF   energy in the final basis set =    -8016.0244915060
 Total energy in the final basis set =    -8016.0244915060

 --------------------------------------------------------------
             Orbital Energies (a.u.) and Symmetries
 --------------------------------------------------------------

 Alpha MOs, Restricted
 -- Occupied --                  
******* -176.33 -165.73 -165.73 -165.73 -101.60 -101.59  -35.83
  1 A'    2 A'    3 A'    1 A"    4 A'    5 A'    6 A'    7 A'                 
-31.319 -31.312 -31.312 -24.739 -22.969 -22.968 -22.967 -22.963
  8 A'    2 A"    9 A'   10 A'   11 A'    3 A"   12 A'   13 A'                 
-22.963 -10.349 -10.298  -9.513  -9.503  -7.278  -7.268  -7.268
  4 A"   14 A'   15 A'   16 A'   17 A'   18 A'   19 A'    5 A"                 
 -7.267  -7.257  -7.257  -6.374  -4.788  -4.771  -4.771  -2.053
 20 A'    6 A"   21 A'   22 A'   23 A'    7 A"   24 A'   25 A'                 
 -2.048  -2.048  -2.034  -2.034  -1.284  -0.928  -0.900  -0.776
 26 A'    8 A"    9 A"   27 A'   28 A'   29 A'   30 A'   31 A'                 
 -0.691  -0.618  -0.552  -0.523  -0.522  -0.440  -0.430  -0.409
 32 A'   33 A'   34 A'   10 A"   35 A'   36 A'   37 A'   11 A"                 
 -0.377  -0.366  -0.346  -0.310  -0.288  -0.263
 12 A"   38 A'   39 A'   13 A"   40 A'   14 A"                                 
 -- Virtual --                   
 -0.078  -0.039  -0.033  -0.006   0.030   0.037   0.049   0.055
 41 A'   15 A"   42 A'   43 A'   44 A'   45 A'   46 A'   16 A"                 
  0.065   0.080   0.085   0.093   0.105   0.106   0.117   0.121
 47 A'   17 A"   48 A'   49 A'   50 A'   18 A"   51 A'   19 A"                 
  0.134   0.160   0.173   0.184   0.204   0.233   0.238   0.248
 52 A'   53 A'   54 A'   55 A'   56 A'   20 A"   57 A'   58 A'                 
  0.301   0.301   0.321   0.348   0.356   0.375   0.386   0.402
 21 A"   59 A'   60 A'   61 A'   62 A'   63 A'   22 A"   64 A'                 
  0.404   0.427   0.439   0.447   0.448   0.451   0.473   0.506
 23 A"   65 A'   66 A'   24 A"   67 A'   25 A"   68 A'   69 A'                 
  0.521   0.565   0.578   0.614   0.672   0.702   0.745   0.767
 26 A"   27 A"   70 A'   71 A'   72 A'   73 A'   74 A'   28 A"                 
  0.795   0.809   0.823   0.833   0.874   0.879   0.902   0.936
 75 A'   76 A'   29 A"   30 A"   77 A'   31 A"   78 A'   79 A'                 
  0.968   1.055   1.086   1.140   1.152   1.172   1.252   1.319
 80 A'   81 A'   82 A'   83 A'   32 A"   84 A'   33 A"   34 A"                 
  1.367   1.380   1.401   1.422   1.452   1.555   1.572   1.641
 85 A'   35 A"   86 A'   87 A'   88 A'   89 A'   36 A"   90 A'                 
  1.680   1.866   1.870   1.940   2.118   2.171   2.223   2.240
 91 A'   92 A'   37 A"   93 A'   94 A'   95 A'   38 A"   39 A"                 
  2.299   2.339   2.467   2.479   2.604   2.791   2.881   3.037
 96 A'   97 A'   98 A'   99 A'   40 A"   41 A"  100 A'  101 A'                 
  3.171   3.431   3.741   3.770   3.945   3.950   3.976   4.002
102 A'  103 A'   42 A"  104 A'   43 A"   44 A"  105 A'   45 A"                 
  4.046   4.091   4.231   4.408   4.748   5.993   6.044   6.072
106 A'  107 A'  108 A'  109 A'  110 A'   46 A"  111 A'  112 A'                 
  6.271   6.349   6.603   9.700   9.758  23.258  24.029  25.763
 47 A"  113 A'  114 A'  115 A'  116 A'  117 A'  118 A'   48 A"                 
 25.801  25.881  25.941  26.322  26.453  27.852  28.332  28.371
 49 A"  119 A'  120 A'  121 A'  122 A'  123 A'   50 A"  124 A'                 
 28.374  28.516  28.531  28.540  28.586  28.678  66.716 127.874
125 A'   51 A"  126 A'   52 A"  127 A'  128 A'  129 A'   53 A"                 
127.904 127.922 151.645 215.681 215.7481901.808
130 A'  131 A'  132 A'  133 A'  134 A'  135 A'                                 

 Beta MOs, Restricted
 -- Occupied --                  
******* -176.33 -165.73 -165.73 -165.73 -101.60 -101.59  -35.83
  1 A'    2 A'    3 A'    1 A"    4 A'    5 A'    6 A'    7 A'                 
-31.319 -31.312 -31.312 -24.739 -22.969 -22.968 -22.967 -22.963
  8 A'    2 A"    9 A'   10 A'   11 A'    3 A"   12 A'   13 A'                 
-22.963 -10.349 -10.298  -9.513  -9.503  -7.278  -7.268  -7.268
  4 A"   14 A'   15 A'   16 A'   17 A'   18 A'   19 A'    5 A"                 
 -7.267  -7.257  -7.257  -6.374  -4.788  -4.771  -4.771  -2.053
 20 A'    6 A"   21 A'   22 A'   23 A'    7 A"   24 A'   25 A'                 
 -2.048  -2.048  -2.034  -2.034  -1.284  -0.928  -0.900  -0.776
 26 A'    8 A"    9 A"   27 A'   28 A'   29 A'   30 A'   31 A'                 
 -0.691  -0.618  -0.552  -0.523  -0.522  -0.440  -0.430  -0.409
 32 A'   33 A'   34 A'   10 A"   35 A'   36 A'   37 A'   11 A"                 
 -0.377  -0.366  -0.346  -0.310  -0.288  -0.263
 12 A"   38 A'   39 A'   13 A"   40 A'   14 A"                                 
 -- Virtual --                   
 -0.078  -0.039  -0.033  -0.006   0.030   0.037   0.049   0.055
 41 A'   15 A"   42 A'   43 A'   44 A'   45 A'   46 A'   16 A"                 
  0.065   0.080   0.085   0.093   0.105   0.106   0.117   0.121
 47 A'   17 A"   48 A'   49 A'   50 A'   18 A"   51 A'   19 A"                 
  0.134   0.160   0.173   0.184   0.204   0.233   0.238   0.248
 52 A'   53 A'   54 A'   55 A'   56 A'   20 A"   57 A'   58 A'                 
  0.301   0.301   0.321   0.348   0.356   0.375   0.386   0.402
 21 A"   59 A'   60 A'   61 A'   62 A'   63 A'   22 A"   64 A'                 
  0.404   0.427   0.439   0.447   0.448   0.451   0.473   0.506
 23 A"   65 A'   66 A'   24 A"   67 A'   25 A"   68 A'   69 A'                 
  0.521   0.565   0.578   0.614   0.672   0.702   0.745   0.767
 26 A"   27 A"   70 A'   71 A'   72 A'   73 A'   74 A'   28 A"                 
  0.795   0.809   0.823   0.833   0.874   0.879   0.902   0.936
 75 A'   76 A'   29 A"   30 A"   77 A'   31 A"   78 A'   79 A'                 
  0.968   1.055   1.086   1.140   1.152   1.172   1.252   1.319
 80 A'   81 A'   82 A'   83 A'   32 A"   84 A'   33 A"   34 A"                 
  1.367   1.380   1.401   1.422   1.452   1.555   1.572   1.641
 85 A'   35 A"   86 A'   87 A'   88 A'   89 A'   36 A"   90 A'                 
  1.680   1.866   1.870   1.940   2.118   2.171   2.223   2.240
 91 A'   92 A'   37 A"   93 A'   94 A'   95 A'   38 A"   39 A"                 
  2.299   2.339   2.467   2.479   2.604   2.791   2.881   3.037
 96 A'   97 A'   98 A'   99 A'   40 A"   41 A"  100 A'  101 A'                 
  3.171   3.431   3.741   3.770   3.945   3.950   3.976   4.002
102 A'  103 A'   42 A"  104 A'   43 A"   44 A"  105 A'   45 A"                 
  4.046   4.091   4.231   4.408   4.748   5.993   6.044   6.072
106 A'  107 A'  108 A'  109 A'  110 A'   46 A"  111 A'  112 A'                 
  6.271   6.349   6.603   9.700   9.758  23.258  24.029  25.763
 47 A"  113 A'  114 A'  115 A'  116 A'  117 A'  118 A'   48 A"                 
 25.801  25.881  25.941  26.322  26.453  27.852  28.332  28.371
 49 A"  119 A'  120 A'  121 A'  122 A'  123 A'   50 A"  124 A'                 
 28.374  28.516  28.531  28.540  28.586  28.678  66.716 127.874
125 A'   51 A"  126 A'   52 A"  127 A'  128 A'  129 A'   53 A"                 
127.904 127.922 151.645 215.681 215.7481901.808
130 A'  131 A'  132 A'  133 A'  134 A'  135 A'                                 
 --------------------------------------------------------------

          Ground-State Mulliken Net Atomic Charges

     Atom                 Charge (a.u.)
  ----------------------------------------
      1 Cl                    0.378458
      2 I                     0.161800
      3 F                    -0.010955
      4 Cl                    0.329279
      5 C                    -0.630902
      6 C                    -0.227679
  ----------------------------------------
  Sum of atomic charges =     0.000000

 -----------------------------------------------------------------
                    Cartesian Multipole Moments
 -----------------------------------------------------------------
    Charge (ESU x 10^10)
                 0.0000
    Dipole Moment (Debye)
         X      -0.4013      Y       1.0424      Z      -0.0000
       Tot       1.1169
    Quadrupole Moments (Debye-Ang)
        XX     -69.4109     XY       0.5952     YY     -67.7750
        XZ      -0.0000     YZ       0.0000     ZZ     -70.3882
    Octopole Moments (Debye-Ang^2)
       XXX     -53.1058    XXY       1.7754    XYY     -23.6345
       YYY     -23.3416    XXZ      -0.0000    XYZ      -0.0000
       YYZ       0.0000    XZZ     -15.0945    YZZ     -10.4569
       ZZZ      -0.0000
    Hexadecapole Moments (Debye-Ang^3)
      XXXX    -993.6789   XXXY      39.8730   XXYY    -277.6417
      XYYY      35.6678   YYYY    -758.6032   XXXZ      -0.0000
      XXYZ       0.0000   XYYZ      -0.0000   YYYZ      -0.0000
      XXZZ    -181.6070   XYZZ       8.0290   YYZZ    -151.0811
      XZZZ       0.0000   YZZZ      -0.0000   ZZZZ     -86.5016
 -----------------------------------------------------------------
 Calculating analytic gradient of the SCF energy
 Gradient of SCF Energy
            1           2           3           4           5           6
    1  -0.0003585  -0.0001606   0.0001239   0.0002161   0.0001615   0.0000176
    2   0.0000997  -0.0002834   0.0000887  -0.0003855   0.0003699   0.0001106
    3  -0.0000000  -0.0000000  -0.0000000  -0.0000000   0.0000000   0.0000000
 Max gradient component =       3.855E-04
 RMS gradient           =       1.884E-04
 Gradient time:  CPU 11.28 s  wall 2.92 s
 Geometry Optimization Parameters
   NAtoms,    NIC,     NZ,  NCons,   NDum,   NFix, NCnnct, MaxDiis
        6      37       0       0       0       0       0       0

 Cartesian Hessian Update
 Hessian Updated using BFGS Update


** GEOMETRY OPTIMIZATION IN DELOCALIZED INTERNAL COORDINATES **
   Searching for a Minimum

   Optimization Cycle:  23

                       Coordinates (Angstroms)
     ATOM                X               Y               Z
      1  Cl        2.4605966298    1.1089897701    0.0000000000
      2  I        -1.0671457425    1.1815463182    0.0000000000
      3  F         2.3592711294   -1.4310702408    0.0000000000
      4  Cl       -0.4820425956   -2.0609712342    0.0000000000
      5  C         1.5657648732   -0.3590678875    0.0000000000
      6  C         0.2344235288   -0.4797312938    0.0000000000
   Point Group: cs    Number of degrees of freedom:     9


   Energy is  -8016.024491506

 Hessian Updated using BFGS Update

  9 Hessian modes will be used to form the next step
  Hessian Eigenvalues:
     0.043453    0.088177    0.135703    0.209102    0.281426    0.295658
     0.394962    0.554702    0.774639

 Minimum Search - Taking Simple RFO Step
 Searching for Lamda that Minimizes Along All modes
 Value Taken    Lamda =   0.00000000
 Step Taken.  Stepsize is  0.001335

                             Maximum     Tolerance    Cnvgd?
         Gradient           0.000259      0.000300     YES
         Displacement       0.000978      0.001200     YES
         Energy change     -0.000000      0.000001     YES


                       Distance Matrix (Angstroms)
             Cl(  1)   I (  2)   F (  3)   Cl(  4)   C (  5)
   I (  2)  3.528488
   F (  3)  2.542080  4.308840
   Cl(  4)  4.325249  3.294885  2.910299
   C (  5)  1.719278  3.050526  1.333732  2.662704
   C (  6)  2.734937  2.110433  2.328094  1.735985  1.336798

 Final energy is   -8016.0244915059784     


 ******************************
 **  OPTIMIZATION CONVERGED  **
 ******************************

                       Coordinates (Angstroms)
     ATOM                X               Y               Z
      1  Cl        2.4605966298    1.1089897701    0.0000000000
      2  I        -1.0671457425    1.1815463182    0.0000000000
      3  F         2.3592711294   -1.4310702408    0.0000000000
      4  Cl       -0.4820425956   -2.0609712342    0.0000000000
      5  C         1.5657648732   -0.3590678875    0.0000000000
      6  C         0.2344235288   -0.4797312938    0.0000000000

Z-matrix Print:
$molecule
0 1
I 
C  1 2.110433
C  2 1.336798 1 122.899070
F  3 1.333732 2 121.330457 1 -180.000000 0
Cl 3 1.719278 2 126.542485 1 -0.000000 0
Cl 2 1.735985 1 117.546723 3 -180.000000 0
$end


 --------------------------------------------------------------
             Orbital Energies (a.u.) and Symmetries
 --------------------------------------------------------------

 Alpha MOs, Restricted
 -- Occupied --                  
******* -176.33 -165.73 -165.73 -165.73 -101.60 -101.59  -35.83
  1 A'    2 A'    3 A'    1 A"    4 A'    5 A'    6 A'    7 A'                 
-31.319 -31.312 -31.312 -24.739 -22.969 -22.968 -22.967 -22.963
  8 A'    2 A"    9 A'   10 A'   11 A'    3 A"   12 A'   13 A'                 
-22.963 -10.349 -10.298  -9.513  -9.503  -7.278  -7.268  -7.268
  4 A"   14 A'   15 A'   16 A'   17 A'   18 A'   19 A'    5 A"                 
 -7.267  -7.257  -7.257  -6.374  -4.788  -4.771  -4.771  -2.053
 20 A'    6 A"   21 A'   22 A'   23 A'    7 A"   24 A'   25 A'                 
 -2.048  -2.048  -2.034  -2.034  -1.284  -0.928  -0.900  -0.776
 26 A'    8 A"    9 A"   27 A'   28 A'   29 A'   30 A'   31 A'                 
 -0.691  -0.618  -0.552  -0.523  -0.522  -0.440  -0.430  -0.409
 32 A'   33 A'   34 A'   10 A"   35 A'   36 A'   37 A'   11 A"                 
 -0.377  -0.366  -0.346  -0.310  -0.288  -0.263
 12 A"   38 A'   39 A'   13 A"   40 A'   14 A"                                 
 -- Virtual --                   
 -0.078  -0.039  -0.033  -0.006   0.030   0.037   0.049   0.055
 41 A'   15 A"   42 A'   43 A'   44 A'   45 A'   46 A'   16 A"                 
  0.065   0.080   0.085   0.093   0.105   0.106   0.117   0.121
 47 A'   17 A"   48 A'   49 A'   50 A'   18 A"   51 A'   19 A"                 
  0.134   0.160   0.173   0.184   0.204   0.233   0.238   0.248
 52 A'   53 A'   54 A'   55 A'   56 A'   20 A"   57 A'   58 A'                 
  0.301   0.301   0.321   0.348   0.356   0.375   0.386   0.402
 21 A"   59 A'   60 A'   61 A'   62 A'   63 A'   22 A"   64 A'                 
  0.404   0.427   0.439   0.447   0.448   0.451   0.473   0.506
 23 A"   65 A'   66 A'   24 A"   67 A'   25 A"   68 A'   69 A'                 
  0.521   0.565   0.578   0.614   0.672   0.702   0.745   0.767
 26 A"   27 A"   70 A'   71 A'   72 A'   73 A'   74 A'   28 A"                 
  0.795   0.809   0.823   0.833   0.874   0.879   0.902   0.936
 75 A'   76 A'   29 A"   30 A"   77 A'   31 A"   78 A'   79 A'                 
  0.968   1.055   1.086   1.140   1.152   1.172   1.252   1.319
 80 A'   81 A'   82 A'   83 A'   32 A"   84 A'   33 A"   34 A"                 
  1.367   1.380   1.401   1.422   1.452   1.555   1.572   1.641
 85 A'   35 A"   86 A'   87 A'   88 A'   89 A'   36 A"   90 A'                 
  1.680   1.866   1.870   1.940   2.118   2.171   2.223   2.240
 91 A'   92 A'   37 A"   93 A'   94 A'   95 A'   38 A"   39 A"                 
  2.299   2.339   2.467   2.479   2.604   2.791   2.881   3.037
 96 A'   97 A'   98 A'   99 A'   40 A"   41 A"  100 A'  101 A'                 
  3.171   3.431   3.741   3.770   3.945   3.950   3.976   4.002
102 A'  103 A'   42 A"  104 A'   43 A"   44 A"  105 A'   45 A"                 
  4.046   4.091   4.231   4.408   4.748   5.993   6.044   6.072
106 A'  107 A'  108 A'  109 A'  110 A'   46 A"  111 A'  112 A'                 
  6.271   6.349   6.603   9.700   9.758  23.258  24.029  25.763
 47 A"  113 A'  114 A'  115 A'  116 A'  117 A'  118 A'   48 A"                 
 25.801  25.881  25.941  26.322  26.453  27.852  28.332  28.371
 49 A"  119 A'  120 A'  121 A'  122 A'  123 A'   50 A"  124 A'                 
 28.374  28.516  28.531  28.540  28.586  28.678  66.716 127.874
125 A'   51 A"  126 A'   52 A"  127 A'  128 A'  129 A'   53 A"                 
127.904 127.922 151.645 215.681 215.7481901.808
130 A'  131 A'  132 A'  133 A'  134 A'  135 A'                                 

 Beta MOs, Restricted
 -- Occupied --                  
******* -176.33 -165.73 -165.73 -165.73 -101.60 -101.59  -35.83
  1 A'    2 A'    3 A'    1 A"    4 A'    5 A'    6 A'    7 A'                 
-31.319 -31.312 -31.312 -24.739 -22.969 -22.968 -22.967 -22.963
  8 A'    2 A"    9 A'   10 A'   11 A'    3 A"   12 A'   13 A'                 
-22.963 -10.349 -10.298  -9.513  -9.503  -7.278  -7.268  -7.268
  4 A"   14 A'   15 A'   16 A'   17 A'   18 A'   19 A'    5 A"                 
 -7.267  -7.257  -7.257  -6.374  -4.788  -4.771  -4.771  -2.053
 20 A'    6 A"   21 A'   22 A'   23 A'    7 A"   24 A'   25 A'                 
 -2.048  -2.048  -2.034  -2.034  -1.284  -0.928  -0.900  -0.776
 26 A'    8 A"    9 A"   27 A'   28 A'   29 A'   30 A'   31 A'                 
 -0.691  -0.618  -0.552  -0.523  -0.522  -0.440  -0.430  -0.409
 32 A'   33 A'   34 A'   10 A"   35 A'   36 A'   37 A'   11 A"                 
 -0.377  -0.366  -0.346  -0.310  -0.288  -0.263
 12 A"   38 A'   39 A'   13 A"   40 A'   14 A"                                 
 -- Virtual --                   
 -0.078  -0.039  -0.033  -0.006   0.030   0.037   0.049   0.055
 41 A'   15 A"   42 A'   43 A'   44 A'   45 A'   46 A'   16 A"                 
  0.065   0.080   0.085   0.093   0.105   0.106   0.117   0.121
 47 A'   17 A"   48 A'   49 A'   50 A'   18 A"   51 A'   19 A"                 
  0.134   0.160   0.173   0.184   0.204   0.233   0.238   0.248
 52 A'   53 A'   54 A'   55 A'   56 A'   20 A"   57 A'   58 A'                 
  0.301   0.301   0.321   0.348   0.356   0.375   0.386   0.402
 21 A"   59 A'   60 A'   61 A'   62 A'   63 A'   22 A"   64 A'                 
  0.404   0.427   0.439   0.447   0.448   0.451   0.473   0.506
 23 A"   65 A'   66 A'   24 A"   67 A'   25 A"   68 A'   69 A'                 
  0.521   0.565   0.578   0.614   0.672   0.702   0.745   0.767
 26 A"   27 A"   70 A'   71 A'   72 A'   73 A'   74 A'   28 A"                 
  0.795   0.809   0.823   0.833   0.874   0.879   0.902   0.936
 75 A'   76 A'   29 A"   30 A"   77 A'   31 A"   78 A'   79 A'                 
  0.968   1.055   1.086   1.140   1.152   1.172   1.252   1.319
 80 A'   81 A'   82 A'   83 A'   32 A"   84 A'   33 A"   34 A"                 
  1.367   1.380   1.401   1.422   1.452   1.555   1.572   1.641
 85 A'   35 A"   86 A'   87 A'   88 A'   89 A'   36 A"   90 A'                 
  1.680   1.866   1.870   1.940   2.118   2.171   2.223   2.240
 91 A'   92 A'   37 A"   93 A'   94 A'   95 A'   38 A"   39 A"                 
  2.299   2.339   2.467   2.479   2.604   2.791   2.881   3.037
 96 A'   97 A'   98 A'   99 A'   40 A"   41 A"  100 A'  101 A'                 
  3.171   3.431   3.741   3.770   3.945   3.950   3.976   4.002
102 A'  103 A'   42 A"  104 A'   43 A"   44 A"  105 A'   45 A"                 
  4.046   4.091   4.231   4.408   4.748   5.993   6.044   6.072
106 A'  107 A'  108 A'  109 A'  110 A'   46 A"  111 A'  112 A'                 
  6.271   6.349   6.603   9.700   9.758  23.258  24.029  25.763
 47 A"  113 A'  114 A'  115 A'  116 A'  117 A'  118 A'   48 A"                 
 25.801  25.881  25.941  26.322  26.453  27.852  28.332  28.371
 49 A"  119 A'  120 A'  121 A'  122 A'  123 A'   50 A"  124 A'                 
 28.374  28.516  28.531  28.540  28.586  28.678  66.716 127.874
125 A'   51 A"  126 A'   52 A"  127 A'  128 A'  129 A'   53 A"                 
127.904 127.922 151.645 215.681 215.7481901.808
130 A'  131 A'  132 A'  133 A'  134 A'  135 A'                                 
 --------------------------------------------------------------

          Ground-State Mulliken Net Atomic Charges

     Atom                 Charge (a.u.)
  ----------------------------------------
      1 Cl                    0.378458
      2 I                     0.161800
      3 F                    -0.010955
      4 Cl                    0.329279
      5 C                    -0.630902
      6 C                    -0.227679
  ----------------------------------------
  Sum of atomic charges =     0.000000

 -----------------------------------------------------------------
                    Cartesian Multipole Moments
 -----------------------------------------------------------------
    Charge (ESU x 10^10)
                 0.0000
    Dipole Moment (Debye)
         X      -0.4013      Y       1.0424      Z      -0.0000
       Tot       1.1169
    Quadrupole Moments (Debye-Ang)
        XX     -69.4109     XY       0.5952     YY     -67.7750
        XZ      -0.0000     YZ       0.0000     ZZ     -70.3882
    Octopole Moments (Debye-Ang^2)
       XXX     -53.1058    XXY       1.7754    XYY     -23.6345
       YYY     -23.3416    XXZ      -0.0000    XYZ      -0.0000
       YYZ       0.0000    XZZ     -15.0945    YZZ     -10.4569
       ZZZ      -0.0000
    Hexadecapole Moments (Debye-Ang^3)
      XXXX    -993.6789   XXXY      39.8730   XXYY    -277.6417
      XYYY      35.6678   YYYY    -758.6032   XXXZ      -0.0000
      XXYZ       0.0000   XYYZ      -0.0000   YYYZ      -0.0000
      XXZZ    -181.6070   XYZZ       8.0290   YYZZ    -151.0811
      XZZZ       0.0000   YZZZ      -0.0000   ZZZZ     -86.5016
 -----------------------------------------------------------------
Archival summary:
1\1\TWL01\OPT\ProcedureUnspecified\BasisUnspecified\1l212\taweetha\MonAug2720:02:082018MonAug2720:02:082018\0\\#,OPT,ProcedureUnspecified,BasisUnspecified,\\0,1\I\C,1,2.11043\C,2,1.3368,1,122.899\F,3,1.33373,2,121.33,1,-180,0\Cl,3,1.71928,2,126.542,1,-0,0\Cl,2,1.73598,1,117.547,3,-180,0\\\@

 Total job time:  280.53s(wall), 1050.55s(cpu) 
 Mon Aug 27 20:02:08 2018

        *************************************************************
        *                                                           *
        *  Thank you very much for using Q-Chem.  Have a nice day.  *
        *                                                           *
        *************************************************************


 
User input: 2 of 2 
 
Q-Chem Developer Version!
                  Welcome to Q-Chem
     A Quantum Leap Into The Future Of Chemistry


 Q-Chem 5.1, Q-Chem, Inc., Pleasanton, CA (2018)

 Yihan Shao,  Zhengting Gan,  E. Epifanovsky,  A. T. B. Gilbert,  M. Wormit,  
 J. Kussmann,  A. W. Lange,  A. Behn,  Jia Deng,  Xintian Feng,  D. Ghosh,  
 M. Goldey,  P. R. Horn,  L. D. Jacobson,  I. Kaliman,  T. Kus,  A. Landau,  
 Jie Liu,  E. I. Proynov,  R. M. Richard,  R. P. Steele,  E. J. Sundstrom,  
 H. L. Woodcock III,  P. M. Zimmerman,  D. Zuev,  B. Albrecht,  E. Alguire,  
 S. A. Baeppler,  D. Barton,  Z. Benda,  Y. A. Bernard,  E. J. Berquist,  
 K. B. Bravaya,  H. Burton,  D. Casanova,  Chun-Min Chang,  Yunqing Chen,  
 A. Chien,  K. D. Closser,  M. P. Coons,  S. Coriani,  S. Dasgupta,  
 A. L. Dempwolff,  M. Diedenhofen,  Hainam Do,  R. G. Edgar,  Po-Tung Fang,  
 S. Faraji,  S. Fatehi,  Qingguo Feng,  K. D. Fenk,  J. Fosso-Tande,  
 Qinghui Ge,  A. Ghysels,  G. Gidofalvi,  J. Gomes,  J. Gonthier,  A. Gunina,  
 D. Hait,  M. W. D. Hanson-Heine,  P. H. P. Harbach,  A. W. Hauser,  
 J. E. Herr,  E. G. Hohenstein,  Z. C. Holden,  Kerwin Hui,  B. C. Huynh,  
 T.-C. Jagau,  Hyunjun Ji,  B. Kaduk,  K. Khistyaev,  Jaehoon Kim,  
 P. Klunzinger,  K. Koh,  D. Kosenkov,  L. Koulias,  T. Kowalczyk,  
 C. M. Krauter,  A. Kunitsa,  Ka Un Lao,  A. Laurent,  K. V. Lawler,  
 Joonho Lee,  D. Lefrancois,  S. Lehtola,  D. S. Levine,  Yi-Pei Li,  
 You-Sheng Lin,  Fenglai Liu,  E. Livshits,  A. Luenser,  P. Manohar,  
 E. Mansoor,  S. F. Manzer,  Shan-Ping Mao,  Yuezhi Mao,  N. Mardirossian,  
 A. V. Marenich,  T. Markovich,  L. A. Martinez-Martinez,  S. A. Maurer,  
 N. J. Mayhall,  S. C. McKenzie,  J.-M. Mewes,  A. F. Morrison,  
 J. W. Mullinax,  K. Nanda,  T. S. Nguyen-Beck,  R. Olivares-Amaya,  
 J. A. Parkhill,  T. M. Perrine,  F. Plasser,  P. Pokhilko,  S. Prager,  
 A. Prociuk,  E. Ramos,  D. R. Rehn,  F. Rob,  M. Schneider,  N. Sergueev,  
 S. M. Sharada,  S. Sharma,  D. W. Small,  T. Stauch,  T. Stein,  
 Yu-Chuan Su,  A. J. W. Thom,  A. Tkatchenko,  T. Tsuchimochi,  N. M. Tubman,  
 L. Vogt,  M. L. Vidal,  O. Vydrov,  M. A. Watson,  J. Wenzel,  
 M. de Wergifosse,  T. A. Wesolowski,  A. White,  J. Witte,  A. Yamada,  
 Jun Yang,  K. Yao,  S. Yeganeh,  S. R. Yost,  Zhi-Qiang You,  A. Zech,  
 Igor Ying Zhang,  Xing Zhang,  Yan Zhao,  Ying Zhu,  B. R. Brooks,  
 G. K. L. Chan,  C. J. Cramer,  M. S. Gordon,  W. J. Hehre,  A. Klamt,  
 M. W. Schmidt,  C. D. Sherrill,  D. G. Truhlar,  A. Aspuru-Guzik,  R. Baer,  
 A. T. Bell,  N. A. Besley,  Jeng-Da Chai,  A. E. DePrince, III,  
 R. A. DiStasio Jr.,  A. Dreuw,  B. D. Dunietz,  T. R. Furlani,  
 Chao-Ping Hsu,  Yousung Jung,  Jing Kong,  D. S. Lambrecht,  WanZhen Liang,  
 C. Ochsenfeld,  V. A. Rassolov,  L. V. Slipchenko,  J. E. Subotnik,  
 T. Van Voorhis,  J. M. Herbert,  A. I. Krylov,  P. M. W. Gill,  M. Head-Gordon

 Contributors to earlier versions of Q-Chem not listed above: 
 R. D. Adamson,  B. Austin,  J. Baker,  G. J. O. Beran,  K. Brandhorst,  
 S. T. Brown,  E. F. C. Byrd,  A. K. Chakraborty,  C.-L. Cheng,  
 Siu Hung Chien,  D. M. Chipman,  D. L. Crittenden,  H. Dachsel,  
 R. J. Doerksen,  A. D. Dutoi,  L. Fusti-Molnar,  W. A. Goddard III,  
 A. Golubeva-Zadorozhnaya,  S. R. Gwaltney,  G. Hawkins,  A. Heyden,  
 S. Hirata,  G. Kedziora,  F. J. Keil,  C. Kelley,  Jihan Kim,  R. A. King,  
 R. Z. Khaliullin,  P. P. Korambath,  W. Kurlancheek,  A. M. Lee,  M. S. Lee,  
 S. V. Levchenko,  Ching Yeh Lin,  D. Liotard,  R. C. Lochan,  I. Lotan,  
 P. E. Maslen,  N. Nair,  D. P. O'Neill,  D. Neuhauser,  E. Neuscamman,  
 C. M. Oana,  R. Olson,  B. Peters,  R. Peverati,  P. A. Pieniazek,  
 Y. M. Rhee,  J. Ritchie,  M. A. Rohrdanz,  E. Rosta,  N. J. Russ,  
 H. F. Schaefer III,  N. E. Schultz,  N. Shenvi,  A. C. Simmonett,  A. Sodt,  
 D. Stuck,  K. S. Thanthiriwatte,  V. Vanovschi,  Tao Wang,  A. Warshel,  
 C. F. Williams,  Q. Wu,  X. Xu,  W. Zhang

 Please cite Q-Chem as follows:
 Y. Shao et al., Mol. Phys. 113, 184-215 (2015)
 DOI: 10.1080/00268976.2014.952696

 Q-Chem 5.1.1 for Intel X86 EM64T Linux

 Parts of Q-Chem use Armadillo 8.300.2 (Tropical Shenanigans).
 http://arma.sourceforge.net/

 Q-Chem begins on Mon Aug 27 20:02:08 2018  

Host: 
0

     Scratch files written to /scratch/taweetham/qchem6213//
The previous job contains 0 fragments, simply inherited here
Input Ideriv = 2
Curr. Ideriv = -1
Max.  Ideriv = 2

Checking the input file for inconsistencies... 	...done.

--------------------------------------------------------------
User input:
--------------------------------------------------------------

$molecule
read
$end

$rem
   SCF_GUESS 	READ
   JOB_TYPE 	FREQUENCY
   BASIS 	6-311++G**
   EXCHANGE 	B3LYP
   MEM_TOTAL	7500	
$end


--------------------------------------------------------------
 ----------------------------------------------------------------
             Standard Nuclear Orientation (Angstroms)
    I     Atom           X                Y                Z
 ----------------------------------------------------------------
    1      Cl      1.6767617272    -1.8838112472    -0.0000000000
    2      I      -1.4508502950    -0.2503260969    -0.0000000000
    3      F       2.8098804350     0.3917576288     0.0000000000
    4      Cl      0.6219797179     2.3108536133     0.0000000000
    5      C       1.5985188997    -0.1663144588     0.0000000000
    6      C       0.4894039587     0.5799385014     0.0000000000
 ----------------------------------------------------------------
 Molecular Point Group                 Cs    NOp =  2
 Largest Abelian Subgroup              Cs    NOp =  2
 Nuclear Repulsion Energy =   718.7843498340 hartrees
 There are       54 alpha and       54 beta electrons
 Requested basis set is 6-311++G(d,p)
 There are 68 shells and 188 basis functions

 Total QAlloc Memory Limit   7500 MB
 Mega-Array Size       188 MB
 MEM_STATIC part       192 MB

                       Distance Matrix (Angstroms)
             Cl(  1)   I (  2)   F (  3)   Cl(  4)   C (  5)
   I (  2)  3.528488
   F (  3)  2.542080  4.308840
   Cl(  4)  4.325249  3.294885  2.910299
   C (  5)  1.719278  3.050526  1.333732  2.662704
   C (  6)  2.734937  2.110433  2.328094  1.735985  1.336798

 A cutoff of  1.0D-11 yielded   1838 shell pairs
 There are     15257 function pairs (     16937 Cartesian)

 -------------------------------------------------------
 OpenMP Integral Computing Module                       
 Release: version 1.0, May 2013, Q-Chem Inc. Pittsburgh 
 -------------------------------------------------------
 Integral Job Info:
 Integral job number is                      11
 Integral operator is                         1
 short-range coefficients                     0
 long-range coefficients              100000000
 Omega coefficients                           0
 if combine SR and LR in K                    0
 Integral screening is                        0
 Integral computing path is                   2
 max size of driver memory is            800000
 size of driver memory is                593474
 size of scratch memory is             11933652
 max col of scratch BK array               1296
 max len of scratch array in speh3          155
 max len of scratch index in speh4           18
 max int batch size is                      520
 min int batch size is                       52
 fixed nKL is                                52
 max L of basis functions is                  2
 order of int derivative is                   0
 number of shells is                         68
 number of basis is                         198
 number of cartesian basis is               198
 number of contracted shell pairs          1838
 number of primitive shell pairs           4371
 maxK2 (contraction) of shell pair           36
 max number of K2 of shell pair               1
 max number of CS2 of shell pair            194
 max number of PS2 of shell pair            336
 mem total for path MDJ                  528404
 -------------------------------------------------------
 Smallest overlap matrix eigenvalue = 4.06E-05
 Guess MOs from SCF MO coefficient file

 -----------------------------------------------------------------------
  General SCF calculation program by
  Eric Jon Sundstrom, Paul Horn, Yuezhi Mao, Dmitri Zuev, Alec White,
  David Stuck, Shaama M.S., Shane Yost, Joonho Lee, David Small,
  Daniel Levine, Susi Lehtola, Hugh Burton, Evgeny Epifanovsky
 -----------------------------------------------------------------------
 Exchange:     0.2000 Hartree-Fock + 0.0800 Slater + 0.7200 B88
 Correlation:  0.1900 VWN1RPA + 0.8100 LYP
 Using SG-1 standard quadrature grid
 using 4 threads for integral computing
 -------------------------------------------------------
 OpenMP Integral computing Module                
 Release: version 2.0, May 2017, Q-Chem Inc. Pleasanton 
 -------------------------------------------------------
 -------------------------------------------------------
 OpenMP BLAS3 based DFT computing Module                
 Release: version 1.0, May 2013, Q-Chem Inc. Pittsburgh 
 -------------------------------------------------------
 A restricted SCF calculation will be
 performed using DIIS
 SCF converges when DIIS error is below 1.0e-08
 ---------------------------------------
  Cycle       Energy         DIIS error
 ---------------------------------------
    1   -8013.2764180359      1.79e-02  
    2   -8015.8343760596      7.65e-03  
    3   -8015.8082732906      8.58e-03  
    4   -8016.0214163902      8.05e-04  
    5   -8016.0226659187      6.34e-04  
    6   -8016.0242340301      1.69e-04  
    7   -8016.0243537384      6.56e-05  
    8   -8016.0243697588      2.53e-05  
    9   -8016.0243723495      3.57e-06  
   10   -8016.0243724140      1.39e-06  
   11   -8016.0243724187      2.64e-07  
   12   -8016.0243724190      2.89e-08  
   13   -8016.0243724189      1.11e-08  
   14   -8016.0243724189      4.07e-09  Convergence criterion met
 ---------------------------------------
 SCF time:   CPU 44.30s  wall 11.00s 
 SCF   energy in the final basis set =    -8016.0243724189
 Total energy in the final basis set =    -8016.0243724189

 --------------------------------------------------------------
             Orbital Energies (a.u.) and Symmetries
 --------------------------------------------------------------

 Alpha MOs, Restricted
 -- Occupied --                  
******* -176.33 -165.73 -165.73 -165.73 -101.60 -101.59  -35.83
  1 A'    2 A'    3 A'    1 A"    4 A'    5 A'    6 A'    7 A'                 
-31.319 -31.312 -31.312 -24.739 -22.969 -22.968 -22.968 -22.963
  8 A'    2 A"    9 A'   10 A'   11 A'    3 A"   12 A'   13 A'                 
-22.963 -10.349 -10.298  -9.513  -9.503  -7.278  -7.268  -7.268
  4 A"   14 A'   15 A'   16 A'   17 A'   18 A'   19 A'    5 A"                 
 -7.267  -7.257  -7.257  -6.374  -4.788  -4.772  -4.771  -2.054
 20 A'    6 A"   21 A'   22 A'   23 A'    7 A"   24 A'   25 A'                 
 -2.048  -2.048  -2.034  -2.034  -1.284  -0.928  -0.900  -0.776
 26 A'    8 A"    9 A"   27 A'   28 A'   29 A'   30 A'   31 A'                 
 -0.691  -0.618  -0.552  -0.523  -0.522  -0.440  -0.430  -0.409
 32 A'   33 A'   34 A'   10 A"   35 A'   36 A'   37 A'   11 A"                 
 -0.377  -0.366  -0.346  -0.310  -0.288  -0.263
 12 A"   38 A'   39 A'   13 A"   40 A'   14 A"                                 
 -- Virtual --                   
 -0.078  -0.039  -0.033  -0.006   0.030   0.037   0.049   0.055
 41 A'   15 A"   42 A'   43 A'   44 A'   45 A'   46 A'   16 A"                 
  0.065   0.080   0.085   0.093   0.105   0.106   0.117   0.121
 47 A'   17 A"   48 A'   49 A'   50 A'   18 A"   51 A'   19 A"                 
  0.134   0.160   0.173   0.184   0.204   0.234   0.238   0.248
 52 A'   53 A'   54 A'   55 A'   56 A'   20 A"   57 A'   58 A'                 
  0.301   0.301   0.321   0.349   0.356   0.375   0.386   0.402
 59 A'   21 A"   60 A'   61 A'   62 A'   63 A'   22 A"   64 A'                 
  0.404   0.427   0.439   0.447   0.448   0.451   0.473   0.506
 23 A"   65 A'   66 A'   24 A"   67 A'   25 A"   68 A'   69 A'                 
  0.522   0.565   0.577   0.614   0.672   0.702   0.745   0.767
 26 A"   27 A"   70 A'   71 A'   72 A'   73 A'   74 A'   28 A"                 
  0.795   0.809   0.823   0.833   0.875   0.879   0.902   0.937
 75 A'   76 A'   29 A"   30 A"   77 A'   31 A"   78 A'   79 A'                 
  0.968   1.055   1.086   1.140   1.152   1.172   1.252   1.319
 80 A'   81 A'   82 A'   83 A'   32 A"   84 A'   33 A"   34 A"                 
  1.367   1.380   1.401   1.422   1.452   1.555   1.572   1.641
 85 A'   35 A"   86 A'   87 A'   88 A'   89 A'   36 A"   90 A'                 
  1.680   1.866   1.870   1.940   2.118   2.171   2.223   2.240
 91 A'   92 A'   37 A"   93 A'   94 A'   95 A'   38 A"   39 A"                 
  2.299   2.339   2.467   2.479   2.604   2.791   2.881   3.037
 96 A'   97 A'   98 A'   99 A'   40 A"   41 A"  100 A'  101 A'                 
  3.171   3.431   3.741   3.770   3.945   3.950   3.976   4.001
102 A'  103 A'   42 A"  104 A'   43 A"   44 A"  105 A'   45 A"                 
  4.046   4.090   4.231   4.408   4.749   5.992   6.044   6.072
106 A'  107 A'  108 A'  109 A'  110 A'   46 A"  111 A'  112 A'                 
  6.271   6.349   6.603   9.700   9.758  23.258  24.029  25.763
 47 A"  113 A'  114 A'  115 A'  116 A'  117 A'  118 A'   48 A"                 
 25.801  25.881  25.941  26.322  26.454  27.852  28.332  28.370
 49 A"  119 A'  120 A'  121 A'  122 A'  123 A'   50 A"  124 A'                 
 28.374  28.516  28.531  28.540  28.585  28.677  66.716 127.874
125 A'   51 A"  126 A'   52 A"  127 A'  128 A'  129 A'   53 A"                 
127.904 127.921 151.645 215.681 215.7471901.808
130 A'  131 A'  132 A'  133 A'  134 A'  135 A'                                 

 Beta MOs, Restricted
 -- Occupied --                  
******* -176.33 -165.73 -165.73 -165.73 -101.60 -101.59  -35.83
  1 A'    2 A'    3 A'    1 A"    4 A'    5 A'    6 A'    7 A'                 
-31.319 -31.312 -31.312 -24.739 -22.969 -22.968 -22.968 -22.963
  8 A'    2 A"    9 A'   10 A'   11 A'    3 A"   12 A'   13 A'                 
-22.963 -10.349 -10.298  -9.513  -9.503  -7.278  -7.268  -7.268
  4 A"   14 A'   15 A'   16 A'   17 A'   18 A'   19 A'    5 A"                 
 -7.267  -7.257  -7.257  -6.374  -4.788  -4.772  -4.771  -2.054
 20 A'    6 A"   21 A'   22 A'   23 A'    7 A"   24 A'   25 A'                 
 -2.048  -2.048  -2.034  -2.034  -1.284  -0.928  -0.900  -0.776
 26 A'    8 A"    9 A"   27 A'   28 A'   29 A'   30 A'   31 A'                 
 -0.691  -0.618  -0.552  -0.523  -0.522  -0.440  -0.430  -0.409
 32 A'   33 A'   34 A'   10 A"   35 A'   36 A'   37 A'   11 A"                 
 -0.377  -0.366  -0.346  -0.310  -0.288  -0.263
 12 A"   38 A'   39 A'   13 A"   40 A'   14 A"                                 
 -- Virtual --                   
 -0.078  -0.039  -0.033  -0.006   0.030   0.037   0.049   0.055
 41 A'   15 A"   42 A'   43 A'   44 A'   45 A'   46 A'   16 A"                 
  0.065   0.080   0.085   0.093   0.105   0.106   0.117   0.121
 47 A'   17 A"   48 A'   49 A'   50 A'   18 A"   51 A'   19 A"                 
  0.134   0.160   0.173   0.184   0.204   0.234   0.238   0.248
 52 A'   53 A'   54 A'   55 A'   56 A'   20 A"   57 A'   58 A'                 
  0.301   0.301   0.321   0.349   0.356   0.375   0.386   0.402
 59 A'   21 A"   60 A'   61 A'   62 A'   63 A'   22 A"   64 A'                 
  0.404   0.427   0.439   0.447   0.448   0.451   0.473   0.506
 23 A"   65 A'   66 A'   24 A"   67 A'   25 A"   68 A'   69 A'                 
  0.522   0.565   0.577   0.614   0.672   0.702   0.745   0.767
 26 A"   27 A"   70 A'   71 A'   72 A'   73 A'   74 A'   28 A"                 
  0.795   0.809   0.823   0.833   0.875   0.879   0.902   0.937
 75 A'   76 A'   29 A"   30 A"   77 A'   31 A"   78 A'   79 A'                 
  0.968   1.055   1.086   1.140   1.152   1.172   1.252   1.319
 80 A'   81 A'   82 A'   83 A'   32 A"   84 A'   33 A"   34 A"                 
  1.367   1.380   1.401   1.422   1.452   1.555   1.572   1.641
 85 A'   35 A"   86 A'   87 A'   88 A'   89 A'   36 A"   90 A'                 
  1.680   1.866   1.870   1.940   2.118   2.171   2.223   2.240
 91 A'   92 A'   37 A"   93 A'   94 A'   95 A'   38 A"   39 A"                 
  2.299   2.339   2.467   2.479   2.604   2.791   2.881   3.037
 96 A'   97 A'   98 A'   99 A'   40 A"   41 A"  100 A'  101 A'                 
  3.171   3.431   3.741   3.770   3.945   3.950   3.976   4.001
102 A'  103 A'   42 A"  104 A'   43 A"   44 A"  105 A'   45 A"                 
  4.046   4.090   4.231   4.408   4.749   5.992   6.044   6.072
106 A'  107 A'  108 A'  109 A'  110 A'   46 A"  111 A'  112 A'                 
  6.271   6.349   6.603   9.700   9.758  23.258  24.029  25.763
 47 A"  113 A'  114 A'  115 A'  116 A'  117 A'  118 A'   48 A"                 
 25.801  25.881  25.941  26.322  26.454  27.852  28.332  28.370
 49 A"  119 A'  120 A'  121 A'  122 A'  123 A'   50 A"  124 A'                 
 28.374  28.516  28.531  28.540  28.585  28.677  66.716 127.874
125 A'   51 A"  126 A'   52 A"  127 A'  128 A'  129 A'   53 A"                 
127.904 127.921 151.645 215.681 215.7471901.808
130 A'  131 A'  132 A'  133 A'  134 A'  135 A'                                 
 --------------------------------------------------------------

          Ground-State Mulliken Net Atomic Charges

     Atom                 Charge (a.u.)
  ----------------------------------------
      1 Cl                    0.379225
      2 I                     0.161094
      3 F                    -0.010825
      4 Cl                    0.330105
      5 C                    -0.633423
      6 C                    -0.226175
  ----------------------------------------
  Sum of atomic charges =     0.000000

 -----------------------------------------------------------------
                    Cartesian Multipole Moments
 -----------------------------------------------------------------
    Charge (ESU x 10^10)
                -0.0000
    Dipole Moment (Debye)
         X      -0.8525      Y      -0.7220      Z       0.0000
       Tot       1.1171
    Quadrupole Moments (Debye-Ang)
        XX     -69.6272     XY       0.1001     YY     -68.0446
        XZ      -0.0000     YZ      -0.0000     ZZ     -70.3894
    Octopole Moments (Debye-Ang^2)
       XXX     -60.6229    XXY      -9.8578    XYY     -10.8372
       YYY      -8.6174    XXZ       0.0000    XYZ      -0.0000
       YYZ       0.0000    XZZ     -11.9402    YZZ      -2.7244
       ZZZ       0.0000
    Hexadecapole Moments (Debye-Ang^3)
      XXXX   -1001.2088   XXXY      24.8906   XXYY    -292.2978
      XYYY      12.1848   YYYY    -715.0226   XXXZ      -0.0000
      XXYZ      -0.0000   XYYZ      -0.0000   YYYZ      -0.0000
      XXZZ    -182.3847   XYZZ       6.1776   YYZZ    -147.6444
      XZZZ      -0.0000   YZZZ      -0.0000   ZZZZ     -86.5043
 -----------------------------------------------------------------
 Calculating MO derivatives via CPSCF
 D1JvT checksum  = 341280 23428.3377424885
 D1KAT checksum  = 807696 1107.9110455711
   1         3          18      0.124602    0.032393
   2         3          18      0.016195    0.004143
   3         3          18      0.001948    0.000687
   4         3          18      0.000197    0.000077
   5        18           3      0.000013    0.000008
   6        21           0      0.000000    0.000000    Roots Converged
 Time for AOints: 15.0 s (CPU) 3.8 s (wall)
 ------------------------------------------------------------------------------
                     AOints        : Timing summary (seconds)
 ------------------------------------------------------------------------------
     job step          cpu (% of tot)      sys (% of tot)     wall (% of tot)
 ------------------------------------------------------------------------------
  cpscf_lag         0.7072E+02 (32.5)   0.5000E-05 (15.2)   0.1814E+02 (32.1)
  iterzp            0.1313E+03 (60.4)   0.2600E-04 (78.8)   0.3437E+02 (60.7)
  make_fx           0.0000E+00 ( 0.0)   0.0000E+00 ( 0.0)   0.0000E+00 ( 0.0)
  AOints            0.1504E+02 ( 6.9)   0.1000E-05 ( 3.0)   0.3808E+01 ( 6.7)
 ------------------------------------------------------------------------------
   Grand Totals     0.2173E+03          0.3300E-04          0.5659E+02
 ------------------------------------------------------------------------------
 Calculating analytic Hessian of the SCF energy
 Polarizability Matrix (a.u.)
            1           2           3
    1 -91.4554993   1.9048107   0.0000000
    2   1.9048107 -92.2675156   0.0000000
    3   0.0000000   0.0000000 -48.0998788

 Direct stationary perturbation theory relativistic correction:

 rels  =      98.573037486492
 relv  =    -327.566416021299
 rel2e =      43.389220353427
 E_rel =    -185.604158181380

 Hessian of the SCF Energy
            1           2           3           4           5           6
    1   0.0469533  -0.0080033   0.0000000  -0.0055181   0.0054699  -0.0000000
    2  -0.0080033   0.2485780   0.0000000   0.0015737  -0.0004547  -0.0000000
    3   0.0000000   0.0000000   0.0096073  -0.0000000   0.0000000  -0.0005853
    4  -0.0055181   0.0015737  -0.0000000   0.1221116   0.0248095  -0.0000000
    5   0.0054699  -0.0004547   0.0000000   0.0248095   0.0273218   0.0000000
    6  -0.0000000  -0.0000000  -0.0005853  -0.0000000   0.0000000   0.0057770
    7  -0.0054959  -0.0244839   0.0000000  -0.0028617   0.0012409  -0.0000000
    8  -0.0352627  -0.0421201  -0.0000000   0.0012790   0.0000016   0.0000000
    9   0.0000000  -0.0000000   0.0050819   0.0000000   0.0000000   0.0046660
   10  -0.0012925   0.0021216  -0.0000000  -0.0074828  -0.0189629  -0.0000000
   11   0.0022480  -0.0028647   0.0000000  -0.0143973  -0.0182099   0.0000000
   12  -0.0000000  -0.0000000   0.0043283  -0.0000000   0.0000000   0.0021843
   13  -0.0365429   0.0273319  -0.0000000  -0.0232344   0.0012510   0.0000000
   14   0.0158399  -0.1733602  -0.0000000  -0.0115845   0.0023538  -0.0000000
   15  -0.0000000  -0.0000000  -0.0227597   0.0000000   0.0000000   0.0005235
   16   0.0018961   0.0014599   0.0000000  -0.0830146  -0.0138083   0.0000000
   17   0.0197082  -0.0297785  -0.0000000  -0.0016803  -0.0110126   0.0000000
   18   0.0000000   0.0000000   0.0043275  -0.0000000  -0.0000000  -0.0125655
            7           8           9          10          11          12
    1  -0.0054959  -0.0352627   0.0000000  -0.0012925   0.0022480  -0.0000000
    2  -0.0244839  -0.0421201  -0.0000000   0.0021216  -0.0028647  -0.0000000
    3   0.0000000  -0.0000000   0.0050819  -0.0000000   0.0000000   0.0043283
    4  -0.0028617   0.0012790   0.0000000  -0.0074828  -0.0143973  -0.0000000
    5   0.0012409   0.0000016   0.0000000  -0.0189629  -0.0182099   0.0000000
    6  -0.0000000   0.0000000   0.0046660  -0.0000000   0.0000000   0.0021843
    7   0.3490053   0.1191147  -0.0000000   0.0008934   0.0037432   0.0000000
    8   0.1191147   0.1334954   0.0000000   0.0062436   0.0036630  -0.0000000
    9  -0.0000000   0.0000000   0.0188292  -0.0000000   0.0000000  -0.0037690
   10   0.0008934   0.0062436  -0.0000000   0.0392739   0.0077252   0.0000000
   11   0.0037432   0.0036630   0.0000000   0.0077252   0.2306905  -0.0000000
   12   0.0000000  -0.0000000  -0.0037690   0.0000000  -0.0000000   0.0096793
   13  -0.2863490  -0.1003181   0.0000000   0.0019661  -0.0083051   0.0000000
   14  -0.0738960  -0.0988846  -0.0000000   0.0176317  -0.0406635   0.0000000
   15   0.0000000  -0.0000000  -0.0357732   0.0000000  -0.0000000   0.0062964
   16  -0.0551921   0.0089435   0.0000000  -0.0333580   0.0089860  -0.0000000
   17  -0.0257190   0.0038447  -0.0000000  -0.0147592  -0.1726154   0.0000000
   18   0.0000000   0.0000000   0.0109651  -0.0000000   0.0000000  -0.0187192
           13          14          15          16          17          18
    1  -0.0365429   0.0158399  -0.0000000   0.0018961   0.0197082   0.0000000
    2   0.0273319  -0.1733602  -0.0000000   0.0014599  -0.0297785   0.0000000
    3  -0.0000000  -0.0000000  -0.0227597   0.0000000  -0.0000000   0.0043275
    4  -0.0232344  -0.0115845   0.0000000  -0.0830146  -0.0016803  -0.0000000
    5   0.0012510   0.0023538   0.0000000  -0.0138083  -0.0110126  -0.0000000
    6   0.0000000  -0.0000000   0.0005235   0.0000000   0.0000000  -0.0125655
    7  -0.2863490  -0.0738960   0.0000000  -0.0551921  -0.0257190   0.0000000
    8  -0.1003181  -0.0988846  -0.0000000   0.0089435   0.0038447   0.0000000
    9   0.0000000  -0.0000000  -0.0357732   0.0000000  -0.0000000   0.0109651
   10   0.0019661   0.0176317   0.0000000  -0.0333580  -0.0147592  -0.0000000
   11  -0.0083051  -0.0406635  -0.0000000   0.0089860  -0.1726154   0.0000000
   12   0.0000000   0.0000000   0.0062964  -0.0000000   0.0000000  -0.0187192
   13   0.7083156  -0.1417838   0.0000000  -0.3641553   0.2218240  -0.0000000
   14  -0.1417838   0.5080447   0.0000000   0.1937927  -0.1974902  -0.0000000
   15   0.0000000   0.0000000   0.0983268  -0.0000000   0.0000000  -0.0466139
   16  -0.3641553   0.1937927  -0.0000000   0.5338239  -0.1993738   0.0000000
   17   0.2218240  -0.1974902   0.0000000  -0.1993738   0.4070521  -0.0000000
   18  -0.0000000  -0.0000000  -0.0466139   0.0000000  -0.0000000   0.0626060
 Gradient time:  CPU 329.90 s  wall 86.05 s
 **********************************************************************
 **                                                                  **
 **                       VIBRATIONAL ANALYSIS                       **
 **                       --------------------                       **
 **                                                                  **
 **        VIBRATIONAL FREQUENCIES (CM**-1) AND NORMAL MODES         **
 **     FORCE CONSTANTS (mDYN/ANGSTROM) AND REDUCED MASSES (AMU)     **
 **                  INFRARED INTENSITIES (KM/MOL)                   **
 **                                                                  **
 **********************************************************************


 Mode:                 1                      2                      3
 Frequency:       108.89                 134.02                 192.18
 Force Cnst:      0.1688                 0.3923                 0.8654
 Red. Mass:      24.1676                37.0699                39.7705
 IR Active:          YES                    YES                    YES
 IR Intens:        0.082                  0.606                  0.260
 Raman Active:       YES                    YES                    YES
               X      Y      Z        X      Y      Z        X      Y      Z
 Cl        -0.000  0.000 -0.409    0.760 -0.146 -0.000    0.037  0.238  0.000
 I          0.000 -0.000  0.079   -0.216  0.160  0.000   -0.220 -0.191 -0.000
 F         -0.000 -0.000  0.805   -0.050  0.180  0.000   -0.061  0.232 -0.000
 Cl         0.000  0.000 -0.366    0.031 -0.345 -0.000    0.821  0.186 -0.000
 C         -0.000  0.000  0.204    0.098 -0.183  0.000   -0.053  0.187  0.000
 C          0.000  0.000 -0.059   -0.034 -0.360  0.000   -0.020  0.231  0.000
 TransDip   0.000  0.000 -0.009   -0.019 -0.016 -0.000   -0.003 -0.016 -0.000

 Mode:                 4                      5                      6
 Frequency:       281.12                 293.70                 350.28
 Force Cnst:      0.6061                 1.0693                 1.7685
 Red. Mass:      13.0166                21.0392                24.4636
 IR Active:          YES                    YES                    YES
 IR Intens:        0.722                  2.807                  0.189
 Raman Active:       YES                    YES                    YES
               X      Y      Z        X      Y      Z        X      Y      Z
 Cl        -0.000 -0.000 -0.094    0.101  0.040 -0.000    0.288 -0.327 -0.000
 I          0.000  0.000 -0.031   -0.146 -0.032 -0.000    0.037 -0.014 -0.000
 F         -0.000  0.000 -0.214    0.640 -0.453 -0.000   -0.398 -0.310 -0.000
 Cl         0.000 -0.000 -0.129   -0.156  0.242 -0.000   -0.001  0.517  0.000
 C         -0.000 -0.000  0.480    0.353  0.076  0.000   -0.407 -0.162  0.000
 C         -0.000 -0.000  0.835    0.334  0.162  0.000   -0.187  0.244  0.000
 TransDip  -0.000 -0.000 -0.027   -0.002  0.054 -0.000    0.013 -0.004  0.000

 Mode:                 7                      8                      9
 Frequency:       458.49                 552.66                 807.90
 Force Cnst:      2.7767                 2.2183                 5.4079
 Red. Mass:      22.4185                12.3267                14.0627
 IR Active:          YES                    YES                    YES
 IR Intens:        0.114                  2.430                139.849
 Raman Active:       YES                    YES                    YES
               X      Y      Z        X      Y      Z        X      Y      Z
 Cl         0.142  0.499  0.000   -0.000  0.000 -0.055    0.040 -0.160  0.000
 I          0.040  0.009 -0.000   -0.000 -0.000  0.004   -0.001 -0.002 -0.000
 F         -0.141 -0.665 -0.000   -0.000  0.000 -0.177    0.044 -0.012  0.000
 Cl         0.020 -0.187  0.000    0.000 -0.000  0.040   -0.015 -0.248 -0.000
 C         -0.372  0.026 -0.000   -0.000 -0.000  0.819   -0.207  0.397 -0.000
 C         -0.305  0.019 -0.000    0.000  0.000 -0.541    0.080  0.838  0.000
 TransDip  -0.006  0.009  0.000    0.000  0.000  0.050    0.033  0.377 -0.000

 Mode:                10                     11                     12
 Frequency:       839.22                1135.52                1661.20
 Force Cnst:      5.5362                10.1963                19.6399
 Red. Mass:      13.3417                13.4217                12.0795
 IR Active:          YES                    YES                    YES
 IR Intens:       95.305                122.388                 98.339
 Raman Active:       YES                    YES                    YES
               X      Y      Z        X      Y      Z        X      Y      Z
 Cl        -0.003  0.127  0.000   -0.001 -0.055 -0.000   -0.006  0.021 -0.000
 I         -0.018 -0.005 -0.000   -0.005  0.000  0.000    0.002  0.000  0.000
 F         -0.352 -0.016  0.000   -0.388 -0.206 -0.000   -0.089 -0.025 -0.000
 Cl        -0.043 -0.028 -0.000    0.006  0.002  0.000    0.002 -0.018  0.000
 C          0.125 -0.457 -0.000    0.517  0.688  0.000    0.658 -0.357  0.000
 C          0.755  0.248  0.000    0.135 -0.212 -0.000   -0.530  0.386 -0.000
 TransDip   0.312 -0.018 -0.000    0.274  0.224  0.000    0.307 -0.080  0.000

 STANDARD THERMODYNAMIC QUANTITIES AT   298.15 K  AND     1.00 ATM

   This Molecule has  0 Imaginary Frequencies
   Zero point vibrational energy:        9.743 kcal/mol

   Atom    1 Element Cl Has Mass   34.96885
   Atom    2 Element I  Has Mass  126.90440
   Atom    3 Element F  Has Mass   18.99840
   Atom    4 Element Cl Has Mass   34.96885
   Atom    5 Element C  Has Mass   12.00000
   Atom    6 Element C  Has Mass   12.00000
   Molecular Mass:   239.840500 amu
   Principal axes and moments of inertia in amu*Bohr^2:
                             1           2           3
    Eigenvalues --     1163.45712  1999.89238  3163.34951
          X               0.99961    -0.02800    -0.00000
          Y               0.02800     0.99961    -0.00000
          Z               0.00000     0.00000     1.00000
   Rotational Symmetry Number is   1
   The Molecule is an Asymmetric Top
   Translational Enthalpy:        0.889 kcal/mol
   Rotational Enthalpy:           0.889 kcal/mol
   Vibrational Enthalpy:         12.133 kcal/mol
   gas constant (RT):             0.592 kcal/mol
   Translational Entropy:        42.325  cal/mol.K
   Rotational Entropy:           30.377  cal/mol.K
   Vibrational Entropy:          14.274  cal/mol.K

   Total Enthalpy:               14.503 kcal/mol
   Total Entropy:                86.977  cal/mol.K

 ======================================================================

 STANDARD THERMODYNAMIC QUANTITIES FOR ANHARMONIC VIBRATION -- TOSH

   Zero point vibrational energy: ************ kcal/mol

   Vibrational Enthalpy:       Infinity kcal/mol
   Vibrational Entropy:             NaN  cal/mol.K

   Total Enthalpy:             Infinity kcal/mol
   Total Entropy:                   NaN  cal/mol.K

 ======================================================================

 STANDARD THERMODYNAMIC QUANTITIES FOR ANHARMONIC VIBRATION -- VPT2

   Zero point vibrational energy: ************ kcal/mol

   Vibrational Enthalpy:       Infinity kcal/mol
   Vibrational Entropy:             NaN  cal/mol.K

   Total Enthalpy:             Infinity kcal/mol
   Total Entropy:                   NaN  cal/mol.K

 ======================================================================

Archival summary:
1\1\TWL01\FREQ\ProcedureUnspecified\BasisUnspecified\1l212\taweetha\MonAug2720:03:462018MonAug2720:03:462018\0\\#,FREQ,ProcedureUnspecified,BasisUnspecified,\\0,1\I\C,1,2.11043\C,2,1.3368,1,122.899\F,3,1.33373,2,121.33,1,-180,0\Cl,3,1.71928,2,126.542,1,-0,0\Cl,2,1.73598,1,117.547,3,180,0\\\@

 Total job time:  97.99s(wall), 374.37s(cpu) 
 Mon Aug 27 20:03:46 2018

        *************************************************************
        *                                                           *
        *  Thank you very much for using Q-Chem.  Have a nice day.  *
        *                                                           *
        *************************************************************
