# Supplementary material for: Geometric and energetic data from ab initio calculations of haloethene, haloimine, halomethylenephosphine, haloiminophosphine, halodiazene, halodiphosphene and halocyclopropane
Source: Data Brief. 2019 Nov 2;27:104738. doi: 10.1016/j.dib.2019.104738 (PMC6861602; doi:10.1016/j.dib.2019.104738)
Supplement: Multimedia component 2 [file mmc2.zip › CC/B3LYP/ClFCCII.out]

Q-Chem Developer Version!
                  Welcome to Q-Chem
     A Quantum Leap Into The Future Of Chemistry


 Q-Chem 5.1, Q-Chem, Inc., Pleasanton, CA (2018)

 Yihan Shao,  Zhengting Gan,  E. Epifanovsky,  A. T. B. Gilbert,  M. Wormit,  
 J. Kussmann,  A. W. Lange,  A. Behn,  Jia Deng,  Xintian Feng,  D. Ghosh,  
 M. Goldey,  P. R. Horn,  L. D. Jacobson,  I. Kaliman,  T. Kus,  A. Landau,  
 Jie Liu,  E. I. Proynov,  R. M. Richard,  R. P. Steele,  E. J. Sundstrom,  
 H. L. Woodcock III,  P. M. Zimmerman,  D. Zuev,  B. Albrecht,  E. Alguire,  
 S. A. Baeppler,  D. Barton,  Z. Benda,  Y. A. Bernard,  E. J. Berquist,  
 K. B. Bravaya,  H. Burton,  D. Casanova,  Chun-Min Chang,  Yunqing Chen,  
 A. Chien,  K. D. Closser,  M. P. Coons,  S. Coriani,  S. Dasgupta,  
 A. L. Dempwolff,  M. Diedenhofen,  Hainam Do,  R. G. Edgar,  Po-Tung Fang,  
 S. Faraji,  S. Fatehi,  Qingguo Feng,  K. D. Fenk,  J. Fosso-Tande,  
 Qinghui Ge,  A. Ghysels,  G. Gidofalvi,  J. Gomes,  J. Gonthier,  A. Gunina,  
 D. Hait,  M. W. D. Hanson-Heine,  P. H. P. Harbach,  A. W. Hauser,  
 J. E. Herr,  E. G. Hohenstein,  Z. C. Holden,  Kerwin Hui,  B. C. Huynh,  
 T.-C. Jagau,  Hyunjun Ji,  B. Kaduk,  K. Khistyaev,  Jaehoon Kim,  
 P. Klunzinger,  K. Koh,  D. Kosenkov,  L. Koulias,  T. Kowalczyk,  
 C. M. Krauter,  A. Kunitsa,  Ka Un Lao,  A. Laurent,  K. V. Lawler,  
 Joonho Lee,  D. Lefrancois,  S. Lehtola,  D. S. Levine,  Yi-Pei Li,  
 You-Sheng Lin,  Fenglai Liu,  E. Livshits,  A. Luenser,  P. Manohar,  
 E. Mansoor,  S. F. Manzer,  Shan-Ping Mao,  Yuezhi Mao,  N. Mardirossian,  
 A. V. Marenich,  T. Markovich,  L. A. Martinez-Martinez,  S. A. Maurer,  
 N. J. Mayhall,  S. C. McKenzie,  J.-M. Mewes,  A. F. Morrison,  
 J. W. Mullinax,  K. Nanda,  T. S. Nguyen-Beck,  R. Olivares-Amaya,  
 J. A. Parkhill,  T. M. Perrine,  F. Plasser,  P. Pokhilko,  S. Prager,  
 A. Prociuk,  E. Ramos,  D. R. Rehn,  F. Rob,  M. Schneider,  N. Sergueev,  
 S. M. Sharada,  S. Sharma,  D. W. Small,  T. Stauch,  T. Stein,  
 Yu-Chuan Su,  A. J. W. Thom,  A. Tkatchenko,  T. Tsuchimochi,  N. M. Tubman,  
 L. Vogt,  M. L. Vidal,  O. Vydrov,  M. A. Watson,  J. Wenzel,  
 M. de Wergifosse,  T. A. Wesolowski,  A. White,  J. Witte,  A. Yamada,  
 Jun Yang,  K. Yao,  S. Yeganeh,  S. R. Yost,  Zhi-Qiang You,  A. Zech,  
 Igor Ying Zhang,  Xing Zhang,  Yan Zhao,  Ying Zhu,  B. R. Brooks,  
 G. K. L. Chan,  C. J. Cramer,  M. S. Gordon,  W. J. Hehre,  A. Klamt,  
 M. W. Schmidt,  C. D. Sherrill,  D. G. Truhlar,  A. Aspuru-Guzik,  R. Baer,  
 A. T. Bell,  N. A. Besley,  Jeng-Da Chai,  A. E. DePrince, III,  
 R. A. DiStasio Jr.,  A. Dreuw,  B. D. Dunietz,  T. R. Furlani,  
 Chao-Ping Hsu,  Yousung Jung,  Jing Kong,  D. S. Lambrecht,  WanZhen Liang,  
 C. Ochsenfeld,  V. A. Rassolov,  L. V. Slipchenko,  J. E. Subotnik,  
 T. Van Voorhis,  J. M. Herbert,  A. I. Krylov,  P. M. W. Gill,  M. Head-Gordon

 Contributors to earlier versions of Q-Chem not listed above: 
 R. D. Adamson,  B. Austin,  J. Baker,  G. J. O. Beran,  K. Brandhorst,  
 S. T. Brown,  E. F. C. Byrd,  A. K. Chakraborty,  C.-L. Cheng,  
 Siu Hung Chien,  D. M. Chipman,  D. L. Crittenden,  H. Dachsel,  
 R. J. Doerksen,  A. D. Dutoi,  L. Fusti-Molnar,  W. A. Goddard III,  
 A. Golubeva-Zadorozhnaya,  S. R. Gwaltney,  G. Hawkins,  A. Heyden,  
 S. Hirata,  G. Kedziora,  F. J. Keil,  C. Kelley,  Jihan Kim,  R. A. King,  
 R. Z. Khaliullin,  P. P. Korambath,  W. Kurlancheek,  A. M. Lee,  M. S. Lee,  
 S. V. Levchenko,  Ching Yeh Lin,  D. Liotard,  R. C. Lochan,  I. Lotan,  
 P. E. Maslen,  N. Nair,  D. P. O'Neill,  D. Neuhauser,  E. Neuscamman,  
 C. M. Oana,  R. Olson,  B. Peters,  R. Peverati,  P. A. Pieniazek,  
 Y. M. Rhee,  J. Ritchie,  M. A. Rohrdanz,  E. Rosta,  N. J. Russ,  
 H. F. Schaefer III,  N. E. Schultz,  N. Shenvi,  A. C. Simmonett,  A. Sodt,  
 D. Stuck,  K. S. Thanthiriwatte,  V. Vanovschi,  Tao Wang,  A. Warshel,  
 C. F. Williams,  Q. Wu,  X. Xu,  W. Zhang

 Please cite Q-Chem as follows:
 Y. Shao et al., Mol. Phys. 113, 184-215 (2015)
 DOI: 10.1080/00268976.2014.952696

 Q-Chem 5.1.1 for Intel X86 EM64T Linux

 Parts of Q-Chem use Armadillo 8.300.2 (Tropical Shenanigans).
 http://arma.sourceforge.net/

 Q-Chem begins on Mon Aug 27 20:03:46 2018  

Host: 
0

     Scratch files written to /scratch/taweetham/qchem6287//
Input Ideriv = 2
Curr. Ideriv = -1
Max.  Ideriv = 2

Checking the input file for inconsistencies... 	...done.

--------------------------------------------------------------
User input:
--------------------------------------------------------------
inp/ClIFI.inp
$molecule
0	1
Cl	-2.0	1.0	0.0
I	2.0	1.0	0.0
F	-2.0	-1.0	0.0
I	2.0	-1.0	0.0
C	-1.0	0.0	0.0
C	1.0	0.0	0.0
$end
$rem
   JOB_TYPE		OPTIMIZATION
   BASIS		6-311++G**
   EXCHANGE		B3LYP
$end

--------------------------------------------------------------
 ----------------------------------------------------------------
             Standard Nuclear Orientation (Angstroms)
    I     Atom           X                Y                Z
 ----------------------------------------------------------------
    1      Cl      3.1937376663     0.6091201633     0.0000000000
    2      I      -0.7836968886     1.0334011575     0.0000000000
    3      F       2.9815971692    -1.3795971141    -0.0000000000
    4      I      -0.9958373856    -0.9553161199    -0.0000000000
    5      C       2.0933087790    -0.2791682269    -0.0000000000
    6      C       0.1045915016    -0.0670277298    -0.0000000000
 ----------------------------------------------------------------
 Molecular Point Group                 Cs    NOp =  2
 Largest Abelian Subgroup              Cs    NOp =  2
 Nuclear Repulsion Energy =  1567.4817051569 hartrees
 There are       72 alpha and       72 beta electrons
 Requested basis set is 6-311++G(d,p)
 There are 79 shells and 220 basis functions

 Total QAlloc Memory Limit   2000 MB
 Mega-Array Size       188 MB
 MEM_STATIC part       192 MB
 A cutoff of  1.0D-11 yielded   2377 shell pairs
 There are     19722 function pairs (     22275 Cartesian)

 -------------------------------------------------------
 OpenMP Integral Computing Module                       
 Release: version 1.0, May 2013, Q-Chem Inc. Pittsburgh 
 -------------------------------------------------------
 Integral Job Info:
 Integral job number is                      11
 Integral operator is                         1
 short-range coefficients                     0
 long-range coefficients              100000000
 Omega coefficients                           0
 if combine SR and LR in K                    0
 Integral screening is                        0
 Integral computing path is                   2
 max size of driver memory is            800000
 size of driver memory is                593474
 size of scratch memory is             11933652
 max col of scratch BK array               1296
 max len of scratch array in speh3          155
 max len of scratch index in speh4           18
 max int batch size is                      520
 min int batch size is                       52
 fixed nKL is                                52
 max L of basis functions is                  2
 order of int derivative is                   0
 number of shells is                         79
 number of basis is                         234
 number of cartesian basis is               234
 number of contracted shell pairs          2377
 number of primitive shell pairs           5015
 maxK2 (contraction) of shell pair           36
 max number of K2 of shell pair               1
 max number of CS2 of shell pair            306
 max number of PS2 of shell pair            306
 mem total for path MDJ                  543628
 -------------------------------------------------------
 Smallest overlap matrix eigenvalue = 1.57E-04

 Scale SEOQF with 1.000000e-01/1.000000e-01/1.000000e-01

 Standard Electronic Orientation quadrupole field applied
 Nucleus-field energy     =     0.0000000222 hartrees
 Guess from superposition of atomic densities
 Warning:  Energy on first SCF cycle will be non-variational
 SAD guess density has 144.000000 electrons

 -----------------------------------------------------------------------
  General SCF calculation program by
  Eric Jon Sundstrom, Paul Horn, Yuezhi Mao, Dmitri Zuev, Alec White,
  David Stuck, Shaama M.S., Shane Yost, Joonho Lee, David Small,
  Daniel Levine, Susi Lehtola, Hugh Burton, Evgeny Epifanovsky
 -----------------------------------------------------------------------
 Exchange:     0.2000 Hartree-Fock + 0.0800 Slater + 0.7200 B88
 Correlation:  0.1900 VWN1RPA + 0.8100 LYP
 Using SG-1 standard quadrature grid
 using 4 threads for integral computing
 -------------------------------------------------------
 OpenMP Integral computing Module                
 Release: version 2.0, May 2017, Q-Chem Inc. Pleasanton 
 -------------------------------------------------------
 -------------------------------------------------------
 OpenMP BLAS3 based DFT computing Module                
 Release: version 1.0, May 2013, Q-Chem Inc. Pittsburgh 
 -------------------------------------------------------
 A restricted SCF calculation will be
 performed using DIIS
 SCF converges when DIIS error is below 1.0e-08
 ---------------------------------------
  Cycle       Energy         DIIS error
 ---------------------------------------
    1  -14479.7467590064      1.14e-01  
    2  -14473.0885896223      1.07e-02  
    3  -14469.9623328815      2.15e-02  
    4  -14473.4843306989      4.31e-03  
    5  -14473.0758060732      7.89e-03  
    6  -14473.6195869112      2.26e-03  
    7  -14473.6121320734      2.26e-03  
    8  -14473.6496257862      5.73e-04  
    9  -14473.6482108819      6.23e-04  
   10  -14473.6513953697      1.75e-04  
   11  -14473.6515311357      4.97e-05  
   12  -14473.6515489814      1.66e-05  
   13  -14473.6515490403      1.69e-05  
   14  -14473.6515505766      8.19e-06  
   15  -14473.6515508791      4.17e-06  
   16  -14473.6515510101      7.63e-07  
   17  -14473.6515510144      2.80e-07  
   18  -14473.6515510149      7.85e-08  
   19  -14473.6515510149      4.16e-09  Convergence criterion met
 ---------------------------------------
 SCF time:   CPU 92.12s  wall 24.00s 
 SCF   energy in the final basis set =   -14473.6515510149
 Total energy in the final basis set =   -14473.6515510149

 --------------------------------------------------------------
             Orbital Energies (a.u.) and Symmetries
 --------------------------------------------------------------

 Alpha MOs, Restricted
 -- Occupied --                  
*******-1165.89 -176.37 -176.33 -165.77 -165.77 -165.77 -165.73
  1 A'    2 A'    3 A'    4 A'    5 A'    1 A"    6 A'    7 A'                 
-165.73 -165.73 -101.61  -35.88  -35.84  -31.37  -31.36  -31.36
  2 A"    8 A'    9 A'   10 A'   11 A'   12 A'   13 A'    3 A"                 
-31.328 -31.323 -31.323 -24.689 -23.017 -23.016 -23.016 -23.012
 14 A'    4 A"   15 A'   16 A'   17 A'   18 A'    5 A"   19 A'                 
-23.012 -22.977 -22.976 -22.976 -22.973 -22.973 -10.328 -10.195
  6 A"   20 A'    7 A"   21 A'   22 A'    8 A"   23 A'   24 A'                 
 -9.542  -7.304  -7.297  -7.294  -6.450  -6.411  -4.872  -4.852
 25 A'   26 A'    9 A"   27 A'   28 A'   29 A'   30 A'   31 A'                 
 -4.839  -4.832  -4.808  -4.801  -2.176  -2.154  -2.131  -2.114
 10 A"   32 A'   33 A'   11 A"   34 A'   35 A'   12 A"   36 A'                 
 -2.111  -2.111  -2.089  -2.087  -2.069  -2.068  -1.251  -1.095
 37 A'   13 A"   38 A'   14 A"   39 A'   15 A"   40 A'   41 A'                 
 -1.004  -0.691  -0.655  -0.594  -0.547  -0.538  -0.517  -0.514
 42 A'   43 A'   44 A'   45 A'   16 A"   46 A'   47 A'   17 A"                 
 -0.471  -0.409  -0.402  -0.364  -0.330  -0.258  -0.193  -0.130
 48 A'   49 A'   18 A"   50 A'   51 A'   19 A"   20 A"   52 A'                 
 -- Virtual --                   
 -0.109  -0.102  -0.009   0.011   0.020   0.032   0.039   0.052
 21 A"   53 A'   54 A'   55 A'   56 A'   22 A"   57 A'   58 A'                 
  0.065   0.080   0.083   0.104   0.113   0.118   0.124   0.146
 59 A'   60 A'   23 A"   61 A'   24 A"   62 A'   63 A'   64 A'                 
  0.152   0.195   0.199   0.211   0.234   0.254   0.258   0.297
 65 A'   66 A'   67 A'   25 A"   26 A"   68 A'   27 A"   69 A'                 
  0.299   0.321   0.331   0.348   0.370   0.377   0.393   0.398
 70 A'   28 A"   71 A'   72 A'   73 A'   74 A'   29 A"   30 A"                 
  0.405   0.429   0.445   0.489   0.496   0.515   0.526   0.536
 75 A'   76 A'   31 A"   77 A'   78 A'   79 A'   32 A"   80 A'                 
  0.572   0.599   0.625   0.636   0.661   0.683   0.751   0.769
 81 A'   82 A'   33 A"   34 A"   83 A'   84 A'   85 A'   86 A'                 
  0.774   0.781   0.881   0.904   0.953   0.988   1.023   1.084
 35 A"   36 A"   87 A'   88 A'   89 A'   90 A'   91 A'   92 A'                 
  1.212   1.239   1.260   1.281   1.302   1.344   1.348   1.393
 37 A"   38 A"   93 A'   94 A'   39 A"   95 A'   96 A'   97 A'                 
  1.398   1.425   1.448   1.469   1.476   1.496   1.622   1.662
 40 A"   41 A"   98 A'   99 A'   42 A"  100 A'  101 A'   43 A"                 
  1.675   1.788   1.911   1.921   2.128   2.198   2.277   2.368
102 A'  103 A'  104 A'  105 A'  106 A'   44 A"  107 A'  108 A'                 
  2.599   2.666   2.766   2.978   3.001   3.313   3.766   3.816
 45 A"   46 A"  109 A'  110 A'  111 A'  112 A'   47 A"  113 A'                 
  3.906   3.913   3.934   3.963   3.974   3.990   4.012   4.027
 48 A"   49 A"   50 A"  114 A'   51 A"  115 A'  116 A'  117 A'                 
  4.098   4.136   4.395   4.620   4.667   4.752   4.761   5.890
 52 A"  118 A'  119 A'  120 A'  121 A'  122 A'  123 A'  124 A'                 
  5.957   6.002   6.120   6.155   6.296   6.346   6.390   6.522
 53 A"   54 A"  125 A'  126 A'   55 A"  127 A'  128 A'  129 A'                 
  9.873  23.477  23.730  25.748  25.939  26.474  27.894  28.098
130 A'  131 A'  132 A'   56 A"  133 A'  134 A'  135 A'  136 A'                 
 28.287  28.296  28.336  28.344  28.395  28.419  28.477  28.504
137 A'   57 A"   58 A"  138 A'  139 A'  140 A'   59 A"   60 A"                 
 28.519  28.535  28.561  28.586  28.707  28.758  28.911  28.971
141 A'   61 A"  142 A'   62 A"  143 A'  144 A'  145 A'  146 A'                 
 66.762 127.845 127.848 127.890 127.944 127.979 128.082 151.742
147 A'  148 A'   63 A"   64 A"  149 A'  150 A'  151 A'  152 A'                 
151.885 215.9081901.9201902.076
153 A'  154 A'  155 A'  156 A'                                                 

 Beta MOs, Restricted
 -- Occupied --                  
*******-1165.89 -176.37 -176.33 -165.77 -165.77 -165.77 -165.73
  1 A'    2 A'    3 A'    4 A'    5 A'    1 A"    6 A'    7 A'                 
-165.73 -165.73 -101.61  -35.88  -35.84  -31.37  -31.36  -31.36
  2 A"    8 A'    9 A'   10 A'   11 A'   12 A'   13 A'    3 A"                 
-31.328 -31.323 -31.323 -24.689 -23.017 -23.016 -23.016 -23.012
 14 A'    4 A"   15 A'   16 A'   17 A'   18 A'    5 A"   19 A'                 
-23.012 -22.977 -22.976 -22.976 -22.973 -22.973 -10.328 -10.195
  6 A"   20 A'    7 A"   21 A'   22 A'    8 A"   23 A'   24 A'                 
 -9.542  -7.304  -7.297  -7.294  -6.450  -6.411  -4.872  -4.852
 25 A'   26 A'    9 A"   27 A'   28 A'   29 A'   30 A'   31 A'                 
 -4.839  -4.832  -4.808  -4.801  -2.176  -2.154  -2.131  -2.114
 10 A"   32 A'   33 A'   11 A"   34 A'   35 A'   12 A"   36 A'                 
 -2.111  -2.111  -2.089  -2.087  -2.069  -2.068  -1.251  -1.095
 37 A'   13 A"   38 A'   14 A"   39 A'   15 A"   40 A'   41 A'                 
 -1.004  -0.691  -0.655  -0.594  -0.547  -0.538  -0.517  -0.514
 42 A'   43 A'   44 A'   45 A'   16 A"   46 A'   47 A'   17 A"                 
 -0.471  -0.409  -0.402  -0.364  -0.330  -0.258  -0.193  -0.130
 48 A'   49 A'   18 A"   50 A'   51 A'   19 A"   20 A"   52 A'                 
 -- Virtual --                   
 -0.109  -0.102  -0.009   0.011   0.020   0.032   0.039   0.052
 21 A"   53 A'   54 A'   55 A'   56 A'   22 A"   57 A'   58 A'                 
  0.065   0.080   0.083   0.104   0.113   0.118   0.124   0.146
 59 A'   60 A'   23 A"   61 A'   24 A"   62 A'   63 A'   64 A'                 
  0.152   0.195   0.199   0.211   0.234   0.254   0.258   0.297
 65 A'   66 A'   67 A'   25 A"   26 A"   68 A'   27 A"   69 A'                 
  0.299   0.321   0.331   0.348   0.370   0.377   0.393   0.398
 70 A'   28 A"   71 A'   72 A'   73 A'   74 A'   29 A"   30 A"                 
  0.405   0.429   0.445   0.489   0.496   0.515   0.526   0.536
 75 A'   76 A'   31 A"   77 A'   78 A'   79 A'   32 A"   80 A'                 
  0.572   0.599   0.625   0.636   0.661   0.683   0.751   0.769
 81 A'   82 A'   33 A"   34 A"   83 A'   84 A'   85 A'   86 A'                 
  0.774   0.781   0.881   0.904   0.953   0.988   1.023   1.084
 35 A"   36 A"   87 A'   88 A'   89 A'   90 A'   91 A'   92 A'                 
  1.212   1.239   1.260   1.281   1.302   1.344   1.348   1.393
 37 A"   38 A"   93 A'   94 A'   39 A"   95 A'   96 A'   97 A'                 
  1.398   1.425   1.448   1.469   1.476   1.496   1.622   1.662
 40 A"   41 A"   98 A'   99 A'   42 A"  100 A'  101 A'   43 A"                 
  1.675   1.788   1.911   1.921   2.128   2.198   2.277   2.368
102 A'  103 A'  104 A'  105 A'  106 A'   44 A"  107 A'  108 A'                 
  2.599   2.666   2.766   2.978   3.001   3.313   3.766   3.816
 45 A"   46 A"  109 A'  110 A'  111 A'  112 A'   47 A"  113 A'                 
  3.906   3.913   3.934   3.963   3.974   3.990   4.012   4.027
 48 A"   49 A"   50 A"  114 A'   51 A"  115 A'  116 A'  117 A'                 
  4.098   4.136   4.395   4.620   4.667   4.752   4.761   5.890
 52 A"  118 A'  119 A'  120 A'  121 A'  122 A'  123 A'  124 A'                 
  5.957   6.002   6.120   6.155   6.296   6.346   6.390   6.522
 53 A"   54 A"  125 A'  126 A'   55 A"  127 A'  128 A'  129 A'                 
  9.873  23.477  23.730  25.748  25.939  26.474  27.894  28.098
130 A'  131 A'  132 A'   56 A"  133 A'  134 A'  135 A'  136 A'                 
 28.287  28.296  28.336  28.344  28.395  28.419  28.477  28.504
137 A'   57 A"   58 A"  138 A'  139 A'  140 A'   59 A"   60 A"                 
 28.519  28.535  28.561  28.586  28.707  28.758  28.911  28.971
141 A'   61 A"  142 A'   62 A"  143 A'  144 A'  145 A'  146 A'                 
 66.762 127.845 127.848 127.890 127.944 127.979 128.082 151.742
147 A'  148 A'   63 A"   64 A"  149 A'  150 A'  151 A'  152 A'                 
151.885 215.9081901.9201902.076
153 A'  154 A'  155 A'  156 A'                                                 
 --------------------------------------------------------------

          Ground-State Mulliken Net Atomic Charges

     Atom                 Charge (a.u.)
  ----------------------------------------
      1 Cl                    0.415839
      2 I                     0.703392
      3 F                    -0.050441
      4 I                     0.152848
      5 C                    -0.377708
      6 C                    -0.843930
  ----------------------------------------
  Sum of atomic charges =     0.000000

 -----------------------------------------------------------------
                    Cartesian Multipole Moments
 -----------------------------------------------------------------
    Charge (ESU x 10^10)
                 0.0000
    Dipole Moment (Debye)
         X       0.0402      Y       3.9416      Z      -0.0000
       Tot       3.9418
    Quadrupole Moments (Debye-Ang)
        XX     -79.5278     XY       2.8601     YY     -89.6559
        XZ      -0.0000     YZ       0.0000     ZZ     -84.4027
    Octopole Moments (Debye-Ang^2)
       XXX     -39.8824    XXY      21.1094    XYY     -23.2051
       YYY      17.4263    XXZ      -0.0000    XYZ       0.0000
       YYZ      -0.0000    XZZ     -12.5717    YZZ       0.5635
       ZZZ      -0.0000
    Hexadecapole Moments (Debye-Ang^3)
      XXXX   -1451.3170   XXXY      46.5235   XXYY    -355.0513
      XYYY     -10.5090   YYYY    -573.3651   XXXZ       0.0000
      XXYZ      -0.0000   XYYZ       0.0000   YYYZ       0.0000
      XXZZ    -271.9090   XYZZ      -4.3709   YYZZ    -115.9915
      XZZZ       0.0000   YZZZ       0.0000   ZZZZ    -109.9746
 -----------------------------------------------------------------
 Calculating analytic gradient of the SCF energy
 Gradient of SCF Energy
            1           2           3           4           5           6
    1  -0.2038916   0.5475478   0.0422205   0.9153881   0.1877425  -1.4890073
    2  -0.3123805  -1.5762152   0.1184468   1.4849062   0.2019981   0.0832445
    3   0.0000000  -0.0000000   0.0000000   0.0000000  -0.0000000   0.0000000
 Max gradient component =       1.576E+00
 RMS gradient           =       6.783E-01
 Gradient time:  CPU 19.85 s  wall 5.07 s
 Geometry Optimization Parameters
   NAtoms,    NIC,     NZ,  NCons,   NDum,   NFix, NCnnct, MaxDiis
        6      37       0       0       0       0       0       0


** GEOMETRY OPTIMIZATION IN DELOCALIZED INTERNAL COORDINATES **
   Searching for a Minimum

   Optimization Cycle:   1

                       Coordinates (Angstroms)
     ATOM                X               Y               Z
      1  Cl        3.1937376663    0.6091201633    0.0000000000
      2  I        -0.7836968886    1.0334011575    0.0000000000
      3  F         2.9815971692   -1.3795971141    0.0000000000
      4  I        -0.9958373856   -0.9553161199    0.0000000000
      5  C         2.0933087790   -0.2791682269    0.0000000000
      6  C         0.1045915016   -0.0670277298    0.0000000000
   Point Group: cs    Number of degrees of freedom:     9


   Energy is -14473.651551015


 Attempting to Generate Delocalized Internal Coordinates

 ** Taking Steepest Descent Step **
 Calculated Step too Large.  Step scaled by  0.180238
 Step Taken.  Stepsize is  0.300000

                             Maximum     Tolerance    Cnvgd?
         Gradient           0.988137      0.000300      NO
         Displacement       0.178099      0.001200      NO
         Energy change     *********      0.000001      NO


 New Cartesian Coordinates Obtained by Inverse Iteration

 Displacement from previous Coordinates is:  0.214651
 ----------------------------------------------------------------
             Standard Nuclear Orientation (Angstroms)
    I     Atom           X                Y                Z
 ----------------------------------------------------------------
    1      Cl      3.2330108009     0.6161443856     0.0000000000
    2      I      -0.8299206968     1.0826575051     0.0000000000
    3      F       3.0003943569    -1.3849629782     0.0000000000
    4      I      -1.0540244105    -0.9984796058     0.0000000000
    5      C       2.1150485902    -0.2851586798     0.0000000000
    6      C       0.1291922012    -0.0687884967     0.0000000000
 ----------------------------------------------------------------
 Molecular Point Group                 Cs    NOp =  2
 Largest Abelian Subgroup              Cs    NOp =  2
 Nuclear Repulsion Energy =  1509.5184325692 hartrees
 There are       72 alpha and       72 beta electrons
 Applying Cartesian multipole field
    Component          Value
    ---------          -----
     (2,0,0)        1.00000E-11
     (0,2,0)        2.00000E-11
     (0,0,2)       -3.00000E-11
 Nucleus-field energy     =     0.0000000235 hartrees
 Requested basis set is 6-311++G(d,p)
 There are 79 shells and 220 basis functions
 A cutoff of  1.0D-11 yielded   2365 shell pairs
 There are     19649 function pairs (     22189 Cartesian)
 Smallest overlap matrix eigenvalue = 1.59E-04
 Guess MOs from SCF MO coefficient file

 -----------------------------------------------------------------------
  General SCF calculation program by
  Eric Jon Sundstrom, Paul Horn, Yuezhi Mao, Dmitri Zuev, Alec White,
  David Stuck, Shaama M.S., Shane Yost, Joonho Lee, David Small,
  Daniel Levine, Susi Lehtola, Hugh Burton, Evgeny Epifanovsky
 -----------------------------------------------------------------------
 Exchange:     0.2000 Hartree-Fock + 0.0800 Slater + 0.7200 B88
 Correlation:  0.1900 VWN1RPA + 0.8100 LYP
 Using SG-1 standard quadrature grid
 using 4 threads for integral computing
 -------------------------------------------------------
 OpenMP Integral computing Module                
 Release: version 2.0, May 2017, Q-Chem Inc. Pleasanton 
 -------------------------------------------------------
 -------------------------------------------------------
 OpenMP BLAS3 based DFT computing Module                
 Release: version 1.0, May 2013, Q-Chem Inc. Pittsburgh 
 -------------------------------------------------------
 A restricted SCF calculation will be
 performed using DIIS
 SCF converges when DIIS error is below 1.0e-08
 ---------------------------------------
  Cycle       Energy         DIIS error
 ---------------------------------------
    1  -14474.0559996309      2.14e-03  
    2  -14473.9933393990      3.90e-03  
    3  -14474.0686306294      1.11e-03  
    4  -14474.0367205297      2.22e-03  
    5  -14474.0754685612      7.62e-04  
    6  -14474.0787919381      3.32e-04  
    7  -14474.0792069619      2.43e-04  
    8  -14474.0794969459      1.56e-04  
    9  -14474.0796584567      8.73e-05  
   10  -14474.0797260751      2.99e-05  
   11  -14474.0797387806      4.31e-06  
   12  -14474.0797390154      4.50e-06  
   13  -14474.0797392782      1.46e-06  
   14  -14474.0797393002      2.27e-07  
   15  -14474.0797393005      1.71e-07  
   16  -14474.0797393009      2.35e-08  
   17  -14474.0797393008      3.28e-09  Convergence criterion met
 ---------------------------------------
 SCF time:   CPU 79.09s  wall 21.00s 
 SCF   energy in the final basis set =   -14474.0797393008
 Total energy in the final basis set =   -14474.0797393008

 --------------------------------------------------------------
             Orbital Energies (a.u.) and Symmetries
 --------------------------------------------------------------

 Alpha MOs, Restricted
 -- Occupied --                  
*******-1165.88 -176.35 -176.32 -165.75 -165.75 -165.75 -165.72
  1 A'    2 A'    3 A'    4 A'    5 A'    6 A'    1 A"    7 A'                 
-165.72 -165.72 -101.62  -35.85  -35.83  -31.34  -31.34  -31.34
  2 A"    8 A'    9 A'   10 A'   11 A'   12 A'   13 A'    3 A"                 
-31.318 -31.315 -31.314 -24.712 -22.994 -22.993 -22.993 -22.991
 14 A'    4 A"   15 A'   16 A'   17 A'   18 A'    5 A"   19 A'                 
-22.991 -22.968 -22.967 -22.967 -22.965 -22.965 -10.361 -10.240
  6 A"   20 A'    7 A"   21 A'   22 A'    8 A"   23 A'   24 A'                 
 -9.543  -7.306  -7.299  -7.296  -6.421  -6.395  -4.839  -4.822
 25 A'   26 A'    9 A"   27 A'   28 A'   29 A'   30 A'   31 A'                 
 -4.814  -4.814  -4.792  -4.790  -2.133  -2.117  -2.100  -2.090
 10 A"   32 A'   33 A'   11 A"   34 A'   35 A'   12 A"   36 A'                 
 -2.085  -2.083  -2.072  -2.072  -2.055  -2.055  -1.267  -1.069
 37 A'   13 A"   14 A"   38 A'   39 A'   15 A"   40 A'   41 A'                 
 -1.003  -0.687  -0.666  -0.598  -0.545  -0.530  -0.528  -0.516
 42 A'   43 A'   44 A'   45 A'   46 A'   16 A"   47 A'   17 A"                 
 -0.467  -0.415  -0.410  -0.377  -0.339  -0.257  -0.206  -0.140
 48 A'   49 A'   18 A"   50 A'   51 A'   19 A"   20 A"   52 A'                 
 -- Virtual --                   
 -0.122  -0.112  -0.012   0.010   0.018   0.030   0.034   0.055
 21 A"   53 A'   54 A'   55 A'   56 A'   57 A'   22 A"   58 A'                 
  0.064   0.078   0.083   0.099   0.112   0.112   0.122   0.140
 59 A'   60 A'   23 A"   61 A'   24 A"   62 A'   63 A'   64 A'                 
  0.147   0.190   0.195   0.211   0.241   0.249   0.251   0.290
 65 A'   66 A'   67 A'   25 A"   26 A"   68 A'   27 A"   69 A'                 
  0.293   0.312   0.326   0.344   0.365   0.382   0.391   0.398
 70 A'   28 A"   71 A'   72 A'   73 A'   74 A'   29 A"   30 A"                 
  0.400   0.428   0.450   0.474   0.483   0.507   0.507   0.531
 75 A'   76 A'   31 A"   77 A'   78 A'   79 A'   32 A"   80 A'                 
  0.551   0.590   0.608   0.622   0.647   0.676   0.734   0.760
 81 A'   82 A'   33 A"   34 A"   83 A'   84 A'   85 A'   86 A'                 
  0.766   0.782   0.867   0.882   0.927   0.954   1.016   1.078
 35 A"   36 A"   87 A'   88 A'   89 A'   90 A'   91 A'   92 A'                 
  1.196   1.254   1.256   1.264   1.307   1.313   1.355   1.379
 37 A"   38 A"   93 A'   94 A'   39 A"   95 A'   96 A'   40 A"                 
  1.386   1.403   1.428   1.452   1.460   1.483   1.601   1.631
 97 A'   41 A"   98 A'   99 A'   42 A"  100 A'  101 A'   43 A"                 
  1.650   1.769   1.898   1.903   2.091   2.198   2.272   2.372
102 A'  103 A'  104 A'  105 A'  106 A'   44 A"  107 A'  108 A'                 
  2.576   2.644   2.730   2.882   2.949   3.265   3.748   3.795
 45 A"   46 A"  109 A'  110 A'  111 A'  112 A'   47 A"  113 A'                 
  3.896   3.919   3.940   3.969   3.986   4.003   4.016   4.033
 48 A"   49 A"   50 A"  114 A'  115 A'   51 A"  116 A'  117 A'                 
  4.069   4.159   4.376   4.582   4.593   4.615   4.666   5.898
 52 A"  118 A'  119 A'  120 A'  121 A'  122 A'  123 A'  124 A'                 
  5.963   6.008   6.128   6.149   6.278   6.346   6.370   6.504
 53 A"   54 A"  125 A'  126 A'   55 A"  127 A'  128 A'  129 A'                 
  9.853  23.429  23.537  25.749  25.924  26.417  27.864  28.063
130 A'  131 A'  132 A'   56 A"  133 A'  134 A'  135 A'  136 A'                 
 28.277  28.311  28.344  28.384  28.415  28.446  28.497  28.515
137 A'   57 A"   58 A"  138 A'  139 A'  140 A'   59 A"   60 A"                 
 28.535  28.551  28.562  28.578  28.674  28.699  28.865  28.911
141 A'   61 A"  142 A'   62 A"  143 A'  144 A'  145 A'  146 A'                 
 66.739 127.844 127.861 127.894 127.955 127.981 128.095 151.704
147 A'  148 A'   63 A"   64 A"  149 A'  150 A'  151 A'  152 A'                 
151.853 215.8781901.8791902.039
153 A'  154 A'  155 A'  156 A'                                                 

 Beta MOs, Restricted
 -- Occupied --                  
*******-1165.88 -176.35 -176.32 -165.75 -165.75 -165.75 -165.72
  1 A'    2 A'    3 A'    4 A'    5 A'    6 A'    1 A"    7 A'                 
-165.72 -165.72 -101.62  -35.85  -35.83  -31.34  -31.34  -31.34
  2 A"    8 A'    9 A'   10 A'   11 A'   12 A'   13 A'    3 A"                 
-31.318 -31.315 -31.314 -24.712 -22.994 -22.993 -22.993 -22.991
 14 A'    4 A"   15 A'   16 A'   17 A'   18 A'    5 A"   19 A'                 
-22.991 -22.968 -22.967 -22.967 -22.965 -22.965 -10.361 -10.240
  6 A"   20 A'    7 A"   21 A'   22 A'    8 A"   23 A'   24 A'                 
 -9.543  -7.306  -7.299  -7.296  -6.421  -6.395  -4.839  -4.822
 25 A'   26 A'    9 A"   27 A'   28 A'   29 A'   30 A'   31 A'                 
 -4.814  -4.814  -4.792  -4.790  -2.133  -2.117  -2.100  -2.090
 10 A"   32 A'   33 A'   11 A"   34 A'   35 A'   12 A"   36 A'                 
 -2.085  -2.083  -2.072  -2.072  -2.055  -2.055  -1.267  -1.069
 37 A'   13 A"   14 A"   38 A'   39 A'   15 A"   40 A'   41 A'                 
 -1.003  -0.687  -0.666  -0.598  -0.545  -0.530  -0.528  -0.516
 42 A'   43 A'   44 A'   45 A'   46 A'   16 A"   47 A'   17 A"                 
 -0.467  -0.415  -0.410  -0.377  -0.339  -0.257  -0.206  -0.140
 48 A'   49 A'   18 A"   50 A'   51 A'   19 A"   20 A"   52 A'                 
 -- Virtual --                   
 -0.122  -0.112  -0.012   0.010   0.018   0.030   0.034   0.055
 21 A"   53 A'   54 A'   55 A'   56 A'   57 A'   22 A"   58 A'                 
  0.064   0.078   0.083   0.099   0.112   0.112   0.122   0.140
 59 A'   60 A'   23 A"   61 A'   24 A"   62 A'   63 A'   64 A'                 
  0.147   0.190   0.195   0.211   0.241   0.249   0.251   0.290
 65 A'   66 A'   67 A'   25 A"   26 A"   68 A'   27 A"   69 A'                 
  0.293   0.312   0.326   0.344   0.365   0.382   0.391   0.398
 70 A'   28 A"   71 A'   72 A'   73 A'   74 A'   29 A"   30 A"                 
  0.400   0.428   0.450   0.474   0.483   0.507   0.507   0.531
 75 A'   76 A'   31 A"   77 A'   78 A'   79 A'   32 A"   80 A'                 
  0.551   0.590   0.608   0.622   0.647   0.676   0.734   0.760
 81 A'   82 A'   33 A"   34 A"   83 A'   84 A'   85 A'   86 A'                 
  0.766   0.782   0.867   0.882   0.927   0.954   1.016   1.078
 35 A"   36 A"   87 A'   88 A'   89 A'   90 A'   91 A'   92 A'                 
  1.196   1.254   1.256   1.264   1.307   1.313   1.355   1.379
 37 A"   38 A"   93 A'   94 A'   39 A"   95 A'   96 A'   40 A"                 
  1.386   1.403   1.428   1.452   1.460   1.483   1.601   1.631
 97 A'   41 A"   98 A'   99 A'   42 A"  100 A'  101 A'   43 A"                 
  1.650   1.769   1.898   1.903   2.091   2.198   2.272   2.372
102 A'  103 A'  104 A'  105 A'  106 A'   44 A"  107 A'  108 A'                 
  2.576   2.644   2.730   2.882   2.949   3.265   3.748   3.795
 45 A"   46 A"  109 A'  110 A'  111 A'  112 A'   47 A"  113 A'                 
  3.896   3.919   3.940   3.969   3.986   4.003   4.016   4.033
 48 A"   49 A"   50 A"  114 A'  115 A'   51 A"  116 A'  117 A'                 
  4.069   4.159   4.376   4.582   4.593   4.615   4.666   5.898
 52 A"  118 A'  119 A'  120 A'  121 A'  122 A'  123 A'  124 A'                 
  5.963   6.008   6.128   6.149   6.278   6.346   6.370   6.504
 53 A"   54 A"  125 A'  126 A'   55 A"  127 A'  128 A'  129 A'                 
  9.853  23.429  23.537  25.749  25.924  26.417  27.864  28.063
130 A'  131 A'  132 A'   56 A"  133 A'  134 A'  135 A'  136 A'                 
 28.277  28.311  28.344  28.384  28.415  28.446  28.497  28.515
137 A'   57 A"   58 A"  138 A'  139 A'  140 A'   59 A"   60 A"                 
 28.535  28.551  28.562  28.578  28.674  28.699  28.865  28.911
141 A'   61 A"  142 A'   62 A"  143 A'  144 A'  145 A'  146 A'                 
 66.739 127.844 127.861 127.894 127.955 127.981 128.095 151.704
147 A'  148 A'   63 A"   64 A"  149 A'  150 A'  151 A'  152 A'                 
151.853 215.8781901.8791902.039
153 A'  154 A'  155 A'  156 A'                                                 
 --------------------------------------------------------------

          Ground-State Mulliken Net Atomic Charges

     Atom                 Charge (a.u.)
  ----------------------------------------
      1 Cl                    0.395246
      2 I                     0.448678
      3 F                    -0.046650
      4 I                     0.159215
      5 C                    -0.323395
      6 C                    -0.633094
  ----------------------------------------
  Sum of atomic charges =     0.000000

 -----------------------------------------------------------------
                    Cartesian Multipole Moments
 -----------------------------------------------------------------
    Charge (ESU x 10^10)
                 0.0000
    Dipole Moment (Debye)
         X       0.2472      Y       2.4647      Z       0.0000
       Tot       2.4771
    Quadrupole Moments (Debye-Ang)
        XX     -77.0085     XY       2.2681     YY     -92.7356
        XZ       0.0000     YZ      -0.0000     ZZ     -84.2855
    Octopole Moments (Debye-Ang^2)
       XXX     -29.0849    XXY      16.6022    XYY     -20.7097
       YYY       8.8010    XXZ      -0.0000    XYZ      -0.0000
       YYZ       0.0000    XZZ     -12.1156    YZZ      -0.4837
       ZZZ      -0.0000
    Hexadecapole Moments (Debye-Ang^3)
      XXXX   -1465.4469   XXXY      38.8791   XXYY    -362.3472
      XYYY     -14.8233   YYYY    -628.7346   XXXZ       0.0000
      XXYZ       0.0000   XYYZ      -0.0000   YYYZ      -0.0000
      XXZZ    -278.7152   XYZZ      -5.7624   YYZZ    -122.2576
      XZZZ       0.0000   YZZZ      -0.0000   ZZZZ    -107.5808
 -----------------------------------------------------------------
 Calculating analytic gradient of the SCF energy
 Gradient of SCF Energy
            1           2           3           4           5           6
    1  -0.1698912   0.3521028   0.0646343   0.6147948   0.2079289  -1.0695696
    2  -0.2831515  -1.2100182   0.1106268   1.1329857   0.1585836   0.0909736
    3  -0.0000000  -0.0000000  -0.0000000  -0.0000000   0.0000000  -0.0000000
 Max gradient component =       1.210E+00
 RMS gradient           =       5.053E-01
 Gradient time:  CPU 19.19 s  wall 4.92 s
 Geometry Optimization Parameters
   NAtoms,    NIC,     NZ,  NCons,   NDum,   NFix, NCnnct, MaxDiis
        6      37       0       0       0       0       0       0


** GEOMETRY OPTIMIZATION IN DELOCALIZED INTERNAL COORDINATES **
   Searching for a Minimum

   Optimization Cycle:   2

                       Coordinates (Angstroms)
     ATOM                X               Y               Z
      1  Cl        3.2330108009    0.6161443856    0.0000000000
      2  I        -0.8299206968    1.0826575051    0.0000000000
      3  F         3.0003943569   -1.3849629782    0.0000000000
      4  I        -1.0540244105   -0.9984796058    0.0000000000
      5  C         2.1150485902   -0.2851586798    0.0000000000
      6  C         0.1291922012   -0.0687884967    0.0000000000
   Point Group: cs    Number of degrees of freedom:     9


   Energy is -14474.079739301

 Hessian Updated using BFGS Update

 ** Taking Steepest Descent Step **
 Calculated Step too Large.  Step scaled by  0.246936
 Step Taken.  Stepsize is  0.300000

                             Maximum     Tolerance    Cnvgd?
         Gradient           0.706525      0.000300      NO
         Displacement       0.174466      0.001200      NO
         Energy change     -0.428188      0.000001      NO


 New Cartesian Coordinates Obtained by Inverse Iteration

 Displacement from previous Coordinates is:  0.193204
 ----------------------------------------------------------------
             Standard Nuclear Orientation (Angstroms)
    I     Atom           X                Y                Z
 ----------------------------------------------------------------
    1      Cl      3.2670978957     0.6263780687     0.0000000000
    2      I      -0.8647039323     1.1336595006     0.0000000000
    3      F       3.0046574613    -1.3901869531     0.0000000000
    4      I      -1.0989529167    -1.0467656506     0.0000000000
    5      C       2.1288754129    -0.2894474749     0.0000000000
    6      C       0.1567269210    -0.0722253607     0.0000000000
 ----------------------------------------------------------------
 Molecular Point Group                 Cs    NOp =  2
 Largest Abelian Subgroup              Cs    NOp =  2
 Nuclear Repulsion Energy =  1456.8621947600 hartrees
 There are       72 alpha and       72 beta electrons
 Applying Cartesian multipole field
    Component          Value
    ---------          -----
     (2,0,0)        1.00000E-11
     (0,2,0)        2.00000E-11
     (0,0,2)       -3.00000E-11
 Nucleus-field energy     =     0.0000000248 hartrees
 Requested basis set is 6-311++G(d,p)
 There are 79 shells and 220 basis functions
 A cutoff of  1.0D-11 yielded   2354 shell pairs
 There are     19566 function pairs (     22106 Cartesian)
 Smallest overlap matrix eigenvalue = 1.59E-04
 Guess MOs from SCF MO coefficient file

 -----------------------------------------------------------------------
  General SCF calculation program by
  Eric Jon Sundstrom, Paul Horn, Yuezhi Mao, Dmitri Zuev, Alec White,
  David Stuck, Shaama M.S., Shane Yost, Joonho Lee, David Small,
  Daniel Levine, Susi Lehtola, Hugh Burton, Evgeny Epifanovsky
 -----------------------------------------------------------------------
 Exchange:     0.2000 Hartree-Fock + 0.0800 Slater + 0.7200 B88
 Correlation:  0.1900 VWN1RPA + 0.8100 LYP
 Using SG-1 standard quadrature grid
 using 4 threads for integral computing
 -------------------------------------------------------
 OpenMP Integral computing Module                
 Release: version 2.0, May 2017, Q-Chem Inc. Pleasanton 
 -------------------------------------------------------
 -------------------------------------------------------
 OpenMP BLAS3 based DFT computing Module                
 Release: version 1.0, May 2013, Q-Chem Inc. Pittsburgh 
 -------------------------------------------------------
 A restricted SCF calculation will be
 performed using DIIS
 SCF converges when DIIS error is below 1.0e-08
 ---------------------------------------
  Cycle       Energy         DIIS error
 ---------------------------------------
    1  -14474.3759697022      1.71e-03  
    2  -14474.3403031201      2.83e-03  
    3  -14474.3589951559      1.95e-03  
    4  -14474.3766706824      1.30e-03  
    5  -14474.3902524514      2.66e-04  
    6  -14474.3906831779      9.71e-05  
    7  -14474.3907890774      7.56e-05  
    8  -14474.3908517149      4.22e-05  
    9  -14474.3908862553      2.69e-05  
   10  -14474.3908999077      7.64e-06  
   11  -14474.3909012763      2.33e-06  
   12  -14474.3909013042      1.26e-06  
   13  -14474.3909013186      3.37e-07  
   14  -14474.3909013197      8.31e-08  
   15  -14474.3909013202      4.06e-08  
   16  -14474.3909013198      1.07e-08  
   17  -14474.3909013201      1.33e-09  Convergence criterion met
 ---------------------------------------
 SCF time:   CPU 77.48s  wall 21.00s 
 SCF   energy in the final basis set =   -14474.3909013201
 Total energy in the final basis set =   -14474.3909013201

 --------------------------------------------------------------
             Orbital Energies (a.u.) and Symmetries
 --------------------------------------------------------------

 Alpha MOs, Restricted
 -- Occupied --                  
*******-1165.89 -176.33 -176.33 -165.73 -165.73 -165.73 -165.73
  1 A'    2 A'    3 A'    4 A'    5 A'    6 A'    1 A"    7 A'                 
-165.73 -165.73 -101.62  -35.83  -35.83  -31.33  -31.32  -31.32
  2 A"    8 A'    9 A'   10 A'   11 A'   12 A'   13 A'    3 A"                 
-31.319 -31.316 -31.316 -24.719 -22.976 -22.976 -22.975 -22.974
 14 A'   15 A'    4 A"   16 A'   17 A'   18 A'    5 A"    6 A"                 
-22.974 -22.969 -22.969 -22.969 -22.967 -22.967 -10.368 -10.255
 19 A'   20 A'   21 A'    7 A"   22 A'    8 A"   23 A'   24 A'                 
 -9.538  -7.302  -7.294  -7.291  -6.399  -6.392  -4.814  -4.807
 25 A'   26 A'    9 A"   27 A'   28 A'   29 A'   30 A'   31 A'                 
 -4.798  -4.794  -4.790  -4.787  -2.102  -2.088  -2.080  -2.077
 32 A'   10 A"   33 A'   11 A"   34 A'   35 A'   36 A'   12 A"                 
 -2.067  -2.067  -2.061  -2.061  -2.053  -2.053  -1.270  -1.028
 13 A"   37 A'   14 A"   38 A'   15 A"   39 A'   40 A'   41 A'                 
 -0.992  -0.679  -0.667  -0.593  -0.542  -0.528  -0.525  -0.490
 42 A'   43 A'   44 A'   45 A'   46 A'   47 A'   16 A"   17 A"                 
 -0.460  -0.415  -0.408  -0.378  -0.340  -0.259  -0.209  -0.152
 48 A'   49 A'   18 A"   50 A'   51 A'   19 A"   20 A"   52 A'                 
 -- Virtual --                   
 -0.122  -0.110  -0.015   0.009   0.017   0.029   0.038   0.056
 21 A"   53 A'   54 A'   55 A'   56 A'   57 A'   22 A"   58 A'                 
  0.067   0.075   0.086   0.097   0.108   0.113   0.123   0.137
 59 A'   60 A'   23 A"   61 A'   62 A'   24 A"   63 A'   64 A'                 
  0.146   0.189   0.193   0.210   0.246   0.247   0.250   0.281
 65 A'   66 A'   67 A'   25 A"   26 A"   68 A'   27 A"   69 A'                 
  0.288   0.306   0.324   0.342   0.361   0.387   0.391   0.399
 70 A'   28 A"   71 A'   72 A'   73 A'   29 A"   74 A'   75 A'                 
  0.406   0.430   0.461   0.464   0.471   0.495   0.499   0.523
 30 A"   76 A'   31 A"   77 A'   78 A'   32 A"   79 A'   80 A'                 
  0.544   0.586   0.600   0.606   0.647   0.675   0.730   0.761
 81 A'   82 A'   33 A"   34 A"   83 A'   84 A'   85 A'   86 A'                 
  0.766   0.789   0.849   0.858   0.911   0.931   1.010   1.079
 35 A"   36 A"   87 A'   88 A'   89 A'   90 A'   91 A'   92 A'                 
  1.191   1.238   1.265   1.277   1.300   1.319   1.361   1.376
 37 A"   93 A'   38 A"   94 A'   95 A'   39 A"   96 A'   40 A"                 
  1.380   1.389   1.424   1.444   1.461   1.477   1.596   1.617
 97 A'   41 A"   98 A'   99 A'   42 A"  100 A'  101 A'   43 A"                 
  1.634   1.758   1.895   1.907   2.074   2.203   2.273   2.384
102 A'  103 A'  104 A'  105 A'  106 A'   44 A"  107 A'  108 A'                 
  2.576   2.642   2.715   2.823   2.942   3.252   3.743   3.786
 45 A"   46 A"  109 A'  110 A'  111 A'  112 A'   47 A"  113 A'                 
  3.895   3.918   3.947   3.963   4.002   4.010   4.030   4.048
 48 A"   49 A"   50 A"  114 A'  115 A'  116 A'   51 A"   52 A"                 
  4.063   4.162   4.383   4.460   4.465   4.600   4.631   5.943
117 A'  118 A'  119 A'  120 A'  121 A'  122 A'  123 A'  124 A'                 
  5.962   6.013   6.122   6.139   6.273   6.306   6.364   6.499
 53 A"   54 A"  125 A'  126 A'   55 A"  127 A'  128 A'  129 A'                 
  9.837  23.404  23.427  25.756  25.916  26.374  27.854  28.027
130 A'  131 A'  132 A'   56 A"  133 A'  134 A'  135 A'  136 A'                 
 28.281  28.315  28.348  28.391  28.418  28.497  28.505  28.520
137 A'   57 A"   58 A"  138 A'  139 A'  140 A'   59 A"   60 A"                 
 28.548  28.556  28.564  28.568  28.638  28.650  28.826  28.848
141 A'  142 A'   61 A"   62 A"  143 A'  144 A'  145 A'  146 A'                 
 66.731 127.862 127.865 127.895 127.955 127.975 128.075 151.681
147 A'  148 A'   63 A"   64 A"  149 A'  150 A'  151 A'  152 A'                 
151.820 215.8541901.8531902.000
153 A'  154 A'  155 A'  156 A'                                                 

 Beta MOs, Restricted
 -- Occupied --                  
*******-1165.89 -176.33 -176.33 -165.73 -165.73 -165.73 -165.73
  1 A'    2 A'    3 A'    4 A'    5 A'    6 A'    1 A"    7 A'                 
-165.73 -165.73 -101.62  -35.83  -35.83  -31.33  -31.32  -31.32
  2 A"    8 A'    9 A'   10 A'   11 A'   12 A'   13 A'    3 A"                 
-31.319 -31.316 -31.316 -24.719 -22.976 -22.976 -22.975 -22.974
 14 A'   15 A'    4 A"   16 A'   17 A'   18 A'    5 A"    6 A"                 
-22.974 -22.969 -22.969 -22.969 -22.967 -22.967 -10.368 -10.255
 19 A'   20 A'   21 A'    7 A"   22 A'    8 A"   23 A'   24 A'                 
 -9.538  -7.302  -7.294  -7.291  -6.399  -6.392  -4.814  -4.807
 25 A'   26 A'    9 A"   27 A'   28 A'   29 A'   30 A'   31 A'                 
 -4.798  -4.794  -4.790  -4.787  -2.102  -2.088  -2.080  -2.077
 32 A'   10 A"   33 A'   11 A"   34 A'   35 A'   36 A'   12 A"                 
 -2.067  -2.067  -2.061  -2.061  -2.053  -2.053  -1.270  -1.028
 13 A"   37 A'   14 A"   38 A'   15 A"   39 A'   40 A'   41 A'                 
 -0.992  -0.679  -0.667  -0.593  -0.542  -0.528  -0.525  -0.490
 42 A'   43 A'   44 A'   45 A'   46 A'   47 A'   16 A"   17 A"                 
 -0.460  -0.415  -0.408  -0.378  -0.340  -0.259  -0.209  -0.152
 48 A'   49 A'   18 A"   50 A'   51 A'   19 A"   20 A"   52 A'                 
 -- Virtual --                   
 -0.122  -0.110  -0.015   0.009   0.017   0.029   0.038   0.056
 21 A"   53 A'   54 A'   55 A'   56 A'   57 A'   22 A"   58 A'                 
  0.067   0.075   0.086   0.097   0.108   0.113   0.123   0.137
 59 A'   60 A'   23 A"   61 A'   62 A'   24 A"   63 A'   64 A'                 
  0.146   0.189   0.193   0.210   0.246   0.247   0.250   0.281
 65 A'   66 A'   67 A'   25 A"   26 A"   68 A'   27 A"   69 A'                 
  0.288   0.306   0.324   0.342   0.361   0.387   0.391   0.399
 70 A'   28 A"   71 A'   72 A'   73 A'   29 A"   74 A'   75 A'                 
  0.406   0.430   0.461   0.464   0.471   0.495   0.499   0.523
 30 A"   76 A'   31 A"   77 A'   78 A'   32 A"   79 A'   80 A'                 
  0.544   0.586   0.600   0.606   0.647   0.675   0.730   0.761
 81 A'   82 A'   33 A"   34 A"   83 A'   84 A'   85 A'   86 A'                 
  0.766   0.789   0.849   0.858   0.911   0.931   1.010   1.079
 35 A"   36 A"   87 A'   88 A'   89 A'   90 A'   91 A'   92 A'                 
  1.191   1.238   1.265   1.277   1.300   1.319   1.361   1.376
 37 A"   93 A'   38 A"   94 A'   95 A'   39 A"   96 A'   40 A"                 
  1.380   1.389   1.424   1.444   1.461   1.477   1.596   1.617
 97 A'   41 A"   98 A'   99 A'   42 A"  100 A'  101 A'   43 A"                 
  1.634   1.758   1.895   1.907   2.074   2.203   2.273   2.384
102 A'  103 A'  104 A'  105 A'  106 A'   44 A"  107 A'  108 A'                 
  2.576   2.642   2.715   2.823   2.942   3.252   3.743   3.786
 45 A"   46 A"  109 A'  110 A'  111 A'  112 A'   47 A"  113 A'                 
  3.895   3.918   3.947   3.963   4.002   4.010   4.030   4.048
 48 A"   49 A"   50 A"  114 A'  115 A'  116 A'   51 A"   52 A"                 
  4.063   4.162   4.383   4.460   4.465   4.600   4.631   5.943
117 A'  118 A'  119 A'  120 A'  121 A'  122 A'  123 A'  124 A'                 
  5.962   6.013   6.122   6.139   6.273   6.306   6.364   6.499
 53 A"   54 A"  125 A'  126 A'   55 A"  127 A'  128 A'  129 A'                 
  9.837  23.404  23.427  25.756  25.916  26.374  27.854  28.027
130 A'  131 A'  132 A'   56 A"  133 A'  134 A'  135 A'  136 A'                 
 28.281  28.315  28.348  28.391  28.418  28.497  28.505  28.520
137 A'   57 A"   58 A"  138 A'  139 A'  140 A'   59 A"   60 A"                 
 28.548  28.556  28.564  28.568  28.638  28.650  28.826  28.848
141 A'  142 A'   61 A"   62 A"  143 A'  144 A'  145 A'  146 A'                 
 66.731 127.862 127.865 127.895 127.955 127.975 128.075 151.681
147 A'  148 A'   63 A"   64 A"  149 A'  150 A'  151 A'  152 A'                 
151.820 215.8541901.8531902.000
153 A'  154 A'  155 A'  156 A'                                                 
 --------------------------------------------------------------

          Ground-State Mulliken Net Atomic Charges

     Atom                 Charge (a.u.)
  ----------------------------------------
      1 Cl                    0.385248
      2 I                     0.261299
      3 F                    -0.044979
      4 I                     0.215965
      5 C                    -0.328361
      6 C                    -0.489171
  ----------------------------------------
  Sum of atomic charges =     0.000000

 -----------------------------------------------------------------
                    Cartesian Multipole Moments
 -----------------------------------------------------------------
    Charge (ESU x 10^10)
                 0.0000
    Dipole Moment (Debye)
         X       0.0088      Y       1.2659      Z       0.0000
       Tot       1.2659
    Quadrupole Moments (Debye-Ang)
        XX     -76.8659     XY       2.6871     YY     -92.7134
        XZ       0.0000     YZ      -0.0000     ZZ     -84.5406
    Octopole Moments (Debye-Ang^2)
       XXX     -26.9713    XXY      13.5404    XYY     -19.5368
       YYY       1.6960    XXZ       0.0000    XYZ      -0.0000
       YYZ       0.0000    XZZ     -11.3649    YZZ      -1.1281
       ZZZ       0.0000
    Hexadecapole Moments (Debye-Ang^3)
      XXXX   -1507.4241   XXXY      36.5665   XXYY    -371.8104
      XYYY     -16.0984   YYYY    -664.3425   XXXZ       0.0000
      XXYZ       0.0000   XYYZ      -0.0000   YYYZ      -0.0000
      XXZZ    -286.7848   XYZZ      -6.7308   YYZZ    -127.5196
      XZZZ       0.0000   YZZZ      -0.0000   ZZZZ    -107.3695
 -----------------------------------------------------------------
 Calculating analytic gradient of the SCF energy
 Gradient of SCF Energy
            1           2           3           4           5           6
    1  -0.1409189   0.2288327   0.0714425   0.4035253   0.1963692  -0.7592509
    2  -0.2509657  -0.9024849   0.1025815   0.8320438   0.1266982   0.0921271
    3   0.0000000  -0.0000000  -0.0000000   0.0000000   0.0000000   0.0000000
 Max gradient component =       9.025E-01
 RMS gradient           =       3.697E-01
 Gradient time:  CPU 18.40 s  wall 4.71 s
 Geometry Optimization Parameters
   NAtoms,    NIC,     NZ,  NCons,   NDum,   NFix, NCnnct, MaxDiis
        6      37       0       0       0       0       0       0


** GEOMETRY OPTIMIZATION IN DELOCALIZED INTERNAL COORDINATES **
   Searching for a Minimum

   Optimization Cycle:   3

                       Coordinates (Angstroms)
     ATOM                X               Y               Z
      1  Cl        3.2670978957    0.6263780687    0.0000000000
      2  I        -0.8647039323    1.1336595006    0.0000000000
      3  F         3.0046574613   -1.3901869531    0.0000000000
      4  I        -1.0989529167   -1.0467656506    0.0000000000
      5  C         2.1288754129   -0.2894474749    0.0000000000
      6  C         0.1567269210   -0.0722253607    0.0000000000
   Point Group: cs    Number of degrees of freedom:     9


   Energy is -14474.390901320

 Hessian Updated using BFGS Update

 ** Taking Steepest Descent Step **
 Calculated Step too Large.  Step scaled by  0.340857
 Step Taken.  Stepsize is  0.300000

                             Maximum     Tolerance    Cnvgd?
         Gradient           0.502738      0.000300      NO
         Displacement       0.171361      0.001200      NO
         Energy change     -0.311162      0.000001      NO


 New Cartesian Coordinates Obtained by Inverse Iteration

 Displacement from previous Coordinates is:  0.180820
 ----------------------------------------------------------------
             Standard Nuclear Orientation (Angstroms)
    I     Atom           X                Y                Z
 ----------------------------------------------------------------
    1      Cl      3.2962446080     0.6402079567     0.0000000000
    2      I      -0.8892583065     1.1857977433     0.0000000000
    3      F       2.9961822484    -1.3955568429     0.0000000000
    4      I      -1.1315493012    -1.0982955098     0.0000000000
    5      C       2.1355686500    -0.2929634907     0.0000000000
    6      C       0.1865129431    -0.0777777264     0.0000000000
 ----------------------------------------------------------------
 Molecular Point Group                 Cs    NOp =  2
 Largest Abelian Subgroup              Cs    NOp =  2
 Nuclear Repulsion Energy =  1409.6484248818 hartrees
 There are       72 alpha and       72 beta electrons
 Applying Cartesian multipole field
    Component          Value
    ---------          -----
     (2,0,0)        1.00000E-11
     (0,2,0)        2.00000E-11
     (0,0,2)       -3.00000E-11
 Nucleus-field energy     =     0.0000000261 hartrees
 Requested basis set is 6-311++G(d,p)
 There are 79 shells and 220 basis functions
 A cutoff of  1.0D-11 yielded   2346 shell pairs
 There are     19471 function pairs (     21992 Cartesian)
 Smallest overlap matrix eigenvalue = 1.57E-04
 Guess MOs from SCF MO coefficient file

 -----------------------------------------------------------------------
  General SCF calculation program by
  Eric Jon Sundstrom, Paul Horn, Yuezhi Mao, Dmitri Zuev, Alec White,
  David Stuck, Shaama M.S., Shane Yost, Joonho Lee, David Small,
  Daniel Levine, Susi Lehtola, Hugh Burton, Evgeny Epifanovsky
 -----------------------------------------------------------------------
 Exchange:     0.2000 Hartree-Fock + 0.0800 Slater + 0.7200 B88
 Correlation:  0.1900 VWN1RPA + 0.8100 LYP
 Using SG-1 standard quadrature grid
 using 4 threads for integral computing
 -------------------------------------------------------
 OpenMP Integral computing Module                
 Release: version 2.0, May 2017, Q-Chem Inc. Pleasanton 
 -------------------------------------------------------
 -------------------------------------------------------
 OpenMP BLAS3 based DFT computing Module                
 Release: version 1.0, May 2013, Q-Chem Inc. Pittsburgh 
 -------------------------------------------------------
 A restricted SCF calculation will be
 performed using DIIS
 SCF converges when DIIS error is below 1.0e-08
 ---------------------------------------
  Cycle       Energy         DIIS error
 ---------------------------------------
    1  -14474.6084324678      1.40e-03  
    2  -14474.5878083757      2.15e-03  
    3  -14474.5924866492      1.79e-03  
    4  -14474.6136534210      7.48e-04  
    5  -14474.6177950751      1.05e-04  
    6  -14474.6178471901      4.00e-05  
    7  -14474.6178546290      1.64e-05  
    8  -14474.6178561317      2.66e-06  
    9  -14474.6178562425      1.33e-06  
   10  -14474.6178562822      9.72e-07  
   11  -14474.6178562988      3.04e-07  
   12  -14474.6178563001      1.21e-07  
   13  -14474.6178563005      3.37e-08  
   14  -14474.6178563004      4.41e-09  Convergence criterion met
 ---------------------------------------
 SCF time:   CPU 62.47s  wall 16.00s 
 SCF   energy in the final basis set =   -14474.6178563004
 Total energy in the final basis set =   -14474.6178563004

 --------------------------------------------------------------
             Orbital Energies (a.u.) and Symmetries
 --------------------------------------------------------------

 Alpha MOs, Restricted
 -- Occupied --                  
*******-1165.89 -176.33 -176.33 -165.73 -165.73 -165.73 -165.73
  1 A'    2 A'    3 A'    4 A'    5 A'    1 A"    6 A'    7 A'                 
-165.73 -165.73 -101.61  -35.83  -35.83  -31.32  -31.32  -31.32
  2 A"    8 A'    9 A'   10 A'   11 A'   12 A'   13 A'    3 A"                 
-31.317 -31.314 -31.313 -24.720 -22.971 -22.971 -22.970 -22.968
 14 A'   15 A'    4 A"   16 A'   17 A'   18 A'    5 A"   19 A'                 
-22.968 -22.967 -22.967 -22.967 -22.964 -22.964 -10.368 -10.262
  6 A"   20 A'   21 A'    7 A"   22 A'    8 A"   23 A'   24 A'                 
 -9.533  -7.296  -7.288  -7.286  -6.389  -6.385  -4.803  -4.799
 25 A'   26 A'    9 A"   27 A'   28 A'   29 A'   30 A'   31 A'                 
 -4.789  -4.786  -4.784  -4.782  -2.084  -2.074  -2.070  -2.066
 32 A'   10 A"   33 A'   11 A"   34 A'   35 A'   36 A'   12 A"                 
 -2.060  -2.060  -2.052  -2.052  -2.047  -2.047  -1.270  -0.986
 13 A"   37 A'   14 A"   38 A'   15 A"   39 A'   40 A'   41 A'                 
 -0.978  -0.671  -0.666  -0.587  -0.538  -0.523  -0.520  -0.462
 42 A'   43 A'   44 A'   45 A'   46 A'   47 A'   16 A"   17 A"                 
 -0.453  -0.413  -0.403  -0.375  -0.340  -0.262  -0.210  -0.165
 48 A'   49 A'   18 A"   50 A'   51 A'   19 A"   20 A"   52 A'                 
 -- Virtual --                   
 -0.118  -0.104  -0.017   0.008   0.016   0.031   0.043   0.055
 21 A"   53 A'   54 A'   55 A'   56 A'   57 A'   22 A"   58 A'                 
  0.068   0.073   0.088   0.097   0.107   0.114   0.123   0.135
 59 A'   60 A'   23 A"   61 A'   62 A'   24 A"   63 A'   64 A'                 
  0.146   0.189   0.192   0.209   0.245   0.246   0.255   0.270
 65 A'   66 A'   67 A'   25 A"   26 A"   68 A'   27 A"   69 A'                 
  0.282   0.304   0.323   0.339   0.361   0.382   0.397   0.400
 70 A'   28 A"   71 A'   72 A'   73 A'   29 A"   74 A'   75 A'                 
  0.414   0.430   0.457   0.462   0.472   0.488   0.491   0.503
 30 A"   76 A'   77 A'   78 A'   31 A"   32 A"   79 A'   80 A'                 
  0.552   0.584   0.584   0.600   0.653   0.679   0.731   0.764
 81 A'   33 A"   82 A'   34 A"   83 A'   84 A'   85 A'   86 A'                 
  0.770   0.798   0.821   0.838   0.893   0.922   1.005   1.081
 35 A"   36 A"   87 A'   88 A'   89 A'   90 A'   91 A'   92 A'                 
  1.187   1.220   1.270   1.283   1.311   1.327   1.364   1.374
 37 A"   93 A'   38 A"   94 A'   95 A'   39 A"   96 A'   40 A"                 
  1.382   1.383   1.418   1.442   1.466   1.475   1.598   1.610
 97 A'   41 A"   98 A'   99 A'   42 A"  100 A'  101 A'   43 A"                 
  1.625   1.745   1.891   1.921   2.065   2.209   2.274   2.399
102 A'  103 A'  104 A'  105 A'  106 A'   44 A"  107 A'  108 A'                 
  2.581   2.647   2.708   2.794   2.945   3.256   3.743   3.780
 45 A"   46 A"  109 A'  110 A'  111 A'  112 A'   47 A"  113 A'                 
  3.901   3.907   3.955   3.963   4.001   4.011   4.037   4.050
 48 A"   49 A"   50 A"  114 A'  115 A'  116 A'   51 A"   52 A"                 
  4.110   4.140   4.337   4.372   4.402   4.583   4.619   5.959
117 A'  118 A'  119 A'  120 A'  121 A'  122 A'  123 A'   53 A"                 
  6.001   6.015   6.105   6.133   6.247   6.272   6.363   6.499
124 A'   54 A"  125 A'  126 A'  127 A'   55 A"  128 A'  129 A'                 
  9.820  23.358  23.391  25.763  25.909  26.339  27.854  27.992
130 A'  131 A'  132 A'   56 A"  133 A'  134 A'  135 A'  136 A'                 
 28.300  28.313  28.351  28.392  28.418  28.490  28.501  28.524
137 A'   57 A"   58 A"  138 A'  139 A'  140 A'   59 A"   60 A"                 
 28.549  28.553  28.562  28.573  28.620  28.633  28.788  28.791
141 A'  142 A'   61 A"   62 A"  143 A'  144 A'  145 A'  146 A'                 
 66.729 127.863 127.888 127.895 127.945 127.971 128.037 151.669
147 A'   63 A"  148 A'   64 A"  149 A'  150 A'  151 A'  152 A'                 
151.785 215.8301901.8401901.960
153 A'  154 A'  155 A'  156 A'                                                 

 Beta MOs, Restricted
 -- Occupied --                  
*******-1165.89 -176.33 -176.33 -165.73 -165.73 -165.73 -165.73
  1 A'    2 A'    3 A'    4 A'    5 A'    1 A"    6 A'    7 A'                 
-165.73 -165.73 -101.61  -35.83  -35.83  -31.32  -31.32  -31.32
  2 A"    8 A'    9 A'   10 A'   11 A'   12 A'   13 A'    3 A"                 
-31.317 -31.314 -31.313 -24.720 -22.971 -22.971 -22.970 -22.968
 14 A'   15 A'    4 A"   16 A'   17 A'   18 A'    5 A"   19 A'                 
-22.968 -22.967 -22.967 -22.967 -22.964 -22.964 -10.368 -10.262
  6 A"   20 A'   21 A'    7 A"   22 A'    8 A"   23 A'   24 A'                 
 -9.533  -7.296  -7.288  -7.286  -6.389  -6.385  -4.803  -4.799
 25 A'   26 A'    9 A"   27 A'   28 A'   29 A'   30 A'   31 A'                 
 -4.789  -4.786  -4.784  -4.782  -2.084  -2.074  -2.070  -2.066
 32 A'   10 A"   33 A'   11 A"   34 A'   35 A'   36 A'   12 A"                 
 -2.060  -2.060  -2.052  -2.052  -2.047  -2.047  -1.270  -0.986
 13 A"   37 A'   14 A"   38 A'   15 A"   39 A'   40 A'   41 A'                 
 -0.978  -0.671  -0.666  -0.587  -0.538  -0.523  -0.520  -0.462
 42 A'   43 A'   44 A'   45 A'   46 A'   47 A'   16 A"   17 A"                 
 -0.453  -0.413  -0.403  -0.375  -0.340  -0.262  -0.210  -0.165
 48 A'   49 A'   18 A"   50 A'   51 A'   19 A"   20 A"   52 A'                 
 -- Virtual --                   
 -0.118  -0.104  -0.017   0.008   0.016   0.031   0.043   0.055
 21 A"   53 A'   54 A'   55 A'   56 A'   57 A'   22 A"   58 A'                 
  0.068   0.073   0.088   0.097   0.107   0.114   0.123   0.135
 59 A'   60 A'   23 A"   61 A'   62 A'   24 A"   63 A'   64 A'                 
  0.146   0.189   0.192   0.209   0.245   0.246   0.255   0.270
 65 A'   66 A'   67 A'   25 A"   26 A"   68 A'   27 A"   69 A'                 
  0.282   0.304   0.323   0.339   0.361   0.382   0.397   0.400
 70 A'   28 A"   71 A'   72 A'   73 A'   29 A"   74 A'   75 A'                 
  0.414   0.430   0.457   0.462   0.472   0.488   0.491   0.503
 30 A"   76 A'   77 A'   78 A'   31 A"   32 A"   79 A'   80 A'                 
  0.552   0.584   0.584   0.600   0.653   0.679   0.731   0.764
 81 A'   33 A"   82 A'   34 A"   83 A'   84 A'   85 A'   86 A'                 
  0.770   0.798   0.821   0.838   0.893   0.922   1.005   1.081
 35 A"   36 A"   87 A'   88 A'   89 A'   90 A'   91 A'   92 A'                 
  1.187   1.220   1.270   1.283   1.311   1.327   1.364   1.374
 37 A"   93 A'   38 A"   94 A'   95 A'   39 A"   96 A'   40 A"                 
  1.382   1.383   1.418   1.442   1.466   1.475   1.598   1.610
 97 A'   41 A"   98 A'   99 A'   42 A"  100 A'  101 A'   43 A"                 
  1.625   1.745   1.891   1.921   2.065   2.209   2.274   2.399
102 A'  103 A'  104 A'  105 A'  106 A'   44 A"  107 A'  108 A'                 
  2.581   2.647   2.708   2.794   2.945   3.256   3.743   3.780
 45 A"   46 A"  109 A'  110 A'  111 A'  112 A'   47 A"  113 A'                 
  3.901   3.907   3.955   3.963   4.001   4.011   4.037   4.050
 48 A"   49 A"   50 A"  114 A'  115 A'  116 A'   51 A"   52 A"                 
  4.110   4.140   4.337   4.372   4.402   4.583   4.619   5.959
117 A'  118 A'  119 A'  120 A'  121 A'  122 A'  123 A'   53 A"                 
  6.001   6.015   6.105   6.133   6.247   6.272   6.363   6.499
124 A'   54 A"  125 A'  126 A'  127 A'   55 A"  128 A'  129 A'                 
  9.820  23.358  23.391  25.763  25.909  26.339  27.854  27.992
130 A'  131 A'  132 A'   56 A"  133 A'  134 A'  135 A'  136 A'                 
 28.300  28.313  28.351  28.392  28.418  28.490  28.501  28.524
137 A'   57 A"   58 A"  138 A'  139 A'  140 A'   59 A"   60 A"                 
 28.549  28.553  28.562  28.573  28.620  28.633  28.788  28.791
141 A'  142 A'   61 A"   62 A"  143 A'  144 A'  145 A'  146 A'                 
 66.729 127.863 127.888 127.895 127.945 127.971 128.037 151.669
147 A'   63 A"  148 A'   64 A"  149 A'  150 A'  151 A'  152 A'                 
151.785 215.8301901.8401901.960
153 A'  154 A'  155 A'  156 A'                                                 
 --------------------------------------------------------------

          Ground-State Mulliken Net Atomic Charges

     Atom                 Charge (a.u.)
  ----------------------------------------
      1 Cl                    0.363125
      2 I                     0.216004
      3 F                    -0.038696
      4 I                     0.202377
      5 C                    -0.332890
      6 C                    -0.409920
  ----------------------------------------
  Sum of atomic charges =     0.000000

 -----------------------------------------------------------------
                    Cartesian Multipole Moments
 -----------------------------------------------------------------
    Charge (ESU x 10^10)
                 0.0000
    Dipole Moment (Debye)
         X      -0.3090      Y       1.0697      Z       0.0000
       Tot       1.1134
    Quadrupole Moments (Debye-Ang)
        XX     -77.4003     XY       2.6176     YY     -91.7250
        XZ       0.0000     YZ      -0.0000     ZZ     -84.9278
    Octopole Moments (Debye-Ang^2)
       XXX     -27.4853    XXY      12.3300    XYY     -19.1898
       YYY       0.5854    XXZ       0.0000    XYZ       0.0000
       YYZ      -0.0000    XZZ     -10.7667    YZZ      -1.3248
       ZZZ      -0.0000
    Hexadecapole Moments (Debye-Ang^3)
      XXXX   -1547.5451   XXXY      31.7777   XXYY    -380.9377
      XYYY     -20.0319   YYYY    -696.8621   XXXZ       0.0000
      XXYZ       0.0000   XYYZ      -0.0000   YYYZ      -0.0000
      XXZZ    -293.6245   XYZZ      -8.0414   YYZZ    -133.2264
      XZZZ       0.0000   YZZZ      -0.0000   ZZZZ    -107.9747
 -----------------------------------------------------------------
 Calculating analytic gradient of the SCF energy
 Gradient of SCF Energy
            1           2           3           4           5           6
    1  -0.1126987   0.1454057   0.0710546   0.2747915   0.1756758  -0.5542288
    2  -0.2172686  -0.6647839   0.0936100   0.6126091   0.1012126   0.0746208
    3   0.0000000   0.0000000   0.0000000   0.0000000  -0.0000000  -0.0000000
 Max gradient component =       6.648E-01
 RMS gradient           =       2.730E-01
 Gradient time:  CPU 17.95 s  wall 4.59 s
 Geometry Optimization Parameters
   NAtoms,    NIC,     NZ,  NCons,   NDum,   NFix, NCnnct, MaxDiis
        6      37       0       0       0       0       0       0


** GEOMETRY OPTIMIZATION IN DELOCALIZED INTERNAL COORDINATES **
   Searching for a Minimum

   Optimization Cycle:   4

                       Coordinates (Angstroms)
     ATOM                X               Y               Z
      1  Cl        3.2962446080    0.6402079567    0.0000000000
      2  I        -0.8892583065    1.1857977433    0.0000000000
      3  F         2.9961822484   -1.3955568429    0.0000000000
      4  I        -1.1315493012   -1.0982955098    0.0000000000
      5  C         2.1355686500   -0.2929634907    0.0000000000
      6  C         0.1865129431   -0.0777777264    0.0000000000
   Point Group: cs    Number of degrees of freedom:     9


   Energy is -14474.617856300

 Hessian Updated using BFGS Update

 ** Taking Steepest Descent Step **
 Calculated Step too Large.  Step scaled by  0.463570
 Step Taken.  Stepsize is  0.300000

                             Maximum     Tolerance    Cnvgd?
         Gradient           0.385260      0.000300      NO
         Displacement       0.178595      0.001200      NO
         Energy change     -0.226955      0.000001      NO


 New Cartesian Coordinates Obtained by Inverse Iteration

 Displacement from previous Coordinates is:  0.174954
 ----------------------------------------------------------------
             Standard Nuclear Orientation (Angstroms)
    I     Atom           X                Y                Z
 ----------------------------------------------------------------
    1      Cl      3.3177035623     0.6587319981     0.0000000000
    2      I      -0.9003535884     1.2376430383     0.0000000000
    3      F       2.9768220012    -1.4006418667     0.0000000000
    4      I      -1.1550065879    -1.1517218193     0.0000000000
    5      C       2.1353065127    -0.2965829090     0.0000000000
    6      C       0.2192289419    -0.0860163112     0.0000000000
 ----------------------------------------------------------------
 Molecular Point Group                 Cs    NOp =  2
 Largest Abelian Subgroup              Cs    NOp =  2
 Nuclear Repulsion Energy =  1368.0719464985 hartrees
 There are       72 alpha and       72 beta electrons
 Applying Cartesian multipole field
    Component          Value
    ---------          -----
     (2,0,0)        1.00000E-11
     (0,2,0)        2.00000E-11
     (0,0,2)       -3.00000E-11
 Nucleus-field energy     =     0.0000000272 hartrees
 Requested basis set is 6-311++G(d,p)
 There are 79 shells and 220 basis functions
 A cutoff of  1.0D-11 yielded   2338 shell pairs
 There are     19441 function pairs (     21960 Cartesian)
 Smallest overlap matrix eigenvalue = 1.51E-04
 Guess MOs from SCF MO coefficient file

 -----------------------------------------------------------------------
  General SCF calculation program by
  Eric Jon Sundstrom, Paul Horn, Yuezhi Mao, Dmitri Zuev, Alec White,
  David Stuck, Shaama M.S., Shane Yost, Joonho Lee, David Small,
  Daniel Levine, Susi Lehtola, Hugh Burton, Evgeny Epifanovsky
 -----------------------------------------------------------------------
 Exchange:     0.2000 Hartree-Fock + 0.0800 Slater + 0.7200 B88
 Correlation:  0.1900 VWN1RPA + 0.8100 LYP
 Using SG-1 standard quadrature grid
 using 4 threads for integral computing
 -------------------------------------------------------
 OpenMP Integral computing Module                
 Release: version 2.0, May 2017, Q-Chem Inc. Pleasanton 
 -------------------------------------------------------
 -------------------------------------------------------
 OpenMP BLAS3 based DFT computing Module                
 Release: version 1.0, May 2013, Q-Chem Inc. Pittsburgh 
 -------------------------------------------------------
 A restricted SCF calculation will be
 performed using DIIS
 SCF converges when DIIS error is below 1.0e-08
 ---------------------------------------
  Cycle       Energy         DIIS error
 ---------------------------------------
    1  -14474.7775588888      1.16e-03  
    2  -14474.7669317282      1.66e-03  
    3  -14474.7684196146      1.46e-03  
    4  -14474.7820174020      6.08e-04  
    5  -14474.7847355934      8.34e-05  
    6  -14474.7847701071      2.96e-05  
    7  -14474.7847738270      1.18e-05  
    8  -14474.7847744963      1.58e-06  
    9  -14474.7847745102      6.12e-07  
   10  -14474.7847745120      2.47e-07  
   11  -14474.7847745123      9.83e-08  
   12  -14474.7847745125      1.83e-08  
   13  -14474.7847745125      7.64e-09  Convergence criterion met
 ---------------------------------------
 SCF time:   CPU 57.30s  wall 15.00s 
 SCF   energy in the final basis set =   -14474.7847745125
 Total energy in the final basis set =   -14474.7847745125

 --------------------------------------------------------------
             Orbital Energies (a.u.) and Symmetries
 --------------------------------------------------------------

 Alpha MOs, Restricted
 -- Occupied --                  
*******-1165.89 -176.33 -176.32 -165.73 -165.73 -165.73 -165.73
  1 A'    2 A'    3 A'    4 A'    5 A'    1 A"    6 A'    7 A'                 
-165.73 -165.73 -101.61  -35.83  -35.82  -31.32  -31.32  -31.31
  2 A"    8 A'    9 A'   10 A'   11 A'   12 A'   13 A'   14 A'                 
-31.314 -31.311 -31.311 -24.723 -22.969 -22.968 -22.968 -22.966
  3 A"   15 A'    4 A"   16 A'   17 A'   18 A'    5 A"   19 A'                 
-22.965 -22.965 -22.965 -22.965 -22.962 -22.962 -10.369 -10.270
 20 A'    6 A"   21 A'    7 A"   22 A'    8 A"   23 A'   24 A'                 
 -9.528  -7.292  -7.283  -7.281  -6.383  -6.380  -4.797  -4.793
 25 A'   26 A'    9 A"   27 A'   28 A'   29 A'   30 A'   31 A'                 
 -4.782  -4.780  -4.779  -4.777  -2.072  -2.065  -2.063  -2.059
 32 A'   10 A"   33 A'   11 A"   34 A'   35 A'   36 A'   12 A"                 
 -2.055  -2.055  -2.046  -2.046  -2.042  -2.042  -1.271  -0.967
 37 A'   13 A"   38 A'   14 A"   15 A"   39 A'   40 A'   41 A'                 
 -0.943  -0.667  -0.665  -0.584  -0.536  -0.519  -0.517  -0.447
 42 A'   43 A'   44 A'   45 A'   46 A'   47 A'   16 A"   48 A'                 
 -0.437  -0.409  -0.399  -0.371  -0.341  -0.265  -0.212  -0.179
 17 A"   49 A'   18 A"   50 A'   51 A'   19 A"   20 A"   52 A'                 
 -- Virtual --                   
 -0.114  -0.098  -0.019   0.008   0.013   0.033   0.046   0.050
 21 A"   53 A'   54 A'   55 A'   56 A'   57 A'   22 A"   58 A'                 
  0.066   0.074   0.091   0.097   0.108   0.115   0.123   0.133
 59 A'   60 A'   23 A"   61 A'   62 A'   24 A"   63 A'   64 A'                 
  0.146   0.191   0.192   0.209   0.243   0.245   0.259   0.263
 65 A'   66 A'   67 A'   25 A"   26 A"   68 A'   69 A'   27 A"                 
  0.277   0.304   0.320   0.338   0.361   0.379   0.397   0.403
 70 A'   28 A"   71 A'   72 A'   73 A'   29 A"   74 A'   75 A'                 
  0.421   0.429   0.447   0.463   0.471   0.476   0.488   0.490
 30 A"   76 A'   77 A'   78 A'   31 A"   79 A'   80 A'   32 A"                 
  0.561   0.563   0.583   0.599   0.658   0.687   0.730   0.762
 81 A'   33 A"   82 A'   34 A"   83 A'   84 A'   85 A'   86 A'                 
  0.776   0.799   0.805   0.819   0.871   0.919   0.998   1.084
 35 A"   87 A'   36 A"   88 A'   89 A'   90 A'   91 A'   92 A'                 
  1.181   1.201   1.270   1.288   1.328   1.330   1.366   1.368
 37 A"   93 A'   38 A"   94 A'   95 A'   39 A"   40 A"   96 A'                 
  1.382   1.391   1.409   1.440   1.470   1.473   1.602   1.606
 41 A"   97 A'   98 A'   99 A'   42 A"  100 A'  101 A'   43 A"                 
  1.618   1.726   1.887   1.933   2.060   2.213   2.275   2.413
102 A'  103 A'  104 A'  105 A'  106 A'   44 A"  107 A'  108 A'                 
  2.582   2.655   2.700   2.777   2.951   3.271   3.742   3.773
 45 A"   46 A"  109 A'  110 A'  111 A'  112 A'   47 A"  113 A'                 
  3.898   3.909   3.961   3.964   3.997   4.010   4.031   4.063
 48 A"   49 A"   50 A"  114 A'  115 A'  116 A'   51 A"   52 A"                 
  4.110   4.163   4.253   4.312   4.415   4.550   4.627   5.959
117 A'  118 A'  119 A'  120 A'  121 A'  122 A'  123 A'   53 A"                 
  6.014   6.040   6.077   6.140   6.194   6.271   6.361   6.501
 54 A"  124 A'  125 A'  126 A'  127 A'   55 A"  128 A'  129 A'                 
  9.802  23.318  23.375  25.769  25.902  26.314  27.859  27.958
130 A'  131 A'  132 A'   56 A"  133 A'  134 A'  135 A'  136 A'                 
 28.312  28.330  28.352  28.390  28.413  28.448  28.497  28.526
 57 A"  137 A'   58 A"  138 A'  139 A'  140 A'   59 A"   60 A"                 
 28.548  28.551  28.560  28.578  28.602  28.657  28.748  28.749
141 A'  142 A'   61 A"   62 A"  143 A'  144 A'  145 A'  146 A'                 
 66.725 127.862 127.893 127.907 127.931 127.971 128.002 151.667
147 A'   63 A"   64 A"  148 A'  149 A'  150 A'  151 A'  152 A'                 
151.749 215.8041901.8371901.920
153 A'  154 A'  155 A'  156 A'                                                 

 Beta MOs, Restricted
 -- Occupied --                  
*******-1165.89 -176.33 -176.32 -165.73 -165.73 -165.73 -165.73
  1 A'    2 A'    3 A'    4 A'    5 A'    1 A"    6 A'    7 A'                 
-165.73 -165.73 -101.61  -35.83  -35.82  -31.32  -31.32  -31.31
  2 A"    8 A'    9 A'   10 A'   11 A'   12 A'   13 A'   14 A'                 
-31.314 -31.311 -31.311 -24.723 -22.969 -22.968 -22.968 -22.966
  3 A"   15 A'    4 A"   16 A'   17 A'   18 A'    5 A"   19 A'                 
-22.965 -22.965 -22.965 -22.965 -22.962 -22.962 -10.369 -10.270
 20 A'    6 A"   21 A'    7 A"   22 A'    8 A"   23 A'   24 A'                 
 -9.528  -7.292  -7.283  -7.281  -6.383  -6.380  -4.797  -4.793
 25 A'   26 A'    9 A"   27 A'   28 A'   29 A'   30 A'   31 A'                 
 -4.782  -4.780  -4.779  -4.777  -2.072  -2.065  -2.063  -2.059
 32 A'   10 A"   33 A'   11 A"   34 A'   35 A'   36 A'   12 A"                 
 -2.055  -2.055  -2.046  -2.046  -2.042  -2.042  -1.271  -0.967
 37 A'   13 A"   38 A'   14 A"   15 A"   39 A'   40 A'   41 A'                 
 -0.943  -0.667  -0.665  -0.584  -0.536  -0.519  -0.517  -0.447
 42 A'   43 A'   44 A'   45 A'   46 A'   47 A'   16 A"   48 A'                 
 -0.437  -0.409  -0.399  -0.371  -0.341  -0.265  -0.212  -0.179
 17 A"   49 A'   18 A"   50 A'   51 A'   19 A"   20 A"   52 A'                 
 -- Virtual --                   
 -0.114  -0.098  -0.019   0.008   0.013   0.033   0.046   0.050
 21 A"   53 A'   54 A'   55 A'   56 A'   57 A'   22 A"   58 A'                 
  0.066   0.074   0.091   0.097   0.108   0.115   0.123   0.133
 59 A'   60 A'   23 A"   61 A'   62 A'   24 A"   63 A'   64 A'                 
  0.146   0.191   0.192   0.209   0.243   0.245   0.259   0.263
 65 A'   66 A'   67 A'   25 A"   26 A"   68 A'   69 A'   27 A"                 
  0.277   0.304   0.320   0.338   0.361   0.379   0.397   0.403
 70 A'   28 A"   71 A'   72 A'   73 A'   29 A"   74 A'   75 A'                 
  0.421   0.429   0.447   0.463   0.471   0.476   0.488   0.490
 30 A"   76 A'   77 A'   78 A'   31 A"   79 A'   80 A'   32 A"                 
  0.561   0.563   0.583   0.599   0.658   0.687   0.730   0.762
 81 A'   33 A"   82 A'   34 A"   83 A'   84 A'   85 A'   86 A'                 
  0.776   0.799   0.805   0.819   0.871   0.919   0.998   1.084
 35 A"   87 A'   36 A"   88 A'   89 A'   90 A'   91 A'   92 A'                 
  1.181   1.201   1.270   1.288   1.328   1.330   1.366   1.368
 37 A"   93 A'   38 A"   94 A'   95 A'   39 A"   40 A"   96 A'                 
  1.382   1.391   1.409   1.440   1.470   1.473   1.602   1.606
 41 A"   97 A'   98 A'   99 A'   42 A"  100 A'  101 A'   43 A"                 
  1.618   1.726   1.887   1.933   2.060   2.213   2.275   2.413
102 A'  103 A'  104 A'  105 A'  106 A'   44 A"  107 A'  108 A'                 
  2.582   2.655   2.700   2.777   2.951   3.271   3.742   3.773
 45 A"   46 A"  109 A'  110 A'  111 A'  112 A'   47 A"  113 A'                 
  3.898   3.909   3.961   3.964   3.997   4.010   4.031   4.063
 48 A"   49 A"   50 A"  114 A'  115 A'  116 A'   51 A"   52 A"                 
  4.110   4.163   4.253   4.312   4.415   4.550   4.627   5.959
117 A'  118 A'  119 A'  120 A'  121 A'  122 A'  123 A'   53 A"                 
  6.014   6.040   6.077   6.140   6.194   6.271   6.361   6.501
 54 A"  124 A'  125 A'  126 A'  127 A'   55 A"  128 A'  129 A'                 
  9.802  23.318  23.375  25.769  25.902  26.314  27.859  27.958
130 A'  131 A'  132 A'   56 A"  133 A'  134 A'  135 A'  136 A'                 
 28.312  28.330  28.352  28.390  28.413  28.448  28.497  28.526
 57 A"  137 A'   58 A"  138 A'  139 A'  140 A'   59 A"   60 A"                 
 28.548  28.551  28.560  28.578  28.602  28.657  28.748  28.749
141 A'  142 A'   61 A"   62 A"  143 A'  144 A'  145 A'  146 A'                 
 66.725 127.862 127.893 127.907 127.931 127.971 128.002 151.667
147 A'   63 A"   64 A"  148 A'  149 A'  150 A'  151 A'  152 A'                 
151.749 215.8041901.8371901.920
153 A'  154 A'  155 A'  156 A'                                                 
 --------------------------------------------------------------

          Ground-State Mulliken Net Atomic Charges

     Atom                 Charge (a.u.)
  ----------------------------------------
      1 Cl                    0.342700
      2 I                     0.196295
      3 F                    -0.029122
      4 I                     0.189241
      5 C                    -0.341216
      6 C                    -0.357899
  ----------------------------------------
  Sum of atomic charges =     0.000000

 -----------------------------------------------------------------
                    Cartesian Multipole Moments
 -----------------------------------------------------------------
    Charge (ESU x 10^10)
                 0.0000
    Dipole Moment (Debye)
         X      -0.5390      Y       0.9714      Z      -0.0000
       Tot       1.1109
    Quadrupole Moments (Debye-Ang)
        XX     -77.8940     XY       2.4301     YY     -90.7328
        XZ       0.0000     YZ       0.0000     ZZ     -85.3219
    Octopole Moments (Debye-Ang^2)
       XXX     -28.6251    XXY      11.1793    XYY     -19.3509
       YYY       0.2227    XXZ      -0.0000    XYZ       0.0000
       YYZ      -0.0000    XZZ     -10.5036    YZZ      -1.4864
       ZZZ      -0.0000
    Hexadecapole Moments (Debye-Ang^3)
      XXXX   -1574.4516   XXXY      25.0358   XXYY    -387.8474
      XYYY     -25.9704   YYYY    -732.3829   XXXZ       0.0000
      XXYZ       0.0000   XYYZ       0.0000   YYYZ      -0.0000
      XXZZ    -298.2272   XYZZ      -9.9297   YYZZ    -139.6865
      XZZZ       0.0000   YZZZ       0.0000   ZZZZ    -108.7879
 -----------------------------------------------------------------
 Calculating analytic gradient of the SCF energy
 Gradient of SCF Energy
            1           2           3           4           5           6
    1  -0.0856711   0.0855610   0.0690661   0.1790068   0.1571926  -0.4051554
    2  -0.1838213  -0.4807533   0.0838159   0.4478782   0.0773775   0.0555030
    3  -0.0000000  -0.0000000   0.0000000   0.0000000  -0.0000000   0.0000000
 Max gradient component =       4.808E-01
 RMS gradient           =       2.003E-01
 Gradient time:  CPU 17.85 s  wall 4.57 s
 Geometry Optimization Parameters
   NAtoms,    NIC,     NZ,  NCons,   NDum,   NFix, NCnnct, MaxDiis
        6      37       0       0       0       0       0       0


** GEOMETRY OPTIMIZATION IN DELOCALIZED INTERNAL COORDINATES **
   Searching for a Minimum

   Optimization Cycle:   5

                       Coordinates (Angstroms)
     ATOM                X               Y               Z
      1  Cl        3.3177035623    0.6587319981    0.0000000000
      2  I        -0.9003535884    1.2376430383    0.0000000000
      3  F         2.9768220012   -1.4006418667    0.0000000000
      4  I        -1.1550065879   -1.1517218193    0.0000000000
      5  C         2.1353065127   -0.2965829090    0.0000000000
      6  C         0.2192289419   -0.0860163112    0.0000000000
   Point Group: cs    Number of degrees of freedom:     9


   Energy is -14474.784774512

 Hessian Updated using BFGS Update

 ** Taking Steepest Descent Step **
 Calculated Step too Large.  Step scaled by  0.629406
 Step Taken.  Stepsize is  0.300000

                             Maximum     Tolerance    Cnvgd?
         Gradient           0.291487      0.000300      NO
         Displacement       0.183463      0.001200      NO
         Energy change     -0.166918      0.000001      NO


 New Cartesian Coordinates Obtained by Inverse Iteration

 Displacement from previous Coordinates is:  0.182345
 ----------------------------------------------------------------
             Standard Nuclear Orientation (Angstroms)
    I     Atom           X                Y                Z
 ----------------------------------------------------------------
    1      Cl      3.3292504704     0.6808293835     0.0000000000
    2      I      -0.8967462423     1.2879384782     0.0000000000
    3      F       2.9404191042    -1.4061582742     0.0000000000
    4      I      -1.1615155391    -1.2081751255     0.0000000000
    5      C       2.1256843276    -0.2988362495     0.0000000000
    6      C       0.2566087211    -0.0941860825     0.0000000000
 ----------------------------------------------------------------
 Molecular Point Group                 Cs    NOp =  2
 Largest Abelian Subgroup              Cs    NOp =  2
 Nuclear Repulsion Energy =  1332.8974044552 hartrees
 There are       72 alpha and       72 beta electrons
 Applying Cartesian multipole field
    Component          Value
    ---------          -----
     (2,0,0)        1.00000E-11
     (0,2,0)        2.00000E-11
     (0,0,2)       -3.00000E-11
 Nucleus-field energy     =     0.0000000282 hartrees
 Requested basis set is 6-311++G(d,p)
 There are 79 shells and 220 basis functions
 A cutoff of  1.0D-11 yielded   2332 shell pairs
 There are     19408 function pairs (     21921 Cartesian)
 Smallest overlap matrix eigenvalue = 1.41E-04
 Guess MOs from SCF MO coefficient file

 -----------------------------------------------------------------------
  General SCF calculation program by
  Eric Jon Sundstrom, Paul Horn, Yuezhi Mao, Dmitri Zuev, Alec White,
  David Stuck, Shaama M.S., Shane Yost, Joonho Lee, David Small,
  Daniel Levine, Susi Lehtola, Hugh Burton, Evgeny Epifanovsky
 -----------------------------------------------------------------------
 Exchange:     0.2000 Hartree-Fock + 0.0800 Slater + 0.7200 B88
 Correlation:  0.1900 VWN1RPA + 0.8100 LYP
 Using SG-1 standard quadrature grid
 using 4 threads for integral computing
 -------------------------------------------------------
 OpenMP Integral computing Module                
 Release: version 2.0, May 2017, Q-Chem Inc. Pleasanton 
 -------------------------------------------------------
 -------------------------------------------------------
 OpenMP BLAS3 based DFT computing Module                
 Release: version 1.0, May 2013, Q-Chem Inc. Pittsburgh 
 -------------------------------------------------------
 A restricted SCF calculation will be
 performed using DIIS
 SCF converges when DIIS error is below 1.0e-08
 ---------------------------------------
  Cycle       Energy         DIIS error
 ---------------------------------------
    1  -14474.9035862604      9.71e-04  
    2  -14474.8995611748      1.23e-03  
    3  -14474.8987112059      1.20e-03  
    4  -14474.9076449166      4.73e-04  
    5  -14474.9092643783      7.07e-05  
    6  -14474.9092917704      2.22e-05  
    7  -14474.9092939553      8.89e-06  
    8  -14474.9092943044      1.34e-06  
    9  -14474.9092943139      5.54e-07  
   10  -14474.9092943150      1.77e-07  
   11  -14474.9092943151      5.86e-08  
   12  -14474.9092943151      1.59e-08  
   13  -14474.9092943150      3.01e-09  Convergence criterion met
 ---------------------------------------
 SCF time:   CPU 56.63s  wall 15.00s 
 SCF   energy in the final basis set =   -14474.9092943150
 Total energy in the final basis set =   -14474.9092943150

 --------------------------------------------------------------
             Orbital Energies (a.u.) and Symmetries
 --------------------------------------------------------------

 Alpha MOs, Restricted
 -- Occupied --                  
*******-1165.89 -176.33 -176.32 -165.73 -165.73 -165.73 -165.73
  1 A'    2 A'    3 A'    4 A'    5 A'    1 A"    6 A'    7 A'                 
-165.72 -165.72 -101.60  -35.82  -35.82  -31.32  -31.31  -31.31
  2 A"    8 A'    9 A'   10 A'   11 A'   12 A'   13 A'    3 A"                 
-31.312 -31.309 -31.309 -24.726 -22.967 -22.966 -22.966 -22.964
 14 A'    4 A"   15 A'   16 A'   17 A'    5 A"   18 A'   19 A'                 
-22.963 -22.963 -22.963 -22.963 -22.960 -22.960 -10.370 -10.278
  6 A"   20 A'   21 A'    7 A"   22 A'    8 A"   23 A'   24 A'                 
 -9.524  -7.288  -7.279  -7.277  -6.379  -6.377  -4.792  -4.789
 25 A'   26 A'    9 A"   27 A'   28 A'   29 A'   30 A'   31 A'                 
 -4.778  -4.777  -4.775  -4.774  -2.064  -2.059  -2.057  -2.054
 32 A'   10 A"   33 A'   11 A"   34 A'   35 A'   36 A'   12 A"                 
 -2.051  -2.051  -2.042  -2.041  -2.039  -2.038  -1.274  -0.956
 37 A'   13 A"   38 A'   14 A"   15 A"   39 A'   40 A'   41 A'                 
 -0.906  -0.670  -0.662  -0.584  -0.537  -0.517  -0.514  -0.442
 42 A'   43 A'   44 A'   45 A'   46 A'   16 A"   47 A'   48 A'                 
 -0.418  -0.406  -0.394  -0.365  -0.344  -0.268  -0.215  -0.191
 17 A"   49 A'   18 A"   50 A'   51 A'   19 A"   20 A"   52 A'                 
 -- Virtual --                   
 -0.110  -0.090  -0.019   0.006   0.009   0.035   0.045   0.050
 21 A"   53 A'   54 A'   55 A'   56 A'   57 A'   58 A'   22 A"                 
  0.066   0.076   0.093   0.097   0.110   0.115   0.122   0.132
 59 A'   60 A'   23 A"   61 A'   62 A'   24 A"   63 A'   64 A'                 
  0.146   0.192   0.197   0.209   0.241   0.242   0.251   0.271
 65 A'   66 A'   67 A'   25 A"   26 A"   68 A'   69 A'   27 A"                 
  0.273   0.306   0.317   0.337   0.359   0.376   0.392   0.403
 70 A'   28 A"   71 A'   72 A'   73 A'   29 A"   74 A'   75 A'                 
  0.427   0.429   0.439   0.460   0.464   0.467   0.481   0.498
 30 A"   76 A'   77 A'   78 A'   31 A"   79 A'   80 A'   32 A"                 
  0.543   0.569   0.583   0.598   0.659   0.695   0.726   0.759
 33 A"   81 A'   82 A'   34 A"   83 A'   84 A'   85 A'   86 A'                 
  0.783   0.783   0.806   0.812   0.854   0.917   0.992   1.089
 35 A"   87 A'   88 A'   36 A"   89 A'   90 A'   91 A'   92 A'                 
  1.172   1.183   1.268   1.299   1.329   1.340   1.358   1.370
 37 A"   93 A'   38 A"   94 A'   39 A"   95 A'   40 A"   96 A'                 
  1.378   1.395   1.408   1.441   1.473   1.475   1.609   1.610
 41 A"   97 A'   98 A'   99 A'   42 A"  100 A'  101 A'   43 A"                 
  1.613   1.702   1.883   1.947   2.060   2.216   2.274   2.426
102 A'  103 A'  104 A'  105 A'  106 A'   44 A"  107 A'  108 A'                 
  2.579   2.665   2.693   2.768   2.960   3.302   3.740   3.765
 45 A"   46 A"  109 A'  110 A'  111 A'  112 A'   47 A"  113 A'                 
  3.893   3.918   3.964   3.968   3.989   4.007   4.029   4.066
 48 A"   49 A"   50 A"  114 A'  115 A'  116 A'   51 A"   52 A"                 
  4.081   4.208   4.210   4.281   4.424   4.515   4.640   5.962
117 A'  118 A'  119 A'  120 A'  121 A'  122 A'  123 A'   53 A"                 
  6.012   6.045   6.052   6.149   6.164   6.269   6.358   6.507
 54 A"  124 A'  125 A'  126 A'  127 A'   55 A"  128 A'  129 A'                 
  9.784  23.296  23.364  25.773  25.897  26.302  27.865  27.928
130 A'  131 A'  132 A'   56 A"  133 A'  134 A'  135 A'  136 A'                 
 28.313  28.351  28.360  28.381  28.409  28.419  28.495  28.527
 57 A"   58 A"  137 A'  138 A'  139 A'  140 A'   59 A"   60 A"                 
 28.545  28.549  28.559  28.578  28.590  28.676  28.711  28.727
141 A'  142 A'   61 A"   62 A"  143 A'  144 A'  145 A'  146 A'                 
 66.721 127.863 127.891 127.914 127.917 127.971 127.979 151.669
147 A'   63 A"   64 A"  148 A'  149 A'  150 A'  151 A'  152 A'                 
151.718 215.7811901.8381901.886
153 A'  154 A'  155 A'  156 A'                                                 

 Beta MOs, Restricted
 -- Occupied --                  
*******-1165.89 -176.33 -176.32 -165.73 -165.73 -165.73 -165.73
  1 A'    2 A'    3 A'    4 A'    5 A'    1 A"    6 A'    7 A'                 
-165.72 -165.72 -101.60  -35.82  -35.82  -31.32  -31.31  -31.31
  2 A"    8 A'    9 A'   10 A'   11 A'   12 A'   13 A'    3 A"                 
-31.312 -31.309 -31.309 -24.726 -22.967 -22.966 -22.966 -22.964
 14 A'    4 A"   15 A'   16 A'   17 A'    5 A"   18 A'   19 A'                 
-22.963 -22.963 -22.963 -22.963 -22.960 -22.960 -10.370 -10.278
  6 A"   20 A'   21 A'    7 A"   22 A'    8 A"   23 A'   24 A'                 
 -9.524  -7.288  -7.279  -7.277  -6.379  -6.377  -4.792  -4.789
 25 A'   26 A'    9 A"   27 A'   28 A'   29 A'   30 A'   31 A'                 
 -4.778  -4.777  -4.775  -4.774  -2.064  -2.059  -2.057  -2.054
 32 A'   10 A"   33 A'   11 A"   34 A'   35 A'   36 A'   12 A"                 
 -2.051  -2.051  -2.042  -2.041  -2.039  -2.038  -1.274  -0.956
 37 A'   13 A"   38 A'   14 A"   15 A"   39 A'   40 A'   41 A'                 
 -0.906  -0.670  -0.662  -0.584  -0.537  -0.517  -0.514  -0.442
 42 A'   43 A'   44 A'   45 A'   46 A'   16 A"   47 A'   48 A'                 
 -0.418  -0.406  -0.394  -0.365  -0.344  -0.268  -0.215  -0.191
 17 A"   49 A'   18 A"   50 A'   51 A'   19 A"   20 A"   52 A'                 
 -- Virtual --                   
 -0.110  -0.090  -0.019   0.006   0.009   0.035   0.045   0.050
 21 A"   53 A'   54 A'   55 A'   56 A'   57 A'   58 A'   22 A"                 
  0.066   0.076   0.093   0.097   0.110   0.115   0.122   0.132
 59 A'   60 A'   23 A"   61 A'   62 A'   24 A"   63 A'   64 A'                 
  0.146   0.192   0.197   0.209   0.241   0.242   0.251   0.271
 65 A'   66 A'   67 A'   25 A"   26 A"   68 A'   69 A'   27 A"                 
  0.273   0.306   0.317   0.337   0.359   0.376   0.392   0.403
 70 A'   28 A"   71 A'   72 A'   73 A'   29 A"   74 A'   75 A'                 
  0.427   0.429   0.439   0.460   0.464   0.467   0.481   0.498
 30 A"   76 A'   77 A'   78 A'   31 A"   79 A'   80 A'   32 A"                 
  0.543   0.569   0.583   0.598   0.659   0.695   0.726   0.759
 33 A"   81 A'   82 A'   34 A"   83 A'   84 A'   85 A'   86 A'                 
  0.783   0.783   0.806   0.812   0.854   0.917   0.992   1.089
 35 A"   87 A'   88 A'   36 A"   89 A'   90 A'   91 A'   92 A'                 
  1.172   1.183   1.268   1.299   1.329   1.340   1.358   1.370
 37 A"   93 A'   38 A"   94 A'   39 A"   95 A'   40 A"   96 A'                 
  1.378   1.395   1.408   1.441   1.473   1.475   1.609   1.610
 41 A"   97 A'   98 A'   99 A'   42 A"  100 A'  101 A'   43 A"                 
  1.613   1.702   1.883   1.947   2.060   2.216   2.274   2.426
102 A'  103 A'  104 A'  105 A'  106 A'   44 A"  107 A'  108 A'                 
  2.579   2.665   2.693   2.768   2.960   3.302   3.740   3.765
 45 A"   46 A"  109 A'  110 A'  111 A'  112 A'   47 A"  113 A'                 
  3.893   3.918   3.964   3.968   3.989   4.007   4.029   4.066
 48 A"   49 A"   50 A"  114 A'  115 A'  116 A'   51 A"   52 A"                 
  4.081   4.208   4.210   4.281   4.424   4.515   4.640   5.962
117 A'  118 A'  119 A'  120 A'  121 A'  122 A'  123 A'   53 A"                 
  6.012   6.045   6.052   6.149   6.164   6.269   6.358   6.507
 54 A"  124 A'  125 A'  126 A'  127 A'   55 A"  128 A'  129 A'                 
  9.784  23.296  23.364  25.773  25.897  26.302  27.865  27.928
130 A'  131 A'  132 A'   56 A"  133 A'  134 A'  135 A'  136 A'                 
 28.313  28.351  28.360  28.381  28.409  28.419  28.495  28.527
 57 A"   58 A"  137 A'  138 A'  139 A'  140 A'   59 A"   60 A"                 
 28.545  28.549  28.559  28.578  28.590  28.676  28.711  28.727
141 A'  142 A'   61 A"   62 A"  143 A'  144 A'  145 A'  146 A'                 
 66.721 127.863 127.891 127.914 127.917 127.971 127.979 151.669
147 A'   63 A"   64 A"  148 A'  149 A'  150 A'  151 A'  152 A'                 
151.718 215.7811901.8381901.886
153 A'  154 A'  155 A'  156 A'                                                 
 --------------------------------------------------------------

          Ground-State Mulliken Net Atomic Charges

     Atom                 Charge (a.u.)
  ----------------------------------------
      1 Cl                    0.325223
      2 I                     0.186800
      3 F                    -0.017174
      4 I                     0.181227
      5 C                    -0.352902
      6 C                    -0.323173
  ----------------------------------------
  Sum of atomic charges =    -0.000000

 -----------------------------------------------------------------
                    Cartesian Multipole Moments
 -----------------------------------------------------------------
    Charge (ESU x 10^10)
                -0.0000
    Dipole Moment (Debye)
         X      -0.6760      Y       0.8827      Z      -0.0000
       Tot       1.1118
    Quadrupole Moments (Debye-Ang)
        XX     -78.3853     XY       2.2131     YY     -89.7578
        XZ      -0.0000     YZ       0.0000     ZZ     -85.6815
    Octopole Moments (Debye-Ang^2)
       XXX     -30.8438    XXY       9.9669    XYY     -20.1905
       YYY       0.2020    XXZ      -0.0000    XYZ       0.0000
       YYZ       0.0000    XZZ     -10.7692    YZZ      -1.5877
       ZZZ       0.0000
    Hexadecapole Moments (Debye-Ang^3)
      XXXX   -1582.5352   XXXY      16.8359   XXYY    -391.5522
      XYYY     -32.9317   YYYY    -770.7724   XXXZ      -0.0000
      XXYZ      -0.0000   XYYZ       0.0000   YYYZ      -0.0000
      XXZZ    -299.5042   XYZZ     -12.2192   YYZZ    -146.8396
      XZZZ      -0.0000   YZZZ       0.0000   ZZZZ    -109.6472
 -----------------------------------------------------------------
 Calculating analytic gradient of the SCF energy
 Gradient of SCF Energy
            1           2           3           4           5           6
    1  -0.0618145   0.0459732   0.0652343   0.1184694   0.1437591  -0.3116215
    2  -0.1516604  -0.3492621   0.0737461   0.3311943   0.0551379   0.0408442
    3  -0.0000000  -0.0000000   0.0000000  -0.0000000  -0.0000000   0.0000000
 Max gradient component =       3.493E-01
 RMS gradient           =       1.503E-01
 Gradient time:  CPU 17.49 s  wall 4.48 s
 Geometry Optimization Parameters
   NAtoms,    NIC,     NZ,  NCons,   NDum,   NFix, NCnnct, MaxDiis
        6      37       0       0       0       0       0       0

 Cartesian Hessian Update
 Hessian Updated using BFGS Update


** GEOMETRY OPTIMIZATION IN DELOCALIZED INTERNAL COORDINATES **
   Searching for a Minimum

   Optimization Cycle:   6

                       Coordinates (Angstroms)
     ATOM                X               Y               Z
      1  Cl        3.3292504704    0.6808293835    0.0000000000
      2  I        -0.8967462423    1.2879384782    0.0000000000
      3  F         2.9404191042   -1.4061582742    0.0000000000
      4  I        -1.1615155391   -1.2081751255    0.0000000000
      5  C         2.1256843276   -0.2988362495    0.0000000000
      6  C         0.2566087211   -0.0941860825    0.0000000000
   Point Group: cs    Number of degrees of freedom:     9


   Energy is -14474.909294315

 Hessian Updated using BFGS Update

  9 Hessian modes will be used to form the next step
  Hessian Eigenvalues:
     0.086089    0.184953    0.250319    0.250526    0.333476    0.387919
     0.557009    0.982816    1.034904

 Minimum Search - Taking Simple RFO Step
 Searching for Lamda that Minimizes Along All modes
 Value Taken    Lamda =  -0.25448121
 Calculated Step too Large.  Step scaled by  0.404579
 Step Taken.  Stepsize is  0.300000

                             Maximum     Tolerance    Cnvgd?
         Gradient           0.219557      0.000300      NO
         Displacement       0.191720      0.001200      NO
         Energy change     -0.124520      0.000001      NO


 New Cartesian Coordinates Obtained by Inverse Iteration

 Displacement from previous Coordinates is:  0.290292
 ----------------------------------------------------------------
             Standard Nuclear Orientation (Angstroms)
    I     Atom           X                Y                Z
 ----------------------------------------------------------------
    1      Cl      3.2907639091     0.7110092855     0.0000000000
    2      I      -0.8400134687     1.3219587429     0.0000000000
    3      F       2.8599360881    -1.4121705073     0.0000000000
    4      I      -1.1175044849    -1.2585862603     0.0000000000
    5      C       2.0821086177    -0.2960361677     0.0000000000
    6      C       0.3184101806    -0.1047629629     0.0000000000
 ----------------------------------------------------------------
 Molecular Point Group                 Cs    NOp =  2
 Largest Abelian Subgroup              Cs    NOp =  2
 Nuclear Repulsion Energy =  1318.5337507980 hartrees
 There are       72 alpha and       72 beta electrons
 Applying Cartesian multipole field
    Component          Value
    ---------          -----
     (2,0,0)        1.00000E-11
     (0,2,0)        2.00000E-11
     (0,0,2)       -3.00000E-11
 Nucleus-field energy     =     0.0000000284 hartrees
 Requested basis set is 6-311++G(d,p)
 There are 79 shells and 220 basis functions
 A cutoff of  1.0D-11 yielded   2325 shell pairs
 There are     19399 function pairs (     21915 Cartesian)
 Smallest overlap matrix eigenvalue = 1.12E-04
 Guess MOs from SCF MO coefficient file

 -----------------------------------------------------------------------
  General SCF calculation program by
  Eric Jon Sundstrom, Paul Horn, Yuezhi Mao, Dmitri Zuev, Alec White,
  David Stuck, Shaama M.S., Shane Yost, Joonho Lee, David Small,
  Daniel Levine, Susi Lehtola, Hugh Burton, Evgeny Epifanovsky
 -----------------------------------------------------------------------
 Exchange:     0.2000 Hartree-Fock + 0.0800 Slater + 0.7200 B88
 Correlation:  0.1900 VWN1RPA + 0.8100 LYP
 Using SG-1 standard quadrature grid
 using 4 threads for integral computing
 -------------------------------------------------------
 OpenMP Integral computing Module                
 Release: version 2.0, May 2017, Q-Chem Inc. Pleasanton 
 -------------------------------------------------------
 -------------------------------------------------------
 OpenMP BLAS3 based DFT computing Module                
 Release: version 1.0, May 2013, Q-Chem Inc. Pittsburgh 
 -------------------------------------------------------
 A restricted SCF calculation will be
 performed using DIIS
 SCF converges when DIIS error is below 1.0e-08
 ---------------------------------------
  Cycle       Energy         DIIS error
 ---------------------------------------
    1  -14475.0015386503      7.98e-04  
    2  -14475.0038804910      5.77e-04  
    3  -14474.9992514725      9.76e-04  
    4  -14475.0057479306      1.91e-04  
    5  -14475.0059764414      4.98e-05  
    6  -14475.0059896347      1.54e-05  
    7  -14475.0059911657      6.02e-06  
    8  -14475.0059913006      1.63e-06  
    9  -14475.0059913149      5.75e-07  
   10  -14475.0059913163      1.73e-07  
   11  -14475.0059913163      3.85e-08  
   12  -14475.0059913163      8.91e-09  Convergence criterion met
 ---------------------------------------
 SCF time:   CPU 52.43s  wall 14.00s 
 SCF   energy in the final basis set =   -14475.0059913163
 Total energy in the final basis set =   -14475.0059913163

 --------------------------------------------------------------
             Orbital Energies (a.u.) and Symmetries
 --------------------------------------------------------------

 Alpha MOs, Restricted
 -- Occupied --                  
*******-1165.89 -176.32 -176.32 -165.73 -165.73 -165.73 -165.73
  1 A'    2 A'    3 A'    4 A'    5 A'    1 A"    6 A'    7 A'                 
-165.72 -165.72 -101.60  -35.82  -35.82  -31.31  -31.31  -31.31
  2 A"    8 A'    9 A'   10 A'   11 A'   12 A'   13 A'    3 A"                 
-31.310 -31.308 -31.307 -24.729 -22.965 -22.964 -22.964 -22.963
 14 A'    4 A"   15 A'   16 A'   17 A'    5 A"   18 A'   19 A'                 
-22.962 -22.962 -22.961 -22.961 -22.958 -22.958 -10.369 -10.280
  6 A"   20 A'   21 A'    7 A"   22 A'    8 A"   23 A'   24 A'                 
 -9.521  -7.285  -7.276  -7.274  -6.376  -6.374  -4.789  -4.787
 25 A'   26 A'    9 A"   27 A'   28 A'   29 A'   30 A'   31 A'                 
 -4.774  -4.774  -4.772  -4.771  -2.059  -2.055  -2.053  -2.051
 32 A'   10 A"   33 A'   11 A"   34 A'   35 A'   36 A'   12 A"                 
 -2.048  -2.048  -2.038  -2.038  -2.035  -2.035  -1.278  -0.949
 37 A'   13 A"   38 A'   14 A"   15 A"   39 A'   40 A'   41 A'                 
 -0.885  -0.676  -0.662  -0.592  -0.539  -0.518  -0.510  -0.442
 42 A'   43 A'   44 A'   45 A'   46 A'   16 A"   47 A'   48 A'                 
 -0.409  -0.404  -0.390  -0.360  -0.348  -0.270  -0.221  -0.201
 17 A"   49 A'   18 A"   50 A'   51 A'   19 A"   20 A"   52 A'                 
 -- Virtual --                   
 -0.101  -0.071  -0.011   0.000   0.009   0.041   0.044   0.052
 21 A"   53 A'   54 A'   55 A'   56 A'   57 A'   58 A'   22 A"                 
  0.068   0.077   0.094   0.097   0.112   0.114   0.121   0.131
 59 A'   60 A'   23 A"   61 A'   62 A'   24 A"   63 A'   64 A'                 
  0.145   0.194   0.209   0.211   0.241   0.242   0.252   0.274
 65 A'   66 A'   25 A"   67 A'   68 A'   26 A"   69 A'   70 A'                 
  0.278   0.311   0.314   0.337   0.354   0.375   0.384   0.400
 27 A"   28 A"   71 A'   72 A'   73 A'   29 A"   74 A'   75 A'                 
  0.430   0.432   0.437   0.453   0.460   0.472   0.482   0.508
 30 A"   76 A'   77 A'   78 A'   31 A"   79 A'   80 A'   32 A"                 
  0.528   0.572   0.592   0.597   0.657   0.692   0.728   0.765
 33 A"   81 A'   82 A'   34 A"   83 A'   84 A'   85 A'   86 A'                 
  0.781   0.794   0.803   0.815   0.852   0.919   0.996   1.111
 87 A'   35 A"   88 A'   36 A"   89 A'   90 A'   91 A'   92 A'                 
  1.156   1.171   1.267   1.327   1.330   1.346   1.349   1.369
 37 A"   93 A'   38 A"   94 A'   39 A"   95 A'   40 A"   41 A"                 
  1.375   1.394   1.413   1.453   1.482   1.484   1.602   1.631
 96 A'   97 A'   98 A'   99 A'  100 A'   42 A"  101 A'  102 A'                 
  1.645   1.681   1.885   1.977   2.096   2.219   2.277   2.441
 43 A"  103 A'  104 A'  105 A'  106 A'   44 A"  107 A'  108 A'                 
  2.570   2.687   2.706   2.773   2.981   3.395   3.739   3.758
 45 A"   46 A"  109 A'  110 A'  111 A'  112 A'   47 A"  113 A'                 
  3.893   3.929   3.965   3.972   3.985   4.003   4.031   4.063
 48 A"   49 A"   50 A"  114 A'  115 A'  116 A'   51 A"   52 A"                 
  4.071   4.200   4.237   4.284   4.433   4.493   4.664   5.965
117 A'  118 A'  119 A'  120 A'  121 A'  122 A'  123 A'   53 A"                 
  6.012   6.028   6.058   6.149   6.163   6.269   6.356   6.523
 54 A"  124 A'  125 A'  126 A'  127 A'   55 A"  128 A'  129 A'                 
  9.776  23.300  23.368  25.776  25.905  26.316  27.873  27.915
130 A'  131 A'  132 A'   56 A"  133 A'  134 A'  135 A'  136 A'                 
 28.315  28.351  28.369  28.379  28.410  28.414  28.496  28.528
 57 A"   58 A"  137 A'  138 A'  139 A'  140 A'   59 A"   60 A"                 
 28.542  28.547  28.560  28.576  28.585  28.681  28.689  28.734
141 A'  142 A'   61 A"   62 A"  143 A'  144 A'  145 A'  146 A'                 
 66.719 127.865 127.891 127.909 127.918 127.970 127.975 151.675
147 A'   63 A"   64 A"  148 A'  149 A'  150 A'  151 A'  152 A'                 
151.703 215.7691901.8431901.870
153 A'  154 A'  155 A'  156 A'                                                 

 Beta MOs, Restricted
 -- Occupied --                  
*******-1165.89 -176.32 -176.32 -165.73 -165.73 -165.73 -165.73
  1 A'    2 A'    3 A'    4 A'    5 A'    1 A"    6 A'    7 A'                 
-165.72 -165.72 -101.60  -35.82  -35.82  -31.31  -31.31  -31.31
  2 A"    8 A'    9 A'   10 A'   11 A'   12 A'   13 A'    3 A"                 
-31.310 -31.308 -31.307 -24.729 -22.965 -22.964 -22.964 -22.963
 14 A'    4 A"   15 A'   16 A'   17 A'    5 A"   18 A'   19 A'                 
-22.962 -22.962 -22.961 -22.961 -22.958 -22.958 -10.369 -10.280
  6 A"   20 A'   21 A'    7 A"   22 A'    8 A"   23 A'   24 A'                 
 -9.521  -7.285  -7.276  -7.274  -6.376  -6.374  -4.789  -4.787
 25 A'   26 A'    9 A"   27 A'   28 A'   29 A'   30 A'   31 A'                 
 -4.774  -4.774  -4.772  -4.771  -2.059  -2.055  -2.053  -2.051
 32 A'   10 A"   33 A'   11 A"   34 A'   35 A'   36 A'   12 A"                 
 -2.048  -2.048  -2.038  -2.038  -2.035  -2.035  -1.278  -0.949
 37 A'   13 A"   38 A'   14 A"   15 A"   39 A'   40 A'   41 A'                 
 -0.885  -0.676  -0.662  -0.592  -0.539  -0.518  -0.510  -0.442
 42 A'   43 A'   44 A'   45 A'   46 A'   16 A"   47 A'   48 A'                 
 -0.409  -0.404  -0.390  -0.360  -0.348  -0.270  -0.221  -0.201
 17 A"   49 A'   18 A"   50 A'   51 A'   19 A"   20 A"   52 A'                 
 -- Virtual --                   
 -0.101  -0.071  -0.011   0.000   0.009   0.041   0.044   0.052
 21 A"   53 A'   54 A'   55 A'   56 A'   57 A'   58 A'   22 A"                 
  0.068   0.077   0.094   0.097   0.112   0.114   0.121   0.131
 59 A'   60 A'   23 A"   61 A'   62 A'   24 A"   63 A'   64 A'                 
  0.145   0.194   0.209   0.211   0.241   0.242   0.252   0.274
 65 A'   66 A'   25 A"   67 A'   68 A'   26 A"   69 A'   70 A'                 
  0.278   0.311   0.314   0.337   0.354   0.375   0.384   0.400
 27 A"   28 A"   71 A'   72 A'   73 A'   29 A"   74 A'   75 A'                 
  0.430   0.432   0.437   0.453   0.460   0.472   0.482   0.508
 30 A"   76 A'   77 A'   78 A'   31 A"   79 A'   80 A'   32 A"                 
  0.528   0.572   0.592   0.597   0.657   0.692   0.728   0.765
 33 A"   81 A'   82 A'   34 A"   83 A'   84 A'   85 A'   86 A'                 
  0.781   0.794   0.803   0.815   0.852   0.919   0.996   1.111
 87 A'   35 A"   88 A'   36 A"   89 A'   90 A'   91 A'   92 A'                 
  1.156   1.171   1.267   1.327   1.330   1.346   1.349   1.369
 37 A"   93 A'   38 A"   94 A'   39 A"   95 A'   40 A"   41 A"                 
  1.375   1.394   1.413   1.453   1.482   1.484   1.602   1.631
 96 A'   97 A'   98 A'   99 A'  100 A'   42 A"  101 A'  102 A'                 
  1.645   1.681   1.885   1.977   2.096   2.219   2.277   2.441
 43 A"  103 A'  104 A'  105 A'  106 A'   44 A"  107 A'  108 A'                 
  2.570   2.687   2.706   2.773   2.981   3.395   3.739   3.758
 45 A"   46 A"  109 A'  110 A'  111 A'  112 A'   47 A"  113 A'                 
  3.893   3.929   3.965   3.972   3.985   4.003   4.031   4.063
 48 A"   49 A"   50 A"  114 A'  115 A'  116 A'   51 A"   52 A"                 
  4.071   4.200   4.237   4.284   4.433   4.493   4.664   5.965
117 A'  118 A'  119 A'  120 A'  121 A'  122 A'  123 A'   53 A"                 
  6.012   6.028   6.058   6.149   6.163   6.269   6.356   6.523
 54 A"  124 A'  125 A'  126 A'  127 A'   55 A"  128 A'  129 A'                 
  9.776  23.300  23.368  25.776  25.905  26.316  27.873  27.915
130 A'  131 A'  132 A'   56 A"  133 A'  134 A'  135 A'  136 A'                 
 28.315  28.351  28.369  28.379  28.410  28.414  28.496  28.528
 57 A"   58 A"  137 A'  138 A'  139 A'  140 A'   59 A"   60 A"                 
 28.542  28.547  28.560  28.576  28.585  28.681  28.689  28.734
141 A'  142 A'   61 A"   62 A"  143 A'  144 A'  145 A'  146 A'                 
 66.719 127.865 127.891 127.909 127.918 127.970 127.975 151.675
147 A'   63 A"   64 A"  148 A'  149 A'  150 A'  151 A'  152 A'                 
151.703 215.7691901.8431901.870
153 A'  154 A'  155 A'  156 A'                                                 
 --------------------------------------------------------------

          Ground-State Mulliken Net Atomic Charges

     Atom                 Charge (a.u.)
  ----------------------------------------
      1 Cl                    0.315231
      2 I                     0.181879
      3 F                    -0.009108
      4 I                     0.174525
      5 C                    -0.359661
      6 C                    -0.302866
  ----------------------------------------
  Sum of atomic charges =     0.000000

 -----------------------------------------------------------------
                    Cartesian Multipole Moments
 -----------------------------------------------------------------
    Charge (ESU x 10^10)
                 0.0000
    Dipole Moment (Debye)
         X      -0.6956      Y       0.8195      Z       0.0000
       Tot       1.0749
    Quadrupole Moments (Debye-Ang)
        XX     -79.1252     XY       2.0781     YY     -88.9343
        XZ       0.0000     YZ       0.0000     ZZ     -85.7944
    Octopole Moments (Debye-Ang^2)
       XXX     -38.1079    XXY       8.9544    XYY     -22.8807
       YYY       0.8568    XXZ      -0.0000    XYZ      -0.0000
       YYZ      -0.0000    XZZ     -12.8338    YZZ      -1.5329
       ZZZ      -0.0000
    Hexadecapole Moments (Debye-Ang^3)
      XXXX   -1525.9803   XXXY       6.3675   XXYY    -382.9192
      XYYY     -41.4447   YYYY    -802.9538   XXXZ       0.0000
      XXYZ       0.0000   XYYZ       0.0000   YYYZ       0.0000
      XXZZ    -288.5638   XYZZ     -15.2548   YYZZ    -152.9903
      XZZZ       0.0000   YZZZ       0.0000   ZZZZ    -109.9157
 -----------------------------------------------------------------
 Calculating analytic gradient of the SCF energy
 Gradient of SCF Energy
            1           2           3           4           5           6
    1  -0.0486176   0.0330857   0.0580626   0.0930610   0.1455265  -0.2811181
    2  -0.1263434  -0.2822941   0.0627691   0.2652437   0.0402811   0.0403436
    3   0.0000000   0.0000000   0.0000000  -0.0000000   0.0000000  -0.0000000
 Max gradient component =       2.823E-01
 RMS gradient           =       1.267E-01
 Gradient time:  CPU 17.30 s  wall 4.43 s
 Geometry Optimization Parameters
   NAtoms,    NIC,     NZ,  NCons,   NDum,   NFix, NCnnct, MaxDiis
        6      37       0       0       0       0       0       0

 Cartesian Hessian Update
 Hessian Updated using BFGS Update


** GEOMETRY OPTIMIZATION IN DELOCALIZED INTERNAL COORDINATES **
   Searching for a Minimum

   Optimization Cycle:   7

                       Coordinates (Angstroms)
     ATOM                X               Y               Z
      1  Cl        3.2907639091    0.7110092855    0.0000000000
      2  I        -0.8400134687    1.3219587429    0.0000000000
      3  F         2.8599360881   -1.4121705073    0.0000000000
      4  I        -1.1175044849   -1.2585862603    0.0000000000
      5  C         2.0821086177   -0.2960361677    0.0000000000
      6  C         0.3184101806   -0.1047629629    0.0000000000
   Point Group: cs    Number of degrees of freedom:     9


   Energy is -14475.005991316

 Hessian Updated using BFGS Update

  9 Hessian modes will be used to form the next step
  Hessian Eigenvalues:
     0.050808    0.187534    0.249036    0.250742    0.348414    0.386401
     0.587095    0.982707    1.034983

 Minimum Search - Taking Simple RFO Step
 Searching for Lamda that Minimizes Along All modes
 Value Taken    Lamda =  -0.24670354
 Calculated Step too Large.  Step scaled by  0.353512
 Step Taken.  Stepsize is  0.300000

                             Maximum     Tolerance    Cnvgd?
         Gradient           0.193415      0.000300      NO
         Displacement       0.201189      0.001200      NO
         Energy change     -0.096697      0.000001      NO


 New Cartesian Coordinates Obtained by Inverse Iteration

 Displacement from previous Coordinates is:  0.314364
 ----------------------------------------------------------------
             Standard Nuclear Orientation (Angstroms)
    I     Atom           X                Y                Z
 ----------------------------------------------------------------
    1      Cl      3.2392645318     0.7410107726     0.0000000000
    2      I      -0.7704811131     1.3498630044     0.0000000000
    3      F       2.7778894045    -1.4136470477     0.0000000000
    4      I      -1.0699786163    -1.3018433644     0.0000000000
    5      C       2.0301128829    -0.2935678207     0.0000000000
    6      C       0.3868937521    -0.1204034139     0.0000000000
 ----------------------------------------------------------------
 Molecular Point Group                 Cs    NOp =  2
 Largest Abelian Subgroup              Cs    NOp =  2
 Nuclear Repulsion Energy =  1311.3855384966 hartrees
 There are       72 alpha and       72 beta electrons
 Applying Cartesian multipole field
    Component          Value
    ---------          -----
     (2,0,0)        1.00000E-11
     (0,2,0)        2.00000E-11
     (0,0,2)       -3.00000E-11
 Nucleus-field energy     =     0.0000000284 hartrees
 Requested basis set is 6-311++G(d,p)
 There are 79 shells and 220 basis functions
 A cutoff of  1.0D-11 yielded   2318 shell pairs
 There are     19388 function pairs (     21900 Cartesian)
 Smallest overlap matrix eigenvalue = 8.20E-05
 Guess MOs from SCF MO coefficient file

 -----------------------------------------------------------------------
  General SCF calculation program by
  Eric Jon Sundstrom, Paul Horn, Yuezhi Mao, Dmitri Zuev, Alec White,
  David Stuck, Shaama M.S., Shane Yost, Joonho Lee, David Small,
  Daniel Levine, Susi Lehtola, Hugh Burton, Evgeny Epifanovsky
 -----------------------------------------------------------------------
 Exchange:     0.2000 Hartree-Fock + 0.0800 Slater + 0.7200 B88
 Correlation:  0.1900 VWN1RPA + 0.8100 LYP
 Using SG-1 standard quadrature grid
 using 4 threads for integral computing
 -------------------------------------------------------
 OpenMP Integral computing Module                
 Release: version 2.0, May 2017, Q-Chem Inc. Pleasanton 
 -------------------------------------------------------
 -------------------------------------------------------
 OpenMP BLAS3 based DFT computing Module                
 Release: version 1.0, May 2013, Q-Chem Inc. Pittsburgh 
 -------------------------------------------------------
 A restricted SCF calculation will be
 performed using DIIS
 SCF converges when DIIS error is below 1.0e-08
 ---------------------------------------
  Cycle       Energy         DIIS error
 ---------------------------------------
    1  -14475.0842243858      8.42e-04  
    2  -14475.0878371534      4.22e-04  
    3  -14475.0850038485      7.60e-04  
    4  -14475.0888012371      1.47e-04  
    5  -14475.0889221880      4.08e-05  
    6  -14475.0889275418      9.92e-06  
    7  -14475.0889279947      3.13e-06  
    8  -14475.0889280510      1.48e-06  
    9  -14475.0889280637      3.93e-07  
   10  -14475.0889280645      1.03e-07  
   11  -14475.0889280644      2.16e-08  
   12  -14475.0889280644      4.24e-09  Convergence criterion met
 ---------------------------------------
 SCF time:   CPU 52.70s  wall 14.00s 
 SCF   energy in the final basis set =   -14475.0889280644
 Total energy in the final basis set =   -14475.0889280644

 --------------------------------------------------------------
             Orbital Energies (a.u.) and Symmetries
 --------------------------------------------------------------

 Alpha MOs, Restricted
 -- Occupied --                  
*******-1165.89 -176.32 -176.32 -165.73 -165.72 -165.72 -165.72
  1 A'    2 A'    3 A'    4 A'    5 A'    1 A"    6 A'    7 A'                 
-165.72 -165.72 -101.60  -35.82  -35.82  -31.31  -31.31  -31.31
  2 A"    8 A'    9 A'   10 A'   11 A'   12 A'   13 A'    3 A"                 
-31.308 -31.306 -31.306 -24.731 -22.964 -22.963 -22.963 -22.962
 14 A'    4 A"   15 A'   16 A'   17 A'    5 A"   18 A'   19 A'                 
-22.961 -22.961 -22.959 -22.959 -22.957 -22.957 -10.367 -10.279
  6 A"   20 A'   21 A'    7 A"   22 A'    8 A"   23 A'   24 A'                 
 -9.518  -7.283  -7.273  -7.272  -6.374  -6.372  -4.787  -4.785
 25 A'   26 A'    9 A"   27 A'   28 A'   29 A'   30 A'   31 A'                 
 -4.771  -4.771  -4.770  -4.770  -2.056  -2.053  -2.050  -2.049
 32 A'   10 A"   11 A"   33 A'   34 A'   35 A'   36 A'   12 A"                 
 -2.047  -2.046  -2.035  -2.035  -2.033  -2.033  -1.283  -0.943
 13 A"   37 A'   38 A'   14 A"   15 A"   39 A'   40 A'   41 A'                 
 -0.869  -0.687  -0.662  -0.603  -0.542  -0.520  -0.506  -0.442
 42 A'   43 A'   44 A'   45 A'   46 A'   16 A"   47 A'   48 A'                 
 -0.404  -0.403  -0.385  -0.355  -0.350  -0.272  -0.229  -0.209
 17 A"   49 A'   18 A"   50 A'   51 A'   19 A"   20 A"   52 A'                 
 -- Virtual --                   
 -0.089  -0.060  -0.010   0.005   0.009   0.045   0.048   0.053
 21 A"   53 A'   54 A'   55 A'   56 A'   57 A'   58 A'   22 A"                 
  0.073   0.080   0.095   0.097   0.113   0.116   0.120   0.131
 59 A'   60 A'   23 A"   61 A'   24 A"   62 A'   63 A'   64 A'                 
  0.145   0.196   0.209   0.227   0.240   0.242   0.258   0.278
 65 A'   66 A'   25 A"   67 A'   68 A'   26 A"   69 A'   70 A'                 
  0.283   0.312   0.317   0.338   0.348   0.375   0.376   0.397
 27 A"   71 A'   28 A"   72 A'   73 A'   29 A"   74 A'   75 A'                 
  0.432   0.434   0.439   0.452   0.456   0.476   0.484   0.514
 30 A"   76 A'   77 A'   78 A'   31 A"   79 A'   80 A'   32 A"                 
  0.516   0.572   0.598   0.602   0.652   0.690   0.732   0.759
 33 A"   81 A'   34 A"   82 A'   83 A'   84 A'   85 A'   86 A'                 
  0.787   0.806   0.806   0.818   0.858   0.921   1.002   1.134
 87 A'   88 A'   35 A"   36 A"   89 A'   90 A'   91 A'   92 A'                 
  1.139   1.165   1.263   1.329   1.331   1.338   1.357   1.364
 37 A"   93 A'   38 A"   39 A"   94 A'   40 A"   95 A'   41 A"                 
  1.382   1.402   1.411   1.477   1.495   1.500   1.596   1.639
 96 A'   97 A'   98 A'   99 A'  100 A'   42 A"  101 A'  102 A'                 
  1.693   1.697   1.889   2.012   2.148   2.221   2.283   2.455
103 A'   43 A"  104 A'  105 A'  106 A'   44 A"  107 A'  108 A'                 
  2.564   2.718   2.754   2.792   3.002   3.477   3.738   3.755
 45 A"   46 A"  109 A'  110 A'  111 A'  112 A'   47 A"  113 A'                 
  3.896   3.940   3.965   3.965   3.994   4.000   4.034   4.058
 48 A"   49 A"   50 A"  114 A'  115 A'  116 A'   51 A"   52 A"                 
  4.070   4.201   4.246   4.293   4.439   4.481   4.692   5.969
117 A'  118 A'  119 A'  120 A'  121 A'  122 A'  123 A'   53 A"                 
  6.012   6.024   6.063   6.148   6.160   6.270   6.355   6.546
 54 A"  124 A'  125 A'  126 A'  127 A'   55 A"  128 A'  129 A'                 
  9.772  23.320  23.401  25.779  25.917  26.340  27.879  27.907
130 A'  131 A'  132 A'   56 A"  133 A'  134 A'  135 A'  136 A'                 
 28.317  28.352  28.363  28.387  28.409  28.417  28.498  28.529
 57 A"   58 A"  137 A'  138 A'  139 A'  140 A'   59 A"   60 A"                 
 28.536  28.545  28.562  28.574  28.581  28.677  28.681  28.744
141 A'  142 A'   61 A"   62 A"  143 A'  144 A'  145 A'  146 A'                 
 66.719 127.867 127.892 127.907 127.920 127.966 127.973 151.679
147 A'   63 A"   64 A"  148 A'  149 A'  150 A'  151 A'  152 A'                 
151.695 215.7631901.8471901.861
153 A'  154 A'  155 A'  156 A'                                                 

 Beta MOs, Restricted
 -- Occupied --                  
*******-1165.89 -176.32 -176.32 -165.73 -165.72 -165.72 -165.72
  1 A'    2 A'    3 A'    4 A'    5 A'    1 A"    6 A'    7 A'                 
-165.72 -165.72 -101.60  -35.82  -35.82  -31.31  -31.31  -31.31
  2 A"    8 A'    9 A'   10 A'   11 A'   12 A'   13 A'    3 A"                 
-31.308 -31.306 -31.306 -24.731 -22.964 -22.963 -22.963 -22.962
 14 A'    4 A"   15 A'   16 A'   17 A'    5 A"   18 A'   19 A'                 
-22.961 -22.961 -22.959 -22.959 -22.957 -22.957 -10.367 -10.279
  6 A"   20 A'   21 A'    7 A"   22 A'    8 A"   23 A'   24 A'                 
 -9.518  -7.283  -7.273  -7.272  -6.374  -6.372  -4.787  -4.785
 25 A'   26 A'    9 A"   27 A'   28 A'   29 A'   30 A'   31 A'                 
 -4.771  -4.771  -4.770  -4.770  -2.056  -2.053  -2.050  -2.049
 32 A'   10 A"   11 A"   33 A'   34 A'   35 A'   36 A'   12 A"                 
 -2.047  -2.046  -2.035  -2.035  -2.033  -2.033  -1.283  -0.943
 13 A"   37 A'   38 A'   14 A"   15 A"   39 A'   40 A'   41 A'                 
 -0.869  -0.687  -0.662  -0.603  -0.542  -0.520  -0.506  -0.442
 42 A'   43 A'   44 A'   45 A'   46 A'   16 A"   47 A'   48 A'                 
 -0.404  -0.403  -0.385  -0.355  -0.350  -0.272  -0.229  -0.209
 17 A"   49 A'   18 A"   50 A'   51 A'   19 A"   20 A"   52 A'                 
 -- Virtual --                   
 -0.089  -0.060  -0.010   0.005   0.009   0.045   0.048   0.053
 21 A"   53 A'   54 A'   55 A'   56 A'   57 A'   58 A'   22 A"                 
  0.073   0.080   0.095   0.097   0.113   0.116   0.120   0.131
 59 A'   60 A'   23 A"   61 A'   24 A"   62 A'   63 A'   64 A'                 
  0.145   0.196   0.209   0.227   0.240   0.242   0.258   0.278
 65 A'   66 A'   25 A"   67 A'   68 A'   26 A"   69 A'   70 A'                 
  0.283   0.312   0.317   0.338   0.348   0.375   0.376   0.397
 27 A"   71 A'   28 A"   72 A'   73 A'   29 A"   74 A'   75 A'                 
  0.432   0.434   0.439   0.452   0.456   0.476   0.484   0.514
 30 A"   76 A'   77 A'   78 A'   31 A"   79 A'   80 A'   32 A"                 
  0.516   0.572   0.598   0.602   0.652   0.690   0.732   0.759
 33 A"   81 A'   34 A"   82 A'   83 A'   84 A'   85 A'   86 A'                 
  0.787   0.806   0.806   0.818   0.858   0.921   1.002   1.134
 87 A'   88 A'   35 A"   36 A"   89 A'   90 A'   91 A'   92 A'                 
  1.139   1.165   1.263   1.329   1.331   1.338   1.357   1.364
 37 A"   93 A'   38 A"   39 A"   94 A'   40 A"   95 A'   41 A"                 
  1.382   1.402   1.411   1.477   1.495   1.500   1.596   1.639
 96 A'   97 A'   98 A'   99 A'  100 A'   42 A"  101 A'  102 A'                 
  1.693   1.697   1.889   2.012   2.148   2.221   2.283   2.455
103 A'   43 A"  104 A'  105 A'  106 A'   44 A"  107 A'  108 A'                 
  2.564   2.718   2.754   2.792   3.002   3.477   3.738   3.755
 45 A"   46 A"  109 A'  110 A'  111 A'  112 A'   47 A"  113 A'                 
  3.896   3.940   3.965   3.965   3.994   4.000   4.034   4.058
 48 A"   49 A"   50 A"  114 A'  115 A'  116 A'   51 A"   52 A"                 
  4.070   4.201   4.246   4.293   4.439   4.481   4.692   5.969
117 A'  118 A'  119 A'  120 A'  121 A'  122 A'  123 A'   53 A"                 
  6.012   6.024   6.063   6.148   6.160   6.270   6.355   6.546
 54 A"  124 A'  125 A'  126 A'  127 A'   55 A"  128 A'  129 A'                 
  9.772  23.320  23.401  25.779  25.917  26.340  27.879  27.907
130 A'  131 A'  132 A'   56 A"  133 A'  134 A'  135 A'  136 A'                 
 28.317  28.352  28.363  28.387  28.409  28.417  28.498  28.529
 57 A"   58 A"  137 A'  138 A'  139 A'  140 A'   59 A"   60 A"                 
 28.536  28.545  28.562  28.574  28.581  28.677  28.681  28.744
141 A'  142 A'   61 A"   62 A"  143 A'  144 A'  145 A'  146 A'                 
 66.719 127.867 127.892 127.907 127.920 127.966 127.973 151.679
147 A'   63 A"   64 A"  148 A'  149 A'  150 A'  151 A'  152 A'                 
151.695 215.7631901.8471901.861
153 A'  154 A'  155 A'  156 A'                                                 
 --------------------------------------------------------------

          Ground-State Mulliken Net Atomic Charges

     Atom                 Charge (a.u.)
  ----------------------------------------
      1 Cl                    0.307512
      2 I                     0.175458
      3 F                    -0.004215
      4 I                     0.167352
      5 C                    -0.364171
      6 C                    -0.281936
  ----------------------------------------
  Sum of atomic charges =     0.000000

 -----------------------------------------------------------------
                    Cartesian Multipole Moments
 -----------------------------------------------------------------
    Charge (ESU x 10^10)
                 0.0000
    Dipole Moment (Debye)
         X      -0.6915      Y       0.7508      Z       0.0000
       Tot       1.0208
    Quadrupole Moments (Debye-Ang)
        XX     -79.8725     XY       1.9485     YY     -88.2708
        XZ      -0.0000     YZ      -0.0000     ZZ     -85.8225
    Octopole Moments (Debye-Ang^2)
       XXX     -46.1682    XXY       7.9553    XYY     -25.7148
       YYY       1.5163    XXZ      -0.0000    XYZ      -0.0000
       YYZ       0.0000    XZZ     -15.0297    YZZ      -1.5272
       ZZZ       0.0000
    Hexadecapole Moments (Debye-Ang^3)
      XXXX   -1460.2472   XXXY      -4.4108   XXYY    -372.9736
      XYYY     -50.4643   YYYY    -831.2194   XXXZ      -0.0000
      XXYZ      -0.0000   XYYZ      -0.0000   YYYZ      -0.0000
      XXZZ    -275.7520   XYZZ     -18.4787   YYZZ    -158.5041
      XZZZ      -0.0000   YZZZ      -0.0000   ZZZZ    -110.0031
 -----------------------------------------------------------------
 Calculating analytic gradient of the SCF energy
 Gradient of SCF Energy
            1           2           3           4           5           6
    1  -0.0393228   0.0240776   0.0494608   0.0764773   0.1442357  -0.2549285
    2  -0.1070228  -0.2341428   0.0567636   0.2176179   0.0282798   0.0385044
    3   0.0000000   0.0000000   0.0000000  -0.0000000  -0.0000000   0.0000000
 Max gradient component =       2.549E-01
 RMS gradient           =       1.094E-01
 Gradient time:  CPU 17.67 s  wall 4.53 s
 Geometry Optimization Parameters
   NAtoms,    NIC,     NZ,  NCons,   NDum,   NFix, NCnnct, MaxDiis
        6      37       0       0       0       0       0       0

 Cartesian Hessian Update
 Hessian Updated using BFGS Update


** GEOMETRY OPTIMIZATION IN DELOCALIZED INTERNAL COORDINATES **
   Searching for a Minimum

   Optimization Cycle:   8

                       Coordinates (Angstroms)
     ATOM                X               Y               Z
      1  Cl        3.2392645318    0.7410107726    0.0000000000
      2  I        -0.7704811131    1.3498630044    0.0000000000
      3  F         2.7778894045   -1.4136470477    0.0000000000
      4  I        -1.0699786163   -1.3018433644    0.0000000000
      5  C         2.0301128829   -0.2935678207    0.0000000000
      6  C         0.3868937521   -0.1204034139    0.0000000000
   Point Group: cs    Number of degrees of freedom:     9


   Energy is -14475.088928064

 Hessian Updated using BFGS Update

  9 Hessian modes will be used to form the next step
  Hessian Eigenvalues:
     0.055326    0.187875    0.248332    0.250840    0.344298    0.390579
     0.558289    0.982601    1.035110

 Minimum Search - Taking Simple RFO Step
 Searching for Lamda that Minimizes Along All modes
 Value Taken    Lamda =  -0.21693837
 Calculated Step too Large.  Step scaled by  0.354909
 Step Taken.  Stepsize is  0.300000

                             Maximum     Tolerance    Cnvgd?
         Gradient           0.175522      0.000300      NO
         Displacement       0.206434      0.001200      NO
         Energy change     -0.082937      0.000001      NO


 New Cartesian Coordinates Obtained by Inverse Iteration

 Displacement from previous Coordinates is:  0.321589
 ----------------------------------------------------------------
             Standard Nuclear Orientation (Angstroms)
    I     Atom           X                Y                Z
 ----------------------------------------------------------------
    1      Cl      3.1816554943     0.7708952478     0.0000000000
    2      I      -0.6968940944     1.3757507457     0.0000000000
    3      F       2.6982117115    -1.4150263870     0.0000000000
    4      I      -1.0210305055    -1.3416793800     0.0000000000
    5      C       1.9744767340    -0.2915116919     0.0000000000
    6      C       0.4572815020    -0.1370164045     0.0000000000
 ----------------------------------------------------------------
 Molecular Point Group                 Cs    NOp =  2
 Largest Abelian Subgroup              Cs    NOp =  2
 Nuclear Repulsion Energy =  1307.8820702582 hartrees
 There are       72 alpha and       72 beta electrons
 Applying Cartesian multipole field
    Component          Value
    ---------          -----
     (2,0,0)        1.00000E-11
     (0,2,0)        2.00000E-11
     (0,0,2)       -3.00000E-11
 Nucleus-field energy     =     0.0000000283 hartrees
 Requested basis set is 6-311++G(d,p)
 There are 79 shells and 220 basis functions
 A cutoff of  1.0D-11 yielded   2310 shell pairs
 There are     19384 function pairs (     21901 Cartesian)
 Smallest overlap matrix eigenvalue = 5.67E-05
 Guess MOs from SCF MO coefficient file

 -----------------------------------------------------------------------
  General SCF calculation program by
  Eric Jon Sundstrom, Paul Horn, Yuezhi Mao, Dmitri Zuev, Alec White,
  David Stuck, Shaama M.S., Shane Yost, Joonho Lee, David Small,
  Daniel Levine, Susi Lehtola, Hugh Burton, Evgeny Epifanovsky
 -----------------------------------------------------------------------
 Exchange:     0.2000 Hartree-Fock + 0.0800 Slater + 0.7200 B88
 Correlation:  0.1900 VWN1RPA + 0.8100 LYP
 Using SG-1 standard quadrature grid
 using 4 threads for integral computing
 -------------------------------------------------------
 OpenMP Integral computing Module                
 Release: version 2.0, May 2017, Q-Chem Inc. Pleasanton 
 -------------------------------------------------------
 -------------------------------------------------------
 OpenMP BLAS3 based DFT computing Module                
 Release: version 1.0, May 2013, Q-Chem Inc. Pittsburgh 
 -------------------------------------------------------
 A restricted SCF calculation will be
 performed using DIIS
 SCF converges when DIIS error is below 1.0e-08
 ---------------------------------------
  Cycle       Energy         DIIS error
 ---------------------------------------
    1  -14475.1548386052      9.53e-04  
    2  -14475.1594924772      3.81e-04  
    3  -14475.1582370908      5.72e-04  
    4  -14475.1602313672      1.38e-04  
    5  -14475.1603324071      5.06e-05  
    6  -14475.1603438400      9.94e-06  
    7  -14475.1603443578      3.15e-06  
    8  -14475.1603444124      1.17e-06  
    9  -14475.1603444192      2.96e-07  
   10  -14475.1603444194      5.74e-08  
   11  -14475.1603444195      1.32e-08  
   12  -14475.1603444194      3.38e-09  Convergence criterion met
 ---------------------------------------
 SCF time:   CPU 53.22s  wall 15.00s 
 SCF   energy in the final basis set =   -14475.1603444194
 Total energy in the final basis set =   -14475.1603444194

 --------------------------------------------------------------
             Orbital Energies (a.u.) and Symmetries
 --------------------------------------------------------------

 Alpha MOs, Restricted
 -- Occupied --                  
*******-1165.89 -176.32 -176.32 -165.73 -165.72 -165.72 -165.72
  1 A'    2 A'    3 A'    4 A'    5 A'    6 A'    1 A"    7 A'                 
-165.72 -165.72 -101.60  -35.82  -35.82  -31.31  -31.31  -31.31
  2 A"    8 A'    9 A'   10 A'   11 A'   12 A'   13 A'    3 A"                 
-31.307 -31.306 -31.306 -24.732 -22.963 -22.962 -22.962 -22.962
 14 A'    4 A"   15 A'   16 A'   17 A'   18 A'    5 A"   19 A'                 
-22.961 -22.960 -22.958 -22.958 -22.957 -22.957 -10.361 -10.276
  6 A"   20 A'   21 A'    7 A"   22 A'    8 A"   23 A'   24 A'                 
 -9.515  -7.280  -7.270  -7.269  -6.372  -6.371  -4.785  -4.784
 25 A'   26 A'    9 A"   27 A'   28 A'   29 A'   30 A'   31 A'                 
 -4.770  -4.770  -4.769  -4.768  -2.054  -2.052  -2.048  -2.047
 10 A"   32 A'   11 A"   33 A'   34 A'   35 A'   36 A'   12 A"                 
 -2.046  -2.045  -2.033  -2.033  -2.032  -2.032  -1.285  -0.939
 13 A"   37 A'   38 A'   14 A"   15 A"   39 A'   40 A'   41 A'                 
 -0.858  -0.702  -0.662  -0.614  -0.544  -0.523  -0.502  -0.443
 42 A'   43 A'   44 A'   45 A'   46 A'   16 A"   47 A'   48 A'                 
 -0.403  -0.402  -0.379  -0.351  -0.351  -0.273  -0.239  -0.216
 17 A"   49 A'   18 A"   50 A'   51 A'   19 A"   20 A"   52 A'                 
 -- Virtual --                   
 -0.074  -0.057  -0.021   0.007   0.017   0.047   0.054   0.054
 21 A"   53 A'   54 A'   55 A'   56 A'   57 A'   22 A"   58 A'                 
  0.078   0.090   0.096   0.098   0.111   0.118   0.124   0.134
 59 A'   60 A'   23 A"   61 A'   24 A"   62 A'   63 A'   64 A'                 
  0.146   0.197   0.209   0.231   0.243   0.253   0.267   0.288
 65 A'   66 A'   25 A"   67 A'   26 A"   68 A'   69 A'   27 A"                 
  0.289   0.312   0.322   0.337   0.346   0.369   0.376   0.394
 70 A'   71 A'   28 A"   72 A'   73 A'   74 A'   29 A"   75 A'                 
  0.434   0.436   0.442   0.452   0.454   0.477   0.489   0.503
 30 A"   76 A'   77 A'   31 A"   78 A'   79 A'   80 A'   32 A"                 
  0.519   0.576   0.604   0.610   0.649   0.694   0.733   0.750
 33 A"   81 A'   34 A"   82 A'   83 A'   84 A'   85 A'   86 A'                 
  0.791   0.811   0.819   0.821   0.869   0.927   1.006   1.131
 87 A'   88 A'   35 A"   36 A"   89 A'   90 A'   91 A'   37 A"                 
  1.147   1.170   1.254   1.319   1.321   1.335   1.361   1.366
 92 A'   93 A'   38 A"   39 A"   94 A'   40 A"   95 A'   41 A"                 
  1.386   1.396   1.420   1.488   1.513   1.523   1.606   1.657
 96 A'   97 A'   98 A'   99 A'  100 A'   42 A"  101 A'  102 A'                 
  1.733   1.760   1.894   2.053   2.207   2.225   2.292   2.469
103 A'   43 A"  104 A'  105 A'  106 A'   44 A"  107 A'  108 A'                 
  2.565   2.754   2.791   2.878   3.022   3.502   3.740   3.759
 45 A"   46 A"  109 A'  110 A'  111 A'  112 A'   47 A"  113 A'                 
  3.900   3.950   3.957   3.965   3.994   4.010   4.036   4.052
 48 A"   49 A"  114 A'   50 A"  115 A'  116 A'   51 A"   52 A"                 
  4.074   4.205   4.244   4.301   4.444   4.474   4.721   5.972
117 A'  118 A'  119 A'  120 A'  121 A'  122 A'  123 A'   53 A"                 
  6.013   6.025   6.067   6.141   6.158   6.272   6.357   6.574
 54 A"  124 A'  125 A'  126 A'  127 A'   55 A"  128 A'  129 A'                 
  9.770  23.324  23.539  25.781  25.931  26.371  27.883  27.903
130 A'  131 A'  132 A'   56 A"  133 A'  134 A'  135 A'  136 A'                 
 28.319  28.352  28.360  28.390  28.409  28.417  28.500  28.528
 57 A"   58 A"  137 A'  138 A'  139 A'  140 A'   59 A"  141 A'                 
 28.529  28.543  28.563  28.570  28.580  28.671  28.678  28.753
 60 A"  142 A'   61 A"   62 A"  143 A'  144 A'  145 A'  146 A'                 
 66.722 127.868 127.892 127.906 127.921 127.958 127.974 151.682
147 A'   63 A"   64 A"  148 A'  149 A'  150 A'  151 A'  152 A'                 
151.691 215.7601901.8491901.857
153 A'  154 A'  155 A'  156 A'                                                 

 Beta MOs, Restricted
 -- Occupied --                  
*******-1165.89 -176.32 -176.32 -165.73 -165.72 -165.72 -165.72
  1 A'    2 A'    3 A'    4 A'    5 A'    6 A'    1 A"    7 A'                 
-165.72 -165.72 -101.60  -35.82  -35.82  -31.31  -31.31  -31.31
  2 A"    8 A'    9 A'   10 A'   11 A'   12 A'   13 A'    3 A"                 
-31.307 -31.306 -31.306 -24.732 -22.963 -22.962 -22.962 -22.962
 14 A'    4 A"   15 A'   16 A'   17 A'   18 A'    5 A"   19 A'                 
-22.961 -22.960 -22.958 -22.958 -22.957 -22.957 -10.361 -10.276
  6 A"   20 A'   21 A'    7 A"   22 A'    8 A"   23 A'   24 A'                 
 -9.515  -7.280  -7.270  -7.269  -6.372  -6.371  -4.785  -4.784
 25 A'   26 A'    9 A"   27 A'   28 A'   29 A'   30 A'   31 A'                 
 -4.770  -4.770  -4.769  -4.768  -2.054  -2.052  -2.048  -2.047
 10 A"   32 A'   11 A"   33 A'   34 A'   35 A'   36 A'   12 A"                 
 -2.046  -2.045  -2.033  -2.033  -2.032  -2.032  -1.285  -0.939
 13 A"   37 A'   38 A'   14 A"   15 A"   39 A'   40 A'   41 A'                 
 -0.858  -0.702  -0.662  -0.614  -0.544  -0.523  -0.502  -0.443
 42 A'   43 A'   44 A'   45 A'   46 A'   16 A"   47 A'   48 A'                 
 -0.403  -0.402  -0.379  -0.351  -0.351  -0.273  -0.239  -0.216
 17 A"   49 A'   18 A"   50 A'   51 A'   19 A"   20 A"   52 A'                 
 -- Virtual --                   
 -0.074  -0.057  -0.021   0.007   0.017   0.047   0.054   0.054
 21 A"   53 A'   54 A'   55 A'   56 A'   57 A'   22 A"   58 A'                 
  0.078   0.090   0.096   0.098   0.111   0.118   0.124   0.134
 59 A'   60 A'   23 A"   61 A'   24 A"   62 A'   63 A'   64 A'                 
  0.146   0.197   0.209   0.231   0.243   0.253   0.267   0.288
 65 A'   66 A'   25 A"   67 A'   26 A"   68 A'   69 A'   27 A"                 
  0.289   0.312   0.322   0.337   0.346   0.369   0.376   0.394
 70 A'   71 A'   28 A"   72 A'   73 A'   74 A'   29 A"   75 A'                 
  0.434   0.436   0.442   0.452   0.454   0.477   0.489   0.503
 30 A"   76 A'   77 A'   31 A"   78 A'   79 A'   80 A'   32 A"                 
  0.519   0.576   0.604   0.610   0.649   0.694   0.733   0.750
 33 A"   81 A'   34 A"   82 A'   83 A'   84 A'   85 A'   86 A'                 
  0.791   0.811   0.819   0.821   0.869   0.927   1.006   1.131
 87 A'   88 A'   35 A"   36 A"   89 A'   90 A'   91 A'   37 A"                 
  1.147   1.170   1.254   1.319   1.321   1.335   1.361   1.366
 92 A'   93 A'   38 A"   39 A"   94 A'   40 A"   95 A'   41 A"                 
  1.386   1.396   1.420   1.488   1.513   1.523   1.606   1.657
 96 A'   97 A'   98 A'   99 A'  100 A'   42 A"  101 A'  102 A'                 
  1.733   1.760   1.894   2.053   2.207   2.225   2.292   2.469
103 A'   43 A"  104 A'  105 A'  106 A'   44 A"  107 A'  108 A'                 
  2.565   2.754   2.791   2.878   3.022   3.502   3.740   3.759
 45 A"   46 A"  109 A'  110 A'  111 A'  112 A'   47 A"  113 A'                 
  3.900   3.950   3.957   3.965   3.994   4.010   4.036   4.052
 48 A"   49 A"  114 A'   50 A"  115 A'  116 A'   51 A"   52 A"                 
  4.074   4.205   4.244   4.301   4.444   4.474   4.721   5.972
117 A'  118 A'  119 A'  120 A'  121 A'  122 A'  123 A'   53 A"                 
  6.013   6.025   6.067   6.141   6.158   6.272   6.357   6.574
 54 A"  124 A'  125 A'  126 A'  127 A'   55 A"  128 A'  129 A'                 
  9.770  23.324  23.539  25.781  25.931  26.371  27.883  27.903
130 A'  131 A'  132 A'   56 A"  133 A'  134 A'  135 A'  136 A'                 
 28.319  28.352  28.360  28.390  28.409  28.417  28.500  28.528
 57 A"   58 A"  137 A'  138 A'  139 A'  140 A'   59 A"  141 A'                 
 28.529  28.543  28.563  28.570  28.580  28.671  28.678  28.753
 60 A"  142 A'   61 A"   62 A"  143 A'  144 A'  145 A'  146 A'                 
 66.722 127.868 127.892 127.906 127.921 127.958 127.974 151.682
147 A'   63 A"   64 A"  148 A'  149 A'  150 A'  151 A'  152 A'                 
151.691 215.7601901.8491901.857
153 A'  154 A'  155 A'  156 A'                                                 
 --------------------------------------------------------------

          Ground-State Mulliken Net Atomic Charges

     Atom                 Charge (a.u.)
  ----------------------------------------
      1 Cl                    0.301910
      2 I                     0.169455
      3 F                    -0.004970
      4 I                     0.161888
      5 C                    -0.369415
      6 C                    -0.258868
  ----------------------------------------
  Sum of atomic charges =     0.000000

 -----------------------------------------------------------------
                    Cartesian Multipole Moments
 -----------------------------------------------------------------
    Charge (ESU x 10^10)
                 0.0000
    Dipole Moment (Debye)
         X      -0.7193      Y       0.6920      Z       0.0000
       Tot       0.9981
    Quadrupole Moments (Debye-Ang)
        XX     -80.6656     XY       1.8805     YY     -87.6676
        XZ      -0.0000     YZ      -0.0000     ZZ     -85.7890
    Octopole Moments (Debye-Ang^2)
       XXX     -54.7723    XXY       7.0629    XYY     -28.6459
       YYY       2.1325    XXZ      -0.0000    XYZ       0.0000
       YYZ       0.0000    XZZ     -17.2306    YZZ      -1.5703
       ZZZ       0.0000
    Hexadecapole Moments (Debye-Ang^3)
      XXXX   -1394.1358   XXXY     -14.5342   XXYY    -363.5506
      XYYY     -58.8077   YYYY    -858.1370   XXXZ      -0.0000
      XXYZ      -0.0000   XYYZ      -0.0000   YYYZ      -0.0000
      XXZZ    -262.6623   XYZZ     -21.5893   YYZZ    -163.8747
      XZZZ      -0.0000   YZZZ      -0.0000   ZZZZ    -109.9890
 -----------------------------------------------------------------
 Calculating analytic gradient of the SCF energy
 Gradient of SCF Energy
            1           2           3           4           5           6
    1  -0.0327581   0.0167473   0.0398521   0.0625865   0.1250876  -0.2115154
    2  -0.0906646  -0.1934713   0.0523680   0.1798827   0.0205224   0.0313628
    3   0.0000000  -0.0000000  -0.0000000  -0.0000000  -0.0000000   0.0000000
 Max gradient component =       2.115E-01
 RMS gradient           =       9.110E-02
 Gradient time:  CPU 17.69 s  wall 4.53 s
 Geometry Optimization Parameters
   NAtoms,    NIC,     NZ,  NCons,   NDum,   NFix, NCnnct, MaxDiis
        6      37       0       0       0       0       0       0

 Cartesian Hessian Update
 Hessian Updated using BFGS Update


** GEOMETRY OPTIMIZATION IN DELOCALIZED INTERNAL COORDINATES **
   Searching for a Minimum

   Optimization Cycle:   9

                       Coordinates (Angstroms)
     ATOM                X               Y               Z
      1  Cl        3.1816554943    0.7708952478    0.0000000000
      2  I        -0.6968940944    1.3757507457    0.0000000000
      3  F         2.6982117115   -1.4150263870    0.0000000000
      4  I        -1.0210305055   -1.3416793800    0.0000000000
      5  C         1.9744767340   -0.2915116919    0.0000000000
      6  C         0.4572815020   -0.1370164045    0.0000000000
   Point Group: cs    Number of degrees of freedom:     9


   Energy is -14475.160344419

 Hessian Updated using BFGS Update

  9 Hessian modes will be used to form the next step
  Hessian Eigenvalues:
     0.115265    0.180183    0.248127    0.250826    0.297585    0.391975
     0.506787    0.982615    1.035106

 Minimum Search - Taking Simple RFO Step
 Searching for Lamda that Minimizes Along All modes
 Value Taken    Lamda =  -0.15943468
 Calculated Step too Large.  Step scaled by  0.414486
 Step Taken.  Stepsize is  0.300000

                             Maximum     Tolerance    Cnvgd?
         Gradient           0.148082      0.000300      NO
         Displacement       0.203073      0.001200      NO
         Energy change     -0.071416      0.000001      NO


 New Cartesian Coordinates Obtained by Inverse Iteration

 Displacement from previous Coordinates is:  0.310990
 ----------------------------------------------------------------
             Standard Nuclear Orientation (Angstroms)
    I     Atom           X                Y                Z
 ----------------------------------------------------------------
    1      Cl      3.1287637116     0.8018425039     0.0000000000
    2      I      -0.6282473326     1.4062394847     0.0000000000
    3      F       2.6203246631    -1.4210579490     0.0000000000
    4      I      -0.9721262093    -1.3860526290     0.0000000000
    5      C       1.9221203326    -0.2893161163     0.0000000000
    6      C       0.5228656763    -0.1502431641     0.0000000000
 ----------------------------------------------------------------
 Molecular Point Group                 Cs    NOp =  2
 Largest Abelian Subgroup              Cs    NOp =  2
 Nuclear Repulsion Energy =  1302.9251975969 hartrees
 There are       72 alpha and       72 beta electrons
 Applying Cartesian multipole field
    Component          Value
    ---------          -----
     (2,0,0)        1.00000E-11
     (0,2,0)        2.00000E-11
     (0,0,2)       -3.00000E-11
 Nucleus-field energy     =     0.0000000284 hartrees
 Requested basis set is 6-311++G(d,p)
 There are 79 shells and 220 basis functions
 A cutoff of  1.0D-11 yielded   2312 shell pairs
 There are     19384 function pairs (     21895 Cartesian)
 Smallest overlap matrix eigenvalue = 3.90E-05
 Guess MOs from SCF MO coefficient file

 -----------------------------------------------------------------------
  General SCF calculation program by
  Eric Jon Sundstrom, Paul Horn, Yuezhi Mao, Dmitri Zuev, Alec White,
  David Stuck, Shaama M.S., Shane Yost, Joonho Lee, David Small,
  Daniel Levine, Susi Lehtola, Hugh Burton, Evgeny Epifanovsky
 -----------------------------------------------------------------------
 Exchange:     0.2000 Hartree-Fock + 0.0800 Slater + 0.7200 B88
 Correlation:  0.1900 VWN1RPA + 0.8100 LYP
 Using SG-1 standard quadrature grid
 using 4 threads for integral computing
 -------------------------------------------------------
 OpenMP Integral computing Module                
 Release: version 2.0, May 2017, Q-Chem Inc. Pleasanton 
 -------------------------------------------------------
 -------------------------------------------------------
 OpenMP BLAS3 based DFT computing Module                
 Release: version 1.0, May 2013, Q-Chem Inc. Pittsburgh 
 -------------------------------------------------------
 A restricted SCF calculation will be
 performed using DIIS
 SCF converges when DIIS error is below 1.0e-08
 ---------------------------------------
  Cycle       Energy         DIIS error
 ---------------------------------------
    1  -14475.2107592978      1.06e-03  
    2  -14475.2161331979      3.93e-04  
    3  -14475.2154943733      4.98e-04  
    4  -14475.2169660633      1.02e-04  
    5  -14475.2170161085      4.31e-05  
    6  -14475.2170249150      1.08e-05  
    7  -14475.2170255427      2.44e-06  
    8  -14475.2170255731      1.06e-06  
    9  -14475.2170255781      2.79e-07  
   10  -14475.2170255784      4.25e-08  
   11  -14475.2170255785      1.03e-08  
   12  -14475.2170255788      3.20e-09  Convergence criterion met
 ---------------------------------------
 SCF time:   CPU 53.72s  wall 15.00s 
 SCF   energy in the final basis set =   -14475.2170255788
 Total energy in the final basis set =   -14475.2170255788

 --------------------------------------------------------------
             Orbital Energies (a.u.) and Symmetries
 --------------------------------------------------------------

 Alpha MOs, Restricted
 -- Occupied --                  
*******-1165.89 -176.32 -176.32 -165.73 -165.73 -165.72 -165.72
  1 A'    2 A'    3 A'    4 A'    5 A'    6 A'    1 A"    7 A'                 
-165.72 -165.72 -101.59  -35.82  -35.82  -31.31  -31.31  -31.31
  2 A"    8 A'    9 A'   10 A'   11 A'   12 A'   13 A'    3 A"                 
-31.306 -31.306 -31.306 -24.731 -22.963 -22.962 -22.962 -22.961
 14 A'    4 A"   15 A'   16 A'   17 A'   18 A'    5 A"   19 A'                 
-22.961 -22.961 -22.957 -22.957 -22.957 -22.957 -10.352 -10.270
  6 A"   20 A'   21 A'    7 A"   22 A'    8 A"   23 A'   24 A'                 
 -9.512  -7.277  -7.267  -7.266  -6.371  -6.371  -4.785  -4.784
 25 A'   26 A'    9 A"   27 A'   28 A'   29 A'   30 A'   31 A'                 
 -4.769  -4.768  -4.768  -4.768  -2.052  -2.051  -2.047  -2.046
 10 A"   32 A'   11 A"   33 A'   34 A'   35 A'   36 A'   12 A"                 
 -2.045  -2.045  -2.032  -2.032  -2.031  -2.031  -1.286  -0.935
 13 A"   37 A'   38 A'   14 A"   15 A"   39 A'   40 A'   41 A'                 
 -0.852  -0.718  -0.664  -0.619  -0.545  -0.524  -0.498  -0.443
 42 A'   43 A'   44 A'   45 A'   46 A'   16 A"   47 A'   48 A'                 
 -0.403  -0.401  -0.373  -0.352  -0.345  -0.275  -0.250  -0.224
 17 A"   49 A'   18 A"   50 A'   51 A'   19 A"   20 A"   52 A'                 
 -- Virtual --                   
 -0.058  -0.056  -0.034   0.006   0.022   0.048   0.055   0.056
 53 A'   21 A"   54 A'   55 A'   56 A'   57 A'   22 A"   58 A'                 
  0.079   0.095   0.096   0.097   0.110   0.118   0.133   0.143
 59 A'   60 A'   23 A"   61 A'   24 A"   62 A'   63 A'   64 A'                 
  0.149   0.198   0.209   0.228   0.244   0.259   0.275   0.292
 65 A'   66 A'   25 A"   67 A'   26 A"   68 A'   69 A'   27 A"                 
  0.304   0.320   0.327   0.338   0.347   0.367   0.377   0.391
 70 A'   71 A'   28 A"   72 A'   73 A'   74 A'   29 A"   75 A'                 
  0.435   0.439   0.445   0.449   0.460   0.478   0.491   0.497
 30 A"   76 A'   77 A'   31 A"   78 A'   79 A'   32 A"   80 A'                 
  0.519   0.587   0.611   0.613   0.653   0.701   0.730   0.741
 33 A"   81 A'   82 A'   34 A"   83 A'   84 A'   85 A'   86 A'                 
  0.795   0.816   0.822   0.832   0.879   0.936   1.006   1.134
 87 A'   88 A'   35 A"   36 A"   89 A'   90 A'   91 A'   37 A"                 
  1.149   1.180   1.240   1.309   1.309   1.339   1.361   1.372
 92 A'   93 A'   38 A"   94 A'   39 A"   40 A"   95 A'   41 A"                 
  1.380   1.391   1.426   1.489   1.526   1.550   1.627   1.691
 96 A'   97 A'   98 A'   99 A'  100 A'   42 A"  101 A'  102 A'                 
  1.785   1.824   1.904   2.105   2.229   2.251   2.310   2.482
103 A'   43 A"  104 A'  105 A'   44 A"  106 A'  107 A'  108 A'                 
  2.575   2.788   2.811   2.999   3.053   3.451   3.743   3.763
 45 A"   46 A"  109 A'  110 A'  111 A'  112 A'   47 A"  113 A'                 
  3.904   3.948   3.957   3.966   3.991   4.031   4.037   4.043
 48 A"  114 A'   49 A"   50 A"  115 A'  116 A'   51 A"   52 A"                 
  4.079   4.208   4.234   4.305   4.446   4.468   4.745   5.974
117 A'  118 A'  119 A'  120 A'  121 A'  122 A'  123 A'   53 A"                 
  6.012   6.031   6.068   6.123   6.160   6.275   6.360   6.602
 54 A"  124 A'  125 A'  126 A'  127 A'   55 A"  128 A'  129 A'                 
  9.769  23.301  23.820  25.784  25.943  26.402  27.885  27.899
130 A'  131 A'  132 A'   56 A"  133 A'  134 A'  135 A'  136 A'                 
 28.320  28.352  28.360  28.391  28.408  28.411  28.502  28.522
 57 A"   58 A"  137 A'  138 A'  139 A'  140 A'   59 A"  141 A'                 
 28.528  28.541  28.563  28.565  28.580  28.667  28.672  28.758
 60 A"  142 A'   61 A"   62 A"  143 A'  144 A'  145 A'  146 A'                 
 66.726 127.868 127.891 127.907 127.920 127.948 127.976 151.682
147 A'   63 A"   64 A"  148 A'  149 A'  150 A'  151 A'  152 A'                 
151.687 215.7581901.8481901.852
153 A'  154 A'  155 A'  156 A'                                                 

 Beta MOs, Restricted
 -- Occupied --                  
*******-1165.89 -176.32 -176.32 -165.73 -165.73 -165.72 -165.72
  1 A'    2 A'    3 A'    4 A'    5 A'    6 A'    1 A"    7 A'                 
-165.72 -165.72 -101.59  -35.82  -35.82  -31.31  -31.31  -31.31
  2 A"    8 A'    9 A'   10 A'   11 A'   12 A'   13 A'    3 A"                 
-31.306 -31.306 -31.306 -24.731 -22.963 -22.962 -22.962 -22.961
 14 A'    4 A"   15 A'   16 A'   17 A'   18 A'    5 A"   19 A'                 
-22.961 -22.961 -22.957 -22.957 -22.957 -22.957 -10.352 -10.270
  6 A"   20 A'   21 A'    7 A"   22 A'    8 A"   23 A'   24 A'                 
 -9.512  -7.277  -7.267  -7.266  -6.371  -6.371  -4.785  -4.784
 25 A'   26 A'    9 A"   27 A'   28 A'   29 A'   30 A'   31 A'                 
 -4.769  -4.768  -4.768  -4.768  -2.052  -2.051  -2.047  -2.046
 10 A"   32 A'   11 A"   33 A'   34 A'   35 A'   36 A'   12 A"                 
 -2.045  -2.045  -2.032  -2.032  -2.031  -2.031  -1.286  -0.935
 13 A"   37 A'   38 A'   14 A"   15 A"   39 A'   40 A'   41 A'                 
 -0.852  -0.718  -0.664  -0.619  -0.545  -0.524  -0.498  -0.443
 42 A'   43 A'   44 A'   45 A'   46 A'   16 A"   47 A'   48 A'                 
 -0.403  -0.401  -0.373  -0.352  -0.345  -0.275  -0.250  -0.224
 17 A"   49 A'   18 A"   50 A'   51 A'   19 A"   20 A"   52 A'                 
 -- Virtual --                   
 -0.058  -0.056  -0.034   0.006   0.022   0.048   0.055   0.056
 53 A'   21 A"   54 A'   55 A'   56 A'   57 A'   22 A"   58 A'                 
  0.079   0.095   0.096   0.097   0.110   0.118   0.133   0.143
 59 A'   60 A'   23 A"   61 A'   24 A"   62 A'   63 A'   64 A'                 
  0.149   0.198   0.209   0.228   0.244   0.259   0.275   0.292
 65 A'   66 A'   25 A"   67 A'   26 A"   68 A'   69 A'   27 A"                 
  0.304   0.320   0.327   0.338   0.347   0.367   0.377   0.391
 70 A'   71 A'   28 A"   72 A'   73 A'   74 A'   29 A"   75 A'                 
  0.435   0.439   0.445   0.449   0.460   0.478   0.491   0.497
 30 A"   76 A'   77 A'   31 A"   78 A'   79 A'   32 A"   80 A'                 
  0.519   0.587   0.611   0.613   0.653   0.701   0.730   0.741
 33 A"   81 A'   82 A'   34 A"   83 A'   84 A'   85 A'   86 A'                 
  0.795   0.816   0.822   0.832   0.879   0.936   1.006   1.134
 87 A'   88 A'   35 A"   36 A"   89 A'   90 A'   91 A'   37 A"                 
  1.149   1.180   1.240   1.309   1.309   1.339   1.361   1.372
 92 A'   93 A'   38 A"   94 A'   39 A"   40 A"   95 A'   41 A"                 
  1.380   1.391   1.426   1.489   1.526   1.550   1.627   1.691
 96 A'   97 A'   98 A'   99 A'  100 A'   42 A"  101 A'  102 A'                 
  1.785   1.824   1.904   2.105   2.229   2.251   2.310   2.482
103 A'   43 A"  104 A'  105 A'   44 A"  106 A'  107 A'  108 A'                 
  2.575   2.788   2.811   2.999   3.053   3.451   3.743   3.763
 45 A"   46 A"  109 A'  110 A'  111 A'  112 A'   47 A"  113 A'                 
  3.904   3.948   3.957   3.966   3.991   4.031   4.037   4.043
 48 A"  114 A'   49 A"   50 A"  115 A'  116 A'   51 A"   52 A"                 
  4.079   4.208   4.234   4.305   4.446   4.468   4.745   5.974
117 A'  118 A'  119 A'  120 A'  121 A'  122 A'  123 A'   53 A"                 
  6.012   6.031   6.068   6.123   6.160   6.275   6.360   6.602
 54 A"  124 A'  125 A'  126 A'  127 A'   55 A"  128 A'  129 A'                 
  9.769  23.301  23.820  25.784  25.943  26.402  27.885  27.899
130 A'  131 A'  132 A'   56 A"  133 A'  134 A'  135 A'  136 A'                 
 28.320  28.352  28.360  28.391  28.408  28.411  28.502  28.522
 57 A"   58 A"  137 A'  138 A'  139 A'  140 A'   59 A"  141 A'                 
 28.528  28.541  28.563  28.565  28.580  28.667  28.672  28.758
 60 A"  142 A'   61 A"   62 A"  143 A'  144 A'  145 A'  146 A'                 
 66.726 127.868 127.891 127.907 127.920 127.948 127.976 151.682
147 A'   63 A"   64 A"  148 A'  149 A'  150 A'  151 A'  152 A'                 
151.687 215.7581901.8481901.852
153 A'  154 A'  155 A'  156 A'                                                 
 --------------------------------------------------------------

          Ground-State Mulliken Net Atomic Charges

     Atom                 Charge (a.u.)
  ----------------------------------------
      1 Cl                    0.298983
      2 I                     0.166188
      3 F                    -0.010189
      4 I                     0.160253
      5 C                    -0.380934
      6 C                    -0.234301
  ----------------------------------------
  Sum of atomic charges =     0.000000

 -----------------------------------------------------------------
                    Cartesian Multipole Moments
 -----------------------------------------------------------------
    Charge (ESU x 10^10)
                 0.0000
    Dipole Moment (Debye)
         X      -0.7876      Y       0.6494      Z       0.0000
       Tot       1.0208
    Quadrupole Moments (Debye-Ang)
        XX     -81.4906     XY       1.8985     YY     -86.9897
        XZ       0.0000     YZ      -0.0000     ZZ     -85.7458
    Octopole Moments (Debye-Ang^2)
       XXX     -63.2727    XXY       6.3099    XYY     -31.6236
       YYY       2.7020    XXZ       0.0000    XYZ      -0.0000
       YYZ      -0.0000    XZZ     -19.3558    YZZ      -1.6265
       ZZZ       0.0000
    Hexadecapole Moments (Debye-Ang^3)
      XXXX   -1335.6003   XXXY     -23.7948   XXYY    -356.7123
      XYYY     -65.9009   YYYY    -889.4732   XXXZ       0.0000
      XXYZ       0.0000   XYYZ       0.0000   YYYZ      -0.0000
      XXZZ    -250.8968   XYZZ     -24.4737   YYZZ    -170.2192
      XZZZ       0.0000   YZZZ      -0.0000   ZZZZ    -110.0323
 -----------------------------------------------------------------
 Calculating analytic gradient of the SCF energy
 Gradient of SCF Energy
            1           2           3           4           5           6
    1  -0.0270497   0.0101215   0.0290680   0.0477781   0.0725977  -0.1325156
    2  -0.0736066  -0.1535621   0.0467418   0.1449554   0.0173936   0.0180779
    3   0.0000000   0.0000000   0.0000000   0.0000000  -0.0000000  -0.0000000
 Max gradient component =       1.536E-01
 RMS gradient           =       6.651E-02
 Gradient time:  CPU 18.29 s  wall 4.68 s
 Geometry Optimization Parameters
   NAtoms,    NIC,     NZ,  NCons,   NDum,   NFix, NCnnct, MaxDiis
        6      37       0       0       0       0       0       0

 Cartesian Hessian Update
 Hessian Updated using BFGS Update


** GEOMETRY OPTIMIZATION IN DELOCALIZED INTERNAL COORDINATES **
   Searching for a Minimum

   Optimization Cycle:  10

                       Coordinates (Angstroms)
     ATOM                X               Y               Z
      1  Cl        3.1287637116    0.8018425039    0.0000000000
      2  I        -0.6282473326    1.4062394847    0.0000000000
      3  F         2.6203246631   -1.4210579490    0.0000000000
      4  I        -0.9721262093   -1.3860526290    0.0000000000
      5  C         1.9221203326   -0.2893161163    0.0000000000
      6  C         0.5228656763   -0.1502431641    0.0000000000
   Point Group: cs    Number of degrees of freedom:     9


   Energy is -14475.217025579

 Hessian Updated using BFGS Update

  9 Hessian modes will be used to form the next step
  Hessian Eigenvalues:
     0.156235    0.231041    0.241760    0.250853    0.283179    0.396335
     0.487249    0.982672    1.035148

 Minimum Search - Taking Simple RFO Step
 Searching for Lamda that Minimizes Along All modes
 Value Taken    Lamda =  -0.09110647
 Calculated Step too Large.  Step scaled by  0.531333
 Step Taken.  Stepsize is  0.300000

                             Maximum     Tolerance    Cnvgd?
         Gradient           0.101984      0.000300      NO
         Displacement       0.219171      0.001200      NO
         Energy change     -0.056681      0.000001      NO


 New Cartesian Coordinates Obtained by Inverse Iteration

 Displacement from previous Coordinates is:  0.248747
 ----------------------------------------------------------------
             Standard Nuclear Orientation (Angstroms)
    I     Atom           X                Y                Z
 ----------------------------------------------------------------
    1      Cl      3.1035120810     0.8390633430     0.0000000000
    2      I      -0.5818212893     1.4535042903     0.0000000000
    3      F       2.5568226700    -1.4384925935     0.0000000000
    4      I      -0.9413757196    -1.4454136883     0.0000000000
    5      C       1.8964039900    -0.2894912752     0.0000000000
    6      C       0.5601591098    -0.1577579462     0.0000000000
 ----------------------------------------------------------------
 Molecular Point Group                 Cs    NOp =  2
 Largest Abelian Subgroup              Cs    NOp =  2
 Nuclear Repulsion Energy =  1285.9392055979 hartrees
 There are       72 alpha and       72 beta electrons
 Applying Cartesian multipole field
    Component          Value
    ---------          -----
     (2,0,0)        1.00000E-11
     (0,2,0)        2.00000E-11
     (0,0,2)       -3.00000E-11
 Nucleus-field energy     =     0.0000000292 hartrees
 Requested basis set is 6-311++G(d,p)
 There are 79 shells and 220 basis functions
 A cutoff of  1.0D-11 yielded   2300 shell pairs
 There are     19175 function pairs (     21624 Cartesian)
 Smallest overlap matrix eigenvalue = 3.31E-05
 Guess MOs from SCF MO coefficient file

 -----------------------------------------------------------------------
  General SCF calculation program by
  Eric Jon Sundstrom, Paul Horn, Yuezhi Mao, Dmitri Zuev, Alec White,
  David Stuck, Shaama M.S., Shane Yost, Joonho Lee, David Small,
  Daniel Levine, Susi Lehtola, Hugh Burton, Evgeny Epifanovsky
 -----------------------------------------------------------------------
 Exchange:     0.2000 Hartree-Fock + 0.0800 Slater + 0.7200 B88
 Correlation:  0.1900 VWN1RPA + 0.8100 LYP
 Using SG-1 standard quadrature grid
 using 4 threads for integral computing
 -------------------------------------------------------
 OpenMP Integral computing Module                
 Release: version 2.0, May 2017, Q-Chem Inc. Pleasanton 
 -------------------------------------------------------
 -------------------------------------------------------
 OpenMP BLAS3 based DFT computing Module                
 Release: version 1.0, May 2013, Q-Chem Inc. Pittsburgh 
 -------------------------------------------------------
 A restricted SCF calculation will be
 performed using DIIS
 SCF converges when DIIS error is below 1.0e-08
 ---------------------------------------
  Cycle       Energy         DIIS error
 ---------------------------------------
    1  -14475.2523484692      8.29e-04  
    2  -14475.2559176065      3.33e-04  
    3  -14475.2554674015      4.22e-04  
    4  -14475.2565277164      9.22e-05  
    5  -14475.2565714173      2.40e-05  
    6  -14475.2565739470      8.63e-06  
    7  -14475.2565742842      1.72e-06  
    8  -14475.2565742985      8.54e-07  
    9  -14475.2565743024      2.54e-07  
   10  -14475.2565743029      4.14e-08  
   11  -14475.2565743027      9.42e-09  Convergence criterion met
 ---------------------------------------
 SCF time:   CPU 49.15s  wall 13.00s 
 SCF   energy in the final basis set =   -14475.2565743027
 Total energy in the final basis set =   -14475.2565743027

 --------------------------------------------------------------
             Orbital Energies (a.u.) and Symmetries
 --------------------------------------------------------------

 Alpha MOs, Restricted
 -- Occupied --                  
*******-1165.89 -176.32 -176.32 -165.73 -165.73 -165.72 -165.72
  1 A'    2 A'    3 A'    4 A'    5 A'    6 A'    1 A"    7 A'                 
-165.72 -165.72 -101.59  -35.82  -35.82  -31.31  -31.31  -31.31
  2 A"    8 A'    9 A'   10 A'   11 A'   12 A'   13 A'    3 A"                 
-31.306 -31.306 -31.306 -24.732 -22.963 -22.963 -22.962 -22.961
  4 A"   14 A'   15 A'   16 A'   17 A'   18 A'    5 A"    6 A"                 
-22.961 -22.961 -22.957 -22.957 -22.957 -22.957 -10.347 -10.268
 19 A'   20 A'   21 A'    7 A"   22 A'    8 A"   23 A'   24 A'                 
 -9.511  -7.276  -7.266  -7.265  -6.370  -6.370  -4.784  -4.784
 25 A'   26 A'    9 A"   27 A'   28 A'   29 A'   30 A'   31 A'                 
 -4.768  -4.768  -4.767  -4.767  -2.051  -2.050  -2.046  -2.045
 10 A"   11 A"   32 A'   33 A'   34 A'   35 A'   36 A'   12 A"                 
 -2.045  -2.044  -2.031  -2.031  -2.031  -2.031  -1.286  -0.931
 13 A"   37 A'   38 A'   14 A"   15 A"   39 A'   40 A'   41 A'                 
 -0.845  -0.722  -0.665  -0.620  -0.547  -0.525  -0.495  -0.440
 42 A'   43 A'   44 A'   45 A'   46 A'   16 A"   47 A'   48 A'                 
 -0.402  -0.400  -0.367  -0.354  -0.337  -0.278  -0.257  -0.234
 17 A"   49 A'   18 A"   50 A'   51 A'   19 A"   20 A"   52 A'                 
 -- Virtual --                   
 -0.062  -0.045  -0.044   0.005   0.024   0.049   0.054   0.056
 53 A'   54 A'   21 A"   55 A'   56 A'   57 A'   58 A'   22 A"                 
  0.080   0.094   0.096   0.096   0.109   0.119   0.135   0.149
 59 A'   60 A'   61 A'   23 A"   24 A"   62 A'   63 A'   64 A'                 
  0.156   0.198   0.210   0.224   0.245   0.256   0.279   0.295
 65 A'   66 A'   25 A"   67 A'   26 A"   68 A'   69 A'   27 A"                 
  0.304   0.318   0.335   0.343   0.347   0.372   0.378   0.388
 70 A'   71 A'   28 A"   72 A'   73 A'   74 A'   29 A"   75 A'                 
  0.434   0.443   0.446   0.448   0.465   0.474   0.477   0.501
 30 A"   76 A'   77 A'   31 A"   78 A'   32 A"   79 A'   80 A'                 
  0.517   0.585   0.618   0.621   0.662   0.703   0.727   0.730
 33 A"   81 A'   82 A'   34 A"   83 A'   84 A'   85 A'   86 A'                 
  0.795   0.820   0.824   0.840   0.880   0.944   0.994   1.136
 87 A'   88 A'   35 A"   36 A"   89 A'   90 A'   91 A'   37 A"                 
  1.145   1.179   1.229   1.292   1.304   1.343   1.357   1.370
 92 A'   93 A'   38 A"   94 A'   39 A"   40 A"   95 A'   96 A'                 
  1.374   1.392   1.427   1.493   1.534   1.564   1.640   1.700
 41 A"   97 A'   98 A'   99 A'  100 A'   42 A"  101 A'  102 A'                 
  1.821   1.860   1.911   2.143   2.231   2.251   2.324   2.486
103 A'   43 A"  104 A'  105 A'   44 A"  106 A'  107 A'  108 A'                 
  2.584   2.803   2.816   3.032   3.099   3.393   3.745   3.767
 45 A"   46 A"  109 A'  110 A'  111 A'  112 A'   47 A"  113 A'                 
  3.912   3.941   3.959   3.967   3.986   4.029   4.037   4.047
 48 A"  114 A'   49 A"   50 A"  115 A'   51 A"   52 A"  116 A'                 
  4.082   4.208   4.213   4.300   4.445   4.458   4.756   5.976
117 A'  118 A'  119 A'  120 A'  121 A'  122 A'  123 A'   53 A"                 
  6.011   6.040   6.059   6.094   6.161   6.275   6.359   6.617
 54 A"  124 A'  125 A'  126 A'  127 A'   55 A"  128 A'  129 A'                 
  9.759  23.278  24.037  25.784  25.943  26.413  27.882  27.889
130 A'  131 A'  132 A'   56 A"  133 A'  134 A'  135 A'  136 A'                 
 28.321  28.350  28.363  28.379  28.399  28.408  28.506  28.519
 57 A"   58 A"  137 A'  138 A'  139 A'  140 A'   59 A"  141 A'                 
 28.527  28.538  28.558  28.562  28.580  28.656  28.666  28.757
 60 A"  142 A'   61 A"   62 A"  143 A'  144 A'  145 A'  146 A'                 
 66.726 127.868 127.890 127.908 127.912 127.935 127.977 151.677
147 A'   63 A"   64 A"  148 A'  149 A'  150 A'  151 A'  152 A'                 
151.679 215.7471901.8431901.844
153 A'  154 A'  155 A'  156 A'                                                 

 Beta MOs, Restricted
 -- Occupied --                  
*******-1165.89 -176.32 -176.32 -165.73 -165.73 -165.72 -165.72
  1 A'    2 A'    3 A'    4 A'    5 A'    6 A'    1 A"    7 A'                 
-165.72 -165.72 -101.59  -35.82  -35.82  -31.31  -31.31  -31.31
  2 A"    8 A'    9 A'   10 A'   11 A'   12 A'   13 A'    3 A"                 
-31.306 -31.306 -31.306 -24.732 -22.963 -22.963 -22.962 -22.961
  4 A"   14 A'   15 A'   16 A'   17 A'   18 A'    5 A"    6 A"                 
-22.961 -22.961 -22.957 -22.957 -22.957 -22.957 -10.347 -10.268
 19 A'   20 A'   21 A'    7 A"   22 A'    8 A"   23 A'   24 A'                 
 -9.511  -7.276  -7.266  -7.265  -6.370  -6.370  -4.784  -4.784
 25 A'   26 A'    9 A"   27 A'   28 A'   29 A'   30 A'   31 A'                 
 -4.768  -4.768  -4.767  -4.767  -2.051  -2.050  -2.046  -2.045
 10 A"   11 A"   32 A'   33 A'   34 A'   35 A'   36 A'   12 A"                 
 -2.045  -2.044  -2.031  -2.031  -2.031  -2.031  -1.286  -0.931
 13 A"   37 A'   38 A'   14 A"   15 A"   39 A'   40 A'   41 A'                 
 -0.845  -0.722  -0.665  -0.620  -0.547  -0.525  -0.495  -0.440
 42 A'   43 A'   44 A'   45 A'   46 A'   16 A"   47 A'   48 A'                 
 -0.402  -0.400  -0.367  -0.354  -0.337  -0.278  -0.257  -0.234
 17 A"   49 A'   18 A"   50 A'   51 A'   19 A"   20 A"   52 A'                 
 -- Virtual --                   
 -0.062  -0.045  -0.044   0.005   0.024   0.049   0.054   0.056
 53 A'   54 A'   21 A"   55 A'   56 A'   57 A'   58 A'   22 A"                 
  0.080   0.094   0.096   0.096   0.109   0.119   0.135   0.149
 59 A'   60 A'   61 A'   23 A"   24 A"   62 A'   63 A'   64 A'                 
  0.156   0.198   0.210   0.224   0.245   0.256   0.279   0.295
 65 A'   66 A'   25 A"   67 A'   26 A"   68 A'   69 A'   27 A"                 
  0.304   0.318   0.335   0.343   0.347   0.372   0.378   0.388
 70 A'   71 A'   28 A"   72 A'   73 A'   74 A'   29 A"   75 A'                 
  0.434   0.443   0.446   0.448   0.465   0.474   0.477   0.501
 30 A"   76 A'   77 A'   31 A"   78 A'   32 A"   79 A'   80 A'                 
  0.517   0.585   0.618   0.621   0.662   0.703   0.727   0.730
 33 A"   81 A'   82 A'   34 A"   83 A'   84 A'   85 A'   86 A'                 
  0.795   0.820   0.824   0.840   0.880   0.944   0.994   1.136
 87 A'   88 A'   35 A"   36 A"   89 A'   90 A'   91 A'   37 A"                 
  1.145   1.179   1.229   1.292   1.304   1.343   1.357   1.370
 92 A'   93 A'   38 A"   94 A'   39 A"   40 A"   95 A'   96 A'                 
  1.374   1.392   1.427   1.493   1.534   1.564   1.640   1.700
 41 A"   97 A'   98 A'   99 A'  100 A'   42 A"  101 A'  102 A'                 
  1.821   1.860   1.911   2.143   2.231   2.251   2.324   2.486
103 A'   43 A"  104 A'  105 A'   44 A"  106 A'  107 A'  108 A'                 
  2.584   2.803   2.816   3.032   3.099   3.393   3.745   3.767
 45 A"   46 A"  109 A'  110 A'  111 A'  112 A'   47 A"  113 A'                 
  3.912   3.941   3.959   3.967   3.986   4.029   4.037   4.047
 48 A"  114 A'   49 A"   50 A"  115 A'   51 A"   52 A"  116 A'                 
  4.082   4.208   4.213   4.300   4.445   4.458   4.756   5.976
117 A'  118 A'  119 A'  120 A'  121 A'  122 A'  123 A'   53 A"                 
  6.011   6.040   6.059   6.094   6.161   6.275   6.359   6.617
 54 A"  124 A'  125 A'  126 A'  127 A'   55 A"  128 A'  129 A'                 
  9.759  23.278  24.037  25.784  25.943  26.413  27.882  27.889
130 A'  131 A'  132 A'   56 A"  133 A'  134 A'  135 A'  136 A'                 
 28.321  28.350  28.363  28.379  28.399  28.408  28.506  28.519
 57 A"   58 A"  137 A'  138 A'  139 A'  140 A'   59 A"  141 A'                 
 28.527  28.538  28.558  28.562  28.580  28.656  28.666  28.757
 60 A"  142 A'   61 A"   62 A"  143 A'  144 A'  145 A'  146 A'                 
 66.726 127.868 127.890 127.908 127.912 127.935 127.977 151.677
147 A'   63 A"   64 A"  148 A'  149 A'  150 A'  151 A'  152 A'                 
151.679 215.7471901.8431901.844
153 A'  154 A'  155 A'  156 A'                                                 
 --------------------------------------------------------------

          Ground-State Mulliken Net Atomic Charges

     Atom                 Charge (a.u.)
  ----------------------------------------
      1 Cl                    0.302010
      2 I                     0.166421
      3 F                    -0.012728
      4 I                     0.163790
      5 C                    -0.400440
      6 C                    -0.219053
  ----------------------------------------
  Sum of atomic charges =     0.000000

 -----------------------------------------------------------------
                    Cartesian Multipole Moments
 -----------------------------------------------------------------
    Charge (ESU x 10^10)
                 0.0000
    Dipole Moment (Debye)
         X      -0.7979      Y       0.6174      Z       0.0000
       Tot       1.0089
    Quadrupole Moments (Debye-Ang)
        XX     -82.0920     XY       2.0161     YY     -86.1345
        XZ      -0.0000     YZ       0.0000     ZZ     -85.8563
    Octopole Moments (Debye-Ang^2)
       XXX     -68.6967    XXY       5.6996    XYY     -33.8708
       YYY       2.9732    XXZ       0.0000    XYZ       0.0000
       YYZ       0.0000    XZZ     -20.8845    YZZ      -1.7350
       ZZZ       0.0000
    Hexadecapole Moments (Debye-Ang^3)
      XXXX   -1304.0467   XXXY     -32.4773   XXYY    -357.1857
      XYYY     -72.5944   YYYY    -936.3899   XXXZ       0.0000
      XXYZ       0.0000   XYYZ      -0.0000   YYYZ       0.0000
      XXZZ    -244.4860   XYZZ     -27.4331   YYZZ    -179.6538
      XZZZ      -0.0000   YZZZ       0.0000   ZZZZ    -110.5203
 -----------------------------------------------------------------
 Calculating analytic gradient of the SCF energy
 Gradient of SCF Energy
            1           2           3           4           5           6
    1  -0.0178422   0.0026620   0.0177070   0.0298462   0.0196288  -0.0520018
    2  -0.0512209  -0.1101234   0.0368470   0.1073228   0.0138836   0.0032908
    3   0.0000000   0.0000000  -0.0000000   0.0000000  -0.0000000  -0.0000000
 Max gradient component =       1.101E-01
 RMS gradient           =       4.246E-02
 Gradient time:  CPU 18.07 s  wall 4.63 s
 Geometry Optimization Parameters
   NAtoms,    NIC,     NZ,  NCons,   NDum,   NFix, NCnnct, MaxDiis
        6      37       0       0       0       0       0       0

 Cartesian Hessian Update
 Hessian Updated using BFGS Update


** GEOMETRY OPTIMIZATION IN DELOCALIZED INTERNAL COORDINATES **
   Searching for a Minimum

   Optimization Cycle:  11

                       Coordinates (Angstroms)
     ATOM                X               Y               Z
      1  Cl        3.1035120810    0.8390633430    0.0000000000
      2  I        -0.5818212893    1.4535042903    0.0000000000
      3  F         2.5568226700   -1.4384925935    0.0000000000
      4  I        -0.9413757196   -1.4454136883    0.0000000000
      5  C         1.8964039900   -0.2894912752    0.0000000000
      6  C         0.5601591098   -0.1577579462    0.0000000000
   Point Group: cs    Number of degrees of freedom:     9


   Energy is -14475.256574303

 Hessian Updated using BFGS Update

  9 Hessian modes will be used to form the next step
  Hessian Eigenvalues:
     0.116242    0.218502    0.246634    0.250930    0.359579    0.446498
     0.481024    0.982722    1.035276

 Minimum Search - Taking Simple RFO Step
 Searching for Lamda that Minimizes Along All modes
 Value Taken    Lamda =  -0.05679303
 Calculated Step too Large.  Step scaled by  0.542528
 Step Taken.  Stepsize is  0.300000

                             Maximum     Tolerance    Cnvgd?
         Gradient           0.083884      0.000300      NO
         Displacement       0.274128      0.001200      NO
         Energy change     -0.039549      0.000001      NO


 New Cartesian Coordinates Obtained by Inverse Iteration

 Displacement from previous Coordinates is:  0.202905
 ----------------------------------------------------------------
             Standard Nuclear Orientation (Angstroms)
    I     Atom           X                Y                Z
 ----------------------------------------------------------------
    1      Cl      3.1020097036     0.8746421760     0.0000000000
    2      I      -0.5585788747     1.5100465587     0.0000000000
    3      F       2.5168844749    -1.4625847502     0.0000000000
    4      I      -0.9274712410    -1.5096449001     0.0000000000
    5      C       1.8969519299    -0.2933260635     0.0000000000
    6      C       0.5639048491    -0.1577208907     0.0000000000
 ----------------------------------------------------------------
 Molecular Point Group                 Cs    NOp =  2
 Largest Abelian Subgroup              Cs    NOp =  2
 Nuclear Repulsion Energy =  1261.7811586253 hartrees
 There are       72 alpha and       72 beta electrons
 Applying Cartesian multipole field
    Component          Value
    ---------          -----
     (2,0,0)        1.00000E-11
     (0,2,0)        2.00000E-11
     (0,0,2)       -3.00000E-11
 Nucleus-field energy     =     0.0000000305 hartrees
 Requested basis set is 6-311++G(d,p)
 There are 79 shells and 220 basis functions
 A cutoff of  1.0D-11 yielded   2295 shell pairs
 There are     19152 function pairs (     21598 Cartesian)
 Smallest overlap matrix eigenvalue = 3.61E-05
 Guess MOs from SCF MO coefficient file

 -----------------------------------------------------------------------
  General SCF calculation program by
  Eric Jon Sundstrom, Paul Horn, Yuezhi Mao, Dmitri Zuev, Alec White,
  David Stuck, Shaama M.S., Shane Yost, Joonho Lee, David Small,
  Daniel Levine, Susi Lehtola, Hugh Burton, Evgeny Epifanovsky
 -----------------------------------------------------------------------
 Exchange:     0.2000 Hartree-Fock + 0.0800 Slater + 0.7200 B88
 Correlation:  0.1900 VWN1RPA + 0.8100 LYP
 Using SG-1 standard quadrature grid
 using 4 threads for integral computing
 -------------------------------------------------------
 OpenMP Integral computing Module                
 Release: version 2.0, May 2017, Q-Chem Inc. Pleasanton 
 -------------------------------------------------------
 -------------------------------------------------------
 OpenMP BLAS3 based DFT computing Module                
 Release: version 1.0, May 2013, Q-Chem Inc. Pittsburgh 
 -------------------------------------------------------
 A restricted SCF calculation will be
 performed using DIIS
 SCF converges when DIIS error is below 1.0e-08
 ---------------------------------------
  Cycle       Energy         DIIS error
 ---------------------------------------
    1  -14475.2796726006      5.65e-04  
    2  -14475.2813717208      3.97e-04  
    3  -14475.2814333248      3.81e-04  
    4  -14475.2822983306      6.45e-05  
    5  -14475.2823215494      1.49e-05  
    6  -14475.2823225843      6.86e-06  
    7  -14475.2823228778      1.46e-06  
    8  -14475.2823228886      5.40e-07  
    9  -14475.2823228897      1.29e-07  
   10  -14475.2823228896      3.30e-08  
   11  -14475.2823228896      6.13e-09  Convergence criterion met
 ---------------------------------------
 SCF time:   CPU 48.75s  wall 13.00s 
 SCF   energy in the final basis set =   -14475.2823228896
 Total energy in the final basis set =   -14475.2823228896

 --------------------------------------------------------------
             Orbital Energies (a.u.) and Symmetries
 --------------------------------------------------------------

 Alpha MOs, Restricted
 -- Occupied --                  
*******-1165.89 -176.32 -176.32 -165.73 -165.73 -165.72 -165.72
  1 A'    2 A'    3 A'    4 A'    5 A'    6 A'    1 A"    7 A'                 
-165.72 -165.72 -101.60  -35.82  -35.82  -31.31  -31.31  -31.31
  2 A"    8 A'    9 A'   10 A'   11 A'   12 A'   13 A'    3 A"                 
-31.306 -31.306 -31.306 -24.735 -22.963 -22.963 -22.962 -22.962
 14 A'    4 A"   15 A'   16 A'   17 A'   18 A'    5 A"   19 A'                 
-22.961 -22.961 -22.957 -22.957 -22.957 -22.957 -10.348 -10.272
  6 A"   20 A'   21 A'    7 A"   22 A'    8 A"   23 A'   24 A'                 
 -9.512  -7.276  -7.266  -7.265  -6.370  -6.370  -4.784  -4.783
 25 A'   26 A'    9 A"   27 A'   28 A'   29 A'   30 A'   31 A'                 
 -4.767  -4.767  -4.767  -4.767  -2.050  -2.049  -2.044  -2.044
 10 A"   11 A"   32 A'   33 A'   34 A'   35 A'   36 A'   12 A"                 
 -2.044  -2.044  -2.030  -2.030  -2.030  -2.030  -1.287  -0.925
 13 A"   37 A'   14 A"   38 A'   39 A'   15 A"   40 A'   41 A'                 
 -0.835  -0.716  -0.666  -0.619  -0.548  -0.525  -0.493  -0.438
 42 A'   43 A'   44 A'   45 A'   46 A'   16 A"   47 A'   48 A'                 
 -0.399  -0.399  -0.361  -0.356  -0.329  -0.280  -0.257  -0.243
 49 A'   17 A"   18 A"   50 A'   51 A'   19 A"   20 A"   52 A'                 
 -- Virtual --                   
 -0.068  -0.051  -0.043   0.004   0.023   0.047   0.052   0.057
 53 A'   54 A'   21 A"   55 A'   56 A'   57 A'   58 A'   22 A"                 
  0.080   0.092   0.096   0.096   0.108   0.120   0.134   0.150
 59 A'   60 A'   23 A"   61 A'   24 A"   62 A'   63 A'   64 A'                 
  0.162   0.196   0.210   0.220   0.245   0.249   0.278   0.295
 65 A'   66 A'   25 A"   67 A'   26 A"   68 A'   69 A'   27 A"                 
  0.302   0.313   0.342   0.346   0.347   0.369   0.379   0.387
 70 A'   71 A'   72 A'   28 A"   73 A'   74 A'   29 A"   75 A'                 
  0.432   0.443   0.447   0.448   0.457   0.466   0.475   0.500
 30 A"   76 A'   77 A'   31 A"   32 A"   78 A'   79 A'   80 A'                 
  0.516   0.570   0.622   0.624   0.666   0.696   0.717   0.728
 33 A"   81 A'   82 A'   34 A"   83 A'   84 A'   85 A'   86 A'                 
  0.795   0.817   0.824   0.842   0.877   0.943   0.976   1.133
 87 A'   88 A'   35 A"   36 A"   89 A'   90 A'   91 A'   37 A"                 
  1.135   1.167   1.223   1.282   1.300   1.344   1.354   1.363
 92 A'   93 A'   38 A"   94 A'   39 A"   40 A"   95 A'   96 A'                 
  1.372   1.393   1.430   1.496   1.532   1.561   1.637   1.690
 41 A"   97 A'   98 A'   99 A'  100 A'   42 A"  101 A'  102 A'                 
  1.833   1.861   1.911   2.139   2.223   2.230   2.320   2.481
103 A'   43 A"  104 A'  105 A'  106 A'   44 A"  107 A'  108 A'                 
  2.584   2.801   2.810   3.035   3.095   3.379   3.743   3.769
 45 A"   46 A"  109 A'  110 A'  111 A'  112 A'   47 A"  113 A'                 
  3.921   3.940   3.957   3.965   3.981   4.015   4.036   4.050
 48 A"  114 A'   49 A"   50 A"  115 A'   51 A"   52 A"  116 A'                 
  4.082   4.179   4.212   4.289   4.439   4.450   4.753   5.976
117 A'  118 A'  119 A'  120 A'  121 A'  122 A'  123 A'   53 A"                 
  6.010   6.036   6.044   6.074   6.163   6.273   6.356   6.615
 54 A"  124 A'  125 A'  126 A'  127 A'   55 A"  128 A'  129 A'                 
  9.745  23.273  24.043  25.781  25.933  26.402  27.873  27.881
130 A'  131 A'  132 A'   56 A"  133 A'  134 A'  135 A'  136 A'                 
 28.321  28.349  28.357  28.365  28.393  28.409  28.510  28.520
 57 A"   58 A"  137 A'  138 A'  139 A'  140 A'   59 A"  141 A'                 
 28.526  28.536  28.550  28.562  28.582  28.639  28.664  28.748
 60 A"  142 A'   61 A"   62 A"  143 A'  144 A'  145 A'  146 A'                 
 66.722 127.867 127.889 127.897 127.908 127.927 127.977 151.668
147 A'   63 A"   64 A"  148 A'  149 A'  150 A'  151 A'  152 A'                 
151.673 215.7311901.8331901.837
153 A'  154 A'  155 A'  156 A'                                                 

 Beta MOs, Restricted
 -- Occupied --                  
*******-1165.89 -176.32 -176.32 -165.73 -165.73 -165.72 -165.72
  1 A'    2 A'    3 A'    4 A'    5 A'    6 A'    1 A"    7 A'                 
-165.72 -165.72 -101.60  -35.82  -35.82  -31.31  -31.31  -31.31
  2 A"    8 A'    9 A'   10 A'   11 A'   12 A'   13 A'    3 A"                 
-31.306 -31.306 -31.306 -24.735 -22.963 -22.963 -22.962 -22.962
 14 A'    4 A"   15 A'   16 A'   17 A'   18 A'    5 A"   19 A'                 
-22.961 -22.961 -22.957 -22.957 -22.957 -22.957 -10.348 -10.272
  6 A"   20 A'   21 A'    7 A"   22 A'    8 A"   23 A'   24 A'                 
 -9.512  -7.276  -7.266  -7.265  -6.370  -6.370  -4.784  -4.783
 25 A'   26 A'    9 A"   27 A'   28 A'   29 A'   30 A'   31 A'                 
 -4.767  -4.767  -4.767  -4.767  -2.050  -2.049  -2.044  -2.044
 10 A"   11 A"   32 A'   33 A'   34 A'   35 A'   36 A'   12 A"                 
 -2.044  -2.044  -2.030  -2.030  -2.030  -2.030  -1.287  -0.925
 13 A"   37 A'   14 A"   38 A'   39 A'   15 A"   40 A'   41 A'                 
 -0.835  -0.716  -0.666  -0.619  -0.548  -0.525  -0.493  -0.438
 42 A'   43 A'   44 A'   45 A'   46 A'   16 A"   47 A'   48 A'                 
 -0.399  -0.399  -0.361  -0.356  -0.329  -0.280  -0.257  -0.243
 49 A'   17 A"   18 A"   50 A'   51 A'   19 A"   20 A"   52 A'                 
 -- Virtual --                   
 -0.068  -0.051  -0.043   0.004   0.023   0.047   0.052   0.057
 53 A'   54 A'   21 A"   55 A'   56 A'   57 A'   58 A'   22 A"                 
  0.080   0.092   0.096   0.096   0.108   0.120   0.134   0.150
 59 A'   60 A'   23 A"   61 A'   24 A"   62 A'   63 A'   64 A'                 
  0.162   0.196   0.210   0.220   0.245   0.249   0.278   0.295
 65 A'   66 A'   25 A"   67 A'   26 A"   68 A'   69 A'   27 A"                 
  0.302   0.313   0.342   0.346   0.347   0.369   0.379   0.387
 70 A'   71 A'   72 A'   28 A"   73 A'   74 A'   29 A"   75 A'                 
  0.432   0.443   0.447   0.448   0.457   0.466   0.475   0.500
 30 A"   76 A'   77 A'   31 A"   32 A"   78 A'   79 A'   80 A'                 
  0.516   0.570   0.622   0.624   0.666   0.696   0.717   0.728
 33 A"   81 A'   82 A'   34 A"   83 A'   84 A'   85 A'   86 A'                 
  0.795   0.817   0.824   0.842   0.877   0.943   0.976   1.133
 87 A'   88 A'   35 A"   36 A"   89 A'   90 A'   91 A'   37 A"                 
  1.135   1.167   1.223   1.282   1.300   1.344   1.354   1.363
 92 A'   93 A'   38 A"   94 A'   39 A"   40 A"   95 A'   96 A'                 
  1.372   1.393   1.430   1.496   1.532   1.561   1.637   1.690
 41 A"   97 A'   98 A'   99 A'  100 A'   42 A"  101 A'  102 A'                 
  1.833   1.861   1.911   2.139   2.223   2.230   2.320   2.481
103 A'   43 A"  104 A'  105 A'  106 A'   44 A"  107 A'  108 A'                 
  2.584   2.801   2.810   3.035   3.095   3.379   3.743   3.769
 45 A"   46 A"  109 A'  110 A'  111 A'  112 A'   47 A"  113 A'                 
  3.921   3.940   3.957   3.965   3.981   4.015   4.036   4.050
 48 A"  114 A'   49 A"   50 A"  115 A'   51 A"   52 A"  116 A'                 
  4.082   4.179   4.212   4.289   4.439   4.450   4.753   5.976
117 A'  118 A'  119 A'  120 A'  121 A'  122 A'  123 A'   53 A"                 
  6.010   6.036   6.044   6.074   6.163   6.273   6.356   6.615
 54 A"  124 A'  125 A'  126 A'  127 A'   55 A"  128 A'  129 A'                 
  9.745  23.273  24.043  25.781  25.933  26.402  27.873  27.881
130 A'  131 A'  132 A'   56 A"  133 A'  134 A'  135 A'  136 A'                 
 28.321  28.349  28.357  28.365  28.393  28.409  28.510  28.520
 57 A"   58 A"  137 A'  138 A'  139 A'  140 A'   59 A"  141 A'                 
 28.526  28.536  28.550  28.562  28.582  28.639  28.664  28.748
 60 A"  142 A'   61 A"   62 A"  143 A'  144 A'  145 A'  146 A'                 
 66.722 127.867 127.889 127.897 127.908 127.927 127.977 151.668
147 A'   63 A"   64 A"  148 A'  149 A'  150 A'  151 A'  152 A'                 
151.673 215.7311901.8331901.837
153 A'  154 A'  155 A'  156 A'                                                 
 --------------------------------------------------------------

          Ground-State Mulliken Net Atomic Charges

     Atom                 Charge (a.u.)
  ----------------------------------------
      1 Cl                    0.308515
      2 I                     0.168253
      3 F                    -0.010739
      4 I                     0.168108
      5 C                    -0.414223
      6 C                    -0.219913
  ----------------------------------------
  Sum of atomic charges =     0.000000

 -----------------------------------------------------------------
                    Cartesian Multipole Moments
 -----------------------------------------------------------------
    Charge (ESU x 10^10)
                 0.0000
    Dipole Moment (Debye)
         X      -0.7228      Y       0.5949      Z       0.0000
       Tot       0.9362
    Quadrupole Moments (Debye-Ang)
        XX     -82.4240     XY       2.1510     YY     -85.2825
        XZ      -0.0000     YZ      -0.0000     ZZ     -86.0930
    Octopole Moments (Debye-Ang^2)
       XXX     -70.8050    XXY       5.2431    XYY     -35.2356
       YYY       2.9139    XXZ      -0.0000    XYZ      -0.0000
       YYZ       0.0000    XZZ     -21.8001    YZZ      -1.8700
       ZZZ      -0.0000
    Hexadecapole Moments (Debye-Ang^3)
      XXXX   -1295.5915   XXXY     -39.5356   XXYY    -363.4673
      XYYY     -77.7526   YYYY    -991.8236   XXXZ      -0.0000
      XXYZ      -0.0000   XYYZ      -0.0000   YYYZ       0.0000
      XXZZ    -242.7248   XYZZ     -29.9547   YYZZ    -190.7832
      XZZZ       0.0000   YZZZ      -0.0000   ZZZZ    -111.2754
 -----------------------------------------------------------------
 Calculating analytic gradient of the SCF energy
 Gradient of SCF Energy
            1           2           3           4           5           6
    1  -0.0082482  -0.0025718   0.0097141   0.0147729   0.0138550  -0.0275220
    2  -0.0304457  -0.0751608   0.0256389   0.0753086   0.0069695  -0.0023107
    3   0.0000000  -0.0000000  -0.0000000   0.0000000   0.0000000   0.0000000
 Max gradient component =       7.531E-02
 RMS gradient           =       2.818E-02
 Gradient time:  CPU 17.80 s  wall 4.56 s
 Geometry Optimization Parameters
   NAtoms,    NIC,     NZ,  NCons,   NDum,   NFix, NCnnct, MaxDiis
        6      37       0       0       0       0       0       0

 Cartesian Hessian Update
 Hessian Updated using BFGS Update


** GEOMETRY OPTIMIZATION IN DELOCALIZED INTERNAL COORDINATES **
   Searching for a Minimum

   Optimization Cycle:  12

                       Coordinates (Angstroms)
     ATOM                X               Y               Z
      1  Cl        3.1020097036    0.8746421760    0.0000000000
      2  I        -0.5585788747    1.5100465587    0.0000000000
      3  F         2.5168844749   -1.4625847502    0.0000000000
      4  I        -0.9274712410   -1.5096449001    0.0000000000
      5  C         1.8969519299   -0.2933260635    0.0000000000
      6  C         0.5639048491   -0.1577208907    0.0000000000
   Point Group: cs    Number of degrees of freedom:     9


   Energy is -14475.282322890

 Hessian Updated using BFGS Update

  9 Hessian modes will be used to form the next step
  Hessian Eigenvalues:
     0.101031    0.205840    0.246616    0.251290    0.356109    0.450587
     0.494746    0.983349    1.035249

 Minimum Search - Taking Simple RFO Step
 Searching for Lamda that Minimizes Along All modes
 Value Taken    Lamda =  -0.03611543
 Calculated Step too Large.  Step scaled by  0.592514
 Step Taken.  Stepsize is  0.300000

                             Maximum     Tolerance    Cnvgd?
         Gradient           0.058022      0.000300      NO
         Displacement       0.266833      0.001200      NO
         Energy change     -0.025749      0.000001      NO


 New Cartesian Coordinates Obtained by Inverse Iteration

 Displacement from previous Coordinates is:  0.225121
 ----------------------------------------------------------------
             Standard Nuclear Orientation (Angstroms)
    I     Atom           X                Y                Z
 ----------------------------------------------------------------
    1      Cl      3.0897283538     0.9014132994     0.0000000000
    2      I      -0.5294395333     1.5713106755     0.0000000000
    3      F       2.4729974240    -1.4878544656     0.0000000000
    4      I      -0.8911787281    -1.5775817197     0.0000000000
    5      C       1.8861456364    -0.2975269052     0.0000000000
    6      C       0.5654476891    -0.1483487542     0.0000000000
 ----------------------------------------------------------------
 Molecular Point Group                 Cs    NOp =  2
 Largest Abelian Subgroup              Cs    NOp =  2
 Nuclear Repulsion Energy =  1241.6562783872 hartrees
 There are       72 alpha and       72 beta electrons
 Applying Cartesian multipole field
    Component          Value
    ---------          -----
     (2,0,0)        1.00000E-11
     (0,2,0)        2.00000E-11
     (0,0,2)       -3.00000E-11
 Nucleus-field energy     =     0.0000000318 hartrees
 Requested basis set is 6-311++G(d,p)
 There are 79 shells and 220 basis functions
 A cutoff of  1.0D-11 yielded   2291 shell pairs
 There are     19064 function pairs (     21480 Cartesian)
 Smallest overlap matrix eigenvalue = 3.82E-05
 Guess MOs from SCF MO coefficient file

 -----------------------------------------------------------------------
  General SCF calculation program by
  Eric Jon Sundstrom, Paul Horn, Yuezhi Mao, Dmitri Zuev, Alec White,
  David Stuck, Shaama M.S., Shane Yost, Joonho Lee, David Small,
  Daniel Levine, Susi Lehtola, Hugh Burton, Evgeny Epifanovsky
 -----------------------------------------------------------------------
 Exchange:     0.2000 Hartree-Fock + 0.0800 Slater + 0.7200 B88
 Correlation:  0.1900 VWN1RPA + 0.8100 LYP
 Using SG-1 standard quadrature grid
 using 4 threads for integral computing
 -------------------------------------------------------
 OpenMP Integral computing Module                
 Release: version 2.0, May 2017, Q-Chem Inc. Pleasanton 
 -------------------------------------------------------
 -------------------------------------------------------
 OpenMP BLAS3 based DFT computing Module                
 Release: version 1.0, May 2013, Q-Chem Inc. Pittsburgh 
 -------------------------------------------------------
 A restricted SCF calculation will be
 performed using DIIS
 SCF converges when DIIS error is below 1.0e-08
 ---------------------------------------
  Cycle       Energy         DIIS error
 ---------------------------------------
    1  -14475.2973853220      5.37e-04  
    2  -14475.2992561577      3.02e-04  
    3  -14475.2990869142      3.46e-04  
    4  -14475.2997893271      6.68e-05  
    5  -14475.2998160016      8.42e-06  
    6  -14475.2998164652      3.38e-06  
    7  -14475.2998165039      8.76e-07  
    8  -14475.2998165055      6.24e-07  
    9  -14475.2998165081      4.31e-08  
   10  -14475.2998165079      1.76e-08  
   11  -14475.2998165080      5.08e-09  Convergence criterion met
 ---------------------------------------
 SCF time:   CPU 48.38s  wall 13.00s 
 SCF   energy in the final basis set =   -14475.2998165080
 Total energy in the final basis set =   -14475.2998165080

 --------------------------------------------------------------
             Orbital Energies (a.u.) and Symmetries
 --------------------------------------------------------------

 Alpha MOs, Restricted
 -- Occupied --                  
*******-1165.89 -176.32 -176.32 -165.73 -165.73 -165.72 -165.72
  1 A'    2 A'    3 A'    4 A'    5 A'    6 A'    1 A"    7 A'                 
-165.72 -165.72 -101.60  -35.82  -35.82  -31.31  -31.31  -31.31
  2 A"    8 A'    9 A'   10 A'   11 A'   12 A'   13 A'    3 A"                 
-31.307 -31.307 -31.306 -24.736 -22.964 -22.963 -22.962 -22.962
 14 A'    4 A"   15 A'   16 A'   17 A'   18 A'    5 A"   19 A'                 
-22.962 -22.962 -22.958 -22.958 -22.957 -22.957 -10.348 -10.274
  6 A"   20 A'   21 A'    7 A"   22 A'    8 A"   23 A'   24 A'                 
 -9.512  -7.277  -7.266  -7.266  -6.370  -6.370  -4.783  -4.783
 25 A'   26 A'    9 A"   27 A'   28 A'   29 A'   30 A'   31 A'                 
 -4.767  -4.767  -4.767  -4.766  -2.050  -2.050  -2.044  -2.044
 10 A"   32 A'   11 A"   33 A'   34 A'   35 A'   12 A"   36 A'                 
 -2.044  -2.043  -2.030  -2.030  -2.030  -2.030  -1.286  -0.921
 13 A"   37 A'   38 A'   14 A"   15 A"   39 A'   40 A'   41 A'                 
 -0.830  -0.710  -0.668  -0.617  -0.548  -0.524  -0.491  -0.436
 42 A'   43 A'   44 A'   45 A'   46 A'   16 A"   47 A'   48 A'                 
 -0.399  -0.398  -0.357  -0.357  -0.321  -0.282  -0.258  -0.252
 49 A'   17 A"   50 A'   18 A"   51 A'   19 A"   20 A"   52 A'                 
 -- Virtual --                   
 -0.073  -0.056  -0.041   0.002   0.022   0.045   0.050   0.058
 53 A'   54 A'   21 A"   55 A'   56 A'   57 A'   58 A'   22 A"                 
  0.080   0.090   0.095   0.096   0.106   0.120   0.134   0.151
 59 A'   60 A'   23 A"   61 A'   24 A"   62 A'   63 A'   64 A'                 
  0.168   0.194   0.211   0.217   0.240   0.245   0.276   0.294
 65 A'   66 A'   25 A"   67 A'   68 A'   26 A"   69 A'   27 A"                 
  0.301   0.311   0.341   0.349   0.357   0.367   0.380   0.393
 70 A'   71 A'   72 A'   73 A'   28 A"   74 A'   29 A"   75 A'                 
  0.430   0.440   0.440   0.449   0.456   0.465   0.475   0.501
 30 A"   76 A'   31 A"   32 A"   77 A'   78 A'   79 A'   80 A'                 
  0.515   0.553   0.626   0.629   0.670   0.687   0.706   0.733
 33 A"   81 A'   82 A'   34 A"   83 A'   84 A'   85 A'   86 A'                 
  0.801   0.815   0.824   0.843   0.877   0.944   0.965   1.124
 87 A'   88 A'   35 A"   36 A"   89 A'   90 A'   91 A'   92 A'                 
  1.132   1.154   1.217   1.288   1.296   1.346   1.352   1.359
 37 A"   93 A'   38 A"   94 A'   39 A"   40 A"   95 A'   96 A'                 
  1.372   1.396   1.432   1.489   1.532   1.562   1.633   1.687
 41 A"   97 A'   98 A'   99 A'  100 A'   42 A"  101 A'  102 A'                 
  1.844   1.869   1.914   2.141   2.200   2.229   2.321   2.475
103 A'   43 A"  104 A'  105 A'  106 A'   44 A"  107 A'  108 A'                 
  2.586   2.800   2.806   3.036   3.098   3.360   3.743   3.769
 45 A"   46 A"  109 A'  110 A'  111 A'  112 A'   47 A"  113 A'                 
  3.930   3.947   3.954   3.962   3.978   4.002   4.037   4.049
 48 A"  114 A'   49 A"   50 A"  115 A'   51 A"   52 A"  116 A'                 
  4.086   4.144   4.213   4.280   4.433   4.445   4.750   5.975
117 A'  118 A'  119 A'  120 A'  121 A'  122 A'  123 A'   53 A"                 
  6.010   6.014   6.041   6.066   6.163   6.272   6.354   6.613
 54 A"  124 A'  125 A'  126 A'  127 A'   55 A"  128 A'  129 A'                 
  9.735  23.263  24.082  25.779  25.926  26.392  27.858  27.878
130 A'  131 A'  132 A'   56 A"  133 A'  134 A'  135 A'  136 A'                 
 28.320  28.343  28.349  28.365  28.390  28.410  28.513  28.523
 57 A"  137 A'   58 A"  138 A'  139 A'  140 A'   59 A"  141 A'                 
 28.525  28.534  28.543  28.561  28.588  28.619  28.664  28.737
 60 A"  142 A'   61 A"   62 A"  143 A'  144 A'  145 A'  146 A'                 
 66.720 127.866 127.887 127.888 127.905 127.923 127.974 151.656
147 A'   63 A"  148 A'   64 A"  149 A'  150 A'  151 A'  152 A'                 
151.671 215.7191901.8191901.835
153 A'  154 A'  155 A'  156 A'                                                 

 Beta MOs, Restricted
 -- Occupied --                  
*******-1165.89 -176.32 -176.32 -165.73 -165.73 -165.72 -165.72
  1 A'    2 A'    3 A'    4 A'    5 A'    6 A'    1 A"    7 A'                 
-165.72 -165.72 -101.60  -35.82  -35.82  -31.31  -31.31  -31.31
  2 A"    8 A'    9 A'   10 A'   11 A'   12 A'   13 A'    3 A"                 
-31.307 -31.307 -31.306 -24.736 -22.964 -22.963 -22.962 -22.962
 14 A'    4 A"   15 A'   16 A'   17 A'   18 A'    5 A"   19 A'                 
-22.962 -22.962 -22.958 -22.958 -22.957 -22.957 -10.348 -10.274
  6 A"   20 A'   21 A'    7 A"   22 A'    8 A"   23 A'   24 A'                 
 -9.512  -7.277  -7.266  -7.266  -6.370  -6.370  -4.783  -4.783
 25 A'   26 A'    9 A"   27 A'   28 A'   29 A'   30 A'   31 A'                 
 -4.767  -4.767  -4.767  -4.766  -2.050  -2.050  -2.044  -2.044
 10 A"   32 A'   11 A"   33 A'   34 A'   35 A'   12 A"   36 A'                 
 -2.044  -2.043  -2.030  -2.030  -2.030  -2.030  -1.286  -0.921
 13 A"   37 A'   38 A'   14 A"   15 A"   39 A'   40 A'   41 A'                 
 -0.830  -0.710  -0.668  -0.617  -0.548  -0.524  -0.491  -0.436
 42 A'   43 A'   44 A'   45 A'   46 A'   16 A"   47 A'   48 A'                 
 -0.399  -0.398  -0.357  -0.357  -0.321  -0.282  -0.258  -0.252
 49 A'   17 A"   50 A'   18 A"   51 A'   19 A"   20 A"   52 A'                 
 -- Virtual --                   
 -0.073  -0.056  -0.041   0.002   0.022   0.045   0.050   0.058
 53 A'   54 A'   21 A"   55 A'   56 A'   57 A'   58 A'   22 A"                 
  0.080   0.090   0.095   0.096   0.106   0.120   0.134   0.151
 59 A'   60 A'   23 A"   61 A'   24 A"   62 A'   63 A'   64 A'                 
  0.168   0.194   0.211   0.217   0.240   0.245   0.276   0.294
 65 A'   66 A'   25 A"   67 A'   68 A'   26 A"   69 A'   27 A"                 
  0.301   0.311   0.341   0.349   0.357   0.367   0.380   0.393
 70 A'   71 A'   72 A'   73 A'   28 A"   74 A'   29 A"   75 A'                 
  0.430   0.440   0.440   0.449   0.456   0.465   0.475   0.501
 30 A"   76 A'   31 A"   32 A"   77 A'   78 A'   79 A'   80 A'                 
  0.515   0.553   0.626   0.629   0.670   0.687   0.706   0.733
 33 A"   81 A'   82 A'   34 A"   83 A'   84 A'   85 A'   86 A'                 
  0.801   0.815   0.824   0.843   0.877   0.944   0.965   1.124
 87 A'   88 A'   35 A"   36 A"   89 A'   90 A'   91 A'   92 A'                 
  1.132   1.154   1.217   1.288   1.296   1.346   1.352   1.359
 37 A"   93 A'   38 A"   94 A'   39 A"   40 A"   95 A'   96 A'                 
  1.372   1.396   1.432   1.489   1.532   1.562   1.633   1.687
 41 A"   97 A'   98 A'   99 A'  100 A'   42 A"  101 A'  102 A'                 
  1.844   1.869   1.914   2.141   2.200   2.229   2.321   2.475
103 A'   43 A"  104 A'  105 A'  106 A'   44 A"  107 A'  108 A'                 
  2.586   2.800   2.806   3.036   3.098   3.360   3.743   3.769
 45 A"   46 A"  109 A'  110 A'  111 A'  112 A'   47 A"  113 A'                 
  3.930   3.947   3.954   3.962   3.978   4.002   4.037   4.049
 48 A"  114 A'   49 A"   50 A"  115 A'   51 A"   52 A"  116 A'                 
  4.086   4.144   4.213   4.280   4.433   4.445   4.750   5.975
117 A'  118 A'  119 A'  120 A'  121 A'  122 A'  123 A'   53 A"                 
  6.010   6.014   6.041   6.066   6.163   6.272   6.354   6.613
 54 A"  124 A'  125 A'  126 A'  127 A'   55 A"  128 A'  129 A'                 
  9.735  23.263  24.082  25.779  25.926  26.392  27.858  27.878
130 A'  131 A'  132 A'   56 A"  133 A'  134 A'  135 A'  136 A'                 
 28.320  28.343  28.349  28.365  28.390  28.410  28.513  28.523
 57 A"  137 A'   58 A"  138 A'  139 A'  140 A'   59 A"  141 A'                 
 28.525  28.534  28.543  28.561  28.588  28.619  28.664  28.737
 60 A"  142 A'   61 A"   62 A"  143 A'  144 A'  145 A'  146 A'                 
 66.720 127.866 127.887 127.888 127.905 127.923 127.974 151.656
147 A'   63 A"  148 A'   64 A"  149 A'  150 A'  151 A'  152 A'                 
151.671 215.7191901.8191901.835
153 A'  154 A'  155 A'  156 A'                                                 
 --------------------------------------------------------------

          Ground-State Mulliken Net Atomic Charges

     Atom                 Charge (a.u.)
  ----------------------------------------
      1 Cl                    0.314261
      2 I                     0.172448
      3 F                    -0.012526
      4 I                     0.169880
      5 C                    -0.424007
      6 C                    -0.220056
  ----------------------------------------
  Sum of atomic charges =     0.000000

 -----------------------------------------------------------------
                    Cartesian Multipole Moments
 -----------------------------------------------------------------
    Charge (ESU x 10^10)
                 0.0000
    Dipole Moment (Debye)
         X      -0.6797      Y       0.6084      Z       0.0000
       Tot       0.9122
    Quadrupole Moments (Debye-Ang)
        XX     -82.9816     XY       2.2483     YY     -84.3872
        XZ       0.0000     YZ       0.0000     ZZ     -86.2549
    Octopole Moments (Debye-Ang^2)
       XXX     -74.7670    XXY       4.9674    XYY     -37.3320
       YYY       2.9172    XXZ       0.0000    XYZ       0.0000
       YYZ       0.0000    XZZ     -23.2873    YZZ      -1.9254
       ZZZ       0.0000
    Hexadecapole Moments (Debye-Ang^3)
      XXXX   -1274.8961   XXXY     -44.6721   XXYY    -369.6066
      XYYY     -79.3641   YYYY   -1051.0142   XXXZ       0.0000
      XXYZ       0.0000   XYYZ       0.0000   YYYZ       0.0000
      XXZZ    -238.4688   XYZZ     -31.3934   YYZZ    -202.9088
      XZZZ       0.0000   YZZZ       0.0000   ZZZZ    -111.8142
 -----------------------------------------------------------------
 Calculating analytic gradient of the SCF energy
 Gradient of SCF Energy
            1           2           3           4           5           6
    1  -0.0031805  -0.0040019   0.0050469   0.0055957  -0.0001334  -0.0033268
    2  -0.0156839  -0.0492924   0.0146652   0.0495260   0.0038054  -0.0030203
    3  -0.0000000   0.0000000   0.0000000   0.0000000   0.0000000  -0.0000000
 Max gradient component =       4.953E-02
 RMS gradient           =       1.742E-02
 Gradient time:  CPU 17.44 s  wall 4.47 s
 Geometry Optimization Parameters
   NAtoms,    NIC,     NZ,  NCons,   NDum,   NFix, NCnnct, MaxDiis
        6      37       0       0       0       0       0       0

 Cartesian Hessian Update
 Hessian Updated using BFGS Update


** GEOMETRY OPTIMIZATION IN DELOCALIZED INTERNAL COORDINATES **
   Searching for a Minimum

   Optimization Cycle:  13

                       Coordinates (Angstroms)
     ATOM                X               Y               Z
      1  Cl        3.0897283538    0.9014132994    0.0000000000
      2  I        -0.5294395333    1.5713106755    0.0000000000
      3  F         2.4729974240   -1.4878544656    0.0000000000
      4  I        -0.8911787281   -1.5775817197    0.0000000000
      5  C         1.8861456364   -0.2975269052    0.0000000000
      6  C         0.5654476891   -0.1483487542    0.0000000000
   Point Group: cs    Number of degrees of freedom:     9


   Energy is -14475.299816508

 Hessian Updated using BFGS Update

  9 Hessian modes will be used to form the next step
  Hessian Eigenvalues:
     0.077758    0.202007    0.247234    0.251303    0.362079    0.464871
     0.501476    0.983301    1.035311

 Minimum Search - Taking Simple RFO Step
 Searching for Lamda that Minimizes Along All modes
 Value Taken    Lamda =  -0.02144410
 Calculated Step too Large.  Step scaled by  0.647983
 Step Taken.  Stepsize is  0.300000

                             Maximum     Tolerance    Cnvgd?
         Gradient           0.039432      0.000300      NO
         Displacement       0.268922      0.001200      NO
         Energy change     -0.017494      0.000001      NO


 New Cartesian Coordinates Obtained by Inverse Iteration

 Displacement from previous Coordinates is:  0.223861
 ----------------------------------------------------------------
             Standard Nuclear Orientation (Angstroms)
    I     Atom           X                Y                Z
 ----------------------------------------------------------------
    1      Cl      3.0795240079     0.9237961021     0.0000000000
    2      I      -0.5002797948     1.6351780540     0.0000000000
    3      F       2.4347678058    -1.5104988346     0.0000000000
    4      I      -0.8532547734    -1.6466968401     0.0000000000
    5      C       1.8780737837    -0.3024272089     0.0000000000
    6      C       0.5548698126    -0.1379391424     0.0000000000
 ----------------------------------------------------------------
 Molecular Point Group                 Cs    NOp =  2
 Largest Abelian Subgroup              Cs    NOp =  2
 Nuclear Repulsion Energy =  1222.3967195623 hartrees
 There are       72 alpha and       72 beta electrons
 Applying Cartesian multipole field
    Component          Value
    ---------          -----
     (2,0,0)        1.00000E-11
     (0,2,0)        2.00000E-11
     (0,0,2)       -3.00000E-11
 Nucleus-field energy     =     0.0000000333 hartrees
 Requested basis set is 6-311++G(d,p)
 There are 79 shells and 220 basis functions
 A cutoff of  1.0D-11 yielded   2288 shell pairs
 There are     19085 function pairs (     21512 Cartesian)
 Smallest overlap matrix eigenvalue = 4.30E-05
 Guess MOs from SCF MO coefficient file

 -----------------------------------------------------------------------
  General SCF calculation program by
  Eric Jon Sundstrom, Paul Horn, Yuezhi Mao, Dmitri Zuev, Alec White,
  David Stuck, Shaama M.S., Shane Yost, Joonho Lee, David Small,
  Daniel Levine, Susi Lehtola, Hugh Burton, Evgeny Epifanovsky
 -----------------------------------------------------------------------
 Exchange:     0.2000 Hartree-Fock + 0.0800 Slater + 0.7200 B88
 Correlation:  0.1900 VWN1RPA + 0.8100 LYP
 Using SG-1 standard quadrature grid
 using 4 threads for integral computing
 -------------------------------------------------------
 OpenMP Integral computing Module                
 Release: version 2.0, May 2017, Q-Chem Inc. Pleasanton 
 -------------------------------------------------------
 -------------------------------------------------------
 OpenMP BLAS3 based DFT computing Module                
 Release: version 1.0, May 2013, Q-Chem Inc. Pittsburgh 
 -------------------------------------------------------
 A restricted SCF calculation will be
 performed using DIIS
 SCF converges when DIIS error is below 1.0e-08
 ---------------------------------------
  Cycle       Energy         DIIS error
 ---------------------------------------
    1  -14475.3085041685      5.04e-04  
    2  -14475.3101205181      3.08e-04  
    3  -14475.3099957933      3.42e-04  
    4  -14475.3106853383      6.11e-05  
    5  -14475.3107083992      1.12e-05  
    6  -14475.3107089188      6.39e-06  
    7  -14475.3107091535      1.31e-06  
    8  -14475.3107091625      5.38e-07  
    9  -14475.3107091639      6.25e-08  
   10  -14475.3107091639      4.07e-08  
   11  -14475.3107091638      7.06e-09  Convergence criterion met
 ---------------------------------------
 SCF time:   CPU 48.08s  wall 13.00s 
 SCF   energy in the final basis set =   -14475.3107091638
 Total energy in the final basis set =   -14475.3107091638

 --------------------------------------------------------------
             Orbital Energies (a.u.) and Symmetries
 --------------------------------------------------------------

 Alpha MOs, Restricted
 -- Occupied --                  
*******-1165.89 -176.32 -176.32 -165.73 -165.73 -165.73 -165.73
  1 A'    2 A'    3 A'    4 A'    5 A'    6 A'    1 A"    7 A'                 
-165.72 -165.72 -101.60  -35.82  -35.82  -31.31  -31.31  -31.31
  2 A"    8 A'    9 A'   10 A'   11 A'   12 A'   13 A'    3 A"                 
-31.308 -31.307 -31.306 -24.738 -22.965 -22.963 -22.963 -22.963
 14 A'    4 A"   15 A'   16 A'   17 A'   18 A'    5 A"   19 A'                 
-22.962 -22.962 -22.959 -22.959 -22.957 -22.957 -10.349 -10.277
  6 A"   20 A'   21 A'    7 A"   22 A'    8 A"   23 A'   24 A'                 
 -9.512  -7.277  -7.266  -7.266  -6.371  -6.369  -4.784  -4.783
 25 A'   26 A'    9 A"   27 A'   28 A'   29 A'   30 A'   31 A'                 
 -4.768  -4.768  -4.766  -4.766  -2.050  -2.049  -2.045  -2.045
 10 A"   32 A'   11 A"   33 A'   34 A'   35 A'   12 A"   36 A'                 
 -2.043  -2.043  -2.031  -2.031  -2.029  -2.029  -1.285  -0.918
 13 A"   37 A'   38 A'   14 A"   15 A"   39 A'   40 A'   41 A'                 
 -0.824  -0.703  -0.669  -0.615  -0.547  -0.523  -0.490  -0.434
 42 A'   43 A'   44 A'   45 A'   46 A'   16 A"   47 A'   48 A'                 
 -0.399  -0.396  -0.358  -0.353  -0.314  -0.284  -0.260  -0.258
 49 A'   17 A"   50 A'   18 A"   51 A'   19 A"   52 A'   20 A"                 
 -- Virtual --                   
 -0.077  -0.058  -0.042  -0.000   0.021   0.044   0.050   0.058
 53 A'   54 A'   21 A"   55 A'   56 A'   57 A'   58 A'   22 A"                 
  0.080   0.088   0.095   0.096   0.105   0.120   0.135   0.150
 59 A'   60 A'   23 A"   61 A'   24 A"   62 A'   63 A'   64 A'                 
  0.171   0.191   0.212   0.215   0.231   0.244   0.272   0.292
 65 A'   66 A'   25 A"   67 A'   68 A'   26 A"   69 A'   27 A"                 
  0.299   0.311   0.341   0.349   0.365   0.368   0.381   0.400
 70 A'   71 A'   72 A'   73 A'   74 A'   28 A"   29 A"   75 A'                 
  0.424   0.431   0.436   0.450   0.462   0.466   0.475   0.500
 30 A"   31 A"   76 A'   32 A"   77 A'   78 A'   79 A'   80 A'                 
  0.514   0.536   0.623   0.633   0.669   0.678   0.699   0.738
 33 A"   81 A'   82 A'   34 A"   83 A'   84 A'   85 A'   86 A'                 
  0.808   0.813   0.825   0.842   0.878   0.942   0.956   1.110
 87 A'   88 A'   35 A"   36 A"   89 A'   90 A'   91 A'   92 A'                 
  1.128   1.143   1.213   1.293   1.304   1.347   1.350   1.360
 37 A"   93 A'   38 A"   39 A"   94 A'   40 A"   95 A'   96 A'                 
  1.370   1.400   1.434   1.477   1.534   1.559   1.624   1.681
 41 A"   97 A'   98 A'   99 A'  100 A'   42 A"  101 A'  102 A'                 
  1.848   1.868   1.914   2.129   2.176   2.228   2.318   2.468
103 A'   43 A"  104 A'  105 A'  106 A'   44 A"  107 A'  108 A'                 
  2.585   2.796   2.800   3.033   3.088   3.354   3.742   3.768
 45 A"   46 A"  109 A'  110 A'  111 A'  112 A'   47 A"  113 A'                 
  3.937   3.951   3.958   3.958   3.977   3.991   4.038   4.043
 48 A"   49 A"   50 A"  114 A'  115 A'   51 A"   52 A"  116 A'                 
  4.095   4.113   4.214   4.273   4.420   4.442   4.744   5.973
117 A'  118 A'  119 A'  120 A'  121 A'  122 A'  123 A'   53 A"                 
  6.007   6.011   6.037   6.060   6.155   6.270   6.351   6.609
124 A'   54 A"  125 A'  126 A'  127 A'   55 A"  128 A'  129 A'                 
  9.725  23.260  24.062  25.777  25.919  26.380  27.840  27.877
130 A'  131 A'  132 A'   56 A"  133 A'  134 A'  135 A'  136 A'                 
 28.318  28.340  28.349  28.363  28.387  28.409  28.516  28.524
 57 A"  137 A'   58 A"  138 A'  139 A'  140 A'   59 A"   60 A"                 
 28.527  28.534  28.537  28.561  28.594  28.600  28.666  28.726
141 A'  142 A'   61 A"   62 A"  143 A'  144 A'  145 A'  146 A'                 
 66.717 127.864 127.887 127.888 127.901 127.920 127.967 151.640
147 A'   63 A"  148 A'   64 A"  149 A'  150 A'  151 A'  152 A'                 
151.670 215.7091901.8021901.834
153 A'  154 A'  155 A'  156 A'                                                 

 Beta MOs, Restricted
 -- Occupied --                  
*******-1165.89 -176.32 -176.32 -165.73 -165.73 -165.73 -165.73
  1 A'    2 A'    3 A'    4 A'    5 A'    6 A'    1 A"    7 A'                 
-165.72 -165.72 -101.60  -35.82  -35.82  -31.31  -31.31  -31.31
  2 A"    8 A'    9 A'   10 A'   11 A'   12 A'   13 A'    3 A"                 
-31.308 -31.307 -31.306 -24.738 -22.965 -22.963 -22.963 -22.963
 14 A'    4 A"   15 A'   16 A'   17 A'   18 A'    5 A"   19 A'                 
-22.962 -22.962 -22.959 -22.959 -22.957 -22.957 -10.349 -10.277
  6 A"   20 A'   21 A'    7 A"   22 A'    8 A"   23 A'   24 A'                 
 -9.512  -7.277  -7.266  -7.266  -6.371  -6.369  -4.784  -4.783
 25 A'   26 A'    9 A"   27 A'   28 A'   29 A'   30 A'   31 A'                 
 -4.768  -4.768  -4.766  -4.766  -2.050  -2.049  -2.045  -2.045
 10 A"   32 A'   11 A"   33 A'   34 A'   35 A'   12 A"   36 A'                 
 -2.043  -2.043  -2.031  -2.031  -2.029  -2.029  -1.285  -0.918
 13 A"   37 A'   38 A'   14 A"   15 A"   39 A'   40 A'   41 A'                 
 -0.824  -0.703  -0.669  -0.615  -0.547  -0.523  -0.490  -0.434
 42 A'   43 A'   44 A'   45 A'   46 A'   16 A"   47 A'   48 A'                 
 -0.399  -0.396  -0.358  -0.353  -0.314  -0.284  -0.260  -0.258
 49 A'   17 A"   50 A'   18 A"   51 A'   19 A"   52 A'   20 A"                 
 -- Virtual --                   
 -0.077  -0.058  -0.042  -0.000   0.021   0.044   0.050   0.058
 53 A'   54 A'   21 A"   55 A'   56 A'   57 A'   58 A'   22 A"                 
  0.080   0.088   0.095   0.096   0.105   0.120   0.135   0.150
 59 A'   60 A'   23 A"   61 A'   24 A"   62 A'   63 A'   64 A'                 
  0.171   0.191   0.212   0.215   0.231   0.244   0.272   0.292
 65 A'   66 A'   25 A"   67 A'   68 A'   26 A"   69 A'   27 A"                 
  0.299   0.311   0.341   0.349   0.365   0.368   0.381   0.400
 70 A'   71 A'   72 A'   73 A'   74 A'   28 A"   29 A"   75 A'                 
  0.424   0.431   0.436   0.450   0.462   0.466   0.475   0.500
 30 A"   31 A"   76 A'   32 A"   77 A'   78 A'   79 A'   80 A'                 
  0.514   0.536   0.623   0.633   0.669   0.678   0.699   0.738
 33 A"   81 A'   82 A'   34 A"   83 A'   84 A'   85 A'   86 A'                 
  0.808   0.813   0.825   0.842   0.878   0.942   0.956   1.110
 87 A'   88 A'   35 A"   36 A"   89 A'   90 A'   91 A'   92 A'                 
  1.128   1.143   1.213   1.293   1.304   1.347   1.350   1.360
 37 A"   93 A'   38 A"   39 A"   94 A'   40 A"   95 A'   96 A'                 
  1.370   1.400   1.434   1.477   1.534   1.559   1.624   1.681
 41 A"   97 A'   98 A'   99 A'  100 A'   42 A"  101 A'  102 A'                 
  1.848   1.868   1.914   2.129   2.176   2.228   2.318   2.468
103 A'   43 A"  104 A'  105 A'  106 A'   44 A"  107 A'  108 A'                 
  2.585   2.796   2.800   3.033   3.088   3.354   3.742   3.768
 45 A"   46 A"  109 A'  110 A'  111 A'  112 A'   47 A"  113 A'                 
  3.937   3.951   3.958   3.958   3.977   3.991   4.038   4.043
 48 A"   49 A"   50 A"  114 A'  115 A'   51 A"   52 A"  116 A'                 
  4.095   4.113   4.214   4.273   4.420   4.442   4.744   5.973
117 A'  118 A'  119 A'  120 A'  121 A'  122 A'  123 A'   53 A"                 
  6.007   6.011   6.037   6.060   6.155   6.270   6.351   6.609
124 A'   54 A"  125 A'  126 A'  127 A'   55 A"  128 A'  129 A'                 
  9.725  23.260  24.062  25.777  25.919  26.380  27.840  27.877
130 A'  131 A'  132 A'   56 A"  133 A'  134 A'  135 A'  136 A'                 
 28.318  28.340  28.349  28.363  28.387  28.409  28.516  28.524
 57 A"  137 A'   58 A"  138 A'  139 A'  140 A'   59 A"   60 A"                 
 28.527  28.534  28.537  28.561  28.594  28.600  28.666  28.726
141 A'  142 A'   61 A"   62 A"  143 A'  144 A'  145 A'  146 A'                 
 66.717 127.864 127.887 127.888 127.901 127.920 127.967 151.640
147 A'   63 A"  148 A'   64 A"  149 A'  150 A'  151 A'  152 A'                 
151.670 215.7091901.8021901.834
153 A'  154 A'  155 A'  156 A'                                                 
 --------------------------------------------------------------

          Ground-State Mulliken Net Atomic Charges

     Atom                 Charge (a.u.)
  ----------------------------------------
      1 Cl                    0.319415
      2 I                     0.174739
      3 F                    -0.011209
      4 I                     0.168934
      5 C                    -0.431122
      6 C                    -0.220758
  ----------------------------------------
  Sum of atomic charges =     0.000000

 -----------------------------------------------------------------
                    Cartesian Multipole Moments
 -----------------------------------------------------------------
    Charge (ESU x 10^10)
                 0.0000
    Dipole Moment (Debye)
         X      -0.6135      Y       0.6216      Z       0.0000
       Tot       0.8733
    Quadrupole Moments (Debye-Ang)
        XX     -83.5011     XY       2.2956     YY     -83.4983
        XZ      -0.0000     YZ      -0.0000     ZZ     -86.4181
    Octopole Moments (Debye-Ang^2)
       XXX     -78.5851    XXY       4.7307    XYY     -39.2739
       YYY       2.8599    XXZ      -0.0000    XYZ      -0.0000
       YYZ      -0.0000    XZZ     -24.8606    YZZ      -1.9651
       ZZZ       0.0000
    Hexadecapole Moments (Debye-Ang^3)
      XXXX   -1255.0114   XXXY     -49.4574   XXYY    -377.5134
      XYYY     -80.2702   YYYY   -1112.8478   XXXZ      -0.0000
      XXYZ      -0.0000   XYYZ       0.0000   YYYZ      -0.0000
      XXZZ    -234.4749   XYZZ     -32.5605   YYZZ    -215.7860
      XZZZ      -0.0000   YZZZ      -0.0000   ZZZZ    -112.3118
 -----------------------------------------------------------------
 Calculating analytic gradient of the SCF energy
 Gradient of SCF Energy
            1           2           3           4           5           6
    1   0.0005507  -0.0041020   0.0014345   0.0004219   0.0020624  -0.0003675
    2  -0.0042945  -0.0296202   0.0059435   0.0287480  -0.0005749  -0.0002019
    3  -0.0000000   0.0000000  -0.0000000   0.0000000   0.0000000  -0.0000000
 Max gradient component =       2.962E-02
 RMS gradient           =       9.949E-03
 Gradient time:  CPU 17.12 s  wall 4.39 s
 Geometry Optimization Parameters
   NAtoms,    NIC,     NZ,  NCons,   NDum,   NFix, NCnnct, MaxDiis
        6      37       0       0       0       0       0       0

 Cartesian Hessian Update
 Hessian Updated using BFGS Update


** GEOMETRY OPTIMIZATION IN DELOCALIZED INTERNAL COORDINATES **
   Searching for a Minimum

   Optimization Cycle:  14

                       Coordinates (Angstroms)
     ATOM                X               Y               Z
      1  Cl        3.0795240079    0.9237961021    0.0000000000
      2  I        -0.5002797948    1.6351780540    0.0000000000
      3  F         2.4347678058   -1.5104988346    0.0000000000
      4  I        -0.8532547734   -1.6466968401    0.0000000000
      5  C         1.8780737837   -0.3024272089    0.0000000000
      6  C         0.5548698126   -0.1379391424    0.0000000000
   Point Group: cs    Number of degrees of freedom:     9


   Energy is -14475.310709164

 Hessian Updated using BFGS Update

  9 Hessian modes will be used to form the next step
  Hessian Eigenvalues:
     0.063305    0.201125    0.247322    0.251571    0.362375    0.465167
     0.505938    0.983071    1.035505

 Minimum Search - Taking Simple RFO Step
 Searching for Lamda that Minimizes Along All modes
 Value Taken    Lamda =  -0.01039812
 Calculated Step too Large.  Step scaled by  0.803468
 Step Taken.  Stepsize is  0.300000

                             Maximum     Tolerance    Cnvgd?
         Gradient           0.021273      0.000300      NO
         Displacement       0.252560      0.001200      NO
         Energy change     -0.010893      0.000001      NO


 New Cartesian Coordinates Obtained by Inverse Iteration

 Displacement from previous Coordinates is:  0.243334
 ----------------------------------------------------------------
             Standard Nuclear Orientation (Angstroms)
    I     Atom           X                Y                Z
 ----------------------------------------------------------------
    1      Cl      3.0572330446     0.9418743547     0.0000000000
    2      I      -0.4564826509     1.7010367471     0.0000000000
    3      F       2.3974634086    -1.5277160908     0.0000000000
    4      I      -0.8059323254    -1.7171574172     0.0000000000
    5      C       1.8590727486    -0.3070603347     0.0000000000
    6      C       0.5423466163    -0.1295651290     0.0000000000
 ----------------------------------------------------------------
 Molecular Point Group                 Cs    NOp =  2
 Largest Abelian Subgroup              Cs    NOp =  2
 Nuclear Repulsion Energy =  1207.0110675824 hartrees
 There are       72 alpha and       72 beta electrons
 Applying Cartesian multipole field
    Component          Value
    ---------          -----
     (2,0,0)        1.00000E-11
     (0,2,0)        2.00000E-11
     (0,0,2)       -3.00000E-11
 Nucleus-field energy     =     0.0000000347 hartrees
 Requested basis set is 6-311++G(d,p)
 There are 79 shells and 220 basis functions
 A cutoff of  1.0D-11 yielded   2284 shell pairs
 There are     19073 function pairs (     21501 Cartesian)
 Smallest overlap matrix eigenvalue = 4.66E-05
 Guess MOs from SCF MO coefficient file

 -----------------------------------------------------------------------
  General SCF calculation program by
  Eric Jon Sundstrom, Paul Horn, Yuezhi Mao, Dmitri Zuev, Alec White,
  David Stuck, Shaama M.S., Shane Yost, Joonho Lee, David Small,
  Daniel Levine, Susi Lehtola, Hugh Burton, Evgeny Epifanovsky
 -----------------------------------------------------------------------
 Exchange:     0.2000 Hartree-Fock + 0.0800 Slater + 0.7200 B88
 Correlation:  0.1900 VWN1RPA + 0.8100 LYP
 Using SG-1 standard quadrature grid
 using 4 threads for integral computing
 -------------------------------------------------------
 OpenMP Integral computing Module                
 Release: version 2.0, May 2017, Q-Chem Inc. Pleasanton 
 -------------------------------------------------------
 -------------------------------------------------------
 OpenMP BLAS3 based DFT computing Module                
 Release: version 1.0, May 2013, Q-Chem Inc. Pittsburgh 
 -------------------------------------------------------
 A restricted SCF calculation will be
 performed using DIIS
 SCF converges when DIIS error is below 1.0e-08
 ---------------------------------------
  Cycle       Energy         DIIS error
 ---------------------------------------
    1  -14475.3147882709      4.66e-04  
    2  -14475.3163582321      2.49e-04  
    3  -14475.3162232189      2.95e-04  
    4  -14475.3167333581      6.30e-05  
    5  -14475.3167583471      7.75e-06  
    6  -14475.3167587447      3.32e-06  
    7  -14475.3167587874      9.66e-07  
    8  -14475.3167587907      5.17e-07  
    9  -14475.3167587928      5.15e-08  
   10  -14475.3167587924      3.14e-08  
   11  -14475.3167587926      7.84e-09  Convergence criterion met
 ---------------------------------------
 SCF time:   CPU 47.87s  wall 13.00s 
 SCF   energy in the final basis set =   -14475.3167587926
 Total energy in the final basis set =   -14475.3167587926

 --------------------------------------------------------------
             Orbital Energies (a.u.) and Symmetries
 --------------------------------------------------------------

 Alpha MOs, Restricted
 -- Occupied --                  
*******-1165.89 -176.33 -176.32 -165.73 -165.73 -165.73 -165.73
  1 A'    2 A'    3 A'    4 A'    5 A'    1 A"    6 A'    7 A'                 
-165.72 -165.72 -101.60  -35.82  -35.82  -31.32  -31.31  -31.31
  2 A"    8 A'    9 A'   10 A'   11 A'   12 A'   13 A'    3 A"                 
-31.309 -31.307 -31.306 -24.739 -22.966 -22.964 -22.964 -22.963
 14 A'    4 A"   15 A'   16 A'   17 A'    5 A"   18 A'   19 A'                 
-22.962 -22.962 -22.960 -22.960 -22.957 -22.957 -10.349 -10.278
  6 A"   20 A'   21 A'    7 A"   22 A'    8 A"   23 A'   24 A'                 
 -9.511  -7.276  -7.266  -7.265  -6.372  -6.369  -4.785  -4.782
 25 A'   26 A'    9 A"   27 A'   28 A'   29 A'   30 A'   31 A'                 
 -4.769  -4.768  -4.766  -4.766  -2.051  -2.048  -2.046  -2.045
 10 A"   32 A'   11 A"   33 A'   34 A'   35 A'   12 A"   36 A'                 
 -2.043  -2.043  -2.031  -2.031  -2.029  -2.029  -1.284  -0.915
 13 A"   37 A'   38 A'   14 A"   15 A"   39 A'   40 A'   41 A'                 
 -0.822  -0.698  -0.671  -0.614  -0.546  -0.522  -0.488  -0.432
 42 A'   43 A'   44 A'   45 A'   46 A'   16 A"   47 A'   48 A'                 
 -0.400  -0.395  -0.358  -0.350  -0.308  -0.286  -0.267  -0.259
 49 A'   17 A"   50 A'   18 A"   51 A'   19 A"   52 A'   20 A"                 
 -- Virtual --                   
 -0.082  -0.061  -0.041  -0.003   0.021   0.043   0.049   0.059
 53 A'   54 A'   21 A"   55 A'   56 A'   57 A'   58 A'   22 A"                 
  0.080   0.087   0.094   0.096   0.104   0.119   0.135   0.150
 59 A'   60 A'   23 A"   61 A'   24 A"   62 A'   63 A'   64 A'                 
  0.174   0.186   0.213   0.214   0.227   0.244   0.266   0.290
 65 A'   66 A'   25 A"   67 A'   68 A'   26 A"   69 A'   27 A"                 
  0.299   0.315   0.339   0.349   0.365   0.376   0.382   0.409
 70 A'   71 A'   72 A'   73 A'   74 A'   28 A"   29 A"   75 A'                 
  0.413   0.431   0.433   0.452   0.459   0.471   0.478   0.498
 30 A"   31 A"   76 A'   32 A"   77 A'   78 A'   79 A'   80 A'                 
  0.514   0.526   0.620   0.636   0.664   0.672   0.700   0.742
 33 A"   81 A'   82 A'   34 A"   83 A'   84 A'   85 A'   86 A'                 
  0.810   0.815   0.826   0.840   0.880   0.941   0.952   1.096
 87 A'   88 A'   35 A"   36 A"   89 A'   90 A'   91 A'   92 A'                 
  1.127   1.134   1.208   1.290   1.316   1.345   1.346   1.370
 37 A"   93 A'   38 A"   39 A"   94 A'   95 A'   40 A"   41 A"                 
  1.374   1.404   1.436   1.466   1.540   1.559   1.614   1.679
 96 A'   97 A'   98 A'   99 A'  100 A'   42 A"  101 A'  102 A'                 
  1.852   1.873   1.916   2.124   2.163   2.228   2.318   2.462
103 A'   43 A"  104 A'  105 A'  106 A'   44 A"  107 A'  108 A'                 
  2.586   2.794   2.798   3.031   3.086   3.344   3.741   3.766
 45 A"   46 A"  109 A'  110 A'  111 A'  112 A'   47 A"  113 A'                 
  3.941   3.948   3.955   3.969   3.980   3.982   4.035   4.039
 48 A"   49 A"   50 A"  114 A'  115 A'   51 A"  116 A'   52 A"                 
  4.081   4.116   4.219   4.270   4.401   4.440   4.741   5.971
117 A'  118 A'  119 A'  120 A'  121 A'  122 A'  123 A'   53 A"                 
  6.012   6.017   6.031   6.055   6.139   6.270   6.350   6.606
 54 A"  124 A'  125 A'  126 A'  127 A'   55 A"  128 A'  129 A'                 
  9.720  23.254  24.080  25.777  25.918  26.372  27.825  27.877
130 A'  131 A'  132 A'   56 A"  133 A'  134 A'  135 A'  136 A'                 
 28.316  28.345  28.349  28.359  28.385  28.402  28.517  28.523
 57 A"  137 A'   58 A"  138 A'  139 A'  140 A'   59 A"   60 A"                 
 28.530  28.532  28.535  28.561  28.580  28.602  28.672  28.718
141 A'   61 A"  142 A'   62 A"  143 A'  144 A'  145 A'  146 A'                 
 66.716 127.862 127.888 127.896 127.896 127.917 127.957 151.626
147 A'   63 A"   64 A"  148 A'  149 A'  150 A'  151 A'  152 A'                 
151.670 215.7031901.7871901.834
153 A'  154 A'  155 A'  156 A'                                                 

 Beta MOs, Restricted
 -- Occupied --                  
*******-1165.89 -176.33 -176.32 -165.73 -165.73 -165.73 -165.73
  1 A'    2 A'    3 A'    4 A'    5 A'    1 A"    6 A'    7 A'                 
-165.72 -165.72 -101.60  -35.82  -35.82  -31.32  -31.31  -31.31
  2 A"    8 A'    9 A'   10 A'   11 A'   12 A'   13 A'    3 A"                 
-31.309 -31.307 -31.306 -24.739 -22.966 -22.964 -22.964 -22.963
 14 A'    4 A"   15 A'   16 A'   17 A'    5 A"   18 A'   19 A'                 
-22.962 -22.962 -22.960 -22.960 -22.957 -22.957 -10.349 -10.278
  6 A"   20 A'   21 A'    7 A"   22 A'    8 A"   23 A'   24 A'                 
 -9.511  -7.276  -7.266  -7.265  -6.372  -6.369  -4.785  -4.782
 25 A'   26 A'    9 A"   27 A'   28 A'   29 A'   30 A'   31 A'                 
 -4.769  -4.768  -4.766  -4.766  -2.051  -2.048  -2.046  -2.045
 10 A"   32 A'   11 A"   33 A'   34 A'   35 A'   12 A"   36 A'                 
 -2.043  -2.043  -2.031  -2.031  -2.029  -2.029  -1.284  -0.915
 13 A"   37 A'   38 A'   14 A"   15 A"   39 A'   40 A'   41 A'                 
 -0.822  -0.698  -0.671  -0.614  -0.546  -0.522  -0.488  -0.432
 42 A'   43 A'   44 A'   45 A'   46 A'   16 A"   47 A'   48 A'                 
 -0.400  -0.395  -0.358  -0.350  -0.308  -0.286  -0.267  -0.259
 49 A'   17 A"   50 A'   18 A"   51 A'   19 A"   52 A'   20 A"                 
 -- Virtual --                   
 -0.082  -0.061  -0.041  -0.003   0.021   0.043   0.049   0.059
 53 A'   54 A'   21 A"   55 A'   56 A'   57 A'   58 A'   22 A"                 
  0.080   0.087   0.094   0.096   0.104   0.119   0.135   0.150
 59 A'   60 A'   23 A"   61 A'   24 A"   62 A'   63 A'   64 A'                 
  0.174   0.186   0.213   0.214   0.227   0.244   0.266   0.290
 65 A'   66 A'   25 A"   67 A'   68 A'   26 A"   69 A'   27 A"                 
  0.299   0.315   0.339   0.349   0.365   0.376   0.382   0.409
 70 A'   71 A'   72 A'   73 A'   74 A'   28 A"   29 A"   75 A'                 
  0.413   0.431   0.433   0.452   0.459   0.471   0.478   0.498
 30 A"   31 A"   76 A'   32 A"   77 A'   78 A'   79 A'   80 A'                 
  0.514   0.526   0.620   0.636   0.664   0.672   0.700   0.742
 33 A"   81 A'   82 A'   34 A"   83 A'   84 A'   85 A'   86 A'                 
  0.810   0.815   0.826   0.840   0.880   0.941   0.952   1.096
 87 A'   88 A'   35 A"   36 A"   89 A'   90 A'   91 A'   92 A'                 
  1.127   1.134   1.208   1.290   1.316   1.345   1.346   1.370
 37 A"   93 A'   38 A"   39 A"   94 A'   95 A'   40 A"   41 A"                 
  1.374   1.404   1.436   1.466   1.540   1.559   1.614   1.679
 96 A'   97 A'   98 A'   99 A'  100 A'   42 A"  101 A'  102 A'                 
  1.852   1.873   1.916   2.124   2.163   2.228   2.318   2.462
103 A'   43 A"  104 A'  105 A'  106 A'   44 A"  107 A'  108 A'                 
  2.586   2.794   2.798   3.031   3.086   3.344   3.741   3.766
 45 A"   46 A"  109 A'  110 A'  111 A'  112 A'   47 A"  113 A'                 
  3.941   3.948   3.955   3.969   3.980   3.982   4.035   4.039
 48 A"   49 A"   50 A"  114 A'  115 A'   51 A"  116 A'   52 A"                 
  4.081   4.116   4.219   4.270   4.401   4.440   4.741   5.971
117 A'  118 A'  119 A'  120 A'  121 A'  122 A'  123 A'   53 A"                 
  6.012   6.017   6.031   6.055   6.139   6.270   6.350   6.606
 54 A"  124 A'  125 A'  126 A'  127 A'   55 A"  128 A'  129 A'                 
  9.720  23.254  24.080  25.777  25.918  26.372  27.825  27.877
130 A'  131 A'  132 A'   56 A"  133 A'  134 A'  135 A'  136 A'                 
 28.316  28.345  28.349  28.359  28.385  28.402  28.517  28.523
 57 A"  137 A'   58 A"  138 A'  139 A'  140 A'   59 A"   60 A"                 
 28.530  28.532  28.535  28.561  28.580  28.602  28.672  28.718
141 A'   61 A"  142 A'   62 A"  143 A'  144 A'  145 A'  146 A'                 
 66.716 127.862 127.888 127.896 127.896 127.917 127.957 151.626
147 A'   63 A"   64 A"  148 A'  149 A'  150 A'  151 A'  152 A'                 
151.670 215.7031901.7871901.834
153 A'  154 A'  155 A'  156 A'                                                 
 --------------------------------------------------------------

          Ground-State Mulliken Net Atomic Charges

     Atom                 Charge (a.u.)
  ----------------------------------------
      1 Cl                    0.322864
      2 I                     0.173939
      3 F                    -0.010492
      4 I                     0.165033
      5 C                    -0.440407
      6 C                    -0.210937
  ----------------------------------------
  Sum of atomic charges =     0.000000

 -----------------------------------------------------------------
                    Cartesian Multipole Moments
 -----------------------------------------------------------------
    Charge (ESU x 10^10)
                 0.0000
    Dipole Moment (Debye)
         X      -0.5668      Y       0.6352      Z      -0.0000
       Tot       0.8513
    Quadrupole Moments (Debye-Ang)
        XX     -84.1571     XY       2.3263     YY     -82.5875
        XZ      -0.0000     YZ       0.0000     ZZ     -86.5218
    Octopole Moments (Debye-Ang^2)
       XXX     -84.0910    XXY       4.4825    XYY     -41.4532
       YYY       2.8556    XXZ      -0.0000    XYZ      -0.0000
       YYZ      -0.0000    XZZ     -26.8795    YZZ      -1.9900
       ZZZ      -0.0000
    Hexadecapole Moments (Debye-Ang^3)
      XXXX   -1225.2556   XXXY     -54.7386   XXYY    -385.6624
      XYYY     -81.1126   YYYY   -1176.4522   XXXZ       0.0000
      XXYZ       0.0000   XYYZ      -0.0000   YYYZ       0.0000
      XXZZ    -228.5519   XYZZ     -33.7142   YYZZ    -229.3588
      XZZZ       0.0000   YZZZ       0.0000   ZZZZ    -112.6370
 -----------------------------------------------------------------
 Calculating analytic gradient of the SCF energy
 Gradient of SCF Energy
            1           2           3           4           5           6
    1   0.0019682  -0.0027449  -0.0010625   0.0002903  -0.0052610   0.0068099
    2   0.0035180  -0.0146332  -0.0008655   0.0156891  -0.0025971  -0.0011114
    3  -0.0000000  -0.0000000  -0.0000000  -0.0000000   0.0000000   0.0000000
 Max gradient component =       1.569E-02
 RMS gradient           =       5.618E-03
 Gradient time:  CPU 16.92 s  wall 4.34 s
 Geometry Optimization Parameters
   NAtoms,    NIC,     NZ,  NCons,   NDum,   NFix, NCnnct, MaxDiis
        6      37       0       0       0       0       0       0

 Cartesian Hessian Update
 Hessian Updated using BFGS Update


** GEOMETRY OPTIMIZATION IN DELOCALIZED INTERNAL COORDINATES **
   Searching for a Minimum

   Optimization Cycle:  15

                       Coordinates (Angstroms)
     ATOM                X               Y               Z
      1  Cl        3.0572330446    0.9418743547    0.0000000000
      2  I        -0.4564826509    1.7010367471    0.0000000000
      3  F         2.3974634086   -1.5277160908    0.0000000000
      4  I        -0.8059323254   -1.7171574172    0.0000000000
      5  C         1.8590727486   -0.3070603347    0.0000000000
      6  C         0.5423466163   -0.1295651290    0.0000000000
   Point Group: cs    Number of degrees of freedom:     9


   Energy is -14475.316758793

 Hessian Updated using BFGS Update

  9 Hessian modes will be used to form the next step
  Hessian Eigenvalues:
     0.046841    0.199672    0.248972    0.252018    0.367389    0.474625
     0.505387    0.982093    1.036265

 Minimum Search - Taking Simple RFO Step
 Searching for Lamda that Minimizes Along All modes
 Value Taken    Lamda =  -0.00382632
 Step Taken.  Stepsize is  0.270063

                             Maximum     Tolerance    Cnvgd?
         Gradient           0.009684      0.000300      NO
         Displacement       0.216576      0.001200      NO
         Energy change     -0.006050      0.000001      NO


 New Cartesian Coordinates Obtained by Inverse Iteration

 Displacement from previous Coordinates is:  0.209670
 ----------------------------------------------------------------
             Standard Nuclear Orientation (Angstroms)
    I     Atom           X                Y                Z
 ----------------------------------------------------------------
    1      Cl      3.0476568410     0.9505234107     0.0000000000
    2      I      -0.4201974728     1.7601072509     0.0000000000
    3      F       2.3701871679    -1.5352596300     0.0000000000
    4      I      -0.7681575318    -1.7830829495     0.0000000000
    5      C       1.8444316789    -0.3076385068     0.0000000000
    6      C       0.5197801585    -0.1232374451     0.0000000000
 ----------------------------------------------------------------
 Molecular Point Group                 Cs    NOp =  2
 Largest Abelian Subgroup              Cs    NOp =  2
 Nuclear Repulsion Energy =  1192.6208307316 hartrees
 There are       72 alpha and       72 beta electrons
 Applying Cartesian multipole field
    Component          Value
    ---------          -----
     (2,0,0)        1.00000E-11
     (0,2,0)        2.00000E-11
     (0,0,2)       -3.00000E-11
 Nucleus-field energy     =     0.0000000361 hartrees
 Requested basis set is 6-311++G(d,p)
 There are 79 shells and 220 basis functions
 A cutoff of  1.0D-11 yielded   2282 shell pairs
 There are     19083 function pairs (     21517 Cartesian)
 Smallest overlap matrix eigenvalue = 5.21E-05
 Guess MOs from SCF MO coefficient file

 -----------------------------------------------------------------------
  General SCF calculation program by
  Eric Jon Sundstrom, Paul Horn, Yuezhi Mao, Dmitri Zuev, Alec White,
  David Stuck, Shaama M.S., Shane Yost, Joonho Lee, David Small,
  Daniel Levine, Susi Lehtola, Hugh Burton, Evgeny Epifanovsky
 -----------------------------------------------------------------------
 Exchange:     0.2000 Hartree-Fock + 0.0800 Slater + 0.7200 B88
 Correlation:  0.1900 VWN1RPA + 0.8100 LYP
 Using SG-1 standard quadrature grid
 using 4 threads for integral computing
 -------------------------------------------------------
 OpenMP Integral computing Module                
 Release: version 2.0, May 2017, Q-Chem Inc. Pleasanton 
 -------------------------------------------------------
 -------------------------------------------------------
 OpenMP BLAS3 based DFT computing Module                
 Release: version 1.0, May 2013, Q-Chem Inc. Pittsburgh 
 -------------------------------------------------------
 A restricted SCF calculation will be
 performed using DIIS
 SCF converges when DIIS error is below 1.0e-08
 ---------------------------------------
  Cycle       Energy         DIIS error
 ---------------------------------------
    1  -14475.3176798318      4.04e-04  
    2  -14475.3187352464      2.53e-04  
    3  -14475.3186355524      2.88e-04  
    4  -14475.3191354984      4.64e-05  
    5  -14475.3191494138      9.34e-06  
    6  -14475.3191497485      5.83e-06  
    7  -14475.3191499602      9.98e-07  
    8  -14475.3191499658      3.96e-07  
    9  -14475.3191499666      4.71e-08  
   10  -14475.3191499666      2.38e-08  
   11  -14475.3191499667      9.12e-09  Convergence criterion met
 ---------------------------------------
 SCF time:   CPU 47.81s  wall 13.00s 
 SCF   energy in the final basis set =   -14475.3191499667
 Total energy in the final basis set =   -14475.3191499667

 --------------------------------------------------------------
             Orbital Energies (a.u.) and Symmetries
 --------------------------------------------------------------

 Alpha MOs, Restricted
 -- Occupied --                  
*******-1165.89 -176.33 -176.32 -165.73 -165.73 -165.73 -165.73
  1 A'    2 A'    3 A'    4 A'    5 A'    1 A"    6 A'    7 A'                 
-165.72 -165.72 -101.60  -35.82  -35.82  -31.32  -31.31  -31.31
  2 A"    8 A'    9 A'   10 A'   11 A'   12 A'   13 A'    3 A"                 
-31.310 -31.307 -31.307 -24.740 -22.967 -22.965 -22.965 -22.964
 14 A'    4 A"   15 A'   16 A'   17 A'    5 A"   18 A'   19 A'                 
-22.962 -22.962 -22.960 -22.960 -22.957 -22.957 -10.350 -10.281
  6 A"   20 A'   21 A'    7 A"   22 A'    8 A"   23 A'   24 A'                 
 -9.511  -7.276  -7.266  -7.265  -6.372  -6.369  -4.786  -4.782
 25 A'   26 A'    9 A"   27 A'   28 A'   29 A'   30 A'   31 A'                 
 -4.769  -4.769  -4.766  -4.766  -2.051  -2.048  -2.046  -2.046
 10 A"   32 A'   11 A"   33 A'   34 A'   35 A'   12 A"   36 A'                 
 -2.043  -2.043  -2.032  -2.032  -2.029  -2.029  -1.284  -0.912
 13 A"   37 A'   14 A"   38 A'   39 A'   15 A"   40 A'   41 A'                 
 -0.818  -0.693  -0.672  -0.612  -0.546  -0.521  -0.487  -0.430
 42 A'   43 A'   44 A'   45 A'   46 A'   16 A"   47 A'   48 A'                 
 -0.400  -0.393  -0.358  -0.348  -0.304  -0.287  -0.272  -0.258
 49 A'   17 A"   50 A'   18 A"   51 A'   19 A"   52 A'   20 A"                 
 -- Virtual --                   
 -0.087  -0.061  -0.042  -0.006   0.020   0.043   0.049   0.059
 53 A'   54 A'   21 A"   55 A'   56 A'   57 A'   58 A'   22 A"                 
  0.080   0.085   0.094   0.095   0.103   0.119   0.136   0.149
 59 A'   60 A'   23 A"   61 A'   24 A"   62 A'   63 A'   64 A'                 
  0.174   0.181   0.215   0.215   0.225   0.243   0.260   0.287
 65 A'   66 A'   25 A"   67 A'   68 A'   26 A"   69 A'   27 A"                 
  0.300   0.318   0.336   0.350   0.365   0.377   0.385   0.404
 70 A'   71 A'   72 A'   73 A'   74 A'   28 A"   29 A"   30 A"                 
  0.413   0.431   0.432   0.453   0.455   0.461   0.484   0.498
 75 A'   76 A'   31 A"   32 A"   77 A'   78 A'   79 A'   80 A'                 
  0.514   0.524   0.612   0.638   0.656   0.669   0.704   0.744
 33 A"   81 A'   82 A'   34 A"   83 A'   84 A'   85 A'   86 A'                 
  0.809   0.817   0.826   0.837   0.880   0.938   0.945   1.086
 87 A'   88 A'   35 A"   36 A"   89 A'   90 A'   91 A'   92 A'                 
  1.124   1.129   1.205   1.289   1.316   1.336   1.344   1.369
 37 A"   93 A'   38 A"   39 A"   94 A'   95 A'   40 A"   41 A"                 
  1.388   1.403   1.440   1.458   1.549   1.555   1.601   1.675
 96 A'   97 A'   98 A'   99 A'  100 A'   42 A"  101 A'  102 A'                 
  1.849   1.870   1.915   2.109   2.150   2.227   2.316   2.458
103 A'   43 A"  104 A'  105 A'  106 A'   44 A"  107 A'  108 A'                 
  2.585   2.789   2.796   3.026   3.073   3.348   3.740   3.763
 45 A"   46 A"  109 A'  110 A'  111 A'  112 A'   47 A"  113 A'                 
  3.944   3.946   3.952   3.974   3.977   3.985   4.025   4.039
 48 A"   49 A"   50 A"  114 A'   51 A"  115 A'  116 A'   52 A"                 
  4.065   4.125   4.226   4.268   4.381   4.438   4.738   5.968
117 A'  118 A'  119 A'  120 A'  121 A'  122 A'  123 A'   53 A"                 
  6.011   6.023   6.030   6.053   6.120   6.268   6.349   6.603
 54 A"  124 A'  125 A'  126 A'  127 A'   55 A"  128 A'  129 A'                 
  9.716  23.255  24.043  25.776  25.916  26.366  27.815  27.877
130 A'  131 A'  132 A'   56 A"  133 A'  134 A'  135 A'  136 A'                 
 28.314  28.348  28.349  28.355  28.383  28.393  28.518  28.522
 57 A"   58 A"  137 A'  138 A'  139 A'  140 A'   59 A"   60 A"                 
 28.529  28.532  28.537  28.561  28.567  28.604  28.677  28.711
 61 A"  141 A'  142 A'   62 A"  143 A'  144 A'  145 A'  146 A'                 
 66.714 127.860 127.887 127.891 127.904 127.915 127.947 151.616
147 A'   63 A"   64 A"  148 A'  149 A'  150 A'  151 A'  152 A'                 
151.669 215.6991901.7781901.833
153 A'  154 A'  155 A'  156 A'                                                 

 Beta MOs, Restricted
 -- Occupied --                  
*******-1165.89 -176.33 -176.32 -165.73 -165.73 -165.73 -165.73
  1 A'    2 A'    3 A'    4 A'    5 A'    1 A"    6 A'    7 A'                 
-165.72 -165.72 -101.60  -35.82  -35.82  -31.32  -31.31  -31.31
  2 A"    8 A'    9 A'   10 A'   11 A'   12 A'   13 A'    3 A"                 
-31.310 -31.307 -31.307 -24.740 -22.967 -22.965 -22.965 -22.964
 14 A'    4 A"   15 A'   16 A'   17 A'    5 A"   18 A'   19 A'                 
-22.962 -22.962 -22.960 -22.960 -22.957 -22.957 -10.350 -10.281
  6 A"   20 A'   21 A'    7 A"   22 A'    8 A"   23 A'   24 A'                 
 -9.511  -7.276  -7.266  -7.265  -6.372  -6.369  -4.786  -4.782
 25 A'   26 A'    9 A"   27 A'   28 A'   29 A'   30 A'   31 A'                 
 -4.769  -4.769  -4.766  -4.766  -2.051  -2.048  -2.046  -2.046
 10 A"   32 A'   11 A"   33 A'   34 A'   35 A'   12 A"   36 A'                 
 -2.043  -2.043  -2.032  -2.032  -2.029  -2.029  -1.284  -0.912
 13 A"   37 A'   14 A"   38 A'   39 A'   15 A"   40 A'   41 A'                 
 -0.818  -0.693  -0.672  -0.612  -0.546  -0.521  -0.487  -0.430
 42 A'   43 A'   44 A'   45 A'   46 A'   16 A"   47 A'   48 A'                 
 -0.400  -0.393  -0.358  -0.348  -0.304  -0.287  -0.272  -0.258
 49 A'   17 A"   50 A'   18 A"   51 A'   19 A"   52 A'   20 A"                 
 -- Virtual --                   
 -0.087  -0.061  -0.042  -0.006   0.020   0.043   0.049   0.059
 53 A'   54 A'   21 A"   55 A'   56 A'   57 A'   58 A'   22 A"                 
  0.080   0.085   0.094   0.095   0.103   0.119   0.136   0.149
 59 A'   60 A'   23 A"   61 A'   24 A"   62 A'   63 A'   64 A'                 
  0.174   0.181   0.215   0.215   0.225   0.243   0.260   0.287
 65 A'   66 A'   25 A"   67 A'   68 A'   26 A"   69 A'   27 A"                 
  0.300   0.318   0.336   0.350   0.365   0.377   0.385   0.404
 70 A'   71 A'   72 A'   73 A'   74 A'   28 A"   29 A"   30 A"                 
  0.413   0.431   0.432   0.453   0.455   0.461   0.484   0.498
 75 A'   76 A'   31 A"   32 A"   77 A'   78 A'   79 A'   80 A'                 
  0.514   0.524   0.612   0.638   0.656   0.669   0.704   0.744
 33 A"   81 A'   82 A'   34 A"   83 A'   84 A'   85 A'   86 A'                 
  0.809   0.817   0.826   0.837   0.880   0.938   0.945   1.086
 87 A'   88 A'   35 A"   36 A"   89 A'   90 A'   91 A'   92 A'                 
  1.124   1.129   1.205   1.289   1.316   1.336   1.344   1.369
 37 A"   93 A'   38 A"   39 A"   94 A'   95 A'   40 A"   41 A"                 
  1.388   1.403   1.440   1.458   1.549   1.555   1.601   1.675
 96 A'   97 A'   98 A'   99 A'  100 A'   42 A"  101 A'  102 A'                 
  1.849   1.870   1.915   2.109   2.150   2.227   2.316   2.458
103 A'   43 A"  104 A'  105 A'  106 A'   44 A"  107 A'  108 A'                 
  2.585   2.789   2.796   3.026   3.073   3.348   3.740   3.763
 45 A"   46 A"  109 A'  110 A'  111 A'  112 A'   47 A"  113 A'                 
  3.944   3.946   3.952   3.974   3.977   3.985   4.025   4.039
 48 A"   49 A"   50 A"  114 A'   51 A"  115 A'  116 A'   52 A"                 
  4.065   4.125   4.226   4.268   4.381   4.438   4.738   5.968
117 A'  118 A'  119 A'  120 A'  121 A'  122 A'  123 A'   53 A"                 
  6.011   6.023   6.030   6.053   6.120   6.268   6.349   6.603
 54 A"  124 A'  125 A'  126 A'  127 A'   55 A"  128 A'  129 A'                 
  9.716  23.255  24.043  25.776  25.916  26.366  27.815  27.877
130 A'  131 A'  132 A'   56 A"  133 A'  134 A'  135 A'  136 A'                 
 28.314  28.348  28.349  28.355  28.383  28.393  28.518  28.522
 57 A"   58 A"  137 A'  138 A'  139 A'  140 A'   59 A"   60 A"                 
 28.529  28.532  28.537  28.561  28.567  28.604  28.677  28.711
 61 A"  141 A'  142 A'   62 A"  143 A'  144 A'  145 A'  146 A'                 
 66.714 127.860 127.887 127.891 127.904 127.915 127.947 151.616
147 A'   63 A"   64 A"  148 A'  149 A'  150 A'  151 A'  152 A'                 
151.669 215.6991901.7781901.833
153 A'  154 A'  155 A'  156 A'                                                 
 --------------------------------------------------------------

          Ground-State Mulliken Net Atomic Charges

     Atom                 Charge (a.u.)
  ----------------------------------------
      1 Cl                    0.326095
      2 I                     0.169872
      3 F                    -0.006257
      4 I                     0.159842
      5 C                    -0.446955
      6 C                    -0.202597
  ----------------------------------------
  Sum of atomic charges =     0.000000

 -----------------------------------------------------------------
                    Cartesian Multipole Moments
 -----------------------------------------------------------------
    Charge (ESU x 10^10)
                 0.0000
    Dipole Moment (Debye)
         X      -0.5043      Y       0.6299      Z       0.0000
       Tot       0.8069
    Quadrupole Moments (Debye-Ang)
        XX     -84.6218     XY       2.3595     YY     -81.8118
        XZ      -0.0000     YZ      -0.0000     ZZ     -86.6347
    Octopole Moments (Debye-Ang^2)
       XXX     -88.3195    XXY       4.4528    XYY     -43.0637
       YYY       2.9694    XXZ      -0.0000    XYZ       0.0000
       YYZ       0.0000    XZZ     -28.6015    YZZ      -1.8917
       ZZZ       0.0000
    Hexadecapole Moments (Debye-Ang^3)
      XXXX   -1203.8336   XXXY     -59.1718   XXYY    -395.2925
      XYYY     -82.1347   YYYY   -1235.0919   XXXZ      -0.0000
      XXYZ      -0.0000   XYYZ      -0.0000   YYYZ      -0.0000
      XXZZ    -224.5623   XYZZ     -34.7596   YYZZ    -242.0291
      XZZZ      -0.0000   YZZZ      -0.0000   ZZZZ    -112.9426
 -----------------------------------------------------------------
 Calculating analytic gradient of the SCF energy
 Gradient of SCF Energy
            1           2           3           4           5           6
    1   0.0039376  -0.0015647  -0.0027877   0.0014877   0.0014344  -0.0025072
    2   0.0083221  -0.0030709  -0.0042560   0.0076240  -0.0056401  -0.0029791
    3   0.0000000   0.0000000   0.0000000  -0.0000000  -0.0000000   0.0000000
 Max gradient component =       8.322E-03
 RMS gradient           =       3.589E-03
 Gradient time:  CPU 16.92 s  wall 4.34 s
 Geometry Optimization Parameters
   NAtoms,    NIC,     NZ,  NCons,   NDum,   NFix, NCnnct, MaxDiis
        6      37       0       0       0       0       0       0

 Cartesian Hessian Update
 Hessian Updated using BFGS Update


** GEOMETRY OPTIMIZATION IN DELOCALIZED INTERNAL COORDINATES **
   Searching for a Minimum

   Optimization Cycle:  16

                       Coordinates (Angstroms)
     ATOM                X               Y               Z
      1  Cl        3.0476568410    0.9505234107    0.0000000000
      2  I        -0.4201974728    1.7601072509    0.0000000000
      3  F         2.3701871679   -1.5352596300    0.0000000000
      4  I        -0.7681575318   -1.7830829495    0.0000000000
      5  C         1.8444316789   -0.3076385068    0.0000000000
      6  C         0.5197801585   -0.1232374451    0.0000000000
   Point Group: cs    Number of degrees of freedom:     9


   Energy is -14475.319149967

 Hessian Updated using BFGS Update

  9 Hessian modes will be used to form the next step
  Hessian Eigenvalues:
     0.036827    0.200283    0.248597    0.251896    0.371161    0.479606
     0.504404    0.979550    1.039302

 Minimum Search - Taking Simple RFO Step
 Searching for Lamda that Minimizes Along All modes
 Value Taken    Lamda =  -0.00070030
 Step Taken.  Stepsize is  0.116478

                             Maximum     Tolerance    Cnvgd?
         Gradient           0.006420      0.000300      NO
         Displacement       0.065854      0.001200      NO
         Energy change     -0.002391      0.000001      NO


 New Cartesian Coordinates Obtained by Inverse Iteration

 Displacement from previous Coordinates is:  0.097144
 ----------------------------------------------------------------
             Standard Nuclear Orientation (Angstroms)
    I     Atom           X                Y                Z
 ----------------------------------------------------------------
    1      Cl      3.0430770478     0.9456229470     0.0000000000
    2      I      -0.4021022164     1.7841228014     0.0000000000
    3      F       2.3593178100    -1.5317892330     0.0000000000
    4      I      -0.7483137746    -1.8127081210     0.0000000000
    5      C       1.8305275031    -0.3042311059     0.0000000000
    6      C       0.5111944720    -0.1196051585     0.0000000000
 ----------------------------------------------------------------
 Molecular Point Group                 Cs    NOp =  2
 Largest Abelian Subgroup              Cs    NOp =  2
 Nuclear Repulsion Energy =  1187.8439582277 hartrees
 There are       72 alpha and       72 beta electrons
 Applying Cartesian multipole field
    Component          Value
    ---------          -----
     (2,0,0)        1.00000E-11
     (0,2,0)        2.00000E-11
     (0,0,2)       -3.00000E-11
 Nucleus-field energy     =     0.0000000367 hartrees
 Requested basis set is 6-311++G(d,p)
 There are 79 shells and 220 basis functions
 A cutoff of  1.0D-11 yielded   2281 shell pairs
 There are     19084 function pairs (     21518 Cartesian)
 Smallest overlap matrix eigenvalue = 5.21E-05
 Guess MOs from SCF MO coefficient file

 -----------------------------------------------------------------------
  General SCF calculation program by
  Eric Jon Sundstrom, Paul Horn, Yuezhi Mao, Dmitri Zuev, Alec White,
  David Stuck, Shaama M.S., Shane Yost, Joonho Lee, David Small,
  Daniel Levine, Susi Lehtola, Hugh Burton, Evgeny Epifanovsky
 -----------------------------------------------------------------------
 Exchange:     0.2000 Hartree-Fock + 0.0800 Slater + 0.7200 B88
 Correlation:  0.1900 VWN1RPA + 0.8100 LYP
 Using SG-1 standard quadrature grid
 using 4 threads for integral computing
 -------------------------------------------------------
 OpenMP Integral computing Module                
 Release: version 2.0, May 2017, Q-Chem Inc. Pleasanton 
 -------------------------------------------------------
 -------------------------------------------------------
 OpenMP BLAS3 based DFT computing Module                
 Release: version 1.0, May 2013, Q-Chem Inc. Pittsburgh 
 -------------------------------------------------------
 A restricted SCF calculation will be
 performed using DIIS
 SCF converges when DIIS error is below 1.0e-08
 ---------------------------------------
  Cycle       Energy         DIIS error
 ---------------------------------------
    1  -14475.3192872066      1.77e-04  
    2  -14475.3195282250      8.21e-05  
    3  -14475.3195047512      1.05e-04  
    4  -14475.3195710115      2.28e-05  
    5  -14475.3195740307      6.30e-06  
    6  -14475.3195742203      2.86e-06  
    7  -14475.3195742667      3.37e-07  
    8  -14475.3195742671      2.46e-07  
    9  -14475.3195742673      4.15e-08  
   10  -14475.3195742674      1.17e-08  
   11  -14475.3195742675      1.78e-09  Convergence criterion met
 ---------------------------------------
 SCF time:   CPU 47.73s  wall 13.00s 
 SCF   energy in the final basis set =   -14475.3195742675
 Total energy in the final basis set =   -14475.3195742675

 --------------------------------------------------------------
             Orbital Energies (a.u.) and Symmetries
 --------------------------------------------------------------

 Alpha MOs, Restricted
 -- Occupied --                  
*******-1165.89 -176.33 -176.32 -165.73 -165.73 -165.73 -165.73
  1 A'    2 A'    3 A'    4 A'    5 A'    1 A"    6 A'    7 A'                 
-165.73 -165.72 -101.60  -35.82  -35.82  -31.32  -31.31  -31.31
  2 A"    8 A'    9 A'   10 A'   11 A'   12 A'   13 A'    3 A"                 
-31.310 -31.307 -31.307 -24.739 -22.967 -22.966 -22.966 -22.964
 14 A'    4 A"   15 A'   16 A'   17 A'    5 A"   18 A'   19 A'                 
-22.962 -22.962 -22.961 -22.961 -22.958 -22.958 -10.349 -10.281
  6 A"   20 A'   21 A'    7 A"   22 A'    8 A"   23 A'   24 A'                 
 -9.511  -7.276  -7.265  -7.265  -6.373  -6.369  -4.786  -4.783
 25 A'   26 A'    9 A"   27 A'   28 A'   29 A'   30 A'   31 A'                 
 -4.770  -4.769  -4.766  -4.766  -2.052  -2.048  -2.046  -2.046
 10 A"   32 A'   11 A"   33 A'   34 A'   35 A'   12 A"   36 A'                 
 -2.043  -2.043  -2.032  -2.032  -2.029  -2.029  -1.283  -0.912
 13 A"   37 A'   14 A"   38 A'   39 A'   15 A"   40 A'   41 A'                 
 -0.818  -0.691  -0.672  -0.612  -0.545  -0.521  -0.486  -0.430
 42 A'   43 A'   44 A'   45 A'   46 A'   16 A"   47 A'   48 A'                 
 -0.400  -0.393  -0.358  -0.347  -0.302  -0.288  -0.273  -0.259
 49 A'   17 A"   50 A'   18 A"   51 A'   19 A"   52 A'   20 A"                 
 -- Virtual --                   
 -0.089  -0.063  -0.041  -0.006   0.021   0.043   0.049   0.059
 53 A'   54 A'   21 A"   55 A'   56 A'   57 A'   58 A'   22 A"                 
  0.080   0.085   0.093   0.095   0.103   0.119   0.136   0.149
 59 A'   60 A'   23 A"   61 A'   24 A"   62 A'   63 A'   64 A'                 
  0.173   0.180   0.215   0.216   0.226   0.242   0.258   0.285
 65 A'   66 A'   25 A"   67 A'   68 A'   26 A"   69 A'   27 A"                 
  0.300   0.320   0.335   0.351   0.365   0.377   0.387   0.401
 70 A'   71 A'   72 A'   73 A'   74 A'   28 A"   29 A"   30 A"                 
  0.415   0.432   0.433   0.452   0.453   0.455   0.486   0.500
 75 A'   76 A'   31 A"   77 A'   32 A"   78 A'   79 A'   80 A'                 
  0.515   0.525   0.610   0.639   0.653   0.669   0.706   0.745
 33 A"   81 A'   82 A'   34 A"   83 A'   84 A'   85 A'   86 A'                 
  0.810   0.816   0.827   0.836   0.881   0.938   0.943   1.085
 87 A'   88 A'   35 A"   36 A"   89 A'   90 A'   91 A'   92 A'                 
  1.124   1.128   1.204   1.289   1.315   1.331   1.342   1.369
 37 A"   93 A'   38 A"   39 A"   94 A'   95 A'   40 A"   41 A"                 
  1.392   1.402   1.443   1.456   1.550   1.556   1.597   1.678
 96 A'   97 A'   98 A'   99 A'  100 A'   42 A"  101 A'  102 A'                 
  1.848   1.875   1.916   2.111   2.154   2.228   2.316   2.458
103 A'   43 A"  104 A'  105 A'  106 A'   44 A"  107 A'  108 A'                 
  2.587   2.790   2.798   3.025   3.075   3.344   3.741   3.763
 45 A"   46 A"  109 A'  110 A'  111 A'  112 A'   47 A"  113 A'                 
  3.944   3.946   3.952   3.976   3.976   3.987   4.021   4.038
 48 A"   49 A"   50 A"   51 A"  114 A'  115 A'  116 A'   52 A"                 
  4.061   4.128   4.229   4.267   4.374   4.437   4.739   5.968
117 A'  118 A'  119 A'  120 A'  121 A'  122 A'  123 A'   53 A"                 
  6.011   6.020   6.034   6.054   6.112   6.269   6.351   6.603
 54 A"  124 A'  125 A'  126 A'  127 A'   55 A"  128 A'  129 A'                 
  9.717  23.253  24.063  25.776  25.919  26.368  27.813  27.877
130 A'  131 A'  132 A'   56 A"  133 A'  134 A'  135 A'  136 A'                 
 28.313  28.348  28.350  28.353  28.382  28.389  28.517  28.522
 57 A"   58 A"  137 A'  138 A'  139 A'  140 A'   59 A"   60 A"                 
 28.527  28.532  28.538  28.560  28.562  28.604  28.679  28.709
 61 A"  141 A'  142 A'   62 A"  143 A'  144 A'  145 A'  146 A'                 
 66.715 127.860 127.886 127.889 127.907 127.914 127.943 151.614
147 A'   63 A"   64 A"  148 A'  149 A'  150 A'  151 A'  152 A'                 
151.669 215.7001901.7751901.832
153 A'  154 A'  155 A'  156 A'                                                 

 Beta MOs, Restricted
 -- Occupied --                  
*******-1165.89 -176.33 -176.32 -165.73 -165.73 -165.73 -165.73
  1 A'    2 A'    3 A'    4 A'    5 A'    1 A"    6 A'    7 A'                 
-165.73 -165.72 -101.60  -35.82  -35.82  -31.32  -31.31  -31.31
  2 A"    8 A'    9 A'   10 A'   11 A'   12 A'   13 A'    3 A"                 
-31.310 -31.307 -31.307 -24.739 -22.967 -22.966 -22.966 -22.964
 14 A'    4 A"   15 A'   16 A'   17 A'    5 A"   18 A'   19 A'                 
-22.962 -22.962 -22.961 -22.961 -22.958 -22.958 -10.349 -10.281
  6 A"   20 A'   21 A'    7 A"   22 A'    8 A"   23 A'   24 A'                 
 -9.511  -7.276  -7.265  -7.265  -6.373  -6.369  -4.786  -4.783
 25 A'   26 A'    9 A"   27 A'   28 A'   29 A'   30 A'   31 A'                 
 -4.770  -4.769  -4.766  -4.766  -2.052  -2.048  -2.046  -2.046
 10 A"   32 A'   11 A"   33 A'   34 A'   35 A'   12 A"   36 A'                 
 -2.043  -2.043  -2.032  -2.032  -2.029  -2.029  -1.283  -0.912
 13 A"   37 A'   14 A"   38 A'   39 A'   15 A"   40 A'   41 A'                 
 -0.818  -0.691  -0.672  -0.612  -0.545  -0.521  -0.486  -0.430
 42 A'   43 A'   44 A'   45 A'   46 A'   16 A"   47 A'   48 A'                 
 -0.400  -0.393  -0.358  -0.347  -0.302  -0.288  -0.273  -0.259
 49 A'   17 A"   50 A'   18 A"   51 A'   19 A"   52 A'   20 A"                 
 -- Virtual --                   
 -0.089  -0.063  -0.041  -0.006   0.021   0.043   0.049   0.059
 53 A'   54 A'   21 A"   55 A'   56 A'   57 A'   58 A'   22 A"                 
  0.080   0.085   0.093   0.095   0.103   0.119   0.136   0.149
 59 A'   60 A'   23 A"   61 A'   24 A"   62 A'   63 A'   64 A'                 
  0.173   0.180   0.215   0.216   0.226   0.242   0.258   0.285
 65 A'   66 A'   25 A"   67 A'   68 A'   26 A"   69 A'   27 A"                 
  0.300   0.320   0.335   0.351   0.365   0.377   0.387   0.401
 70 A'   71 A'   72 A'   73 A'   74 A'   28 A"   29 A"   30 A"                 
  0.415   0.432   0.433   0.452   0.453   0.455   0.486   0.500
 75 A'   76 A'   31 A"   77 A'   32 A"   78 A'   79 A'   80 A'                 
  0.515   0.525   0.610   0.639   0.653   0.669   0.706   0.745
 33 A"   81 A'   82 A'   34 A"   83 A'   84 A'   85 A'   86 A'                 
  0.810   0.816   0.827   0.836   0.881   0.938   0.943   1.085
 87 A'   88 A'   35 A"   36 A"   89 A'   90 A'   91 A'   92 A'                 
  1.124   1.128   1.204   1.289   1.315   1.331   1.342   1.369
 37 A"   93 A'   38 A"   39 A"   94 A'   95 A'   40 A"   41 A"                 
  1.392   1.402   1.443   1.456   1.550   1.556   1.597   1.678
 96 A'   97 A'   98 A'   99 A'  100 A'   42 A"  101 A'  102 A'                 
  1.848   1.875   1.916   2.111   2.154   2.228   2.316   2.458
103 A'   43 A"  104 A'  105 A'  106 A'   44 A"  107 A'  108 A'                 
  2.587   2.790   2.798   3.025   3.075   3.344   3.741   3.763
 45 A"   46 A"  109 A'  110 A'  111 A'  112 A'   47 A"  113 A'                 
  3.944   3.946   3.952   3.976   3.976   3.987   4.021   4.038
 48 A"   49 A"   50 A"   51 A"  114 A'  115 A'  116 A'   52 A"                 
  4.061   4.128   4.229   4.267   4.374   4.437   4.739   5.968
117 A'  118 A'  119 A'  120 A'  121 A'  122 A'  123 A'   53 A"                 
  6.011   6.020   6.034   6.054   6.112   6.269   6.351   6.603
 54 A"  124 A'  125 A'  126 A'  127 A'   55 A"  128 A'  129 A'                 
  9.717  23.253  24.063  25.776  25.919  26.368  27.813  27.877
130 A'  131 A'  132 A'   56 A"  133 A'  134 A'  135 A'  136 A'                 
 28.313  28.348  28.350  28.353  28.382  28.389  28.517  28.522
 57 A"   58 A"  137 A'  138 A'  139 A'  140 A'   59 A"   60 A"                 
 28.527  28.532  28.538  28.560  28.562  28.604  28.679  28.709
 61 A"  141 A'  142 A'   62 A"  143 A'  144 A'  145 A'  146 A'                 
 66.715 127.860 127.886 127.889 127.907 127.914 127.943 151.614
147 A'   63 A"   64 A"  148 A'  149 A'  150 A'  151 A'  152 A'                 
151.669 215.7001901.7751901.832
153 A'  154 A'  155 A'  156 A'                                                 
 --------------------------------------------------------------

          Ground-State Mulliken Net Atomic Charges

     Atom                 Charge (a.u.)
  ----------------------------------------
      1 Cl                    0.328024
      2 I                     0.167766
      3 F                    -0.005522
      4 I                     0.156500
      5 C                    -0.452090
      6 C                    -0.194677
  ----------------------------------------
  Sum of atomic charges =     0.000000

 -----------------------------------------------------------------
                    Cartesian Multipole Moments
 -----------------------------------------------------------------
    Charge (ESU x 10^10)
                 0.0000
    Dipole Moment (Debye)
         X      -0.4949      Y       0.6347      Z       0.0000
       Tot       0.8048
    Quadrupole Moments (Debye-Ang)
        XX     -84.8576     XY       2.3843     YY     -81.4977
        XZ       0.0000     YZ       0.0000     ZZ     -86.6486
    Octopole Moments (Debye-Ang^2)
       XXX     -90.5551    XXY       4.6401    XYY     -43.9166
       YYY       3.2770    XXZ       0.0000    XYZ      -0.0000
       YYZ       0.0000    XZZ     -29.4373    YZZ      -1.7115
       ZZZ      -0.0000
    Hexadecapole Moments (Debye-Ang^3)
      XXXX   -1191.9056   XXXY     -60.2723   XXYY    -399.4854
      XYYY     -82.0841   YYYY   -1258.9572   XXXZ       0.0000
      XXYZ       0.0000   XYYZ       0.0000   YYYZ       0.0000
      XXZZ    -222.4380   XYZZ     -34.9618   YYZZ    -247.3060
      XZZZ       0.0000   YZZZ       0.0000   ZZZZ    -112.9877
 -----------------------------------------------------------------
 Calculating analytic gradient of the SCF energy
 Gradient of SCF Energy
            1           2           3           4           5           6
    1   0.0041098  -0.0006751  -0.0023994   0.0024003  -0.0056140   0.0021784
    2   0.0077568   0.0010420  -0.0042696   0.0040807  -0.0043646  -0.0042453
    3   0.0000000  -0.0000000  -0.0000000   0.0000000   0.0000000  -0.0000000
 Max gradient component =       7.757E-03
 RMS gradient           =       3.319E-03
 Gradient time:  CPU 16.73 s  wall 4.29 s
 Geometry Optimization Parameters
   NAtoms,    NIC,     NZ,  NCons,   NDum,   NFix, NCnnct, MaxDiis
        6      37       0       0       0       0       0       0

 Cartesian Hessian Update
 Hessian Updated using BFGS Update


** GEOMETRY OPTIMIZATION IN DELOCALIZED INTERNAL COORDINATES **
   Searching for a Minimum

   Optimization Cycle:  17

                       Coordinates (Angstroms)
     ATOM                X               Y               Z
      1  Cl        3.0430770478    0.9456229470    0.0000000000
      2  I        -0.4021022164    1.7841228014    0.0000000000
      3  F         2.3593178100   -1.5317892330    0.0000000000
      4  I        -0.7483137746   -1.8127081210    0.0000000000
      5  C         1.8305275031   -0.3042311059    0.0000000000
      6  C         0.5111944720   -0.1196051585    0.0000000000
   Point Group: cs    Number of degrees of freedom:     9


   Energy is -14475.319574267

 Hessian Updated using BFGS Update

  9 Hessian modes will be used to form the next step
  Hessian Eigenvalues:
     0.033834    0.157344    0.251608    0.254149    0.384972    0.502359
     0.529695    0.949342    1.027736

 Minimum Search - Taking Simple RFO Step
 Searching for Lamda that Minimizes Along All modes
 Value Taken    Lamda =  -0.00026338
 Step Taken.  Stepsize is  0.053620

                             Maximum     Tolerance    Cnvgd?
         Gradient           0.005226      0.000300      NO
         Displacement       0.038324      0.001200      NO
         Energy change     -0.000424      0.000001      NO


 New Cartesian Coordinates Obtained by Inverse Iteration

 Displacement from previous Coordinates is:  0.039066
 ----------------------------------------------------------------
             Standard Nuclear Orientation (Angstroms)
    I     Atom           X                Y                Z
 ----------------------------------------------------------------
    1      Cl      3.0432797282     0.9402628314     0.0000000000
    2      I      -0.3947921845     1.7914685416     0.0000000000
    3      F       2.3650643653    -1.5244566469     0.0000000000
    4      I      -0.7508521874    -1.8239466586     0.0000000000
    5      C       1.8269511673    -0.3015414311     0.0000000000
    6      C       0.5040499529    -0.1203745063     0.0000000000
 ----------------------------------------------------------------
 Molecular Point Group                 Cs    NOp =  2
 Largest Abelian Subgroup              Cs    NOp =  2
 Nuclear Repulsion Energy =  1185.2709627304 hartrees
 There are       72 alpha and       72 beta electrons
 Applying Cartesian multipole field
    Component          Value
    ---------          -----
     (2,0,0)        1.00000E-11
     (0,2,0)        2.00000E-11
     (0,0,2)       -3.00000E-11
 Nucleus-field energy     =     0.0000000369 hartrees
 Requested basis set is 6-311++G(d,p)
 There are 79 shells and 220 basis functions
 A cutoff of  1.0D-11 yielded   2279 shell pairs
 There are     19056 function pairs (     21479 Cartesian)
 Smallest overlap matrix eigenvalue = 5.28E-05
 Guess MOs from SCF MO coefficient file

 -----------------------------------------------------------------------
  General SCF calculation program by
  Eric Jon Sundstrom, Paul Horn, Yuezhi Mao, Dmitri Zuev, Alec White,
  David Stuck, Shaama M.S., Shane Yost, Joonho Lee, David Small,
  Daniel Levine, Susi Lehtola, Hugh Burton, Evgeny Epifanovsky
 -----------------------------------------------------------------------
 Exchange:     0.2000 Hartree-Fock + 0.0800 Slater + 0.7200 B88
 Correlation:  0.1900 VWN1RPA + 0.8100 LYP
 Using SG-1 standard quadrature grid
 using 4 threads for integral computing
 -------------------------------------------------------
 OpenMP Integral computing Module                
 Release: version 2.0, May 2017, Q-Chem Inc. Pleasanton 
 -------------------------------------------------------
 -------------------------------------------------------
 OpenMP BLAS3 based DFT computing Module                
 Release: version 1.0, May 2013, Q-Chem Inc. Pittsburgh 
 -------------------------------------------------------
 A restricted SCF calculation will be
 performed using DIIS
 SCF converges when DIIS error is below 1.0e-08
 ---------------------------------------
  Cycle       Energy         DIIS error
 ---------------------------------------
    1  -14475.3196748704      1.02e-04  
    2  -14475.3197462472      4.49e-05  
    3  -14475.3197298555      6.84e-05  
    4  -14475.3197586450      8.74e-06  
    5  -14475.3197590160      3.24e-06  
    6  -14475.3197590495      1.00e-06  
    7  -14475.3197590541      1.91e-07  
    8  -14475.3197590545      7.31e-08  
    9  -14475.3197590542      2.81e-08  
   10  -14475.3197590542      7.82e-09  Convergence criterion met
 ---------------------------------------
 SCF time:   CPU 43.29s  wall 12.00s 
 SCF   energy in the final basis set =   -14475.3197590542
 Total energy in the final basis set =   -14475.3197590542

 --------------------------------------------------------------
             Orbital Energies (a.u.) and Symmetries
 --------------------------------------------------------------

 Alpha MOs, Restricted
 -- Occupied --                  
*******-1165.89 -176.33 -176.32 -165.73 -165.73 -165.73 -165.73
  1 A'    2 A'    3 A'    4 A'    5 A'    1 A"    6 A'    7 A'                 
-165.73 -165.73 -101.60  -35.82  -35.82  -31.32  -31.31  -31.31
  2 A"    8 A'    9 A'   10 A'   11 A'   12 A'   13 A'    3 A"                 
-31.310 -31.307 -31.307 -24.738 -22.967 -22.966 -22.966 -22.964
 14 A'    4 A"   15 A'   16 A'   17 A'    5 A"   18 A'   19 A'                 
-22.963 -22.963 -22.961 -22.961 -22.958 -22.958 -10.349 -10.282
  6 A"   20 A'   21 A'    7 A"   22 A'    8 A"   23 A'   24 A'                 
 -9.510  -7.276  -7.265  -7.264  -6.373  -6.370  -4.786  -4.783
 25 A'   26 A'    9 A"   27 A'   28 A'   29 A'   30 A'   31 A'                 
 -4.770  -4.769  -4.767  -4.766  -2.052  -2.048  -2.046  -2.046
 10 A"   32 A'   11 A"   33 A'   34 A'   35 A'   12 A"   36 A'                 
 -2.044  -2.043  -2.032  -2.032  -2.029  -2.029  -1.283  -0.912
 13 A"   37 A'   14 A"   38 A'   39 A'   15 A"   40 A'   41 A'                 
 -0.818  -0.690  -0.672  -0.612  -0.545  -0.521  -0.486  -0.429
 42 A'   43 A'   44 A'   45 A'   46 A'   16 A"   47 A'   48 A'                 
 -0.400  -0.393  -0.358  -0.346  -0.301  -0.288  -0.274  -0.258
 49 A'   17 A"   50 A'   18 A"   51 A'   19 A"   52 A'   20 A"                 
 -- Virtual --                   
 -0.090  -0.063  -0.041  -0.005   0.021   0.043   0.050   0.059
 53 A'   54 A'   21 A"   55 A'   56 A'   57 A'   58 A'   22 A"                 
  0.080   0.084   0.093   0.095   0.104   0.119   0.136   0.148
 59 A'   60 A'   23 A"   61 A'   24 A"   62 A'   63 A'   64 A'                 
  0.173   0.180   0.215   0.216   0.225   0.242   0.257   0.285
 65 A'   66 A'   25 A"   67 A'   68 A'   26 A"   69 A'   27 A"                 
  0.300   0.320   0.334   0.351   0.365   0.376   0.388   0.401
 70 A'   71 A'   72 A'   73 A'   74 A'   28 A"   29 A"   30 A"                 
  0.415   0.432   0.432   0.450   0.453   0.454   0.486   0.499
 75 A'   76 A'   31 A"   77 A'   32 A"   78 A'   79 A'   80 A'                 
  0.515   0.524   0.609   0.638   0.651   0.670   0.706   0.745
 33 A"   81 A'   82 A'   34 A"   83 A'   84 A'   85 A'   86 A'                 
  0.810   0.816   0.827   0.834   0.881   0.939   0.942   1.086
 87 A'   88 A'   35 A"   36 A"   89 A'   90 A'   91 A'   92 A'                 
  1.123   1.129   1.204   1.290   1.315   1.329   1.342   1.369
 37 A"   93 A'   38 A"   39 A"   94 A'   95 A'   40 A"   41 A"                 
  1.392   1.402   1.442   1.455   1.551   1.555   1.595   1.678
 96 A'   97 A'   98 A'   99 A'  100 A'   42 A"  101 A'  102 A'                 
  1.845   1.873   1.915   2.112   2.154   2.228   2.316   2.459
103 A'   43 A"  104 A'  105 A'  106 A'   44 A"  107 A'  108 A'                 
  2.586   2.789   2.799   3.023   3.072   3.349   3.741   3.763
 45 A"   46 A"  109 A'  110 A'  111 A'  112 A'   47 A"  113 A'                 
  3.944   3.947   3.951   3.975   3.977   3.987   4.020   4.038
 48 A"   49 A"   50 A"   51 A"  114 A'  115 A'  116 A'   52 A"                 
  4.060   4.127   4.230   4.266   4.371   4.436   4.739   5.967
117 A'  118 A'  119 A'  120 A'  121 A'  122 A'  123 A'   53 A"                 
  6.011   6.018   6.034   6.055   6.110   6.269   6.351   6.602
 54 A"  124 A'  125 A'  126 A'  127 A'   55 A"  128 A'  129 A'                 
  9.718  23.255  24.051  25.777  25.921  26.370  27.812  27.876
130 A'  131 A'  132 A'   56 A"  133 A'  134 A'  135 A'  136 A'                 
 28.313  28.347  28.350  28.352  28.381  28.388  28.518  28.521
 57 A"   58 A"  137 A'  138 A'  139 A'  140 A'   59 A"   60 A"                 
 28.527  28.532  28.537  28.560  28.561  28.603  28.679  28.708
 61 A"  141 A'  142 A'   62 A"  143 A'  144 A'  145 A'  146 A'                 
 66.716 127.859 127.886 127.888 127.907 127.914 127.941 151.613
147 A'   63 A"   64 A"  148 A'  149 A'  150 A'  151 A'  152 A'                 
151.668 215.7021901.7741901.832
153 A'  154 A'  155 A'  156 A'                                                 

 Beta MOs, Restricted
 -- Occupied --                  
*******-1165.89 -176.33 -176.32 -165.73 -165.73 -165.73 -165.73
  1 A'    2 A'    3 A'    4 A'    5 A'    1 A"    6 A'    7 A'                 
-165.73 -165.73 -101.60  -35.82  -35.82  -31.32  -31.31  -31.31
  2 A"    8 A'    9 A'   10 A'   11 A'   12 A'   13 A'    3 A"                 
-31.310 -31.307 -31.307 -24.738 -22.967 -22.966 -22.966 -22.964
 14 A'    4 A"   15 A'   16 A'   17 A'    5 A"   18 A'   19 A'                 
-22.963 -22.963 -22.961 -22.961 -22.958 -22.958 -10.349 -10.282
  6 A"   20 A'   21 A'    7 A"   22 A'    8 A"   23 A'   24 A'                 
 -9.510  -7.276  -7.265  -7.264  -6.373  -6.370  -4.786  -4.783
 25 A'   26 A'    9 A"   27 A'   28 A'   29 A'   30 A'   31 A'                 
 -4.770  -4.769  -4.767  -4.766  -2.052  -2.048  -2.046  -2.046
 10 A"   32 A'   11 A"   33 A'   34 A'   35 A'   12 A"   36 A'                 
 -2.044  -2.043  -2.032  -2.032  -2.029  -2.029  -1.283  -0.912
 13 A"   37 A'   14 A"   38 A'   39 A'   15 A"   40 A'   41 A'                 
 -0.818  -0.690  -0.672  -0.612  -0.545  -0.521  -0.486  -0.429
 42 A'   43 A'   44 A'   45 A'   46 A'   16 A"   47 A'   48 A'                 
 -0.400  -0.393  -0.358  -0.346  -0.301  -0.288  -0.274  -0.258
 49 A'   17 A"   50 A'   18 A"   51 A'   19 A"   52 A'   20 A"                 
 -- Virtual --                   
 -0.090  -0.063  -0.041  -0.005   0.021   0.043   0.050   0.059
 53 A'   54 A'   21 A"   55 A'   56 A'   57 A'   58 A'   22 A"                 
  0.080   0.084   0.093   0.095   0.104   0.119   0.136   0.148
 59 A'   60 A'   23 A"   61 A'   24 A"   62 A'   63 A'   64 A'                 
  0.173   0.180   0.215   0.216   0.225   0.242   0.257   0.285
 65 A'   66 A'   25 A"   67 A'   68 A'   26 A"   69 A'   27 A"                 
  0.300   0.320   0.334   0.351   0.365   0.376   0.388   0.401
 70 A'   71 A'   72 A'   73 A'   74 A'   28 A"   29 A"   30 A"                 
  0.415   0.432   0.432   0.450   0.453   0.454   0.486   0.499
 75 A'   76 A'   31 A"   77 A'   32 A"   78 A'   79 A'   80 A'                 
  0.515   0.524   0.609   0.638   0.651   0.670   0.706   0.745
 33 A"   81 A'   82 A'   34 A"   83 A'   84 A'   85 A'   86 A'                 
  0.810   0.816   0.827   0.834   0.881   0.939   0.942   1.086
 87 A'   88 A'   35 A"   36 A"   89 A'   90 A'   91 A'   92 A'                 
  1.123   1.129   1.204   1.290   1.315   1.329   1.342   1.369
 37 A"   93 A'   38 A"   39 A"   94 A'   95 A'   40 A"   41 A"                 
  1.392   1.402   1.442   1.455   1.551   1.555   1.595   1.678
 96 A'   97 A'   98 A'   99 A'  100 A'   42 A"  101 A'  102 A'                 
  1.845   1.873   1.915   2.112   2.154   2.228   2.316   2.459
103 A'   43 A"  104 A'  105 A'  106 A'   44 A"  107 A'  108 A'                 
  2.586   2.789   2.799   3.023   3.072   3.349   3.741   3.763
 45 A"   46 A"  109 A'  110 A'  111 A'  112 A'   47 A"  113 A'                 
  3.944   3.947   3.951   3.975   3.977   3.987   4.020   4.038
 48 A"   49 A"   50 A"   51 A"  114 A'  115 A'  116 A'   52 A"                 
  4.060   4.127   4.230   4.266   4.371   4.436   4.739   5.967
117 A'  118 A'  119 A'  120 A'  121 A'  122 A'  123 A'   53 A"                 
  6.011   6.018   6.034   6.055   6.110   6.269   6.351   6.602
 54 A"  124 A'  125 A'  126 A'  127 A'   55 A"  128 A'  129 A'                 
  9.718  23.255  24.051  25.777  25.921  26.370  27.812  27.876
130 A'  131 A'  132 A'   56 A"  133 A'  134 A'  135 A'  136 A'                 
 28.313  28.347  28.350  28.352  28.381  28.388  28.518  28.521
 57 A"   58 A"  137 A'  138 A'  139 A'  140 A'   59 A"   60 A"                 
 28.527  28.532  28.537  28.560  28.561  28.603  28.679  28.708
 61 A"  141 A'  142 A'   62 A"  143 A'  144 A'  145 A'  146 A'                 
 66.716 127.859 127.886 127.888 127.907 127.914 127.941 151.613
147 A'   63 A"   64 A"  148 A'  149 A'  150 A'  151 A'  152 A'                 
151.668 215.7021901.7741901.832
153 A'  154 A'  155 A'  156 A'                                                 
 --------------------------------------------------------------

          Ground-State Mulliken Net Atomic Charges

     Atom                 Charge (a.u.)
  ----------------------------------------
      1 Cl                    0.329189
      2 I                     0.166725
      3 F                    -0.005196
      4 I                     0.155955
      5 C                    -0.453733
      6 C                    -0.192940
  ----------------------------------------
  Sum of atomic charges =     0.000000

 -----------------------------------------------------------------
                    Cartesian Multipole Moments
 -----------------------------------------------------------------
    Charge (ESU x 10^10)
                 0.0000
    Dipole Moment (Debye)
         X      -0.4903      Y       0.6279      Z      -0.0000
       Tot       0.7967
    Quadrupole Moments (Debye-Ang)
        XX     -84.8912     XY       2.4336     YY     -81.4037
        XZ       0.0000     YZ      -0.0000     ZZ     -86.6629
    Octopole Moments (Debye-Ang^2)
       XXX     -90.6437    XXY       4.7232    XYY     -44.0597
       YYY       3.5713    XXZ      -0.0000    XYZ      -0.0000
       YYZ      -0.0000    XZZ     -29.5270    YZZ      -1.5706
       ZZZ      -0.0000
    Hexadecapole Moments (Debye-Ang^3)
      XXXX   -1191.0051   XXXY     -61.5531   XXYY    -401.4766
      XYYY     -83.2817   YYYY   -1266.4776   XXXZ      -0.0000
      XXYZ      -0.0000   XYYZ       0.0000   YYYZ      -0.0000
      XXZZ    -222.3774   XYZZ     -35.4685   YYZZ    -248.9888
      XZZZ       0.0000   YZZZ      -0.0000   ZZZZ    -113.0244
 -----------------------------------------------------------------
 Calculating analytic gradient of the SCF energy
 Gradient of SCF Energy
            1           2           3           4           5           6
    1   0.0039772  -0.0002296  -0.0009300   0.0016166  -0.0032988  -0.0011355
    2   0.0057111   0.0022973  -0.0027055   0.0022476  -0.0037529  -0.0037976
    3   0.0000000  -0.0000000   0.0000000   0.0000000   0.0000000   0.0000000
 Max gradient component =       5.711E-03
 RMS gradient           =       2.475E-03
 Gradient time:  CPU 16.77 s  wall 4.31 s
 Geometry Optimization Parameters
   NAtoms,    NIC,     NZ,  NCons,   NDum,   NFix, NCnnct, MaxDiis
        6      37       0       0       0       0       0       0

 Cartesian Hessian Update
 Hessian Updated using BFGS Update


** GEOMETRY OPTIMIZATION IN DELOCALIZED INTERNAL COORDINATES **
   Searching for a Minimum

   Optimization Cycle:  18

                       Coordinates (Angstroms)
     ATOM                X               Y               Z
      1  Cl        3.0432797282    0.9402628314    0.0000000000
      2  I        -0.3947921845    1.7914685416    0.0000000000
      3  F         2.3650643653   -1.5244566469    0.0000000000
      4  I        -0.7508521874   -1.8239466586    0.0000000000
      5  C         1.8269511673   -0.3015414311    0.0000000000
      6  C         0.5040499529   -0.1203745063    0.0000000000
   Point Group: cs    Number of degrees of freedom:     9


   Energy is -14475.319759054

 Hessian Updated using BFGS Update

  9 Hessian modes will be used to form the next step
  Hessian Eigenvalues:
     0.038079    0.088693    0.251045    0.264057    0.383922    0.498459
     0.554690    0.839496    1.014314

 Minimum Search - Taking Simple RFO Step
 Searching for Lamda that Minimizes Along All modes
 Value Taken    Lamda =  -0.00019006
 Step Taken.  Stepsize is  0.045780

                             Maximum     Tolerance    Cnvgd?
         Gradient           0.004709      0.000300      NO
         Displacement       0.028651      0.001200      NO
         Energy change     -0.000185      0.000001      NO


 New Cartesian Coordinates Obtained by Inverse Iteration

 Displacement from previous Coordinates is:  0.031614
 ----------------------------------------------------------------
             Standard Nuclear Orientation (Angstroms)
    I     Atom           X                Y                Z
 ----------------------------------------------------------------
    1      Cl      3.0463715663     0.9295720536     0.0000000000
    2      I      -0.3948830514     1.7914019666     0.0000000000
    3      F       2.3692585092    -1.5155777238     0.0000000000
    4      I      -0.7527321507    -1.8282122773     0.0000000000
    5      C       1.8242220192    -0.2969121194     0.0000000000
    6      C       0.5014639493    -0.1188597697     0.0000000000
 ----------------------------------------------------------------
 Molecular Point Group                 Cs    NOp =  2
 Largest Abelian Subgroup              Cs    NOp =  2
 Nuclear Repulsion Energy =  1184.7608519715 hartrees
 There are       72 alpha and       72 beta electrons
 Applying Cartesian multipole field
    Component          Value
    ---------          -----
     (2,0,0)        1.00000E-11
     (0,2,0)        2.00000E-11
     (0,0,2)       -3.00000E-11
 Nucleus-field energy     =     0.0000000369 hartrees
 Requested basis set is 6-311++G(d,p)
 There are 79 shells and 220 basis functions
 A cutoff of  1.0D-11 yielded   2279 shell pairs
 There are     19056 function pairs (     21479 Cartesian)
 Smallest overlap matrix eigenvalue = 5.21E-05
 Guess MOs from SCF MO coefficient file

 -----------------------------------------------------------------------
  General SCF calculation program by
  Eric Jon Sundstrom, Paul Horn, Yuezhi Mao, Dmitri Zuev, Alec White,
  David Stuck, Shaama M.S., Shane Yost, Joonho Lee, David Small,
  Daniel Levine, Susi Lehtola, Hugh Burton, Evgeny Epifanovsky
 -----------------------------------------------------------------------
 Exchange:     0.2000 Hartree-Fock + 0.0800 Slater + 0.7200 B88
 Correlation:  0.1900 VWN1RPA + 0.8100 LYP
 Using SG-1 standard quadrature grid
 using 4 threads for integral computing
 -------------------------------------------------------
 OpenMP Integral computing Module                
 Release: version 2.0, May 2017, Q-Chem Inc. Pleasanton 
 -------------------------------------------------------
 -------------------------------------------------------
 OpenMP BLAS3 based DFT computing Module                
 Release: version 1.0, May 2013, Q-Chem Inc. Pittsburgh 
 -------------------------------------------------------
 A restricted SCF calculation will be
 performed using DIIS
 SCF converges when DIIS error is below 1.0e-08
 ---------------------------------------
  Cycle       Energy         DIIS error
 ---------------------------------------
    1  -14475.3198036100      9.37e-05  
    2  -14475.3198699723      3.36e-05  
    3  -14475.3198661922      4.31e-05  
    4  -14475.3198758801      6.47e-06  
    5  -14475.3198760734      3.53e-06  
    6  -14475.3198761327      1.07e-06  
    7  -14475.3198761391      3.21e-07  
    8  -14475.3198761398      9.33e-08  
    9  -14475.3198761399      3.48e-08  
   10  -14475.3198761400      3.90e-09  Convergence criterion met
 ---------------------------------------
 SCF time:   CPU 43.25s  wall 12.00s 
 SCF   energy in the final basis set =   -14475.3198761400
 Total energy in the final basis set =   -14475.3198761400

 --------------------------------------------------------------
             Orbital Energies (a.u.) and Symmetries
 --------------------------------------------------------------

 Alpha MOs, Restricted
 -- Occupied --                  
*******-1165.89 -176.33 -176.32 -165.73 -165.73 -165.73 -165.73
  1 A'    2 A'    3 A'    4 A'    5 A'    1 A"    6 A'    7 A'                 
-165.73 -165.73 -101.60  -35.82  -35.82  -31.32  -31.31  -31.31
  2 A"    8 A'    9 A'   10 A'   11 A'   12 A'   13 A'    3 A"                 
-31.310 -31.307 -31.307 -24.738 -22.967 -22.966 -22.966 -22.964
 14 A'    4 A"   15 A'   16 A'   17 A'    5 A"   18 A'   19 A'                 
-22.963 -22.963 -22.961 -22.961 -22.958 -22.958 -10.349 -10.281
  6 A"   20 A'   21 A'    7 A"   22 A'    8 A"   23 A'   24 A'                 
 -9.510  -7.276  -7.265  -7.265  -6.373  -6.370  -4.786  -4.783
 25 A'   26 A'    9 A"   27 A'   28 A'   29 A'   30 A'   31 A'                 
 -4.770  -4.769  -4.767  -4.766  -2.052  -2.048  -2.046  -2.046
 10 A"   32 A'   11 A"   33 A'   34 A'   35 A'   12 A"   36 A'                 
 -2.043  -2.043  -2.032  -2.032  -2.029  -2.029  -1.283  -0.914
 13 A"   37 A'   14 A"   38 A'   39 A'   15 A"   40 A'   41 A'                 
 -0.818  -0.690  -0.672  -0.612  -0.545  -0.521  -0.486  -0.430
 42 A'   43 A'   44 A'   45 A'   46 A'   16 A"   47 A'   48 A'                 
 -0.400  -0.393  -0.358  -0.346  -0.301  -0.288  -0.274  -0.258
 49 A'   17 A"   50 A'   18 A"   51 A'   19 A"   52 A'   20 A"                 
 -- Virtual --                   
 -0.091  -0.063  -0.041  -0.004   0.022   0.043   0.050   0.059
 53 A'   54 A'   21 A"   55 A'   56 A'   57 A'   58 A'   22 A"                 
  0.080   0.085   0.093   0.095   0.104   0.120   0.137   0.148
 59 A'   60 A'   23 A"   61 A'   24 A"   62 A'   63 A'   64 A'                 
  0.173   0.180   0.215   0.216   0.225   0.242   0.257   0.284
 65 A'   66 A'   25 A"   67 A'   68 A'   26 A"   69 A'   27 A"                 
  0.300   0.320   0.334   0.351   0.364   0.376   0.389   0.400
 70 A'   71 A'   72 A'   73 A'   74 A'   28 A"   29 A"   30 A"                 
  0.415   0.432   0.434   0.450   0.453   0.453   0.486   0.499
 75 A'   31 A"   76 A'   77 A'   32 A"   78 A'   79 A'   80 A'                 
  0.516   0.523   0.609   0.638   0.651   0.670   0.705   0.744
 33 A"   81 A'   82 A'   34 A"   83 A'   84 A'   85 A'   86 A'                 
  0.811   0.815   0.827   0.833   0.882   0.940   0.943   1.089
 87 A'   88 A'   35 A"   36 A"   89 A'   90 A'   91 A'   92 A'                 
  1.124   1.132   1.205   1.291   1.316   1.328   1.342   1.369
 37 A"   93 A'   38 A"   39 A"   94 A'   95 A'   40 A"   41 A"                 
  1.392   1.401   1.441   1.454   1.550   1.556   1.596   1.680
 96 A'   97 A'   98 A'   99 A'  100 A'   42 A"  101 A'  102 A'                 
  1.844   1.874   1.915   2.116   2.159   2.229   2.316   2.462
103 A'   43 A"  104 A'  105 A'  106 A'   44 A"  107 A'  108 A'                 
  2.587   2.790   2.801   3.023   3.073   3.352   3.741   3.763
 45 A"   46 A"  109 A'  110 A'  111 A'  112 A'   47 A"  113 A'                 
  3.945   3.948   3.951   3.975   3.977   3.987   4.021   4.038
 48 A"   49 A"   50 A"   51 A"  114 A'  115 A'  116 A'   52 A"                 
  4.061   4.127   4.230   4.266   4.371   4.436   4.740   5.967
117 A'  118 A'  119 A'  120 A'  121 A'  122 A'  123 A'   53 A"                 
  6.011   6.018   6.034   6.055   6.109   6.269   6.352   6.604
 54 A"  124 A'  125 A'  126 A'  127 A'   55 A"  128 A'  129 A'                 
  9.722  23.256  24.053  25.777  25.922  26.374  27.812  27.877
130 A'  131 A'  132 A'   56 A"  133 A'  134 A'  135 A'  136 A'                 
 28.312  28.347  28.350  28.352  28.381  28.387  28.518  28.521
 57 A"   58 A"  137 A'  138 A'  139 A'  140 A'   59 A"   60 A"                 
 28.527  28.532  28.537  28.560  28.561  28.603  28.680  28.708
 61 A"  141 A'  142 A'   62 A"  143 A'  144 A'  145 A'  146 A'                 
 66.716 127.859 127.886 127.887 127.907 127.914 127.941 151.613
147 A'   63 A"   64 A"  148 A'  149 A'  150 A'  151 A'  152 A'                 
151.668 215.7051901.7741901.832
153 A'  154 A'  155 A'  156 A'                                                 

 Beta MOs, Restricted
 -- Occupied --                  
*******-1165.89 -176.33 -176.32 -165.73 -165.73 -165.73 -165.73
  1 A'    2 A'    3 A'    4 A'    5 A'    1 A"    6 A'    7 A'                 
-165.73 -165.73 -101.60  -35.82  -35.82  -31.32  -31.31  -31.31
  2 A"    8 A'    9 A'   10 A'   11 A'   12 A'   13 A'    3 A"                 
-31.310 -31.307 -31.307 -24.738 -22.967 -22.966 -22.966 -22.964
 14 A'    4 A"   15 A'   16 A'   17 A'    5 A"   18 A'   19 A'                 
-22.963 -22.963 -22.961 -22.961 -22.958 -22.958 -10.349 -10.281
  6 A"   20 A'   21 A'    7 A"   22 A'    8 A"   23 A'   24 A'                 
 -9.510  -7.276  -7.265  -7.265  -6.373  -6.370  -4.786  -4.783
 25 A'   26 A'    9 A"   27 A'   28 A'   29 A'   30 A'   31 A'                 
 -4.770  -4.769  -4.767  -4.766  -2.052  -2.048  -2.046  -2.046
 10 A"   32 A'   11 A"   33 A'   34 A'   35 A'   12 A"   36 A'                 
 -2.043  -2.043  -2.032  -2.032  -2.029  -2.029  -1.283  -0.914
 13 A"   37 A'   14 A"   38 A'   39 A'   15 A"   40 A'   41 A'                 
 -0.818  -0.690  -0.672  -0.612  -0.545  -0.521  -0.486  -0.430
 42 A'   43 A'   44 A'   45 A'   46 A'   16 A"   47 A'   48 A'                 
 -0.400  -0.393  -0.358  -0.346  -0.301  -0.288  -0.274  -0.258
 49 A'   17 A"   50 A'   18 A"   51 A'   19 A"   52 A'   20 A"                 
 -- Virtual --                   
 -0.091  -0.063  -0.041  -0.004   0.022   0.043   0.050   0.059
 53 A'   54 A'   21 A"   55 A'   56 A'   57 A'   58 A'   22 A"                 
  0.080   0.085   0.093   0.095   0.104   0.120   0.137   0.148
 59 A'   60 A'   23 A"   61 A'   24 A"   62 A'   63 A'   64 A'                 
  0.173   0.180   0.215   0.216   0.225   0.242   0.257   0.284
 65 A'   66 A'   25 A"   67 A'   68 A'   26 A"   69 A'   27 A"                 
  0.300   0.320   0.334   0.351   0.364   0.376   0.389   0.400
 70 A'   71 A'   72 A'   73 A'   74 A'   28 A"   29 A"   30 A"                 
  0.415   0.432   0.434   0.450   0.453   0.453   0.486   0.499
 75 A'   31 A"   76 A'   77 A'   32 A"   78 A'   79 A'   80 A'                 
  0.516   0.523   0.609   0.638   0.651   0.670   0.705   0.744
 33 A"   81 A'   82 A'   34 A"   83 A'   84 A'   85 A'   86 A'                 
  0.811   0.815   0.827   0.833   0.882   0.940   0.943   1.089
 87 A'   88 A'   35 A"   36 A"   89 A'   90 A'   91 A'   92 A'                 
  1.124   1.132   1.205   1.291   1.316   1.328   1.342   1.369
 37 A"   93 A'   38 A"   39 A"   94 A'   95 A'   40 A"   41 A"                 
  1.392   1.401   1.441   1.454   1.550   1.556   1.596   1.680
 96 A'   97 A'   98 A'   99 A'  100 A'   42 A"  101 A'  102 A'                 
  1.844   1.874   1.915   2.116   2.159   2.229   2.316   2.462
103 A'   43 A"  104 A'  105 A'  106 A'   44 A"  107 A'  108 A'                 
  2.587   2.790   2.801   3.023   3.073   3.352   3.741   3.763
 45 A"   46 A"  109 A'  110 A'  111 A'  112 A'   47 A"  113 A'                 
  3.945   3.948   3.951   3.975   3.977   3.987   4.021   4.038
 48 A"   49 A"   50 A"   51 A"  114 A'  115 A'  116 A'   52 A"                 
  4.061   4.127   4.230   4.266   4.371   4.436   4.740   5.967
117 A'  118 A'  119 A'  120 A'  121 A'  122 A'  123 A'   53 A"                 
  6.011   6.018   6.034   6.055   6.109   6.269   6.352   6.604
 54 A"  124 A'  125 A'  126 A'  127 A'   55 A"  128 A'  129 A'                 
  9.722  23.256  24.053  25.777  25.922  26.374  27.812  27.877
130 A'  131 A'  132 A'   56 A"  133 A'  134 A'  135 A'  136 A'                 
 28.312  28.347  28.350  28.352  28.381  28.387  28.518  28.521
 57 A"   58 A"  137 A'  138 A'  139 A'  140 A'   59 A"   60 A"                 
 28.527  28.532  28.537  28.560  28.561  28.603  28.680  28.708
 61 A"  141 A'  142 A'   62 A"  143 A'  144 A'  145 A'  146 A'                 
 66.716 127.859 127.886 127.887 127.907 127.914 127.941 151.613
147 A'   63 A"   64 A"  148 A'  149 A'  150 A'  151 A'  152 A'                 
151.668 215.7051901.7741901.832
153 A'  154 A'  155 A'  156 A'                                                 
 --------------------------------------------------------------

          Ground-State Mulliken Net Atomic Charges

     Atom                 Charge (a.u.)
  ----------------------------------------
      1 Cl                    0.331319
      2 I                     0.166761
      3 F                    -0.004990
      4 I                     0.155151
      5 C                    -0.455941
      6 C                    -0.192300
  ----------------------------------------
  Sum of atomic charges =     0.000000

 -----------------------------------------------------------------
                    Cartesian Multipole Moments
 -----------------------------------------------------------------
    Charge (ESU x 10^10)
                 0.0000
    Dipole Moment (Debye)
         X      -0.4820      Y       0.6342      Z      -0.0000
       Tot       0.7966
    Quadrupole Moments (Debye-Ang)
        XX     -84.8377     XY       2.4596     YY     -81.4115
        XZ      -0.0000     YZ       0.0000     ZZ     -86.6525
    Octopole Moments (Debye-Ang^2)
       XXX     -90.1682    XXY       4.9557    XYY     -44.1250
       YYY       3.9730    XXZ      -0.0000    XYZ       0.0000
       YYZ       0.0000    XZZ     -29.4464    YZZ      -1.3657
       ZZZ      -0.0000
    Hexadecapole Moments (Debye-Ang^3)
      XXXX   -1190.9396   XXXY     -61.0546   XXYY    -402.1037
      XYYY     -83.2147   YYYY   -1266.5133   XXXZ      -0.0000
      XXYZ      -0.0000   XYYZ      -0.0000   YYYZ      -0.0000
      XXZZ    -222.5850   XYZZ     -35.3793   YYZZ    -249.0456
      XZZZ      -0.0000   YZZZ      -0.0000   ZZZZ    -113.0044
 -----------------------------------------------------------------
 Calculating analytic gradient of the SCF energy
 Gradient of SCF Energy
            1           2           3           4           5           6
    1   0.0029851   0.0000159   0.0002414   0.0009175  -0.0036130  -0.0005469
    2   0.0020473   0.0019732   0.0000299   0.0013713  -0.0022129  -0.0032087
    3   0.0000000   0.0000000  -0.0000000  -0.0000000   0.0000000   0.0000000
 Max gradient component =       3.613E-03
 RMS gradient           =       1.638E-03
 Gradient time:  CPU 16.81 s  wall 4.31 s
 Geometry Optimization Parameters
   NAtoms,    NIC,     NZ,  NCons,   NDum,   NFix, NCnnct, MaxDiis
        6      37       0       0       0       0       0       0

 Cartesian Hessian Update
 Hessian Updated using BFGS Update


** GEOMETRY OPTIMIZATION IN DELOCALIZED INTERNAL COORDINATES **
   Searching for a Minimum

   Optimization Cycle:  19

                       Coordinates (Angstroms)
     ATOM                X               Y               Z
      1  Cl        3.0463715663    0.9295720536    0.0000000000
      2  I        -0.3948830514    1.7914019666    0.0000000000
      3  F         2.3692585092   -1.5155777238    0.0000000000
      4  I        -0.7527321507   -1.8282122773    0.0000000000
      5  C         1.8242220192   -0.2969121194    0.0000000000
      6  C         0.5014639493   -0.1188597697    0.0000000000
   Point Group: cs    Number of degrees of freedom:     9


   Energy is -14475.319876140

 Hessian Updated using BFGS Update

  9 Hessian modes will be used to form the next step
  Hessian Eigenvalues:
     0.041819    0.073881    0.251164    0.264420    0.382996    0.493928
     0.549942    0.721328    1.013303

 Minimum Search - Taking Simple RFO Step
 Searching for Lamda that Minimizes Along All modes
 Value Taken    Lamda =  -0.00004547
 Step Taken.  Stepsize is  0.017619

                             Maximum     Tolerance    Cnvgd?
         Gradient           0.003463      0.000300      NO
         Displacement       0.014455      0.001200      NO
         Energy change     -0.000117      0.000001      NO


 New Cartesian Coordinates Obtained by Inverse Iteration

 Displacement from previous Coordinates is:  0.013213
 ----------------------------------------------------------------
             Standard Nuclear Orientation (Angstroms)
    I     Atom           X                Y                Z
 ----------------------------------------------------------------
    1      Cl      3.0472365492     0.9254969655     0.0000000000
    2      I      -0.3977824452     1.7887249004     0.0000000000
    3      F       2.3703646582    -1.5138421476     0.0000000000
    4      I      -0.7538050948    -1.8266581674     0.0000000000
    5      C       1.8254746673    -0.2953147730     0.0000000000
    6      C       0.5022125072    -0.1169946478     0.0000000000
 ----------------------------------------------------------------
 Molecular Point Group                 Cs    NOp =  2
 Largest Abelian Subgroup              Cs    NOp =  2
 Nuclear Repulsion Energy =  1185.2630621827 hartrees
 There are       72 alpha and       72 beta electrons
 Applying Cartesian multipole field
    Component          Value
    ---------          -----
     (2,0,0)        1.00000E-11
     (0,2,0)        2.00000E-11
     (0,0,2)       -3.00000E-11
 Nucleus-field energy     =     0.0000000369 hartrees
 Requested basis set is 6-311++G(d,p)
 There are 79 shells and 220 basis functions
 A cutoff of  1.0D-11 yielded   2280 shell pairs
 There are     19057 function pairs (     21480 Cartesian)
 Smallest overlap matrix eigenvalue = 5.19E-05
 Guess MOs from SCF MO coefficient file

 -----------------------------------------------------------------------
  General SCF calculation program by
  Eric Jon Sundstrom, Paul Horn, Yuezhi Mao, Dmitri Zuev, Alec White,
  David Stuck, Shaama M.S., Shane Yost, Joonho Lee, David Small,
  Daniel Levine, Susi Lehtola, Hugh Burton, Evgeny Epifanovsky
 -----------------------------------------------------------------------
 Exchange:     0.2000 Hartree-Fock + 0.0800 Slater + 0.7200 B88
 Correlation:  0.1900 VWN1RPA + 0.8100 LYP
 Using SG-1 standard quadrature grid
 using 4 threads for integral computing
 -------------------------------------------------------
 OpenMP Integral computing Module                
 Release: version 2.0, May 2017, Q-Chem Inc. Pleasanton 
 -------------------------------------------------------
 -------------------------------------------------------
 OpenMP BLAS3 based DFT computing Module                
 Release: version 1.0, May 2013, Q-Chem Inc. Pittsburgh 
 -------------------------------------------------------
 A restricted SCF calculation will be
 performed using DIIS
 SCF converges when DIIS error is below 1.0e-08
 ---------------------------------------
  Cycle       Energy         DIIS error
 ---------------------------------------
    1  -14475.3198974486      3.62e-05  
    2  -14475.3199073920      1.39e-05  
    3  -14475.3199071671      1.55e-05  
    4  -14475.3199085162      3.15e-06  
    5  -14475.3199085804      9.20e-07  
    6  -14475.3199085845      4.33e-07  
    7  -14475.3199085855      1.46e-07  
    8  -14475.3199085858      3.32e-08  
    9  -14475.3199085856      1.24e-08  
   10  -14475.3199085857      2.42e-09  Convergence criterion met
 ---------------------------------------
 SCF time:   CPU 43.26s  wall 12.00s 
 SCF   energy in the final basis set =   -14475.3199085857
 Total energy in the final basis set =   -14475.3199085857

 --------------------------------------------------------------
             Orbital Energies (a.u.) and Symmetries
 --------------------------------------------------------------

 Alpha MOs, Restricted
 -- Occupied --                  
*******-1165.89 -176.33 -176.32 -165.73 -165.73 -165.73 -165.73
  1 A'    2 A'    3 A'    4 A'    5 A'    1 A"    6 A'    7 A'                 
-165.73 -165.73 -101.60  -35.82  -35.82  -31.32  -31.31  -31.31
  2 A"    8 A'    9 A'   10 A'   11 A'   12 A'   13 A'    3 A"                 
-31.310 -31.307 -31.307 -24.737 -22.967 -22.966 -22.966 -22.964
 14 A'    4 A"   15 A'   16 A'   17 A'    5 A"   18 A'   19 A'                 
-22.962 -22.962 -22.961 -22.961 -22.958 -22.958 -10.349 -10.281
  6 A"   20 A'   21 A'    7 A"   22 A'    8 A"   23 A'   24 A'                 
 -9.511  -7.276  -7.265  -7.265  -6.373  -6.369  -4.786  -4.783
 25 A'   26 A'    9 A"   27 A'   28 A'   29 A'   30 A'   31 A'                 
 -4.770  -4.770  -4.766  -4.766  -2.052  -2.048  -2.046  -2.046
 10 A"   32 A'   11 A"   33 A'   34 A'   35 A'   12 A"   36 A'                 
 -2.043  -2.043  -2.032  -2.032  -2.029  -2.029  -1.283  -0.915
 13 A"   37 A'   14 A"   38 A'   39 A'   15 A"   40 A'   41 A'                 
 -0.818  -0.690  -0.672  -0.612  -0.546  -0.521  -0.486  -0.430
 42 A'   43 A'   44 A'   45 A'   46 A'   16 A"   47 A'   48 A'                 
 -0.400  -0.393  -0.358  -0.346  -0.301  -0.288  -0.274  -0.258
 49 A'   17 A"   50 A'   18 A"   51 A'   19 A"   52 A'   20 A"                 
 -- Virtual --                   
 -0.090  -0.062  -0.041  -0.003   0.023   0.044   0.050   0.059
 53 A'   54 A'   21 A"   55 A'   56 A'   57 A'   58 A'   22 A"                 
  0.080   0.085   0.093   0.095   0.104   0.120   0.137   0.148
 59 A'   60 A'   23 A"   61 A'   24 A"   62 A'   63 A'   64 A'                 
  0.173   0.180   0.215   0.216   0.225   0.242   0.257   0.284
 65 A'   66 A'   25 A"   67 A'   68 A'   26 A"   69 A'   27 A"                 
  0.300   0.320   0.334   0.351   0.364   0.377   0.389   0.401
 70 A'   71 A'   72 A'   73 A'   74 A'   28 A"   29 A"   30 A"                 
  0.415   0.432   0.434   0.450   0.452   0.454   0.486   0.499
 75 A'   31 A"   76 A'   77 A'   32 A"   78 A'   79 A'   80 A'                 
  0.516   0.523   0.610   0.638   0.651   0.670   0.705   0.744
 33 A"   81 A'   82 A'   34 A"   83 A'   84 A'   85 A'   86 A'                 
  0.811   0.815   0.826   0.832   0.883   0.941   0.945   1.090
 87 A'   88 A'   35 A"   36 A"   89 A'   90 A'   91 A'   92 A'                 
  1.124   1.132   1.206   1.291   1.316   1.329   1.342   1.369
 37 A"   93 A'   38 A"   39 A"   94 A'   95 A'   40 A"   41 A"                 
  1.392   1.401   1.441   1.454   1.551   1.556   1.597   1.680
 96 A'   97 A'   98 A'   99 A'  100 A'   42 A"  101 A'  102 A'                 
  1.845   1.874   1.915   2.116   2.161   2.229   2.316   2.463
103 A'   43 A"  104 A'  105 A'  106 A'   44 A"  107 A'  108 A'                 
  2.587   2.790   2.802   3.024   3.074   3.354   3.742   3.763
 45 A"   46 A"  109 A'  110 A'  111 A'  112 A'   47 A"  113 A'                 
  3.945   3.948   3.951   3.975   3.977   3.987   4.022   4.038
 48 A"   49 A"   50 A"   51 A"  114 A'  115 A'  116 A'   52 A"                 
  4.061   4.127   4.230   4.266   4.371   4.437   4.741   5.967
117 A'  118 A'  119 A'  120 A'  121 A'  122 A'  123 A'   53 A"                 
  6.011   6.018   6.034   6.054   6.110   6.269   6.352   6.604
 54 A"  124 A'  125 A'  126 A'  127 A'   55 A"  128 A'  129 A'                 
  9.723  23.257  24.051  25.777  25.922  26.375  27.812  27.877
130 A'  131 A'  132 A'   56 A"  133 A'  134 A'  135 A'  136 A'                 
 28.313  28.347  28.350  28.352  28.381  28.388  28.518  28.522
 57 A"   58 A"  137 A'  138 A'  139 A'  140 A'   59 A"   60 A"                 
 28.527  28.532  28.538  28.560  28.561  28.603  28.680  28.708
 61 A"  141 A'  142 A'   62 A"  143 A'  144 A'  145 A'  146 A'                 
 66.717 127.859 127.886 127.887 127.907 127.914 127.941 151.613
147 A'   63 A"   64 A"  148 A'  149 A'  150 A'  151 A'  152 A'                 
151.668 215.7071901.7741901.832
153 A'  154 A'  155 A'  156 A'                                                 

 Beta MOs, Restricted
 -- Occupied --                  
*******-1165.89 -176.33 -176.32 -165.73 -165.73 -165.73 -165.73
  1 A'    2 A'    3 A'    4 A'    5 A'    1 A"    6 A'    7 A'                 
-165.73 -165.73 -101.60  -35.82  -35.82  -31.32  -31.31  -31.31
  2 A"    8 A'    9 A'   10 A'   11 A'   12 A'   13 A'    3 A"                 
-31.310 -31.307 -31.307 -24.737 -22.967 -22.966 -22.966 -22.964
 14 A'    4 A"   15 A'   16 A'   17 A'    5 A"   18 A'   19 A'                 
-22.962 -22.962 -22.961 -22.961 -22.958 -22.958 -10.349 -10.281
  6 A"   20 A'   21 A'    7 A"   22 A'    8 A"   23 A'   24 A'                 
 -9.511  -7.276  -7.265  -7.265  -6.373  -6.369  -4.786  -4.783
 25 A'   26 A'    9 A"   27 A'   28 A'   29 A'   30 A'   31 A'                 
 -4.770  -4.770  -4.766  -4.766  -2.052  -2.048  -2.046  -2.046
 10 A"   32 A'   11 A"   33 A'   34 A'   35 A'   12 A"   36 A'                 
 -2.043  -2.043  -2.032  -2.032  -2.029  -2.029  -1.283  -0.915
 13 A"   37 A'   14 A"   38 A'   39 A'   15 A"   40 A'   41 A'                 
 -0.818  -0.690  -0.672  -0.612  -0.546  -0.521  -0.486  -0.430
 42 A'   43 A'   44 A'   45 A'   46 A'   16 A"   47 A'   48 A'                 
 -0.400  -0.393  -0.358  -0.346  -0.301  -0.288  -0.274  -0.258
 49 A'   17 A"   50 A'   18 A"   51 A'   19 A"   52 A'   20 A"                 
 -- Virtual --                   
 -0.090  -0.062  -0.041  -0.003   0.023   0.044   0.050   0.059
 53 A'   54 A'   21 A"   55 A'   56 A'   57 A'   58 A'   22 A"                 
  0.080   0.085   0.093   0.095   0.104   0.120   0.137   0.148
 59 A'   60 A'   23 A"   61 A'   24 A"   62 A'   63 A'   64 A'                 
  0.173   0.180   0.215   0.216   0.225   0.242   0.257   0.284
 65 A'   66 A'   25 A"   67 A'   68 A'   26 A"   69 A'   27 A"                 
  0.300   0.320   0.334   0.351   0.364   0.377   0.389   0.401
 70 A'   71 A'   72 A'   73 A'   74 A'   28 A"   29 A"   30 A"                 
  0.415   0.432   0.434   0.450   0.452   0.454   0.486   0.499
 75 A'   31 A"   76 A'   77 A'   32 A"   78 A'   79 A'   80 A'                 
  0.516   0.523   0.610   0.638   0.651   0.670   0.705   0.744
 33 A"   81 A'   82 A'   34 A"   83 A'   84 A'   85 A'   86 A'                 
  0.811   0.815   0.826   0.832   0.883   0.941   0.945   1.090
 87 A'   88 A'   35 A"   36 A"   89 A'   90 A'   91 A'   92 A'                 
  1.124   1.132   1.206   1.291   1.316   1.329   1.342   1.369
 37 A"   93 A'   38 A"   39 A"   94 A'   95 A'   40 A"   41 A"                 
  1.392   1.401   1.441   1.454   1.551   1.556   1.597   1.680
 96 A'   97 A'   98 A'   99 A'  100 A'   42 A"  101 A'  102 A'                 
  1.845   1.874   1.915   2.116   2.161   2.229   2.316   2.463
103 A'   43 A"  104 A'  105 A'  106 A'   44 A"  107 A'  108 A'                 
  2.587   2.790   2.802   3.024   3.074   3.354   3.742   3.763
 45 A"   46 A"  109 A'  110 A'  111 A'  112 A'   47 A"  113 A'                 
  3.945   3.948   3.951   3.975   3.977   3.987   4.022   4.038
 48 A"   49 A"   50 A"   51 A"  114 A'  115 A'  116 A'   52 A"                 
  4.061   4.127   4.230   4.266   4.371   4.437   4.741   5.967
117 A'  118 A'  119 A'  120 A'  121 A'  122 A'  123 A'   53 A"                 
  6.011   6.018   6.034   6.054   6.110   6.269   6.352   6.604
 54 A"  124 A'  125 A'  126 A'  127 A'   55 A"  128 A'  129 A'                 
  9.723  23.257  24.051  25.777  25.922  26.375  27.812  27.877
130 A'  131 A'  132 A'   56 A"  133 A'  134 A'  135 A'  136 A'                 
 28.313  28.347  28.350  28.352  28.381  28.388  28.518  28.522
 57 A"   58 A"  137 A'  138 A'  139 A'  140 A'   59 A"   60 A"                 
 28.527  28.532  28.538  28.560  28.561  28.603  28.680  28.708
 61 A"  141 A'  142 A'   62 A"  143 A'  144 A'  145 A'  146 A'                 
 66.717 127.859 127.886 127.887 127.907 127.914 127.941 151.613
147 A'   63 A"   64 A"  148 A'  149 A'  150 A'  151 A'  152 A'                 
151.668 215.7071901.7741901.832
153 A'  154 A'  155 A'  156 A'                                                 
 --------------------------------------------------------------

          Ground-State Mulliken Net Atomic Charges

     Atom                 Charge (a.u.)
  ----------------------------------------
      1 Cl                    0.332757
      2 I                     0.167418
      3 F                    -0.005174
      4 I                     0.154512
      5 C                    -0.457183
      6 C                    -0.192331
  ----------------------------------------
  Sum of atomic charges =     0.000000

 -----------------------------------------------------------------
                    Cartesian Multipole Moments
 -----------------------------------------------------------------
    Charge (ESU x 10^10)
                 0.0000
    Dipole Moment (Debye)
         X      -0.4702      Y       0.6485      Z       0.0000
       Tot       0.8010
    Quadrupole Moments (Debye-Ang)
        XX     -84.7694     XY       2.4647     YY     -81.4545
        XZ      -0.0000     YZ       0.0000     ZZ     -86.6451
    Octopole Moments (Debye-Ang^2)
       XXX     -89.6844    XXY       5.0916    XYY     -44.0613
       YYY       4.1394    XXZ       0.0000    XYZ      -0.0000
       YYZ       0.0000    XZZ     -29.3290    YZZ      -1.2873
       ZZZ       0.0000
    Hexadecapole Moments (Debye-Ang^3)
      XXXX   -1191.1608   XXXY     -60.2945   XXYY    -401.7381
      XYYY     -82.7419   YYYY   -1263.9923   XXXZ       0.0000
      XXYZ       0.0000   XYYZ      -0.0000   YYYZ       0.0000
      XXZZ    -222.7254   XYZZ     -35.1546   YYZZ    -248.4927
      XZZZ      -0.0000   YZZZ       0.0000   ZZZZ    -112.9891
 -----------------------------------------------------------------
 Calculating analytic gradient of the SCF energy
 Gradient of SCF Energy
            1           2           3           4           5           6
    1   0.0019675  -0.0000020   0.0004764   0.0006261  -0.0022041  -0.0008639
    2   0.0004345   0.0012489   0.0007373   0.0013631  -0.0014453  -0.0023386
    3   0.0000000   0.0000000   0.0000000   0.0000000  -0.0000000   0.0000000
 Max gradient component =       2.339E-03
 RMS gradient           =       1.101E-03
 Gradient time:  CPU 16.77 s  wall 4.30 s
 Geometry Optimization Parameters
   NAtoms,    NIC,     NZ,  NCons,   NDum,   NFix, NCnnct, MaxDiis
        6      37       0       0       0       0       0       0

 Cartesian Hessian Update
 Hessian Updated using BFGS Update


** GEOMETRY OPTIMIZATION IN DELOCALIZED INTERNAL COORDINATES **
   Searching for a Minimum

   Optimization Cycle:  20

                       Coordinates (Angstroms)
     ATOM                X               Y               Z
      1  Cl        3.0472365492    0.9254969655    0.0000000000
      2  I        -0.3977824452    1.7887249004    0.0000000000
      3  F         2.3703646582   -1.5138421476    0.0000000000
      4  I        -0.7538050948   -1.8266581674    0.0000000000
      5  C         1.8254746673   -0.2953147730    0.0000000000
      6  C         0.5022125072   -0.1169946478    0.0000000000
   Point Group: cs    Number of degrees of freedom:     9


   Energy is -14475.319908586

 Hessian Updated using BFGS Update

  9 Hessian modes will be used to form the next step
  Hessian Eigenvalues:
     0.040197    0.084951    0.246271    0.251344    0.342263    0.398015
     0.525546    0.583788    1.014132

 Minimum Search - Taking Simple RFO Step
 Searching for Lamda that Minimizes Along All modes
 Value Taken    Lamda =  -0.00003340
 Step Taken.  Stepsize is  0.013841

                             Maximum     Tolerance    Cnvgd?
         Gradient           0.002421      0.000300      NO
         Displacement       0.008916      0.001200      NO
         Energy change     -0.000032      0.000001      NO


 New Cartesian Coordinates Obtained by Inverse Iteration

 Displacement from previous Coordinates is:  0.010421
 ----------------------------------------------------------------
             Standard Nuclear Orientation (Angstroms)
    I     Atom           X                Y                Z
 ----------------------------------------------------------------
    1      Cl      3.0461369880     0.9234395835     0.0000000000
    2      I      -0.3996232814     1.7865449155     0.0000000000
    3      F       2.3692446797    -1.5143375703     0.0000000000
    4      I      -0.7533344742    -1.8254906330     0.0000000000
    5      C       1.8272834386    -0.2942197783     0.0000000000
    6      C       0.5039934911    -0.1145243873     0.0000000000
 ----------------------------------------------------------------
 Molecular Point Group                 Cs    NOp =  2
 Largest Abelian Subgroup              Cs    NOp =  2
 Nuclear Repulsion Energy =  1185.8908711134 hartrees
 There are       72 alpha and       72 beta electrons
 Applying Cartesian multipole field
    Component          Value
    ---------          -----
     (2,0,0)        1.00000E-11
     (0,2,0)        2.00000E-11
     (0,0,2)       -3.00000E-11
 Nucleus-field energy     =     0.0000000368 hartrees
 Requested basis set is 6-311++G(d,p)
 There are 79 shells and 220 basis functions
 A cutoff of  1.0D-11 yielded   2281 shell pairs
 There are     19082 function pairs (     21516 Cartesian)
 Smallest overlap matrix eigenvalue = 5.18E-05
 Guess MOs from SCF MO coefficient file

 -----------------------------------------------------------------------
  General SCF calculation program by
  Eric Jon Sundstrom, Paul Horn, Yuezhi Mao, Dmitri Zuev, Alec White,
  David Stuck, Shaama M.S., Shane Yost, Joonho Lee, David Small,
  Daniel Levine, Susi Lehtola, Hugh Burton, Evgeny Epifanovsky
 -----------------------------------------------------------------------
 Exchange:     0.2000 Hartree-Fock + 0.0800 Slater + 0.7200 B88
 Correlation:  0.1900 VWN1RPA + 0.8100 LYP
 Using SG-1 standard quadrature grid
 using 4 threads for integral computing
 -------------------------------------------------------
 OpenMP Integral computing Module                
 Release: version 2.0, May 2017, Q-Chem Inc. Pleasanton 
 -------------------------------------------------------
 -------------------------------------------------------
 OpenMP BLAS3 based DFT computing Module                
 Release: version 1.0, May 2013, Q-Chem Inc. Pittsburgh 
 -------------------------------------------------------
 A restricted SCF calculation will be
 performed using DIIS
 SCF converges when DIIS error is below 1.0e-08
 ---------------------------------------
  Cycle       Energy         DIIS error
 ---------------------------------------
    1  -14475.3199178425      3.91e-05  
    2  -14475.3199296855      1.34e-05  
    3  -14475.3199290259      1.72e-05  
    4  -14475.3199307680      2.69e-06  
    5  -14475.3199308152      8.27e-07  
    6  -14475.3199308188      3.73e-07  
    7  -14475.3199308195      1.58e-07  
    8  -14475.3199308197      2.39e-08  
    9  -14475.3199308198      5.04e-09  Convergence criterion met
 ---------------------------------------
 SCF time:   CPU 39.01s  wall 11.00s 
 SCF   energy in the final basis set =   -14475.3199308198
 Total energy in the final basis set =   -14475.3199308198

 --------------------------------------------------------------
             Orbital Energies (a.u.) and Symmetries
 --------------------------------------------------------------

 Alpha MOs, Restricted
 -- Occupied --                  
*******-1165.89 -176.33 -176.32 -165.73 -165.73 -165.73 -165.73
  1 A'    2 A'    3 A'    4 A'    5 A'    1 A"    6 A'    7 A'                 
-165.72 -165.72 -101.60  -35.82  -35.82  -31.32  -31.31  -31.31
  2 A"    8 A'    9 A'   10 A'   11 A'   12 A'   13 A'    3 A"                 
-31.310 -31.307 -31.306 -24.737 -22.967 -22.966 -22.966 -22.964
 14 A'    4 A"   15 A'   16 A'   17 A'    5 A"   18 A'   19 A'                 
-22.962 -22.962 -22.961 -22.961 -22.957 -22.957 -10.348 -10.281
  6 A"   20 A'   21 A'    7 A"   22 A'    8 A"   23 A'   24 A'                 
 -9.511  -7.276  -7.266  -7.265  -6.373  -6.369  -4.786  -4.782
 25 A'   26 A'    9 A"   27 A'   28 A'   29 A'   30 A'   31 A'                 
 -4.770  -4.770  -4.766  -4.766  -2.052  -2.048  -2.046  -2.046
 10 A"   32 A'   11 A"   33 A'   34 A'   35 A'   12 A"   36 A'                 
 -2.043  -2.043  -2.032  -2.032  -2.029  -2.029  -1.283  -0.916
 13 A"   37 A'   14 A"   38 A'   39 A'   15 A"   40 A'   41 A'                 
 -0.817  -0.690  -0.672  -0.612  -0.546  -0.521  -0.486  -0.430
 42 A'   43 A'   44 A'   45 A'   46 A'   16 A"   47 A'   48 A'                 
 -0.400  -0.394  -0.358  -0.346  -0.301  -0.288  -0.274  -0.258
 49 A'   17 A"   50 A'   18 A"   51 A'   19 A"   52 A'   20 A"                 
 -- Virtual --                   
 -0.090  -0.062  -0.041  -0.003   0.023   0.044   0.050   0.059
 53 A'   54 A'   21 A"   55 A'   56 A'   57 A'   58 A'   22 A"                 
  0.081   0.085   0.093   0.095   0.104   0.120   0.137   0.149
 59 A'   60 A'   23 A"   61 A'   24 A"   62 A'   63 A'   64 A'                 
  0.173   0.180   0.215   0.216   0.225   0.242   0.258   0.284
 65 A'   66 A'   25 A"   67 A'   68 A'   26 A"   69 A'   27 A"                 
  0.300   0.320   0.334   0.351   0.364   0.377   0.389   0.401
 70 A'   71 A'   72 A'   73 A'   74 A'   28 A"   29 A"   30 A"                 
  0.415   0.432   0.434   0.451   0.452   0.454   0.486   0.499
 75 A'   31 A"   76 A'   77 A'   32 A"   78 A'   79 A'   80 A'                 
  0.516   0.523   0.610   0.638   0.651   0.670   0.704   0.744
 33 A"   81 A'   82 A'   34 A"   83 A'   84 A'   85 A'   86 A'                 
  0.811   0.815   0.826   0.832   0.884   0.941   0.946   1.090
 87 A'   88 A'   35 A"   36 A"   89 A'   90 A'   91 A'   92 A'                 
  1.124   1.133   1.206   1.292   1.316   1.329   1.342   1.370
 37 A"   93 A'   38 A"   39 A"   94 A'   95 A'   40 A"   41 A"                 
  1.392   1.401   1.442   1.455   1.551   1.557   1.598   1.680
 96 A'   97 A'   98 A'   99 A'  100 A'   42 A"  101 A'  102 A'                 
  1.846   1.874   1.915   2.116   2.161   2.228   2.317   2.463
103 A'   43 A"  104 A'  105 A'  106 A'   44 A"  107 A'  108 A'                 
  2.587   2.790   2.802   3.025   3.075   3.356   3.742   3.764
 45 A"   46 A"  109 A'  110 A'  111 A'  112 A'   47 A"  113 A'                 
  3.945   3.948   3.951   3.975   3.977   3.987   4.023   4.038
 48 A"   49 A"   50 A"   51 A"  114 A'  115 A'  116 A'   52 A"                 
  4.061   4.127   4.230   4.266   4.372   4.437   4.741   5.967
117 A'  118 A'  119 A'  120 A'  121 A'  122 A'  123 A'   53 A"                 
  6.011   6.019   6.034   6.054   6.111   6.270   6.352   6.604
 54 A"  124 A'  125 A'  126 A'  127 A'   55 A"  128 A'  129 A'                 
  9.725  23.257  24.050  25.777  25.923  26.376  27.812  27.877
130 A'  131 A'  132 A'   56 A"  133 A'  134 A'  135 A'  136 A'                 
 28.313  28.348  28.350  28.352  28.382  28.388  28.518  28.522
 57 A"   58 A"  137 A'  138 A'  139 A'  140 A'   59 A"   60 A"                 
 28.527  28.532  28.538  28.560  28.561  28.603  28.680  28.708
 61 A"  141 A'  142 A'   62 A"  143 A'  144 A'  145 A'  146 A'                 
 66.717 127.860 127.886 127.888 127.907 127.914 127.942 151.613
147 A'   63 A"   64 A"  148 A'  149 A'  150 A'  151 A'  152 A'                 
151.669 215.7091901.7741901.832
153 A'  154 A'  155 A'  156 A'                                                 

 Beta MOs, Restricted
 -- Occupied --                  
*******-1165.89 -176.33 -176.32 -165.73 -165.73 -165.73 -165.73
  1 A'    2 A'    3 A'    4 A'    5 A'    1 A"    6 A'    7 A'                 
-165.72 -165.72 -101.60  -35.82  -35.82  -31.32  -31.31  -31.31
  2 A"    8 A'    9 A'   10 A'   11 A'   12 A'   13 A'    3 A"                 
-31.310 -31.307 -31.306 -24.737 -22.967 -22.966 -22.966 -22.964
 14 A'    4 A"   15 A'   16 A'   17 A'    5 A"   18 A'   19 A'                 
-22.962 -22.962 -22.961 -22.961 -22.957 -22.957 -10.348 -10.281
  6 A"   20 A'   21 A'    7 A"   22 A'    8 A"   23 A'   24 A'                 
 -9.511  -7.276  -7.266  -7.265  -6.373  -6.369  -4.786  -4.782
 25 A'   26 A'    9 A"   27 A'   28 A'   29 A'   30 A'   31 A'                 
 -4.770  -4.770  -4.766  -4.766  -2.052  -2.048  -2.046  -2.046
 10 A"   32 A'   11 A"   33 A'   34 A'   35 A'   12 A"   36 A'                 
 -2.043  -2.043  -2.032  -2.032  -2.029  -2.029  -1.283  -0.916
 13 A"   37 A'   14 A"   38 A'   39 A'   15 A"   40 A'   41 A'                 
 -0.817  -0.690  -0.672  -0.612  -0.546  -0.521  -0.486  -0.430
 42 A'   43 A'   44 A'   45 A'   46 A'   16 A"   47 A'   48 A'                 
 -0.400  -0.394  -0.358  -0.346  -0.301  -0.288  -0.274  -0.258
 49 A'   17 A"   50 A'   18 A"   51 A'   19 A"   52 A'   20 A"                 
 -- Virtual --                   
 -0.090  -0.062  -0.041  -0.003   0.023   0.044   0.050   0.059
 53 A'   54 A'   21 A"   55 A'   56 A'   57 A'   58 A'   22 A"                 
  0.081   0.085   0.093   0.095   0.104   0.120   0.137   0.149
 59 A'   60 A'   23 A"   61 A'   24 A"   62 A'   63 A'   64 A'                 
  0.173   0.180   0.215   0.216   0.225   0.242   0.258   0.284
 65 A'   66 A'   25 A"   67 A'   68 A'   26 A"   69 A'   27 A"                 
  0.300   0.320   0.334   0.351   0.364   0.377   0.389   0.401
 70 A'   71 A'   72 A'   73 A'   74 A'   28 A"   29 A"   30 A"                 
  0.415   0.432   0.434   0.451   0.452   0.454   0.486   0.499
 75 A'   31 A"   76 A'   77 A'   32 A"   78 A'   79 A'   80 A'                 
  0.516   0.523   0.610   0.638   0.651   0.670   0.704   0.744
 33 A"   81 A'   82 A'   34 A"   83 A'   84 A'   85 A'   86 A'                 
  0.811   0.815   0.826   0.832   0.884   0.941   0.946   1.090
 87 A'   88 A'   35 A"   36 A"   89 A'   90 A'   91 A'   92 A'                 
  1.124   1.133   1.206   1.292   1.316   1.329   1.342   1.370
 37 A"   93 A'   38 A"   39 A"   94 A'   95 A'   40 A"   41 A"                 
  1.392   1.401   1.442   1.455   1.551   1.557   1.598   1.680
 96 A'   97 A'   98 A'   99 A'  100 A'   42 A"  101 A'  102 A'                 
  1.846   1.874   1.915   2.116   2.161   2.228   2.317   2.463
103 A'   43 A"  104 A'  105 A'  106 A'   44 A"  107 A'  108 A'                 
  2.587   2.790   2.802   3.025   3.075   3.356   3.742   3.764
 45 A"   46 A"  109 A'  110 A'  111 A'  112 A'   47 A"  113 A'                 
  3.945   3.948   3.951   3.975   3.977   3.987   4.023   4.038
 48 A"   49 A"   50 A"   51 A"  114 A'  115 A'  116 A'   52 A"                 
  4.061   4.127   4.230   4.266   4.372   4.437   4.741   5.967
117 A'  118 A'  119 A'  120 A'  121 A'  122 A'  123 A'   53 A"                 
  6.011   6.019   6.034   6.054   6.111   6.270   6.352   6.604
 54 A"  124 A'  125 A'  126 A'  127 A'   55 A"  128 A'  129 A'                 
  9.725  23.257  24.050  25.777  25.923  26.376  27.812  27.877
130 A'  131 A'  132 A'   56 A"  133 A'  134 A'  135 A'  136 A'                 
 28.313  28.348  28.350  28.352  28.382  28.388  28.518  28.522
 57 A"   58 A"  137 A'  138 A'  139 A'  140 A'   59 A"   60 A"                 
 28.527  28.532  28.538  28.560  28.561  28.603  28.680  28.708
 61 A"  141 A'  142 A'   62 A"  143 A'  144 A'  145 A'  146 A'                 
 66.717 127.860 127.886 127.888 127.907 127.914 127.942 151.613
147 A'   63 A"   64 A"  148 A'  149 A'  150 A'  151 A'  152 A'                 
151.669 215.7091901.7741901.832
153 A'  154 A'  155 A'  156 A'                                                 
 --------------------------------------------------------------

          Ground-State Mulliken Net Atomic Charges

     Atom                 Charge (a.u.)
  ----------------------------------------
      1 Cl                    0.334583
      2 I                     0.168142
      3 F                    -0.005610
      4 I                     0.153393
      5 C                    -0.459159
      6 C                    -0.191348
  ----------------------------------------
  Sum of atomic charges =     0.000000

 -----------------------------------------------------------------
                    Cartesian Multipole Moments
 -----------------------------------------------------------------
    Charge (ESU x 10^10)
                 0.0000
    Dipole Moment (Debye)
         X      -0.4519      Y       0.6701      Z       0.0000
       Tot       0.8082
    Quadrupole Moments (Debye-Ang)
        XX     -84.7005     XY       2.4725     YY     -81.4910
        XZ       0.0000     YZ       0.0000     ZZ     -86.6378
    Octopole Moments (Debye-Ang^2)
       XXX     -89.3379    XXY       5.2364    XYY     -44.0057
       YYY       4.2995    XXZ       0.0000    XYZ      -0.0000
       YYZ       0.0000    XZZ     -29.2580    YZZ      -1.2208
       ZZZ       0.0000
    Hexadecapole Moments (Debye-Ang^3)
      XXXX   -1190.0434   XXXY     -59.6408   XXYY    -401.2481
      XYYY     -82.2269   YYYY   -1262.3526   XXXZ       0.0000
      XXYZ       0.0000   XYYZ      -0.0000   YYYZ       0.0000
      XXZZ    -222.5932   XYZZ     -34.9475   YYZZ    -248.1139
      XZZZ       0.0000   YZZZ       0.0000   ZZZZ    -112.9758
 -----------------------------------------------------------------
 Calculating analytic gradient of the SCF energy
 Gradient of SCF Energy
            1           2           3           4           5           6
    1   0.0006269   0.0000251   0.0003080   0.0004266  -0.0006998  -0.0006868
    2  -0.0006905   0.0005565   0.0007042   0.0012500  -0.0005237  -0.0012966
    3  -0.0000000  -0.0000000   0.0000000   0.0000000  -0.0000000   0.0000000
 Max gradient component =       1.297E-03
 RMS gradient           =       5.978E-04
 Gradient time:  CPU 16.86 s  wall 4.33 s
 Geometry Optimization Parameters
   NAtoms,    NIC,     NZ,  NCons,   NDum,   NFix, NCnnct, MaxDiis
        6      37       0       0       0       0       0       0

 Cartesian Hessian Update
 Hessian Updated using BFGS Update


** GEOMETRY OPTIMIZATION IN DELOCALIZED INTERNAL COORDINATES **
   Searching for a Minimum

   Optimization Cycle:  21

                       Coordinates (Angstroms)
     ATOM                X               Y               Z
      1  Cl        3.0461369880    0.9234395835    0.0000000000
      2  I        -0.3996232814    1.7865449155    0.0000000000
      3  F         2.3692446797   -1.5143375703    0.0000000000
      4  I        -0.7533344742   -1.8254906330    0.0000000000
      5  C         1.8272834386   -0.2942197783    0.0000000000
      6  C         0.5039934911   -0.1145243873    0.0000000000
   Point Group: cs    Number of degrees of freedom:     9


   Energy is -14475.319930820

 Hessian Updated using BFGS Update

  9 Hessian modes will be used to form the next step
  Hessian Eigenvalues:
     0.041618    0.104192    0.167691    0.251532    0.281542    0.388160
     0.517025    0.568591    1.021797

 Minimum Search - Taking Simple RFO Step
 Searching for Lamda that Minimizes Along All modes
 Value Taken    Lamda =  -0.00001343
 Step Taken.  Stepsize is  0.008698

                             Maximum     Tolerance    Cnvgd?
         Gradient           0.001135      0.000300      NO
         Displacement       0.005246      0.001200      NO
         Energy change     -0.000022      0.000001      NO


 New Cartesian Coordinates Obtained by Inverse Iteration

 Displacement from previous Coordinates is:  0.007056
 ----------------------------------------------------------------
             Standard Nuclear Orientation (Angstroms)
    I     Atom           X                Y                Z
 ----------------------------------------------------------------
    1      Cl      3.0443868406     0.9240213971     0.0000000000
    2      I      -0.3990835319     1.7862587881     0.0000000000
    3      F       2.3675099098    -1.5157064297     0.0000000000
    4      I      -0.7527138468    -1.8260747796     0.0000000000
    5      C       1.8284507409    -0.2938816514     0.0000000000
    6      C       0.5051507294    -0.1132051943     0.0000000000
 ----------------------------------------------------------------
 Molecular Point Group                 Cs    NOp =  2
 Largest Abelian Subgroup              Cs    NOp =  2
 Nuclear Repulsion Energy =  1186.0335179708 hartrees
 There are       72 alpha and       72 beta electrons
 Applying Cartesian multipole field
    Component          Value
    ---------          -----
     (2,0,0)        1.00000E-11
     (0,2,0)        2.00000E-11
     (0,0,2)       -3.00000E-11
 Nucleus-field energy     =     0.0000000368 hartrees
 Requested basis set is 6-311++G(d,p)
 There are 79 shells and 220 basis functions
 A cutoff of  1.0D-11 yielded   2281 shell pairs
 There are     19082 function pairs (     21516 Cartesian)
 Smallest overlap matrix eigenvalue = 5.19E-05
 Guess MOs from SCF MO coefficient file

 -----------------------------------------------------------------------
  General SCF calculation program by
  Eric Jon Sundstrom, Paul Horn, Yuezhi Mao, Dmitri Zuev, Alec White,
  David Stuck, Shaama M.S., Shane Yost, Joonho Lee, David Small,
  Daniel Levine, Susi Lehtola, Hugh Burton, Evgeny Epifanovsky
 -----------------------------------------------------------------------
 Exchange:     0.2000 Hartree-Fock + 0.0800 Slater + 0.7200 B88
 Correlation:  0.1900 VWN1RPA + 0.8100 LYP
 Using SG-1 standard quadrature grid
 using 4 threads for integral computing
 -------------------------------------------------------
 OpenMP Integral computing Module                
 Release: version 2.0, May 2017, Q-Chem Inc. Pleasanton 
 -------------------------------------------------------
 -------------------------------------------------------
 OpenMP BLAS3 based DFT computing Module                
 Release: version 1.0, May 2013, Q-Chem Inc. Pittsburgh 
 -------------------------------------------------------
 A restricted SCF calculation will be
 performed using DIIS
 SCF converges when DIIS error is below 1.0e-08
 ---------------------------------------
  Cycle       Energy         DIIS error
 ---------------------------------------
    1  -14475.3199330546      2.74e-05  
    2  -14475.3199390979      8.91e-06  
    3  -14475.3199383574      1.42e-05  
    4  -14475.3199395183      2.38e-06  
    5  -14475.3199395478      1.05e-06  
    6  -14475.3199395544      2.62e-07  
    7  -14475.3199395546      6.43e-08  
    8  -14475.3199395544      1.46e-08  
    9  -14475.3199395546      3.18e-09  Convergence criterion met
 ---------------------------------------
 SCF time:   CPU 39.02s  wall 11.00s 
 SCF   energy in the final basis set =   -14475.3199395546
 Total energy in the final basis set =   -14475.3199395546

 --------------------------------------------------------------
             Orbital Energies (a.u.) and Symmetries
 --------------------------------------------------------------

 Alpha MOs, Restricted
 -- Occupied --                  
*******-1165.89 -176.33 -176.32 -165.73 -165.73 -165.73 -165.73
  1 A'    2 A'    3 A'    4 A'    5 A'    1 A"    6 A'    7 A'                 
-165.72 -165.72 -101.60  -35.82  -35.82  -31.32  -31.31  -31.31
  2 A"    8 A'    9 A'   10 A'   11 A'   12 A'   13 A'    3 A"                 
-31.310 -31.306 -31.306 -24.737 -22.967 -22.966 -22.966 -22.963
 14 A'    4 A"   15 A'   16 A'   17 A'    5 A"   18 A'   19 A'                 
-22.962 -22.962 -22.961 -22.961 -22.957 -22.957 -10.348 -10.281
  6 A"   20 A'   21 A'    7 A"   22 A'    8 A"   23 A'   24 A'                 
 -9.511  -7.276  -7.266  -7.265  -6.373  -6.369  -4.786  -4.782
 25 A'   26 A'    9 A"   27 A'   28 A'   29 A'   30 A'   31 A'                 
 -4.770  -4.770  -4.766  -4.766  -2.052  -2.048  -2.047  -2.046
 10 A"   32 A'   11 A"   33 A'   34 A'   35 A'   12 A"   36 A'                 
 -2.043  -2.043  -2.032  -2.032  -2.029  -2.028  -1.283  -0.917
 13 A"   37 A'   14 A"   38 A'   39 A'   15 A"   40 A'   41 A'                 
 -0.817  -0.690  -0.672  -0.612  -0.546  -0.521  -0.486  -0.430
 42 A'   43 A'   44 A'   45 A'   46 A'   16 A"   47 A'   48 A'                 
 -0.400  -0.394  -0.358  -0.346  -0.301  -0.287  -0.274  -0.258
 49 A'   17 A"   50 A'   18 A"   51 A'   19 A"   52 A'   20 A"                 
 -- Virtual --                   
 -0.090  -0.061  -0.041  -0.003   0.023   0.044   0.050   0.059
 53 A'   54 A'   21 A"   55 A'   56 A'   57 A'   58 A'   22 A"                 
  0.081   0.085   0.093   0.095   0.104   0.120   0.137   0.149
 59 A'   60 A'   23 A"   61 A'   24 A"   62 A'   63 A'   64 A'                 
  0.173   0.180   0.215   0.216   0.225   0.242   0.257   0.284
 65 A'   66 A'   25 A"   67 A'   68 A'   26 A"   69 A'   27 A"                 
  0.300   0.320   0.334   0.351   0.364   0.377   0.389   0.401
 70 A'   71 A'   72 A'   73 A'   74 A'   28 A"   29 A"   30 A"                 
  0.415   0.432   0.434   0.451   0.452   0.454   0.486   0.499
 75 A'   31 A"   76 A'   77 A'   32 A"   78 A'   79 A'   80 A'                 
  0.516   0.524   0.610   0.638   0.650   0.670   0.703   0.744
 33 A"   81 A'   82 A'   34 A"   83 A'   84 A'   85 A'   86 A'                 
  0.811   0.815   0.825   0.831   0.884   0.942   0.947   1.089
 87 A'   88 A'   35 A"   36 A"   89 A'   90 A'   91 A'   92 A'                 
  1.124   1.133   1.207   1.293   1.316   1.329   1.342   1.370
 37 A"   93 A'   38 A"   39 A"   94 A'   95 A'   40 A"   41 A"                 
  1.392   1.401   1.442   1.455   1.551   1.557   1.598   1.680
 96 A'   97 A'   98 A'   99 A'  100 A'   42 A"  101 A'  102 A'                 
  1.847   1.874   1.915   2.115   2.161   2.228   2.317   2.463
103 A'   43 A"  104 A'  105 A'  106 A'   44 A"  107 A'  108 A'                 
  2.587   2.790   2.801   3.025   3.075   3.356   3.742   3.764
 45 A"   46 A"  109 A'  110 A'  111 A'  112 A'   47 A"  113 A'                 
  3.945   3.948   3.952   3.975   3.977   3.987   4.022   4.038
 48 A"   49 A"   50 A"   51 A"  114 A'  115 A'  116 A'   52 A"                 
  4.061   4.127   4.230   4.266   4.372   4.437   4.741   5.968
117 A'  118 A'  119 A'  120 A'  121 A'  122 A'  123 A'   53 A"                 
  6.011   6.019   6.034   6.054   6.111   6.270   6.352   6.604
 54 A"  124 A'  125 A'  126 A'  127 A'   55 A"  128 A'  129 A'                 
  9.725  23.257  24.050  25.777  25.923  26.377  27.812  27.877
130 A'  131 A'  132 A'   56 A"  133 A'  134 A'  135 A'  136 A'                 
 28.313  28.348  28.350  28.352  28.382  28.388  28.518  28.522
 57 A"   58 A"  137 A'  138 A'  139 A'  140 A'   59 A"   60 A"                 
 28.527  28.532  28.538  28.560  28.562  28.603  28.680  28.708
 61 A"  141 A'  142 A'   62 A"  143 A'  144 A'  145 A'  146 A'                 
 66.717 127.860 127.886 127.888 127.907 127.914 127.942 151.613
147 A'   63 A"   64 A"  148 A'  149 A'  150 A'  151 A'  152 A'                 
151.669 215.7091901.7751901.832
153 A'  154 A'  155 A'  156 A'                                                 

 Beta MOs, Restricted
 -- Occupied --                  
*******-1165.89 -176.33 -176.32 -165.73 -165.73 -165.73 -165.73
  1 A'    2 A'    3 A'    4 A'    5 A'    1 A"    6 A'    7 A'                 
-165.72 -165.72 -101.60  -35.82  -35.82  -31.32  -31.31  -31.31
  2 A"    8 A'    9 A'   10 A'   11 A'   12 A'   13 A'    3 A"                 
-31.310 -31.306 -31.306 -24.737 -22.967 -22.966 -22.966 -22.963
 14 A'    4 A"   15 A'   16 A'   17 A'    5 A"   18 A'   19 A'                 
-22.962 -22.962 -22.961 -22.961 -22.957 -22.957 -10.348 -10.281
  6 A"   20 A'   21 A'    7 A"   22 A'    8 A"   23 A'   24 A'                 
 -9.511  -7.276  -7.266  -7.265  -6.373  -6.369  -4.786  -4.782
 25 A'   26 A'    9 A"   27 A'   28 A'   29 A'   30 A'   31 A'                 
 -4.770  -4.770  -4.766  -4.766  -2.052  -2.048  -2.047  -2.046
 10 A"   32 A'   11 A"   33 A'   34 A'   35 A'   12 A"   36 A'                 
 -2.043  -2.043  -2.032  -2.032  -2.029  -2.028  -1.283  -0.917
 13 A"   37 A'   14 A"   38 A'   39 A'   15 A"   40 A'   41 A'                 
 -0.817  -0.690  -0.672  -0.612  -0.546  -0.521  -0.486  -0.430
 42 A'   43 A'   44 A'   45 A'   46 A'   16 A"   47 A'   48 A'                 
 -0.400  -0.394  -0.358  -0.346  -0.301  -0.287  -0.274  -0.258
 49 A'   17 A"   50 A'   18 A"   51 A'   19 A"   52 A'   20 A"                 
 -- Virtual --                   
 -0.090  -0.061  -0.041  -0.003   0.023   0.044   0.050   0.059
 53 A'   54 A'   21 A"   55 A'   56 A'   57 A'   58 A'   22 A"                 
  0.081   0.085   0.093   0.095   0.104   0.120   0.137   0.149
 59 A'   60 A'   23 A"   61 A'   24 A"   62 A'   63 A'   64 A'                 
  0.173   0.180   0.215   0.216   0.225   0.242   0.257   0.284
 65 A'   66 A'   25 A"   67 A'   68 A'   26 A"   69 A'   27 A"                 
  0.300   0.320   0.334   0.351   0.364   0.377   0.389   0.401
 70 A'   71 A'   72 A'   73 A'   74 A'   28 A"   29 A"   30 A"                 
  0.415   0.432   0.434   0.451   0.452   0.454   0.486   0.499
 75 A'   31 A"   76 A'   77 A'   32 A"   78 A'   79 A'   80 A'                 
  0.516   0.524   0.610   0.638   0.650   0.670   0.703   0.744
 33 A"   81 A'   82 A'   34 A"   83 A'   84 A'   85 A'   86 A'                 
  0.811   0.815   0.825   0.831   0.884   0.942   0.947   1.089
 87 A'   88 A'   35 A"   36 A"   89 A'   90 A'   91 A'   92 A'                 
  1.124   1.133   1.207   1.293   1.316   1.329   1.342   1.370
 37 A"   93 A'   38 A"   39 A"   94 A'   95 A'   40 A"   41 A"                 
  1.392   1.401   1.442   1.455   1.551   1.557   1.598   1.680
 96 A'   97 A'   98 A'   99 A'  100 A'   42 A"  101 A'  102 A'                 
  1.847   1.874   1.915   2.115   2.161   2.228   2.317   2.463
103 A'   43 A"  104 A'  105 A'  106 A'   44 A"  107 A'  108 A'                 
  2.587   2.790   2.801   3.025   3.075   3.356   3.742   3.764
 45 A"   46 A"  109 A'  110 A'  111 A'  112 A'   47 A"  113 A'                 
  3.945   3.948   3.952   3.975   3.977   3.987   4.022   4.038
 48 A"   49 A"   50 A"   51 A"  114 A'  115 A'  116 A'   52 A"                 
  4.061   4.127   4.230   4.266   4.372   4.437   4.741   5.968
117 A'  118 A'  119 A'  120 A'  121 A'  122 A'  123 A'   53 A"                 
  6.011   6.019   6.034   6.054   6.111   6.270   6.352   6.604
 54 A"  124 A'  125 A'  126 A'  127 A'   55 A"  128 A'  129 A'                 
  9.725  23.257  24.050  25.777  25.923  26.377  27.812  27.877
130 A'  131 A'  132 A'   56 A"  133 A'  134 A'  135 A'  136 A'                 
 28.313  28.348  28.350  28.352  28.382  28.388  28.518  28.522
 57 A"   58 A"  137 A'  138 A'  139 A'  140 A'   59 A"   60 A"                 
 28.527  28.532  28.538  28.560  28.562  28.603  28.680  28.708
 61 A"  141 A'  142 A'   62 A"  143 A'  144 A'  145 A'  146 A'                 
 66.717 127.860 127.886 127.888 127.907 127.914 127.942 151.613
147 A'   63 A"   64 A"  148 A'  149 A'  150 A'  151 A'  152 A'                 
151.669 215.7091901.7751901.832
153 A'  154 A'  155 A'  156 A'                                                 
 --------------------------------------------------------------

          Ground-State Mulliken Net Atomic Charges

     Atom                 Charge (a.u.)
  ----------------------------------------
      1 Cl                    0.335751
      2 I                     0.168418
      3 F                    -0.005981
      4 I                     0.152527
      5 C                    -0.460602
      6 C                    -0.190113
  ----------------------------------------
  Sum of atomic charges =     0.000000

 -----------------------------------------------------------------
                    Cartesian Multipole Moments
 -----------------------------------------------------------------
    Charge (ESU x 10^10)
                 0.0000
    Dipole Moment (Debye)
         X      -0.4389      Y       0.6840      Z      -0.0000
       Tot       0.8127
    Quadrupole Moments (Debye-Ang)
        XX     -84.6694     XY       2.4835     YY     -81.4974
        XZ       0.0000     YZ       0.0000     ZZ     -86.6366
    Octopole Moments (Debye-Ang^2)
       XXX     -89.2665    XXY       5.3105    XYY     -43.9879
       YYY       4.3960    XXZ      -0.0000    XYZ      -0.0000
       YYZ      -0.0000    XZZ     -29.2587    YZZ      -1.1881
       ZZZ      -0.0000
    Hexadecapole Moments (Debye-Ang^3)
      XXXX   -1188.7286   XXXY     -59.6447   XXYY    -401.0849
      XYYY     -82.1787   YYYY   -1262.7960   XXXZ       0.0000
      XXYZ       0.0000   XYYZ       0.0000   YYYZ       0.0000
      XXZZ    -222.3721   XYZZ     -34.9545   YYZZ    -248.1851
      XZZZ       0.0000   YZZZ       0.0000   ZZZZ    -112.9764
 -----------------------------------------------------------------
 Calculating analytic gradient of the SCF energy
 Gradient of SCF Energy
            1           2           3           4           5           6
    1  -0.0001373   0.0001022  -0.0000221   0.0002691   0.0002818  -0.0004937
    2  -0.0008699   0.0003497   0.0002367   0.0009476   0.0000323  -0.0006963
    3  -0.0000000  -0.0000000  -0.0000000  -0.0000000   0.0000000   0.0000000
 Max gradient component =       9.476E-04
 RMS gradient           =       3.905E-04
 Gradient time:  CPU 16.73 s  wall 4.29 s
 Geometry Optimization Parameters
   NAtoms,    NIC,     NZ,  NCons,   NDum,   NFix, NCnnct, MaxDiis
        6      37       0       0       0       0       0       0

 Cartesian Hessian Update
 Hessian Updated using BFGS Update


** GEOMETRY OPTIMIZATION IN DELOCALIZED INTERNAL COORDINATES **
   Searching for a Minimum

   Optimization Cycle:  22

                       Coordinates (Angstroms)
     ATOM                X               Y               Z
      1  Cl        3.0443868406    0.9240213971    0.0000000000
      2  I        -0.3990835319    1.7862587881    0.0000000000
      3  F         2.3675099098   -1.5157064297    0.0000000000
      4  I        -0.7527138468   -1.8260747796    0.0000000000
      5  C         1.8284507409   -0.2938816514    0.0000000000
      6  C         0.5051507294   -0.1132051943    0.0000000000
   Point Group: cs    Number of degrees of freedom:     9


   Energy is -14475.319939555

 Hessian Updated using BFGS Update

  9 Hessian modes will be used to form the next step
  Hessian Eigenvalues:
     0.042078    0.083709    0.154270    0.251904    0.271714    0.386291
     0.507983    0.565214    1.018853

 Minimum Search - Taking Simple RFO Step
 Searching for Lamda that Minimizes Along All modes
 Value Taken    Lamda =  -0.00000407
 Step Taken.  Stepsize is  0.006296

                             Maximum     Tolerance    Cnvgd?
         Gradient           0.000511      0.000300      NO
         Displacement       0.005451      0.001200      NO
         Energy change     -0.000009      0.000001      NO


 New Cartesian Coordinates Obtained by Inverse Iteration

 Displacement from previous Coordinates is:  0.004922
 ----------------------------------------------------------------
             Standard Nuclear Orientation (Angstroms)
    I     Atom           X                Y                Z
 ----------------------------------------------------------------
    1      Cl      3.0434937281     0.9251538962     0.0000000000
    2      I      -0.3979697467     1.7867035006     0.0000000000
    3      F       2.3665311242    -1.5165107625     0.0000000000
    4      I      -0.7526909902    -1.8272089604     0.0000000000
    5      C       1.8287874072    -0.2938364938     0.0000000000
    6      C       0.5055493192    -0.1128890500     0.0000000000
 ----------------------------------------------------------------
 Molecular Point Group                 Cs    NOp =  2
 Largest Abelian Subgroup              Cs    NOp =  2
 Nuclear Repulsion Energy =  1185.8689573182 hartrees
 There are       72 alpha and       72 beta electrons
 Applying Cartesian multipole field
    Component          Value
    ---------          -----
     (2,0,0)        1.00000E-11
     (0,2,0)        2.00000E-11
     (0,0,2)       -3.00000E-11
 Nucleus-field energy     =     0.0000000368 hartrees
 Requested basis set is 6-311++G(d,p)
 There are 79 shells and 220 basis functions
 A cutoff of  1.0D-11 yielded   2281 shell pairs
 There are     19082 function pairs (     21516 Cartesian)
 Smallest overlap matrix eigenvalue = 5.20E-05
 Guess MOs from SCF MO coefficient file

 -----------------------------------------------------------------------
  General SCF calculation program by
  Eric Jon Sundstrom, Paul Horn, Yuezhi Mao, Dmitri Zuev, Alec White,
  David Stuck, Shaama M.S., Shane Yost, Joonho Lee, David Small,
  Daniel Levine, Susi Lehtola, Hugh Burton, Evgeny Epifanovsky
 -----------------------------------------------------------------------
 Exchange:     0.2000 Hartree-Fock + 0.0800 Slater + 0.7200 B88
 Correlation:  0.1900 VWN1RPA + 0.8100 LYP
 Using SG-1 standard quadrature grid
 using 4 threads for integral computing
 -------------------------------------------------------
 OpenMP Integral computing Module                
 Release: version 2.0, May 2017, Q-Chem Inc. Pleasanton 
 -------------------------------------------------------
 -------------------------------------------------------
 OpenMP BLAS3 based DFT computing Module                
 Release: version 1.0, May 2013, Q-Chem Inc. Pittsburgh 
 -------------------------------------------------------
 A restricted SCF calculation will be
 performed using DIIS
 SCF converges when DIIS error is below 1.0e-08
 ---------------------------------------
  Cycle       Energy         DIIS error
 ---------------------------------------
    1  -14475.3199406248      1.34e-05  
    2  -14475.3199419610      6.19e-06  
    3  -14475.3199416606      9.26e-06  
    4  -14475.3199421836      1.17e-06  
    5  -14475.3199421918      2.40e-07  
    6  -14475.3199421919      7.56e-08  
    7  -14475.3199421920      3.28e-08  
    8  -14475.3199421918      8.37e-09  Convergence criterion met
 ---------------------------------------
 SCF time:   CPU 34.70s  wall 10.00s 
 SCF   energy in the final basis set =   -14475.3199421918
 Total energy in the final basis set =   -14475.3199421918

 --------------------------------------------------------------
             Orbital Energies (a.u.) and Symmetries
 --------------------------------------------------------------

 Alpha MOs, Restricted
 -- Occupied --                  
*******-1165.89 -176.33 -176.32 -165.73 -165.73 -165.73 -165.73
  1 A'    2 A'    3 A'    4 A'    5 A'    1 A"    6 A'    7 A'                 
-165.72 -165.72 -101.60  -35.82  -35.82  -31.32  -31.31  -31.31
  2 A"    8 A'    9 A'   10 A'   11 A'   12 A'   13 A'    3 A"                 
-31.310 -31.306 -31.306 -24.737 -22.967 -22.966 -22.966 -22.963
 14 A'    4 A"   15 A'   16 A'   17 A'    5 A"   18 A'   19 A'                 
-22.962 -22.962 -22.961 -22.961 -22.957 -22.957 -10.348 -10.281
  6 A"   20 A'   21 A'    7 A"   22 A'    8 A"   23 A'   24 A'                 
 -9.511  -7.277  -7.266  -7.265  -6.373  -6.369  -4.786  -4.782
 25 A'   26 A'    9 A"   27 A'   28 A'   29 A'   30 A'   31 A'                 
 -4.770  -4.770  -4.766  -4.766  -2.052  -2.048  -2.047  -2.046
 10 A"   32 A'   11 A"   33 A'   34 A'   35 A'   12 A"   36 A'                 
 -2.043  -2.043  -2.032  -2.032  -2.028  -2.028  -1.283  -0.917
 13 A"   37 A'   14 A"   38 A'   39 A'   15 A"   40 A'   41 A'                 
 -0.817  -0.690  -0.671  -0.612  -0.546  -0.521  -0.486  -0.430
 42 A'   43 A'   44 A'   45 A'   46 A'   16 A"   47 A'   48 A'                 
 -0.400  -0.394  -0.358  -0.346  -0.301  -0.287  -0.274  -0.258
 49 A'   17 A"   50 A'   18 A"   51 A'   19 A"   52 A'   20 A"                 
 -- Virtual --                   
 -0.090  -0.061  -0.041  -0.003   0.023   0.044   0.050   0.059
 53 A'   54 A'   21 A"   55 A'   56 A'   57 A'   58 A'   22 A"                 
  0.080   0.085   0.093   0.095   0.104   0.120   0.137   0.149
 59 A'   60 A'   23 A"   61 A'   24 A"   62 A'   63 A'   64 A'                 
  0.173   0.180   0.215   0.215   0.225   0.242   0.257   0.284
 65 A'   66 A'   25 A"   67 A'   68 A'   26 A"   69 A'   27 A"                 
  0.300   0.320   0.334   0.351   0.364   0.377   0.389   0.401
 70 A'   71 A'   72 A'   73 A'   74 A'   28 A"   29 A"   30 A"                 
  0.415   0.432   0.434   0.451   0.452   0.454   0.486   0.499
 75 A'   31 A"   76 A'   77 A'   32 A"   78 A'   79 A'   80 A'                 
  0.516   0.524   0.610   0.638   0.650   0.670   0.703   0.745
 33 A"   81 A'   82 A'   34 A"   83 A'   84 A'   85 A'   86 A'                 
  0.810   0.815   0.825   0.831   0.884   0.942   0.947   1.089
 87 A'   88 A'   35 A"   36 A"   89 A'   90 A'   91 A'   92 A'                 
  1.124   1.133   1.207   1.293   1.316   1.329   1.342   1.370
 37 A"   93 A'   38 A"   39 A"   94 A'   95 A'   40 A"   41 A"                 
  1.392   1.401   1.442   1.455   1.552   1.558   1.598   1.680
 96 A'   97 A'   98 A'   99 A'  100 A'   42 A"  101 A'  102 A'                 
  1.848   1.874   1.915   2.115   2.161   2.228   2.317   2.463
103 A'   43 A"  104 A'  105 A'  106 A'   44 A"  107 A'  108 A'                 
  2.587   2.790   2.801   3.025   3.075   3.356   3.742   3.764
 45 A"   46 A"  109 A'  110 A'  111 A'  112 A'   47 A"  113 A'                 
  3.945   3.948   3.952   3.975   3.977   3.987   4.022   4.038
 48 A"   49 A"   50 A"   51 A"  114 A'  115 A'  116 A'   52 A"                 
  4.061   4.127   4.230   4.266   4.372   4.437   4.741   5.968
117 A'  118 A'  119 A'  120 A'  121 A'  122 A'  123 A'   53 A"                 
  6.011   6.019   6.034   6.055   6.111   6.270   6.352   6.604
 54 A"  124 A'  125 A'  126 A'  127 A'   55 A"  128 A'  129 A'                 
  9.725  23.257  24.050  25.777  25.923  26.376  27.812  27.877
130 A'  131 A'  132 A'   56 A"  133 A'  134 A'  135 A'  136 A'                 
 28.313  28.348  28.350  28.352  28.382  28.388  28.518  28.522
 57 A"   58 A"  137 A'  138 A'  139 A'  140 A'   59 A"   60 A"                 
 28.527  28.532  28.538  28.560  28.561  28.603  28.680  28.708
 61 A"  141 A'  142 A'   62 A"  143 A'  144 A'  145 A'  146 A'                 
 66.717 127.860 127.886 127.888 127.907 127.914 127.942 151.613
147 A'   63 A"   64 A"  148 A'  149 A'  150 A'  151 A'  152 A'                 
151.669 215.7091901.7741901.832
153 A'  154 A'  155 A'  156 A'                                                 

 Beta MOs, Restricted
 -- Occupied --                  
*******-1165.89 -176.33 -176.32 -165.73 -165.73 -165.73 -165.73
  1 A'    2 A'    3 A'    4 A'    5 A'    1 A"    6 A'    7 A'                 
-165.72 -165.72 -101.60  -35.82  -35.82  -31.32  -31.31  -31.31
  2 A"    8 A'    9 A'   10 A'   11 A'   12 A'   13 A'    3 A"                 
-31.310 -31.306 -31.306 -24.737 -22.967 -22.966 -22.966 -22.963
 14 A'    4 A"   15 A'   16 A'   17 A'    5 A"   18 A'   19 A'                 
-22.962 -22.962 -22.961 -22.961 -22.957 -22.957 -10.348 -10.281
  6 A"   20 A'   21 A'    7 A"   22 A'    8 A"   23 A'   24 A'                 
 -9.511  -7.277  -7.266  -7.265  -6.373  -6.369  -4.786  -4.782
 25 A'   26 A'    9 A"   27 A'   28 A'   29 A'   30 A'   31 A'                 
 -4.770  -4.770  -4.766  -4.766  -2.052  -2.048  -2.047  -2.046
 10 A"   32 A'   11 A"   33 A'   34 A'   35 A'   12 A"   36 A'                 
 -2.043  -2.043  -2.032  -2.032  -2.028  -2.028  -1.283  -0.917
 13 A"   37 A'   14 A"   38 A'   39 A'   15 A"   40 A'   41 A'                 
 -0.817  -0.690  -0.671  -0.612  -0.546  -0.521  -0.486  -0.430
 42 A'   43 A'   44 A'   45 A'   46 A'   16 A"   47 A'   48 A'                 
 -0.400  -0.394  -0.358  -0.346  -0.301  -0.287  -0.274  -0.258
 49 A'   17 A"   50 A'   18 A"   51 A'   19 A"   52 A'   20 A"                 
 -- Virtual --                   
 -0.090  -0.061  -0.041  -0.003   0.023   0.044   0.050   0.059
 53 A'   54 A'   21 A"   55 A'   56 A'   57 A'   58 A'   22 A"                 
  0.080   0.085   0.093   0.095   0.104   0.120   0.137   0.149
 59 A'   60 A'   23 A"   61 A'   24 A"   62 A'   63 A'   64 A'                 
  0.173   0.180   0.215   0.215   0.225   0.242   0.257   0.284
 65 A'   66 A'   25 A"   67 A'   68 A'   26 A"   69 A'   27 A"                 
  0.300   0.320   0.334   0.351   0.364   0.377   0.389   0.401
 70 A'   71 A'   72 A'   73 A'   74 A'   28 A"   29 A"   30 A"                 
  0.415   0.432   0.434   0.451   0.452   0.454   0.486   0.499
 75 A'   31 A"   76 A'   77 A'   32 A"   78 A'   79 A'   80 A'                 
  0.516   0.524   0.610   0.638   0.650   0.670   0.703   0.745
 33 A"   81 A'   82 A'   34 A"   83 A'   84 A'   85 A'   86 A'                 
  0.810   0.815   0.825   0.831   0.884   0.942   0.947   1.089
 87 A'   88 A'   35 A"   36 A"   89 A'   90 A'   91 A'   92 A'                 
  1.124   1.133   1.207   1.293   1.316   1.329   1.342   1.370
 37 A"   93 A'   38 A"   39 A"   94 A'   95 A'   40 A"   41 A"                 
  1.392   1.401   1.442   1.455   1.552   1.558   1.598   1.680
 96 A'   97 A'   98 A'   99 A'  100 A'   42 A"  101 A'  102 A'                 
  1.848   1.874   1.915   2.115   2.161   2.228   2.317   2.463
103 A'   43 A"  104 A'  105 A'  106 A'   44 A"  107 A'  108 A'                 
  2.587   2.790   2.801   3.025   3.075   3.356   3.742   3.764
 45 A"   46 A"  109 A'  110 A'  111 A'  112 A'   47 A"  113 A'                 
  3.945   3.948   3.952   3.975   3.977   3.987   4.022   4.038
 48 A"   49 A"   50 A"   51 A"  114 A'  115 A'  116 A'   52 A"                 
  4.061   4.127   4.230   4.266   4.372   4.437   4.741   5.968
117 A'  118 A'  119 A'  120 A'  121 A'  122 A'  123 A'   53 A"                 
  6.011   6.019   6.034   6.055   6.111   6.270   6.352   6.604
 54 A"  124 A'  125 A'  126 A'  127 A'   55 A"  128 A'  129 A'                 
  9.725  23.257  24.050  25.777  25.923  26.376  27.812  27.877
130 A'  131 A'  132 A'   56 A"  133 A'  134 A'  135 A'  136 A'                 
 28.313  28.348  28.350  28.352  28.382  28.388  28.518  28.522
 57 A"   58 A"  137 A'  138 A'  139 A'  140 A'   59 A"   60 A"                 
 28.527  28.532  28.538  28.560  28.561  28.603  28.680  28.708
 61 A"  141 A'  142 A'   62 A"  143 A'  144 A'  145 A'  146 A'                 
 66.717 127.860 127.886 127.888 127.907 127.914 127.942 151.613
147 A'   63 A"   64 A"  148 A'  149 A'  150 A'  151 A'  152 A'                 
151.669 215.7091901.7741901.832
153 A'  154 A'  155 A'  156 A'                                                 
 --------------------------------------------------------------

          Ground-State Mulliken Net Atomic Charges

     Atom                 Charge (a.u.)
  ----------------------------------------
      1 Cl                    0.336116
      2 I                     0.168443
      3 F                    -0.006186
      4 I                     0.152116
      5 C                    -0.461159
      6 C                    -0.189329
  ----------------------------------------
  Sum of atomic charges =     0.000000

 -----------------------------------------------------------------
                    Cartesian Multipole Moments
 -----------------------------------------------------------------
    Charge (ESU x 10^10)
                 0.0000
    Dipole Moment (Debye)
         X      -0.4346      Y       0.6888      Z      -0.0000
       Tot       0.8144
    Quadrupole Moments (Debye-Ang)
        XX     -84.6662     XY       2.4914     YY     -81.4903
        XZ       0.0000     YZ      -0.0000     ZZ     -86.6385
    Octopole Moments (Debye-Ang^2)
       XXX     -89.3068    XXY       5.3300    XYY     -43.9919
       YYY       4.4446    XXZ      -0.0000    XYZ       0.0000
       YYZ      -0.0000    XZZ     -29.2776    YZZ      -1.1745
       ZZZ      -0.0000
    Hexadecapole Moments (Debye-Ang^3)
      XXXX   -1188.1560   XXXY     -59.9373   XXYY    -401.1553
      XYYY     -82.3878   YYYY   -1263.8154   XXXZ       0.0000
      XXYZ      -0.0000   XYYZ       0.0000   YYYZ      -0.0000
      XXZZ    -222.2630   XYZZ     -35.0591   YYZZ    -248.3902
      XZZZ       0.0000   YZZZ      -0.0000   ZZZZ    -112.9825
 -----------------------------------------------------------------
 Calculating analytic gradient of the SCF energy
 Gradient of SCF Energy
            1           2           3           4           5           6
    1  -0.0002873   0.0001654  -0.0002175   0.0001246   0.0004933  -0.0002784
    2  -0.0006526   0.0003997  -0.0001222   0.0006514   0.0002306  -0.0005070
    3  -0.0000000  -0.0000000  -0.0000000  -0.0000000   0.0000000  -0.0000000
 Max gradient component =       6.526E-04
 RMS gradient           =       3.187E-04
 Gradient time:  CPU 16.83 s  wall 4.32 s
 Geometry Optimization Parameters
   NAtoms,    NIC,     NZ,  NCons,   NDum,   NFix, NCnnct, MaxDiis
        6      37       0       0       0       0       0       0

 Cartesian Hessian Update
 Hessian Updated using BFGS Update


** GEOMETRY OPTIMIZATION IN DELOCALIZED INTERNAL COORDINATES **
   Searching for a Minimum

   Optimization Cycle:  23

                       Coordinates (Angstroms)
     ATOM                X               Y               Z
      1  Cl        3.0434937281    0.9251538962    0.0000000000
      2  I        -0.3979697467    1.7867035006    0.0000000000
      3  F         2.3665311242   -1.5165107625    0.0000000000
      4  I        -0.7526909902   -1.8272089604    0.0000000000
      5  C         1.8287874072   -0.2938364938    0.0000000000
      6  C         0.5055493192   -0.1128890500    0.0000000000
   Point Group: cs    Number of degrees of freedom:     9


   Energy is -14475.319942192

 Hessian Updated using BFGS Update

  9 Hessian modes will be used to form the next step
  Hessian Eigenvalues:
     0.039370    0.073419    0.158762    0.251797    0.269085    0.384011
     0.468691    0.571656    0.923263

 Minimum Search - Taking Simple RFO Step
 Searching for Lamda that Minimizes Along All modes
 Value Taken    Lamda =  -0.00000141
 Step Taken.  Stepsize is  0.003423

                             Maximum     Tolerance    Cnvgd?
         Gradient           0.000501      0.000300      NO
         Displacement       0.002824      0.001200      NO
         Energy change     -0.000003      0.000001      NO


 New Cartesian Coordinates Obtained by Inverse Iteration

 Displacement from previous Coordinates is:  0.002367
 ----------------------------------------------------------------
             Standard Nuclear Orientation (Angstroms)
    I     Atom           X                Y                Z
 ----------------------------------------------------------------
    1      Cl      3.0435034950     0.9257790525     0.0000000000
    2      I      -0.3974739466     1.7869484533     0.0000000000
    3      F       2.3662616947    -1.5167205614     0.0000000000
    4      I      -0.7530688518    -1.8279781733     0.0000000000
    5      C       1.8288224521    -0.2938146889     0.0000000000
    6      C       0.5056559985    -0.1128019521     0.0000000000
 ----------------------------------------------------------------
 Molecular Point Group                 Cs    NOp =  2
 Largest Abelian Subgroup              Cs    NOp =  2
 Nuclear Repulsion Energy =  1185.6744071848 hartrees
 There are       72 alpha and       72 beta electrons
 Applying Cartesian multipole field
    Component          Value
    ---------          -----
     (2,0,0)        1.00000E-11
     (0,2,0)        2.00000E-11
     (0,0,2)       -3.00000E-11
 Nucleus-field energy     =     0.0000000369 hartrees
 Requested basis set is 6-311++G(d,p)
 There are 79 shells and 220 basis functions
 A cutoff of  1.0D-11 yielded   2280 shell pairs
 There are     19057 function pairs (     21480 Cartesian)
 Smallest overlap matrix eigenvalue = 5.21E-05
 Guess MOs from SCF MO coefficient file

 -----------------------------------------------------------------------
  General SCF calculation program by
  Eric Jon Sundstrom, Paul Horn, Yuezhi Mao, Dmitri Zuev, Alec White,
  David Stuck, Shaama M.S., Shane Yost, Joonho Lee, David Small,
  Daniel Levine, Susi Lehtola, Hugh Burton, Evgeny Epifanovsky
 -----------------------------------------------------------------------
 Exchange:     0.2000 Hartree-Fock + 0.0800 Slater + 0.7200 B88
 Correlation:  0.1900 VWN1RPA + 0.8100 LYP
 Using SG-1 standard quadrature grid
 using 4 threads for integral computing
 -------------------------------------------------------
 OpenMP Integral computing Module                
 Release: version 2.0, May 2017, Q-Chem Inc. Pleasanton 
 -------------------------------------------------------
 -------------------------------------------------------
 OpenMP BLAS3 based DFT computing Module                
 Release: version 1.0, May 2013, Q-Chem Inc. Pittsburgh 
 -------------------------------------------------------
 A restricted SCF calculation will be
 performed using DIIS
 SCF converges when DIIS error is below 1.0e-08
 ---------------------------------------
  Cycle       Energy         DIIS error
 ---------------------------------------
    1  -14475.3199429204      6.10e-06  
    2  -14475.3199431225      3.67e-06  
    3  -14475.3199430839      4.42e-06  
    4  -14475.3199432052      6.17e-07  
    5  -14475.3199432071      2.44e-07  
    6  -14475.3199432071      6.60e-08  
    7  -14475.3199432072      1.26e-08  
    8  -14475.3199432072      5.05e-09  Convergence criterion met
 ---------------------------------------
 SCF time:   CPU 34.62s  wall 9.00s 
 SCF   energy in the final basis set =   -14475.3199432072
 Total energy in the final basis set =   -14475.3199432072

 --------------------------------------------------------------
             Orbital Energies (a.u.) and Symmetries
 --------------------------------------------------------------

 Alpha MOs, Restricted
 -- Occupied --                  
*******-1165.89 -176.33 -176.32 -165.73 -165.73 -165.73 -165.73
  1 A'    2 A'    3 A'    4 A'    5 A'    1 A"    6 A'    7 A'                 
-165.72 -165.72 -101.60  -35.82  -35.82  -31.32  -31.31  -31.31
  2 A"    8 A'    9 A'   10 A'   11 A'   12 A'   13 A'    3 A"                 
-31.310 -31.306 -31.306 -24.737 -22.967 -22.966 -22.966 -22.963
 14 A'    4 A"   15 A'   16 A'   17 A'    5 A"   18 A'   19 A'                 
-22.962 -22.962 -22.961 -22.961 -22.957 -22.957 -10.348 -10.281
  6 A"   20 A'   21 A'    7 A"   22 A'    8 A"   23 A'   24 A'                 
 -9.511  -7.277  -7.266  -7.265  -6.373  -6.369  -4.786  -4.782
 25 A'   26 A'    9 A"   27 A'   28 A'   29 A'   30 A'   31 A'                 
 -4.770  -4.770  -4.766  -4.766  -2.052  -2.048  -2.047  -2.047
 10 A"   32 A'   11 A"   33 A'   34 A'   35 A'   12 A"   36 A'                 
 -2.043  -2.043  -2.033  -2.032  -2.028  -2.028  -1.283  -0.917
 13 A"   37 A'   14 A"   38 A'   39 A'   15 A"   40 A'   41 A'                 
 -0.817  -0.690  -0.671  -0.612  -0.546  -0.521  -0.486  -0.430
 42 A'   43 A'   44 A'   45 A'   46 A'   16 A"   47 A'   48 A'                 
 -0.400  -0.394  -0.358  -0.346  -0.301  -0.287  -0.274  -0.258
 49 A'   17 A"   50 A'   18 A"   51 A'   19 A"   52 A'   20 A"                 
 -- Virtual --                   
 -0.090  -0.061  -0.041  -0.003   0.023   0.044   0.050   0.059
 53 A'   54 A'   21 A"   55 A'   56 A'   57 A'   58 A'   22 A"                 
  0.080   0.085   0.093   0.095   0.104   0.120   0.137   0.149
 59 A'   60 A'   23 A"   61 A'   24 A"   62 A'   63 A'   64 A'                 
  0.173   0.180   0.215   0.215   0.225   0.242   0.257   0.284
 65 A'   66 A'   25 A"   67 A'   68 A'   26 A"   69 A'   27 A"                 
  0.300   0.320   0.334   0.351   0.364   0.377   0.389   0.401
 70 A'   71 A'   72 A'   73 A'   74 A'   28 A"   29 A"   30 A"                 
  0.415   0.432   0.434   0.451   0.452   0.454   0.486   0.499
 75 A'   31 A"   76 A'   77 A'   32 A"   78 A'   79 A'   80 A'                 
  0.516   0.524   0.610   0.638   0.650   0.670   0.703   0.745
 33 A"   81 A'   82 A'   34 A"   83 A'   84 A'   85 A'   86 A'                 
  0.810   0.815   0.825   0.831   0.884   0.942   0.947   1.089
 87 A'   88 A'   35 A"   36 A"   89 A'   90 A'   91 A'   92 A'                 
  1.123   1.133   1.207   1.292   1.315   1.329   1.342   1.370
 37 A"   93 A'   38 A"   39 A"   94 A'   95 A'   40 A"   41 A"                 
  1.392   1.401   1.442   1.455   1.552   1.557   1.598   1.680
 96 A'   97 A'   98 A'   99 A'  100 A'   42 A"  101 A'  102 A'                 
  1.848   1.874   1.915   2.115   2.160   2.228   2.317   2.463
103 A'   43 A"  104 A'  105 A'  106 A'   44 A"  107 A'  108 A'                 
  2.587   2.790   2.801   3.025   3.075   3.356   3.742   3.764
 45 A"   46 A"  109 A'  110 A'  111 A'  112 A'   47 A"  113 A'                 
  3.945   3.948   3.952   3.975   3.977   3.987   4.022   4.038
 48 A"   49 A"   50 A"   51 A"  114 A'  115 A'  116 A'   52 A"                 
  4.061   4.127   4.230   4.266   4.371   4.437   4.741   5.968
117 A'  118 A'  119 A'  120 A'  121 A'  122 A'  123 A'   53 A"                 
  6.011   6.019   6.034   6.055   6.110   6.270   6.352   6.604
 54 A"  124 A'  125 A'  126 A'  127 A'   55 A"  128 A'  129 A'                 
  9.725  23.257  24.050  25.777  25.923  26.376  27.812  27.877
130 A'  131 A'  132 A'   56 A"  133 A'  134 A'  135 A'  136 A'                 
 28.313  28.348  28.350  28.352  28.382  28.388  28.518  28.522
 57 A"   58 A"  137 A'  138 A'  139 A'  140 A'   59 A"   60 A"                 
 28.527  28.532  28.538  28.560  28.561  28.603  28.680  28.708
 61 A"  141 A'  142 A'   62 A"  143 A'  144 A'  145 A'  146 A'                 
 66.717 127.860 127.886 127.888 127.907 127.914 127.942 151.613
147 A'   63 A"   64 A"  148 A'  149 A'  150 A'  151 A'  152 A'                 
151.668 215.7091901.7741901.832
153 A'  154 A'  155 A'  156 A'                                                 

 Beta MOs, Restricted
 -- Occupied --                  
*******-1165.89 -176.33 -176.32 -165.73 -165.73 -165.73 -165.73
  1 A'    2 A'    3 A'    4 A'    5 A'    1 A"    6 A'    7 A'                 
-165.72 -165.72 -101.60  -35.82  -35.82  -31.32  -31.31  -31.31
  2 A"    8 A'    9 A'   10 A'   11 A'   12 A'   13 A'    3 A"                 
-31.310 -31.306 -31.306 -24.737 -22.967 -22.966 -22.966 -22.963
 14 A'    4 A"   15 A'   16 A'   17 A'    5 A"   18 A'   19 A'                 
-22.962 -22.962 -22.961 -22.961 -22.957 -22.957 -10.348 -10.281
  6 A"   20 A'   21 A'    7 A"   22 A'    8 A"   23 A'   24 A'                 
 -9.511  -7.277  -7.266  -7.265  -6.373  -6.369  -4.786  -4.782
 25 A'   26 A'    9 A"   27 A'   28 A'   29 A'   30 A'   31 A'                 
 -4.770  -4.770  -4.766  -4.766  -2.052  -2.048  -2.047  -2.047
 10 A"   32 A'   11 A"   33 A'   34 A'   35 A'   12 A"   36 A'                 
 -2.043  -2.043  -2.033  -2.032  -2.028  -2.028  -1.283  -0.917
 13 A"   37 A'   14 A"   38 A'   39 A'   15 A"   40 A'   41 A'                 
 -0.817  -0.690  -0.671  -0.612  -0.546  -0.521  -0.486  -0.430
 42 A'   43 A'   44 A'   45 A'   46 A'   16 A"   47 A'   48 A'                 
 -0.400  -0.394  -0.358  -0.346  -0.301  -0.287  -0.274  -0.258
 49 A'   17 A"   50 A'   18 A"   51 A'   19 A"   52 A'   20 A"                 
 -- Virtual --                   
 -0.090  -0.061  -0.041  -0.003   0.023   0.044   0.050   0.059
 53 A'   54 A'   21 A"   55 A'   56 A'   57 A'   58 A'   22 A"                 
  0.080   0.085   0.093   0.095   0.104   0.120   0.137   0.149
 59 A'   60 A'   23 A"   61 A'   24 A"   62 A'   63 A'   64 A'                 
  0.173   0.180   0.215   0.215   0.225   0.242   0.257   0.284
 65 A'   66 A'   25 A"   67 A'   68 A'   26 A"   69 A'   27 A"                 
  0.300   0.320   0.334   0.351   0.364   0.377   0.389   0.401
 70 A'   71 A'   72 A'   73 A'   74 A'   28 A"   29 A"   30 A"                 
  0.415   0.432   0.434   0.451   0.452   0.454   0.486   0.499
 75 A'   31 A"   76 A'   77 A'   32 A"   78 A'   79 A'   80 A'                 
  0.516   0.524   0.610   0.638   0.650   0.670   0.703   0.745
 33 A"   81 A'   82 A'   34 A"   83 A'   84 A'   85 A'   86 A'                 
  0.810   0.815   0.825   0.831   0.884   0.942   0.947   1.089
 87 A'   88 A'   35 A"   36 A"   89 A'   90 A'   91 A'   92 A'                 
  1.123   1.133   1.207   1.292   1.315   1.329   1.342   1.370
 37 A"   93 A'   38 A"   39 A"   94 A'   95 A'   40 A"   41 A"                 
  1.392   1.401   1.442   1.455   1.552   1.557   1.598   1.680
 96 A'   97 A'   98 A'   99 A'  100 A'   42 A"  101 A'  102 A'                 
  1.848   1.874   1.915   2.115   2.160   2.228   2.317   2.463
103 A'   43 A"  104 A'  105 A'  106 A'   44 A"  107 A'  108 A'                 
  2.587   2.790   2.801   3.025   3.075   3.356   3.742   3.764
 45 A"   46 A"  109 A'  110 A'  111 A'  112 A'   47 A"  113 A'                 
  3.945   3.948   3.952   3.975   3.977   3.987   4.022   4.038
 48 A"   49 A"   50 A"   51 A"  114 A'  115 A'  116 A'   52 A"                 
  4.061   4.127   4.230   4.266   4.371   4.437   4.741   5.968
117 A'  118 A'  119 A'  120 A'  121 A'  122 A'  123 A'   53 A"                 
  6.011   6.019   6.034   6.055   6.110   6.270   6.352   6.604
 54 A"  124 A'  125 A'  126 A'  127 A'   55 A"  128 A'  129 A'                 
  9.725  23.257  24.050  25.777  25.923  26.376  27.812  27.877
130 A'  131 A'  132 A'   56 A"  133 A'  134 A'  135 A'  136 A'                 
 28.313  28.348  28.350  28.352  28.382  28.388  28.518  28.522
 57 A"   58 A"  137 A'  138 A'  139 A'  140 A'   59 A"   60 A"                 
 28.527  28.532  28.538  28.560  28.561  28.603  28.680  28.708
 61 A"  141 A'  142 A'   62 A"  143 A'  144 A'  145 A'  146 A'                 
 66.717 127.860 127.886 127.888 127.907 127.914 127.942 151.613
147 A'   63 A"   64 A"  148 A'  149 A'  150 A'  151 A'  152 A'                 
151.668 215.7091901.7741901.832
153 A'  154 A'  155 A'  156 A'                                                 
 --------------------------------------------------------------

          Ground-State Mulliken Net Atomic Charges

     Atom                 Charge (a.u.)
  ----------------------------------------
      1 Cl                    0.336077
      2 I                     0.168493
      3 F                    -0.006264
      4 I                     0.151925
      5 C                    -0.461209
      6 C                    -0.189022
  ----------------------------------------
  Sum of atomic charges =     0.000000

 -----------------------------------------------------------------
                    Cartesian Multipole Moments
 -----------------------------------------------------------------
    Charge (ESU x 10^10)
                 0.0000
    Dipole Moment (Debye)
         X      -0.4348      Y       0.6899      Z       0.0000
       Tot       0.8155
    Quadrupole Moments (Debye-Ang)
        XX     -84.6698     XY       2.4937     YY     -81.4851
        XZ       0.0000     YZ       0.0000     ZZ     -86.6406
    Octopole Moments (Debye-Ang^2)
       XXX     -89.3274    XXY       5.3336    XYY     -43.9954
       YYY       4.4761    XXZ       0.0000    XYZ      -0.0000
       YYZ       0.0000    XZZ     -29.2831    YZZ      -1.1646
       ZZZ       0.0000
    Hexadecapole Moments (Debye-Ang^3)
      XXXX   -1188.2361   XXXY     -60.1709   XXYY    -401.2615
      XYYY     -82.5823   YYYY   -1264.4313   XXXZ       0.0000
      XXYZ      -0.0000   XYYZ       0.0000   YYYZ       0.0000
      XXZZ    -222.2728   XYZZ     -35.1434   YYZZ    -248.5147
      XZZZ       0.0000   YZZZ       0.0000   ZZZZ    -112.9878
 -----------------------------------------------------------------
 Calculating analytic gradient of the SCF energy
 Gradient of SCF Energy
            1           2           3           4           5           6
    1  -0.0001938   0.0001895  -0.0002675  -0.0000071   0.0003967  -0.0001179
    2  -0.0004548   0.0004476  -0.0002693   0.0004509   0.0002493  -0.0004237
    3   0.0000000   0.0000000  -0.0000000   0.0000000   0.0000000  -0.0000000
 Max gradient component =       4.548E-04
 RMS gradient           =       2.626E-04
 Gradient time:  CPU 16.76 s  wall 4.32 s
 Geometry Optimization Parameters
   NAtoms,    NIC,     NZ,  NCons,   NDum,   NFix, NCnnct, MaxDiis
        6      37       0       0       0       0       0       0

 Cartesian Hessian Update
 Hessian Updated using BFGS Update


** GEOMETRY OPTIMIZATION IN DELOCALIZED INTERNAL COORDINATES **
   Searching for a Minimum

   Optimization Cycle:  24

                       Coordinates (Angstroms)
     ATOM                X               Y               Z
      1  Cl        3.0435034950    0.9257790525    0.0000000000
      2  I        -0.3974739466    1.7869484533    0.0000000000
      3  F         2.3662616947   -1.5167205614    0.0000000000
      4  I        -0.7530688518   -1.8279781733    0.0000000000
      5  C         1.8288224521   -0.2938146889    0.0000000000
      6  C         0.5056559985   -0.1128019521    0.0000000000
   Point Group: cs    Number of degrees of freedom:     9


   Energy is -14475.319943207

 Hessian Updated using BFGS Update

  9 Hessian modes will be used to form the next step
  Hessian Eigenvalues:
     0.039412    0.077073    0.155359    0.252945    0.266411    0.319578
     0.391637    0.571454    0.727239

 Minimum Search - Taking Simple RFO Step
 Searching for Lamda that Minimizes Along All modes
 Value Taken    Lamda =  -0.00000113
 Step Taken.  Stepsize is  0.002651

                             Maximum     Tolerance    Cnvgd?
         Gradient           0.000428      0.000300      NO
         Displacement       0.001527      0.001200      NO
         Energy change     -0.000001      0.000001      NO


 New Cartesian Coordinates Obtained by Inverse Iteration

 Displacement from previous Coordinates is:  0.001966
 ----------------------------------------------------------------
             Standard Nuclear Orientation (Angstroms)
    I     Atom           X                Y                Z
 ----------------------------------------------------------------
    1      Cl      3.0439893040     0.9260895313     0.0000000000
    2      I      -0.3974426728     1.7869327421     0.0000000000
    3      F       2.3662842483    -1.5166856083     0.0000000000
    4      I      -0.7536875867    -1.8285357521     0.0000000000
    5      C       1.8288054512    -0.2937938236     0.0000000000
    6      C       0.5057520980    -0.1125949592     0.0000000000
 ----------------------------------------------------------------
 Molecular Point Group                 Cs    NOp =  2
 Largest Abelian Subgroup              Cs    NOp =  2
 Nuclear Repulsion Energy =  1185.4816398239 hartrees
 There are       72 alpha and       72 beta electrons
 Applying Cartesian multipole field
    Component          Value
    ---------          -----
     (2,0,0)        1.00000E-11
     (0,2,0)        2.00000E-11
     (0,0,2)       -3.00000E-11
 Nucleus-field energy     =     0.0000000369 hartrees
 Requested basis set is 6-311++G(d,p)
 There are 79 shells and 220 basis functions
 A cutoff of  1.0D-11 yielded   2280 shell pairs
 There are     19057 function pairs (     21480 Cartesian)
 Smallest overlap matrix eigenvalue = 5.21E-05
 Guess MOs from SCF MO coefficient file

 -----------------------------------------------------------------------
  General SCF calculation program by
  Eric Jon Sundstrom, Paul Horn, Yuezhi Mao, Dmitri Zuev, Alec White,
  David Stuck, Shaama M.S., Shane Yost, Joonho Lee, David Small,
  Daniel Levine, Susi Lehtola, Hugh Burton, Evgeny Epifanovsky
 -----------------------------------------------------------------------
 Exchange:     0.2000 Hartree-Fock + 0.0800 Slater + 0.7200 B88
 Correlation:  0.1900 VWN1RPA + 0.8100 LYP
 Using SG-1 standard quadrature grid
 using 4 threads for integral computing
 -------------------------------------------------------
 OpenMP Integral computing Module                
 Release: version 2.0, May 2017, Q-Chem Inc. Pleasanton 
 -------------------------------------------------------
 -------------------------------------------------------
 OpenMP BLAS3 based DFT computing Module                
 Release: version 1.0, May 2013, Q-Chem Inc. Pittsburgh 
 -------------------------------------------------------
 A restricted SCF calculation will be
 performed using DIIS
 SCF converges when DIIS error is below 1.0e-08
 ---------------------------------------
  Cycle       Energy         DIIS error
 ---------------------------------------
    1  -14475.3199436975      6.14e-06  
    2  -14475.3199439289      2.93e-06  
    3  -14475.3199438786      4.09e-06  
    4  -14475.3199439821      5.76e-07  
    5  -14475.3199439834      2.48e-07  
    6  -14475.3199439841      5.61e-08  
    7  -14475.3199439842      1.48e-08  
    8  -14475.3199439843      3.00e-09  Convergence criterion met
 ---------------------------------------
 SCF time:   CPU 34.62s  wall 9.00s 
 SCF   energy in the final basis set =   -14475.3199439843
 Total energy in the final basis set =   -14475.3199439843

 --------------------------------------------------------------
             Orbital Energies (a.u.) and Symmetries
 --------------------------------------------------------------

 Alpha MOs, Restricted
 -- Occupied --                  
*******-1165.89 -176.33 -176.32 -165.73 -165.73 -165.73 -165.73
  1 A'    2 A'    3 A'    4 A'    5 A'    1 A"    6 A'    7 A'                 
-165.72 -165.72 -101.60  -35.82  -35.82  -31.32  -31.31  -31.31
  2 A"    8 A'    9 A'   10 A'   11 A'   12 A'   13 A'    3 A"                 
-31.310 -31.306 -31.306 -24.737 -22.967 -22.966 -22.966 -22.963
 14 A'    4 A"   15 A'   16 A'   17 A'    5 A"   18 A'   19 A'                 
-22.962 -22.962 -22.961 -22.961 -22.957 -22.957 -10.348 -10.281
  6 A"   20 A'   21 A'    7 A"   22 A'    8 A"   23 A'   24 A'                 
 -9.511  -7.277  -7.266  -7.265  -6.373  -6.369  -4.786  -4.782
 25 A'   26 A'    9 A"   27 A'   28 A'   29 A'   30 A'   31 A'                 
 -4.770  -4.770  -4.766  -4.766  -2.052  -2.048  -2.047  -2.047
 10 A"   32 A'   11 A"   33 A'   34 A'   35 A'   12 A"   36 A'                 
 -2.043  -2.043  -2.033  -2.032  -2.028  -2.028  -1.283  -0.916
 13 A"   37 A'   14 A"   38 A'   39 A'   15 A"   40 A'   41 A'                 
 -0.817  -0.690  -0.671  -0.612  -0.546  -0.521  -0.486  -0.430
 42 A'   43 A'   44 A'   45 A'   46 A'   16 A"   47 A'   48 A'                 
 -0.400  -0.394  -0.358  -0.346  -0.301  -0.287  -0.274  -0.258
 49 A'   17 A"   50 A'   18 A"   51 A'   19 A"   52 A'   20 A"                 
 -- Virtual --                   
 -0.091  -0.061  -0.041  -0.003   0.023   0.044   0.050   0.059
 53 A'   54 A'   21 A"   55 A'   56 A'   57 A'   58 A'   22 A"                 
  0.080   0.085   0.093   0.095   0.104   0.120   0.137   0.149
 59 A'   60 A'   23 A"   61 A'   24 A"   62 A'   63 A'   64 A'                 
  0.173   0.180   0.215   0.215   0.225   0.242   0.257   0.284
 65 A'   66 A'   25 A"   67 A'   68 A'   26 A"   69 A'   27 A"                 
  0.300   0.320   0.334   0.351   0.364   0.377   0.389   0.401
 70 A'   71 A'   72 A'   73 A'   74 A'   28 A"   29 A"   30 A"                 
  0.415   0.432   0.434   0.450   0.452   0.454   0.486   0.499
 75 A'   31 A"   76 A'   77 A'   32 A"   78 A'   79 A'   80 A'                 
  0.516   0.524   0.610   0.638   0.650   0.670   0.703   0.745
 33 A"   81 A'   82 A'   34 A"   83 A'   84 A'   85 A'   86 A'                 
  0.810   0.815   0.825   0.831   0.884   0.942   0.947   1.089
 87 A'   88 A'   35 A"   36 A"   89 A'   90 A'   91 A'   92 A'                 
  1.123   1.133   1.207   1.292   1.315   1.329   1.342   1.370
 37 A"   93 A'   38 A"   39 A"   94 A'   95 A'   40 A"   41 A"                 
  1.392   1.401   1.442   1.454   1.551   1.557   1.598   1.680
 96 A'   97 A'   98 A'   99 A'  100 A'   42 A"  101 A'  102 A'                 
  1.848   1.874   1.915   2.115   2.160   2.228   2.317   2.463
103 A'   43 A"  104 A'  105 A'  106 A'   44 A"  107 A'  108 A'                 
  2.587   2.790   2.801   3.025   3.075   3.356   3.742   3.764
 45 A"   46 A"  109 A'  110 A'  111 A'  112 A'   47 A"  113 A'                 
  3.945   3.948   3.952   3.975   3.977   3.987   4.022   4.038
 48 A"   49 A"   50 A"   51 A"  114 A'  115 A'  116 A'   52 A"                 
  4.061   4.127   4.230   4.266   4.371   4.437   4.740   5.967
117 A'  118 A'  119 A'  120 A'  121 A'  122 A'  123 A'   53 A"                 
  6.011   6.018   6.034   6.054   6.110   6.270   6.352   6.604
 54 A"  124 A'  125 A'  126 A'  127 A'   55 A"  128 A'  129 A'                 
  9.725  23.257  24.050  25.777  25.923  26.376  27.812  27.877
130 A'  131 A'  132 A'   56 A"  133 A'  134 A'  135 A'  136 A'                 
 28.313  28.348  28.350  28.352  28.382  28.388  28.517  28.522
 57 A"   58 A"  137 A'  138 A'  139 A'  140 A'   59 A"   60 A"                 
 28.527  28.532  28.538  28.560  28.561  28.603  28.680  28.708
 61 A"  141 A'  142 A'   62 A"  143 A'  144 A'  145 A'  146 A'                 
 66.717 127.860 127.886 127.888 127.907 127.914 127.942 151.613
147 A'   63 A"   64 A"  148 A'  149 A'  150 A'  151 A'  152 A'                 
151.668 215.7091901.7741901.832
153 A'  154 A'  155 A'  156 A'                                                 

 Beta MOs, Restricted
 -- Occupied --                  
*******-1165.89 -176.33 -176.32 -165.73 -165.73 -165.73 -165.73
  1 A'    2 A'    3 A'    4 A'    5 A'    1 A"    6 A'    7 A'                 
-165.72 -165.72 -101.60  -35.82  -35.82  -31.32  -31.31  -31.31
  2 A"    8 A'    9 A'   10 A'   11 A'   12 A'   13 A'    3 A"                 
-31.310 -31.306 -31.306 -24.737 -22.967 -22.966 -22.966 -22.963
 14 A'    4 A"   15 A'   16 A'   17 A'    5 A"   18 A'   19 A'                 
-22.962 -22.962 -22.961 -22.961 -22.957 -22.957 -10.348 -10.281
  6 A"   20 A'   21 A'    7 A"   22 A'    8 A"   23 A'   24 A'                 
 -9.511  -7.277  -7.266  -7.265  -6.373  -6.369  -4.786  -4.782
 25 A'   26 A'    9 A"   27 A'   28 A'   29 A'   30 A'   31 A'                 
 -4.770  -4.770  -4.766  -4.766  -2.052  -2.048  -2.047  -2.047
 10 A"   32 A'   11 A"   33 A'   34 A'   35 A'   12 A"   36 A'                 
 -2.043  -2.043  -2.033  -2.032  -2.028  -2.028  -1.283  -0.916
 13 A"   37 A'   14 A"   38 A'   39 A'   15 A"   40 A'   41 A'                 
 -0.817  -0.690  -0.671  -0.612  -0.546  -0.521  -0.486  -0.430
 42 A'   43 A'   44 A'   45 A'   46 A'   16 A"   47 A'   48 A'                 
 -0.400  -0.394  -0.358  -0.346  -0.301  -0.287  -0.274  -0.258
 49 A'   17 A"   50 A'   18 A"   51 A'   19 A"   52 A'   20 A"                 
 -- Virtual --                   
 -0.091  -0.061  -0.041  -0.003   0.023   0.044   0.050   0.059
 53 A'   54 A'   21 A"   55 A'   56 A'   57 A'   58 A'   22 A"                 
  0.080   0.085   0.093   0.095   0.104   0.120   0.137   0.149
 59 A'   60 A'   23 A"   61 A'   24 A"   62 A'   63 A'   64 A'                 
  0.173   0.180   0.215   0.215   0.225   0.242   0.257   0.284
 65 A'   66 A'   25 A"   67 A'   68 A'   26 A"   69 A'   27 A"                 
  0.300   0.320   0.334   0.351   0.364   0.377   0.389   0.401
 70 A'   71 A'   72 A'   73 A'   74 A'   28 A"   29 A"   30 A"                 
  0.415   0.432   0.434   0.450   0.452   0.454   0.486   0.499
 75 A'   31 A"   76 A'   77 A'   32 A"   78 A'   79 A'   80 A'                 
  0.516   0.524   0.610   0.638   0.650   0.670   0.703   0.745
 33 A"   81 A'   82 A'   34 A"   83 A'   84 A'   85 A'   86 A'                 
  0.810   0.815   0.825   0.831   0.884   0.942   0.947   1.089
 87 A'   88 A'   35 A"   36 A"   89 A'   90 A'   91 A'   92 A'                 
  1.123   1.133   1.207   1.292   1.315   1.329   1.342   1.370
 37 A"   93 A'   38 A"   39 A"   94 A'   95 A'   40 A"   41 A"                 
  1.392   1.401   1.442   1.454   1.551   1.557   1.598   1.680
 96 A'   97 A'   98 A'   99 A'  100 A'   42 A"  101 A'  102 A'                 
  1.848   1.874   1.915   2.115   2.160   2.228   2.317   2.463
103 A'   43 A"  104 A'  105 A'  106 A'   44 A"  107 A'  108 A'                 
  2.587   2.790   2.801   3.025   3.075   3.356   3.742   3.764
 45 A"   46 A"  109 A'  110 A'  111 A'  112 A'   47 A"  113 A'                 
  3.945   3.948   3.952   3.975   3.977   3.987   4.022   4.038
 48 A"   49 A"   50 A"   51 A"  114 A'  115 A'  116 A'   52 A"                 
  4.061   4.127   4.230   4.266   4.371   4.437   4.740   5.967
117 A'  118 A'  119 A'  120 A'  121 A'  122 A'  123 A'   53 A"                 
  6.011   6.018   6.034   6.054   6.110   6.270   6.352   6.604
 54 A"  124 A'  125 A'  126 A'  127 A'   55 A"  128 A'  129 A'                 
  9.725  23.257  24.050  25.777  25.923  26.376  27.812  27.877
130 A'  131 A'  132 A'   56 A"  133 A'  134 A'  135 A'  136 A'                 
 28.313  28.348  28.350  28.352  28.382  28.388  28.517  28.522
 57 A"   58 A"  137 A'  138 A'  139 A'  140 A'   59 A"   60 A"                 
 28.527  28.532  28.538  28.560  28.561  28.603  28.680  28.708
 61 A"  141 A'  142 A'   62 A"  143 A'  144 A'  145 A'  146 A'                 
 66.717 127.860 127.886 127.888 127.907 127.914 127.942 151.613
147 A'   63 A"   64 A"  148 A'  149 A'  150 A'  151 A'  152 A'                 
151.668 215.7091901.7741901.832
153 A'  154 A'  155 A'  156 A'                                                 
 --------------------------------------------------------------

          Ground-State Mulliken Net Atomic Charges

     Atom                 Charge (a.u.)
  ----------------------------------------
      1 Cl                    0.335842
      2 I                     0.168666
      3 F                    -0.006283
      4 I                     0.151722
      5 C                    -0.461058
      6 C                    -0.188889
  ----------------------------------------
  Sum of atomic charges =     0.000000

 -----------------------------------------------------------------
                    Cartesian Multipole Moments
 -----------------------------------------------------------------
    Charge (ESU x 10^10)
                 0.0000
    Dipole Moment (Debye)
         X      -0.4368      Y       0.6906      Z       0.0000
       Tot       0.8171
    Quadrupole Moments (Debye-Ang)
        XX     -84.6743     XY       2.4918     YY     -81.4827
        XZ      -0.0000     YZ      -0.0000     ZZ     -86.6426
    Octopole Moments (Debye-Ang^2)
       XXX     -89.3209    XXY       5.3359    XYY     -43.9948
       YYY       4.5140    XXZ       0.0000    XYZ       0.0000
       YYZ       0.0000    XZZ     -29.2766    YZZ      -1.1509
       ZZZ       0.0000
    Hexadecapole Moments (Debye-Ang^3)
      XXXX   -1188.6736   XXXY     -60.3651   XXYY    -401.3664
      XYYY     -82.7598   YYYY   -1264.7656   XXXZ       0.0000
      XXYZ      -0.0000   XYYZ       0.0000   YYYZ      -0.0000
      XXZZ    -222.3485   XYZZ     -35.2122   YYZZ    -248.5792
      XZZZ      -0.0000   YZZZ      -0.0000   ZZZZ    -112.9926
 -----------------------------------------------------------------
 Calculating analytic gradient of the SCF energy
 Gradient of SCF Energy
            1           2           3           4           5           6
    1  -0.0000221   0.0001938  -0.0002498  -0.0001612   0.0001859   0.0000534
    2  -0.0002922   0.0004409  -0.0003158   0.0002699   0.0001796  -0.0002824
    3  -0.0000000   0.0000000  -0.0000000  -0.0000000  -0.0000000  -0.0000000
 Max gradient component =       4.409E-04
 RMS gradient           =       2.011E-04
 Gradient time:  CPU 16.72 s  wall 4.29 s
 Geometry Optimization Parameters
   NAtoms,    NIC,     NZ,  NCons,   NDum,   NFix, NCnnct, MaxDiis
        6      37       0       0       0       0       0       0

 Cartesian Hessian Update
 Hessian Updated using BFGS Update


** GEOMETRY OPTIMIZATION IN DELOCALIZED INTERNAL COORDINATES **
   Searching for a Minimum

   Optimization Cycle:  25

                       Coordinates (Angstroms)
     ATOM                X               Y               Z
      1  Cl        3.0439893040    0.9260895313    0.0000000000
      2  I        -0.3974426728    1.7869327421    0.0000000000
      3  F         2.3662842483   -1.5166856083    0.0000000000
      4  I        -0.7536875867   -1.8285357521    0.0000000000
      5  C         1.8288054512   -0.2937938236    0.0000000000
      6  C         0.5057520980   -0.1125949592    0.0000000000
   Point Group: cs    Number of degrees of freedom:     9


   Energy is -14475.319943984

 Hessian Updated using BFGS Update

  9 Hessian modes will be used to form the next step
  Hessian Eigenvalues:
     0.041837    0.085458    0.134504    0.198568    0.267513    0.284717
     0.388074    0.566448    0.650730

 Minimum Search - Taking Simple RFO Step
 Searching for Lamda that Minimizes Along All modes
 Value Taken    Lamda =   0.00000000
 Step Taken.  Stepsize is  0.001830

                             Maximum     Tolerance    Cnvgd?
         Gradient           0.000284      0.000300     YES
         Displacement       0.001389      0.001200      NO
         Energy change     -0.000001      0.000001     YES


                       Distance Matrix (Angstroms)
             Cl(  1)   I (  2)   F (  3)   I (  4)   C (  5)
   I (  2)  3.547465
   F (  3)  2.535041  4.307213
   I (  4)  4.691515  3.632977  3.135518
   C (  5)  1.721856  3.047229  1.335795  3.004114
   C (  6)  2.742538  2.103323  2.330890  2.128530  1.335404

 Final energy is   -14475.319943984272     


 ******************************
 **  OPTIMIZATION CONVERGED  **
 ******************************

                       Coordinates (Angstroms)
     ATOM                X               Y               Z
      1  Cl        3.0439893040    0.9260895313    0.0000000000
      2  I        -0.3974426728    1.7869327421    0.0000000000
      3  F         2.3662842483   -1.5166856083    0.0000000000
      4  I        -0.7536875867   -1.8285357521    0.0000000000
      5  C         1.8288054512   -0.2937938236    0.0000000000
      6  C         0.5057520980   -0.1125949592    0.0000000000

Z-matrix Print:
$molecule
0 1
I 
C  1 2.103323
C  2 1.335404 1 123.228765
F  3 1.335795 2 121.524621 1 -180.000000 0
Cl 3 1.721856 2 127.090992 1 -0.000000 0
I  2 2.128530 1 118.292318 3 -180.000000 0
$end


 --------------------------------------------------------------
             Orbital Energies (a.u.) and Symmetries
 --------------------------------------------------------------

 Alpha MOs, Restricted
 -- Occupied --                  
*******-1165.89 -176.33 -176.32 -165.73 -165.73 -165.73 -165.73
  1 A'    2 A'    3 A'    4 A'    5 A'    1 A"    6 A'    7 A'                 
-165.72 -165.72 -101.60  -35.82  -35.82  -31.32  -31.31  -31.31
  2 A"    8 A'    9 A'   10 A'   11 A'   12 A'   13 A'    3 A"                 
-31.310 -31.306 -31.306 -24.737 -22.967 -22.966 -22.966 -22.963
 14 A'    4 A"   15 A'   16 A'   17 A'    5 A"   18 A'   19 A'                 
-22.962 -22.962 -22.961 -22.961 -22.957 -22.957 -10.348 -10.281
  6 A"   20 A'   21 A'    7 A"   22 A'    8 A"   23 A'   24 A'                 
 -9.511  -7.277  -7.266  -7.265  -6.373  -6.369  -4.786  -4.782
 25 A'   26 A'    9 A"   27 A'   28 A'   29 A'   30 A'   31 A'                 
 -4.770  -4.770  -4.766  -4.766  -2.052  -2.048  -2.047  -2.047
 10 A"   32 A'   11 A"   33 A'   34 A'   35 A'   12 A"   36 A'                 
 -2.043  -2.043  -2.033  -2.032  -2.028  -2.028  -1.283  -0.916
 13 A"   37 A'   14 A"   38 A'   39 A'   15 A"   40 A'   41 A'                 
 -0.817  -0.690  -0.671  -0.612  -0.546  -0.521  -0.486  -0.430
 42 A'   43 A'   44 A'   45 A'   46 A'   16 A"   47 A'   48 A'                 
 -0.400  -0.394  -0.358  -0.346  -0.301  -0.287  -0.274  -0.258
 49 A'   17 A"   50 A'   18 A"   51 A'   19 A"   52 A'   20 A"                 
 -- Virtual --                   
 -0.091  -0.061  -0.041  -0.003   0.023   0.044   0.050   0.059
 53 A'   54 A'   21 A"   55 A'   56 A'   57 A'   58 A'   22 A"                 
  0.080   0.085   0.093   0.095   0.104   0.120   0.137   0.149
 59 A'   60 A'   23 A"   61 A'   24 A"   62 A'   63 A'   64 A'                 
  0.173   0.180   0.215   0.215   0.225   0.242   0.257   0.284
 65 A'   66 A'   25 A"   67 A'   68 A'   26 A"   69 A'   27 A"                 
  0.300   0.320   0.334   0.351   0.364   0.377   0.389   0.401
 70 A'   71 A'   72 A'   73 A'   74 A'   28 A"   29 A"   30 A"                 
  0.415   0.432   0.434   0.450   0.452   0.454   0.486   0.499
[truncated: 43,383 more chars]
