# Supplementary material for: Geometric and energetic data from ab initio calculations of haloethene, haloimine, halomethylenephosphine, haloiminophosphine, halodiazene, halodiphosphene and halocyclopropane
Source: Data Brief. 2019 Nov 2;27:104738. doi: 10.1016/j.dib.2019.104738 (PMC6861602; doi:10.1016/j.dib.2019.104738)
Supplement: Multimedia component 2 [file mmc2.zip › CC/B3LYP/ClHCCBrBr.out]

Q-Chem Developer Version!
                  Welcome to Q-Chem
     A Quantum Leap Into The Future Of Chemistry


 Q-Chem 5.1, Q-Chem, Inc., Pleasanton, CA (2018)

 Yihan Shao,  Zhengting Gan,  E. Epifanovsky,  A. T. B. Gilbert,  M. Wormit,  
 J. Kussmann,  A. W. Lange,  A. Behn,  Jia Deng,  Xintian Feng,  D. Ghosh,  
 M. Goldey,  P. R. Horn,  L. D. Jacobson,  I. Kaliman,  T. Kus,  A. Landau,  
 Jie Liu,  E. I. Proynov,  R. M. Richard,  R. P. Steele,  E. J. Sundstrom,  
 H. L. Woodcock III,  P. M. Zimmerman,  D. Zuev,  B. Albrecht,  E. Alguire,  
 S. A. Baeppler,  D. Barton,  Z. Benda,  Y. A. Bernard,  E. J. Berquist,  
 K. B. Bravaya,  H. Burton,  D. Casanova,  Chun-Min Chang,  Yunqing Chen,  
 A. Chien,  K. D. Closser,  M. P. Coons,  S. Coriani,  S. Dasgupta,  
 A. L. Dempwolff,  M. Diedenhofen,  Hainam Do,  R. G. Edgar,  Po-Tung Fang,  
 S. Faraji,  S. Fatehi,  Qingguo Feng,  K. D. Fenk,  J. Fosso-Tande,  
 Qinghui Ge,  A. Ghysels,  G. Gidofalvi,  J. Gomes,  J. Gonthier,  A. Gunina,  
 D. Hait,  M. W. D. Hanson-Heine,  P. H. P. Harbach,  A. W. Hauser,  
 J. E. Herr,  E. G. Hohenstein,  Z. C. Holden,  Kerwin Hui,  B. C. Huynh,  
 T.-C. Jagau,  Hyunjun Ji,  B. Kaduk,  K. Khistyaev,  Jaehoon Kim,  
 P. Klunzinger,  K. Koh,  D. Kosenkov,  L. Koulias,  T. Kowalczyk,  
 C. M. Krauter,  A. Kunitsa,  Ka Un Lao,  A. Laurent,  K. V. Lawler,  
 Joonho Lee,  D. Lefrancois,  S. Lehtola,  D. S. Levine,  Yi-Pei Li,  
 You-Sheng Lin,  Fenglai Liu,  E. Livshits,  A. Luenser,  P. Manohar,  
 E. Mansoor,  S. F. Manzer,  Shan-Ping Mao,  Yuezhi Mao,  N. Mardirossian,  
 A. V. Marenich,  T. Markovich,  L. A. Martinez-Martinez,  S. A. Maurer,  
 N. J. Mayhall,  S. C. McKenzie,  J.-M. Mewes,  A. F. Morrison,  
 J. W. Mullinax,  K. Nanda,  T. S. Nguyen-Beck,  R. Olivares-Amaya,  
 J. A. Parkhill,  T. M. Perrine,  F. Plasser,  P. Pokhilko,  S. Prager,  
 A. Prociuk,  E. Ramos,  D. R. Rehn,  F. Rob,  M. Schneider,  N. Sergueev,  
 S. M. Sharada,  S. Sharma,  D. W. Small,  T. Stauch,  T. Stein,  
 Yu-Chuan Su,  A. J. W. Thom,  A. Tkatchenko,  T. Tsuchimochi,  N. M. Tubman,  
 L. Vogt,  M. L. Vidal,  O. Vydrov,  M. A. Watson,  J. Wenzel,  
 M. de Wergifosse,  T. A. Wesolowski,  A. White,  J. Witte,  A. Yamada,  
 Jun Yang,  K. Yao,  S. Yeganeh,  S. R. Yost,  Zhi-Qiang You,  A. Zech,  
 Igor Ying Zhang,  Xing Zhang,  Yan Zhao,  Ying Zhu,  B. R. Brooks,  
 G. K. L. Chan,  C. J. Cramer,  M. S. Gordon,  W. J. Hehre,  A. Klamt,  
 M. W. Schmidt,  C. D. Sherrill,  D. G. Truhlar,  A. Aspuru-Guzik,  R. Baer,  
 A. T. Bell,  N. A. Besley,  Jeng-Da Chai,  A. E. DePrince, III,  
 R. A. DiStasio Jr.,  A. Dreuw,  B. D. Dunietz,  T. R. Furlani,  
 Chao-Ping Hsu,  Yousung Jung,  Jing Kong,  D. S. Lambrecht,  WanZhen Liang,  
 C. Ochsenfeld,  V. A. Rassolov,  L. V. Slipchenko,  J. E. Subotnik,  
 T. Van Voorhis,  J. M. Herbert,  A. I. Krylov,  P. M. W. Gill,  M. Head-Gordon

 Contributors to earlier versions of Q-Chem not listed above: 
 R. D. Adamson,  B. Austin,  J. Baker,  G. J. O. Beran,  K. Brandhorst,  
 S. T. Brown,  E. F. C. Byrd,  A. K. Chakraborty,  C.-L. Cheng,  
 Siu Hung Chien,  D. M. Chipman,  D. L. Crittenden,  H. Dachsel,  
 R. J. Doerksen,  A. D. Dutoi,  L. Fusti-Molnar,  W. A. Goddard III,  
 A. Golubeva-Zadorozhnaya,  S. R. Gwaltney,  G. Hawkins,  A. Heyden,  
 S. Hirata,  G. Kedziora,  F. J. Keil,  C. Kelley,  Jihan Kim,  R. A. King,  
 R. Z. Khaliullin,  P. P. Korambath,  W. Kurlancheek,  A. M. Lee,  M. S. Lee,  
 S. V. Levchenko,  Ching Yeh Lin,  D. Liotard,  R. C. Lochan,  I. Lotan,  
 P. E. Maslen,  N. Nair,  D. P. O'Neill,  D. Neuhauser,  E. Neuscamman,  
 C. M. Oana,  R. Olson,  B. Peters,  R. Peverati,  P. A. Pieniazek,  
 Y. M. Rhee,  J. Ritchie,  M. A. Rohrdanz,  E. Rosta,  N. J. Russ,  
 H. F. Schaefer III,  N. E. Schultz,  N. Shenvi,  A. C. Simmonett,  A. Sodt,  
 D. Stuck,  K. S. Thanthiriwatte,  V. Vanovschi,  Tao Wang,  A. Warshel,  
 C. F. Williams,  Q. Wu,  X. Xu,  W. Zhang

 Please cite Q-Chem as follows:
 Y. Shao et al., Mol. Phys. 113, 184-215 (2015)
 DOI: 10.1080/00268976.2014.952696

 Q-Chem 5.1.1 for Intel X86 EM64T Linux

 Parts of Q-Chem use Armadillo 8.300.2 (Tropical Shenanigans).
 http://arma.sourceforge.net/

 Q-Chem begins on Tue Aug 28 22:34:18 2018  

Host: 
0

     Scratch files written to /scratch/taweetham/qchem27171//
Input Ideriv = 2
Curr. Ideriv = -1
Max.  Ideriv = 2

Checking the input file for inconsistencies... 	...done.

--------------------------------------------------------------
User input:
--------------------------------------------------------------
ClBrHBr.inp
$molecule
0 1
Br
C  1 1.891154
C  2 1.331363 1 124.551359
H  3 1.080477 2 121.374343 1 -180.000000 0
Cl 3 1.732685 2 124.802894 1 -0.000000 0
Br 2 1.906610 1 116.281991 3 -180.000000 0
$end

$rem
   JOB_TYPE		OPTIMIZATION
   BASIS		6-311++G**
   EXCHANGE		B3LYP
$end

--------------------------------------------------------------
 ----------------------------------------------------------------
             Standard Nuclear Orientation (Angstroms)
    I     Atom           X                Y                Z
 ----------------------------------------------------------------
    1      Br     -0.6323464141    -1.4849677698     0.0000000000
    2      C       0.0432585375     0.2813904615     0.0000000000
    3      C      -0.7111699020     1.3783704829    -0.0000000000
    4      H      -0.2698387584     2.3646044152    -0.0000000000
    5      Cl     -2.4438334154     1.3869994151    -0.0000000000
    6      Br      1.9415599857     0.4591917658     0.0000000000
 ----------------------------------------------------------------
 Molecular Point Group                 Cs    NOp =  2
 Largest Abelian Subgroup              Cs    NOp =  2
 Nuclear Repulsion Energy =   644.0077072873 hartrees
 There are       50 alpha and       50 beta electrons
 Requested basis set is 6-311++G(d,p)
 There are 68 shells and 177 basis functions

 Total QAlloc Memory Limit   2000 MB
 Mega-Array Size       188 MB
 MEM_STATIC part       192 MB
 A cutoff of  1.0D-11 yielded   1888 shell pairs
 There are     13743 function pairs (     15182 Cartesian)
 Smallest overlap matrix eigenvalue = 3.77E-05

 Scale SEOQF with 1.000000e-01/1.000000e-01/1.000000e-01

 Standard Electronic Orientation quadrupole field applied
 Nucleus-field energy     =     0.0000000186 hartrees
 Guess from superposition of atomic densities
 Warning:  Energy on first SCF cycle will be non-variational
 SAD guess density has 100.000000 electrons

 -----------------------------------------------------------------------
  General SCF calculation program by
  Eric Jon Sundstrom, Paul Horn, Yuezhi Mao, Dmitri Zuev, Alec White,
  David Stuck, Shaama M.S., Shane Yost, Joonho Lee, David Small,
  Daniel Levine, Susi Lehtola, Hugh Burton, Evgeny Epifanovsky
 -----------------------------------------------------------------------
 Exchange:     0.2000 Hartree-Fock + 0.0800 Slater + 0.7200 B88
 Correlation:  0.1900 VWN1RPA + 0.8100 LYP
 Using SG-1 standard quadrature grid
 A restricted SCF calculation will be
 performed using DIIS
 SCF converges when DIIS error is below 1.0e-08
 ---------------------------------------
  Cycle       Energy         DIIS error
 ---------------------------------------
    1   -5686.0072658901      4.01e-02  
    2   -5685.2862228892      3.34e-03  
    3   -5685.2622585014      3.99e-03  
    4   -5685.3068116550      1.05e-03  
    5   -5685.3111582740      2.46e-04  
    6   -5685.3112703878      1.35e-04  
    7   -5685.3113416793      2.77e-05  
    8   -5685.3113442784      3.61e-06  
    9   -5685.3113443211      1.30e-06  
   10   -5685.3113443259      2.81e-07  
   11   -5685.3113443262      8.35e-08  
   12   -5685.3113443262      2.44e-08  
   13   -5685.3113443261      4.66e-09  Convergence criterion met
 ---------------------------------------
 SCF time:   CPU 43.68s  wall 43.00s 
 SCF   energy in the final basis set =    -5685.3113443261
 Total energy in the final basis set =    -5685.3113443261

 --------------------------------------------------------------
             Orbital Energies (a.u.) and Symmetries
 --------------------------------------------------------------

 Alpha MOs, Restricted
 -- Occupied --                  
-482.86 -482.86 -101.58  -62.51  -62.51  -56.33  -56.33  -56.33
  1 A'    2 A'    3 A'    4 A'    5 A'    6 A'    7 A'    1 A"                 
-56.329 -56.329 -56.329 -10.299 -10.264  -9.495  -8.721  -8.721
  2 A"    8 A'    9 A'   10 A'   11 A'   12 A'   13 A'   14 A'                 
 -7.259  -7.250  -7.249  -6.554  -6.553  -6.539  -6.539  -6.539
 15 A'    3 A"   16 A'   17 A'   18 A'    4 A"    5 A"   19 A'                 
 -6.539  -2.664  -2.664  -2.660  -2.660  -2.660  -2.660  -2.649
 20 A'   21 A'   22 A'    6 A"    7 A"   23 A'   24 A'    8 A"                 
 -2.649  -2.648  -2.648  -0.916  -0.862  -0.804  -0.742  -0.580
 25 A'   26 A'    9 A"   27 A'   28 A'   29 A'   30 A'   31 A'                 
 -0.504  -0.483  -0.417  -0.411  -0.358  -0.343  -0.330  -0.318
 32 A'   33 A'   10 A"   34 A'   11 A"   35 A'   36 A'   12 A"                 
 -0.303  -0.265
 37 A'   13 A"                                                                 
 -- Virtual --                   
 -0.060  -0.045  -0.038  -0.006   0.017   0.025   0.034   0.046
 38 A'   14 A"   39 A'   40 A'   41 A'   42 A'   43 A'   15 A"                 
  0.059   0.064   0.073   0.077   0.088   0.095   0.100   0.111
 44 A'   45 A'   16 A"   17 A"   46 A'   47 A'   48 A'   49 A'                 
  0.115   0.121   0.134   0.139   0.147   0.161   0.184   0.192
 18 A"   50 A'   51 A'   19 A"   52 A'   53 A'   54 A'   55 A'                 
  0.223   0.252   0.278   0.369   0.379   0.406   0.408   0.424
 56 A'   57 A'   58 A'   59 A'   60 A'   20 A"   61 A'   62 A'                 
  0.427   0.430   0.448   0.456   0.466   0.488   0.496   0.508
 21 A"   63 A'   64 A'   22 A"   65 A'   66 A'   23 A"   24 A"                 
  0.526   0.558   0.566   0.566   0.587   0.605   0.613   0.669
 25 A"   26 A"   67 A'   27 A"   68 A'   69 A'   70 A'   71 A'                 
  0.702   0.722   0.728   0.757   0.799   0.813   0.848   0.856
 72 A'   28 A"   73 A'   74 A'   29 A"   75 A'   30 A"   76 A'                 
  0.867   0.891   0.931   0.987   1.008   1.088   1.116   1.148
 77 A'   78 A'   79 A'   80 A'   81 A'   82 A'   31 A"   83 A'                 
  1.276   1.437   1.484   1.581   1.623   1.785   1.800   1.859
 32 A"   33 A"   84 A'   85 A'   86 A'   87 A'   34 A"   88 A'                 
  1.953   1.997   2.005   2.018   2.068   2.127   2.160   2.209
 35 A"   36 A"   89 A'   37 A"   90 A'   91 A'   92 A'   93 A'                 
  2.251   2.285   2.355   2.479   2.600   2.631   2.654   2.828
 38 A"   94 A'   95 A'   96 A'   97 A'   98 A'   39 A"   40 A"                 
  2.966   3.158   3.285   3.701   3.981   3.983   4.011   4.017
 99 A'  100 A'  101 A'  102 A'   41 A"   42 A"  103 A'  104 A'                 
  4.026   4.086   4.095   4.206   4.365   4.391   6.580   6.688
 43 A"   44 A"  105 A'  106 A'  107 A'  108 A'  109 A'  110 A'                 
  7.533   7.542   7.564   7.595   7.681   7.685   9.727  23.389
 45 A"   46 A"  111 A'  112 A'  113 A'  114 A'  115 A'  116 A'                 
 24.117  25.798  25.925  26.355  47.862  47.951 215.710 289.728
117 A'   47 A"  118 A'  119 A'  120 A'  121 A'  122 A'   48 A"                 
289.737 289.758 289.798 289.899 289.9031020.6441020.756
 49 A"  123 A'  124 A'  125 A'  126 A'  127 A'  128 A'                         

 Beta MOs, Restricted
 -- Occupied --                  
-482.86 -482.86 -101.58  -62.51  -62.51  -56.33  -56.33  -56.33
  1 A'    2 A'    3 A'    4 A'    5 A'    6 A'    7 A'    1 A"                 
-56.329 -56.329 -56.329 -10.299 -10.264  -9.495  -8.721  -8.721
  2 A"    8 A'    9 A'   10 A'   11 A'   12 A'   13 A'   14 A'                 
 -7.259  -7.250  -7.249  -6.554  -6.553  -6.539  -6.539  -6.539
 15 A'    3 A"   16 A'   17 A'   18 A'    4 A"    5 A"   19 A'                 
 -6.539  -2.664  -2.664  -2.660  -2.660  -2.660  -2.660  -2.649
 20 A'   21 A'   22 A'    6 A"    7 A"   23 A'   24 A'    8 A"                 
 -2.649  -2.648  -2.648  -0.916  -0.862  -0.804  -0.742  -0.580
 25 A'   26 A'    9 A"   27 A'   28 A'   29 A'   30 A'   31 A'                 
 -0.504  -0.483  -0.417  -0.411  -0.358  -0.343  -0.330  -0.318
 32 A'   33 A'   10 A"   34 A'   11 A"   35 A'   36 A'   12 A"                 
 -0.303  -0.265
 37 A'   13 A"                                                                 
 -- Virtual --                   
 -0.060  -0.045  -0.038  -0.006   0.017   0.025   0.034   0.046
 38 A'   14 A"   39 A'   40 A'   41 A'   42 A'   43 A'   15 A"                 
  0.059   0.064   0.073   0.077   0.088   0.095   0.100   0.111
 44 A'   45 A'   16 A"   17 A"   46 A'   47 A'   48 A'   49 A'                 
  0.115   0.121   0.134   0.139   0.147   0.161   0.184   0.192
 18 A"   50 A'   51 A'   19 A"   52 A'   53 A'   54 A'   55 A'                 
  0.223   0.252   0.278   0.369   0.379   0.406   0.408   0.424
 56 A'   57 A'   58 A'   59 A'   60 A'   20 A"   61 A'   62 A'                 
  0.427   0.430   0.448   0.456   0.466   0.488   0.496   0.508
 21 A"   63 A'   64 A'   22 A"   65 A'   66 A'   23 A"   24 A"                 
  0.526   0.558   0.566   0.566   0.587   0.605   0.613   0.669
 25 A"   26 A"   67 A'   27 A"   68 A'   69 A'   70 A'   71 A'                 
  0.702   0.722   0.728   0.757   0.799   0.813   0.848   0.856
 72 A'   28 A"   73 A'   74 A'   29 A"   75 A'   30 A"   76 A'                 
  0.867   0.891   0.931   0.987   1.008   1.088   1.116   1.148
 77 A'   78 A'   79 A'   80 A'   81 A'   82 A'   31 A"   83 A'                 
  1.276   1.437   1.484   1.581   1.623   1.785   1.800   1.859
 32 A"   33 A"   84 A'   85 A'   86 A'   87 A'   34 A"   88 A'                 
  1.953   1.997   2.005   2.018   2.068   2.127   2.160   2.209
 35 A"   36 A"   89 A'   37 A"   90 A'   91 A'   92 A'   93 A'                 
  2.251   2.285   2.355   2.479   2.600   2.631   2.654   2.828
 38 A"   94 A'   95 A'   96 A'   97 A'   98 A'   39 A"   40 A"                 
  2.966   3.158   3.285   3.701   3.981   3.983   4.011   4.017
 99 A'  100 A'  101 A'  102 A'   41 A"   42 A"  103 A'  104 A'                 
  4.026   4.086   4.095   4.206   4.365   4.391   6.580   6.688
 43 A"   44 A"  105 A'  106 A'  107 A'  108 A'  109 A'  110 A'                 
  7.533   7.542   7.564   7.595   7.681   7.685   9.727  23.389
 45 A"   46 A"  111 A'  112 A'  113 A'  114 A'  115 A'  116 A'                 
 24.117  25.798  25.925  26.355  47.862  47.951 215.710 289.728
117 A'   47 A"  118 A'  119 A'  120 A'  121 A'  122 A'   48 A"                 
289.737 289.758 289.798 289.899 289.9031020.6441020.756
 49 A"  123 A'  124 A'  125 A'  126 A'  127 A'  128 A'                         
 --------------------------------------------------------------

          Ground-State Mulliken Net Atomic Charges

     Atom                 Charge (a.u.)
  ----------------------------------------
      1 Br                   -0.104443
      2 C                     0.254419
      3 C                    -0.550557
      4 H                     0.224658
      5 Cl                    0.263119
      6 Br                   -0.087196
  ----------------------------------------
  Sum of atomic charges =     0.000000

 -----------------------------------------------------------------
                    Cartesian Multipole Moments
 -----------------------------------------------------------------
    Charge (ESU x 10^10)
                 0.0000
    Dipole Moment (Debye)
         X       0.3748      Y       0.6735      Z      -0.0000
       Tot       0.7708
    Quadrupole Moments (Debye-Ang)
        XX     -60.7205     XY       1.4487     YY     -57.2718
        XZ      -0.0000     YZ       0.0000     ZZ     -62.4669
    Octopole Moments (Debye-Ang^2)
       XXX      38.5605    XXY     -10.5754    XYY       8.3561
       YYY     -28.1591    XXZ      -0.0000    XYZ      -0.0000
       YYZ      -0.0000    XZZ      10.8114    YZZ     -10.0077
       ZZZ      -0.0000
    Hexadecapole Moments (Debye-Ang^3)
      XXXX    -927.4107   XXXY      48.9509   XXYY    -263.7123
      XYYY      59.0647   YYYY    -526.2155   XXXZ      -0.0000
      XXYZ      -0.0000   XYYZ      -0.0000   YYYZ       0.0000
      XXZZ    -183.7884   XYZZ      15.5177   YYZZ    -110.3090
      XZZZ      -0.0000   YZZZ      -0.0000   ZZZZ     -75.5031
 -----------------------------------------------------------------
 Calculating analytic gradient of the SCF energy
 Gradient of SCF Energy
            1           2           3           4           5           6
    1   0.0001473  -0.0010697   0.0000180  -0.0001647   0.0002277   0.0008414
    2   0.0004525  -0.0005434  -0.0000696  -0.0002485   0.0000220   0.0003870
    3  -0.0000000  -0.0000000   0.0000000   0.0000000  -0.0000000   0.0000000
 Max gradient component =       1.070E-03
 RMS gradient           =       3.851E-04
 Gradient time:  CPU 11.50 s  wall 11.52 s
 Geometry Optimization Parameters
   NAtoms,    NIC,     NZ,  NCons,   NDum,   NFix, NCnnct, MaxDiis
        6      27       6       0       0       0       0       0


** GEOMETRY OPTIMIZATION IN DELOCALIZED INTERNAL COORDINATES **
   Searching for a Minimum

   Optimization Cycle:   1

                       Coordinates (Angstroms)
     ATOM                X               Y               Z
      1  Br       -0.6323464141   -1.4849677698    0.0000000000
      2  C         0.0432585375    0.2813904615    0.0000000000
      3  C        -0.7111699020    1.3783704829    0.0000000000
      4  H        -0.2698387584    2.3646044152    0.0000000000
      5  Cl       -2.4438334154    1.3869994151    0.0000000000
      6  Br        1.9415599857    0.4591917658    0.0000000000
   Point Group: cs    Number of degrees of freedom:     9


   Energy is  -5685.311344326


 Attempting to Generate Delocalized Internal Coordinates

  9 Hessian modes will be used to form the next step
  Hessian Eigenvalues:
     0.160000    0.192420    0.200755    0.220000    0.250000    0.250000
     0.322273    0.359368    0.591849

 Minimum Search - Taking Simple RFO Step
 Searching for Lamda that Minimizes Along All modes
 Value Taken    Lamda =  -0.00000703
 Step Taken.  Stepsize is  0.005757

                             Maximum     Tolerance    Cnvgd?
         Gradient           0.000711      0.000300      NO
         Displacement       0.003658      0.001200      NO
         Energy change     *********      0.000001      NO


 New Cartesian Coordinates Obtained by Inverse Iteration

 Displacement from previous Coordinates is:  0.006808
 ----------------------------------------------------------------
             Standard Nuclear Orientation (Angstroms)
    I     Atom           X                Y                Z
 ----------------------------------------------------------------
    1      Br     -0.6317328155    -1.4852756542     0.0000000000
    2      C       0.0440146409     0.2823151538     0.0000000000
    3      C      -0.7108296128     1.3793116262     0.0000000000
    4      H      -0.2701274835     2.3662657269     0.0000000000
    5      Cl     -2.4439153146     1.3857469400     0.0000000000
    6      Br      1.9402206189     0.4572249781     0.0000000000
 ----------------------------------------------------------------
 Molecular Point Group                 Cs    NOp =  2
 Largest Abelian Subgroup              Cs    NOp =  2
 Nuclear Repulsion Energy =   644.2042122476 hartrees
 There are       50 alpha and       50 beta electrons
 Applying Cartesian multipole field
    Component          Value
    ---------          -----
     (2,0,0)        1.00000E-11
     (0,2,0)        2.00000E-11
     (0,0,2)       -3.00000E-11
 Nucleus-field energy     =     0.0000000186 hartrees
 Requested basis set is 6-311++G(d,p)
 There are 68 shells and 177 basis functions
 A cutoff of  1.0D-11 yielded   1888 shell pairs
 There are     13743 function pairs (     15182 Cartesian)
 Smallest overlap matrix eigenvalue = 3.77E-05
 Guess MOs from SCF MO coefficient file

 -----------------------------------------------------------------------
  General SCF calculation program by
  Eric Jon Sundstrom, Paul Horn, Yuezhi Mao, Dmitri Zuev, Alec White,
  David Stuck, Shaama M.S., Shane Yost, Joonho Lee, David Small,
  Daniel Levine, Susi Lehtola, Hugh Burton, Evgeny Epifanovsky
 -----------------------------------------------------------------------
 Exchange:     0.2000 Hartree-Fock + 0.0800 Slater + 0.7200 B88
 Correlation:  0.1900 VWN1RPA + 0.8100 LYP
 Using SG-1 standard quadrature grid
 A restricted SCF calculation will be
 performed using DIIS
 SCF converges when DIIS error is below 1.0e-08
 ---------------------------------------
  Cycle       Energy         DIIS error
 ---------------------------------------
    1   -5685.3113453542      2.30e-05  
    2   -5685.3113482204      7.37e-06  
    3   -5685.3113479481      1.14e-05  
    4   -5685.3113484378      1.76e-06  
    5   -5685.3113484501      5.53e-07  
    6   -5685.3113484509      2.09e-07  
    7   -5685.3113484511      6.64e-08  
    8   -5685.3113484511      1.61e-08  
    9   -5685.3113484511      2.00e-09  Convergence criterion met
 ---------------------------------------
 SCF time:   CPU 30.17s  wall 30.00s 
 SCF   energy in the final basis set =    -5685.3113484511
 Total energy in the final basis set =    -5685.3113484511

 --------------------------------------------------------------
             Orbital Energies (a.u.) and Symmetries
 --------------------------------------------------------------

 Alpha MOs, Restricted
 -- Occupied --                  
-482.86 -482.86 -101.58  -62.51  -62.51  -56.33  -56.33  -56.33
  1 A'    2 A'    3 A'    4 A'    5 A'    6 A'    7 A'    1 A"                 
-56.329 -56.329 -56.329 -10.299 -10.264  -9.495  -8.721  -8.721
  8 A'    2 A"    9 A'   10 A'   11 A'   12 A'   13 A'   14 A'                 
 -7.259  -7.250  -7.249  -6.554  -6.553  -6.539  -6.539  -6.539
 15 A'    3 A"   16 A'   17 A'   18 A'    4 A"    5 A"   19 A'                 
 -6.539  -2.664  -2.664  -2.660  -2.660  -2.660  -2.660  -2.649
 20 A'   21 A'   22 A'    6 A"   23 A'    7 A"   24 A'   25 A'                 
 -2.649  -2.648  -2.648  -0.916  -0.863  -0.804  -0.742  -0.579
  8 A"    9 A"   26 A'   27 A'   28 A'   29 A'   30 A'   31 A'                 
 -0.504  -0.483  -0.417  -0.411  -0.358  -0.343  -0.330  -0.318
 32 A'   33 A'   10 A"   34 A'   11 A"   35 A'   36 A'   12 A"                 
 -0.303  -0.265
 37 A'   13 A"                                                                 
 -- Virtual --                   
 -0.059  -0.045  -0.038  -0.006   0.017   0.025   0.034   0.046
 38 A'   14 A"   39 A'   40 A'   41 A'   42 A'   43 A'   15 A"                 
  0.059   0.064   0.073   0.077   0.088   0.095   0.100   0.111
 44 A'   45 A'   16 A"   17 A"   46 A'   47 A'   48 A'   49 A'                 
  0.115   0.121   0.134   0.139   0.147   0.162   0.184   0.192
 18 A"   50 A'   51 A'   19 A"   52 A'   53 A'   54 A'   55 A'                 
  0.223   0.252   0.278   0.369   0.379   0.406   0.408   0.424
 56 A'   57 A'   58 A'   59 A'   60 A'   20 A"   61 A'   62 A'                 
  0.427   0.430   0.448   0.456   0.466   0.488   0.496   0.508
 21 A"   63 A'   64 A'   22 A"   65 A'   66 A'   23 A"   24 A"                 
  0.526   0.558   0.566   0.566   0.587   0.605   0.614   0.668
 25 A"   26 A"   67 A'   27 A"   68 A'   69 A'   70 A'   71 A'                 
  0.702   0.722   0.728   0.757   0.799   0.813   0.848   0.857
 72 A'   28 A"   73 A'   74 A'   29 A"   75 A'   30 A"   76 A'                 
  0.867   0.891   0.931   0.987   1.008   1.088   1.116   1.148
 77 A'   78 A'   79 A'   80 A'   81 A'   82 A'   31 A"   83 A'                 
  1.276   1.437   1.484   1.581   1.622   1.785   1.799   1.860
 32 A"   33 A"   84 A'   85 A'   86 A'   87 A'   34 A"   88 A'                 
  1.953   1.997   2.005   2.018   2.068   2.126   2.160   2.209
 35 A"   36 A"   89 A'   37 A"   90 A'   91 A'   92 A'   93 A'                 
  2.251   2.285   2.354   2.479   2.600   2.631   2.654   2.828
 38 A"   94 A'   95 A'   96 A'   97 A'   98 A'   39 A"   40 A"                 
  2.966   3.158   3.285   3.701   3.981   3.983   4.011   4.017
 99 A'  100 A'  101 A'  102 A'   41 A"   42 A"  103 A'  104 A'                 
  4.026   4.087   4.096   4.206   4.365   4.391   6.581   6.688
 43 A"   44 A"  105 A'  106 A'  107 A'  108 A'  109 A'  110 A'                 
  7.534   7.542   7.565   7.595   7.681   7.685   9.727  23.389
 45 A"   46 A"  111 A'  112 A'  113 A'  114 A'  115 A'  116 A'                 
 24.116  25.798  25.925  26.355  47.863  47.951 215.710 289.728
117 A'   47 A"  118 A'  119 A'  120 A'  121 A'  122 A'   48 A"                 
289.737 289.759 289.798 289.899 289.9031020.6451020.756
 49 A"  123 A'  124 A'  125 A'  126 A'  127 A'  128 A'                         

 Beta MOs, Restricted
 -- Occupied --                  
-482.86 -482.86 -101.58  -62.51  -62.51  -56.33  -56.33  -56.33
  1 A'    2 A'    3 A'    4 A'    5 A'    6 A'    7 A'    1 A"                 
-56.329 -56.329 -56.329 -10.299 -10.264  -9.495  -8.721  -8.721
  8 A'    2 A"    9 A'   10 A'   11 A'   12 A'   13 A'   14 A'                 
 -7.259  -7.250  -7.249  -6.554  -6.553  -6.539  -6.539  -6.539
 15 A'    3 A"   16 A'   17 A'   18 A'    4 A"    5 A"   19 A'                 
 -6.539  -2.664  -2.664  -2.660  -2.660  -2.660  -2.660  -2.649
 20 A'   21 A'   22 A'    6 A"   23 A'    7 A"   24 A'   25 A'                 
 -2.649  -2.648  -2.648  -0.916  -0.863  -0.804  -0.742  -0.579
  8 A"    9 A"   26 A'   27 A'   28 A'   29 A'   30 A'   31 A'                 
 -0.504  -0.483  -0.417  -0.411  -0.358  -0.343  -0.330  -0.318
 32 A'   33 A'   10 A"   34 A'   11 A"   35 A'   36 A'   12 A"                 
 -0.303  -0.265
 37 A'   13 A"                                                                 
 -- Virtual --                   
 -0.059  -0.045  -0.038  -0.006   0.017   0.025   0.034   0.046
 38 A'   14 A"   39 A'   40 A'   41 A'   42 A'   43 A'   15 A"                 
  0.059   0.064   0.073   0.077   0.088   0.095   0.100   0.111
 44 A'   45 A'   16 A"   17 A"   46 A'   47 A'   48 A'   49 A'                 
  0.115   0.121   0.134   0.139   0.147   0.162   0.184   0.192
 18 A"   50 A'   51 A'   19 A"   52 A'   53 A'   54 A'   55 A'                 
  0.223   0.252   0.278   0.369   0.379   0.406   0.408   0.424
 56 A'   57 A'   58 A'   59 A'   60 A'   20 A"   61 A'   62 A'                 
  0.427   0.430   0.448   0.456   0.466   0.488   0.496   0.508
 21 A"   63 A'   64 A'   22 A"   65 A'   66 A'   23 A"   24 A"                 
  0.526   0.558   0.566   0.566   0.587   0.605   0.614   0.668
 25 A"   26 A"   67 A'   27 A"   68 A'   69 A'   70 A'   71 A'                 
  0.702   0.722   0.728   0.757   0.799   0.813   0.848   0.857
 72 A'   28 A"   73 A'   74 A'   29 A"   75 A'   30 A"   76 A'                 
  0.867   0.891   0.931   0.987   1.008   1.088   1.116   1.148
 77 A'   78 A'   79 A'   80 A'   81 A'   82 A'   31 A"   83 A'                 
  1.276   1.437   1.484   1.581   1.622   1.785   1.799   1.860
 32 A"   33 A"   84 A'   85 A'   86 A'   87 A'   34 A"   88 A'                 
  1.953   1.997   2.005   2.018   2.068   2.126   2.160   2.209
 35 A"   36 A"   89 A'   37 A"   90 A'   91 A'   92 A'   93 A'                 
  2.251   2.285   2.354   2.479   2.600   2.631   2.654   2.828
 38 A"   94 A'   95 A'   96 A'   97 A'   98 A'   39 A"   40 A"                 
  2.966   3.158   3.285   3.701   3.981   3.983   4.011   4.017
 99 A'  100 A'  101 A'  102 A'   41 A"   42 A"  103 A'  104 A'                 
  4.026   4.087   4.096   4.206   4.365   4.391   6.581   6.688
 43 A"   44 A"  105 A'  106 A'  107 A'  108 A'  109 A'  110 A'                 
  7.534   7.542   7.565   7.595   7.681   7.685   9.727  23.389
 45 A"   46 A"  111 A'  112 A'  113 A'  114 A'  115 A'  116 A'                 
 24.116  25.798  25.925  26.355  47.863  47.951 215.710 289.728
117 A'   47 A"  118 A'  119 A'  120 A'  121 A'  122 A'   48 A"                 
289.737 289.759 289.798 289.899 289.9031020.6451020.756
 49 A"  123 A'  124 A'  125 A'  126 A'  127 A'  128 A'                         
 --------------------------------------------------------------

          Ground-State Mulliken Net Atomic Charges

     Atom                 Charge (a.u.)
  ----------------------------------------
      1 Br                   -0.104933
      2 C                     0.254100
      3 C                    -0.549836
      4 H                     0.224623
      5 Cl                    0.262599
      6 Br                   -0.086553
  ----------------------------------------
  Sum of atomic charges =     0.000000

 -----------------------------------------------------------------
                    Cartesian Multipole Moments
 -----------------------------------------------------------------
    Charge (ESU x 10^10)
                 0.0000
    Dipole Moment (Debye)
         X       0.3852      Y       0.6788      Z       0.0000
       Tot       0.7805
    Quadrupole Moments (Debye-Ang)
        XX     -60.7175     XY       1.4472     YY     -57.2719
        XZ      -0.0000     YZ      -0.0000     ZZ     -62.4669
    Octopole Moments (Debye-Ang^2)
       XXX      38.6385    XXY     -10.5543    XYY       8.3856
       YYY     -27.9863    XXZ       0.0000    XYZ      -0.0000
       YYZ       0.0000    XZZ      10.8361    YZZ      -9.9577
       ZZZ       0.0000
    Hexadecapole Moments (Debye-Ang^3)
      XXXX    -926.7720   XXXY      49.1119   XXYY    -263.6478
      XYYY      59.2415   YYYY    -525.9328   XXXZ      -0.0000
      XXYZ      -0.0000   XYYZ      -0.0000   YYYZ      -0.0000
      XXZZ    -183.6710   XYZZ      15.5827   YYZZ    -110.2818
      XZZZ      -0.0000   YZZZ      -0.0000   ZZZZ     -75.5022
 -----------------------------------------------------------------
 Calculating analytic gradient of the SCF energy
 Gradient of SCF Energy
            1           2           3           4           5           6
    1   0.0001514  -0.0002335   0.0000370  -0.0000548   0.0000489   0.0000510
    2   0.0000981  -0.0002961   0.0000650   0.0000094  -0.0000633   0.0001869
    3   0.0000000  -0.0000000   0.0000000   0.0000000   0.0000000   0.0000000
 Max gradient component =       2.961E-04
 RMS gradient           =       1.124E-04
 Gradient time:  CPU 11.22 s  wall 11.23 s
 Geometry Optimization Parameters
   NAtoms,    NIC,     NZ,  NCons,   NDum,   NFix, NCnnct, MaxDiis
        6      27       6       0       0       0       0       0

 Cartesian Hessian Update
 Hessian Updated using BFGS Update


** GEOMETRY OPTIMIZATION IN DELOCALIZED INTERNAL COORDINATES **
   Searching for a Minimum

   Optimization Cycle:   2

                       Coordinates (Angstroms)
     ATOM                X               Y               Z
      1  Br       -0.6317328155   -1.4852756542    0.0000000000
      2  C         0.0440146409    0.2823151538    0.0000000000
      3  C        -0.7108296128    1.3793116262    0.0000000000
      4  H        -0.2701274835    2.3662657269    0.0000000000
      5  Cl       -2.4439153146    1.3857469400    0.0000000000
      6  Br        1.9402206189    0.4572249781    0.0000000000
   Point Group: cs    Number of degrees of freedom:     9


   Energy is  -5685.311348451

 Hessian Updated using BFGS Update

  9 Hessian modes will be used to form the next step
  Hessian Eigenvalues:
     0.151825    0.160014    0.201346    0.218062    0.240085    0.270845
     0.320570    0.364189    0.595040

 Minimum Search - Taking Simple RFO Step
 Searching for Lamda that Minimizes Along All modes
 Value Taken    Lamda =   0.00000000
 Step Taken.  Stepsize is  0.002193

                             Maximum     Tolerance    Cnvgd?
         Gradient           0.000235      0.000300     YES
         Displacement       0.001220      0.001200      NO
         Energy change     -0.000004      0.000001      NO


 New Cartesian Coordinates Obtained by Inverse Iteration

 Displacement from previous Coordinates is:  0.003982
 ----------------------------------------------------------------
             Standard Nuclear Orientation (Angstroms)
    I     Atom           X                Y                Z
 ----------------------------------------------------------------
    1      Br     -0.6320586699    -1.4847750926     0.0000000000
    2      C       0.0446082619     0.2829987066     0.0000000000
    3      C      -0.7107920678     1.3796331274     0.0000000000
    4      H      -0.2706982457     2.3668782704     0.0000000000
    5      Cl     -2.4440582410     1.3848046171     0.0000000000
    6      Br      1.9406289959     0.4560491419     0.0000000000
 ----------------------------------------------------------------
 Molecular Point Group                 Cs    NOp =  2
 Largest Abelian Subgroup              Cs    NOp =  2
 Nuclear Repulsion Energy =   644.2352814742 hartrees
 There are       50 alpha and       50 beta electrons
 Applying Cartesian multipole field
    Component          Value
    ---------          -----
     (2,0,0)        1.00000E-11
     (0,2,0)        2.00000E-11
     (0,0,2)       -3.00000E-11
 Nucleus-field energy     =     0.0000000186 hartrees
 Requested basis set is 6-311++G(d,p)
 There are 68 shells and 177 basis functions
 A cutoff of  1.0D-11 yielded   1888 shell pairs
 There are     13743 function pairs (     15182 Cartesian)
 Smallest overlap matrix eigenvalue = 3.76E-05
 Guess MOs from SCF MO coefficient file

 -----------------------------------------------------------------------
  General SCF calculation program by
  Eric Jon Sundstrom, Paul Horn, Yuezhi Mao, Dmitri Zuev, Alec White,
  David Stuck, Shaama M.S., Shane Yost, Joonho Lee, David Small,
  Daniel Levine, Susi Lehtola, Hugh Burton, Evgeny Epifanovsky
 -----------------------------------------------------------------------
 Exchange:     0.2000 Hartree-Fock + 0.0800 Slater + 0.7200 B88
 Correlation:  0.1900 VWN1RPA + 0.8100 LYP
 Using SG-1 standard quadrature grid
 A restricted SCF calculation will be
 performed using DIIS
 SCF converges when DIIS error is below 1.0e-08
 ---------------------------------------
  Cycle       Energy         DIIS error
 ---------------------------------------
    1   -5685.3113481021      1.15e-05  
    2   -5685.3113488709      1.80e-06  
    3   -5685.3113488729      1.92e-06  
    4   -5685.3113488887      6.05e-07  
    5   -5685.3113488898      2.03e-07  
    6   -5685.3113488898      1.02e-07  
    7   -5685.3113488899      2.68e-08  
    8   -5685.3113488899      6.01e-09  Convergence criterion met
 ---------------------------------------
 SCF time:   CPU 25.73s  wall 25.00s 
 SCF   energy in the final basis set =    -5685.3113488899
 Total energy in the final basis set =    -5685.3113488899

 --------------------------------------------------------------
             Orbital Energies (a.u.) and Symmetries
 --------------------------------------------------------------

 Alpha MOs, Restricted
 -- Occupied --                  
-482.86 -482.86 -101.58  -62.51  -62.51  -56.33  -56.33  -56.33
  1 A'    2 A'    3 A'    4 A'    5 A'    6 A'    7 A'    1 A"                 
-56.329 -56.329 -56.329 -10.299 -10.264  -9.495  -8.721  -8.721
  8 A'    2 A"    9 A'   10 A'   11 A'   12 A'   13 A'   14 A'                 
 -7.259  -7.250  -7.249  -6.554  -6.553  -6.539  -6.539  -6.539
 15 A'    3 A"   16 A'   17 A'   18 A'    4 A"   19 A'    5 A"                 
 -6.538  -2.664  -2.664  -2.660  -2.660  -2.660  -2.659  -2.649
 20 A'   21 A'   22 A'    6 A"   23 A'    7 A"   24 A'   25 A'                 
 -2.649  -2.648  -2.648  -0.916  -0.863  -0.804  -0.742  -0.579
  8 A"    9 A"   26 A'   27 A'   28 A'   29 A'   30 A'   31 A'                 
 -0.504  -0.483  -0.417  -0.411  -0.358  -0.343  -0.330  -0.318
 32 A'   33 A'   10 A"   34 A'   11 A"   35 A'   36 A'   12 A"                 
 -0.303  -0.265
 37 A'   13 A"                                                                 
 -- Virtual --                   
 -0.059  -0.045  -0.038  -0.006   0.017   0.025   0.034   0.046
 38 A'   14 A"   39 A'   40 A'   41 A'   42 A'   43 A'   15 A"                 
  0.059   0.064   0.073   0.077   0.088   0.095   0.100   0.111
 44 A'   45 A'   16 A"   17 A"   46 A'   47 A'   48 A'   49 A'                 
  0.115   0.121   0.134   0.139   0.147   0.162   0.184   0.192
 18 A"   50 A'   51 A'   19 A"   52 A'   53 A'   54 A'   55 A'                 
  0.223   0.252   0.278   0.369   0.379   0.406   0.408   0.424
 56 A'   57 A'   58 A'   59 A'   60 A'   20 A"   61 A'   62 A'                 
  0.427   0.430   0.448   0.456   0.466   0.488   0.496   0.508
 21 A"   63 A'   64 A'   22 A"   65 A'   66 A'   23 A"   24 A"                 
  0.526   0.558   0.566   0.566   0.587   0.605   0.614   0.668
 25 A"   26 A"   67 A'   27 A"   68 A'   69 A'   70 A'   71 A'                 
  0.702   0.722   0.728   0.757   0.799   0.813   0.848   0.857
 72 A'   28 A"   73 A'   74 A'   29 A"   75 A'   30 A"   76 A'                 
  0.867   0.891   0.931   0.987   1.008   1.088   1.116   1.148
 77 A'   78 A'   79 A'   80 A'   81 A'   82 A'   31 A"   83 A'                 
  1.276   1.437   1.484   1.581   1.622   1.784   1.799   1.860
 32 A"   33 A"   84 A'   85 A'   86 A'   87 A'   34 A"   88 A'                 
  1.953   1.997   2.005   2.019   2.068   2.126   2.160   2.209
 35 A"   36 A"   89 A'   37 A"   90 A'   91 A'   92 A'   93 A'                 
  2.251   2.285   2.354   2.479   2.600   2.631   2.654   2.828
 38 A"   94 A'   95 A'   96 A'   97 A'   98 A'   39 A"   40 A"                 
  2.966   3.158   3.285   3.701   3.981   3.983   4.011   4.017
 99 A'  100 A'  101 A'  102 A'   41 A"   42 A"  103 A'  104 A'                 
  4.026   4.087   4.096   4.206   4.365   4.391   6.581   6.688
 43 A"   44 A"  105 A'  106 A'  107 A'  108 A'  109 A'  110 A'                 
  7.534   7.542   7.565   7.595   7.681   7.685   9.727  23.389
 45 A"   46 A"  111 A'  112 A'  113 A'  114 A'  115 A'  116 A'                 
 24.116  25.798  25.925  26.355  47.863  47.951 215.710 289.728
117 A'   47 A"  118 A'  119 A'  120 A'  121 A'  122 A'   48 A"                 
289.737 289.759 289.798 289.899 289.9031020.6451020.756
 49 A"  123 A'  124 A'  125 A'  126 A'  127 A'  128 A'                         

 Beta MOs, Restricted
 -- Occupied --                  
-482.86 -482.86 -101.58  -62.51  -62.51  -56.33  -56.33  -56.33
  1 A'    2 A'    3 A'    4 A'    5 A'    6 A'    7 A'    1 A"                 
-56.329 -56.329 -56.329 -10.299 -10.264  -9.495  -8.721  -8.721
  8 A'    2 A"    9 A'   10 A'   11 A'   12 A'   13 A'   14 A'                 
 -7.259  -7.250  -7.249  -6.554  -6.553  -6.539  -6.539  -6.539
 15 A'    3 A"   16 A'   17 A'   18 A'    4 A"   19 A'    5 A"                 
 -6.538  -2.664  -2.664  -2.660  -2.660  -2.660  -2.659  -2.649
 20 A'   21 A'   22 A'    6 A"   23 A'    7 A"   24 A'   25 A'                 
 -2.649  -2.648  -2.648  -0.916  -0.863  -0.804  -0.742  -0.579
  8 A"    9 A"   26 A'   27 A'   28 A'   29 A'   30 A'   31 A'                 
 -0.504  -0.483  -0.417  -0.411  -0.358  -0.343  -0.330  -0.318
 32 A'   33 A'   10 A"   34 A'   11 A"   35 A'   36 A'   12 A"                 
 -0.303  -0.265
 37 A'   13 A"                                                                 
 -- Virtual --                   
 -0.059  -0.045  -0.038  -0.006   0.017   0.025   0.034   0.046
 38 A'   14 A"   39 A'   40 A'   41 A'   42 A'   43 A'   15 A"                 
  0.059   0.064   0.073   0.077   0.088   0.095   0.100   0.111
 44 A'   45 A'   16 A"   17 A"   46 A'   47 A'   48 A'   49 A'                 
  0.115   0.121   0.134   0.139   0.147   0.162   0.184   0.192
 18 A"   50 A'   51 A'   19 A"   52 A'   53 A'   54 A'   55 A'                 
  0.223   0.252   0.278   0.369   0.379   0.406   0.408   0.424
 56 A'   57 A'   58 A'   59 A'   60 A'   20 A"   61 A'   62 A'                 
  0.427   0.430   0.448   0.456   0.466   0.488   0.496   0.508
 21 A"   63 A'   64 A'   22 A"   65 A'   66 A'   23 A"   24 A"                 
  0.526   0.558   0.566   0.566   0.587   0.605   0.614   0.668
 25 A"   26 A"   67 A'   27 A"   68 A'   69 A'   70 A'   71 A'                 
  0.702   0.722   0.728   0.757   0.799   0.813   0.848   0.857
 72 A'   28 A"   73 A'   74 A'   29 A"   75 A'   30 A"   76 A'                 
  0.867   0.891   0.931   0.987   1.008   1.088   1.116   1.148
 77 A'   78 A'   79 A'   80 A'   81 A'   82 A'   31 A"   83 A'                 
  1.276   1.437   1.484   1.581   1.622   1.784   1.799   1.860
 32 A"   33 A"   84 A'   85 A'   86 A'   87 A'   34 A"   88 A'                 
  1.953   1.997   2.005   2.019   2.068   2.126   2.160   2.209
 35 A"   36 A"   89 A'   37 A"   90 A'   91 A'   92 A'   93 A'                 
  2.251   2.285   2.354   2.479   2.600   2.631   2.654   2.828
 38 A"   94 A'   95 A'   96 A'   97 A'   98 A'   39 A"   40 A"                 
  2.966   3.158   3.285   3.701   3.981   3.983   4.011   4.017
 99 A'  100 A'  101 A'  102 A'   41 A"   42 A"  103 A'  104 A'                 
  4.026   4.087   4.096   4.206   4.365   4.391   6.581   6.688
 43 A"   44 A"  105 A'  106 A'  107 A'  108 A'  109 A'  110 A'                 
  7.534   7.542   7.565   7.595   7.681   7.685   9.727  23.389
 45 A"   46 A"  111 A'  112 A'  113 A'  114 A'  115 A'  116 A'                 
 24.116  25.798  25.925  26.355  47.863  47.951 215.710 289.728
117 A'   47 A"  118 A'  119 A'  120 A'  121 A'  122 A'   48 A"                 
289.737 289.759 289.798 289.899 289.9031020.6451020.756
 49 A"  123 A'  124 A'  125 A'  126 A'  127 A'  128 A'                         
 --------------------------------------------------------------

          Ground-State Mulliken Net Atomic Charges

     Atom                 Charge (a.u.)
  ----------------------------------------
      1 Br                   -0.105299
      2 C                     0.254263
      3 C                    -0.549802
      4 H                     0.224575
      5 Cl                    0.262457
      6 Br                   -0.086194
  ----------------------------------------
  Sum of atomic charges =     0.000000

 -----------------------------------------------------------------
                    Cartesian Multipole Moments
 -----------------------------------------------------------------
    Charge (ESU x 10^10)
                 0.0000
    Dipole Moment (Debye)
         X       0.3885      Y       0.6820      Z       0.0000
       Tot       0.7849
    Quadrupole Moments (Debye-Ang)
        XX     -60.7097     XY       1.4445     YY     -57.2756
        XZ       0.0000     YZ       0.0000     ZZ     -62.4676
    Octopole Moments (Debye-Ang^2)
       XXX      38.6516    XXY     -10.5505    XYY       8.3824
       YYY     -27.9054    XXZ       0.0000    XYZ      -0.0000
       YYZ       0.0000    XZZ      10.8382    YZZ      -9.9367
       ZZZ       0.0000
    Hexadecapole Moments (Debye-Ang^3)
      XXXX    -926.9358   XXXY      49.1256   XXYY    -263.6482
      XYYY      59.2612   YYYY    -525.5352   XXXZ      -0.0000
      XXYZ       0.0000   XYYZ      -0.0000   YYYZ       0.0000
      XXZZ    -183.7118   XYZZ      15.5929   YYZZ    -110.2157
      XZZZ       0.0000   YZZZ       0.0000   ZZZZ     -75.5041
 -----------------------------------------------------------------
 Calculating analytic gradient of the SCF energy
 Gradient of SCF Energy
            1           2           3           4           5           6
    1   0.0000922  -0.0000210   0.0000080  -0.0000494  -0.0000412   0.0000115
    2   0.0000014  -0.0000638   0.0000561   0.0000124  -0.0000974   0.0000913
    3   0.0000000  -0.0000000  -0.0000000   0.0000000   0.0000000   0.0000000
 Max gradient component =       9.745E-05
 RMS gradient           =       4.624E-05
 Gradient time:  CPU 11.13 s  wall 11.13 s
 Geometry Optimization Parameters
   NAtoms,    NIC,     NZ,  NCons,   NDum,   NFix, NCnnct, MaxDiis
        6      27       6       0       0       0       0       0

 Cartesian Hessian Update
 Hessian Updated using BFGS Update


** GEOMETRY OPTIMIZATION IN DELOCALIZED INTERNAL COORDINATES **
   Searching for a Minimum

   Optimization Cycle:   3

                       Coordinates (Angstroms)
     ATOM                X               Y               Z
      1  Br       -0.6320586699   -1.4847750926    0.0000000000
      2  C         0.0446082619    0.2829987066    0.0000000000
      3  C        -0.7107920678    1.3796331274    0.0000000000
      4  H        -0.2706982457    2.3668782704    0.0000000000
      5  Cl       -2.4440582410    1.3848046171    0.0000000000
      6  Br        1.9406289959    0.4560491419    0.0000000000
   Point Group: cs    Number of degrees of freedom:     9


   Energy is  -5685.311348890

 Hessian Updated using BFGS Update

  9 Hessian modes will be used to form the next step
  Hessian Eigenvalues:
     0.136033    0.160291    0.201327    0.227940    0.238904    0.263076
     0.323987    0.363199    0.596035

 Minimum Search - Taking Simple RFO Step
 Searching for Lamda that Minimizes Along All modes
 Value Taken    Lamda =   0.00000000
 Step Taken.  Stepsize is  0.000411

                             Maximum     Tolerance    Cnvgd?
         Gradient           0.000047      0.000300     YES
         Displacement       0.000247      0.001200     YES
         Energy change     -0.000000      0.000001     YES


                       Distance Matrix (Angstroms)
             Br(  1)   C (  2)   C (  3)   H (  4)   Cl(  5)
   C (  2)  1.892856
   C (  3)  2.865490  1.331629
   H (  4)  3.868568  2.107599  1.080896
   Cl(  5)  3.393793  2.721661  1.733274  2.384945
   Br(  6)  3.222657  1.903902  2.807675  2.922539  4.481972

 Final energy is   -5685.3113488898998     


 ******************************
 **  OPTIMIZATION CONVERGED  **
 ******************************

                       Coordinates (Angstroms)
     ATOM                X               Y               Z
      1  Br       -0.6320586699   -1.4847750926    0.0000000000
      2  C         0.0446082619    0.2829987066    0.0000000000
      3  C        -0.7107920678    1.3796331274    0.0000000000
      4  H        -0.2706982457    2.3668782704    0.0000000000
      5  Cl       -2.4440582410    1.3848046171    0.0000000000
      6  Br        1.9406289959    0.4560491419    0.0000000000

Z-matrix Print:
$molecule
0 1
Br
C  1 1.892856
C  2 1.331629 1 124.493760
H  3 1.080896 2 121.413222 1 -180.000000 0
Cl 3 1.733274 2 124.731387 1 -0.000000 0
Br 2 1.903902 1 116.160759 3 -180.000000 0
$end


 --------------------------------------------------------------
             Orbital Energies (a.u.) and Symmetries
 --------------------------------------------------------------

 Alpha MOs, Restricted
 -- Occupied --                  
-482.86 -482.86 -101.58  -62.51  -62.51  -56.33  -56.33  -56.33
  1 A'    2 A'    3 A'    4 A'    5 A'    6 A'    7 A'    1 A"                 
-56.329 -56.329 -56.329 -10.299 -10.264  -9.495  -8.721  -8.721
  8 A'    2 A"    9 A'   10 A'   11 A'   12 A'   13 A'   14 A'                 
 -7.259  -7.250  -7.249  -6.554  -6.553  -6.539  -6.539  -6.539
 15 A'    3 A"   16 A'   17 A'   18 A'    4 A"   19 A'    5 A"                 
 -6.538  -2.664  -2.664  -2.660  -2.660  -2.660  -2.659  -2.649
 20 A'   21 A'   22 A'    6 A"   23 A'    7 A"   24 A'   25 A'                 
 -2.649  -2.648  -2.648  -0.916  -0.863  -0.804  -0.742  -0.579
  8 A"    9 A"   26 A'   27 A'   28 A'   29 A'   30 A'   31 A'                 
 -0.504  -0.483  -0.417  -0.411  -0.358  -0.343  -0.330  -0.318
 32 A'   33 A'   10 A"   34 A'   11 A"   35 A'   36 A'   12 A"                 
 -0.303  -0.265
 37 A'   13 A"                                                                 
 -- Virtual --                   
 -0.059  -0.045  -0.038  -0.006   0.017   0.025   0.034   0.046
 38 A'   14 A"   39 A'   40 A'   41 A'   42 A'   43 A'   15 A"                 
  0.059   0.064   0.073   0.077   0.088   0.095   0.100   0.111
 44 A'   45 A'   16 A"   17 A"   46 A'   47 A'   48 A'   49 A'                 
  0.115   0.121   0.134   0.139   0.147   0.162   0.184   0.192
 18 A"   50 A'   51 A'   19 A"   52 A'   53 A'   54 A'   55 A'                 
  0.223   0.252   0.278   0.369   0.379   0.406   0.408   0.424
 56 A'   57 A'   58 A'   59 A'   60 A'   20 A"   61 A'   62 A'                 
  0.427   0.430   0.448   0.456   0.466   0.488   0.496   0.508
 21 A"   63 A'   64 A'   22 A"   65 A'   66 A'   23 A"   24 A"                 
  0.526   0.558   0.566   0.566   0.587   0.605   0.614   0.668
 25 A"   26 A"   67 A'   27 A"   68 A'   69 A'   70 A'   71 A'                 
  0.702   0.722   0.728   0.757   0.799   0.813   0.848   0.857
 72 A'   28 A"   73 A'   74 A'   29 A"   75 A'   30 A"   76 A'                 
  0.867   0.891   0.931   0.987   1.008   1.088   1.116   1.148
 77 A'   78 A'   79 A'   80 A'   81 A'   82 A'   31 A"   83 A'                 
  1.276   1.437   1.484   1.581   1.622   1.784   1.799   1.860
 32 A"   33 A"   84 A'   85 A'   86 A'   87 A'   34 A"   88 A'                 
  1.953   1.997   2.005   2.019   2.068   2.126   2.160   2.209
 35 A"   36 A"   89 A'   37 A"   90 A'   91 A'   92 A'   93 A'                 
  2.251   2.285   2.354   2.479   2.600   2.631   2.654   2.828
 38 A"   94 A'   95 A'   96 A'   97 A'   98 A'   39 A"   40 A"                 
  2.966   3.158   3.285   3.701   3.981   3.983   4.011   4.017
 99 A'  100 A'  101 A'  102 A'   41 A"   42 A"  103 A'  104 A'                 
  4.026   4.087   4.096   4.206   4.365   4.391   6.581   6.688
 43 A"   44 A"  105 A'  106 A'  107 A'  108 A'  109 A'  110 A'                 
  7.534   7.542   7.565   7.595   7.681   7.685   9.727  23.389
 45 A"   46 A"  111 A'  112 A'  113 A'  114 A'  115 A'  116 A'                 
 24.116  25.798  25.925  26.355  47.863  47.951 215.710 289.728
117 A'   47 A"  118 A'  119 A'  120 A'  121 A'  122 A'   48 A"                 
289.737 289.759 289.798 289.899 289.9031020.6451020.756
 49 A"  123 A'  124 A'  125 A'  126 A'  127 A'  128 A'                         

 Beta MOs, Restricted
 -- Occupied --                  
-482.86 -482.86 -101.58  -62.51  -62.51  -56.33  -56.33  -56.33
  1 A'    2 A'    3 A'    4 A'    5 A'    6 A'    7 A'    1 A"                 
-56.329 -56.329 -56.329 -10.299 -10.264  -9.495  -8.721  -8.721
  8 A'    2 A"    9 A'   10 A'   11 A'   12 A'   13 A'   14 A'                 
 -7.259  -7.250  -7.249  -6.554  -6.553  -6.539  -6.539  -6.539
 15 A'    3 A"   16 A'   17 A'   18 A'    4 A"   19 A'    5 A"                 
 -6.538  -2.664  -2.664  -2.660  -2.660  -2.660  -2.659  -2.649
 20 A'   21 A'   22 A'    6 A"   23 A'    7 A"   24 A'   25 A'                 
 -2.649  -2.648  -2.648  -0.916  -0.863  -0.804  -0.742  -0.579
  8 A"    9 A"   26 A'   27 A'   28 A'   29 A'   30 A'   31 A'                 
 -0.504  -0.483  -0.417  -0.411  -0.358  -0.343  -0.330  -0.318
 32 A'   33 A'   10 A"   34 A'   11 A"   35 A'   36 A'   12 A"                 
 -0.303  -0.265
 37 A'   13 A"                                                                 
 -- Virtual --                   
 -0.059  -0.045  -0.038  -0.006   0.017   0.025   0.034   0.046
 38 A'   14 A"   39 A'   40 A'   41 A'   42 A'   43 A'   15 A"                 
  0.059   0.064   0.073   0.077   0.088   0.095   0.100   0.111
 44 A'   45 A'   16 A"   17 A"   46 A'   47 A'   48 A'   49 A'                 
  0.115   0.121   0.134   0.139   0.147   0.162   0.184   0.192
 18 A"   50 A'   51 A'   19 A"   52 A'   53 A'   54 A'   55 A'                 
  0.223   0.252   0.278   0.369   0.379   0.406   0.408   0.424
 56 A'   57 A'   58 A'   59 A'   60 A'   20 A"   61 A'   62 A'                 
  0.427   0.430   0.448   0.456   0.466   0.488   0.496   0.508
 21 A"   63 A'   64 A'   22 A"   65 A'   66 A'   23 A"   24 A"                 
  0.526   0.558   0.566   0.566   0.587   0.605   0.614   0.668
 25 A"   26 A"   67 A'   27 A"   68 A'   69 A'   70 A'   71 A'                 
  0.702   0.722   0.728   0.757   0.799   0.813   0.848   0.857
 72 A'   28 A"   73 A'   74 A'   29 A"   75 A'   30 A"   76 A'                 
  0.867   0.891   0.931   0.987   1.008   1.088   1.116   1.148
 77 A'   78 A'   79 A'   80 A'   81 A'   82 A'   31 A"   83 A'                 
  1.276   1.437   1.484   1.581   1.622   1.784   1.799   1.860
 32 A"   33 A"   84 A'   85 A'   86 A'   87 A'   34 A"   88 A'                 
  1.953   1.997   2.005   2.019   2.068   2.126   2.160   2.209
 35 A"   36 A"   89 A'   37 A"   90 A'   91 A'   92 A'   93 A'                 
  2.251   2.285   2.354   2.479   2.600   2.631   2.654   2.828
 38 A"   94 A'   95 A'   96 A'   97 A'   98 A'   39 A"   40 A"                 
  2.966   3.158   3.285   3.701   3.981   3.983   4.011   4.017
 99 A'  100 A'  101 A'  102 A'   41 A"   42 A"  103 A'  104 A'                 
  4.026   4.087   4.096   4.206   4.365   4.391   6.581   6.688
 43 A"   44 A"  105 A'  106 A'  107 A'  108 A'  109 A'  110 A'                 
  7.534   7.542   7.565   7.595   7.681   7.685   9.727  23.389
 45 A"   46 A"  111 A'  112 A'  113 A'  114 A'  115 A'  116 A'                 
 24.116  25.798  25.925  26.355  47.863  47.951 215.710 289.728
117 A'   47 A"  118 A'  119 A'  120 A'  121 A'  122 A'   48 A"                 
289.737 289.759 289.798 289.899 289.9031020.6451020.756
 49 A"  123 A'  124 A'  125 A'  126 A'  127 A'  128 A'                         
 --------------------------------------------------------------

          Ground-State Mulliken Net Atomic Charges

     Atom                 Charge (a.u.)
  ----------------------------------------
      1 Br                   -0.105299
      2 C                     0.254263
      3 C                    -0.549802
      4 H                     0.224575
      5 Cl                    0.262457
      6 Br                   -0.086194
  ----------------------------------------
  Sum of atomic charges =     0.000000

 -----------------------------------------------------------------
                    Cartesian Multipole Moments
 -----------------------------------------------------------------
    Charge (ESU x 10^10)
                 0.0000
    Dipole Moment (Debye)
         X       0.3885      Y       0.6820      Z       0.0000
       Tot       0.7849
    Quadrupole Moments (Debye-Ang)
        XX     -60.7097     XY       1.4445     YY     -57.2756
        XZ       0.0000     YZ       0.0000     ZZ     -62.4676
    Octopole Moments (Debye-Ang^2)
       XXX      38.6516    XXY     -10.5505    XYY       8.3824
       YYY     -27.9054    XXZ       0.0000    XYZ      -0.0000
       YYZ       0.0000    XZZ      10.8382    YZZ      -9.9367
       ZZZ       0.0000
    Hexadecapole Moments (Debye-Ang^3)
      XXXX    -926.9358   XXXY      49.1256   XXYY    -263.6482
      XYYY      59.2612   YYYY    -525.5352   XXXZ      -0.0000
      XXYZ       0.0000   XYYZ      -0.0000   YYYZ       0.0000
      XXZZ    -183.7118   XYZZ      15.5929   YYZZ    -110.2157
      XZZZ       0.0000   YZZZ       0.0000   ZZZZ     -75.5041
 -----------------------------------------------------------------
Archival summary:
1\1\TWL01\OPT\ProcedureUnspecified\BasisUnspecified\r2l121\taweetha\TueAug2822:36:322018TueAug2822:36:322018\0\\#,OPT,ProcedureUnspecified,BasisUnspecified,\\0,1\Br\C,1,1.89286\C,2,1.33163,1,124.494\H,3,1.0809,2,121.413,1,-180,0\Cl,3,1.73327,2,124.731,1,-0,0\Br,2,1.9039,1,116.161,3,-180,0\\\@

 Total job time:  133.95s(wall), 133.80s(cpu) 
 Tue Aug 28 22:36:32 2018

        *************************************************************
        *                                                           *
        *  Thank you very much for using Q-Chem.  Have a nice day.  *
        *                                                           *
        *************************************************************


 
User input: 2 of 2 
 
Q-Chem Developer Version!
                  Welcome to Q-Chem
     A Quantum Leap Into The Future Of Chemistry


 Q-Chem 5.1, Q-Chem, Inc., Pleasanton, CA (2018)

 Yihan Shao,  Zhengting Gan,  E. Epifanovsky,  A. T. B. Gilbert,  M. Wormit,  
 J. Kussmann,  A. W. Lange,  A. Behn,  Jia Deng,  Xintian Feng,  D. Ghosh,  
 M. Goldey,  P. R. Horn,  L. D. Jacobson,  I. Kaliman,  T. Kus,  A. Landau,  
 Jie Liu,  E. I. Proynov,  R. M. Richard,  R. P. Steele,  E. J. Sundstrom,  
 H. L. Woodcock III,  P. M. Zimmerman,  D. Zuev,  B. Albrecht,  E. Alguire,  
 S. A. Baeppler,  D. Barton,  Z. Benda,  Y. A. Bernard,  E. J. Berquist,  
 K. B. Bravaya,  H. Burton,  D. Casanova,  Chun-Min Chang,  Yunqing Chen,  
 A. Chien,  K. D. Closser,  M. P. Coons,  S. Coriani,  S. Dasgupta,  
 A. L. Dempwolff,  M. Diedenhofen,  Hainam Do,  R. G. Edgar,  Po-Tung Fang,  
 S. Faraji,  S. Fatehi,  Qingguo Feng,  K. D. Fenk,  J. Fosso-Tande,  
 Qinghui Ge,  A. Ghysels,  G. Gidofalvi,  J. Gomes,  J. Gonthier,  A. Gunina,  
 D. Hait,  M. W. D. Hanson-Heine,  P. H. P. Harbach,  A. W. Hauser,  
 J. E. Herr,  E. G. Hohenstein,  Z. C. Holden,  Kerwin Hui,  B. C. Huynh,  
 T.-C. Jagau,  Hyunjun Ji,  B. Kaduk,  K. Khistyaev,  Jaehoon Kim,  
 P. Klunzinger,  K. Koh,  D. Kosenkov,  L. Koulias,  T. Kowalczyk,  
 C. M. Krauter,  A. Kunitsa,  Ka Un Lao,  A. Laurent,  K. V. Lawler,  
 Joonho Lee,  D. Lefrancois,  S. Lehtola,  D. S. Levine,  Yi-Pei Li,  
 You-Sheng Lin,  Fenglai Liu,  E. Livshits,  A. Luenser,  P. Manohar,  
 E. Mansoor,  S. F. Manzer,  Shan-Ping Mao,  Yuezhi Mao,  N. Mardirossian,  
 A. V. Marenich,  T. Markovich,  L. A. Martinez-Martinez,  S. A. Maurer,  
 N. J. Mayhall,  S. C. McKenzie,  J.-M. Mewes,  A. F. Morrison,  
 J. W. Mullinax,  K. Nanda,  T. S. Nguyen-Beck,  R. Olivares-Amaya,  
 J. A. Parkhill,  T. M. Perrine,  F. Plasser,  P. Pokhilko,  S. Prager,  
 A. Prociuk,  E. Ramos,  D. R. Rehn,  F. Rob,  M. Schneider,  N. Sergueev,  
 S. M. Sharada,  S. Sharma,  D. W. Small,  T. Stauch,  T. Stein,  
 Yu-Chuan Su,  A. J. W. Thom,  A. Tkatchenko,  T. Tsuchimochi,  N. M. Tubman,  
 L. Vogt,  M. L. Vidal,  O. Vydrov,  M. A. Watson,  J. Wenzel,  
 M. de Wergifosse,  T. A. Wesolowski,  A. White,  J. Witte,  A. Yamada,  
 Jun Yang,  K. Yao,  S. Yeganeh,  S. R. Yost,  Zhi-Qiang You,  A. Zech,  
 Igor Ying Zhang,  Xing Zhang,  Yan Zhao,  Ying Zhu,  B. R. Brooks,  
 G. K. L. Chan,  C. J. Cramer,  M. S. Gordon,  W. J. Hehre,  A. Klamt,  
 M. W. Schmidt,  C. D. Sherrill,  D. G. Truhlar,  A. Aspuru-Guzik,  R. Baer,  
 A. T. Bell,  N. A. Besley,  Jeng-Da Chai,  A. E. DePrince, III,  
 R. A. DiStasio Jr.,  A. Dreuw,  B. D. Dunietz,  T. R. Furlani,  
 Chao-Ping Hsu,  Yousung Jung,  Jing Kong,  D. S. Lambrecht,  WanZhen Liang,  
 C. Ochsenfeld,  V. A. Rassolov,  L. V. Slipchenko,  J. E. Subotnik,  
 T. Van Voorhis,  J. M. Herbert,  A. I. Krylov,  P. M. W. Gill,  M. Head-Gordon

 Contributors to earlier versions of Q-Chem not listed above: 
 R. D. Adamson,  B. Austin,  J. Baker,  G. J. O. Beran,  K. Brandhorst,  
 S. T. Brown,  E. F. C. Byrd,  A. K. Chakraborty,  C.-L. Cheng,  
 Siu Hung Chien,  D. M. Chipman,  D. L. Crittenden,  H. Dachsel,  
 R. J. Doerksen,  A. D. Dutoi,  L. Fusti-Molnar,  W. A. Goddard III,  
 A. Golubeva-Zadorozhnaya,  S. R. Gwaltney,  G. Hawkins,  A. Heyden,  
 S. Hirata,  G. Kedziora,  F. J. Keil,  C. Kelley,  Jihan Kim,  R. A. King,  
 R. Z. Khaliullin,  P. P. Korambath,  W. Kurlancheek,  A. M. Lee,  M. S. Lee,  
 S. V. Levchenko,  Ching Yeh Lin,  D. Liotard,  R. C. Lochan,  I. Lotan,  
 P. E. Maslen,  N. Nair,  D. P. O'Neill,  D. Neuhauser,  E. Neuscamman,  
 C. M. Oana,  R. Olson,  B. Peters,  R. Peverati,  P. A. Pieniazek,  
 Y. M. Rhee,  J. Ritchie,  M. A. Rohrdanz,  E. Rosta,  N. J. Russ,  
 H. F. Schaefer III,  N. E. Schultz,  N. Shenvi,  A. C. Simmonett,  A. Sodt,  
 D. Stuck,  K. S. Thanthiriwatte,  V. Vanovschi,  Tao Wang,  A. Warshel,  
 C. F. Williams,  Q. Wu,  X. Xu,  W. Zhang

 Please cite Q-Chem as follows:
 Y. Shao et al., Mol. Phys. 113, 184-215 (2015)
 DOI: 10.1080/00268976.2014.952696

 Q-Chem 5.1.1 for Intel X86 EM64T Linux

 Parts of Q-Chem use Armadillo 8.300.2 (Tropical Shenanigans).
 http://arma.sourceforge.net/

 Q-Chem begins on Tue Aug 28 22:36:32 2018  

Host: 
0

     Scratch files written to /scratch/taweetham/qchem27171//
The previous job contains 0 fragments, simply inherited here
Input Ideriv = 2
Curr. Ideriv = -1
Max.  Ideriv = 2

Checking the input file for inconsistencies... 	...done.

--------------------------------------------------------------
User input:
--------------------------------------------------------------

$molecule
read
$end

$rem
   SCF_GUESS 	READ
   JOB_TYPE 	FREQUENCY
   BASIS 	6-311++G**
   EXCHANGE 	B3LYP	
   SET_ITER 100

   SET_CONV 5
$end


--------------------------------------------------------------
 ----------------------------------------------------------------
             Standard Nuclear Orientation (Angstroms)
    I     Atom           X                Y                Z
 ----------------------------------------------------------------
    1      Br     -0.6297912631    -1.4844568017     0.0000000000
    2      C       0.0443745054     0.2842723631    -0.0000000000
    3      C      -0.7125762395     1.3798371857    -0.0000000000
    4      H      -0.2738792993     2.3677038464    -0.0000000000
    5      Cl     -2.4458479937     1.3825569945    -0.0000000000
    6      Br      1.9401485658     0.4600045147     0.0000000000
 ----------------------------------------------------------------
 Molecular Point Group                 Cs    NOp =  2
 Largest Abelian Subgroup              Cs    NOp =  2
 Nuclear Repulsion Energy =   644.2352814742 hartrees
 There are       50 alpha and       50 beta electrons
 Requested basis set is 6-311++G(d,p)
 There are 68 shells and 177 basis functions

 Total QAlloc Memory Limit   2000 MB
 Mega-Array Size       188 MB
 MEM_STATIC part       192 MB

                       Distance Matrix (Angstroms)
             Br(  1)   C (  2)   C (  3)   H (  4)   Cl(  5)
   C (  2)  1.892856
   C (  3)  2.865490  1.331629
   H (  4)  3.868568  2.107599  1.080896
   Cl(  5)  3.393793  2.721661  1.733274  2.384945
   Br(  6)  3.222657  1.903902  2.807675  2.922539  4.481972

 A cutoff of  1.0D-11 yielded   1888 shell pairs
 There are     13743 function pairs (     15182 Cartesian)
 Smallest overlap matrix eigenvalue = 3.76E-05
 Guess MOs from SCF MO coefficient file

 -----------------------------------------------------------------------
  General SCF calculation program by
  Eric Jon Sundstrom, Paul Horn, Yuezhi Mao, Dmitri Zuev, Alec White,
  David Stuck, Shaama M.S., Shane Yost, Joonho Lee, David Small,
  Daniel Levine, Susi Lehtola, Hugh Burton, Evgeny Epifanovsky
 -----------------------------------------------------------------------
 Exchange:     0.2000 Hartree-Fock + 0.0800 Slater + 0.7200 B88
 Correlation:  0.1900 VWN1RPA + 0.8100 LYP
 Using SG-1 standard quadrature grid
 A restricted SCF calculation will be
 performed using DIIS
 SCF converges when DIIS error is below 1.0e-08
 ---------------------------------------
  Cycle       Energy         DIIS error
 ---------------------------------------
    1   -5685.3113442416      2.42e-05  
    2   -5685.3113471129      2.38e-06  
    3   -5685.3113471347      2.03e-06  
    4   -5685.3113471467      8.07e-07  
    5   -5685.3113471486      2.80e-07  
    6   -5685.3113471490      8.12e-08  
    7   -5685.3113471491      2.44e-08  
    8   -5685.3113471490      8.20e-09  Convergence criterion met
 ---------------------------------------
 SCF time:   CPU 26.77s  wall 26.00s 
 SCF   energy in the final basis set =    -5685.3113471490
 Total energy in the final basis set =    -5685.3113471490

 --------------------------------------------------------------
             Orbital Energies (a.u.) and Symmetries
 --------------------------------------------------------------

 Alpha MOs, Restricted
 -- Occupied --                  
-482.86 -482.86 -101.58  -62.51  -62.51  -56.33  -56.33  -56.33
  1 A'    2 A'    3 A'    4 A'    5 A'    6 A'    7 A'    1 A"                 
-56.329 -56.329 -56.329 -10.299 -10.264  -9.495  -8.721  -8.721
  8 A'    2 A"    9 A'   10 A'   11 A'   12 A'   13 A'   14 A'                 
 -7.259  -7.250  -7.249  -6.554  -6.553  -6.539  -6.539  -6.539
 15 A'    3 A"   16 A'   17 A'   18 A'    4 A"   19 A'    5 A"                 
 -6.538  -2.664  -2.664  -2.660  -2.660  -2.660  -2.659  -2.649
 20 A'   21 A'   22 A'    6 A"   23 A'    7 A"   24 A'   25 A'                 
 -2.649  -2.648  -2.648  -0.916  -0.863  -0.804  -0.742  -0.579
  8 A"    9 A"   26 A'   27 A'   28 A'   29 A'   30 A'   31 A'                 
 -0.504  -0.483  -0.417  -0.411  -0.358  -0.343  -0.330  -0.318
 32 A'   33 A'   10 A"   34 A'   11 A"   35 A'   36 A'   12 A"                 
 -0.303  -0.265
 37 A'   13 A"                                                                 
 -- Virtual --                   
 -0.059  -0.045  -0.038  -0.006   0.017   0.025   0.034   0.046
 38 A'   14 A"   39 A'   40 A'   41 A'   42 A'   43 A'   15 A"                 
  0.059   0.064   0.073   0.077   0.088   0.095   0.100   0.111
 44 A'   45 A'   16 A"   17 A"   46 A'   47 A'   48 A'   49 A'                 
  0.115   0.121   0.134   0.139   0.147   0.162   0.184   0.192
 18 A"   50 A'   51 A'   19 A"   52 A'   53 A'   54 A'   55 A'                 
  0.223   0.252   0.278   0.369   0.379   0.406   0.408   0.424
 56 A'   57 A'   58 A'   59 A'   60 A'   20 A"   61 A'   62 A'                 
  0.427   0.430   0.448   0.456   0.466   0.488   0.496   0.508
 21 A"   63 A'   64 A'   22 A"   65 A'   66 A'   23 A"   24 A"                 
  0.526   0.558   0.566   0.566   0.587   0.605   0.614   0.668
 25 A"   26 A"   67 A'   27 A"   68 A'   69 A'   70 A'   71 A'                 
  0.702   0.722   0.728   0.757   0.799   0.813   0.848   0.857
 72 A'   28 A"   73 A'   74 A'   29 A"   75 A'   30 A"   76 A'                 
  0.867   0.891   0.931   0.987   1.008   1.088   1.116   1.148
 77 A'   78 A'   79 A'   80 A'   81 A'   82 A'   31 A"   83 A'                 
  1.276   1.437   1.484   1.581   1.622   1.784   1.799   1.860
 32 A"   33 A"   84 A'   85 A'   86 A'   87 A'   34 A"   88 A'                 
  1.953   1.997   2.005   2.019   2.068   2.126   2.160   2.209
 35 A"   36 A"   89 A'   37 A"   90 A'   91 A'   92 A'   93 A'                 
  2.251   2.285   2.354   2.479   2.600   2.631   2.654   2.828
 38 A"   94 A'   95 A'   96 A'   97 A'   98 A'   39 A"   40 A"                 
  2.966   3.158   3.285   3.701   3.981   3.983   4.011   4.017
 99 A'  100 A'  101 A'  102 A'   41 A"   42 A"  103 A'  104 A'                 
  4.026   4.087   4.096   4.206   4.365   4.391   6.581   6.688
 43 A"   44 A"  105 A'  106 A'  107 A'  108 A'  109 A'  110 A'                 
  7.534   7.542   7.565   7.595   7.681   7.685   9.727  23.389
 45 A"   46 A"  111 A'  112 A'  113 A'  114 A'  115 A'  116 A'                 
 24.116  25.798  25.925  26.355  47.863  47.951 215.710 289.728
117 A'   47 A"  118 A'  119 A'  120 A'  121 A'  122 A'   48 A"                 
289.737 289.759 289.798 289.899 289.9031020.6451020.756
 49 A"  123 A'  124 A'  125 A'  126 A'  127 A'  128 A'                         

 Beta MOs, Restricted
 -- Occupied --                  
-482.86 -482.86 -101.58  -62.51  -62.51  -56.33  -56.33  -56.33
  1 A'    2 A'    3 A'    4 A'    5 A'    6 A'    7 A'    1 A"                 
-56.329 -56.329 -56.329 -10.299 -10.264  -9.495  -8.721  -8.721
  8 A'    2 A"    9 A'   10 A'   11 A'   12 A'   13 A'   14 A'                 
 -7.259  -7.250  -7.249  -6.554  -6.553  -6.539  -6.539  -6.539
 15 A'    3 A"   16 A'   17 A'   18 A'    4 A"   19 A'    5 A"                 
 -6.538  -2.664  -2.664  -2.660  -2.660  -2.660  -2.659  -2.649
 20 A'   21 A'   22 A'    6 A"   23 A'    7 A"   24 A'   25 A'                 
 -2.649  -2.648  -2.648  -0.916  -0.863  -0.804  -0.742  -0.579
  8 A"    9 A"   26 A'   27 A'   28 A'   29 A'   30 A'   31 A'                 
 -0.504  -0.483  -0.417  -0.411  -0.358  -0.343  -0.330  -0.318
 32 A'   33 A'   10 A"   34 A'   11 A"   35 A'   36 A'   12 A"                 
 -0.303  -0.265
 37 A'   13 A"                                                                 
 -- Virtual --                   
 -0.059  -0.045  -0.038  -0.006   0.017   0.025   0.034   0.046
 38 A'   14 A"   39 A'   40 A'   41 A'   42 A'   43 A'   15 A"                 
  0.059   0.064   0.073   0.077   0.088   0.095   0.100   0.111
 44 A'   45 A'   16 A"   17 A"   46 A'   47 A'   48 A'   49 A'                 
  0.115   0.121   0.134   0.139   0.147   0.162   0.184   0.192
 18 A"   50 A'   51 A'   19 A"   52 A'   53 A'   54 A'   55 A'                 
  0.223   0.252   0.278   0.369   0.379   0.406   0.408   0.424
 56 A'   57 A'   58 A'   59 A'   60 A'   20 A"   61 A'   62 A'                 
  0.427   0.430   0.448   0.456   0.466   0.488   0.496   0.508
 21 A"   63 A'   64 A'   22 A"   65 A'   66 A'   23 A"   24 A"                 
  0.526   0.558   0.566   0.566   0.587   0.605   0.614   0.668
 25 A"   26 A"   67 A'   27 A"   68 A'   69 A'   70 A'   71 A'                 
  0.702   0.722   0.728   0.757   0.799   0.813   0.848   0.857
 72 A'   28 A"   73 A'   74 A'   29 A"   75 A'   30 A"   76 A'                 
  0.867   0.891   0.931   0.987   1.008   1.088   1.116   1.148
 77 A'   78 A'   79 A'   80 A'   81 A'   82 A'   31 A"   83 A'                 
  1.276   1.437   1.484   1.581   1.622   1.784   1.799   1.860
 32 A"   33 A"   84 A'   85 A'   86 A'   87 A'   34 A"   88 A'                 
  1.953   1.997   2.005   2.019   2.068   2.126   2.160   2.209
 35 A"   36 A"   89 A'   37 A"   90 A'   91 A'   92 A'   93 A'                 
  2.251   2.285   2.354   2.479   2.600   2.631   2.654   2.828
 38 A"   94 A'   95 A'   96 A'   97 A'   98 A'   39 A"   40 A"                 
  2.966   3.158   3.285   3.701   3.981   3.983   4.011   4.017
 99 A'  100 A'  101 A'  102 A'   41 A"   42 A"  103 A'  104 A'                 
  4.026   4.087   4.096   4.206   4.365   4.391   6.581   6.688
 43 A"   44 A"  105 A'  106 A'  107 A'  108 A'  109 A'  110 A'                 
  7.534   7.542   7.565   7.595   7.681   7.685   9.727  23.389
 45 A"   46 A"  111 A'  112 A'  113 A'  114 A'  115 A'  116 A'                 
 24.116  25.798  25.925  26.355  47.863  47.951 215.710 289.728
117 A'   47 A"  118 A'  119 A'  120 A'  121 A'  122 A'   48 A"                 
289.737 289.759 289.798 289.899 289.9031020.6451020.756
 49 A"  123 A'  124 A'  125 A'  126 A'  127 A'  128 A'                         
 --------------------------------------------------------------

          Ground-State Mulliken Net Atomic Charges

     Atom                 Charge (a.u.)
  ----------------------------------------
      1 Br                   -0.105302
      2 C                     0.254283
      3 C                    -0.549818
      4 H                     0.224572
      5 Cl                    0.262461
      6 Br                   -0.086197
  ----------------------------------------
  Sum of atomic charges =     0.000000

 -----------------------------------------------------------------
                    Cartesian Multipole Moments
 -----------------------------------------------------------------
    Charge (ESU x 10^10)
                 0.0000
    Dipole Moment (Debye)
         X       0.3875      Y       0.6826      Z       0.0000
       Tot       0.7849
    Quadrupole Moments (Debye-Ang)
        XX     -60.7137     XY       1.4403     YY     -57.2699
        XZ       0.0000     YZ      -0.0000     ZZ     -62.4676
    Octopole Moments (Debye-Ang^2)
       XXX      38.6657    XXY     -10.5926    XYY       8.3859
       YYY     -28.0780    XXZ       0.0000    XYZ       0.0000
       YYZ       0.0000    XZZ      10.8418    YZZ      -9.9970
       ZZZ       0.0000
    Hexadecapole Moments (Debye-Ang^3)
      XXXX    -927.1876   XXXY      48.9745   XXYY    -263.6993
      XYYY      58.9113   YYYY    -525.3364   XXXZ       0.0000
      XXYZ       0.0000   XYYZ       0.0000   YYYZ       0.0000
      XXZZ    -183.7522   XYZZ      15.5004   YYZZ    -110.1959
      XZZZ       0.0000   YZZZ       0.0000   ZZZZ     -75.5040
 -----------------------------------------------------------------
 Calculating MO derivatives via CPSCF
   1         3          18      0.123431    0.034272
   2         3          18      0.016105    0.004452
   3         3          18      0.002179    0.000710
   4        19           2      0.000138    0.000074
   5        21           0      0.000000    0.000000    Roots Converged
 Time for AOints: 12.7 s (CPU) 12.7 s (wall)
 ------------------------------------------------------------------------------
                     AOints        : Timing summary (seconds)
 ------------------------------------------------------------------------------
     job step          cpu (% of tot)      sys (% of tot)     wall (% of tot)
 ------------------------------------------------------------------------------
  cpscf_lag         0.9882E+02 (51.5)   0.1480E-03 (20.8)   0.9892E+02 (51.5)
  iterzp            0.8002E+02 (41.7)   0.5620E-03 (78.9)   0.8010E+02 (41.7)
  make_fx           0.0000E+00 ( 0.0)   0.0000E+00 ( 0.0)   0.0000E+00 ( 0.0)
  AOints            0.1271E+02 ( 6.6)   0.1000E-05 ( 0.1)   0.1272E+02 ( 6.6)
 ------------------------------------------------------------------------------
   Grand Totals     0.1918E+03          0.7120E-03          0.1920E+03
 ------------------------------------------------------------------------------
 Calculating analytic Hessian of the SCF energy
 Polarizability Matrix (a.u.)
            1           2           3
    1 -99.3198045   4.2940755   0.0000000
    2   4.2940755 -80.7266947  -0.0000000
    3   0.0000000  -0.0000000 -45.7882570

 Direct stationary perturbation theory relativistic correction:

 rels  =      34.381148309258
 relv  =    -116.969419194717
 rel2e =      18.998197144082
 E_rel =     -63.590073741377

 Hessian of the SCF Energy
            1           2           3           4           5           6
    1   0.0534226   0.0594551  -0.0000000  -0.0391370  -0.0492881  -0.0000000
    2   0.0594551   0.1938565  -0.0000000  -0.0333453  -0.1466751  -0.0000000
    3  -0.0000000  -0.0000000   0.0069427  -0.0000000   0.0000000  -0.0174391
    4  -0.0391370  -0.0333453  -0.0000000   0.4194696  -0.1759772  -0.0000000
    5  -0.0492881  -0.1466751   0.0000000  -0.1759772   0.5737032   0.0000000
    6  -0.0000000  -0.0000000  -0.0174391  -0.0000000   0.0000000   0.0665100
    7   0.0029484  -0.0164687   0.0000000  -0.2031697   0.2057643   0.0000000
    8   0.0034095  -0.0355339  -0.0000000   0.2091933  -0.3865192  -0.0000000
    9   0.0000000   0.0000000   0.0046424   0.0000000  -0.0000000  -0.0432143
   10  -0.0004544   0.0035814  -0.0000000   0.0079765   0.0157776  -0.0000000
   11   0.0012901  -0.0007998   0.0000000  -0.0095682  -0.0172587   0.0000000
   12  -0.0000000  -0.0000000   0.0056426   0.0000000   0.0000000   0.0054361
   13   0.0012655   0.0012759  -0.0000000  -0.0381474   0.0021905  -0.0000000
   14   0.0055831  -0.0022253  -0.0000000   0.0209123   0.0016534   0.0000000
   15  -0.0000000  -0.0000000  -0.0023655  -0.0000000   0.0000000   0.0055044
   16  -0.0180451  -0.0144984   0.0000000  -0.1469920   0.0015330   0.0000000
   17  -0.0204496  -0.0086223  -0.0000000  -0.0112150  -0.0249036  -0.0000000
   18   0.0000000   0.0000000   0.0025769  -0.0000000  -0.0000000  -0.0167972
            7           8           9          10          11          12
    1   0.0029484   0.0034095   0.0000000  -0.0004544   0.0012901  -0.0000000
    2  -0.0164687  -0.0355339   0.0000000   0.0035814  -0.0007998  -0.0000000
    3   0.0000000  -0.0000000   0.0046424  -0.0000000   0.0000000   0.0056426
    4  -0.2031697   0.2091933   0.0000000   0.0079765  -0.0095682   0.0000000
    5   0.2057643  -0.3865192  -0.0000000   0.0157776  -0.0172587   0.0000000
    6   0.0000000  -0.0000000  -0.0432143  -0.0000000   0.0000000   0.0054361
    7   0.4939120  -0.0895122  -0.0000000  -0.0870352  -0.1079006  -0.0000000
    8  -0.0895122   0.7633880   0.0000000  -0.1141953  -0.3054609  -0.0000000
    9  -0.0000000   0.0000000   0.0857668  -0.0000000  -0.0000000  -0.0311713
   10  -0.0870352  -0.1141953  -0.0000000   0.1052425   0.1109142  -0.0000000
   11  -0.1079006  -0.3054609  -0.0000000   0.1109142   0.3162689   0.0000000
   12  -0.0000000  -0.0000000  -0.0311713  -0.0000000   0.0000000   0.0199146
   13  -0.1740277  -0.0086034   0.0000000  -0.0246019   0.0054614   0.0000000
   14  -0.0068334  -0.0393109  -0.0000000  -0.0181201   0.0064449   0.0000000
   15   0.0000000  -0.0000000  -0.0200586   0.0000000  -0.0000000   0.0031543
   16  -0.0326277  -0.0002920  -0.0000000  -0.0011275  -0.0001969   0.0000000
   17   0.0149505   0.0034369   0.0000000   0.0020422   0.0008056  -0.0000000
   18   0.0000000   0.0000000   0.0040349   0.0000000  -0.0000000  -0.0029763
           13          14          15          16          17          18
    1   0.0012655   0.0055831  -0.0000000  -0.0180451  -0.0204496   0.0000000
    2   0.0012759  -0.0022253  -0.0000000  -0.0144984  -0.0086223   0.0000000
    3  -0.0000000  -0.0000000  -0.0023655   0.0000000  -0.0000000   0.0025769
    4  -0.0381474   0.0209123  -0.0000000  -0.1469920  -0.0112150  -0.0000000
    5   0.0021905   0.0016534   0.0000000   0.0015330  -0.0249036  -0.0000000
    6  -0.0000000   0.0000000   0.0055044   0.0000000  -0.0000000  -0.0167972
    7  -0.1740277  -0.0068334   0.0000000  -0.0326277   0.0149505   0.0000000
    8  -0.0086034  -0.0393109  -0.0000000  -0.0002920   0.0034369   0.0000000
    9   0.0000000  -0.0000000  -0.0200586  -0.0000000   0.0000000   0.0040349
   10  -0.0246019  -0.0181201   0.0000000  -0.0011275   0.0020422   0.0000000
   11   0.0054614   0.0064449  -0.0000000  -0.0001969   0.0008056  -0.0000000
   12   0.0000000   0.0000000   0.0031543   0.0000000  -0.0000000  -0.0029763
   13   0.2378177  -0.0032918  -0.0000000  -0.0023063   0.0029674   0.0000000
   14  -0.0032918   0.0340297   0.0000000   0.0017499  -0.0005919  -0.0000000
   15  -0.0000000   0.0000000   0.0093635   0.0000000   0.0000000   0.0044018
   16  -0.0023063   0.0017499   0.0000000   0.2010986   0.0117045  -0.0000000
   17   0.0029674  -0.0005919   0.0000000   0.0117045   0.0298752   0.0000000
   18   0.0000000  -0.0000000   0.0044018  -0.0000000   0.0000000   0.0087597
 Gradient time:  CPU 266.46 s  wall 266.73 s
 **********************************************************************
 **                                                                  **
 **                       VIBRATIONAL ANALYSIS                       **
 **                       --------------------                       **
 **                                                                  **
 **        VIBRATIONAL FREQUENCIES (CM**-1) AND NORMAL MODES         **
 **     FORCE CONSTANTS (mDYN/ANGSTROM) AND REDUCED MASSES (AMU)     **
 **                  INFRARED INTENSITIES (KM/MOL)                   **
 **                                                                  **
 **********************************************************************


 Mode:                 1                      2                      3
 Frequency:       135.46                 177.21                 185.30
 Force Cnst:      0.4196                 0.6517                 0.1325
 Red. Mass:      38.8130                35.2235                 6.5495
 IR Active:          YES                    YES                    YES
 IR Intens:        0.480                  0.206                  0.101
 Raman Active:       YES                    YES                    YES
               X      Y      Z        X      Y      Z        X      Y      Z
 Br         0.237 -0.359  0.000    0.369  0.256 -0.000    0.000  0.000  0.005
 C         -0.186 -0.172  0.000   -0.150  0.345 -0.000   -0.000  0.000  0.347
 C         -0.022 -0.052  0.000   -0.264  0.272 -0.000   -0.000  0.000  0.508
 H          0.318 -0.203  0.000   -0.390  0.330 -0.000   -0.000  0.000  0.766
 Cl        -0.001  0.746 -0.000   -0.313  0.006  0.000   -0.000 -0.000 -0.174
 Br        -0.209  0.065 -0.000   -0.163 -0.357  0.000   -0.000 -0.000 -0.067
 TransDip  -0.011 -0.019  0.000    0.014  0.002 -0.000    0.000 -0.000  0.010

 Mode:                 4                      5                      6
 Frequency:       293.26                 420.11                 525.78
 Force Cnst:      1.5574                 0.5136                 1.4149
 Red. Mass:      30.7354                 4.9395                 8.6870
 IR Active:          YES                    YES                    YES
 IR Intens:        0.003                  5.905                  6.631
 Raman Active:       YES                    YES                    YES
               X      Y      Z        X      Y      Z        X      Y      Z
 Br         0.058  0.070  0.000    0.000  0.000 -0.030   -0.029 -0.133 -0.000
 C          0.040 -0.028 -0.000    0.000 -0.000  0.535   -0.120  0.435  0.000
 C          0.372  0.124 -0.000   -0.000 -0.000 -0.249    0.012  0.586 -0.000
 H          0.485  0.070  0.000   -0.000 -0.000 -0.806   -0.100  0.647 -0.000
 Cl         0.621 -0.219  0.000    0.000  0.000  0.024    0.033 -0.057  0.000
 Br        -0.402  0.012  0.000   -0.000  0.000 -0.014    0.032 -0.006 -0.000
 TransDip   0.000 -0.002  0.000    0.000  0.000 -0.078   -0.001  0.082 -0.000

 Mode:                 7                      8                      9
 Frequency:       777.14                 811.98                 870.81
 Force Cnst:      4.3106                 0.5070                 2.8585
 Red. Mass:      12.1140                 1.3050                 6.3980
 IR Active:          YES                    YES                    YES
 IR Intens:      119.698                 26.402                 80.109
 Raman Active:       YES                    YES                    YES
               X      Y      Z        X      Y      Z        X      Y      Z
 Br        -0.015 -0.026 -0.000   -0.000 -0.000  0.002   -0.016 -0.026  0.000
 C          0.640  0.054 -0.000    0.000  0.000  0.052    0.427  0.332 -0.000
 C          0.605  0.086  0.000   -0.000  0.000 -0.155   -0.349 -0.199  0.000
 H          0.318  0.220 -0.000    0.000  0.000  0.986   -0.732 -0.029 -0.000
 Cl        -0.244  0.003 -0.000   -0.000  0.000  0.007    0.084  0.033 -0.000
 Br        -0.070  0.000  0.000   -0.000 -0.000 -0.002   -0.024 -0.009 -0.000
 TransDip   0.350  0.004 -0.000    0.000  0.000  0.165    0.078  0.276 -0.000

 Mode:                10                     11                     12
 Frequency:      1273.72                1620.96                3217.01
 Force Cnst:      1.0874                14.4128                 6.6607
 Red. Mass:       1.1376                 9.3101                 1.0924
 IR Active:          YES                    YES                    YES
 IR Intens:        8.878                 10.371                 13.719
 Raman Active:       YES                    YES                    YES
               X      Y      Z        X      Y      Z        X      Y      Z
 Br        -0.001 -0.002 -0.000   -0.002 -0.007 -0.000    0.000  0.000  0.000
 C          0.011  0.090 -0.000   -0.348  0.513  0.000   -0.004  0.004  0.000
 C         -0.054 -0.015  0.000    0.400 -0.458 -0.000   -0.029 -0.082 -0.000
 H          0.898 -0.426 -0.000   -0.459 -0.187  0.000    0.392  0.916  0.000
 Cl        -0.008 -0.008  0.000   -0.013  0.005  0.000    0.000  0.000 -0.000
 Br        -0.000 -0.000  0.000    0.005 -0.001 -0.000    0.000  0.000 -0.000
 TransDip  -0.021  0.093 -0.000    0.090  0.050  0.000   -0.062  0.101  0.000

 STANDARD THERMODYNAMIC QUANTITIES AT   298.15 K  AND     1.00 ATM

   This Molecule has  0 Imaginary Frequencies
   Zero point vibrational energy:       14.737 kcal/mol

   Atom    1 Element Br Has Mass   78.91830
   Atom    2 Element C  Has Mass   12.00000
   Atom    3 Element C  Has Mass   12.00000
   Atom    4 Element H  Has Mass    1.00783
   Atom    5 Element Cl Has Mass   34.96885
   Atom    6 Element Br Has Mass   78.91830
   Molecular Mass:   217.813280 amu
   Principal axes and moments of inertia in amu*Bohr^2:
                             1           2           3
    Eigenvalues --     1020.13923  1943.00619  2963.14541
          X               0.99850    -0.05468    -0.00000
          Y               0.05468     0.99850     0.00000
          Z               0.00000    -0.00000     1.00000
   Rotational Symmetry Number is   1
   The Molecule is an Asymmetric Top
   Translational Enthalpy:        0.889 kcal/mol
   Rotational Enthalpy:           0.889 kcal/mol
   Vibrational Enthalpy:         16.627 kcal/mol
   gas constant (RT):             0.592 kcal/mol
   Translational Entropy:        42.038  cal/mol.K
   Rotational Entropy:           30.152  cal/mol.K
   Vibrational Entropy:          11.061  cal/mol.K

   Total Enthalpy:               18.996 kcal/mol
   Total Entropy:                83.252  cal/mol.K

 ======================================================================

 STANDARD THERMODYNAMIC QUANTITIES FOR ANHARMONIC VIBRATION -- TOSH

   Zero point vibrational energy: ************ kcal/mol

   Vibrational Enthalpy:       Infinity kcal/mol
   Vibrational Entropy:             NaN  cal/mol.K

   Total Enthalpy:             Infinity kcal/mol
   Total Entropy:                   NaN  cal/mol.K

 ======================================================================

 STANDARD THERMODYNAMIC QUANTITIES FOR ANHARMONIC VIBRATION -- VPT2

   Zero point vibrational energy: ************ kcal/mol

   Vibrational Enthalpy:       Infinity kcal/mol
   Vibrational Entropy:             NaN  cal/mol.K

   Total Enthalpy:             Infinity kcal/mol
   Total Entropy:                   NaN  cal/mol.K

 ======================================================================

Archival summary:
1\1\TWL01\FREQ\ProcedureUnspecified\BasisUnspecified\r2l121\taweetha\TueAug2822:41:252018TueAug2822:41:252018\0\\#,FREQ,ProcedureUnspecified,BasisUnspecified,\\0,1\Br\C,1,1.89286\C,2,1.33163,1,124.494\H,3,1.0809,2,121.413,1,180,0\Cl,3,1.73327,2,124.731,1,0,0\Br,2,1.9039,1,116.161,3,-180,0\\\@

 Total job time:  293.66s(wall), 293.34s(cpu) 
 Tue Aug 28 22:41:25 2018

        *************************************************************
        *                                                           *
        *  Thank you very much for using Q-Chem.  Have a nice day.  *
        *                                                           *
        *************************************************************
