# Supplementary material for: Geometric and energetic data from ab initio calculations of haloethene, haloimine, halomethylenephosphine, haloiminophosphine, halodiazene, halodiphosphene and halocyclopropane
Source: Data Brief. 2019 Nov 2;27:104738. doi: 10.1016/j.dib.2019.104738 (PMC6861602; doi:10.1016/j.dib.2019.104738)
Supplement: Multimedia component 2 [file mmc2.zip › CC/B3LYP/ClHCCBrCl.out]

Q-Chem Developer Version!
                  Welcome to Q-Chem
     A Quantum Leap Into The Future Of Chemistry


 Q-Chem 5.1, Q-Chem, Inc., Pleasanton, CA (2018)

 Yihan Shao,  Zhengting Gan,  E. Epifanovsky,  A. T. B. Gilbert,  M. Wormit,  
 J. Kussmann,  A. W. Lange,  A. Behn,  Jia Deng,  Xintian Feng,  D. Ghosh,  
 M. Goldey,  P. R. Horn,  L. D. Jacobson,  I. Kaliman,  T. Kus,  A. Landau,  
 Jie Liu,  E. I. Proynov,  R. M. Richard,  R. P. Steele,  E. J. Sundstrom,  
 H. L. Woodcock III,  P. M. Zimmerman,  D. Zuev,  B. Albrecht,  E. Alguire,  
 S. A. Baeppler,  D. Barton,  Z. Benda,  Y. A. Bernard,  E. J. Berquist,  
 K. B. Bravaya,  H. Burton,  D. Casanova,  Chun-Min Chang,  Yunqing Chen,  
 A. Chien,  K. D. Closser,  M. P. Coons,  S. Coriani,  S. Dasgupta,  
 A. L. Dempwolff,  M. Diedenhofen,  Hainam Do,  R. G. Edgar,  Po-Tung Fang,  
 S. Faraji,  S. Fatehi,  Qingguo Feng,  K. D. Fenk,  J. Fosso-Tande,  
 Qinghui Ge,  A. Ghysels,  G. Gidofalvi,  J. Gomes,  J. Gonthier,  A. Gunina,  
 D. Hait,  M. W. D. Hanson-Heine,  P. H. P. Harbach,  A. W. Hauser,  
 J. E. Herr,  E. G. Hohenstein,  Z. C. Holden,  Kerwin Hui,  B. C. Huynh,  
 T.-C. Jagau,  Hyunjun Ji,  B. Kaduk,  K. Khistyaev,  Jaehoon Kim,  
 P. Klunzinger,  K. Koh,  D. Kosenkov,  L. Koulias,  T. Kowalczyk,  
 C. M. Krauter,  A. Kunitsa,  Ka Un Lao,  A. Laurent,  K. V. Lawler,  
 Joonho Lee,  D. Lefrancois,  S. Lehtola,  D. S. Levine,  Yi-Pei Li,  
 You-Sheng Lin,  Fenglai Liu,  E. Livshits,  A. Luenser,  P. Manohar,  
 E. Mansoor,  S. F. Manzer,  Shan-Ping Mao,  Yuezhi Mao,  N. Mardirossian,  
 A. V. Marenich,  T. Markovich,  L. A. Martinez-Martinez,  S. A. Maurer,  
 N. J. Mayhall,  S. C. McKenzie,  J.-M. Mewes,  A. F. Morrison,  
 J. W. Mullinax,  K. Nanda,  T. S. Nguyen-Beck,  R. Olivares-Amaya,  
 J. A. Parkhill,  T. M. Perrine,  F. Plasser,  P. Pokhilko,  S. Prager,  
 A. Prociuk,  E. Ramos,  D. R. Rehn,  F. Rob,  M. Schneider,  N. Sergueev,  
 S. M. Sharada,  S. Sharma,  D. W. Small,  T. Stauch,  T. Stein,  
 Yu-Chuan Su,  A. J. W. Thom,  A. Tkatchenko,  T. Tsuchimochi,  N. M. Tubman,  
 L. Vogt,  M. L. Vidal,  O. Vydrov,  M. A. Watson,  J. Wenzel,  
 M. de Wergifosse,  T. A. Wesolowski,  A. White,  J. Witte,  A. Yamada,  
 Jun Yang,  K. Yao,  S. Yeganeh,  S. R. Yost,  Zhi-Qiang You,  A. Zech,  
 Igor Ying Zhang,  Xing Zhang,  Yan Zhao,  Ying Zhu,  B. R. Brooks,  
 G. K. L. Chan,  C. J. Cramer,  M. S. Gordon,  W. J. Hehre,  A. Klamt,  
 M. W. Schmidt,  C. D. Sherrill,  D. G. Truhlar,  A. Aspuru-Guzik,  R. Baer,  
 A. T. Bell,  N. A. Besley,  Jeng-Da Chai,  A. E. DePrince, III,  
 R. A. DiStasio Jr.,  A. Dreuw,  B. D. Dunietz,  T. R. Furlani,  
 Chao-Ping Hsu,  Yousung Jung,  Jing Kong,  D. S. Lambrecht,  WanZhen Liang,  
 C. Ochsenfeld,  V. A. Rassolov,  L. V. Slipchenko,  J. E. Subotnik,  
 T. Van Voorhis,  J. M. Herbert,  A. I. Krylov,  P. M. W. Gill,  M. Head-Gordon

 Contributors to earlier versions of Q-Chem not listed above: 
 R. D. Adamson,  B. Austin,  J. Baker,  G. J. O. Beran,  K. Brandhorst,  
 S. T. Brown,  E. F. C. Byrd,  A. K. Chakraborty,  C.-L. Cheng,  
 Siu Hung Chien,  D. M. Chipman,  D. L. Crittenden,  H. Dachsel,  
 R. J. Doerksen,  A. D. Dutoi,  L. Fusti-Molnar,  W. A. Goddard III,  
 A. Golubeva-Zadorozhnaya,  S. R. Gwaltney,  G. Hawkins,  A. Heyden,  
 S. Hirata,  G. Kedziora,  F. J. Keil,  C. Kelley,  Jihan Kim,  R. A. King,  
 R. Z. Khaliullin,  P. P. Korambath,  W. Kurlancheek,  A. M. Lee,  M. S. Lee,  
 S. V. Levchenko,  Ching Yeh Lin,  D. Liotard,  R. C. Lochan,  I. Lotan,  
 P. E. Maslen,  N. Nair,  D. P. O'Neill,  D. Neuhauser,  E. Neuscamman,  
 C. M. Oana,  R. Olson,  B. Peters,  R. Peverati,  P. A. Pieniazek,  
 Y. M. Rhee,  J. Ritchie,  M. A. Rohrdanz,  E. Rosta,  N. J. Russ,  
 H. F. Schaefer III,  N. E. Schultz,  N. Shenvi,  A. C. Simmonett,  A. Sodt,  
 D. Stuck,  K. S. Thanthiriwatte,  V. Vanovschi,  Tao Wang,  A. Warshel,  
 C. F. Williams,  Q. Wu,  X. Xu,  W. Zhang

 Please cite Q-Chem as follows:
 Y. Shao et al., Mol. Phys. 113, 184-215 (2015)
 DOI: 10.1080/00268976.2014.952696

 Q-Chem 5.1.1 for Intel X86 EM64T Linux

 Parts of Q-Chem use Armadillo 8.300.2 (Tropical Shenanigans).
 http://arma.sourceforge.net/

 Q-Chem begins on Tue Aug 28 22:41:25 2018  

Host: 
0

     Scratch files written to /scratch/taweetham/qchem27366//
Input Ideriv = 2
Curr. Ideriv = -1
Max.  Ideriv = 2

Checking the input file for inconsistencies... 	...done.

--------------------------------------------------------------
User input:
--------------------------------------------------------------
ClBrHCl.inp
$molecule
0 1
Br
C  1 1.891112
C  2 1.331873 1 124.728837
H  3 1.081032 2 120.916353 1 -180.000000 0
Cl 3 1.730190 2 124.825161 1 -0.000000 0
Cl 2 1.742959 1 115.618752 3 -180.000000 0
$end

$rem
   JOB_TYPE		OPTIMIZATION
   BASIS		6-311++G**
   EXCHANGE		B3LYP
$end

--------------------------------------------------------------
 ----------------------------------------------------------------
             Standard Nuclear Orientation (Angstroms)
    I     Atom           X                Y                Z
 ----------------------------------------------------------------
    1      Br     -0.5506994310    -1.2760264938    -0.0000000000
    2      C      -0.2347545025     0.5885065305    -0.0000000000
    3      C       0.9712354202     1.1537268366    -0.0000000000
    4      H       1.0805729625     2.2292153241    -0.0000000000
    5      Cl      2.4686655652     0.2869740478    -0.0000000000
    6      Cl     -1.6583701760     1.5941031145     0.0000000000
 ----------------------------------------------------------------
 Molecular Point Group                 Cs    NOp =  2
 Largest Abelian Subgroup              Cs    NOp =  2
 Nuclear Repulsion Energy =   460.5633796738 hartrees
 There are       41 alpha and       41 beta electrons
 Requested basis set is 6-311++G(d,p)
 There are 62 shells and 159 basis functions

 Total QAlloc Memory Limit   2000 MB
 Mega-Array Size       188 MB
 MEM_STATIC part       192 MB
 A cutoff of  1.0D-11 yielded   1635 shell pairs
 There are     11583 function pairs (     12669 Cartesian)
 Smallest overlap matrix eigenvalue = 3.24E-05

 Scale SEOQF with 1.000000e-01/1.000000e-01/1.000000e-01

 Standard Electronic Orientation quadrupole field applied
 Nucleus-field energy     =     0.0000000143 hartrees
 Guess from superposition of atomic densities
 Warning:  Energy on first SCF cycle will be non-variational
 SAD guess density has 82.000000 electrons

 -----------------------------------------------------------------------
  General SCF calculation program by
  Eric Jon Sundstrom, Paul Horn, Yuezhi Mao, Dmitri Zuev, Alec White,
  David Stuck, Shaama M.S., Shane Yost, Joonho Lee, David Small,
  Daniel Levine, Susi Lehtola, Hugh Burton, Evgeny Epifanovsky
 -----------------------------------------------------------------------
 Exchange:     0.2000 Hartree-Fock + 0.0800 Slater + 0.7200 B88
 Correlation:  0.1900 VWN1RPA + 0.8100 LYP
 Using SG-1 standard quadrature grid
 A restricted SCF calculation will be
 performed using DIIS
 SCF converges when DIIS error is below 1.0e-08
 ---------------------------------------
  Cycle       Energy         DIIS error
 ---------------------------------------
    1   -3572.1557052315      4.19e-02  
    2   -3571.3691253040      3.23e-03  
    3   -3571.3461327156      4.09e-03  
    4   -3571.3886674254      1.09e-03  
    5   -3571.3923397495      2.70e-04  
    6   -3571.3924748523      1.28e-04  
    7   -3571.3925261257      2.60e-05  
    8   -3571.3925278391      4.71e-06  
    9   -3571.3925278942      8.11e-07  
   10   -3571.3925278963      2.71e-07  
   11   -3571.3925278965      8.20e-08  
   12   -3571.3925278965      1.37e-08  
   13   -3571.3925278966      3.13e-09  Convergence criterion met
 ---------------------------------------
 SCF time:   CPU 29.91s  wall 30.00s 
 SCF   energy in the final basis set =    -3571.3925278966
 Total energy in the final basis set =    -3571.3925278966

 --------------------------------------------------------------
             Orbital Energies (a.u.) and Symmetries
 --------------------------------------------------------------

 Alpha MOs, Restricted
 -- Occupied --                  
-482.86 -101.59 -101.58  -62.51  -56.33  -56.33  -56.33  -10.31
  1 A'    2 A'    3 A'    4 A'    5 A'    1 A"    6 A'    7 A'                 
-10.263  -9.501  -9.495  -8.721  -7.266  -7.260  -7.255  -7.255
  8 A'    9 A'   10 A'   11 A'   12 A'   13 A'    2 A"   14 A'                 
 -7.250  -7.249  -6.554  -6.540  -6.539  -2.664  -2.661  -2.660
  3 A"   15 A'   16 A'    4 A"   17 A'   18 A'    5 A"   19 A'                 
 -2.649  -2.649  -0.932  -0.887  -0.820  -0.747  -0.583  -0.516
 20 A'    6 A"   21 A'   22 A'   23 A'   24 A'   25 A'   26 A'                 
 -0.489  -0.427  -0.424  -0.369  -0.353  -0.342  -0.329  -0.310
 27 A'    7 A"   28 A'    8 A"   29 A'   30 A'    9 A"   31 A'                 
 -0.267
 10 A"                                                                         
 -- Virtual --                   
 -0.047  -0.044  -0.026  -0.006   0.017   0.030   0.040   0.049
 32 A'   11 A"   33 A'   34 A'   35 A'   36 A'   37 A'   12 A"                 
  0.063   0.067   0.076   0.083   0.095   0.103   0.108   0.121
 38 A'   39 A'   13 A"   14 A"   40 A'   41 A'   42 A'   15 A"                 
  0.122   0.123   0.139   0.140   0.156   0.167   0.186   0.206
 43 A'   44 A'   16 A"   45 A'   46 A'   47 A'   48 A'   49 A'                 
  0.236   0.249   0.279   0.378   0.392   0.411   0.417   0.425
 50 A'   51 A'   52 A'   53 A'   54 A'   17 A"   55 A'   56 A'                 
  0.443   0.447   0.457   0.462   0.477   0.498   0.506   0.533
 18 A"   57 A'   58 A'   19 A"   59 A'   60 A'   20 A"   21 A"                 
  0.557   0.574   0.598   0.604   0.659   0.693   0.731   0.744
 22 A"   61 A'   62 A'   23 A"   63 A'   64 A'   65 A'   66 A'                 
  0.776   0.798   0.822   0.824   0.838   0.865   0.873   0.891
 24 A"   67 A'   25 A"   68 A'   26 A"   27 A"   69 A'   70 A'                 
  0.911   0.935   0.974   1.043   1.111   1.144   1.153   1.179
 71 A'   72 A'   73 A'   74 A'   75 A'   28 A"   76 A'   77 A'                 
  1.278   1.462   1.518   1.586   1.626   1.799   1.801   1.904
 29 A"   30 A"   78 A'   79 A'   80 A'   81 A'   31 A"   82 A'                 
  1.971   1.998   2.031   2.101   2.151   2.233   2.261   2.288
 32 A"   33 A"   83 A'   84 A'   85 A'   34 A"   35 A"   86 A'                 
  2.317   2.362   2.463   2.477   2.620   2.639   2.654   2.829
 87 A'   88 A'   89 A'   90 A'   91 A'   92 A'   36 A"   37 A"                 
  3.009   3.205   3.303   3.738   3.981   4.012   4.057   4.167
 93 A'   94 A'   95 A'   96 A'   38 A"   97 A'   39 A"   98 A'                 
  4.359   6.643   7.536   7.583   7.653   9.691   9.763  23.380
 99 A'  100 A'   40 A"  101 A'  102 A'  103 A'  104 A'  105 A'                 
 24.102  25.771  25.820  25.922  25.982  26.318  26.425  47.914
106 A'   41 A"   42 A"  107 A'  108 A'  109 A'  110 A'  111 A'                 
215.672 215.751 289.731 289.777 289.8781020.709
112 A'  113 A'   43 A"  114 A'  115 A'  116 A'                                 

 Beta MOs, Restricted
 -- Occupied --                  
-482.86 -101.59 -101.58  -62.51  -56.33  -56.33  -56.33  -10.31
  1 A'    2 A'    3 A'    4 A'    5 A'    1 A"    6 A'    7 A'                 
-10.263  -9.501  -9.495  -8.721  -7.266  -7.260  -7.255  -7.255
  8 A'    9 A'   10 A'   11 A'   12 A'   13 A'    2 A"   14 A'                 
 -7.250  -7.249  -6.554  -6.540  -6.539  -2.664  -2.661  -2.660
  3 A"   15 A'   16 A'    4 A"   17 A'   18 A'    5 A"   19 A'                 
 -2.649  -2.649  -0.932  -0.887  -0.820  -0.747  -0.583  -0.516
 20 A'    6 A"   21 A'   22 A'   23 A'   24 A'   25 A'   26 A'                 
 -0.489  -0.427  -0.424  -0.369  -0.353  -0.342  -0.329  -0.310
 27 A'    7 A"   28 A'    8 A"   29 A'   30 A'    9 A"   31 A'                 
 -0.267
 10 A"                                                                         
 -- Virtual --                   
 -0.047  -0.044  -0.026  -0.006   0.017   0.030   0.040   0.049
 32 A'   11 A"   33 A'   34 A'   35 A'   36 A'   37 A'   12 A"                 
  0.063   0.067   0.076   0.083   0.095   0.103   0.108   0.121
 38 A'   39 A'   13 A"   14 A"   40 A'   41 A'   42 A'   15 A"                 
  0.122   0.123   0.139   0.140   0.156   0.167   0.186   0.206
 43 A'   44 A'   16 A"   45 A'   46 A'   47 A'   48 A'   49 A'                 
  0.236   0.249   0.279   0.378   0.392   0.411   0.417   0.425
 50 A'   51 A'   52 A'   53 A'   54 A'   17 A"   55 A'   56 A'                 
  0.443   0.447   0.457   0.462   0.477   0.498   0.506   0.533
 18 A"   57 A'   58 A'   19 A"   59 A'   60 A'   20 A"   21 A"                 
  0.557   0.574   0.598   0.604   0.659   0.693   0.731   0.744
 22 A"   61 A'   62 A'   23 A"   63 A'   64 A'   65 A'   66 A'                 
  0.776   0.798   0.822   0.824   0.838   0.865   0.873   0.891
 24 A"   67 A'   25 A"   68 A'   26 A"   27 A"   69 A'   70 A'                 
  0.911   0.935   0.974   1.043   1.111   1.144   1.153   1.179
 71 A'   72 A'   73 A'   74 A'   75 A'   28 A"   76 A'   77 A'                 
  1.278   1.462   1.518   1.586   1.626   1.799   1.801   1.904
 29 A"   30 A"   78 A'   79 A'   80 A'   81 A'   31 A"   82 A'                 
  1.971   1.998   2.031   2.101   2.151   2.233   2.261   2.288
 32 A"   33 A"   83 A'   84 A'   85 A'   34 A"   35 A"   86 A'                 
  2.317   2.362   2.463   2.477   2.620   2.639   2.654   2.829
 87 A'   88 A'   89 A'   90 A'   91 A'   92 A'   36 A"   37 A"                 
  3.009   3.205   3.303   3.738   3.981   4.012   4.057   4.167
 93 A'   94 A'   95 A'   96 A'   38 A"   97 A'   39 A"   98 A'                 
  4.359   6.643   7.536   7.583   7.653   9.691   9.763  23.380
 99 A'  100 A'   40 A"  101 A'  102 A'  103 A'  104 A'  105 A'                 
 24.102  25.771  25.820  25.922  25.982  26.318  26.425  47.914
106 A'   41 A"   42 A"  107 A'  108 A'  109 A'  110 A'  111 A'                 
215.672 215.751 289.731 289.777 289.8781020.709
112 A'  113 A'   43 A"  114 A'  115 A'  116 A'                                 
 --------------------------------------------------------------

          Ground-State Mulliken Net Atomic Charges

     Atom                 Charge (a.u.)
  ----------------------------------------
      1 Br                   -0.147863
      2 C                     0.072992
      3 C                    -0.701677
      4 H                     0.191379
      5 Cl                    0.268465
      6 Cl                    0.316703
  ----------------------------------------
  Sum of atomic charges =     0.000000

 -----------------------------------------------------------------
                    Cartesian Multipole Moments
 -----------------------------------------------------------------
    Charge (ESU x 10^10)
                 0.0000
    Dipole Moment (Debye)
         X       0.1559      Y       0.6987      Z      -0.0000
       Tot       0.7159
    Quadrupole Moments (Debye-Ang)
        XX     -56.0829     XY       1.1485     YY     -50.9247
        XZ      -0.0000     YZ       0.0000     ZZ     -56.5638
    Octopole Moments (Debye-Ang^2)
       XXX     -15.4671    XXY     -11.0213    XYY      -4.1876
       YYY     -33.3697    XXZ       0.0000    XYZ      -0.0000
       YYZ      -0.0000    XZZ      -5.2045    YZZ     -11.9757
       ZZZ      -0.0000
    Hexadecapole Moments (Debye-Ang^3)
      XXXX    -780.6243   XXXY      -7.7944   XXYY    -207.9826
      XYYY      25.2775   YYYY    -472.5686   XXXZ       0.0000
      XXYZ       0.0000   XYYZ      -0.0000   YYYZ       0.0000
      XXZZ    -149.1799   XYZZ       4.6819   YYZZ     -99.7751
      XZZZ       0.0000   YZZZ       0.0000   ZZZZ     -67.3163
 -----------------------------------------------------------------
 Calculating analytic gradient of the SCF energy
 Gradient of SCF Energy
            1           2           3           4           5           6
    1  -0.0002321   0.0001229   0.0002372  -0.0001317  -0.0001273   0.0001309
    2  -0.0001020  -0.0002717  -0.0000448   0.0002316   0.0001182   0.0000687
    3   0.0000000  -0.0000000   0.0000000  -0.0000000   0.0000000   0.0000000
 Max gradient component =       2.717E-04
 RMS gradient           =       1.363E-04
 Gradient time:  CPU 7.67 s  wall 7.68 s
 Geometry Optimization Parameters
   NAtoms,    NIC,     NZ,  NCons,   NDum,   NFix, NCnnct, MaxDiis
        6      27       6       0       0       0       0       0


** GEOMETRY OPTIMIZATION IN DELOCALIZED INTERNAL COORDINATES **
   Searching for a Minimum

   Optimization Cycle:   1

                       Coordinates (Angstroms)
     ATOM                X               Y               Z
      1  Br       -0.5506994310   -1.2760264938    0.0000000000
      2  C        -0.2347545025    0.5885065305    0.0000000000
      3  C         0.9712354202    1.1537268366    0.0000000000
      4  H         1.0805729625    2.2292153241    0.0000000000
      5  Cl        2.4686655652    0.2869740478    0.0000000000
      6  Cl       -1.6583701760    1.5941031145    0.0000000000
   Point Group: cs    Number of degrees of freedom:     9


   Energy is  -3571.392527897


 Attempting to Generate Delocalized Internal Coordinates

  9 Hessian modes will be used to form the next step
  Hessian Eigenvalues:
     0.160000    0.200779    0.220000    0.250000    0.250000    0.311794
     0.324888    0.358699    0.590655

 Minimum Search - Taking Simple RFO Step
 Searching for Lamda that Minimizes Along All modes
 Value Taken    Lamda =  -0.00000377
 Step Taken.  Stepsize is  0.003965

                             Maximum     Tolerance    Cnvgd?
         Gradient           0.000802      0.000300      NO
         Displacement       0.003363      0.001200      NO
         Energy change     *********      0.000001      NO


 New Cartesian Coordinates Obtained by Inverse Iteration

 Displacement from previous Coordinates is:  0.009905
 ----------------------------------------------------------------
             Standard Nuclear Orientation (Angstroms)
    I     Atom           X                Y                Z
 ----------------------------------------------------------------
    1      Br     -0.5477819930    -1.2749492330     0.0000000000
    2      C      -0.2354263695     0.5898148287     0.0000000000
    3      C       0.9708568309     1.1541765005     0.0000000000
    4      H       1.0824335524     2.2291122288     0.0000000000
    5      Cl      2.4671725395     0.2849499194     0.0000000000
    6      Cl     -1.6606047221     1.5933951151     0.0000000000
 ----------------------------------------------------------------
 Molecular Point Group                 Cs    NOp =  2
 Largest Abelian Subgroup              Cs    NOp =  2
 Nuclear Repulsion Energy =   460.7191101560 hartrees
 There are       41 alpha and       41 beta electrons
 Applying Cartesian multipole field
    Component          Value
    ---------          -----
     (2,0,0)        1.00000E-11
     (0,2,0)        2.00000E-11
     (0,0,2)       -3.00000E-11
 Nucleus-field energy     =     0.0000000143 hartrees
 Requested basis set is 6-311++G(d,p)
 There are 62 shells and 159 basis functions
 A cutoff of  1.0D-11 yielded   1635 shell pairs
 There are     11583 function pairs (     12669 Cartesian)
 Smallest overlap matrix eigenvalue = 3.24E-05
 Guess MOs from SCF MO coefficient file

 -----------------------------------------------------------------------
  General SCF calculation program by
  Eric Jon Sundstrom, Paul Horn, Yuezhi Mao, Dmitri Zuev, Alec White,
  David Stuck, Shaama M.S., Shane Yost, Joonho Lee, David Small,
  Daniel Levine, Susi Lehtola, Hugh Burton, Evgeny Epifanovsky
 -----------------------------------------------------------------------
 Exchange:     0.2000 Hartree-Fock + 0.0800 Slater + 0.7200 B88
 Correlation:  0.1900 VWN1RPA + 0.8100 LYP
 Using SG-1 standard quadrature grid
 A restricted SCF calculation will be
 performed using DIIS
 SCF converges when DIIS error is below 1.0e-08
 ---------------------------------------
  Cycle       Energy         DIIS error
 ---------------------------------------
    1   -3571.3925260875      2.67e-05  
    2   -3571.3925297159      4.68e-06  
    3   -3571.3925297437      4.28e-06  
    4   -3571.3925297980      1.20e-06  
    5   -3571.3925298023      4.41e-07  
    6   -3571.3925298029      1.39e-07  
    7   -3571.3925298029      3.84e-08  
    8   -3571.3925298029      1.79e-08  
    9   -3571.3925298029      2.40e-09  Convergence criterion met
 ---------------------------------------
 SCF time:   CPU 20.64s  wall 21.00s 
 SCF   energy in the final basis set =    -3571.3925298029
 Total energy in the final basis set =    -3571.3925298029

 --------------------------------------------------------------
             Orbital Energies (a.u.) and Symmetries
 --------------------------------------------------------------

 Alpha MOs, Restricted
 -- Occupied --                  
-482.86 -101.59 -101.58  -62.51  -56.33  -56.33  -56.33  -10.31
  1 A'    2 A'    3 A'    4 A'    5 A'    1 A"    6 A'    7 A'                 
-10.263  -9.501  -9.495  -8.721  -7.266  -7.260  -7.255  -7.255
  8 A'    9 A'   10 A'   11 A'   12 A'   13 A'    2 A"   14 A'                 
 -7.250  -7.249  -6.554  -6.540  -6.539  -2.664  -2.661  -2.660
  3 A"   15 A'   16 A'    4 A"   17 A'   18 A'    5 A"   19 A'                 
 -2.649  -2.649  -0.932  -0.887  -0.820  -0.747  -0.583  -0.516
 20 A'    6 A"   21 A'   22 A'   23 A'   24 A'   25 A'   26 A'                 
 -0.489  -0.427  -0.424  -0.369  -0.353  -0.342  -0.329  -0.310
 27 A'    7 A"   28 A'    8 A"   29 A'   30 A'    9 A"   31 A'                 
 -0.267
 10 A"                                                                         
 -- Virtual --                   
 -0.047  -0.044  -0.026  -0.006   0.017   0.030   0.040   0.049
 32 A'   11 A"   33 A'   34 A'   35 A'   36 A'   37 A'   12 A"                 
  0.063   0.067   0.076   0.083   0.095   0.102   0.108   0.121
 38 A'   39 A'   13 A"   14 A"   40 A'   41 A'   42 A'   15 A"                 
  0.122   0.123   0.139   0.140   0.156   0.166   0.186   0.206
 43 A'   44 A'   16 A"   45 A'   46 A'   47 A'   48 A'   49 A'                 
  0.236   0.249   0.279   0.378   0.392   0.411   0.417   0.425
 50 A'   51 A'   52 A'   53 A'   54 A'   17 A"   55 A'   56 A'                 
  0.443   0.447   0.456   0.463   0.477   0.498   0.507   0.533
 18 A"   57 A'   58 A'   19 A"   59 A'   60 A'   20 A"   21 A"                 
  0.557   0.574   0.598   0.604   0.659   0.694   0.731   0.744
 22 A"   61 A'   62 A'   23 A"   63 A'   64 A'   65 A'   66 A'                 
  0.776   0.798   0.822   0.824   0.838   0.865   0.873   0.891
 24 A"   67 A'   25 A"   68 A'   26 A"   27 A"   69 A'   70 A'                 
  0.911   0.934   0.974   1.043   1.111   1.144   1.154   1.179
 71 A'   72 A'   73 A'   74 A'   75 A'   28 A"   76 A'   77 A'                 
  1.278   1.462   1.517   1.587   1.626   1.799   1.801   1.905
 29 A"   30 A"   78 A'   79 A'   80 A'   81 A'   31 A"   82 A'                 
  1.972   1.998   2.031   2.101   2.151   2.233   2.261   2.287
 32 A"   33 A"   83 A'   84 A'   85 A'   34 A"   35 A"   86 A'                 
  2.317   2.363   2.464   2.477   2.620   2.640   2.654   2.829
 87 A'   88 A'   89 A'   90 A'   91 A'   92 A'   36 A"   37 A"                 
  3.009   3.205   3.303   3.738   3.981   4.012   4.057   4.167
 93 A'   94 A'   95 A'   96 A'   38 A"   97 A'   39 A"   98 A'                 
  4.359   6.643   7.536   7.583   7.653   9.691   9.763  23.381
 99 A'  100 A'   40 A"  101 A'  102 A'  103 A'  104 A'  105 A'                 
 24.102  25.771  25.820  25.923  25.981  26.318  26.425  47.914
106 A'   41 A"   42 A"  107 A'  108 A'  109 A'  110 A'  111 A'                 
215.672 215.751 289.731 289.778 289.8781020.709
112 A'  113 A'   43 A"  114 A'  115 A'  116 A'                                 

 Beta MOs, Restricted
 -- Occupied --                  
-482.86 -101.59 -101.58  -62.51  -56.33  -56.33  -56.33  -10.31
  1 A'    2 A'    3 A'    4 A'    5 A'    1 A"    6 A'    7 A'                 
-10.263  -9.501  -9.495  -8.721  -7.266  -7.260  -7.255  -7.255
  8 A'    9 A'   10 A'   11 A'   12 A'   13 A'    2 A"   14 A'                 
 -7.250  -7.249  -6.554  -6.540  -6.539  -2.664  -2.661  -2.660
  3 A"   15 A'   16 A'    4 A"   17 A'   18 A'    5 A"   19 A'                 
 -2.649  -2.649  -0.932  -0.887  -0.820  -0.747  -0.583  -0.516
 20 A'    6 A"   21 A'   22 A'   23 A'   24 A'   25 A'   26 A'                 
 -0.489  -0.427  -0.424  -0.369  -0.353  -0.342  -0.329  -0.310
 27 A'    7 A"   28 A'    8 A"   29 A'   30 A'    9 A"   31 A'                 
 -0.267
 10 A"                                                                         
 -- Virtual --                   
 -0.047  -0.044  -0.026  -0.006   0.017   0.030   0.040   0.049
 32 A'   11 A"   33 A'   34 A'   35 A'   36 A'   37 A'   12 A"                 
  0.063   0.067   0.076   0.083   0.095   0.102   0.108   0.121
 38 A'   39 A'   13 A"   14 A"   40 A'   41 A'   42 A'   15 A"                 
  0.122   0.123   0.139   0.140   0.156   0.166   0.186   0.206
 43 A'   44 A'   16 A"   45 A'   46 A'   47 A'   48 A'   49 A'                 
  0.236   0.249   0.279   0.378   0.392   0.411   0.417   0.425
 50 A'   51 A'   52 A'   53 A'   54 A'   17 A"   55 A'   56 A'                 
  0.443   0.447   0.456   0.463   0.477   0.498   0.507   0.533
 18 A"   57 A'   58 A'   19 A"   59 A'   60 A'   20 A"   21 A"                 
  0.557   0.574   0.598   0.604   0.659   0.694   0.731   0.744
 22 A"   61 A'   62 A'   23 A"   63 A'   64 A'   65 A'   66 A'                 
  0.776   0.798   0.822   0.824   0.838   0.865   0.873   0.891
 24 A"   67 A'   25 A"   68 A'   26 A"   27 A"   69 A'   70 A'                 
  0.911   0.934   0.974   1.043   1.111   1.144   1.154   1.179
 71 A'   72 A'   73 A'   74 A'   75 A'   28 A"   76 A'   77 A'                 
  1.278   1.462   1.517   1.587   1.626   1.799   1.801   1.905
 29 A"   30 A"   78 A'   79 A'   80 A'   81 A'   31 A"   82 A'                 
  1.972   1.998   2.031   2.101   2.151   2.233   2.261   2.287
 32 A"   33 A"   83 A'   84 A'   85 A'   34 A"   35 A"   86 A'                 
  2.317   2.363   2.464   2.477   2.620   2.640   2.654   2.829
 87 A'   88 A'   89 A'   90 A'   91 A'   92 A'   36 A"   37 A"                 
  3.009   3.205   3.303   3.738   3.981   4.012   4.057   4.167
 93 A'   94 A'   95 A'   96 A'   38 A"   97 A'   39 A"   98 A'                 
  4.359   6.643   7.536   7.583   7.653   9.691   9.763  23.381
 99 A'  100 A'   40 A"  101 A'  102 A'  103 A'  104 A'  105 A'                 
 24.102  25.771  25.820  25.923  25.981  26.318  26.425  47.914
106 A'   41 A"   42 A"  107 A'  108 A'  109 A'  110 A'  111 A'                 
215.672 215.751 289.731 289.778 289.8781020.709
112 A'  113 A'   43 A"  114 A'  115 A'  116 A'                                 
 --------------------------------------------------------------

          Ground-State Mulliken Net Atomic Charges

     Atom                 Charge (a.u.)
  ----------------------------------------
      1 Br                   -0.148003
      2 C                     0.073568
      3 C                    -0.702904
      4 H                     0.191602
      5 Cl                    0.268013
      6 Cl                    0.317725
  ----------------------------------------
  Sum of atomic charges =     0.000000

 -----------------------------------------------------------------
                    Cartesian Multipole Moments
 -----------------------------------------------------------------
    Charge (ESU x 10^10)
                 0.0000
    Dipole Moment (Debye)
         X       0.1558      Y       0.7024      Z       0.0000
       Tot       0.7195
    Quadrupole Moments (Debye-Ang)
        XX     -56.0802     XY       1.1392     YY     -50.9228
        XZ       0.0000     YZ       0.0000     ZZ     -56.5635
    Octopole Moments (Debye-Ang^2)
       XXX     -15.5141    XXY     -10.9901    XYY      -4.1535
       YYY     -33.3508    XXZ       0.0000    XYZ      -0.0000
       YYZ       0.0000    XZZ      -5.2085    YZZ     -11.9682
       ZZZ       0.0000
    Hexadecapole Moments (Debye-Ang^3)
      XXXX    -780.3010   XXXY      -7.3437   XXYY    -207.8239
      XYYY      25.7752   YYYY    -472.1346   XXXZ       0.0000
      XXYZ       0.0000   XYYZ      -0.0000   YYYZ       0.0000
      XXZZ    -149.1224   XYZZ       4.8575   YYZZ     -99.6937
      XZZZ       0.0000   YZZZ       0.0000   ZZZZ     -67.3169
 -----------------------------------------------------------------
 Calculating analytic gradient of the SCF energy
 Gradient of SCF Energy
            1           2           3           4           5           6
    1   0.0000185   0.0001423   0.0001309  -0.0000705  -0.0001135  -0.0001077
    2   0.0001316  -0.0002112  -0.0000172   0.0000074   0.0000033   0.0000860
    3  -0.0000000   0.0000000  -0.0000000   0.0000000  -0.0000000  -0.0000000
 Max gradient component =       2.112E-04
 RMS gradient           =       8.721E-05
 Gradient time:  CPU 7.69 s  wall 7.70 s
 Geometry Optimization Parameters
   NAtoms,    NIC,     NZ,  NCons,   NDum,   NFix, NCnnct, MaxDiis
        6      27       6       0       0       0       0       0

 Cartesian Hessian Update
 Hessian Updated using BFGS Update


** GEOMETRY OPTIMIZATION IN DELOCALIZED INTERNAL COORDINATES **
   Searching for a Minimum

   Optimization Cycle:   2

                       Coordinates (Angstroms)
     ATOM                X               Y               Z
      1  Br       -0.5477819930   -1.2749492330    0.0000000000
      2  C        -0.2354263695    0.5898148287    0.0000000000
      3  C         0.9708568309    1.1541765005    0.0000000000
      4  H         1.0824335524    2.2291122288    0.0000000000
      5  Cl        2.4671725395    0.2849499194    0.0000000000
      6  Cl       -1.6606047221    1.5933951151    0.0000000000
   Point Group: cs    Number of degrees of freedom:     9


   Energy is  -3571.392529803

 Hessian Updated using BFGS Update

  9 Hessian modes will be used to form the next step
  Hessian Eigenvalues:
     0.142222    0.199110    0.220945    0.249518    0.255222    0.320503
     0.338142    0.364593    0.595430

 Minimum Search - Taking Simple RFO Step
 Searching for Lamda that Minimizes Along All modes
 Value Taken    Lamda =   0.00000000
 Step Taken.  Stepsize is  0.001212

                             Maximum     Tolerance    Cnvgd?
         Gradient           0.000188      0.000300     YES
         Displacement       0.000760      0.001200     YES
         Energy change     -0.000002      0.000001      NO


                       Distance Matrix (Angstroms)
             Br(  1)   C (  2)   C (  3)   H (  4)   Cl(  5)
   C (  2)  1.890744
   C (  3)  2.864771  1.331774
   H (  4)  3.864719  2.103343  1.080711
   Cl(  5)  3.394589  2.719740  1.730467  2.386895
   Cl(  6)  3.076650  1.743074  2.667865  2.815741  4.330193

 Final energy is   -3571.3925298029126     


 ******************************
 **  OPTIMIZATION CONVERGED  **
 ******************************

                       Coordinates (Angstroms)
     ATOM                X               Y               Z
      1  Br       -0.5477819930   -1.2749492330    0.0000000000
      2  C        -0.2354263695    0.5898148287    0.0000000000
      3  C         0.9708568309    1.1541765005    0.0000000000
      4  H         1.0824335524    2.2291122288    0.0000000000
      5  Cl        2.4671725395    0.2849499194    0.0000000000
      6  Cl       -1.6606047221    1.5933951151    0.0000000000

Z-matrix Print:
$molecule
0 1
Br
C  1 1.890744
C  2 1.331774 1 124.581625
H  3 1.080711 2 120.998619 1 -180.000000 0
Cl 3 1.730467 2 124.774591 1 -0.000000 0
Cl 2 1.743074 1 115.643392 3 -180.000000 0
$end


 --------------------------------------------------------------
             Orbital Energies (a.u.) and Symmetries
 --------------------------------------------------------------

 Alpha MOs, Restricted
 -- Occupied --                  
-482.86 -101.59 -101.58  -62.51  -56.33  -56.33  -56.33  -10.31
  1 A'    2 A'    3 A'    4 A'    5 A'    1 A"    6 A'    7 A'                 
-10.263  -9.501  -9.495  -8.721  -7.266  -7.260  -7.255  -7.255
  8 A'    9 A'   10 A'   11 A'   12 A'   13 A'    2 A"   14 A'                 
 -7.250  -7.249  -6.554  -6.540  -6.539  -2.664  -2.661  -2.660
  3 A"   15 A'   16 A'    4 A"   17 A'   18 A'    5 A"   19 A'                 
 -2.649  -2.649  -0.932  -0.887  -0.820  -0.747  -0.583  -0.516
 20 A'    6 A"   21 A'   22 A'   23 A'   24 A'   25 A'   26 A'                 
 -0.489  -0.427  -0.424  -0.369  -0.353  -0.342  -0.329  -0.310
 27 A'    7 A"   28 A'    8 A"   29 A'   30 A'    9 A"   31 A'                 
 -0.267
 10 A"                                                                         
 -- Virtual --                   
 -0.047  -0.044  -0.026  -0.006   0.017   0.030   0.040   0.049
 32 A'   11 A"   33 A'   34 A'   35 A'   36 A'   37 A'   12 A"                 
  0.063   0.067   0.076   0.083   0.095   0.102   0.108   0.121
 38 A'   39 A'   13 A"   14 A"   40 A'   41 A'   42 A'   15 A"                 
  0.122   0.123   0.139   0.140   0.156   0.166   0.186   0.206
 43 A'   44 A'   16 A"   45 A'   46 A'   47 A'   48 A'   49 A'                 
  0.236   0.249   0.279   0.378   0.392   0.411   0.417   0.425
 50 A'   51 A'   52 A'   53 A'   54 A'   17 A"   55 A'   56 A'                 
  0.443   0.447   0.456   0.463   0.477   0.498   0.507   0.533
 18 A"   57 A'   58 A'   19 A"   59 A'   60 A'   20 A"   21 A"                 
  0.557   0.574   0.598   0.604   0.659   0.694   0.731   0.744
 22 A"   61 A'   62 A'   23 A"   63 A'   64 A'   65 A'   66 A'                 
  0.776   0.798   0.822   0.824   0.838   0.865   0.873   0.891
 24 A"   67 A'   25 A"   68 A'   26 A"   27 A"   69 A'   70 A'                 
  0.911   0.934   0.974   1.043   1.111   1.144   1.154   1.179
 71 A'   72 A'   73 A'   74 A'   75 A'   28 A"   76 A'   77 A'                 
  1.278   1.462   1.517   1.587   1.626   1.799   1.801   1.905
 29 A"   30 A"   78 A'   79 A'   80 A'   81 A'   31 A"   82 A'                 
  1.972   1.998   2.031   2.101   2.151   2.233   2.261   2.287
 32 A"   33 A"   83 A'   84 A'   85 A'   34 A"   35 A"   86 A'                 
  2.317   2.363   2.464   2.477   2.620   2.640   2.654   2.829
 87 A'   88 A'   89 A'   90 A'   91 A'   92 A'   36 A"   37 A"                 
  3.009   3.205   3.303   3.738   3.981   4.012   4.057   4.167
 93 A'   94 A'   95 A'   96 A'   38 A"   97 A'   39 A"   98 A'                 
  4.359   6.643   7.536   7.583   7.653   9.691   9.763  23.381
 99 A'  100 A'   40 A"  101 A'  102 A'  103 A'  104 A'  105 A'                 
 24.102  25.771  25.820  25.923  25.981  26.318  26.425  47.914
106 A'   41 A"   42 A"  107 A'  108 A'  109 A'  110 A'  111 A'                 
215.672 215.751 289.731 289.778 289.8781020.709
112 A'  113 A'   43 A"  114 A'  115 A'  116 A'                                 

 Beta MOs, Restricted
 -- Occupied --                  
-482.86 -101.59 -101.58  -62.51  -56.33  -56.33  -56.33  -10.31
  1 A'    2 A'    3 A'    4 A'    5 A'    1 A"    6 A'    7 A'                 
-10.263  -9.501  -9.495  -8.721  -7.266  -7.260  -7.255  -7.255
  8 A'    9 A'   10 A'   11 A'   12 A'   13 A'    2 A"   14 A'                 
 -7.250  -7.249  -6.554  -6.540  -6.539  -2.664  -2.661  -2.660
  3 A"   15 A'   16 A'    4 A"   17 A'   18 A'    5 A"   19 A'                 
 -2.649  -2.649  -0.932  -0.887  -0.820  -0.747  -0.583  -0.516
 20 A'    6 A"   21 A'   22 A'   23 A'   24 A'   25 A'   26 A'                 
 -0.489  -0.427  -0.424  -0.369  -0.353  -0.342  -0.329  -0.310
 27 A'    7 A"   28 A'    8 A"   29 A'   30 A'    9 A"   31 A'                 
 -0.267
 10 A"                                                                         
 -- Virtual --                   
 -0.047  -0.044  -0.026  -0.006   0.017   0.030   0.040   0.049
 32 A'   11 A"   33 A'   34 A'   35 A'   36 A'   37 A'   12 A"                 
  0.063   0.067   0.076   0.083   0.095   0.102   0.108   0.121
 38 A'   39 A'   13 A"   14 A"   40 A'   41 A'   42 A'   15 A"                 
  0.122   0.123   0.139   0.140   0.156   0.166   0.186   0.206
 43 A'   44 A'   16 A"   45 A'   46 A'   47 A'   48 A'   49 A'                 
  0.236   0.249   0.279   0.378   0.392   0.411   0.417   0.425
 50 A'   51 A'   52 A'   53 A'   54 A'   17 A"   55 A'   56 A'                 
  0.443   0.447   0.456   0.463   0.477   0.498   0.507   0.533
 18 A"   57 A'   58 A'   19 A"   59 A'   60 A'   20 A"   21 A"                 
  0.557   0.574   0.598   0.604   0.659   0.694   0.731   0.744
 22 A"   61 A'   62 A'   23 A"   63 A'   64 A'   65 A'   66 A'                 
  0.776   0.798   0.822   0.824   0.838   0.865   0.873   0.891
 24 A"   67 A'   25 A"   68 A'   26 A"   27 A"   69 A'   70 A'                 
  0.911   0.934   0.974   1.043   1.111   1.144   1.154   1.179
 71 A'   72 A'   73 A'   74 A'   75 A'   28 A"   76 A'   77 A'                 
  1.278   1.462   1.517   1.587   1.626   1.799   1.801   1.905
 29 A"   30 A"   78 A'   79 A'   80 A'   81 A'   31 A"   82 A'                 
  1.972   1.998   2.031   2.101   2.151   2.233   2.261   2.287
 32 A"   33 A"   83 A'   84 A'   85 A'   34 A"   35 A"   86 A'                 
  2.317   2.363   2.464   2.477   2.620   2.640   2.654   2.829
 87 A'   88 A'   89 A'   90 A'   91 A'   92 A'   36 A"   37 A"                 
  3.009   3.205   3.303   3.738   3.981   4.012   4.057   4.167
 93 A'   94 A'   95 A'   96 A'   38 A"   97 A'   39 A"   98 A'                 
  4.359   6.643   7.536   7.583   7.653   9.691   9.763  23.381
 99 A'  100 A'   40 A"  101 A'  102 A'  103 A'  104 A'  105 A'                 
 24.102  25.771  25.820  25.923  25.981  26.318  26.425  47.914
106 A'   41 A"   42 A"  107 A'  108 A'  109 A'  110 A'  111 A'                 
215.672 215.751 289.731 289.778 289.8781020.709
112 A'  113 A'   43 A"  114 A'  115 A'  116 A'                                 
 --------------------------------------------------------------

          Ground-State Mulliken Net Atomic Charges

     Atom                 Charge (a.u.)
  ----------------------------------------
      1 Br                   -0.148003
      2 C                     0.073568
      3 C                    -0.702904
      4 H                     0.191602
      5 Cl                    0.268013
      6 Cl                    0.317725
  ----------------------------------------
  Sum of atomic charges =     0.000000

 -----------------------------------------------------------------
                    Cartesian Multipole Moments
 -----------------------------------------------------------------
    Charge (ESU x 10^10)
                 0.0000
    Dipole Moment (Debye)
         X       0.1558      Y       0.7024      Z       0.0000
       Tot       0.7195
    Quadrupole Moments (Debye-Ang)
        XX     -56.0802     XY       1.1392     YY     -50.9228
        XZ       0.0000     YZ       0.0000     ZZ     -56.5635
    Octopole Moments (Debye-Ang^2)
       XXX     -15.5141    XXY     -10.9901    XYY      -4.1535
       YYY     -33.3508    XXZ       0.0000    XYZ      -0.0000
       YYZ       0.0000    XZZ      -5.2085    YZZ     -11.9682
       ZZZ       0.0000
    Hexadecapole Moments (Debye-Ang^3)
      XXXX    -780.3010   XXXY      -7.3437   XXYY    -207.8239
      XYYY      25.7752   YYYY    -472.1346   XXXZ       0.0000
      XXYZ       0.0000   XYYZ      -0.0000   YYYZ       0.0000
      XXZZ    -149.1224   XYZZ       4.8575   YYZZ     -99.6937
      XZZZ       0.0000   YZZZ       0.0000   ZZZZ     -67.3169
 -----------------------------------------------------------------
Archival summary:
1\1\TWL01\OPT\ProcedureUnspecified\BasisUnspecified\r1l221\taweetha\TueAug2822:42:322018TueAug2822:42:322018\0\\#,OPT,ProcedureUnspecified,BasisUnspecified,\\0,1\Br\C,1,1.89074\C,2,1.33177,1,124.582\H,3,1.08071,2,120.999,1,-180,0\Cl,3,1.73047,2,124.775,1,-0,0\Cl,2,1.74307,1,115.643,3,-180,0\\\@

 Total job time:  66.22s(wall), 66.13s(cpu) 
 Tue Aug 28 22:42:32 2018

        *************************************************************
        *                                                           *
        *  Thank you very much for using Q-Chem.  Have a nice day.  *
        *                                                           *
        *************************************************************


 
User input: 2 of 2 
 
Q-Chem Developer Version!
                  Welcome to Q-Chem
     A Quantum Leap Into The Future Of Chemistry


 Q-Chem 5.1, Q-Chem, Inc., Pleasanton, CA (2018)

 Yihan Shao,  Zhengting Gan,  E. Epifanovsky,  A. T. B. Gilbert,  M. Wormit,  
 J. Kussmann,  A. W. Lange,  A. Behn,  Jia Deng,  Xintian Feng,  D. Ghosh,  
 M. Goldey,  P. R. Horn,  L. D. Jacobson,  I. Kaliman,  T. Kus,  A. Landau,  
 Jie Liu,  E. I. Proynov,  R. M. Richard,  R. P. Steele,  E. J. Sundstrom,  
 H. L. Woodcock III,  P. M. Zimmerman,  D. Zuev,  B. Albrecht,  E. Alguire,  
 S. A. Baeppler,  D. Barton,  Z. Benda,  Y. A. Bernard,  E. J. Berquist,  
 K. B. Bravaya,  H. Burton,  D. Casanova,  Chun-Min Chang,  Yunqing Chen,  
 A. Chien,  K. D. Closser,  M. P. Coons,  S. Coriani,  S. Dasgupta,  
 A. L. Dempwolff,  M. Diedenhofen,  Hainam Do,  R. G. Edgar,  Po-Tung Fang,  
 S. Faraji,  S. Fatehi,  Qingguo Feng,  K. D. Fenk,  J. Fosso-Tande,  
 Qinghui Ge,  A. Ghysels,  G. Gidofalvi,  J. Gomes,  J. Gonthier,  A. Gunina,  
 D. Hait,  M. W. D. Hanson-Heine,  P. H. P. Harbach,  A. W. Hauser,  
 J. E. Herr,  E. G. Hohenstein,  Z. C. Holden,  Kerwin Hui,  B. C. Huynh,  
 T.-C. Jagau,  Hyunjun Ji,  B. Kaduk,  K. Khistyaev,  Jaehoon Kim,  
 P. Klunzinger,  K. Koh,  D. Kosenkov,  L. Koulias,  T. Kowalczyk,  
 C. M. Krauter,  A. Kunitsa,  Ka Un Lao,  A. Laurent,  K. V. Lawler,  
 Joonho Lee,  D. Lefrancois,  S. Lehtola,  D. S. Levine,  Yi-Pei Li,  
 You-Sheng Lin,  Fenglai Liu,  E. Livshits,  A. Luenser,  P. Manohar,  
 E. Mansoor,  S. F. Manzer,  Shan-Ping Mao,  Yuezhi Mao,  N. Mardirossian,  
 A. V. Marenich,  T. Markovich,  L. A. Martinez-Martinez,  S. A. Maurer,  
 N. J. Mayhall,  S. C. McKenzie,  J.-M. Mewes,  A. F. Morrison,  
 J. W. Mullinax,  K. Nanda,  T. S. Nguyen-Beck,  R. Olivares-Amaya,  
 J. A. Parkhill,  T. M. Perrine,  F. Plasser,  P. Pokhilko,  S. Prager,  
 A. Prociuk,  E. Ramos,  D. R. Rehn,  F. Rob,  M. Schneider,  N. Sergueev,  
 S. M. Sharada,  S. Sharma,  D. W. Small,  T. Stauch,  T. Stein,  
 Yu-Chuan Su,  A. J. W. Thom,  A. Tkatchenko,  T. Tsuchimochi,  N. M. Tubman,  
 L. Vogt,  M. L. Vidal,  O. Vydrov,  M. A. Watson,  J. Wenzel,  
 M. de Wergifosse,  T. A. Wesolowski,  A. White,  J. Witte,  A. Yamada,  
 Jun Yang,  K. Yao,  S. Yeganeh,  S. R. Yost,  Zhi-Qiang You,  A. Zech,  
 Igor Ying Zhang,  Xing Zhang,  Yan Zhao,  Ying Zhu,  B. R. Brooks,  
 G. K. L. Chan,  C. J. Cramer,  M. S. Gordon,  W. J. Hehre,  A. Klamt,  
 M. W. Schmidt,  C. D. Sherrill,  D. G. Truhlar,  A. Aspuru-Guzik,  R. Baer,  
 A. T. Bell,  N. A. Besley,  Jeng-Da Chai,  A. E. DePrince, III,  
 R. A. DiStasio Jr.,  A. Dreuw,  B. D. Dunietz,  T. R. Furlani,  
 Chao-Ping Hsu,  Yousung Jung,  Jing Kong,  D. S. Lambrecht,  WanZhen Liang,  
 C. Ochsenfeld,  V. A. Rassolov,  L. V. Slipchenko,  J. E. Subotnik,  
 T. Van Voorhis,  J. M. Herbert,  A. I. Krylov,  P. M. W. Gill,  M. Head-Gordon

 Contributors to earlier versions of Q-Chem not listed above: 
 R. D. Adamson,  B. Austin,  J. Baker,  G. J. O. Beran,  K. Brandhorst,  
 S. T. Brown,  E. F. C. Byrd,  A. K. Chakraborty,  C.-L. Cheng,  
 Siu Hung Chien,  D. M. Chipman,  D. L. Crittenden,  H. Dachsel,  
 R. J. Doerksen,  A. D. Dutoi,  L. Fusti-Molnar,  W. A. Goddard III,  
 A. Golubeva-Zadorozhnaya,  S. R. Gwaltney,  G. Hawkins,  A. Heyden,  
 S. Hirata,  G. Kedziora,  F. J. Keil,  C. Kelley,  Jihan Kim,  R. A. King,  
 R. Z. Khaliullin,  P. P. Korambath,  W. Kurlancheek,  A. M. Lee,  M. S. Lee,  
 S. V. Levchenko,  Ching Yeh Lin,  D. Liotard,  R. C. Lochan,  I. Lotan,  
 P. E. Maslen,  N. Nair,  D. P. O'Neill,  D. Neuhauser,  E. Neuscamman,  
 C. M. Oana,  R. Olson,  B. Peters,  R. Peverati,  P. A. Pieniazek,  
 Y. M. Rhee,  J. Ritchie,  M. A. Rohrdanz,  E. Rosta,  N. J. Russ,  
 H. F. Schaefer III,  N. E. Schultz,  N. Shenvi,  A. C. Simmonett,  A. Sodt,  
 D. Stuck,  K. S. Thanthiriwatte,  V. Vanovschi,  Tao Wang,  A. Warshel,  
 C. F. Williams,  Q. Wu,  X. Xu,  W. Zhang

 Please cite Q-Chem as follows:
 Y. Shao et al., Mol. Phys. 113, 184-215 (2015)
 DOI: 10.1080/00268976.2014.952696

 Q-Chem 5.1.1 for Intel X86 EM64T Linux

 Parts of Q-Chem use Armadillo 8.300.2 (Tropical Shenanigans).
 http://arma.sourceforge.net/

 Q-Chem begins on Tue Aug 28 22:42:32 2018  

Host: 
0

     Scratch files written to /scratch/taweetham/qchem27366//
The previous job contains 0 fragments, simply inherited here
Input Ideriv = 2
Curr. Ideriv = -1
Max.  Ideriv = 2

Checking the input file for inconsistencies... 	...done.

--------------------------------------------------------------
User input:
--------------------------------------------------------------

$molecule
read
$end

$rem
   SCF_GUESS 	READ
   JOB_TYPE 	FREQUENCY
   BASIS 	6-311++G**
   EXCHANGE 	B3LYP	
   SET_ITER 100

   SET_CONV 5
$end


--------------------------------------------------------------
 ----------------------------------------------------------------
             Standard Nuclear Orientation (Angstroms)
    I     Atom           X                Y                Z
 ----------------------------------------------------------------
    1      Br     -0.5411691762    -1.2779702507     0.0000000000
    2      C      -0.2390897800     0.5884860386     0.0000000000
    3      C       0.9640665052     1.1594835951    -0.0000000000
    4      H       1.0697205757     2.2350176030    -0.0000000000
    5      Cl      2.4651473861     0.2985122029    -0.0000000000
    6      Cl     -1.6697744308     1.5842009365     0.0000000000
 ----------------------------------------------------------------
 Molecular Point Group                 Cs    NOp =  2
 Largest Abelian Subgroup              Cs    NOp =  2
 Nuclear Repulsion Energy =   460.7191101560 hartrees
 There are       41 alpha and       41 beta electrons
 Requested basis set is 6-311++G(d,p)
 There are 62 shells and 159 basis functions

 Total QAlloc Memory Limit   2000 MB
 Mega-Array Size       188 MB
 MEM_STATIC part       192 MB

                       Distance Matrix (Angstroms)
             Br(  1)   C (  2)   C (  3)   H (  4)   Cl(  5)
   C (  2)  1.890744
   C (  3)  2.864771  1.331774
   H (  4)  3.864719  2.103343  1.080711
   Cl(  5)  3.394589  2.719740  1.730467  2.386895
   Cl(  6)  3.076650  1.743074  2.667865  2.815741  4.330193

 A cutoff of  1.0D-11 yielded   1635 shell pairs
 There are     11583 function pairs (     12669 Cartesian)
 Smallest overlap matrix eigenvalue = 3.24E-05
 Guess MOs from SCF MO coefficient file

 -----------------------------------------------------------------------
  General SCF calculation program by
  Eric Jon Sundstrom, Paul Horn, Yuezhi Mao, Dmitri Zuev, Alec White,
  David Stuck, Shaama M.S., Shane Yost, Joonho Lee, David Small,
  Daniel Levine, Susi Lehtola, Hugh Burton, Evgeny Epifanovsky
 -----------------------------------------------------------------------
 Exchange:     0.2000 Hartree-Fock + 0.0800 Slater + 0.7200 B88
 Correlation:  0.1900 VWN1RPA + 0.8100 LYP
 Using SG-1 standard quadrature grid
 A restricted SCF calculation will be
 performed using DIIS
 SCF converges when DIIS error is below 1.0e-08
 ---------------------------------------
  Cycle       Energy         DIIS error
 ---------------------------------------
    1   -3571.3924747479      1.11e-04  
    2   -3571.3925290243      1.10e-05  
    3   -3571.3925292865      1.10e-05  
    4   -3571.3925296270      3.44e-06  
    5   -3571.3925296577      1.57e-06  
    6   -3571.3925296641      4.35e-07  
    7   -3571.3925296646      1.56e-07  
    8   -3571.3925296647      1.51e-08  
    9   -3571.3925296647      7.23e-09  Convergence criterion met
 ---------------------------------------
 SCF time:   CPU 21.05s  wall 21.00s 
 SCF   energy in the final basis set =    -3571.3925296647
 Total energy in the final basis set =    -3571.3925296647

 --------------------------------------------------------------
             Orbital Energies (a.u.) and Symmetries
 --------------------------------------------------------------

 Alpha MOs, Restricted
 -- Occupied --                  
-482.86 -101.59 -101.58  -62.51  -56.33  -56.33  -56.33  -10.31
  1 A'    2 A'    3 A'    4 A'    5 A'    1 A"    6 A'    7 A'                 
-10.263  -9.501  -9.495  -8.721  -7.266  -7.260  -7.255  -7.255
  8 A'    9 A'   10 A'   11 A'   12 A'   13 A'    2 A"   14 A'                 
 -7.250  -7.249  -6.554  -6.540  -6.539  -2.664  -2.661  -2.660
  3 A"   15 A'   16 A'    4 A"   17 A'   18 A'    5 A"   19 A'                 
 -2.649  -2.649  -0.932  -0.887  -0.820  -0.747  -0.583  -0.516
 20 A'    6 A"   21 A'   22 A'   23 A'   24 A'   25 A'   26 A'                 
 -0.489  -0.427  -0.424  -0.369  -0.353  -0.342  -0.329  -0.310
 27 A'    7 A"   28 A'    8 A"   29 A'   30 A'    9 A"   31 A'                 
 -0.267
 10 A"                                                                         
 -- Virtual --                   
 -0.047  -0.044  -0.026  -0.006   0.017   0.030   0.040   0.049
 32 A'   11 A"   33 A'   34 A'   35 A'   36 A'   37 A'   12 A"                 
  0.063   0.067   0.076   0.083   0.095   0.102   0.108   0.121
 38 A'   39 A'   13 A"   14 A"   40 A'   41 A'   42 A'   15 A"                 
  0.122   0.123   0.139   0.140   0.156   0.166   0.186   0.206
 43 A'   44 A'   16 A"   45 A'   46 A'   47 A'   48 A'   49 A'                 
  0.236   0.249   0.279   0.378   0.392   0.411   0.417   0.425
 50 A'   51 A'   52 A'   53 A'   54 A'   17 A"   55 A'   56 A'                 
  0.443   0.447   0.456   0.463   0.477   0.498   0.507   0.533
 18 A"   57 A'   58 A'   19 A"   59 A'   60 A'   20 A"   21 A"                 
  0.557   0.574   0.598   0.604   0.659   0.694   0.731   0.744
 22 A"   61 A'   62 A'   23 A"   63 A'   64 A'   65 A'   66 A'                 
  0.776   0.798   0.822   0.824   0.838   0.865   0.873   0.891
 24 A"   67 A'   25 A"   68 A'   26 A"   27 A"   69 A'   70 A'                 
  0.911   0.934   0.974   1.043   1.111   1.144   1.154   1.179
 71 A'   72 A'   73 A'   74 A'   75 A'   28 A"   76 A'   77 A'                 
  1.278   1.462   1.517   1.587   1.626   1.799   1.801   1.905
 29 A"   30 A"   78 A'   79 A'   80 A'   81 A'   31 A"   82 A'                 
  1.972   1.998   2.031   2.101   2.151   2.233   2.261   2.287
 32 A"   33 A"   83 A'   84 A'   85 A'   34 A"   35 A"   86 A'                 
  2.317   2.363   2.464   2.477   2.620   2.640   2.654   2.829
 87 A'   88 A'   89 A'   90 A'   91 A'   92 A'   36 A"   37 A"                 
  3.009   3.205   3.303   3.738   3.981   4.012   4.057   4.167
 93 A'   94 A'   95 A'   96 A'   38 A"   97 A'   39 A"   98 A'                 
  4.359   6.643   7.536   7.583   7.653   9.691   9.763  23.381
 99 A'  100 A'   40 A"  101 A'  102 A'  103 A'  104 A'  105 A'                 
 24.102  25.771  25.820  25.923  25.981  26.318  26.425  47.914
106 A'   41 A"   42 A"  107 A'  108 A'  109 A'  110 A'  111 A'                 
215.672 215.751 289.731 289.778 289.8781020.709
112 A'  113 A'   43 A"  114 A'  115 A'  116 A'                                 

 Beta MOs, Restricted
 -- Occupied --                  
-482.86 -101.59 -101.58  -62.51  -56.33  -56.33  -56.33  -10.31
  1 A'    2 A'    3 A'    4 A'    5 A'    1 A"    6 A'    7 A'                 
-10.263  -9.501  -9.495  -8.721  -7.266  -7.260  -7.255  -7.255
  8 A'    9 A'   10 A'   11 A'   12 A'   13 A'    2 A"   14 A'                 
 -7.250  -7.249  -6.554  -6.540  -6.539  -2.664  -2.661  -2.660
  3 A"   15 A'   16 A'    4 A"   17 A'   18 A'    5 A"   19 A'                 
 -2.649  -2.649  -0.932  -0.887  -0.820  -0.747  -0.583  -0.516
 20 A'    6 A"   21 A'   22 A'   23 A'   24 A'   25 A'   26 A'                 
 -0.489  -0.427  -0.424  -0.369  -0.353  -0.342  -0.329  -0.310
 27 A'    7 A"   28 A'    8 A"   29 A'   30 A'    9 A"   31 A'                 
 -0.267
 10 A"                                                                         
 -- Virtual --                   
 -0.047  -0.044  -0.026  -0.006   0.017   0.030   0.040   0.049
 32 A'   11 A"   33 A'   34 A'   35 A'   36 A'   37 A'   12 A"                 
  0.063   0.067   0.076   0.083   0.095   0.102   0.108   0.121
 38 A'   39 A'   13 A"   14 A"   40 A'   41 A'   42 A'   15 A"                 
  0.122   0.123   0.139   0.140   0.156   0.166   0.186   0.206
 43 A'   44 A'   16 A"   45 A'   46 A'   47 A'   48 A'   49 A'                 
  0.236   0.249   0.279   0.378   0.392   0.411   0.417   0.425
 50 A'   51 A'   52 A'   53 A'   54 A'   17 A"   55 A'   56 A'                 
  0.443   0.447   0.456   0.463   0.477   0.498   0.507   0.533
 18 A"   57 A'   58 A'   19 A"   59 A'   60 A'   20 A"   21 A"                 
  0.557   0.574   0.598   0.604   0.659   0.694   0.731   0.744
 22 A"   61 A'   62 A'   23 A"   63 A'   64 A'   65 A'   66 A'                 
  0.776   0.798   0.822   0.824   0.838   0.865   0.873   0.891
 24 A"   67 A'   25 A"   68 A'   26 A"   27 A"   69 A'   70 A'                 
  0.911   0.934   0.974   1.043   1.111   1.144   1.154   1.179
 71 A'   72 A'   73 A'   74 A'   75 A'   28 A"   76 A'   77 A'                 
  1.278   1.462   1.517   1.587   1.626   1.799   1.801   1.905
 29 A"   30 A"   78 A'   79 A'   80 A'   81 A'   31 A"   82 A'                 
  1.972   1.998   2.031   2.101   2.151   2.233   2.261   2.287
 32 A"   33 A"   83 A'   84 A'   85 A'   34 A"   35 A"   86 A'                 
  2.317   2.363   2.464   2.477   2.620   2.640   2.654   2.829
 87 A'   88 A'   89 A'   90 A'   91 A'   92 A'   36 A"   37 A"                 
  3.009   3.205   3.303   3.738   3.981   4.012   4.057   4.167
 93 A'   94 A'   95 A'   96 A'   38 A"   97 A'   39 A"   98 A'                 
  4.359   6.643   7.536   7.583   7.653   9.691   9.763  23.381
 99 A'  100 A'   40 A"  101 A'  102 A'  103 A'  104 A'  105 A'                 
 24.102  25.771  25.820  25.923  25.981  26.318  26.425  47.914
106 A'   41 A"   42 A"  107 A'  108 A'  109 A'  110 A'  111 A'                 
215.672 215.751 289.731 289.778 289.8781020.709
112 A'  113 A'   43 A"  114 A'  115 A'  116 A'                                 
 --------------------------------------------------------------

          Ground-State Mulliken Net Atomic Charges

     Atom                 Charge (a.u.)
  ----------------------------------------
      1 Br                   -0.147989
      2 C                     0.073513
      3 C                    -0.702861
      4 H                     0.191598
      5 Cl                    0.268007
      6 Cl                    0.317732
  ----------------------------------------
  Sum of atomic charges =     0.000000

 -----------------------------------------------------------------
                    Cartesian Multipole Moments
 -----------------------------------------------------------------
    Charge (ESU x 10^10)
                 0.0000
    Dipole Moment (Debye)
         X       0.1520      Y       0.7032      Z       0.0000
       Tot       0.7194
    Quadrupole Moments (Debye-Ang)
        XX     -56.0928     XY       1.1104     YY     -50.9103
        XZ      -0.0000     YZ       0.0000     ZZ     -56.5635
    Octopole Moments (Debye-Ang^2)
       XXX     -15.2619    XXY     -11.0294    XYY      -4.0696
       YYY     -33.4158    XXZ       0.0000    XYZ      -0.0000
       YYZ       0.0000    XZZ      -5.1189    YZZ     -11.9954
       ZZZ       0.0000
    Hexadecapole Moments (Debye-Ang^3)
      XXXX    -780.1051   XXXY      -8.1902   XXYY    -208.1852
      XYYY      24.9512   YYYY    -471.5727   XXXZ      -0.0000
      XXYZ       0.0000   XYYZ      -0.0000   YYYZ       0.0000
      XXZZ    -149.1701   XYZZ       4.5900   YYZZ     -99.6412
      XZZZ      -0.0000   YZZZ       0.0000   ZZZZ     -67.3171
 -----------------------------------------------------------------
 Calculating MO derivatives via CPSCF
   1         3          18      0.140986    0.041301
   2         3          18      0.018170    0.004687
   3         3          18      0.002134    0.000648
   4        19           2      0.000105    0.000056
   5        21           0      0.000000    0.000000    Roots Converged
 Time for AOints: 9.4 s (CPU) 9.4 s (wall)
 ------------------------------------------------------------------------------
                     AOints        : Timing summary (seconds)
 ------------------------------------------------------------------------------
     job step          cpu (% of tot)      sys (% of tot)     wall (% of tot)
 ------------------------------------------------------------------------------
  cpscf_lag         0.8180E+02 (52.0)   0.1190E-03 (19.8)   0.8189E+02 (52.0)
  iterzp            0.6588E+02 (41.9)   0.4820E-03 (80.1)   0.6595E+02 (41.9)
  make_fx           0.0000E+00 ( 0.0)   0.0000E+00 ( 0.0)   0.0000E+00 ( 0.0)
  AOints            0.9427E+01 ( 6.0)   0.1000E-05 ( 0.2)   0.9432E+01 ( 6.0)
 ------------------------------------------------------------------------------
   Grand Totals     0.1573E+03          0.6020E-03          0.1574E+03
 ------------------------------------------------------------------------------
 Calculating analytic Hessian of the SCF energy
 Polarizability Matrix (a.u.)
            1           2           3
    1 -87.9573854   1.3544192  -0.0000000
    2   1.3544192 -73.6927661   0.0000000
    3  -0.0000000   0.0000000 -40.6526914

 Direct stationary perturbation theory relativistic correction:

 rels  =      18.363582878999
 relv  =     -62.605795712256
 rel2e =      10.339734704674
 E_rel =     -33.902478128583

 Hessian of the SCF Energy
            1           2           3           4           5           6
    1   0.0398010   0.0303716  -0.0000000  -0.0330484  -0.0202009   0.0000000
    2   0.0303716   0.2062306   0.0000000  -0.0346108  -0.1466746  -0.0000000
    3  -0.0000000   0.0000000   0.0093769  -0.0000000   0.0000000  -0.0208829
    4  -0.0330484  -0.0346108  -0.0000000   0.6292195   0.1533374   0.0000000
    5  -0.0202009  -0.1466746   0.0000000   0.1533374   0.3856393   0.0000000
    6   0.0000000  -0.0000000  -0.0208829   0.0000000   0.0000000   0.0766635
    7  -0.0010497  -0.0038756   0.0000000  -0.4302960  -0.1788427   0.0000000
    8  -0.0232488  -0.0313861  -0.0000000  -0.1857425  -0.1638663  -0.0000000
    9   0.0000000  -0.0000000   0.0051199  -0.0000000  -0.0000000  -0.0456770
   10  -0.0026831  -0.0024214  -0.0000000  -0.0004398  -0.0250587   0.0000000
   11  -0.0002627   0.0013144   0.0000000   0.0002576  -0.0087979   0.0000000
   12  -0.0000000  -0.0000000   0.0055268   0.0000000  -0.0000000   0.0062222
   13  -0.0027652  -0.0009546   0.0000000  -0.0360485   0.0211523  -0.0000000
   14  -0.0050796   0.0011826   0.0000000   0.0013279   0.0017116   0.0000000
   15  -0.0000000   0.0000000  -0.0023005   0.0000000  -0.0000000   0.0043800
   16  -0.0002547   0.0114908  -0.0000000  -0.1293868   0.0496126  -0.0000000
   17   0.0184205  -0.0306669   0.0000000   0.0654304  -0.0680121  -0.0000000
   18  -0.0000000  -0.0000000   0.0031598  -0.0000000  -0.0000000  -0.0207057
            7           8           9          10          11          12
    1  -0.0010497  -0.0232488   0.0000000  -0.0026831  -0.0002627  -0.0000000
    2  -0.0038756  -0.0313861  -0.0000000  -0.0024214   0.0013144  -0.0000000
    3   0.0000000  -0.0000000   0.0051199  -0.0000000   0.0000000   0.0055268
    4  -0.4302960  -0.1857425  -0.0000000  -0.0004398   0.0002576   0.0000000
    5  -0.1788427  -0.1638663  -0.0000000  -0.0250587  -0.0087979  -0.0000000
    6   0.0000000  -0.0000000  -0.0456770   0.0000000   0.0000000   0.0062222
    7   0.6536059   0.1553874   0.0000000  -0.0460858  -0.0407577  -0.0000000
    8   0.1553874   0.6223773   0.0000000  -0.0346272  -0.3477871   0.0000000
    9   0.0000000   0.0000000   0.0865716  -0.0000000  -0.0000000  -0.0307199
   10  -0.0460858  -0.0346272  -0.0000000   0.0615143   0.0345779   0.0000000
   11  -0.0407577  -0.3477871  -0.0000000   0.0345779   0.3606631   0.0000000
   12  -0.0000000   0.0000000  -0.0307199   0.0000000   0.0000000   0.0195970
   13  -0.1411644   0.0653310  -0.0000000  -0.0112372   0.0046738   0.0000000
   14   0.0647728  -0.0816226  -0.0000000   0.0281618  -0.0068133  -0.0000000
   15  -0.0000000   0.0000000  -0.0205312   0.0000000   0.0000000   0.0028867
   16  -0.0350100   0.0229002  -0.0000000  -0.0010685   0.0015110  -0.0000000
   17   0.0033158   0.0022848   0.0000000  -0.0006324   0.0014208  -0.0000000
   18  -0.0000000   0.0000000   0.0052366   0.0000000  -0.0000000  -0.0035127
           13          14          15          16          17          18
    1  -0.0027652  -0.0050796  -0.0000000  -0.0002547   0.0184205  -0.0000000
    2  -0.0009546   0.0011826   0.0000000   0.0114908  -0.0306669  -0.0000000
    3   0.0000000   0.0000000  -0.0023005  -0.0000000   0.0000000   0.0031598
    4  -0.0360485   0.0013279   0.0000000  -0.1293868   0.0654304  -0.0000000
    5   0.0211523   0.0017116  -0.0000000   0.0496126  -0.0680121  -0.0000000
    6  -0.0000000   0.0000000   0.0043800  -0.0000000  -0.0000000  -0.0207057
    7  -0.1411644   0.0647728  -0.0000000  -0.0350100   0.0033158  -0.0000000
    8   0.0653310  -0.0816226   0.0000000   0.0229002   0.0022848   0.0000000
    9  -0.0000000  -0.0000000  -0.0205312  -0.0000000   0.0000000   0.0052366
   10  -0.0112372   0.0281618   0.0000000  -0.0010685  -0.0006324   0.0000000
   11   0.0046738  -0.0068133   0.0000000   0.0015110   0.0014208  -0.0000000
   12   0.0000000  -0.0000000   0.0028867  -0.0000000  -0.0000000  -0.0035127
   13   0.1963383  -0.0895640   0.0000000  -0.0051230  -0.0006386  -0.0000000
   14  -0.0895640   0.0847384  -0.0000000   0.0003811   0.0008032  -0.0000000
   15   0.0000000  -0.0000000   0.0104572   0.0000000   0.0000000   0.0051079
   16  -0.0051230   0.0003811   0.0000000   0.1708430  -0.0858957   0.0000000
   17  -0.0006386   0.0008032   0.0000000  -0.0858957   0.0941703   0.0000000
   18  -0.0000000  -0.0000000   0.0051079   0.0000000   0.0000000   0.0107142
 Gradient time:  CPU 211.43 s  wall 211.62 s
 **********************************************************************
 **                                                                  **
 **                       VIBRATIONAL ANALYSIS                       **
 **                       --------------------                       **
 **                                                                  **
 **        VIBRATIONAL FREQUENCIES (CM**-1) AND NORMAL MODES         **
 **     FORCE CONSTANTS (mDYN/ANGSTROM) AND REDUCED MASSES (AMU)     **
 **                  INFRARED INTENSITIES (KM/MOL)                   **
 **                                                                  **
 **********************************************************************


 Mode:                 1                      2                      3
 Frequency:       143.95                 208.31                 231.50
 Force Cnst:      0.4648                 0.1677                 0.9770
 Red. Mass:      38.0731                 6.5576                30.9405
 IR Active:          YES                    YES                    YES
 IR Intens:        0.478                  0.278                  0.512
 Raman Active:       YES                    YES                    YES
               X      Y      Z        X      Y      Z        X      Y      Z
 Br        -0.374 -0.187 -0.000    0.000 -0.000  0.009    0.124 -0.325 -0.000
 C          0.160 -0.245  0.000   -0.000 -0.000  0.289   -0.255 -0.106 -0.000
 C          0.103 -0.102 -0.000   -0.000 -0.000  0.514   -0.296 -0.051 -0.000
 H         -0.243 -0.066 -0.000   -0.000 -0.000  0.775   -0.401 -0.043 -0.000
 Cl         0.487  0.584 -0.000   -0.000  0.000 -0.167   -0.280  0.147  0.000
 Cl         0.275 -0.040 -0.000    0.000  0.000 -0.151    0.200  0.641  0.000
 TransDip  -0.001 -0.022 -0.000    0.000 -0.000  0.017    0.015 -0.017 -0.000

 Mode:                 4                      5                      6
 Frequency:       372.19                 440.48                 532.82
 Force Cnst:      2.1657                 0.5508                 1.4329
 Red. Mass:      26.5353                 4.8185                 8.5669
 IR Active:          YES                    YES                    YES
 IR Intens:        0.183                  6.041                  9.431
 Raman Active:       YES                    YES                    YES
               X      Y      Z        X      Y      Z        X      Y      Z
 Br        -0.042  0.054 -0.000    0.000  0.000 -0.029   -0.040 -0.128 -0.000
 C          0.223 -0.080  0.000   -0.000 -0.000  0.538    0.268  0.356  0.000
 C         -0.038  0.302 -0.000   -0.000  0.000 -0.214    0.261  0.512  0.000
 H         -0.228  0.319 -0.000   -0.000  0.000 -0.814    0.432  0.506 -0.000
 Cl        -0.518  0.113 -0.000    0.000 -0.000  0.016   -0.018 -0.046 -0.000
 Cl         0.556 -0.320 -0.000   -0.000  0.000 -0.038   -0.085  0.022 -0.000
 TransDip  -0.013  0.003 -0.000   -0.000 -0.000 -0.079    0.033  0.093 -0.000

 Mode:                 7                      8                      9
 Frequency:       808.93                 816.17                 890.04
 Force Cnst:      0.5114                 4.4393                 3.0502
 Red. Mass:       1.3263                11.3111                 6.5353
 IR Active:          YES                    YES                    YES
 IR Intens:       27.806                134.577                 94.530
 Raman Active:       YES                    YES                    YES
               X      Y      Z        X      Y      Z        X      Y      Z
 Br         0.000  0.000  0.002   -0.001  0.014  0.000    0.000 -0.027 -0.000
 C         -0.000 -0.000  0.061    0.476 -0.248  0.000   -0.237  0.519  0.000
 C         -0.000  0.000 -0.158    0.508 -0.377 -0.000    0.159 -0.329 -0.000
 H         -0.000  0.000  0.986    0.315 -0.363  0.000    0.622 -0.376  0.000
 Cl         0.000 -0.000  0.007   -0.195  0.116  0.000   -0.046  0.064  0.000
 Cl         0.000 -0.000 -0.006   -0.150  0.077 -0.000    0.054 -0.058 -0.000
 TransDip  -0.000 -0.000  0.169    0.337 -0.156  0.000    0.019  0.311  0.000

 Mode:                10                     11                     12
 Frequency:      1273.75                1631.47                3220.17
 Force Cnst:      1.0967                14.5279                 6.6727
 Red. Mass:       1.1473                 9.2639                 1.0922
 IR Active:          YES                    YES                    YES
 IR Intens:       11.221                  6.723                 13.686
 Raman Active:       YES                    YES                    YES
               X      Y      Z        X      Y      Z        X      Y      Z
 Br        -0.000  0.002  0.000    0.002  0.007  0.000    0.000  0.000 -0.000
 C         -0.038 -0.086 -0.000   -0.560 -0.262 -0.000    0.006  0.001  0.000
 C         -0.041  0.042  0.000    0.574  0.192  0.000   -0.015 -0.086 -0.000
 H          0.991 -0.073  0.000   -0.321  0.383 -0.000    0.113  0.990  0.000
 Cl        -0.002  0.011 -0.000   -0.015  0.003 -0.000   -0.000  0.000  0.000
 Cl         0.001  0.001  0.000    0.013 -0.005  0.000   -0.000  0.000 -0.000
 TransDip  -0.073 -0.079  0.000    0.007 -0.083  0.000    0.107  0.051 -0.000

 STANDARD THERMODYNAMIC QUANTITIES AT   298.15 K  AND     1.00 ATM

   This Molecule has  0 Imaginary Frequencies
   Zero point vibrational energy:       15.110 kcal/mol

   Atom    1 Element Br Has Mass   78.91830
   Atom    2 Element C  Has Mass   12.00000
   Atom    3 Element C  Has Mass   12.00000
   Atom    4 Element H  Has Mass    1.00783
   Atom    5 Element Cl Has Mass   34.96885
   Atom    6 Element Cl Has Mass   34.96885
   Molecular Mass:   173.863830 amu
   Principal axes and moments of inertia in amu*Bohr^2:
                             1           2           3
    Eigenvalues --      872.28761  1235.52230  2107.80991
          X               0.99988    -0.01572     0.00000
          Y               0.01572     0.99988     0.00000
          Z               0.00000    -0.00000     1.00000
   Rotational Symmetry Number is   1
   The Molecule is an Asymmetric Top
   Translational Enthalpy:        0.889 kcal/mol
   Rotational Enthalpy:           0.889 kcal/mol
   Vibrational Enthalpy:         16.833 kcal/mol
   gas constant (RT):             0.592 kcal/mol
   Translational Entropy:        41.367  cal/mol.K
   Rotational Entropy:           29.209  cal/mol.K
   Vibrational Entropy:           9.730  cal/mol.K

   Total Enthalpy:               19.203 kcal/mol
   Total Entropy:                80.305  cal/mol.K

 ======================================================================

 STANDARD THERMODYNAMIC QUANTITIES FOR ANHARMONIC VIBRATION -- TOSH

   Zero point vibrational energy: ************ kcal/mol

   Vibrational Enthalpy:       Infinity kcal/mol
   Vibrational Entropy:             NaN  cal/mol.K

   Total Enthalpy:             Infinity kcal/mol
   Total Entropy:                   NaN  cal/mol.K

 ======================================================================

 STANDARD THERMODYNAMIC QUANTITIES FOR ANHARMONIC VIBRATION -- VPT2

   Zero point vibrational energy: ************ kcal/mol

   Vibrational Enthalpy:       Infinity kcal/mol
   Vibrational Entropy:             NaN  cal/mol.K

   Total Enthalpy:             Infinity kcal/mol
   Total Entropy:                   NaN  cal/mol.K

 ======================================================================

Archival summary:
1\1\TWL01\FREQ\ProcedureUnspecified\BasisUnspecified\r1l221\taweetha\TueAug2822:46:242018TueAug2822:46:242018\0\\#,FREQ,ProcedureUnspecified,BasisUnspecified,\\0,1\Br\C,1,1.89074\C,2,1.33177,1,124.582\H,3,1.08071,2,120.999,1,-180,0\Cl,3,1.73047,2,124.775,1,-0,0\Cl,2,1.74307,1,115.643,3,180,0\\\@

 Total job time:  232.77s(wall), 232.57s(cpu) 
 Tue Aug 28 22:46:24 2018

        *************************************************************
        *                                                           *
        *  Thank you very much for using Q-Chem.  Have a nice day.  *
        *                                                           *
        *************************************************************
