# Supplementary material for: Geometric and energetic data from ab initio calculations of haloethene, haloimine, halomethylenephosphine, haloiminophosphine, halodiazene, halodiphosphene and halocyclopropane
Source: Data Brief. 2019 Nov 2;27:104738. doi: 10.1016/j.dib.2019.104738 (PMC6861602; doi:10.1016/j.dib.2019.104738)
Supplement: Multimedia component 2 [file mmc2.zip › CC/B3LYP/ClHCCBrI.out]

Q-Chem Developer Version!
                  Welcome to Q-Chem
     A Quantum Leap Into The Future Of Chemistry


 Q-Chem 5.1, Q-Chem, Inc., Pleasanton, CA (2018)

 Yihan Shao,  Zhengting Gan,  E. Epifanovsky,  A. T. B. Gilbert,  M. Wormit,  
 J. Kussmann,  A. W. Lange,  A. Behn,  Jia Deng,  Xintian Feng,  D. Ghosh,  
 M. Goldey,  P. R. Horn,  L. D. Jacobson,  I. Kaliman,  T. Kus,  A. Landau,  
 Jie Liu,  E. I. Proynov,  R. M. Richard,  R. P. Steele,  E. J. Sundstrom,  
 H. L. Woodcock III,  P. M. Zimmerman,  D. Zuev,  B. Albrecht,  E. Alguire,  
 S. A. Baeppler,  D. Barton,  Z. Benda,  Y. A. Bernard,  E. J. Berquist,  
 K. B. Bravaya,  H. Burton,  D. Casanova,  Chun-Min Chang,  Yunqing Chen,  
 A. Chien,  K. D. Closser,  M. P. Coons,  S. Coriani,  S. Dasgupta,  
 A. L. Dempwolff,  M. Diedenhofen,  Hainam Do,  R. G. Edgar,  Po-Tung Fang,  
 S. Faraji,  S. Fatehi,  Qingguo Feng,  K. D. Fenk,  J. Fosso-Tande,  
 Qinghui Ge,  A. Ghysels,  G. Gidofalvi,  J. Gomes,  J. Gonthier,  A. Gunina,  
 D. Hait,  M. W. D. Hanson-Heine,  P. H. P. Harbach,  A. W. Hauser,  
 J. E. Herr,  E. G. Hohenstein,  Z. C. Holden,  Kerwin Hui,  B. C. Huynh,  
 T.-C. Jagau,  Hyunjun Ji,  B. Kaduk,  K. Khistyaev,  Jaehoon Kim,  
 P. Klunzinger,  K. Koh,  D. Kosenkov,  L. Koulias,  T. Kowalczyk,  
 C. M. Krauter,  A. Kunitsa,  Ka Un Lao,  A. Laurent,  K. V. Lawler,  
 Joonho Lee,  D. Lefrancois,  S. Lehtola,  D. S. Levine,  Yi-Pei Li,  
 You-Sheng Lin,  Fenglai Liu,  E. Livshits,  A. Luenser,  P. Manohar,  
 E. Mansoor,  S. F. Manzer,  Shan-Ping Mao,  Yuezhi Mao,  N. Mardirossian,  
 A. V. Marenich,  T. Markovich,  L. A. Martinez-Martinez,  S. A. Maurer,  
 N. J. Mayhall,  S. C. McKenzie,  J.-M. Mewes,  A. F. Morrison,  
 J. W. Mullinax,  K. Nanda,  T. S. Nguyen-Beck,  R. Olivares-Amaya,  
 J. A. Parkhill,  T. M. Perrine,  F. Plasser,  P. Pokhilko,  S. Prager,  
 A. Prociuk,  E. Ramos,  D. R. Rehn,  F. Rob,  M. Schneider,  N. Sergueev,  
 S. M. Sharada,  S. Sharma,  D. W. Small,  T. Stauch,  T. Stein,  
 Yu-Chuan Su,  A. J. W. Thom,  A. Tkatchenko,  T. Tsuchimochi,  N. M. Tubman,  
 L. Vogt,  M. L. Vidal,  O. Vydrov,  M. A. Watson,  J. Wenzel,  
 M. de Wergifosse,  T. A. Wesolowski,  A. White,  J. Witte,  A. Yamada,  
 Jun Yang,  K. Yao,  S. Yeganeh,  S. R. Yost,  Zhi-Qiang You,  A. Zech,  
 Igor Ying Zhang,  Xing Zhang,  Yan Zhao,  Ying Zhu,  B. R. Brooks,  
 G. K. L. Chan,  C. J. Cramer,  M. S. Gordon,  W. J. Hehre,  A. Klamt,  
 M. W. Schmidt,  C. D. Sherrill,  D. G. Truhlar,  A. Aspuru-Guzik,  R. Baer,  
 A. T. Bell,  N. A. Besley,  Jeng-Da Chai,  A. E. DePrince, III,  
 R. A. DiStasio Jr.,  A. Dreuw,  B. D. Dunietz,  T. R. Furlani,  
 Chao-Ping Hsu,  Yousung Jung,  Jing Kong,  D. S. Lambrecht,  WanZhen Liang,  
 C. Ochsenfeld,  V. A. Rassolov,  L. V. Slipchenko,  J. E. Subotnik,  
 T. Van Voorhis,  J. M. Herbert,  A. I. Krylov,  P. M. W. Gill,  M. Head-Gordon

 Contributors to earlier versions of Q-Chem not listed above: 
 R. D. Adamson,  B. Austin,  J. Baker,  G. J. O. Beran,  K. Brandhorst,  
 S. T. Brown,  E. F. C. Byrd,  A. K. Chakraborty,  C.-L. Cheng,  
 Siu Hung Chien,  D. M. Chipman,  D. L. Crittenden,  H. Dachsel,  
 R. J. Doerksen,  A. D. Dutoi,  L. Fusti-Molnar,  W. A. Goddard III,  
 A. Golubeva-Zadorozhnaya,  S. R. Gwaltney,  G. Hawkins,  A. Heyden,  
 S. Hirata,  G. Kedziora,  F. J. Keil,  C. Kelley,  Jihan Kim,  R. A. King,  
 R. Z. Khaliullin,  P. P. Korambath,  W. Kurlancheek,  A. M. Lee,  M. S. Lee,  
 S. V. Levchenko,  Ching Yeh Lin,  D. Liotard,  R. C. Lochan,  I. Lotan,  
 P. E. Maslen,  N. Nair,  D. P. O'Neill,  D. Neuhauser,  E. Neuscamman,  
 C. M. Oana,  R. Olson,  B. Peters,  R. Peverati,  P. A. Pieniazek,  
 Y. M. Rhee,  J. Ritchie,  M. A. Rohrdanz,  E. Rosta,  N. J. Russ,  
 H. F. Schaefer III,  N. E. Schultz,  N. Shenvi,  A. C. Simmonett,  A. Sodt,  
 D. Stuck,  K. S. Thanthiriwatte,  V. Vanovschi,  Tao Wang,  A. Warshel,  
 C. F. Williams,  Q. Wu,  X. Xu,  W. Zhang

 Please cite Q-Chem as follows:
 Y. Shao et al., Mol. Phys. 113, 184-215 (2015)
 DOI: 10.1080/00268976.2014.952696

 Q-Chem 5.1.1 for Intel X86 EM64T Linux

 Parts of Q-Chem use Armadillo 8.300.2 (Tropical Shenanigans).
 http://arma.sourceforge.net/

 Q-Chem begins on Tue Aug 28 22:46:24 2018  

Host: 
0

     Scratch files written to /scratch/taweetham/qchem27496//
Input Ideriv = 2
Curr. Ideriv = -1
Max.  Ideriv = 2

Checking the input file for inconsistencies... 	...done.

--------------------------------------------------------------
User input:
--------------------------------------------------------------
ClBrHI.inp
$molecule
0 1
I 
C  1 2.131929
C  2 1.331355 1 119.632961
H  3 1.080182 2 121.784068 1 -0.000000 0
Cl 3 1.735590 2 124.754176 1 -180.000000 0
Br 2 1.894345 1 116.457807 3 -180.000000 0
$end

$rem
   JOB_TYPE		OPTIMIZATION
   BASIS		6-311++G**
   EXCHANGE		B3LYP
$end

--------------------------------------------------------------
 ----------------------------------------------------------------
             Standard Nuclear Orientation (Angstroms)
    I     Atom           X                Y                Z
 ----------------------------------------------------------------
    1      I       1.8045335564     0.2274162866    -0.0000000000
    2      C      -0.3273634070     0.2391038349    -0.0000000000
    3      C      -0.9792872317     1.3999231416    -0.0000000000
    4      H      -0.4573025537     2.3456108010    -0.0000000000
    5      Cl     -2.7070736053     1.5643217288    -0.0000000000
    6      Br     -1.1806520232    -1.4521801496     0.0000000000
 ----------------------------------------------------------------
 Molecular Point Group                 Cs    NOp =  2
 Largest Abelian Subgroup              Cs    NOp =  2
 Nuclear Repulsion Energy =   800.5016094571 hartrees
 There are       59 alpha and       59 beta electrons
 Requested basis set is 6-311++G(d,p)
 There are 73 shells and 191 basis functions

 Total QAlloc Memory Limit   2000 MB
 Mega-Array Size       188 MB
 MEM_STATIC part       192 MB
 A cutoff of  1.0D-11 yielded   2091 shell pairs
 There are     15312 function pairs (     17122 Cartesian)
 Smallest overlap matrix eigenvalue = 3.75E-05

 Scale SEOQF with 1.000000e-01/1.000000e-01/1.000000e-01

 Standard Electronic Orientation quadrupole field applied
 Nucleus-field energy     =     0.0000000223 hartrees
 Guess from superposition of atomic densities
 Warning:  Energy on first SCF cycle will be non-variational
 SAD guess density has 118.000000 electrons

 -----------------------------------------------------------------------
  General SCF calculation program by
  Eric Jon Sundstrom, Paul Horn, Yuezhi Mao, Dmitri Zuev, Alec White,
  David Stuck, Shaama M.S., Shane Yost, Joonho Lee, David Small,
  Daniel Levine, Susi Lehtola, Hugh Burton, Evgeny Epifanovsky
 -----------------------------------------------------------------------
 Exchange:     0.2000 Hartree-Fock + 0.0800 Slater + 0.7200 B88
 Correlation:  0.1900 VWN1RPA + 0.8100 LYP
 Using SG-1 standard quadrature grid
 A restricted SCF calculation will be
 performed using DIIS
 SCF converges when DIIS error is below 1.0e-08
 ---------------------------------------
  Cycle       Energy         DIIS error
 ---------------------------------------
    1  -10031.3239247024      3.77e-02  
    2  -10030.6621078202      2.81e-03  
    3  -10030.6403362971      3.42e-03  
    4  -10030.6831530761      8.12e-04  
    5  -10030.6863629356      1.60e-04  
    6  -10030.6864133590      9.17e-05  
    7  -10030.6864461182      2.97e-05  
    8  -10030.6864501375      4.60e-06  
    9  -10030.6864502173      1.11e-06  
   10  -10030.6864502204      2.56e-07  
   11  -10030.6864502209      7.46e-08  
   12  -10030.6864502209      1.85e-08  
   13  -10030.6864502207      5.99e-09  Convergence criterion met
 ---------------------------------------
 SCF time:   CPU 45.58s  wall 55.00s 
 SCF   energy in the final basis set =   -10030.6864502207
 Total energy in the final basis set =   -10030.6864502207

 --------------------------------------------------------------
             Orbital Energies (a.u.) and Symmetries
 --------------------------------------------------------------

 Alpha MOs, Restricted
 -- Occupied --                  
******* -482.86 -176.32 -165.73 -165.72 -165.72 -101.58  -62.51
  1 A'    2 A'    3 A'    4 A'    1 A"    5 A'    6 A'    7 A'                 
-56.331 -56.327 -56.327 -35.820 -31.313 -31.307 -31.307 -22.964
  8 A'    2 A"    9 A'   10 A'   11 A'    3 A"   12 A'   13 A'                 
-22.962 -22.962 -22.957 -22.957 -10.290 -10.264  -9.493  -8.719
 14 A'    4 A"   15 A'    5 A"   16 A'   17 A'   18 A'   19 A'                 
 -7.258  -7.249  -7.248  -6.551  -6.537  -6.537  -6.369  -4.782
 20 A'    6 A"   21 A'   22 A'    7 A"   23 A'   24 A'   25 A'                 
 -4.766  -4.766  -2.662  -2.658  -2.658  -2.647  -2.647  -2.048
 26 A'    8 A"   27 A'    9 A"   28 A'   10 A"   29 A'   30 A'                 
 -2.043  -2.043  -2.029  -2.029  -0.909  -0.843  -0.762  -0.672
 31 A'   11 A"   12 A"   32 A'   33 A'   34 A'   35 A'   36 A'                 
 -0.574  -0.490  -0.474  -0.410  -0.391  -0.349  -0.340  -0.316
 37 A'   38 A'   39 A'   13 A"   40 A'   14 A"   41 A'   42 A'                 
 -0.300  -0.284  -0.260
 15 A"   43 A'   16 A"                                                         
 -- Virtual --                   
 -0.082  -0.045  -0.041  -0.004   0.018   0.027   0.050   0.054
 44 A'   17 A"   45 A'   46 A'   47 A'   48 A'   49 A'   18 A"                 
  0.070   0.074   0.076   0.098   0.099   0.107   0.117   0.129
 50 A'   51 A'   19 A"   52 A'   20 A"   53 A'   54 A'   55 A'                 
  0.132   0.134   0.148   0.172   0.175   0.206   0.227   0.229
 21 A"   56 A'   57 A'   58 A'   59 A'   60 A'   22 A"   61 A'                 
  0.266   0.307   0.371   0.387   0.389   0.399   0.404   0.417
 62 A'   63 A'   64 A'   65 A'   23 A"   24 A"   66 A'   25 A"                 
  0.422   0.437   0.450   0.457   0.470   0.500   0.501   0.535
 67 A'   68 A'   69 A'   26 A"   70 A'   27 A"   71 A'   28 A"                 
  0.548   0.561   0.582   0.625   0.654   0.679   0.684   0.716
 72 A'   29 A"   73 A'   74 A'   75 A'   76 A'   30 A"   77 A'                 
  0.749   0.797   0.802   0.847   0.855   0.864   0.917   0.938
 78 A'   31 A"   79 A'   32 A"   80 A'   81 A'   82 A'   83 A'                 
  0.981   1.070   1.088   1.146   1.270   1.300   1.336   1.369
 84 A'   85 A'   33 A"   86 A'   34 A"   35 A"   87 A'   88 A'                 
  1.443   1.497   1.595   1.640   1.775   1.800   1.837   1.976
 36 A"   89 A'   90 A'   91 A'   92 A'   37 A"   93 A'   38 A"                 
  1.997   2.031   2.105   2.160   2.251   2.283   2.353   2.468
 39 A"   94 A'   95 A'   96 A'   40 A"   97 A'   98 A'   99 A'                 
  2.565   2.625   2.641   2.828   2.909   3.128   3.278   3.682
100 A'  101 A'   41 A"   42 A"  102 A'  103 A'  104 A'  105 A'                 
  3.950   3.980   3.983   3.989   4.013   4.063   4.071   4.152
 43 A"  106 A'   44 A"   45 A"  107 A'  108 A'   46 A"  109 A'                 
  4.263   4.370   4.405   5.989   6.039   6.069   6.636   7.536
110 A'  111 A'  112 A'   47 A"  113 A'  114 A'  115 A'   48 A"                 
  7.577   7.661   9.723  23.389  24.117  25.799  25.927  26.341
116 A'  117 A'  118 A'  119 A'  120 A'   49 A"  121 A'  122 A'                 
 27.845  28.330  28.369  28.375  28.521  28.534  28.542  28.586
123 A'   50 A"  124 A'  125 A'   51 A"  126 A'   52 A"  127 A'                 
 28.676  47.903 127.873 127.904 127.925 151.641 215.706 289.731
128 A'  129 A'   53 A"  130 A'  131 A'  132 A'  133 A'   54 A"                 
289.770 289.8861020.6951901.804
134 A'  135 A'  136 A'  137 A'                                                 

 Beta MOs, Restricted
 -- Occupied --                  
******* -482.86 -176.32 -165.73 -165.72 -165.72 -101.58  -62.51
  1 A'    2 A'    3 A'    4 A'    1 A"    5 A'    6 A'    7 A'                 
-56.331 -56.327 -56.327 -35.820 -31.313 -31.307 -31.307 -22.964
  8 A'    2 A"    9 A'   10 A'   11 A'    3 A"   12 A'   13 A'                 
-22.962 -22.962 -22.957 -22.957 -10.290 -10.264  -9.493  -8.719
 14 A'    4 A"   15 A'    5 A"   16 A'   17 A'   18 A'   19 A'                 
 -7.258  -7.249  -7.248  -6.551  -6.537  -6.537  -6.369  -4.782
 20 A'    6 A"   21 A'   22 A'    7 A"   23 A'   24 A'   25 A'                 
 -4.766  -4.766  -2.662  -2.658  -2.658  -2.647  -2.647  -2.048
 26 A'    8 A"   27 A'    9 A"   28 A'   10 A"   29 A'   30 A'                 
 -2.043  -2.043  -2.029  -2.029  -0.909  -0.843  -0.762  -0.672
 31 A'   11 A"   12 A"   32 A'   33 A'   34 A'   35 A'   36 A'                 
 -0.574  -0.490  -0.474  -0.410  -0.391  -0.349  -0.340  -0.316
 37 A'   38 A'   39 A'   13 A"   40 A'   14 A"   41 A'   42 A'                 
 -0.300  -0.284  -0.260
 15 A"   43 A'   16 A"                                                         
 -- Virtual --                   
 -0.082  -0.045  -0.041  -0.004   0.018   0.027   0.050   0.054
 44 A'   17 A"   45 A'   46 A'   47 A'   48 A'   49 A'   18 A"                 
  0.070   0.074   0.076   0.098   0.099   0.107   0.117   0.129
 50 A'   51 A'   19 A"   52 A'   20 A"   53 A'   54 A'   55 A'                 
  0.132   0.134   0.148   0.172   0.175   0.206   0.227   0.229
 21 A"   56 A'   57 A'   58 A'   59 A'   60 A'   22 A"   61 A'                 
  0.266   0.307   0.371   0.387   0.389   0.399   0.404   0.417
 62 A'   63 A'   64 A'   65 A'   23 A"   24 A"   66 A'   25 A"                 
  0.422   0.437   0.450   0.457   0.470   0.500   0.501   0.535
 67 A'   68 A'   69 A'   26 A"   70 A'   27 A"   71 A'   28 A"                 
  0.548   0.561   0.582   0.625   0.654   0.679   0.684   0.716
 72 A'   29 A"   73 A'   74 A'   75 A'   76 A'   30 A"   77 A'                 
  0.749   0.797   0.802   0.847   0.855   0.864   0.917   0.938
 78 A'   31 A"   79 A'   32 A"   80 A'   81 A'   82 A'   83 A'                 
  0.981   1.070   1.088   1.146   1.270   1.300   1.336   1.369
 84 A'   85 A'   33 A"   86 A'   34 A"   35 A"   87 A'   88 A'                 
  1.443   1.497   1.595   1.640   1.775   1.800   1.837   1.976
 36 A"   89 A'   90 A'   91 A'   92 A'   37 A"   93 A'   38 A"                 
  1.997   2.031   2.105   2.160   2.251   2.283   2.353   2.468
 39 A"   94 A'   95 A'   96 A'   40 A"   97 A'   98 A'   99 A'                 
  2.565   2.625   2.641   2.828   2.909   3.128   3.278   3.682
100 A'  101 A'   41 A"   42 A"  102 A'  103 A'  104 A'  105 A'                 
  3.950   3.980   3.983   3.989   4.013   4.063   4.071   4.152
 43 A"  106 A'   44 A"   45 A"  107 A'  108 A'   46 A"  109 A'                 
  4.263   4.370   4.405   5.989   6.039   6.069   6.636   7.536
110 A'  111 A'  112 A'   47 A"  113 A'  114 A'  115 A'   48 A"                 
  7.577   7.661   9.723  23.389  24.117  25.799  25.927  26.341
116 A'  117 A'  118 A'  119 A'  120 A'   49 A"  121 A'  122 A'                 
 27.845  28.330  28.369  28.375  28.521  28.534  28.542  28.586
123 A'   50 A"  124 A'  125 A'   51 A"  126 A'   52 A"  127 A'                 
 28.676  47.903 127.873 127.904 127.925 151.641 215.706 289.731
128 A'  129 A'   53 A"  130 A'  131 A'  132 A'  133 A'   54 A"                 
289.770 289.8861020.6951901.804
134 A'  135 A'  136 A'  137 A'                                                 
 --------------------------------------------------------------

          Ground-State Mulliken Net Atomic Charges

     Atom                 Charge (a.u.)
  ----------------------------------------
      1 I                     0.108515
      2 C                     0.109415
      3 C                    -0.509493
      4 H                     0.185519
      5 Cl                    0.245235
      6 Br                   -0.139190
  ----------------------------------------
  Sum of atomic charges =     0.000000

 -----------------------------------------------------------------
                    Cartesian Multipole Moments
 -----------------------------------------------------------------
    Charge (ESU x 10^10)
                 0.0000
    Dipole Moment (Debye)
         X       0.7380      Y       0.6474      Z       0.0000
       Tot       0.9817
    Quadrupole Moments (Debye-Ang)
        XX     -69.6413     XY       1.3623     YY     -68.0719
        XZ      -0.0000     YZ      -0.0000     ZZ     -72.8620
    Octopole Moments (Debye-Ang^2)
       XXX      49.0812    XXY     -13.6514    XYY       8.1188
       YYY     -30.2187    XXZ      -0.0000    XYZ       0.0000
       YYZ       0.0000    XZZ      12.2608    YZZ     -10.7749
       ZZZ       0.0000
    Hexadecapole Moments (Debye-Ang^3)
      XXXX   -1292.6089   XXXY      58.6042   XXYY    -329.9368
      XYYY      74.3056   YYYY    -567.7778   XXXZ       0.0000
      XXYZ      -0.0000   XYYZ      -0.0000   YYYZ      -0.0000
      XXZZ    -252.5091   XYZZ      19.7181   YYZZ    -119.2126
      XZZZ       0.0000   YZZZ      -0.0000   ZZZZ     -93.9357
 -----------------------------------------------------------------
 Calculating analytic gradient of the SCF energy
 Gradient of SCF Energy
            1           2           3           4           5           6
    1   0.0018243  -0.0015036  -0.0003140  -0.0001641  -0.0000753   0.0002327
    2  -0.0007797   0.0022005  -0.0000432  -0.0005883  -0.0003782  -0.0004111
    3   0.0000000  -0.0000000   0.0000000   0.0000000  -0.0000000   0.0000000
 Max gradient component =       2.201E-03
 RMS gradient           =       8.126E-04
 Gradient time:  CPU 12.53 s  wall 15.72 s
 Geometry Optimization Parameters
   NAtoms,    NIC,     NZ,  NCons,   NDum,   NFix, NCnnct, MaxDiis
        6      27       6       0       0       0       0       0


** GEOMETRY OPTIMIZATION IN DELOCALIZED INTERNAL COORDINATES **
   Searching for a Minimum

   Optimization Cycle:   1

                       Coordinates (Angstroms)
     ATOM                X               Y               Z
      1  I         1.8045335564    0.2274162866    0.0000000000
      2  C        -0.3273634070    0.2391038349    0.0000000000
      3  C        -0.9792872317    1.3999231416    0.0000000000
      4  H        -0.4573025537    2.3456108010    0.0000000000
      5  Cl       -2.7070736053    1.5643217288    0.0000000000
      6  Br       -1.1806520232   -1.4521801496    0.0000000000
   Point Group: cs    Number of degrees of freedom:     9


   Energy is -10030.686450221


 Attempting to Generate Delocalized Internal Coordinates

  9 Hessian modes will be used to form the next step
  Hessian Eigenvalues:
     0.110080    0.160000    0.198996    0.220000    0.250000    0.250000
     0.319263    0.359723    0.591868

 Minimum Search - Taking Simple RFO Step
 Searching for Lamda that Minimizes Along All modes
 Value Taken    Lamda =  -0.00006043
 Step Taken.  Stepsize is  0.019804

                             Maximum     Tolerance    Cnvgd?
         Gradient           0.001957      0.000300      NO
         Displacement       0.012182      0.001200      NO
         Energy change     *********      0.000001      NO


 New Cartesian Coordinates Obtained by Inverse Iteration

 Displacement from previous Coordinates is:  0.029648
 ----------------------------------------------------------------
             Standard Nuclear Orientation (Angstroms)
    I     Atom           X                Y                Z
 ----------------------------------------------------------------
    1      I       1.7958268865     0.2362622391     0.0000000000
    2      C      -0.3274229408     0.2347930541     0.0000000000
    3      C      -0.9773745081     1.3973233032     0.0000000000
    4      H      -0.4534134052     2.3428682897     0.0000000000
    5      Cl     -2.7044577085     1.5687960940     0.0000000000
    6      Br     -1.1803035885    -1.4558473368     0.0000000000
 ----------------------------------------------------------------
 Molecular Point Group                 Cs    NOp =  2
 Largest Abelian Subgroup              Cs    NOp =  2
 Nuclear Repulsion Energy =   801.3562064535 hartrees
 There are       59 alpha and       59 beta electrons
 Applying Cartesian multipole field
    Component          Value
    ---------          -----
     (2,0,0)        1.00000E-11
     (0,2,0)        2.00000E-11
     (0,0,2)       -3.00000E-11
 Nucleus-field energy     =     0.0000000223 hartrees
 Requested basis set is 6-311++G(d,p)
 There are 73 shells and 191 basis functions
 A cutoff of  1.0D-11 yielded   2091 shell pairs
 There are     15324 function pairs (     17137 Cartesian)
 Smallest overlap matrix eigenvalue = 3.78E-05
 Guess MOs from SCF MO coefficient file

 -----------------------------------------------------------------------
  General SCF calculation program by
  Eric Jon Sundstrom, Paul Horn, Yuezhi Mao, Dmitri Zuev, Alec White,
  David Stuck, Shaama M.S., Shane Yost, Joonho Lee, David Small,
  Daniel Levine, Susi Lehtola, Hugh Burton, Evgeny Epifanovsky
 -----------------------------------------------------------------------
 Exchange:     0.2000 Hartree-Fock + 0.0800 Slater + 0.7200 B88
 Correlation:  0.1900 VWN1RPA + 0.8100 LYP
 Using SG-1 standard quadrature grid
 A restricted SCF calculation will be
 performed using DIIS
 SCF converges when DIIS error is below 1.0e-08
 ---------------------------------------
  Cycle       Energy         DIIS error
 ---------------------------------------
    1  -10030.6864464206      7.02e-05  
    2  -10030.6864709329      3.81e-05  
    3  -10030.6864665902      4.90e-05  
    4  -10030.6864775960      5.90e-06  
    5  -10030.6864777686      1.03e-06  
    6  -10030.6864777721      5.85e-07  
    7  -10030.6864777735      1.61e-07  
    8  -10030.6864777737      5.54e-08  
    9  -10030.6864777736      7.47e-09  Convergence criterion met
 ---------------------------------------
 SCF time:   CPU 32.50s  wall 40.00s 
 SCF   energy in the final basis set =   -10030.6864777736
 Total energy in the final basis set =   -10030.6864777736

 --------------------------------------------------------------
             Orbital Energies (a.u.) and Symmetries
 --------------------------------------------------------------

 Alpha MOs, Restricted
 -- Occupied --                  
******* -482.86 -176.32 -165.73 -165.72 -165.72 -101.58  -62.51
  1 A'    2 A'    3 A'    4 A'    1 A"    5 A'    6 A'    7 A'                 
-56.331 -56.327 -56.327 -35.820 -31.313 -31.307 -31.307 -22.964
  8 A'    2 A"    9 A'   10 A'   11 A'    3 A"   12 A'   13 A'                 
-22.962 -22.962 -22.957 -22.957 -10.289 -10.264  -9.493  -8.719
 14 A'    4 A"   15 A'    5 A"   16 A'   17 A'   18 A'   19 A'                 
 -7.258  -7.248  -7.248  -6.552  -6.538  -6.537  -6.369  -4.782
 20 A'    6 A"   21 A'   22 A'    7 A"   23 A'   24 A'   25 A'                 
 -4.766  -4.766  -2.662  -2.658  -2.658  -2.647  -2.647  -2.048
 26 A'    8 A"   27 A'    9 A"   28 A'   10 A"   29 A'   30 A'                 
 -2.043  -2.043  -2.029  -2.029  -0.909  -0.843  -0.763  -0.673
 31 A'   11 A"   12 A"   32 A'   33 A'   34 A'   35 A'   36 A'                 
 -0.573  -0.489  -0.474  -0.410  -0.392  -0.350  -0.340  -0.316
 37 A'   38 A'   39 A'   13 A"   40 A'   14 A"   41 A'   42 A'                 
 -0.300  -0.284  -0.260
 15 A"   43 A'   16 A"                                                         
 -- Virtual --                   
 -0.081  -0.046  -0.040  -0.004   0.018   0.027   0.050   0.054
 44 A'   17 A"   45 A'   46 A'   47 A'   48 A'   49 A'   18 A"                 
  0.070   0.074   0.076   0.098   0.099   0.107   0.117   0.129
 50 A'   51 A'   19 A"   52 A'   20 A"   53 A'   54 A'   55 A'                 
  0.131   0.134   0.147   0.172   0.175   0.207   0.227   0.229
 21 A"   56 A'   57 A'   58 A'   59 A'   60 A'   22 A"   61 A'                 
  0.266   0.307   0.371   0.387   0.389   0.399   0.404   0.416
 62 A'   63 A'   64 A'   65 A'   23 A"   24 A"   66 A'   25 A"                 
  0.423   0.437   0.451   0.457   0.471   0.500   0.501   0.535
 67 A'   68 A'   69 A'   26 A"   70 A'   27 A"   71 A'   28 A"                 
  0.548   0.561   0.582   0.627   0.654   0.680   0.685   0.717
 72 A'   29 A"   73 A'   74 A'   75 A'   76 A'   30 A"   77 A'                 
  0.748   0.798   0.803   0.847   0.855   0.863   0.917   0.939
 78 A'   31 A"   79 A'   32 A"   80 A'   81 A'   82 A'   83 A'                 
  0.981   1.071   1.089   1.145   1.269   1.301   1.338   1.370
 84 A'   85 A'   33 A"   86 A'   34 A"   35 A"   87 A'   88 A'                 
  1.443   1.497   1.594   1.641   1.775   1.800   1.837   1.975
 36 A"   89 A'   90 A'   91 A'   92 A'   37 A"   93 A'   38 A"                 
  1.997   2.030   2.105   2.159   2.251   2.282   2.353   2.468
 39 A"   94 A'   95 A'   96 A'   40 A"   97 A'   98 A'   99 A'                 
  2.564   2.626   2.641   2.828   2.909   3.128   3.278   3.682
100 A'  101 A'   41 A"   42 A"  102 A'  103 A'  104 A'  105 A'                 
  3.950   3.981   3.983   3.989   4.013   4.063   4.071   4.152
 43 A"  106 A'   44 A"   45 A"  107 A'  108 A'   46 A"  109 A'                 
  4.263   4.371   4.408   5.989   6.040   6.071   6.636   7.535
110 A'  111 A'  112 A'   47 A"  113 A'  114 A'  115 A'   48 A"                 
  7.577   7.661   9.723  23.388  24.115  25.799  25.926  26.341
116 A'  117 A'  118 A'  119 A'  120 A'   49 A"  121 A'  122 A'                 
 27.847  28.330  28.370  28.376  28.521  28.535  28.543  28.587
123 A'   50 A"  124 A'  125 A'   51 A"  126 A'   52 A"  127 A'                 
 28.676  47.903 127.873 127.904 127.925 151.643 215.706 289.731
128 A'  129 A'   53 A"  130 A'  131 A'  132 A'  133 A'   54 A"                 
289.769 289.8861020.6951901.806
134 A'  135 A'  136 A'  137 A'                                                 

 Beta MOs, Restricted
 -- Occupied --                  
******* -482.86 -176.32 -165.73 -165.72 -165.72 -101.58  -62.51
  1 A'    2 A'    3 A'    4 A'    1 A"    5 A'    6 A'    7 A'                 
-56.331 -56.327 -56.327 -35.820 -31.313 -31.307 -31.307 -22.964
  8 A'    2 A"    9 A'   10 A'   11 A'    3 A"   12 A'   13 A'                 
-22.962 -22.962 -22.957 -22.957 -10.289 -10.264  -9.493  -8.719
 14 A'    4 A"   15 A'    5 A"   16 A'   17 A'   18 A'   19 A'                 
 -7.258  -7.248  -7.248  -6.552  -6.538  -6.537  -6.369  -4.782
 20 A'    6 A"   21 A'   22 A'    7 A"   23 A'   24 A'   25 A'                 
 -4.766  -4.766  -2.662  -2.658  -2.658  -2.647  -2.647  -2.048
 26 A'    8 A"   27 A'    9 A"   28 A'   10 A"   29 A'   30 A'                 
 -2.043  -2.043  -2.029  -2.029  -0.909  -0.843  -0.763  -0.673
 31 A'   11 A"   12 A"   32 A'   33 A'   34 A'   35 A'   36 A'                 
 -0.573  -0.489  -0.474  -0.410  -0.392  -0.350  -0.340  -0.316
 37 A'   38 A'   39 A'   13 A"   40 A'   14 A"   41 A'   42 A'                 
 -0.300  -0.284  -0.260
 15 A"   43 A'   16 A"                                                         
 -- Virtual --                   
 -0.081  -0.046  -0.040  -0.004   0.018   0.027   0.050   0.054
 44 A'   17 A"   45 A'   46 A'   47 A'   48 A'   49 A'   18 A"                 
  0.070   0.074   0.076   0.098   0.099   0.107   0.117   0.129
 50 A'   51 A'   19 A"   52 A'   20 A"   53 A'   54 A'   55 A'                 
  0.131   0.134   0.147   0.172   0.175   0.207   0.227   0.229
 21 A"   56 A'   57 A'   58 A'   59 A'   60 A'   22 A"   61 A'                 
  0.266   0.307   0.371   0.387   0.389   0.399   0.404   0.416
 62 A'   63 A'   64 A'   65 A'   23 A"   24 A"   66 A'   25 A"                 
  0.423   0.437   0.451   0.457   0.471   0.500   0.501   0.535
 67 A'   68 A'   69 A'   26 A"   70 A'   27 A"   71 A'   28 A"                 
  0.548   0.561   0.582   0.627   0.654   0.680   0.685   0.717
 72 A'   29 A"   73 A'   74 A'   75 A'   76 A'   30 A"   77 A'                 
  0.748   0.798   0.803   0.847   0.855   0.863   0.917   0.939
 78 A'   31 A"   79 A'   32 A"   80 A'   81 A'   82 A'   83 A'                 
  0.981   1.071   1.089   1.145   1.269   1.301   1.338   1.370
 84 A'   85 A'   33 A"   86 A'   34 A"   35 A"   87 A'   88 A'                 
  1.443   1.497   1.594   1.641   1.775   1.800   1.837   1.975
 36 A"   89 A'   90 A'   91 A'   92 A'   37 A"   93 A'   38 A"                 
  1.997   2.030   2.105   2.159   2.251   2.282   2.353   2.468
 39 A"   94 A'   95 A'   96 A'   40 A"   97 A'   98 A'   99 A'                 
  2.564   2.626   2.641   2.828   2.909   3.128   3.278   3.682
100 A'  101 A'   41 A"   42 A"  102 A'  103 A'  104 A'  105 A'                 
  3.950   3.981   3.983   3.989   4.013   4.063   4.071   4.152
 43 A"  106 A'   44 A"   45 A"  107 A'  108 A'   46 A"  109 A'                 
  4.263   4.371   4.408   5.989   6.040   6.071   6.636   7.535
110 A'  111 A'  112 A'   47 A"  113 A'  114 A'  115 A'   48 A"                 
  7.577   7.661   9.723  23.388  24.115  25.799  25.926  26.341
116 A'  117 A'  118 A'  119 A'  120 A'   49 A"  121 A'  122 A'                 
 27.847  28.330  28.370  28.376  28.521  28.535  28.543  28.587
123 A'   50 A"  124 A'  125 A'   51 A"  126 A'   52 A"  127 A'                 
 28.676  47.903 127.873 127.904 127.925 151.643 215.706 289.731
128 A'  129 A'   53 A"  130 A'  131 A'  132 A'  133 A'   54 A"                 
289.769 289.8861020.6951901.806
134 A'  135 A'  136 A'  137 A'                                                 
 --------------------------------------------------------------

          Ground-State Mulliken Net Atomic Charges

     Atom                 Charge (a.u.)
  ----------------------------------------
      1 I                     0.109668
      2 C                     0.105510
      3 C                    -0.506789
      4 H                     0.185347
      5 Cl                    0.245003
      6 Br                   -0.138739
  ----------------------------------------
  Sum of atomic charges =     0.000000

 -----------------------------------------------------------------
                    Cartesian Multipole Moments
 -----------------------------------------------------------------
    Charge (ESU x 10^10)
                 0.0000
    Dipole Moment (Debye)
         X       0.7448      Y       0.6415      Z      -0.0000
       Tot       0.9830
    Quadrupole Moments (Debye-Ang)
        XX     -69.6827     XY       1.4147     YY     -68.0739
        XZ       0.0000     YZ      -0.0000     ZZ     -72.8480
    Octopole Moments (Debye-Ang^2)
       XXX      49.6369    XXY     -13.7278    XYY       8.3507
       YYY     -30.9193    XXZ      -0.0000    XYZ      -0.0000
       YYZ      -0.0000    XZZ      12.4695    YZZ     -10.9797
       ZZZ      -0.0000
    Hexadecapole Moments (Debye-Ang^3)
      XXXX   -1287.1020   XXXY      57.8731   XXYY    -329.0945
      XYYY      73.2366   YYYY    -570.4209   XXXZ       0.0000
      XXYZ      -0.0000   XYYZ       0.0000   YYYZ      -0.0000
      XXZZ    -251.3863   XYZZ      19.3325   YYZZ    -119.6375
      XZZZ       0.0000   YZZZ      -0.0000   ZZZZ     -93.8902
 -----------------------------------------------------------------
 Calculating analytic gradient of the SCF energy
 Gradient of SCF Energy
            1           2           3           4           5           6
    1  -0.0004062  -0.0000579   0.0000475   0.0000205   0.0000187   0.0003774
    2   0.0000543   0.0006241  -0.0002857   0.0000116  -0.0001036  -0.0003008
    3   0.0000000   0.0000000  -0.0000000   0.0000000  -0.0000000  -0.0000000
 Max gradient component =       6.241E-04
 RMS gradient           =       2.223E-04
 Gradient time:  CPU 12.27 s  wall 15.93 s
 Geometry Optimization Parameters
   NAtoms,    NIC,     NZ,  NCons,   NDum,   NFix, NCnnct, MaxDiis
        6      27       6       0       0       0       0       0

 Cartesian Hessian Update
 Hessian Updated using BFGS Update


** GEOMETRY OPTIMIZATION IN DELOCALIZED INTERNAL COORDINATES **
   Searching for a Minimum

   Optimization Cycle:   2

                       Coordinates (Angstroms)
     ATOM                X               Y               Z
      1  I         1.7958268865    0.2362622391    0.0000000000
      2  C        -0.3274229408    0.2347930541    0.0000000000
      3  C        -0.9773745081    1.3973233032    0.0000000000
      4  H        -0.4534134052    2.3428682897    0.0000000000
      5  Cl       -2.7044577085    1.5687960940    0.0000000000
      6  Br       -1.1803035885   -1.4558473368    0.0000000000
   Point Group: cs    Number of degrees of freedom:     9


   Energy is -10030.686477774

 Hessian Updated using BFGS Update

  9 Hessian modes will be used to form the next step
  Hessian Eigenvalues:
     0.124777    0.158228    0.195917    0.214831    0.222347    0.286217
     0.319603    0.361273    0.588023

 Minimum Search - Taking Simple RFO Step
 Searching for Lamda that Minimizes Along All modes
 Value Taken    Lamda =  -0.00000439
 Step Taken.  Stepsize is  0.004409

                             Maximum     Tolerance    Cnvgd?
         Gradient           0.000638      0.000300      NO
         Displacement       0.002688      0.001200      NO
         Energy change     -0.000028      0.000001      NO


 New Cartesian Coordinates Obtained by Inverse Iteration

 Displacement from previous Coordinates is:  0.007871
 ----------------------------------------------------------------
             Standard Nuclear Orientation (Angstroms)
    I     Atom           X                Y                Z
 ----------------------------------------------------------------
    1      I       1.7979200987     0.2365631286     0.0000000000
    2      C      -0.3266949838     0.2343665128     0.0000000000
    3      C      -0.9770209709     1.3970494422     0.0000000000
    4      H      -0.4542200533     2.3432030776     0.0000000000
    5      Cl     -2.7043380088     1.5672478815     0.0000000000
    6      Br     -1.1827913465    -1.4542343994     0.0000000000
 ----------------------------------------------------------------
 Molecular Point Group                 Cs    NOp =  2
 Largest Abelian Subgroup              Cs    NOp =  2
 Nuclear Repulsion Energy =   801.1044520870 hartrees
 There are       59 alpha and       59 beta electrons
 Applying Cartesian multipole field
    Component          Value
    ---------          -----
     (2,0,0)        1.00000E-11
     (0,2,0)        2.00000E-11
     (0,0,2)       -3.00000E-11
 Nucleus-field energy     =     0.0000000223 hartrees
 Requested basis set is 6-311++G(d,p)
 There are 73 shells and 191 basis functions
 A cutoff of  1.0D-11 yielded   2092 shell pairs
 There are     15327 function pairs (     17140 Cartesian)
 Smallest overlap matrix eigenvalue = 3.80E-05
 Guess MOs from SCF MO coefficient file

 -----------------------------------------------------------------------
  General SCF calculation program by
  Eric Jon Sundstrom, Paul Horn, Yuezhi Mao, Dmitri Zuev, Alec White,
  David Stuck, Shaama M.S., Shane Yost, Joonho Lee, David Small,
  Daniel Levine, Susi Lehtola, Hugh Burton, Evgeny Epifanovsky
 -----------------------------------------------------------------------
 Exchange:     0.2000 Hartree-Fock + 0.0800 Slater + 0.7200 B88
 Correlation:  0.1900 VWN1RPA + 0.8100 LYP
 Using SG-1 standard quadrature grid
 A restricted SCF calculation will be
 performed using DIIS
 SCF converges when DIIS error is below 1.0e-08
 ---------------------------------------
  Cycle       Energy         DIIS error
 ---------------------------------------
    1  -10030.6864779319      1.76e-05  
    2  -10030.6864799037      7.44e-06  
    3  -10030.6864796175      1.09e-05  
    4  -10030.6864801666      1.60e-06  
    5  -10030.6864801779      3.77e-07  
    6  -10030.6864801783      2.27e-07  
    7  -10030.6864801786      3.00e-08  
    8  -10030.6864801786      1.05e-08  
    9  -10030.6864801786      2.22e-09  Convergence criterion met
 ---------------------------------------
 SCF time:   CPU 32.01s  wall 44.00s 
 SCF   energy in the final basis set =   -10030.6864801786
 Total energy in the final basis set =   -10030.6864801786

 --------------------------------------------------------------
             Orbital Energies (a.u.) and Symmetries
 --------------------------------------------------------------

 Alpha MOs, Restricted
 -- Occupied --                  
******* -482.86 -176.32 -165.73 -165.72 -165.72 -101.58  -62.51
  1 A'    2 A'    3 A'    4 A'    1 A"    5 A'    6 A'    7 A'                 
-56.331 -56.327 -56.327 -35.820 -31.313 -31.307 -31.307 -22.964
  8 A'    2 A"    9 A'   10 A'   11 A'    3 A"   12 A'   13 A'                 
-22.962 -22.962 -22.957 -22.957 -10.289 -10.264  -9.493  -8.719
 14 A'    4 A"   15 A'    5 A"   16 A'   17 A'   18 A'   19 A'                 
 -7.258  -7.248  -7.248  -6.552  -6.538  -6.537  -6.369  -4.782
 20 A'    6 A"   21 A'   22 A'    7 A"   23 A'   24 A'   25 A'                 
 -4.766  -4.766  -2.662  -2.658  -2.658  -2.647  -2.647  -2.048
 26 A'    8 A"   27 A'    9 A"   28 A'   10 A"   29 A'   30 A'                 
 -2.043  -2.043  -2.029  -2.029  -0.909  -0.843  -0.763  -0.672
 31 A'   11 A"   12 A"   32 A'   33 A'   34 A'   35 A'   36 A'                 
 -0.573  -0.489  -0.474  -0.410  -0.392  -0.350  -0.340  -0.316
 37 A'   38 A'   39 A'   13 A"   40 A'   14 A"   41 A'   42 A'                 
 -0.300  -0.284  -0.260
 15 A"   43 A'   16 A"                                                         
 -- Virtual --                   
 -0.081  -0.046  -0.040  -0.004   0.018   0.027   0.050   0.054
 44 A'   17 A"   45 A'   46 A'   47 A'   48 A'   49 A'   18 A"                 
  0.070   0.074   0.076   0.098   0.099   0.107   0.117   0.129
 50 A'   51 A'   19 A"   52 A'   20 A"   53 A'   54 A'   55 A'                 
  0.131   0.134   0.147   0.172   0.175   0.207   0.227   0.229
 21 A"   56 A'   57 A'   58 A'   59 A'   60 A'   22 A"   61 A'                 
  0.266   0.307   0.371   0.387   0.389   0.399   0.404   0.416
 62 A'   63 A'   64 A'   65 A'   23 A"   24 A"   66 A'   25 A"                 
  0.423   0.437   0.451   0.457   0.470   0.500   0.501   0.535
 67 A'   68 A'   69 A'   26 A"   70 A'   27 A"   71 A'   28 A"                 
  0.548   0.561   0.582   0.626   0.654   0.680   0.685   0.717
 72 A'   29 A"   73 A'   74 A'   75 A'   76 A'   30 A"   77 A'                 
  0.749   0.798   0.803   0.847   0.855   0.863   0.917   0.939
 78 A'   31 A"   79 A'   32 A"   80 A'   81 A'   82 A'   83 A'                 
  0.981   1.071   1.088   1.145   1.269   1.301   1.338   1.370
 84 A'   85 A'   33 A"   86 A'   34 A"   35 A"   87 A'   88 A'                 
  1.443   1.497   1.595   1.641   1.775   1.799   1.838   1.975
 36 A"   89 A'   90 A'   91 A'   92 A'   37 A"   93 A'   38 A"                 
  1.997   2.030   2.105   2.159   2.251   2.282   2.353   2.468
 39 A"   94 A'   95 A'   96 A'   40 A"   97 A'   98 A'   99 A'                 
  2.564   2.626   2.641   2.828   2.909   3.127   3.278   3.682
100 A'  101 A'   41 A"   42 A"  102 A'  103 A'  104 A'  105 A'                 
  3.950   3.981   3.983   3.989   4.013   4.063   4.071   4.152
 43 A"  106 A'   44 A"   45 A"  107 A'  108 A'   46 A"  109 A'                 
  4.264   4.371   4.407   5.989   6.040   6.071   6.636   7.535
110 A'  111 A'  112 A'   47 A"  113 A'  114 A'  115 A'   48 A"                 
  7.576   7.661   9.723  23.389  24.114  25.799  25.927  26.341
116 A'  117 A'  118 A'  119 A'  120 A'   49 A"  121 A'  122 A'                 
 27.847  28.330  28.370  28.376  28.521  28.535  28.543  28.586
123 A'   50 A"  124 A'  125 A'   51 A"  126 A'   52 A"  127 A'                 
 28.676  47.903 127.873 127.904 127.925 151.643 215.706 289.731
128 A'  129 A'   53 A"  130 A'  131 A'  132 A'  133 A'   54 A"                 
289.769 289.8861020.6951901.805
134 A'  135 A'  136 A'  137 A'                                                 

 Beta MOs, Restricted
 -- Occupied --                  
******* -482.86 -176.32 -165.73 -165.72 -165.72 -101.58  -62.51
  1 A'    2 A'    3 A'    4 A'    1 A"    5 A'    6 A'    7 A'                 
-56.331 -56.327 -56.327 -35.820 -31.313 -31.307 -31.307 -22.964
  8 A'    2 A"    9 A'   10 A'   11 A'    3 A"   12 A'   13 A'                 
-22.962 -22.962 -22.957 -22.957 -10.289 -10.264  -9.493  -8.719
 14 A'    4 A"   15 A'    5 A"   16 A'   17 A'   18 A'   19 A'                 
 -7.258  -7.248  -7.248  -6.552  -6.538  -6.537  -6.369  -4.782
 20 A'    6 A"   21 A'   22 A'    7 A"   23 A'   24 A'   25 A'                 
 -4.766  -4.766  -2.662  -2.658  -2.658  -2.647  -2.647  -2.048
 26 A'    8 A"   27 A'    9 A"   28 A'   10 A"   29 A'   30 A'                 
 -2.043  -2.043  -2.029  -2.029  -0.909  -0.843  -0.763  -0.672
 31 A'   11 A"   12 A"   32 A'   33 A'   34 A'   35 A'   36 A'                 
 -0.573  -0.489  -0.474  -0.410  -0.392  -0.350  -0.340  -0.316
 37 A'   38 A'   39 A'   13 A"   40 A'   14 A"   41 A'   42 A'                 
 -0.300  -0.284  -0.260
 15 A"   43 A'   16 A"                                                         
 -- Virtual --                   
 -0.081  -0.046  -0.040  -0.004   0.018   0.027   0.050   0.054
 44 A'   17 A"   45 A'   46 A'   47 A'   48 A'   49 A'   18 A"                 
  0.070   0.074   0.076   0.098   0.099   0.107   0.117   0.129
 50 A'   51 A'   19 A"   52 A'   20 A"   53 A'   54 A'   55 A'                 
  0.131   0.134   0.147   0.172   0.175   0.207   0.227   0.229
 21 A"   56 A'   57 A'   58 A'   59 A'   60 A'   22 A"   61 A'                 
  0.266   0.307   0.371   0.387   0.389   0.399   0.404   0.416
 62 A'   63 A'   64 A'   65 A'   23 A"   24 A"   66 A'   25 A"                 
  0.423   0.437   0.451   0.457   0.470   0.500   0.501   0.535
 67 A'   68 A'   69 A'   26 A"   70 A'   27 A"   71 A'   28 A"                 
  0.548   0.561   0.582   0.626   0.654   0.680   0.685   0.717
 72 A'   29 A"   73 A'   74 A'   75 A'   76 A'   30 A"   77 A'                 
  0.749   0.798   0.803   0.847   0.855   0.863   0.917   0.939
 78 A'   31 A"   79 A'   32 A"   80 A'   81 A'   82 A'   83 A'                 
  0.981   1.071   1.088   1.145   1.269   1.301   1.338   1.370
 84 A'   85 A'   33 A"   86 A'   34 A"   35 A"   87 A'   88 A'                 
  1.443   1.497   1.595   1.641   1.775   1.799   1.838   1.975
 36 A"   89 A'   90 A'   91 A'   92 A'   37 A"   93 A'   38 A"                 
  1.997   2.030   2.105   2.159   2.251   2.282   2.353   2.468
 39 A"   94 A'   95 A'   96 A'   40 A"   97 A'   98 A'   99 A'                 
  2.564   2.626   2.641   2.828   2.909   3.127   3.278   3.682
100 A'  101 A'   41 A"   42 A"  102 A'  103 A'  104 A'  105 A'                 
  3.950   3.981   3.983   3.989   4.013   4.063   4.071   4.152
 43 A"  106 A'   44 A"   45 A"  107 A'  108 A'   46 A"  109 A'                 
  4.264   4.371   4.407   5.989   6.040   6.071   6.636   7.535
110 A'  111 A'  112 A'   47 A"  113 A'  114 A'  115 A'   48 A"                 
  7.576   7.661   9.723  23.389  24.114  25.799  25.927  26.341
116 A'  117 A'  118 A'  119 A'  120 A'   49 A"  121 A'  122 A'                 
 27.847  28.330  28.370  28.376  28.521  28.535  28.543  28.586
123 A'   50 A"  124 A'  125 A'   51 A"  126 A'   52 A"  127 A'                 
 28.676  47.903 127.873 127.904 127.925 151.643 215.706 289.731
128 A'  129 A'   53 A"  130 A'  131 A'  132 A'  133 A'   54 A"                 
289.769 289.8861020.6951901.805
134 A'  135 A'  136 A'  137 A'                                                 
 --------------------------------------------------------------

          Ground-State Mulliken Net Atomic Charges

     Atom                 Charge (a.u.)
  ----------------------------------------
      1 I                     0.109578
      2 C                     0.107068
      3 C                    -0.508428
      4 H                     0.185506
      5 Cl                    0.244995
      6 Br                   -0.138719
  ----------------------------------------
  Sum of atomic charges =     0.000000

 -----------------------------------------------------------------
                    Cartesian Multipole Moments
 -----------------------------------------------------------------
    Charge (ESU x 10^10)
                 0.0000
    Dipole Moment (Debye)
         X       0.7445      Y       0.6419      Z      -0.0000
       Tot       0.9830
    Quadrupole Moments (Debye-Ang)
        XX     -69.6685     XY       1.4239     YY     -68.0799
        XZ       0.0000     YZ       0.0000     ZZ     -72.8508
    Octopole Moments (Debye-Ang^2)
       XXX      49.5853    XXY     -13.7651    XYY       8.3241
       YYY     -30.9280    XXZ      -0.0000    XYZ      -0.0000
       YYZ      -0.0000    XZZ      12.4475    YZZ     -10.9970
       ZZZ      -0.0000
    Hexadecapole Moments (Debye-Ang^3)
      XXXX   -1288.6899   XXXY      57.6918   XXYY    -329.2233
      XYYY      72.8802   YYYY    -569.6533   XXXZ      -0.0000
      XXYZ      -0.0000   XYYZ      -0.0000   YYYZ       0.0000
      XXZZ    -251.6979   XYZZ      19.2149   YYZZ    -119.4932
      XZZZ      -0.0000   YZZZ       0.0000   ZZZZ     -93.8988
 -----------------------------------------------------------------
 Calculating analytic gradient of the SCF energy
 Gradient of SCF Energy
            1           2           3           4           5           6
    1   0.0000139   0.0000042  -0.0001214  -0.0000500  -0.0000013   0.0001545
    2   0.0001516   0.0001466  -0.0000896   0.0000385  -0.0001609  -0.0000861
    3  -0.0000000   0.0000000  -0.0000000   0.0000000   0.0000000  -0.0000000
 Max gradient component =       1.609E-04
 RMS gradient           =       8.452E-05
 Gradient time:  CPU 12.43 s  wall 15.36 s
 Geometry Optimization Parameters
   NAtoms,    NIC,     NZ,  NCons,   NDum,   NFix, NCnnct, MaxDiis
        6      27       6       0       0       0       0       0

 Cartesian Hessian Update
 Hessian Updated using BFGS Update


** GEOMETRY OPTIMIZATION IN DELOCALIZED INTERNAL COORDINATES **
   Searching for a Minimum

   Optimization Cycle:   3

                       Coordinates (Angstroms)
     ATOM                X               Y               Z
      1  I         1.7979200987    0.2365631286    0.0000000000
      2  C        -0.3266949838    0.2343665128    0.0000000000
      3  C        -0.9770209709    1.3970494422    0.0000000000
      4  H        -0.4542200533    2.3432030776    0.0000000000
      5  Cl       -2.7043380088    1.5672478815    0.0000000000
      6  Br       -1.1827913465   -1.4542343994    0.0000000000
   Point Group: cs    Number of degrees of freedom:     9


   Energy is -10030.686480179

 Hessian Updated using BFGS Update

  9 Hessian modes will be used to form the next step
  Hessian Eigenvalues:
     0.126367    0.149410    0.190270    0.212797    0.223848    0.283735
     0.320112    0.359571    0.580336

 Minimum Search - Taking Simple RFO Step
 Searching for Lamda that Minimizes Along All modes
 Value Taken    Lamda =   0.00000000
 Step Taken.  Stepsize is  0.000711

                             Maximum     Tolerance    Cnvgd?
         Gradient           0.000098      0.000300     YES
         Displacement       0.000448      0.001200     YES
         Energy change     -0.000002      0.000001      NO


                       Distance Matrix (Angstroms)
             I (  1)   C (  2)   C (  3)   H (  4)   Cl(  5)
   C (  2)  2.124616
   C (  3)  3.007828  1.332199
   H (  4)  3.083840  2.112689  1.080985
   Cl(  5)  4.694790  2.725758  1.735682  2.380155
   Br(  6)  3.426870  1.893218  2.858699  3.866697  3.382966

 Final energy is   -10030.686480178592     


 ******************************
 **  OPTIMIZATION CONVERGED  **
 ******************************

                       Coordinates (Angstroms)
     ATOM                X               Y               Z
      1  I         1.7979200987    0.2365631286    0.0000000000
      2  C        -0.3266949838    0.2343665128    0.0000000000
      3  C        -0.9770209709    1.3970494422    0.0000000000
      4  H        -0.4542200533    2.3432030776    0.0000000000
      5  Cl       -2.7043380088    1.5672478815    0.0000000000
      6  Br       -1.1827913465   -1.4542343994    0.0000000000

Z-matrix Print:
$molecule
0 1
I 
C  1 2.124616
C  2 1.332199 1 119.160452
H  3 1.080985 2 121.857292 1 -0.000000 0
Cl 3 1.735682 2 124.847074 1 -180.000000 0
Br 2 1.893218 1 116.943590 3 -180.000000 0
$end


 --------------------------------------------------------------
             Orbital Energies (a.u.) and Symmetries
 --------------------------------------------------------------

 Alpha MOs, Restricted
 -- Occupied --                  
******* -482.86 -176.32 -165.73 -165.72 -165.72 -101.58  -62.51
  1 A'    2 A'    3 A'    4 A'    1 A"    5 A'    6 A'    7 A'                 
-56.331 -56.327 -56.327 -35.820 -31.313 -31.307 -31.307 -22.964
  8 A'    2 A"    9 A'   10 A'   11 A'    3 A"   12 A'   13 A'                 
-22.962 -22.962 -22.957 -22.957 -10.289 -10.264  -9.493  -8.719
 14 A'    4 A"   15 A'    5 A"   16 A'   17 A'   18 A'   19 A'                 
 -7.258  -7.248  -7.248  -6.552  -6.538  -6.537  -6.369  -4.782
 20 A'    6 A"   21 A'   22 A'    7 A"   23 A'   24 A'   25 A'                 
 -4.766  -4.766  -2.662  -2.658  -2.658  -2.647  -2.647  -2.048
 26 A'    8 A"   27 A'    9 A"   28 A'   10 A"   29 A'   30 A'                 
 -2.043  -2.043  -2.029  -2.029  -0.909  -0.843  -0.763  -0.672
 31 A'   11 A"   12 A"   32 A'   33 A'   34 A'   35 A'   36 A'                 
 -0.573  -0.489  -0.474  -0.410  -0.392  -0.350  -0.340  -0.316
 37 A'   38 A'   39 A'   13 A"   40 A'   14 A"   41 A'   42 A'                 
 -0.300  -0.284  -0.260
 15 A"   43 A'   16 A"                                                         
 -- Virtual --                   
 -0.081  -0.046  -0.040  -0.004   0.018   0.027   0.050   0.054
 44 A'   17 A"   45 A'   46 A'   47 A'   48 A'   49 A'   18 A"                 
  0.070   0.074   0.076   0.098   0.099   0.107   0.117   0.129
 50 A'   51 A'   19 A"   52 A'   20 A"   53 A'   54 A'   55 A'                 
  0.131   0.134   0.147   0.172   0.175   0.207   0.227   0.229
 21 A"   56 A'   57 A'   58 A'   59 A'   60 A'   22 A"   61 A'                 
  0.266   0.307   0.371   0.387   0.389   0.399   0.404   0.416
 62 A'   63 A'   64 A'   65 A'   23 A"   24 A"   66 A'   25 A"                 
  0.423   0.437   0.451   0.457   0.470   0.500   0.501   0.535
 67 A'   68 A'   69 A'   26 A"   70 A'   27 A"   71 A'   28 A"                 
  0.548   0.561   0.582   0.626   0.654   0.680   0.685   0.717
 72 A'   29 A"   73 A'   74 A'   75 A'   76 A'   30 A"   77 A'                 
  0.749   0.798   0.803   0.847   0.855   0.863   0.917   0.939
 78 A'   31 A"   79 A'   32 A"   80 A'   81 A'   82 A'   83 A'                 
  0.981   1.071   1.088   1.145   1.269   1.301   1.338   1.370
 84 A'   85 A'   33 A"   86 A'   34 A"   35 A"   87 A'   88 A'                 
  1.443   1.497   1.595   1.641   1.775   1.799   1.838   1.975
 36 A"   89 A'   90 A'   91 A'   92 A'   37 A"   93 A'   38 A"                 
  1.997   2.030   2.105   2.159   2.251   2.282   2.353   2.468
 39 A"   94 A'   95 A'   96 A'   40 A"   97 A'   98 A'   99 A'                 
  2.564   2.626   2.641   2.828   2.909   3.127   3.278   3.682
100 A'  101 A'   41 A"   42 A"  102 A'  103 A'  104 A'  105 A'                 
  3.950   3.981   3.983   3.989   4.013   4.063   4.071   4.152
 43 A"  106 A'   44 A"   45 A"  107 A'  108 A'   46 A"  109 A'                 
  4.264   4.371   4.407   5.989   6.040   6.071   6.636   7.535
110 A'  111 A'  112 A'   47 A"  113 A'  114 A'  115 A'   48 A"                 
  7.576   7.661   9.723  23.389  24.114  25.799  25.927  26.341
116 A'  117 A'  118 A'  119 A'  120 A'   49 A"  121 A'  122 A'                 
 27.847  28.330  28.370  28.376  28.521  28.535  28.543  28.586
123 A'   50 A"  124 A'  125 A'   51 A"  126 A'   52 A"  127 A'                 
 28.676  47.903 127.873 127.904 127.925 151.643 215.706 289.731
128 A'  129 A'   53 A"  130 A'  131 A'  132 A'  133 A'   54 A"                 
289.769 289.8861020.6951901.805
134 A'  135 A'  136 A'  137 A'                                                 

 Beta MOs, Restricted
 -- Occupied --                  
******* -482.86 -176.32 -165.73 -165.72 -165.72 -101.58  -62.51
  1 A'    2 A'    3 A'    4 A'    1 A"    5 A'    6 A'    7 A'                 
-56.331 -56.327 -56.327 -35.820 -31.313 -31.307 -31.307 -22.964
  8 A'    2 A"    9 A'   10 A'   11 A'    3 A"   12 A'   13 A'                 
-22.962 -22.962 -22.957 -22.957 -10.289 -10.264  -9.493  -8.719
 14 A'    4 A"   15 A'    5 A"   16 A'   17 A'   18 A'   19 A'                 
 -7.258  -7.248  -7.248  -6.552  -6.538  -6.537  -6.369  -4.782
 20 A'    6 A"   21 A'   22 A'    7 A"   23 A'   24 A'   25 A'                 
 -4.766  -4.766  -2.662  -2.658  -2.658  -2.647  -2.647  -2.048
 26 A'    8 A"   27 A'    9 A"   28 A'   10 A"   29 A'   30 A'                 
 -2.043  -2.043  -2.029  -2.029  -0.909  -0.843  -0.763  -0.672
 31 A'   11 A"   12 A"   32 A'   33 A'   34 A'   35 A'   36 A'                 
 -0.573  -0.489  -0.474  -0.410  -0.392  -0.350  -0.340  -0.316
 37 A'   38 A'   39 A'   13 A"   40 A'   14 A"   41 A'   42 A'                 
 -0.300  -0.284  -0.260
 15 A"   43 A'   16 A"                                                         
 -- Virtual --                   
 -0.081  -0.046  -0.040  -0.004   0.018   0.027   0.050   0.054
 44 A'   17 A"   45 A'   46 A'   47 A'   48 A'   49 A'   18 A"                 
  0.070   0.074   0.076   0.098   0.099   0.107   0.117   0.129
 50 A'   51 A'   19 A"   52 A'   20 A"   53 A'   54 A'   55 A'                 
  0.131   0.134   0.147   0.172   0.175   0.207   0.227   0.229
 21 A"   56 A'   57 A'   58 A'   59 A'   60 A'   22 A"   61 A'                 
  0.266   0.307   0.371   0.387   0.389   0.399   0.404   0.416
 62 A'   63 A'   64 A'   65 A'   23 A"   24 A"   66 A'   25 A"                 
  0.423   0.437   0.451   0.457   0.470   0.500   0.501   0.535
 67 A'   68 A'   69 A'   26 A"   70 A'   27 A"   71 A'   28 A"                 
  0.548   0.561   0.582   0.626   0.654   0.680   0.685   0.717
 72 A'   29 A"   73 A'   74 A'   75 A'   76 A'   30 A"   77 A'                 
  0.749   0.798   0.803   0.847   0.855   0.863   0.917   0.939
 78 A'   31 A"   79 A'   32 A"   80 A'   81 A'   82 A'   83 A'                 
  0.981   1.071   1.088   1.145   1.269   1.301   1.338   1.370
 84 A'   85 A'   33 A"   86 A'   34 A"   35 A"   87 A'   88 A'                 
  1.443   1.497   1.595   1.641   1.775   1.799   1.838   1.975
 36 A"   89 A'   90 A'   91 A'   92 A'   37 A"   93 A'   38 A"                 
  1.997   2.030   2.105   2.159   2.251   2.282   2.353   2.468
 39 A"   94 A'   95 A'   96 A'   40 A"   97 A'   98 A'   99 A'                 
  2.564   2.626   2.641   2.828   2.909   3.127   3.278   3.682
100 A'  101 A'   41 A"   42 A"  102 A'  103 A'  104 A'  105 A'                 
  3.950   3.981   3.983   3.989   4.013   4.063   4.071   4.152
 43 A"  106 A'   44 A"   45 A"  107 A'  108 A'   46 A"  109 A'                 
  4.264   4.371   4.407   5.989   6.040   6.071   6.636   7.535
110 A'  111 A'  112 A'   47 A"  113 A'  114 A'  115 A'   48 A"                 
  7.576   7.661   9.723  23.389  24.114  25.799  25.927  26.341
116 A'  117 A'  118 A'  119 A'  120 A'   49 A"  121 A'  122 A'                 
 27.847  28.330  28.370  28.376  28.521  28.535  28.543  28.586
123 A'   50 A"  124 A'  125 A'   51 A"  126 A'   52 A"  127 A'                 
 28.676  47.903 127.873 127.904 127.925 151.643 215.706 289.731
128 A'  129 A'   53 A"  130 A'  131 A'  132 A'  133 A'   54 A"                 
289.769 289.8861020.6951901.805
134 A'  135 A'  136 A'  137 A'                                                 
 --------------------------------------------------------------

          Ground-State Mulliken Net Atomic Charges

     Atom                 Charge (a.u.)
  ----------------------------------------
      1 I                     0.109578
      2 C                     0.107068
      3 C                    -0.508428
      4 H                     0.185506
      5 Cl                    0.244995
      6 Br                   -0.138719
  ----------------------------------------
  Sum of atomic charges =     0.000000

 -----------------------------------------------------------------
                    Cartesian Multipole Moments
 -----------------------------------------------------------------
    Charge (ESU x 10^10)
                 0.0000
    Dipole Moment (Debye)
         X       0.7445      Y       0.6419      Z      -0.0000
       Tot       0.9830
    Quadrupole Moments (Debye-Ang)
        XX     -69.6685     XY       1.4239     YY     -68.0799
        XZ       0.0000     YZ       0.0000     ZZ     -72.8508
    Octopole Moments (Debye-Ang^2)
       XXX      49.5853    XXY     -13.7651    XYY       8.3241
       YYY     -30.9280    XXZ      -0.0000    XYZ      -0.0000
       YYZ      -0.0000    XZZ      12.4475    YZZ     -10.9970
       ZZZ      -0.0000
    Hexadecapole Moments (Debye-Ang^3)
      XXXX   -1288.6899   XXXY      57.6918   XXYY    -329.2233
      XYYY      72.8802   YYYY    -569.6533   XXXZ      -0.0000
      XXYZ      -0.0000   XYYZ      -0.0000   YYYZ       0.0000
      XXZZ    -251.6979   XYZZ      19.2149   YYZZ    -119.4932
      XZZZ      -0.0000   YZZZ       0.0000   ZZZZ     -93.8988
 -----------------------------------------------------------------
Archival summary:
1\1\TWL01\OPT\ProcedureUnspecified\BasisUnspecified\1r1l121\taweetha\TueAug2822:49:322018TueAug2822:49:322018\0\\#,OPT,ProcedureUnspecified,BasisUnspecified,\\0,1\I\C,1,2.12462\C,2,1.3322,1,119.16\H,3,1.08098,2,121.857,1,-0,0\Cl,3,1.73568,2,124.847,1,-180,0\Br,2,1.89322,1,116.944,3,-180,0\\\@

 Total job time:  187.19s(wall), 147.76s(cpu) 
 Tue Aug 28 22:49:32 2018

        *************************************************************
        *                                                           *
        *  Thank you very much for using Q-Chem.  Have a nice day.  *
        *                                                           *
        *************************************************************


 
User input: 2 of 2 
 
Q-Chem Developer Version!
                  Welcome to Q-Chem
     A Quantum Leap Into The Future Of Chemistry


 Q-Chem 5.1, Q-Chem, Inc., Pleasanton, CA (2018)

 Yihan Shao,  Zhengting Gan,  E. Epifanovsky,  A. T. B. Gilbert,  M. Wormit,  
 J. Kussmann,  A. W. Lange,  A. Behn,  Jia Deng,  Xintian Feng,  D. Ghosh,  
 M. Goldey,  P. R. Horn,  L. D. Jacobson,  I. Kaliman,  T. Kus,  A. Landau,  
 Jie Liu,  E. I. Proynov,  R. M. Richard,  R. P. Steele,  E. J. Sundstrom,  
 H. L. Woodcock III,  P. M. Zimmerman,  D. Zuev,  B. Albrecht,  E. Alguire,  
 S. A. Baeppler,  D. Barton,  Z. Benda,  Y. A. Bernard,  E. J. Berquist,  
 K. B. Bravaya,  H. Burton,  D. Casanova,  Chun-Min Chang,  Yunqing Chen,  
 A. Chien,  K. D. Closser,  M. P. Coons,  S. Coriani,  S. Dasgupta,  
 A. L. Dempwolff,  M. Diedenhofen,  Hainam Do,  R. G. Edgar,  Po-Tung Fang,  
 S. Faraji,  S. Fatehi,  Qingguo Feng,  K. D. Fenk,  J. Fosso-Tande,  
 Qinghui Ge,  A. Ghysels,  G. Gidofalvi,  J. Gomes,  J. Gonthier,  A. Gunina,  
 D. Hait,  M. W. D. Hanson-Heine,  P. H. P. Harbach,  A. W. Hauser,  
 J. E. Herr,  E. G. Hohenstein,  Z. C. Holden,  Kerwin Hui,  B. C. Huynh,  
 T.-C. Jagau,  Hyunjun Ji,  B. Kaduk,  K. Khistyaev,  Jaehoon Kim,  
 P. Klunzinger,  K. Koh,  D. Kosenkov,  L. Koulias,  T. Kowalczyk,  
 C. M. Krauter,  A. Kunitsa,  Ka Un Lao,  A. Laurent,  K. V. Lawler,  
 Joonho Lee,  D. Lefrancois,  S. Lehtola,  D. S. Levine,  Yi-Pei Li,  
 You-Sheng Lin,  Fenglai Liu,  E. Livshits,  A. Luenser,  P. Manohar,  
 E. Mansoor,  S. F. Manzer,  Shan-Ping Mao,  Yuezhi Mao,  N. Mardirossian,  
 A. V. Marenich,  T. Markovich,  L. A. Martinez-Martinez,  S. A. Maurer,  
 N. J. Mayhall,  S. C. McKenzie,  J.-M. Mewes,  A. F. Morrison,  
 J. W. Mullinax,  K. Nanda,  T. S. Nguyen-Beck,  R. Olivares-Amaya,  
 J. A. Parkhill,  T. M. Perrine,  F. Plasser,  P. Pokhilko,  S. Prager,  
 A. Prociuk,  E. Ramos,  D. R. Rehn,  F. Rob,  M. Schneider,  N. Sergueev,  
 S. M. Sharada,  S. Sharma,  D. W. Small,  T. Stauch,  T. Stein,  
 Yu-Chuan Su,  A. J. W. Thom,  A. Tkatchenko,  T. Tsuchimochi,  N. M. Tubman,  
 L. Vogt,  M. L. Vidal,  O. Vydrov,  M. A. Watson,  J. Wenzel,  
 M. de Wergifosse,  T. A. Wesolowski,  A. White,  J. Witte,  A. Yamada,  
 Jun Yang,  K. Yao,  S. Yeganeh,  S. R. Yost,  Zhi-Qiang You,  A. Zech,  
 Igor Ying Zhang,  Xing Zhang,  Yan Zhao,  Ying Zhu,  B. R. Brooks,  
 G. K. L. Chan,  C. J. Cramer,  M. S. Gordon,  W. J. Hehre,  A. Klamt,  
 M. W. Schmidt,  C. D. Sherrill,  D. G. Truhlar,  A. Aspuru-Guzik,  R. Baer,  
 A. T. Bell,  N. A. Besley,  Jeng-Da Chai,  A. E. DePrince, III,  
 R. A. DiStasio Jr.,  A. Dreuw,  B. D. Dunietz,  T. R. Furlani,  
 Chao-Ping Hsu,  Yousung Jung,  Jing Kong,  D. S. Lambrecht,  WanZhen Liang,  
 C. Ochsenfeld,  V. A. Rassolov,  L. V. Slipchenko,  J. E. Subotnik,  
 T. Van Voorhis,  J. M. Herbert,  A. I. Krylov,  P. M. W. Gill,  M. Head-Gordon

 Contributors to earlier versions of Q-Chem not listed above: 
 R. D. Adamson,  B. Austin,  J. Baker,  G. J. O. Beran,  K. Brandhorst,  
 S. T. Brown,  E. F. C. Byrd,  A. K. Chakraborty,  C.-L. Cheng,  
 Siu Hung Chien,  D. M. Chipman,  D. L. Crittenden,  H. Dachsel,  
 R. J. Doerksen,  A. D. Dutoi,  L. Fusti-Molnar,  W. A. Goddard III,  
 A. Golubeva-Zadorozhnaya,  S. R. Gwaltney,  G. Hawkins,  A. Heyden,  
 S. Hirata,  G. Kedziora,  F. J. Keil,  C. Kelley,  Jihan Kim,  R. A. King,  
 R. Z. Khaliullin,  P. P. Korambath,  W. Kurlancheek,  A. M. Lee,  M. S. Lee,  
 S. V. Levchenko,  Ching Yeh Lin,  D. Liotard,  R. C. Lochan,  I. Lotan,  
 P. E. Maslen,  N. Nair,  D. P. O'Neill,  D. Neuhauser,  E. Neuscamman,  
 C. M. Oana,  R. Olson,  B. Peters,  R. Peverati,  P. A. Pieniazek,  
 Y. M. Rhee,  J. Ritchie,  M. A. Rohrdanz,  E. Rosta,  N. J. Russ,  
 H. F. Schaefer III,  N. E. Schultz,  N. Shenvi,  A. C. Simmonett,  A. Sodt,  
 D. Stuck,  K. S. Thanthiriwatte,  V. Vanovschi,  Tao Wang,  A. Warshel,  
 C. F. Williams,  Q. Wu,  X. Xu,  W. Zhang

 Please cite Q-Chem as follows:
 Y. Shao et al., Mol. Phys. 113, 184-215 (2015)
 DOI: 10.1080/00268976.2014.952696

 Q-Chem 5.1.1 for Intel X86 EM64T Linux

 Parts of Q-Chem use Armadillo 8.300.2 (Tropical Shenanigans).
 http://arma.sourceforge.net/

 Q-Chem begins on Tue Aug 28 22:49:32 2018  

Host: 
0

     Scratch files written to /scratch/taweetham/qchem27496//
The previous job contains 0 fragments, simply inherited here
Input Ideriv = 2
Curr. Ideriv = -1
Max.  Ideriv = 2

Checking the input file for inconsistencies... 	...done.

--------------------------------------------------------------
User input:
--------------------------------------------------------------

$molecule
read
$end

$rem
   SCF_GUESS 	READ
   JOB_TYPE 	FREQUENCY
   BASIS 	6-311++G**
   EXCHANGE 	B3LYP	
   SET_ITER 100

   SET_CONV 5
$end


--------------------------------------------------------------
 ----------------------------------------------------------------
             Standard Nuclear Orientation (Angstroms)
    I     Atom           X                Y                Z
 ----------------------------------------------------------------
    1      I       1.8019991296     0.2248391288     0.0000000000
    2      C      -0.3226038966     0.2323261167     0.0000000000
    3      C      -0.9676238470     1.3979610284     0.0000000000
    4      H      -0.4405159761     2.3417220117     0.0000000000
    5      Cl     -2.6941472123     1.5760304738     0.0000000000
    6      Br     -1.1863876806    -1.4523553361    -0.0000000000
 ----------------------------------------------------------------
 Molecular Point Group                 Cs    NOp =  2
 Largest Abelian Subgroup              Cs    NOp =  2
 Nuclear Repulsion Energy =   801.1044520870 hartrees
 There are       59 alpha and       59 beta electrons
 Requested basis set is 6-311++G(d,p)
 There are 73 shells and 191 basis functions

 Total QAlloc Memory Limit   2000 MB
 Mega-Array Size       188 MB
 MEM_STATIC part       192 MB

                       Distance Matrix (Angstroms)
             I (  1)   C (  2)   C (  3)   H (  4)   Cl(  5)
   C (  2)  2.124616
   C (  3)  3.007828  1.332199
   H (  4)  3.083840  2.112689  1.080985
   Cl(  5)  4.694790  2.725758  1.735682  2.380155
   Br(  6)  3.426870  1.893218  2.858699  3.866697  3.382966

 A cutoff of  1.0D-11 yielded   2092 shell pairs
 There are     15327 function pairs (     17140 Cartesian)
 Smallest overlap matrix eigenvalue = 3.80E-05
 Guess MOs from SCF MO coefficient file

 -----------------------------------------------------------------------
  General SCF calculation program by
  Eric Jon Sundstrom, Paul Horn, Yuezhi Mao, Dmitri Zuev, Alec White,
  David Stuck, Shaama M.S., Shane Yost, Joonho Lee, David Small,
  Daniel Levine, Susi Lehtola, Hugh Burton, Evgeny Epifanovsky
 -----------------------------------------------------------------------
 Exchange:     0.2000 Hartree-Fock + 0.0800 Slater + 0.7200 B88
 Correlation:  0.1900 VWN1RPA + 0.8100 LYP
 Using SG-1 standard quadrature grid
 A restricted SCF calculation will be
 performed using DIIS
 SCF converges when DIIS error is below 1.0e-08
 ---------------------------------------
  Cycle       Energy         DIIS error
 ---------------------------------------
    1  -10030.6864607514      7.21e-05  
    2  -10030.6864899846      7.97e-06  
    3  -10030.6864902018      7.05e-06  
    4  -10030.6864904058      3.12e-06  
    5  -10030.6864904437      1.16e-06  
    6  -10030.6864904490      4.26e-07  
    7  -10030.6864904495      1.12e-07  
    8  -10030.6864904496      2.25e-08  
    9  -10030.6864904496      5.75e-09  Convergence criterion met
 ---------------------------------------
 SCF time:   CPU 32.27s  wall 34.00s 
 SCF   energy in the final basis set =   -10030.6864904496
 Total energy in the final basis set =   -10030.6864904496

 --------------------------------------------------------------
             Orbital Energies (a.u.) and Symmetries
 --------------------------------------------------------------

 Alpha MOs, Restricted
 -- Occupied --                  
******* -482.86 -176.32 -165.73 -165.72 -165.72 -101.58  -62.51
  1 A'    2 A'    3 A'    4 A'    1 A"    5 A'    6 A'    7 A'                 
-56.331 -56.327 -56.327 -35.820 -31.313 -31.307 -31.307 -22.964
  8 A'    2 A"    9 A'   10 A'   11 A'    3 A"   12 A'   13 A'                 
-22.962 -22.962 -22.957 -22.957 -10.289 -10.264  -9.493  -8.719
 14 A'    4 A"   15 A'    5 A"   16 A'   17 A'   18 A'   19 A'                 
 -7.258  -7.248  -7.248  -6.552  -6.538  -6.537  -6.369  -4.782
 20 A'    6 A"   21 A'   22 A'    7 A"   23 A'   24 A'   25 A'                 
 -4.766  -4.766  -2.662  -2.658  -2.658  -2.647  -2.647  -2.048
 26 A'    8 A"   27 A'    9 A"   28 A'   10 A"   29 A'   30 A'                 
 -2.043  -2.043  -2.029  -2.029  -0.909  -0.843  -0.763  -0.672
 31 A'   11 A"   12 A"   32 A'   33 A'   34 A'   35 A'   36 A'                 
 -0.573  -0.489  -0.474  -0.410  -0.392  -0.350  -0.340  -0.316
 37 A'   38 A'   39 A'   13 A"   40 A'   14 A"   41 A'   42 A'                 
 -0.300  -0.284  -0.260
 15 A"   43 A'   16 A"                                                         
 -- Virtual --                   
 -0.081  -0.046  -0.040  -0.004   0.018   0.027   0.050   0.054
 44 A'   17 A"   45 A'   46 A'   47 A'   48 A'   49 A'   18 A"                 
  0.070   0.074   0.076   0.098   0.099   0.107   0.117   0.129
 50 A'   51 A'   19 A"   52 A'   20 A"   53 A'   54 A'   55 A'                 
  0.131   0.134   0.147   0.172   0.175   0.207   0.227   0.229
 21 A"   56 A'   57 A'   58 A'   59 A'   60 A'   22 A"   61 A'                 
  0.266   0.307   0.371   0.387   0.389   0.399   0.404   0.416
 62 A'   63 A'   64 A'   65 A'   23 A"   24 A"   66 A'   25 A"                 
  0.423   0.437   0.451   0.457   0.470   0.500   0.501   0.535
 67 A'   68 A'   69 A'   26 A"   70 A'   27 A"   71 A'   28 A"                 
  0.548   0.561   0.582   0.626   0.654   0.680   0.685   0.717
 72 A'   29 A"   73 A'   74 A'   75 A'   76 A'   30 A"   77 A'                 
  0.749   0.798   0.803   0.847   0.855   0.863   0.917   0.939
 78 A'   31 A"   79 A'   32 A"   80 A'   81 A'   82 A'   83 A'                 
  0.981   1.071   1.088   1.145   1.269   1.301   1.338   1.370
 84 A'   85 A'   33 A"   86 A'   34 A"   35 A"   87 A'   88 A'                 
  1.443   1.497   1.595   1.641   1.775   1.799   1.838   1.975
 36 A"   89 A'   90 A'   91 A'   92 A'   37 A"   93 A'   38 A"                 
  1.997   2.030   2.105   2.159   2.251   2.282   2.353   2.468
 39 A"   94 A'   95 A'   96 A'   40 A"   97 A'   98 A'   99 A'                 
  2.564   2.626   2.641   2.828   2.909   3.127   3.278   3.682
100 A'  101 A'   41 A"   42 A"  102 A'  103 A'  104 A'  105 A'                 
  3.950   3.981   3.983   3.989   4.013   4.063   4.071   4.152
 43 A"  106 A'   44 A"   45 A"  107 A'  108 A'   46 A"  109 A'                 
  4.264   4.371   4.407   5.989   6.040   6.071   6.636   7.535
110 A'  111 A'  112 A'   47 A"  113 A'  114 A'  115 A'   48 A"                 
  7.576   7.661   9.723  23.389  24.114  25.799  25.927  26.341
116 A'  117 A'  118 A'  119 A'  120 A'   49 A"  121 A'  122 A'                 
 27.847  28.330  28.370  28.376  28.521  28.535  28.543  28.586
123 A'   50 A"  124 A'  125 A'   51 A"  126 A'   52 A"  127 A'                 
 28.676  47.903 127.873 127.904 127.925 151.643 215.706 289.731
128 A'  129 A'   53 A"  130 A'  131 A'  132 A'  133 A'   54 A"                 
289.769 289.8861020.6951901.805
134 A'  135 A'  136 A'  137 A'                                                 

 Beta MOs, Restricted
 -- Occupied --                  
******* -482.86 -176.32 -165.73 -165.72 -165.72 -101.58  -62.51
  1 A'    2 A'    3 A'    4 A'    1 A"    5 A'    6 A'    7 A'                 
-56.331 -56.327 -56.327 -35.820 -31.313 -31.307 -31.307 -22.964
  8 A'    2 A"    9 A'   10 A'   11 A'    3 A"   12 A'   13 A'                 
-22.962 -22.962 -22.957 -22.957 -10.289 -10.264  -9.493  -8.719
 14 A'    4 A"   15 A'    5 A"   16 A'   17 A'   18 A'   19 A'                 
 -7.258  -7.248  -7.248  -6.552  -6.538  -6.537  -6.369  -4.782
 20 A'    6 A"   21 A'   22 A'    7 A"   23 A'   24 A'   25 A'                 
 -4.766  -4.766  -2.662  -2.658  -2.658  -2.647  -2.647  -2.048
 26 A'    8 A"   27 A'    9 A"   28 A'   10 A"   29 A'   30 A'                 
 -2.043  -2.043  -2.029  -2.029  -0.909  -0.843  -0.763  -0.672
 31 A'   11 A"   12 A"   32 A'   33 A'   34 A'   35 A'   36 A'                 
 -0.573  -0.489  -0.474  -0.410  -0.392  -0.350  -0.340  -0.316
 37 A'   38 A'   39 A'   13 A"   40 A'   14 A"   41 A'   42 A'                 
 -0.300  -0.284  -0.260
 15 A"   43 A'   16 A"                                                         
 -- Virtual --                   
 -0.081  -0.046  -0.040  -0.004   0.018   0.027   0.050   0.054
 44 A'   17 A"   45 A'   46 A'   47 A'   48 A'   49 A'   18 A"                 
  0.070   0.074   0.076   0.098   0.099   0.107   0.117   0.129
 50 A'   51 A'   19 A"   52 A'   20 A"   53 A'   54 A'   55 A'                 
  0.131   0.134   0.147   0.172   0.175   0.207   0.227   0.229
 21 A"   56 A'   57 A'   58 A'   59 A'   60 A'   22 A"   61 A'                 
  0.266   0.307   0.371   0.387   0.389   0.399   0.404   0.416
 62 A'   63 A'   64 A'   65 A'   23 A"   24 A"   66 A'   25 A"                 
  0.423   0.437   0.451   0.457   0.470   0.500   0.501   0.535
 67 A'   68 A'   69 A'   26 A"   70 A'   27 A"   71 A'   28 A"                 
  0.548   0.561   0.582   0.626   0.654   0.680   0.685   0.717
 72 A'   29 A"   73 A'   74 A'   75 A'   76 A'   30 A"   77 A'                 
  0.749   0.798   0.803   0.847   0.855   0.863   0.917   0.939
 78 A'   31 A"   79 A'   32 A"   80 A'   81 A'   82 A'   83 A'                 
  0.981   1.071   1.088   1.145   1.269   1.301   1.338   1.370
 84 A'   85 A'   33 A"   86 A'   34 A"   35 A"   87 A'   88 A'                 
  1.443   1.497   1.595   1.641   1.775   1.799   1.838   1.975
 36 A"   89 A'   90 A'   91 A'   92 A'   37 A"   93 A'   38 A"                 
  1.997   2.030   2.105   2.159   2.251   2.282   2.353   2.468
 39 A"   94 A'   95 A'   96 A'   40 A"   97 A'   98 A'   99 A'                 
  2.564   2.626   2.641   2.828   2.909   3.127   3.278   3.682
100 A'  101 A'   41 A"   42 A"  102 A'  103 A'  104 A'  105 A'                 
  3.950   3.981   3.983   3.989   4.013   4.063   4.071   4.152
 43 A"  106 A'   44 A"   45 A"  107 A'  108 A'   46 A"  109 A'                 
  4.264   4.371   4.407   5.989   6.040   6.071   6.636   7.535
110 A'  111 A'  112 A'   47 A"  113 A'  114 A'  115 A'   48 A"                 
  7.576   7.661   9.723  23.389  24.114  25.799  25.927  26.341
116 A'  117 A'  118 A'  119 A'  120 A'   49 A"  121 A'  122 A'                 
 27.847  28.330  28.370  28.376  28.521  28.535  28.543  28.586
123 A'   50 A"  124 A'  125 A'   51 A"  126 A'   52 A"  127 A'                 
 28.676  47.903 127.873 127.904 127.925 151.643 215.706 289.731
128 A'  129 A'   53 A"  130 A'  131 A'  132 A'  133 A'   54 A"                 
289.769 289.8861020.6951901.805
134 A'  135 A'  136 A'  137 A'                                                 
 --------------------------------------------------------------

          Ground-State Mulliken Net Atomic Charges

     Atom                 Charge (a.u.)
  ----------------------------------------
      1 I                     0.109609
      2 C                     0.106856
      3 C                    -0.508256
      4 H                     0.185493
      5 Cl                    0.245004
      6 Br                   -0.138707
  ----------------------------------------
  Sum of atomic charges =     0.000000

 -----------------------------------------------------------------
                    Cartesian Multipole Moments
 -----------------------------------------------------------------
    Charge (ESU x 10^10)
                 0.0000
    Dipole Moment (Debye)
         X       0.7476      Y       0.6385      Z       0.0000
       Tot       0.9831
    Quadrupole Moments (Debye-Ang)
        XX     -69.6507     XY       1.4303     YY     -68.0971
        XZ       0.0000     YZ       0.0000     ZZ     -72.8507
    Octopole Moments (Debye-Ang^2)
       XXX      48.7669    XXY     -13.6599    XYY       8.0940
       YYY     -30.3206    XXZ       0.0000    XYZ      -0.0000
       YYZ       0.0000    XZZ      12.1777    YZZ     -10.7965
       ZZZ      -0.0000
    Hexadecapole Moments (Debye-Ang^3)
      XXXX   -1287.0257   XXXY      58.7650   XXYY    -328.9327
      XYYY      74.6026   YYYY    -570.5631   XXXZ       0.0000
      XXYZ       0.0000   XYYZ      -0.0000   YYYZ       0.0000
      XXZZ    -251.4446   XYZZ      19.7407   YYZZ    -119.5934
      XZZZ       0.0000   YZZZ       0.0000   ZZZZ     -93.8980
 -----------------------------------------------------------------
 Calculating MO derivatives via CPSCF
   1         3          18      0.115397    0.033048
   2         3          18      0.014809    0.004316
   3         3          18      0.002011    0.000670
   4        19           2      0.000157    0.000085
   5        20           1      0.000010    0.000010
   6        21           0      0.000000    0.000000    Roots Converged
 Time for AOints: 16.4 s (CPU) 16.5 s (wall)
 ------------------------------------------------------------------------------
                     AOints        : Timing summary (seconds)
 ------------------------------------------------------------------------------
     job step          cpu (% of tot)      sys (% of tot)     wall (% of tot)
 ------------------------------------------------------------------------------
  cpscf_lag         0.1121E+03 (50.2)   0.1320E-03 (19.2)   0.1123E+03 (50.2)
  iterzp            0.9445E+02 (42.3)   0.5540E-03 (80.8)   0.9454E+02 (42.3)
  make_fx           0.0000E+00 ( 0.0)   0.0000E+00 ( 0.0)   0.0000E+00 ( 0.0)
  AOints            0.1643E+02 ( 7.4)   0.0000E+00 ( 0.0)   0.1645E+02 ( 7.4)
 ------------------------------------------------------------------------------
   Grand Totals     0.2232E+03          0.6860E-03          0.2236E+03
 ------------------------------------------------------------------------------
 Calculating analytic Hessian of the SCF energy
 Polarizability Matrix (a.u.)
            1           2           3
    1-117.1311334   5.5463927   0.0000000
    2   5.5463927 -89.1100193  -0.0000000
    3   0.0000000  -0.0000000 -53.3241670

 Direct stationary perturbation theory relativistic correction:

 rels  =     114.539645314024
 relv  =    -381.843116995916
 rel2e =      52.097091882660
 E_rel =    -215.206379799232

 Hessian of the SCF Energy
            1           2           3           4           5           6
    1   0.1275198  -0.0030835   0.0000000  -0.0800829   0.0093915   0.0000000
    2  -0.0030835   0.0298020   0.0000000   0.0004301  -0.0252401  -0.0000000
    3   0.0000000   0.0000000   0.0136181   0.0000000   0.0000000  -0.0202058
    4  -0.0800829   0.0004301   0.0000000   0.3222020  -0.1576656  -0.0000000
    5   0.0093915  -0.0252401   0.0000000  -0.1576656   0.5951329  -0.0000000
    6   0.0000000  -0.0000000  -0.0202058  -0.0000000  -0.0000000   0.0693451
    7  -0.0269647   0.0140452  -0.0000000  -0.1618715   0.1848507   0.0000000
    8   0.0028287   0.0009376  -0.0000000   0.1851864  -0.4228694   0.0000000
    9  -0.0000000  -0.0000000   0.0029856   0.0000000   0.0000000  -0.0419947
   10  -0.0009578   0.0022481   0.0000000   0.0078355   0.0140171   0.0000000
   11   0.0002112  -0.0000147   0.0000000  -0.0115577  -0.0175016   0.0000000
   12   0.0000000   0.0000000  -0.0021330   0.0000000   0.0000000   0.0042528
   13  -0.0005975   0.0026163   0.0000000  -0.0374723   0.0078067  -0.0000000
   14   0.0013141  -0.0008758   0.0000000   0.0247466  -0.0015132  -0.0000000
   15  -0.0000000   0.0000000   0.0035790  -0.0000000  -0.0000000   0.0070838
   16  -0.0189169  -0.0162562   0.0000000  -0.0506108  -0.0584005  -0.0000000
   17  -0.0106620  -0.0046090  -0.0000000  -0.0411398  -0.1280086  -0.0000000
   18   0.0000000   0.0000000   0.0021561  -0.0000000  -0.0000000  -0.0184812
            7           8           9          10          11          12
    1  -0.0269647   0.0028287  -0.0000000  -0.0009578   0.0002112   0.0000000
    2   0.0140452   0.0009376  -0.0000000   0.0022481  -0.0000147   0.0000000
    3  -0.0000000  -0.0000000   0.0029856   0.0000000   0.0000000  -0.0021330
    4  -0.1618715   0.1851864   0.0000000   0.0078355  -0.0115577   0.0000000
    5   0.1848507  -0.4228694   0.0000000   0.0140171  -0.0175016   0.0000000
    6   0.0000000   0.0000000  -0.0419947   0.0000000   0.0000000   0.0042528
    7   0.4667603  -0.0582638  -0.0000000  -0.1083827  -0.1262125  -0.0000000
    8  -0.0582638   0.7799803  -0.0000000  -0.1326948  -0.2830584  -0.0000000
    9  -0.0000000  -0.0000000   0.0873527  -0.0000000  -0.0000000  -0.0312828
   10  -0.1083827  -0.1326948  -0.0000000   0.1274813   0.1277703   0.0000000
   11  -0.1262125  -0.2830584  -0.0000000   0.1277703   0.2945355   0.0000000
   12  -0.0000000  -0.0000000  -0.0312828   0.0000000   0.0000000   0.0198418
   13  -0.1703408   0.0030519   0.0000000  -0.0261589   0.0086027   0.0000000
   14   0.0062598  -0.0399838   0.0000000  -0.0149621   0.0073058   0.0000000
   15   0.0000000   0.0000000  -0.0214895  -0.0000000  -0.0000000   0.0034168
   16   0.0007994  -0.0001083   0.0000000   0.0001826   0.0011860   0.0000000
   17  -0.0206795  -0.0350063   0.0000000   0.0036214  -0.0012666  -0.0000000
   18   0.0000000   0.0000000   0.0044288  -0.0000000  -0.0000000   0.0059044
           13          14          15          16          17          18
    1  -0.0005975   0.0013141  -0.0000000  -0.0189169  -0.0106620   0.0000000
    2   0.0026163  -0.0008758   0.0000000  -0.0162562  -0.0046090   0.0000000
    3   0.0000000   0.0000000   0.0035790   0.0000000  -0.0000000   0.0021561
    4  -0.0374723   0.0247466  -0.0000000  -0.0506108  -0.0411398  -0.0000000
    5   0.0078067  -0.0015132  -0.0000000  -0.0584005  -0.1280086  -0.0000000
    6  -0.0000000  -0.0000000   0.0070838  -0.0000000  -0.0000000  -0.0184812
    7  -0.1703408   0.0062598   0.0000000   0.0007994  -0.0206795   0.0000000
    8   0.0030519  -0.0399838   0.0000000  -0.0001083  -0.0350063   0.0000000
    9   0.0000000   0.0000000  -0.0214895   0.0000000   0.0000000   0.0044288
   10  -0.0261589  -0.0149621  -0.0000000   0.0001826   0.0036214  -0.0000000
   11   0.0086027   0.0073058  -0.0000000   0.0011860  -0.0012666  -0.0000000
   12   0.0000000   0.0000000   0.0034168   0.0000000  -0.0000000   0.0059044
   13   0.2324135  -0.0227304  -0.0000000   0.0021560   0.0006528   0.0000000
   14  -0.0227304   0.0379659  -0.0000000   0.0053720  -0.0028989   0.0000000
   15  -0.0000000  -0.0000000   0.0099994   0.0000000   0.0000000  -0.0025894
   16   0.0021560   0.0053720   0.0000000   0.0663896   0.0682070  -0.0000000
   17   0.0006528  -0.0028989   0.0000000   0.0682070   0.1717894   0.0000000
   18   0.0000000   0.0000000  -0.0025894  -0.0000000   0.0000000   0.0085813
 Gradient time:  CPU 300.14 s  wall 300.55 s
 **********************************************************************
 **                                                                  **
 **                       VIBRATIONAL ANALYSIS                       **
 **                       --------------------                       **
 **                                                                  **
 **        VIBRATIONAL FREQUENCIES (CM**-1) AND NORMAL MODES         **
 **     FORCE CONSTANTS (mDYN/ANGSTROM) AND REDUCED MASSES (AMU)     **
 **                  INFRARED INTENSITIES (KM/MOL)                   **
 **                                                                  **
 **********************************************************************


 Mode:                 1                      2                      3
 Frequency:       135.58                 158.01                 188.36
 Force Cnst:      0.4292                 0.5560                 0.1282
 Red. Mass:      39.6259                37.7984                 6.1325
 IR Active:          YES                    YES                    YES
 IR Intens:        0.431                  0.128                  0.057
 Raman Active:       YES                    YES                    YES
               X      Y      Z        X      Y      Z        X      Y      Z
 I         -0.191  0.044  0.000   -0.180 -0.219  0.000   -0.000 -0.000 -0.038
 C         -0.135 -0.142 -0.000   -0.024  0.397 -0.000   -0.000  0.000  0.336
 C          0.056 -0.032 -0.000   -0.196  0.305 -0.000    0.000  0.000  0.492
 H          0.374 -0.208 -0.000   -0.359  0.398 -0.000    0.000  0.000  0.783
 Cl         0.159  0.722  0.000   -0.264 -0.060  0.000    0.000 -0.000 -0.174
 Br         0.244 -0.361  0.000    0.444  0.268 -0.000    0.000  0.000  0.003
 TransDip  -0.014 -0.016  0.000    0.011 -0.002 -0.000   -0.000 -0.000  0.008

 Mode:                 4                      5                      6
 Frequency:       238.10                 430.13                 519.13
 Force Cnst:      0.8901                 0.5616                 1.3998
 Red. Mass:      26.6480                 5.1524                 8.8160
 IR Active:          YES                    YES                    YES
 IR Intens:        0.097                  7.260                  5.339
 Raman Active:       YES                    YES                    YES
               X      Y      Z        X      Y      Z        X      Y      Z
 I         -0.241  0.046  0.000   -0.000  0.000 -0.009    0.013 -0.006 -0.000
 C          0.242 -0.089 -0.000    0.000 -0.000  0.551   -0.116  0.449  0.000
 C          0.447 -0.020 -0.000   -0.000 -0.000 -0.253    0.057  0.587 -0.000
 H          0.483 -0.043 -0.000   -0.000 -0.000 -0.794   -0.021  0.642 -0.000
 Cl         0.582 -0.305  0.000    0.000  0.000  0.022    0.057 -0.074  0.000
 Br         0.018  0.079  0.000    0.000  0.000 -0.031   -0.037 -0.124 -0.000
 TransDip  -0.004  0.009  0.000    0.000  0.000 -0.086   -0.011  0.073 -0.000

 Mode:                 7                      8                      9
 Frequency:       712.38                 810.46                 839.11
 Force Cnst:      3.8883                 0.5049                 2.6938
 Red. Mass:      13.0041                 1.3046                 6.4935
 IR Active:          YES                    YES                    YES
 IR Intens:      111.950                 21.933                 67.818
 Raman Active:       YES                    YES                    YES
               X      Y      Z        X      Y      Z        X      Y      Z
 I         -0.033  0.002  0.000    0.000 -0.000 -0.001    0.002  0.004 -0.000
 C          0.832  0.144 -0.000    0.000  0.000  0.047   -0.295 -0.272  0.000
 C          0.415  0.000 -0.000   -0.000 -0.000 -0.157    0.500  0.164 -0.000
 H          0.012  0.235  0.000   -0.000 -0.000  0.986    0.736  0.032  0.000
 Cl        -0.229  0.046 -0.000    0.000  0.000  0.008   -0.134 -0.020  0.000
 Br        -0.036 -0.048  0.000   -0.000 -0.000  0.002    0.015  0.018 -0.000
 TransDip   0.333  0.062  0.000   -0.000  0.000  0.150    0.024 -0.263  0.000

 Mode:                10                     11                     12
 Frequency:      1278.94                1607.68                3216.37
 Force Cnst:      1.0822                14.2231                 6.6592
 Red. Mass:       1.1229                 9.3400                 1.0926
 IR Active:          YES                    YES                    YES
 IR Intens:        6.278                 21.795                 12.644
 Raman Active:       YES                    YES                    YES
               X      Y      Z        X      Y      Z        X      Y      Z
 I         -0.000 -0.000 -0.000    0.001 -0.001 -0.000    0.000  0.000 -0.000
 C          0.016  0.083 -0.000   -0.279  0.551 -0.000   -0.004  0.005 -0.000
 C         -0.053 -0.009  0.000    0.352 -0.502  0.000   -0.037 -0.079  0.000
 H          0.858 -0.504  0.000   -0.465 -0.162  0.000    0.474  0.876  0.000
 Cl        -0.009 -0.008 -0.000   -0.011  0.006 -0.000    0.000  0.000 -0.000
 Br        -0.001 -0.001  0.000   -0.002 -0.007  0.000    0.000  0.000  0.000
 TransDip  -0.017  0.078  0.000    0.148  0.020  0.000   -0.047  0.104  0.000

 STANDARD THERMODYNAMIC QUANTITIES AT   298.15 K  AND     1.00 ATM

   This Molecule has  0 Imaginary Frequencies
   Zero point vibrational energy:       14.488 kcal/mol

   Atom    1 Element I  Has Mass  126.90440
   Atom    2 Element C  Has Mass   12.00000
   Atom    3 Element C  Has Mass   12.00000
   Atom    4 Element H  Has Mass    1.00783
   Atom    5 Element Cl Has Mass   34.96885
   Atom    6 Element Br Has Mass   78.91830
   Molecular Mass:   265.799380 amu
   Principal axes and moments of inertia in amu*Bohr^2:
                             1           2           3
    Eigenvalues --     1028.90371  2814.92844  3843.83215
          X               0.99907    -0.04322     0.00000
          Y               0.04322     0.99907     0.00000
          Z               0.00000    -0.00000     1.00000
   Rotational Symmetry Number is   1
   The Molecule is an Asymmetric Top
   Translational Enthalpy:        0.889 kcal/mol
   Rotational Enthalpy:           0.889 kcal/mol
   Vibrational Enthalpy:         16.457 kcal/mol
   gas constant (RT):             0.592 kcal/mol
   Translational Entropy:        42.632  cal/mol.K
   Rotational Entropy:           30.788  cal/mol.K
   Vibrational Entropy:          11.676  cal/mol.K

   Total Enthalpy:               18.827 kcal/mol
   Total Entropy:                85.095  cal/mol.K

 ======================================================================

 STANDARD THERMODYNAMIC QUANTITIES FOR ANHARMONIC VIBRATION -- TOSH

   Zero point vibrational energy: ************ kcal/mol

   Vibrational Enthalpy:       Infinity kcal/mol
   Vibrational Entropy:             NaN  cal/mol.K

   Total Enthalpy:             Infinity kcal/mol
   Total Entropy:                   NaN  cal/mol.K

 ======================================================================

 STANDARD THERMODYNAMIC QUANTITIES FOR ANHARMONIC VIBRATION -- VPT2

   Zero point vibrational energy: ************ kcal/mol

   Vibrational Enthalpy:       Infinity kcal/mol
   Vibrational Entropy:             NaN  cal/mol.K

   Total Enthalpy:             Infinity kcal/mol
   Total Entropy:                   NaN  cal/mol.K

 ======================================================================

Archival summary:
1\1\TWL01\FREQ\ProcedureUnspecified\BasisUnspecified\1r1l121\taweetha\TueAug2822:55:072018TueAug2822:55:072018\0\\#,FREQ,ProcedureUnspecified,BasisUnspecified,\\0,1\I\C,1,2.12462\C,2,1.3322,1,119.16\H,3,1.08098,2,121.857,1,-0,0\Cl,3,1.73568,2,124.847,1,-180,0\Br,2,1.89322,1,116.944,3,-180,0\\\@

 Total job time:  335.02s(wall), 332.55s(cpu) 
 Tue Aug 28 22:55:07 2018

        *************************************************************
        *                                                           *
        *  Thank you very much for using Q-Chem.  Have a nice day.  *
        *                                                           *
        *************************************************************
