# Supplementary material for: Geometric and energetic data from ab initio calculations of haloethene, haloimine, halomethylenephosphine, haloiminophosphine, halodiazene, halodiphosphene and halocyclopropane
Source: Data Brief. 2019 Nov 2;27:104738. doi: 10.1016/j.dib.2019.104738 (PMC6861602; doi:10.1016/j.dib.2019.104738)
Supplement: Multimedia component 2 [file mmc2.zip › CC/B3LYP/ClHCCClBr.out]

Q-Chem Developer Version!
                  Welcome to Q-Chem
     A Quantum Leap Into The Future Of Chemistry


 Q-Chem 5.1, Q-Chem, Inc., Pleasanton, CA (2018)

 Yihan Shao,  Zhengting Gan,  E. Epifanovsky,  A. T. B. Gilbert,  M. Wormit,  
 J. Kussmann,  A. W. Lange,  A. Behn,  Jia Deng,  Xintian Feng,  D. Ghosh,  
 M. Goldey,  P. R. Horn,  L. D. Jacobson,  I. Kaliman,  T. Kus,  A. Landau,  
 Jie Liu,  E. I. Proynov,  R. M. Richard,  R. P. Steele,  E. J. Sundstrom,  
 H. L. Woodcock III,  P. M. Zimmerman,  D. Zuev,  B. Albrecht,  E. Alguire,  
 S. A. Baeppler,  D. Barton,  Z. Benda,  Y. A. Bernard,  E. J. Berquist,  
 K. B. Bravaya,  H. Burton,  D. Casanova,  Chun-Min Chang,  Yunqing Chen,  
 A. Chien,  K. D. Closser,  M. P. Coons,  S. Coriani,  S. Dasgupta,  
 A. L. Dempwolff,  M. Diedenhofen,  Hainam Do,  R. G. Edgar,  Po-Tung Fang,  
 S. Faraji,  S. Fatehi,  Qingguo Feng,  K. D. Fenk,  J. Fosso-Tande,  
 Qinghui Ge,  A. Ghysels,  G. Gidofalvi,  J. Gomes,  J. Gonthier,  A. Gunina,  
 D. Hait,  M. W. D. Hanson-Heine,  P. H. P. Harbach,  A. W. Hauser,  
 J. E. Herr,  E. G. Hohenstein,  Z. C. Holden,  Kerwin Hui,  B. C. Huynh,  
 T.-C. Jagau,  Hyunjun Ji,  B. Kaduk,  K. Khistyaev,  Jaehoon Kim,  
 P. Klunzinger,  K. Koh,  D. Kosenkov,  L. Koulias,  T. Kowalczyk,  
 C. M. Krauter,  A. Kunitsa,  Ka Un Lao,  A. Laurent,  K. V. Lawler,  
 Joonho Lee,  D. Lefrancois,  S. Lehtola,  D. S. Levine,  Yi-Pei Li,  
 You-Sheng Lin,  Fenglai Liu,  E. Livshits,  A. Luenser,  P. Manohar,  
 E. Mansoor,  S. F. Manzer,  Shan-Ping Mao,  Yuezhi Mao,  N. Mardirossian,  
 A. V. Marenich,  T. Markovich,  L. A. Martinez-Martinez,  S. A. Maurer,  
 N. J. Mayhall,  S. C. McKenzie,  J.-M. Mewes,  A. F. Morrison,  
 J. W. Mullinax,  K. Nanda,  T. S. Nguyen-Beck,  R. Olivares-Amaya,  
 J. A. Parkhill,  T. M. Perrine,  F. Plasser,  P. Pokhilko,  S. Prager,  
 A. Prociuk,  E. Ramos,  D. R. Rehn,  F. Rob,  M. Schneider,  N. Sergueev,  
 S. M. Sharada,  S. Sharma,  D. W. Small,  T. Stauch,  T. Stein,  
 Yu-Chuan Su,  A. J. W. Thom,  A. Tkatchenko,  T. Tsuchimochi,  N. M. Tubman,  
 L. Vogt,  M. L. Vidal,  O. Vydrov,  M. A. Watson,  J. Wenzel,  
 M. de Wergifosse,  T. A. Wesolowski,  A. White,  J. Witte,  A. Yamada,  
 Jun Yang,  K. Yao,  S. Yeganeh,  S. R. Yost,  Zhi-Qiang You,  A. Zech,  
 Igor Ying Zhang,  Xing Zhang,  Yan Zhao,  Ying Zhu,  B. R. Brooks,  
 G. K. L. Chan,  C. J. Cramer,  M. S. Gordon,  W. J. Hehre,  A. Klamt,  
 M. W. Schmidt,  C. D. Sherrill,  D. G. Truhlar,  A. Aspuru-Guzik,  R. Baer,  
 A. T. Bell,  N. A. Besley,  Jeng-Da Chai,  A. E. DePrince, III,  
 R. A. DiStasio Jr.,  A. Dreuw,  B. D. Dunietz,  T. R. Furlani,  
 Chao-Ping Hsu,  Yousung Jung,  Jing Kong,  D. S. Lambrecht,  WanZhen Liang,  
 C. Ochsenfeld,  V. A. Rassolov,  L. V. Slipchenko,  J. E. Subotnik,  
 T. Van Voorhis,  J. M. Herbert,  A. I. Krylov,  P. M. W. Gill,  M. Head-Gordon

 Contributors to earlier versions of Q-Chem not listed above: 
 R. D. Adamson,  B. Austin,  J. Baker,  G. J. O. Beran,  K. Brandhorst,  
 S. T. Brown,  E. F. C. Byrd,  A. K. Chakraborty,  C.-L. Cheng,  
 Siu Hung Chien,  D. M. Chipman,  D. L. Crittenden,  H. Dachsel,  
 R. J. Doerksen,  A. D. Dutoi,  L. Fusti-Molnar,  W. A. Goddard III,  
 A. Golubeva-Zadorozhnaya,  S. R. Gwaltney,  G. Hawkins,  A. Heyden,  
 S. Hirata,  G. Kedziora,  F. J. Keil,  C. Kelley,  Jihan Kim,  R. A. King,  
 R. Z. Khaliullin,  P. P. Korambath,  W. Kurlancheek,  A. M. Lee,  M. S. Lee,  
 S. V. Levchenko,  Ching Yeh Lin,  D. Liotard,  R. C. Lochan,  I. Lotan,  
 P. E. Maslen,  N. Nair,  D. P. O'Neill,  D. Neuhauser,  E. Neuscamman,  
 C. M. Oana,  R. Olson,  B. Peters,  R. Peverati,  P. A. Pieniazek,  
 Y. M. Rhee,  J. Ritchie,  M. A. Rohrdanz,  E. Rosta,  N. J. Russ,  
 H. F. Schaefer III,  N. E. Schultz,  N. Shenvi,  A. C. Simmonett,  A. Sodt,  
 D. Stuck,  K. S. Thanthiriwatte,  V. Vanovschi,  Tao Wang,  A. Warshel,  
 C. F. Williams,  Q. Wu,  X. Xu,  W. Zhang

 Please cite Q-Chem as follows:
 Y. Shao et al., Mol. Phys. 113, 184-215 (2015)
 DOI: 10.1080/00268976.2014.952696

 Q-Chem 5.1.1 for Intel X86 EM64T Linux

 Parts of Q-Chem use Armadillo 8.300.2 (Tropical Shenanigans).
 http://arma.sourceforge.net/

 Q-Chem begins on Tue Aug 28 22:55:07 2018  

Host: 
0

     Scratch files written to /scratch/taweetham/qchem27804//
Input Ideriv = 2
Curr. Ideriv = -1
Max.  Ideriv = 2

Checking the input file for inconsistencies... 	...done.

--------------------------------------------------------------
User input:
--------------------------------------------------------------
ClClHBr.inp
$molecule
0 1
Br
C  1 1.904184
C  2 1.331416 1 119.438227
H  3 1.079450 2 121.349769 1 -0.000000 0
Cl 2 1.727439 1 115.913618 3 -180.000000 0
Cl 3 1.732692 2 124.345204 1 -180.000000 0
$end

$rem
   JOB_TYPE		OPTIMIZATION
   BASIS		6-311++G**
   EXCHANGE		B3LYP
$end

--------------------------------------------------------------
 ----------------------------------------------------------------
             Standard Nuclear Orientation (Angstroms)
    I     Atom           X                Y                Z
 ----------------------------------------------------------------
    1      Br      1.7560946000    -0.3565010384    -0.0000000000
    2      C      -0.0964242318     0.0840562040     0.0000000000
    3      C      -1.0013082266    -0.8925980445    -0.0000000000
    4      H      -0.7067665329    -1.9310861249    -0.0000000000
    5      Cl     -0.4713789397     1.7703107713     0.0000000000
    6      Cl     -2.7151004553    -0.6373770352    -0.0000000000
 ----------------------------------------------------------------
 Molecular Point Group                 Cs    NOp =  2
 Largest Abelian Subgroup              Cs    NOp =  2
 Nuclear Repulsion Energy =   450.3392769179 hartrees
 There are       41 alpha and       41 beta electrons
 Requested basis set is 6-311++G(d,p)
 There are 62 shells and 159 basis functions

 Total QAlloc Memory Limit   2000 MB
 Mega-Array Size       188 MB
 MEM_STATIC part       192 MB
 A cutoff of  1.0D-11 yielded   1633 shell pairs
 There are     11555 function pairs (     12623 Cartesian)
 Smallest overlap matrix eigenvalue = 3.08E-05

 Scale SEOQF with 1.000000e-01/1.000000e-01/1.000000e-01

 Standard Electronic Orientation quadrupole field applied
 Nucleus-field energy     =     0.0000000139 hartrees
 Guess from superposition of atomic densities
 Warning:  Energy on first SCF cycle will be non-variational
 SAD guess density has 82.000000 electrons

 -----------------------------------------------------------------------
  General SCF calculation program by
  Eric Jon Sundstrom, Paul Horn, Yuezhi Mao, Dmitri Zuev, Alec White,
  David Stuck, Shaama M.S., Shane Yost, Joonho Lee, David Small,
  Daniel Levine, Susi Lehtola, Hugh Burton, Evgeny Epifanovsky
 -----------------------------------------------------------------------
 Exchange:     0.2000 Hartree-Fock + 0.0800 Slater + 0.7200 B88
 Correlation:  0.1900 VWN1RPA + 0.8100 LYP
 Using SG-1 standard quadrature grid
 A restricted SCF calculation will be
 performed using DIIS
 SCF converges when DIIS error is below 1.0e-08
 ---------------------------------------
  Cycle       Energy         DIIS error
 ---------------------------------------
    1   -3572.1581163510      4.19e-02  
    2   -3571.3696081743      3.22e-03  
    3   -3571.3469417492      4.06e-03  
    4   -3571.3892436664      1.09e-03  
    5   -3571.3928944503      2.75e-04  
    6   -3571.3930425719      1.22e-04  
    7   -3571.3930883535      2.82e-05  
    8   -3571.3930905145      4.66e-06  
    9   -3571.3930905728      6.82e-07  
   10   -3571.3930905742      1.85e-07  
   11   -3571.3930905743      4.76e-08  
   12   -3571.3930905743      1.19e-08  
   13   -3571.3930905742      2.89e-09  Convergence criterion met
 ---------------------------------------
 SCF time:   CPU 30.95s  wall 31.00s 
 SCF   energy in the final basis set =    -3571.3930905742
 Total energy in the final basis set =    -3571.3930905742

 --------------------------------------------------------------
             Orbital Energies (a.u.) and Symmetries
 --------------------------------------------------------------

 Alpha MOs, Restricted
 -- Occupied --                  
-482.86 -101.59 -101.58  -62.51  -56.33  -56.33  -56.33  -10.31
  1 A'    2 A'    3 A'    4 A'    5 A'    1 A"    6 A'    7 A'                 
-10.263  -9.502  -9.495  -8.722  -7.267  -7.259  -7.257  -7.256
  8 A'    9 A'   10 A'   11 A'   12 A'   13 A'    2 A"   14 A'                 
 -7.250  -7.249  -6.554  -6.540  -6.540  -2.665  -2.661  -2.661
  3 A"   15 A'   16 A'   17 A'    4 A"   18 A'   19 A'    5 A"                 
 -2.649  -2.649  -0.934  -0.883  -0.826  -0.745  -0.586  -0.509
 20 A'    6 A"   21 A'   22 A'   23 A'   24 A'   25 A'   26 A'                 
 -0.497  -0.429  -0.424  -0.367  -0.354  -0.338  -0.332  -0.315
 27 A'    7 A"   28 A'    8 A"   29 A'   30 A'    9 A"   31 A'                 
 -0.267
 10 A"                                                                         
 -- Virtual --                   
 -0.053  -0.044  -0.022  -0.005   0.023   0.028   0.037   0.048
 32 A'   11 A"   33 A'   34 A'   35 A'   36 A'   37 A'   12 A"                 
  0.060   0.072   0.076   0.086   0.097   0.100   0.102   0.115
 38 A'   39 A'   13 A"   14 A"   40 A'   41 A'   42 A'   15 A"                 
  0.125   0.127   0.146   0.146   0.150   0.163   0.186   0.204
 43 A'   44 A'   45 A'   16 A"   46 A'   47 A'   48 A'   49 A'                 
  0.233   0.252   0.284   0.378   0.396   0.411   0.412   0.435
 50 A'   51 A'   52 A'   53 A'   54 A'   17 A"   55 A'   56 A'                 
  0.438   0.442   0.453   0.474   0.478   0.488   0.495   0.536
 18 A"   57 A'   58 A'   19 A"   59 A'   60 A'   20 A"   21 A"                 
  0.556   0.587   0.591   0.603   0.642   0.680   0.744   0.762
 22 A"   61 A'   62 A'   23 A"   63 A'   64 A'   65 A'   24 A"                 
  0.767   0.814   0.830   0.836   0.841   0.867   0.877   0.886
 66 A'   67 A'   25 A"   26 A"   68 A'   69 A'   27 A"   70 A'                 
  0.891   0.928   0.970   1.043   1.084   1.126   1.158   1.214
 71 A'   72 A'   73 A'   74 A'   75 A'   28 A"   76 A'   77 A'                 
  1.301   1.447   1.487   1.592   1.675   1.790   1.813   1.866
 29 A"   30 A"   78 A'   79 A'   80 A'   81 A'   31 A"   82 A'                 
  1.953   2.012   2.033   2.137   2.162   2.221   2.229   2.272
 32 A"   33 A"   83 A'   84 A'   85 A'   34 A"   86 A'   35 A"                 
  2.323   2.366   2.447   2.527   2.624   2.641   2.656   2.828
 87 A'   88 A'   89 A'   90 A'   91 A'   92 A'   36 A"   37 A"                 
  3.007   3.175   3.334   3.730   3.982   4.014   4.053   4.160
 93 A'   94 A'   95 A'   96 A'   38 A"   97 A'   39 A"   98 A'                 
  4.349   6.648   7.536   7.584   7.652   9.694   9.766  23.377
 99 A'  100 A'   40 A"  101 A'  102 A'  103 A'  104 A'  105 A'                 
 24.107  25.759  25.830  25.904  25.969  26.301  26.437  47.919
106 A'   41 A"   42 A"  107 A'  108 A'  109 A'  110 A'  111 A'                 
215.676 215.753 289.731 289.780 289.8791020.715
112 A'  113 A'   43 A"  114 A'  115 A'  116 A'                                 

 Beta MOs, Restricted
 -- Occupied --                  
-482.86 -101.59 -101.58  -62.51  -56.33  -56.33  -56.33  -10.31
  1 A'    2 A'    3 A'    4 A'    5 A'    1 A"    6 A'    7 A'                 
-10.263  -9.502  -9.495  -8.722  -7.267  -7.259  -7.257  -7.256
  8 A'    9 A'   10 A'   11 A'   12 A'   13 A'    2 A"   14 A'                 
 -7.250  -7.249  -6.554  -6.540  -6.540  -2.665  -2.661  -2.661
  3 A"   15 A'   16 A'   17 A'    4 A"   18 A'   19 A'    5 A"                 
 -2.649  -2.649  -0.934  -0.883  -0.826  -0.745  -0.586  -0.509
 20 A'    6 A"   21 A'   22 A'   23 A'   24 A'   25 A'   26 A'                 
 -0.497  -0.429  -0.424  -0.367  -0.354  -0.338  -0.332  -0.315
 27 A'    7 A"   28 A'    8 A"   29 A'   30 A'    9 A"   31 A'                 
 -0.267
 10 A"                                                                         
 -- Virtual --                   
 -0.053  -0.044  -0.022  -0.005   0.023   0.028   0.037   0.048
 32 A'   11 A"   33 A'   34 A'   35 A'   36 A'   37 A'   12 A"                 
  0.060   0.072   0.076   0.086   0.097   0.100   0.102   0.115
 38 A'   39 A'   13 A"   14 A"   40 A'   41 A'   42 A'   15 A"                 
  0.125   0.127   0.146   0.146   0.150   0.163   0.186   0.204
 43 A'   44 A'   45 A'   16 A"   46 A'   47 A'   48 A'   49 A'                 
  0.233   0.252   0.284   0.378   0.396   0.411   0.412   0.435
 50 A'   51 A'   52 A'   53 A'   54 A'   17 A"   55 A'   56 A'                 
  0.438   0.442   0.453   0.474   0.478   0.488   0.495   0.536
 18 A"   57 A'   58 A'   19 A"   59 A'   60 A'   20 A"   21 A"                 
  0.556   0.587   0.591   0.603   0.642   0.680   0.744   0.762
 22 A"   61 A'   62 A'   23 A"   63 A'   64 A'   65 A'   24 A"                 
  0.767   0.814   0.830   0.836   0.841   0.867   0.877   0.886
 66 A'   67 A'   25 A"   26 A"   68 A'   69 A'   27 A"   70 A'                 
  0.891   0.928   0.970   1.043   1.084   1.126   1.158   1.214
 71 A'   72 A'   73 A'   74 A'   75 A'   28 A"   76 A'   77 A'                 
  1.301   1.447   1.487   1.592   1.675   1.790   1.813   1.866
 29 A"   30 A"   78 A'   79 A'   80 A'   81 A'   31 A"   82 A'                 
  1.953   2.012   2.033   2.137   2.162   2.221   2.229   2.272
 32 A"   33 A"   83 A'   84 A'   85 A'   34 A"   86 A'   35 A"                 
  2.323   2.366   2.447   2.527   2.624   2.641   2.656   2.828
 87 A'   88 A'   89 A'   90 A'   91 A'   92 A'   36 A"   37 A"                 
  3.007   3.175   3.334   3.730   3.982   4.014   4.053   4.160
 93 A'   94 A'   95 A'   96 A'   38 A"   97 A'   39 A"   98 A'                 
  4.349   6.648   7.536   7.584   7.652   9.694   9.766  23.377
 99 A'  100 A'   40 A"  101 A'  102 A'  103 A'  104 A'  105 A'                 
 24.107  25.759  25.830  25.904  25.969  26.301  26.437  47.919
106 A'   41 A"   42 A"  107 A'  108 A'  109 A'  110 A'  111 A'                 
215.676 215.753 289.731 289.780 289.8791020.715
112 A'  113 A'   43 A"  114 A'  115 A'  116 A'                                 
 --------------------------------------------------------------

          Ground-State Mulliken Net Atomic Charges

     Atom                 Charge (a.u.)
  ----------------------------------------
      1 Br                   -0.144222
      2 C                     0.027299
      3 C                    -0.772283
      4 H                     0.239272
      5 Cl                    0.395269
      6 Cl                    0.254665
  ----------------------------------------
  Sum of atomic charges =     0.000000

 -----------------------------------------------------------------
                    Cartesian Multipole Moments
 -----------------------------------------------------------------
    Charge (ESU x 10^10)
                 0.0000
    Dipole Moment (Debye)
         X       0.3485      Y      -0.8868      Z      -0.0000
       Tot       0.9528
    Quadrupole Moments (Debye-Ang)
        XX     -55.3254     XY      -0.4398     YY     -52.7453
        XZ       0.0000     YZ      -0.0000     ZZ     -56.5804
    Octopole Moments (Debye-Ang^2)
       XXX      50.3169    XXY      -2.3910    XYY      12.5176
       YYY      -5.8523    XXZ       0.0000    XYZ      -0.0000
       YYZ      -0.0000    XZZ      14.8292    YZZ      -1.6223
       ZZZ      -0.0000
    Hexadecapole Moments (Debye-Ang^3)
      XXXX    -949.1721   XXXY     -29.5667   XXYY    -236.2227
      XYYY     -20.7587   YYYY    -353.5106   XXXZ       0.0000
      XXYZ      -0.0000   XYYZ       0.0000   YYYZ       0.0000
      XXZZ    -184.8912   XYZZ      -5.9302   YYZZ     -77.5424
      XZZZ      -0.0000   YZZZ       0.0000   ZZZZ     -67.3668
 -----------------------------------------------------------------
 Calculating analytic gradient of the SCF energy
 Gradient of SCF Energy
            1           2           3           4           5           6
    1  -0.0002024   0.0002018  -0.0000982   0.0001607  -0.0001523   0.0000904
    2   0.0001311  -0.0000088  -0.0000746   0.0000656   0.0000172  -0.0001305
    3  -0.0000000   0.0000000  -0.0000000  -0.0000000   0.0000000   0.0000000
 Max gradient component =       2.024E-04
 RMS gradient           =       1.035E-04
 Gradient time:  CPU 7.87 s  wall 7.88 s
 Geometry Optimization Parameters
   NAtoms,    NIC,     NZ,  NCons,   NDum,   NFix, NCnnct, MaxDiis
        6      27       6       0       0       0       0       0


** GEOMETRY OPTIMIZATION IN DELOCALIZED INTERNAL COORDINATES **
   Searching for a Minimum

   Optimization Cycle:   1

                       Coordinates (Angstroms)
     ATOM                X               Y               Z
      1  Br        1.7560946000   -0.3565010384    0.0000000000
      2  C        -0.0964242318    0.0840562040    0.0000000000
      3  C        -1.0013082266   -0.8925980445    0.0000000000
      4  H        -0.7067665329   -1.9310861249    0.0000000000
      5  Cl       -0.4713789397    1.7703107713    0.0000000000
      6  Cl       -2.7151004553   -0.6373770352    0.0000000000
   Point Group: cs    Number of degrees of freedom:     9


   Energy is  -3571.393090574


 Attempting to Generate Delocalized Internal Coordinates

  9 Hessian modes will be used to form the next step
  Hessian Eigenvalues:
     0.160000    0.193698    0.220000    0.250000    0.250000    0.322265
     0.327805    0.360609    0.591725

 Minimum Search - Taking Simple RFO Step
 Searching for Lamda that Minimizes Along All modes
 Value Taken    Lamda =   0.00000000
 Step Taken.  Stepsize is  0.001418

                             Maximum     Tolerance    Cnvgd?
         Gradient           0.000154      0.000300     YES
         Displacement       0.000727      0.001200     YES
         Energy change     *********      0.000001      NO


                       Distance Matrix (Angstroms)
             Br(  1)   C (  2)   C (  3)   H (  4)   Cl(  5)
   C (  2)  1.904184
   C (  3)  2.809034  1.331416
   H (  4)  2.923184  2.105544  1.079450
   Cl(  5)  3.079767  1.727439  2.715126  3.708874
   Cl(  6)  4.480009  2.716235  1.732692  2.388951  3.291086

 Final energy is   -3571.3930905742441     


 ******************************
 **  OPTIMIZATION CONVERGED  **
 ******************************

                       Coordinates (Angstroms)
     ATOM                X               Y               Z
      1  Br        1.7560946000   -0.3565010384    0.0000000000
      2  C        -0.0964242318    0.0840562040    0.0000000000
      3  C        -1.0013082266   -0.8925980445    0.0000000000
      4  H        -0.7067665329   -1.9310861249    0.0000000000
      5  Cl       -0.4713789397    1.7703107713    0.0000000000
      6  Cl       -2.7151004553   -0.6373770352    0.0000000000

Z-matrix Print:
$molecule
0 1
Br
C  1 1.904184
C  2 1.331416 1 119.438227
H  3 1.079450 2 121.349769 1 -0.000000 0
Cl 2 1.727439 1 115.913618 3 -180.000000 0
Cl 3 1.732692 2 124.345204 1 -180.000000 0
$end


 --------------------------------------------------------------
             Orbital Energies (a.u.) and Symmetries
 --------------------------------------------------------------

 Alpha MOs, Restricted
 -- Occupied --                  
-482.86 -101.59 -101.58  -62.51  -56.33  -56.33  -56.33  -10.31
  1 A'    2 A'    3 A'    4 A'    5 A'    1 A"    6 A'    7 A'                 
-10.263  -9.502  -9.495  -8.722  -7.267  -7.259  -7.257  -7.256
  8 A'    9 A'   10 A'   11 A'   12 A'   13 A'    2 A"   14 A'                 
 -7.250  -7.249  -6.554  -6.540  -6.540  -2.665  -2.661  -2.661
  3 A"   15 A'   16 A'   17 A'    4 A"   18 A'   19 A'    5 A"                 
 -2.649  -2.649  -0.934  -0.883  -0.826  -0.745  -0.586  -0.509
 20 A'    6 A"   21 A'   22 A'   23 A'   24 A'   25 A'   26 A'                 
 -0.497  -0.429  -0.424  -0.367  -0.354  -0.338  -0.332  -0.315
 27 A'    7 A"   28 A'    8 A"   29 A'   30 A'    9 A"   31 A'                 
 -0.267
 10 A"                                                                         
 -- Virtual --                   
 -0.053  -0.044  -0.022  -0.005   0.023   0.028   0.037   0.048
 32 A'   11 A"   33 A'   34 A'   35 A'   36 A'   37 A'   12 A"                 
  0.060   0.072   0.076   0.086   0.097   0.100   0.102   0.115
 38 A'   39 A'   13 A"   14 A"   40 A'   41 A'   42 A'   15 A"                 
  0.125   0.127   0.146   0.146   0.150   0.163   0.186   0.204
 43 A'   44 A'   45 A'   16 A"   46 A'   47 A'   48 A'   49 A'                 
  0.233   0.252   0.284   0.378   0.396   0.411   0.412   0.435
 50 A'   51 A'   52 A'   53 A'   54 A'   17 A"   55 A'   56 A'                 
  0.438   0.442   0.453   0.474   0.478   0.488   0.495   0.536
 18 A"   57 A'   58 A'   19 A"   59 A'   60 A'   20 A"   21 A"                 
  0.556   0.587   0.591   0.603   0.642   0.680   0.744   0.762
 22 A"   61 A'   62 A'   23 A"   63 A'   64 A'   65 A'   24 A"                 
  0.767   0.814   0.830   0.836   0.841   0.867   0.877   0.886
 66 A'   67 A'   25 A"   26 A"   68 A'   69 A'   27 A"   70 A'                 
  0.891   0.928   0.970   1.043   1.084   1.126   1.158   1.214
 71 A'   72 A'   73 A'   74 A'   75 A'   28 A"   76 A'   77 A'                 
  1.301   1.447   1.487   1.592   1.675   1.790   1.813   1.866
 29 A"   30 A"   78 A'   79 A'   80 A'   81 A'   31 A"   82 A'                 
  1.953   2.012   2.033   2.137   2.162   2.221   2.229   2.272
 32 A"   33 A"   83 A'   84 A'   85 A'   34 A"   86 A'   35 A"                 
  2.323   2.366   2.447   2.527   2.624   2.641   2.656   2.828
 87 A'   88 A'   89 A'   90 A'   91 A'   92 A'   36 A"   37 A"                 
  3.007   3.175   3.334   3.730   3.982   4.014   4.053   4.160
 93 A'   94 A'   95 A'   96 A'   38 A"   97 A'   39 A"   98 A'                 
  4.349   6.648   7.536   7.584   7.652   9.694   9.766  23.377
 99 A'  100 A'   40 A"  101 A'  102 A'  103 A'  104 A'  105 A'                 
 24.107  25.759  25.830  25.904  25.969  26.301  26.437  47.919
106 A'   41 A"   42 A"  107 A'  108 A'  109 A'  110 A'  111 A'                 
215.676 215.753 289.731 289.780 289.8791020.715
112 A'  113 A'   43 A"  114 A'  115 A'  116 A'                                 

 Beta MOs, Restricted
 -- Occupied --                  
-482.86 -101.59 -101.58  -62.51  -56.33  -56.33  -56.33  -10.31
  1 A'    2 A'    3 A'    4 A'    5 A'    1 A"    6 A'    7 A'                 
-10.263  -9.502  -9.495  -8.722  -7.267  -7.259  -7.257  -7.256
  8 A'    9 A'   10 A'   11 A'   12 A'   13 A'    2 A"   14 A'                 
 -7.250  -7.249  -6.554  -6.540  -6.540  -2.665  -2.661  -2.661
  3 A"   15 A'   16 A'   17 A'    4 A"   18 A'   19 A'    5 A"                 
 -2.649  -2.649  -0.934  -0.883  -0.826  -0.745  -0.586  -0.509
 20 A'    6 A"   21 A'   22 A'   23 A'   24 A'   25 A'   26 A'                 
 -0.497  -0.429  -0.424  -0.367  -0.354  -0.338  -0.332  -0.315
 27 A'    7 A"   28 A'    8 A"   29 A'   30 A'    9 A"   31 A'                 
 -0.267
 10 A"                                                                         
 -- Virtual --                   
 -0.053  -0.044  -0.022  -0.005   0.023   0.028   0.037   0.048
 32 A'   11 A"   33 A'   34 A'   35 A'   36 A'   37 A'   12 A"                 
  0.060   0.072   0.076   0.086   0.097   0.100   0.102   0.115
 38 A'   39 A'   13 A"   14 A"   40 A'   41 A'   42 A'   15 A"                 
  0.125   0.127   0.146   0.146   0.150   0.163   0.186   0.204
 43 A'   44 A'   45 A'   16 A"   46 A'   47 A'   48 A'   49 A'                 
  0.233   0.252   0.284   0.378   0.396   0.411   0.412   0.435
 50 A'   51 A'   52 A'   53 A'   54 A'   17 A"   55 A'   56 A'                 
  0.438   0.442   0.453   0.474   0.478   0.488   0.495   0.536
 18 A"   57 A'   58 A'   19 A"   59 A'   60 A'   20 A"   21 A"                 
  0.556   0.587   0.591   0.603   0.642   0.680   0.744   0.762
 22 A"   61 A'   62 A'   23 A"   63 A'   64 A'   65 A'   24 A"                 
  0.767   0.814   0.830   0.836   0.841   0.867   0.877   0.886
 66 A'   67 A'   25 A"   26 A"   68 A'   69 A'   27 A"   70 A'                 
  0.891   0.928   0.970   1.043   1.084   1.126   1.158   1.214
 71 A'   72 A'   73 A'   74 A'   75 A'   28 A"   76 A'   77 A'                 
  1.301   1.447   1.487   1.592   1.675   1.790   1.813   1.866
 29 A"   30 A"   78 A'   79 A'   80 A'   81 A'   31 A"   82 A'                 
  1.953   2.012   2.033   2.137   2.162   2.221   2.229   2.272
 32 A"   33 A"   83 A'   84 A'   85 A'   34 A"   86 A'   35 A"                 
  2.323   2.366   2.447   2.527   2.624   2.641   2.656   2.828
 87 A'   88 A'   89 A'   90 A'   91 A'   92 A'   36 A"   37 A"                 
  3.007   3.175   3.334   3.730   3.982   4.014   4.053   4.160
 93 A'   94 A'   95 A'   96 A'   38 A"   97 A'   39 A"   98 A'                 
  4.349   6.648   7.536   7.584   7.652   9.694   9.766  23.377
 99 A'  100 A'   40 A"  101 A'  102 A'  103 A'  104 A'  105 A'                 
 24.107  25.759  25.830  25.904  25.969  26.301  26.437  47.919
106 A'   41 A"   42 A"  107 A'  108 A'  109 A'  110 A'  111 A'                 
215.676 215.753 289.731 289.780 289.8791020.715
112 A'  113 A'   43 A"  114 A'  115 A'  116 A'                                 
 --------------------------------------------------------------

          Ground-State Mulliken Net Atomic Charges

     Atom                 Charge (a.u.)
  ----------------------------------------
      1 Br                   -0.144222
      2 C                     0.027299
      3 C                    -0.772283
      4 H                     0.239272
      5 Cl                    0.395269
      6 Cl                    0.254665
  ----------------------------------------
  Sum of atomic charges =     0.000000

 -----------------------------------------------------------------
                    Cartesian Multipole Moments
 -----------------------------------------------------------------
    Charge (ESU x 10^10)
                 0.0000
    Dipole Moment (Debye)
         X       0.3485      Y      -0.8868      Z      -0.0000
       Tot       0.9528
    Quadrupole Moments (Debye-Ang)
        XX     -55.3254     XY      -0.4398     YY     -52.7453
        XZ       0.0000     YZ      -0.0000     ZZ     -56.5804
    Octopole Moments (Debye-Ang^2)
       XXX      50.3169    XXY      -2.3910    XYY      12.5176
       YYY      -5.8523    XXZ       0.0000    XYZ      -0.0000
       YYZ      -0.0000    XZZ      14.8292    YZZ      -1.6223
       ZZZ      -0.0000
    Hexadecapole Moments (Debye-Ang^3)
      XXXX    -949.1721   XXXY     -29.5667   XXYY    -236.2227
      XYYY     -20.7587   YYYY    -353.5106   XXXZ       0.0000
      XXYZ      -0.0000   XYYZ       0.0000   YYYZ       0.0000
      XXZZ    -184.8912   XYZZ      -5.9302   YYZZ     -77.5424
      XZZZ      -0.0000   YZZZ       0.0000   ZZZZ     -67.3668
 -----------------------------------------------------------------
Archival summary:
1\1\TWL01\OPT\ProcedureUnspecified\BasisUnspecified\r1l221\taweetha\TueAug2822:55:462018TueAug2822:55:462018\0\\#,OPT,ProcedureUnspecified,BasisUnspecified,\\0,1\Br\C,1,1.90418\C,2,1.33142,1,119.438\H,3,1.07945,2,121.35,1,-0,0\Cl,2,1.72744,1,115.914,3,-180,0\Cl,3,1.73269,2,124.345,1,-180,0\\\@

 Total job time:  39.02s(wall), 38.95s(cpu) 
 Tue Aug 28 22:55:46 2018

        *************************************************************
        *                                                           *
        *  Thank you very much for using Q-Chem.  Have a nice day.  *
        *                                                           *
        *************************************************************


 
User input: 2 of 2 
 
Q-Chem Developer Version!
                  Welcome to Q-Chem
     A Quantum Leap Into The Future Of Chemistry


 Q-Chem 5.1, Q-Chem, Inc., Pleasanton, CA (2018)

 Yihan Shao,  Zhengting Gan,  E. Epifanovsky,  A. T. B. Gilbert,  M. Wormit,  
 J. Kussmann,  A. W. Lange,  A. Behn,  Jia Deng,  Xintian Feng,  D. Ghosh,  
 M. Goldey,  P. R. Horn,  L. D. Jacobson,  I. Kaliman,  T. Kus,  A. Landau,  
 Jie Liu,  E. I. Proynov,  R. M. Richard,  R. P. Steele,  E. J. Sundstrom,  
 H. L. Woodcock III,  P. M. Zimmerman,  D. Zuev,  B. Albrecht,  E. Alguire,  
 S. A. Baeppler,  D. Barton,  Z. Benda,  Y. A. Bernard,  E. J. Berquist,  
 K. B. Bravaya,  H. Burton,  D. Casanova,  Chun-Min Chang,  Yunqing Chen,  
 A. Chien,  K. D. Closser,  M. P. Coons,  S. Coriani,  S. Dasgupta,  
 A. L. Dempwolff,  M. Diedenhofen,  Hainam Do,  R. G. Edgar,  Po-Tung Fang,  
 S. Faraji,  S. Fatehi,  Qingguo Feng,  K. D. Fenk,  J. Fosso-Tande,  
 Qinghui Ge,  A. Ghysels,  G. Gidofalvi,  J. Gomes,  J. Gonthier,  A. Gunina,  
 D. Hait,  M. W. D. Hanson-Heine,  P. H. P. Harbach,  A. W. Hauser,  
 J. E. Herr,  E. G. Hohenstein,  Z. C. Holden,  Kerwin Hui,  B. C. Huynh,  
 T.-C. Jagau,  Hyunjun Ji,  B. Kaduk,  K. Khistyaev,  Jaehoon Kim,  
 P. Klunzinger,  K. Koh,  D. Kosenkov,  L. Koulias,  T. Kowalczyk,  
 C. M. Krauter,  A. Kunitsa,  Ka Un Lao,  A. Laurent,  K. V. Lawler,  
 Joonho Lee,  D. Lefrancois,  S. Lehtola,  D. S. Levine,  Yi-Pei Li,  
 You-Sheng Lin,  Fenglai Liu,  E. Livshits,  A. Luenser,  P. Manohar,  
 E. Mansoor,  S. F. Manzer,  Shan-Ping Mao,  Yuezhi Mao,  N. Mardirossian,  
 A. V. Marenich,  T. Markovich,  L. A. Martinez-Martinez,  S. A. Maurer,  
 N. J. Mayhall,  S. C. McKenzie,  J.-M. Mewes,  A. F. Morrison,  
 J. W. Mullinax,  K. Nanda,  T. S. Nguyen-Beck,  R. Olivares-Amaya,  
 J. A. Parkhill,  T. M. Perrine,  F. Plasser,  P. Pokhilko,  S. Prager,  
 A. Prociuk,  E. Ramos,  D. R. Rehn,  F. Rob,  M. Schneider,  N. Sergueev,  
 S. M. Sharada,  S. Sharma,  D. W. Small,  T. Stauch,  T. Stein,  
 Yu-Chuan Su,  A. J. W. Thom,  A. Tkatchenko,  T. Tsuchimochi,  N. M. Tubman,  
 L. Vogt,  M. L. Vidal,  O. Vydrov,  M. A. Watson,  J. Wenzel,  
 M. de Wergifosse,  T. A. Wesolowski,  A. White,  J. Witte,  A. Yamada,  
 Jun Yang,  K. Yao,  S. Yeganeh,  S. R. Yost,  Zhi-Qiang You,  A. Zech,  
 Igor Ying Zhang,  Xing Zhang,  Yan Zhao,  Ying Zhu,  B. R. Brooks,  
 G. K. L. Chan,  C. J. Cramer,  M. S. Gordon,  W. J. Hehre,  A. Klamt,  
 M. W. Schmidt,  C. D. Sherrill,  D. G. Truhlar,  A. Aspuru-Guzik,  R. Baer,  
 A. T. Bell,  N. A. Besley,  Jeng-Da Chai,  A. E. DePrince, III,  
 R. A. DiStasio Jr.,  A. Dreuw,  B. D. Dunietz,  T. R. Furlani,  
 Chao-Ping Hsu,  Yousung Jung,  Jing Kong,  D. S. Lambrecht,  WanZhen Liang,  
 C. Ochsenfeld,  V. A. Rassolov,  L. V. Slipchenko,  J. E. Subotnik,  
 T. Van Voorhis,  J. M. Herbert,  A. I. Krylov,  P. M. W. Gill,  M. Head-Gordon

 Contributors to earlier versions of Q-Chem not listed above: 
 R. D. Adamson,  B. Austin,  J. Baker,  G. J. O. Beran,  K. Brandhorst,  
 S. T. Brown,  E. F. C. Byrd,  A. K. Chakraborty,  C.-L. Cheng,  
 Siu Hung Chien,  D. M. Chipman,  D. L. Crittenden,  H. Dachsel,  
 R. J. Doerksen,  A. D. Dutoi,  L. Fusti-Molnar,  W. A. Goddard III,  
 A. Golubeva-Zadorozhnaya,  S. R. Gwaltney,  G. Hawkins,  A. Heyden,  
 S. Hirata,  G. Kedziora,  F. J. Keil,  C. Kelley,  Jihan Kim,  R. A. King,  
 R. Z. Khaliullin,  P. P. Korambath,  W. Kurlancheek,  A. M. Lee,  M. S. Lee,  
 S. V. Levchenko,  Ching Yeh Lin,  D. Liotard,  R. C. Lochan,  I. Lotan,  
 P. E. Maslen,  N. Nair,  D. P. O'Neill,  D. Neuhauser,  E. Neuscamman,  
 C. M. Oana,  R. Olson,  B. Peters,  R. Peverati,  P. A. Pieniazek,  
 Y. M. Rhee,  J. Ritchie,  M. A. Rohrdanz,  E. Rosta,  N. J. Russ,  
 H. F. Schaefer III,  N. E. Schultz,  N. Shenvi,  A. C. Simmonett,  A. Sodt,  
 D. Stuck,  K. S. Thanthiriwatte,  V. Vanovschi,  Tao Wang,  A. Warshel,  
 C. F. Williams,  Q. Wu,  X. Xu,  W. Zhang

 Please cite Q-Chem as follows:
 Y. Shao et al., Mol. Phys. 113, 184-215 (2015)
 DOI: 10.1080/00268976.2014.952696

 Q-Chem 5.1.1 for Intel X86 EM64T Linux

 Parts of Q-Chem use Armadillo 8.300.2 (Tropical Shenanigans).
 http://arma.sourceforge.net/

 Q-Chem begins on Tue Aug 28 22:55:46 2018  

Host: 
0

     Scratch files written to /scratch/taweetham/qchem27804//
The previous job contains 0 fragments, simply inherited here
Input Ideriv = 2
Curr. Ideriv = -1
Max.  Ideriv = 2

Checking the input file for inconsistencies... 	...done.

--------------------------------------------------------------
User input:
--------------------------------------------------------------

$molecule
read
$end

$rem
   SCF_GUESS 	READ
   JOB_TYPE 	FREQUENCY
   BASIS 	6-311++G**
   EXCHANGE 	B3LYP	
   SET_ITER 100

   SET_CONV 5
$end


--------------------------------------------------------------
 ----------------------------------------------------------------
             Standard Nuclear Orientation (Angstroms)
    I     Atom           X                Y                Z
 ----------------------------------------------------------------
    1      Br      1.7560946000    -0.3565010384    -0.0000000000
    2      C      -0.0964242318     0.0840562040     0.0000000000
    3      C      -1.0013082266    -0.8925980445    -0.0000000000
    4      H      -0.7067665329    -1.9310861249    -0.0000000000
    5      Cl     -0.4713789397     1.7703107713     0.0000000000
    6      Cl     -2.7151004553    -0.6373770352    -0.0000000000
 ----------------------------------------------------------------
 Molecular Point Group                 Cs    NOp =  2
 Largest Abelian Subgroup              Cs    NOp =  2
 Nuclear Repulsion Energy =   450.3392769179 hartrees
 There are       41 alpha and       41 beta electrons
 Requested basis set is 6-311++G(d,p)
 There are 62 shells and 159 basis functions

 Total QAlloc Memory Limit   2000 MB
 Mega-Array Size       188 MB
 MEM_STATIC part       192 MB

                       Distance Matrix (Angstroms)
             Br(  1)   C (  2)   C (  3)   H (  4)   Cl(  5)
   C (  2)  1.904184
   C (  3)  2.809034  1.331416
   H (  4)  2.923184  2.105544  1.079450
   Cl(  5)  3.079767  1.727439  2.715126  3.708874
   Cl(  6)  4.480009  2.716235  1.732692  2.388951  3.291086

 A cutoff of  1.0D-11 yielded   1633 shell pairs
 There are     11555 function pairs (     12623 Cartesian)
 Smallest overlap matrix eigenvalue = 3.08E-05
 Guess MOs from SCF MO coefficient file

 -----------------------------------------------------------------------
  General SCF calculation program by
  Eric Jon Sundstrom, Paul Horn, Yuezhi Mao, Dmitri Zuev, Alec White,
  David Stuck, Shaama M.S., Shane Yost, Joonho Lee, David Small,
  Daniel Levine, Susi Lehtola, Hugh Burton, Evgeny Epifanovsky
 -----------------------------------------------------------------------
 Exchange:     0.2000 Hartree-Fock + 0.0800 Slater + 0.7200 B88
 Correlation:  0.1900 VWN1RPA + 0.8100 LYP
 Using SG-1 standard quadrature grid
 A restricted SCF calculation will be
 performed using DIIS
 SCF converges when DIIS error is below 1.0e-08
 ---------------------------------------
  Cycle       Energy         DIIS error
 ---------------------------------------
    1   -3571.3930905743      8.20e-10  
    2   -3571.3930905743      1.03e-09  Convergence criterion met
 ---------------------------------------
 SCF time:   CPU 4.67s  wall 5.00s 
 SCF   energy in the final basis set =    -3571.3930905743
 Total energy in the final basis set =    -3571.3930905743

 --------------------------------------------------------------
             Orbital Energies (a.u.) and Symmetries
 --------------------------------------------------------------

 Alpha MOs, Restricted
 -- Occupied --                  
-482.86 -101.59 -101.58  -62.51  -56.33  -56.33  -56.33  -10.31
  1 A'    2 A'    3 A'    4 A'    5 A'    1 A"    6 A'    7 A'                 
-10.263  -9.502  -9.495  -8.722  -7.267  -7.259  -7.257  -7.256
  8 A'    9 A'   10 A'   11 A'   12 A'   13 A'    2 A"   14 A'                 
 -7.250  -7.249  -6.554  -6.540  -6.540  -2.665  -2.661  -2.661
  3 A"   15 A'   16 A'   17 A'    4 A"   18 A'   19 A'    5 A"                 
 -2.649  -2.649  -0.934  -0.883  -0.826  -0.745  -0.586  -0.509
 20 A'    6 A"   21 A'   22 A'   23 A'   24 A'   25 A'   26 A'                 
 -0.497  -0.429  -0.424  -0.367  -0.354  -0.338  -0.332  -0.315
 27 A'    7 A"   28 A'    8 A"   29 A'   30 A'    9 A"   31 A'                 
 -0.267
 10 A"                                                                         
 -- Virtual --                   
 -0.053  -0.044  -0.022  -0.005   0.023   0.028   0.037   0.048
 32 A'   11 A"   33 A'   34 A'   35 A'   36 A'   37 A'   12 A"                 
  0.060   0.072   0.076   0.086   0.097   0.100   0.102   0.115
 38 A'   39 A'   13 A"   14 A"   40 A'   41 A'   42 A'   15 A"                 
  0.125   0.127   0.146   0.146   0.150   0.163   0.186   0.204
 43 A'   44 A'   45 A'   16 A"   46 A'   47 A'   48 A'   49 A'                 
  0.233   0.252   0.284   0.378   0.396   0.411   0.412   0.435
 50 A'   51 A'   52 A'   53 A'   54 A'   17 A"   55 A'   56 A'                 
  0.438   0.442   0.453   0.474   0.478   0.488   0.495   0.536
 18 A"   57 A'   58 A'   19 A"   59 A'   60 A'   20 A"   21 A"                 
  0.556   0.587   0.591   0.603   0.642   0.680   0.744   0.762
 22 A"   61 A'   62 A'   23 A"   63 A'   64 A'   65 A'   24 A"                 
  0.767   0.814   0.830   0.836   0.841   0.867   0.877   0.886
 66 A'   67 A'   25 A"   26 A"   68 A'   69 A'   27 A"   70 A'                 
  0.891   0.928   0.970   1.043   1.084   1.126   1.158   1.214
 71 A'   72 A'   73 A'   74 A'   75 A'   28 A"   76 A'   77 A'                 
  1.301   1.447   1.487   1.592   1.675   1.790   1.813   1.866
 29 A"   30 A"   78 A'   79 A'   80 A'   81 A'   31 A"   82 A'                 
  1.953   2.012   2.033   2.137   2.162   2.221   2.229   2.272
 32 A"   33 A"   83 A'   84 A'   85 A'   34 A"   86 A'   35 A"                 
  2.323   2.366   2.447   2.527   2.624   2.641   2.656   2.828
 87 A'   88 A'   89 A'   90 A'   91 A'   92 A'   36 A"   37 A"                 
  3.007   3.175   3.334   3.730   3.982   4.014   4.053   4.160
 93 A'   94 A'   95 A'   96 A'   38 A"   97 A'   39 A"   98 A'                 
  4.349   6.648   7.536   7.584   7.652   9.694   9.766  23.377
 99 A'  100 A'   40 A"  101 A'  102 A'  103 A'  104 A'  105 A'                 
 24.107  25.759  25.830  25.904  25.969  26.301  26.437  47.919
106 A'   41 A"   42 A"  107 A'  108 A'  109 A'  110 A'  111 A'                 
215.676 215.753 289.731 289.780 289.8791020.715
112 A'  113 A'   43 A"  114 A'  115 A'  116 A'                                 

 Beta MOs, Restricted
 -- Occupied --                  
-482.86 -101.59 -101.58  -62.51  -56.33  -56.33  -56.33  -10.31
  1 A'    2 A'    3 A'    4 A'    5 A'    1 A"    6 A'    7 A'                 
-10.263  -9.502  -9.495  -8.722  -7.267  -7.259  -7.257  -7.256
  8 A'    9 A'   10 A'   11 A'   12 A'   13 A'    2 A"   14 A'                 
 -7.250  -7.249  -6.554  -6.540  -6.540  -2.665  -2.661  -2.661
  3 A"   15 A'   16 A'   17 A'    4 A"   18 A'   19 A'    5 A"                 
 -2.649  -2.649  -0.934  -0.883  -0.826  -0.745  -0.586  -0.509
 20 A'    6 A"   21 A'   22 A'   23 A'   24 A'   25 A'   26 A'                 
 -0.497  -0.429  -0.424  -0.367  -0.354  -0.338  -0.332  -0.315
 27 A'    7 A"   28 A'    8 A"   29 A'   30 A'    9 A"   31 A'                 
 -0.267
 10 A"                                                                         
 -- Virtual --                   
 -0.053  -0.044  -0.022  -0.005   0.023   0.028   0.037   0.048
 32 A'   11 A"   33 A'   34 A'   35 A'   36 A'   37 A'   12 A"                 
  0.060   0.072   0.076   0.086   0.097   0.100   0.102   0.115
 38 A'   39 A'   13 A"   14 A"   40 A'   41 A'   42 A'   15 A"                 
  0.125   0.127   0.146   0.146   0.150   0.163   0.186   0.204
 43 A'   44 A'   45 A'   16 A"   46 A'   47 A'   48 A'   49 A'                 
  0.233   0.252   0.284   0.378   0.396   0.411   0.412   0.435
 50 A'   51 A'   52 A'   53 A'   54 A'   17 A"   55 A'   56 A'                 
  0.438   0.442   0.453   0.474   0.478   0.488   0.495   0.536
 18 A"   57 A'   58 A'   19 A"   59 A'   60 A'   20 A"   21 A"                 
  0.556   0.587   0.591   0.603   0.642   0.680   0.744   0.762
 22 A"   61 A'   62 A'   23 A"   63 A'   64 A'   65 A'   24 A"                 
  0.767   0.814   0.830   0.836   0.841   0.867   0.877   0.886
 66 A'   67 A'   25 A"   26 A"   68 A'   69 A'   27 A"   70 A'                 
  0.891   0.928   0.970   1.043   1.084   1.126   1.158   1.214
 71 A'   72 A'   73 A'   74 A'   75 A'   28 A"   76 A'   77 A'                 
  1.301   1.447   1.487   1.592   1.675   1.790   1.813   1.866
 29 A"   30 A"   78 A'   79 A'   80 A'   81 A'   31 A"   82 A'                 
  1.953   2.012   2.033   2.137   2.162   2.221   2.229   2.272
 32 A"   33 A"   83 A'   84 A'   85 A'   34 A"   86 A'   35 A"                 
  2.323   2.366   2.447   2.527   2.624   2.641   2.656   2.828
 87 A'   88 A'   89 A'   90 A'   91 A'   92 A'   36 A"   37 A"                 
  3.007   3.175   3.334   3.730   3.982   4.014   4.053   4.160
 93 A'   94 A'   95 A'   96 A'   38 A"   97 A'   39 A"   98 A'                 
  4.349   6.648   7.536   7.584   7.652   9.694   9.766  23.377
 99 A'  100 A'   40 A"  101 A'  102 A'  103 A'  104 A'  105 A'                 
 24.107  25.759  25.830  25.904  25.969  26.301  26.437  47.919
106 A'   41 A"   42 A"  107 A'  108 A'  109 A'  110 A'  111 A'                 
215.676 215.753 289.731 289.780 289.8791020.715
112 A'  113 A'   43 A"  114 A'  115 A'  116 A'                                 
 --------------------------------------------------------------

          Ground-State Mulliken Net Atomic Charges

     Atom                 Charge (a.u.)
  ----------------------------------------
      1 Br                   -0.144222
      2 C                     0.027299
      3 C                    -0.772283
      4 H                     0.239272
      5 Cl                    0.395269
      6 Cl                    0.254665
  ----------------------------------------
  Sum of atomic charges =     0.000000

 -----------------------------------------------------------------
                    Cartesian Multipole Moments
 -----------------------------------------------------------------
    Charge (ESU x 10^10)
                -0.0000
    Dipole Moment (Debye)
         X       0.3485      Y      -0.8868      Z      -0.0000
       Tot       0.9528
    Quadrupole Moments (Debye-Ang)
        XX     -55.3254     XY      -0.4398     YY     -52.7453
        XZ      -0.0000     YZ       0.0000     ZZ     -56.5804
    Octopole Moments (Debye-Ang^2)
       XXX      50.3169    XXY      -2.3910    XYY      12.5176
       YYY      -5.8523    XXZ      -0.0000    XYZ      -0.0000
       YYZ       0.0000    XZZ      14.8292    YZZ      -1.6223
       ZZZ      -0.0000
    Hexadecapole Moments (Debye-Ang^3)
      XXXX    -949.1721   XXXY     -29.5667   XXYY    -236.2227
      XYYY     -20.7587   YYYY    -353.5106   XXXZ      -0.0000
      XXYZ       0.0000   XYYZ      -0.0000   YYYZ       0.0000
      XXZZ    -184.8912   XYZZ      -5.9302   YYZZ     -77.5424
      XZZZ      -0.0000   YZZZ       0.0000   ZZZZ     -67.3668
 -----------------------------------------------------------------
 Calculating MO derivatives via CPSCF
   1         3          18      0.140035    0.036599
   2         3          18      0.019173    0.004768
   3         3          18      0.002207    0.000835
   4        18           3      0.000100    0.000064
   5        21           0      0.000000    0.000000    Roots Converged
 Time for AOints: 9.0 s (CPU) 9.0 s (wall)
 ------------------------------------------------------------------------------
                     AOints        : Timing summary (seconds)
 ------------------------------------------------------------------------------
     job step          cpu (% of tot)      sys (% of tot)     wall (% of tot)
 ------------------------------------------------------------------------------
  cpscf_lag         0.7989E+02 (52.7)   0.1190E-03 (21.7)   0.7997E+02 (52.7)
  iterzp            0.6246E+02 (41.2)   0.4290E-03 (78.3)   0.6252E+02 (41.2)
  make_fx           0.0000E+00 ( 0.0)   0.0000E+00 ( 0.0)   0.0000E+00 ( 0.0)
  AOints            0.8957E+01 ( 5.9)   0.0000E+00 ( 0.0)   0.8964E+01 ( 5.9)
 ------------------------------------------------------------------------------
   Grand Totals     0.1515E+03          0.5480E-03          0.1516E+03
 ------------------------------------------------------------------------------
 Calculating analytic Hessian of the SCF energy
 Polarizability Matrix (a.u.)
            1           2           3
    1 -95.5410653  -2.7768674  -0.0000000
    2  -2.7768674 -67.9433133   0.0000000
    3  -0.0000000   0.0000000 -40.8106377

 Direct stationary perturbation theory relativistic correction:

 rels  =      18.363638384483
 relv  =     -62.564609834687
 rel2e =      10.298481034152
 E_rel =     -33.902490416053

 Hessian of the SCF Energy
            1           2           3           4           5           6
    1   0.1955822  -0.0345310   0.0000000  -0.1418906   0.0122211   0.0000000
    2  -0.0345310   0.0379347   0.0000000   0.0227645  -0.0286417  -0.0000000
    3   0.0000000   0.0000000   0.0084086  -0.0000000  -0.0000000  -0.0174789
    4  -0.1418906   0.0227645  -0.0000000   0.4824347   0.1970358   0.0000000
    5   0.0122211  -0.0286417  -0.0000000   0.1970358   0.5361437   0.0000000
    6   0.0000000  -0.0000000  -0.0174789   0.0000000   0.0000000   0.0766990
    7  -0.0338831  -0.0092710   0.0000000  -0.2688902  -0.2276619  -0.0000000
    8   0.0052372   0.0049670  -0.0000000  -0.2242441  -0.3258152   0.0000000
    9  -0.0000000   0.0000000   0.0044390  -0.0000000  -0.0000000  -0.0456199
   10  -0.0013907  -0.0014586  -0.0000000   0.0068503  -0.0191182  -0.0000000
   11   0.0003888   0.0012428   0.0000000   0.0068575  -0.0156881  -0.0000000
   12  -0.0000000   0.0000000  -0.0028539   0.0000000   0.0000000   0.0038325
   13  -0.0154889   0.0250501  -0.0000000  -0.0375492   0.0316513  -0.0000000
   14   0.0180305  -0.0154842  -0.0000000   0.0116733  -0.1697509  -0.0000000
   15   0.0000000   0.0000000   0.0031498  -0.0000000  -0.0000000  -0.0234178
   16  -0.0029288  -0.0025540   0.0000000  -0.0409550   0.0058719   0.0000000
   17  -0.0013465  -0.0000185   0.0000000  -0.0140870   0.0037521  -0.0000000
   18  -0.0000000   0.0000000   0.0043354   0.0000000  -0.0000000   0.0059850
            7           8           9          10          11          12
    1  -0.0338831   0.0052372  -0.0000000  -0.0013907   0.0003888  -0.0000000
    2  -0.0092710   0.0049670   0.0000000  -0.0014586   0.0012428   0.0000000
    3   0.0000000  -0.0000000   0.0044390  -0.0000000   0.0000000  -0.0028539
    4  -0.2688902  -0.2242441  -0.0000000   0.0068503   0.0068575   0.0000000
    5  -0.2276619  -0.3258152  -0.0000000  -0.0191182  -0.0156881   0.0000000
    6  -0.0000000   0.0000000  -0.0456199  -0.0000000  -0.0000000   0.0038325
    7   0.5318462   0.1241705   0.0000000  -0.0604499   0.0727143   0.0000000
    8   0.1241705   0.7464025  -0.0000000   0.0797433  -0.3362216  -0.0000000
    9   0.0000000  -0.0000000   0.0862695   0.0000000  -0.0000000  -0.0302858
   10  -0.0604499   0.0797433   0.0000000   0.0780312  -0.0772325   0.0000000
   11   0.0727143  -0.3362216  -0.0000000  -0.0772325   0.3468906   0.0000000
   12   0.0000000  -0.0000000  -0.0302858   0.0000000   0.0000000   0.0197779
   13   0.0047772  -0.0123934   0.0000000  -0.0013739  -0.0014579  -0.0000000
   14   0.0137319  -0.0436227   0.0000000  -0.0041001  -0.0002010  -0.0000000
   15   0.0000000   0.0000000   0.0057613   0.0000000  -0.0000000   0.0065955
   16  -0.1734001   0.0274865   0.0000000  -0.0216671  -0.0012702  -0.0000000
   17   0.0263162  -0.0457100   0.0000000   0.0221661   0.0039774  -0.0000000
   18   0.0000000   0.0000000  -0.0205642  -0.0000000  -0.0000000   0.0029338
           13          14          15          16          17          18
    1  -0.0154889   0.0180305   0.0000000  -0.0029288  -0.0013465  -0.0000000
    2   0.0250501  -0.0154842   0.0000000  -0.0025540  -0.0000185   0.0000000
    3  -0.0000000  -0.0000000   0.0031498   0.0000000   0.0000000   0.0043354
    4  -0.0375492   0.0116733  -0.0000000  -0.0409550  -0.0140870   0.0000000
    5   0.0316513  -0.1697509  -0.0000000   0.0058719   0.0037521  -0.0000000
    6  -0.0000000  -0.0000000  -0.0234178   0.0000000  -0.0000000   0.0059850
    7   0.0047772   0.0137319   0.0000000  -0.1734001   0.0263162   0.0000000
    8  -0.0123934  -0.0436227   0.0000000   0.0274865  -0.0457100   0.0000000
    9   0.0000000   0.0000000   0.0057613   0.0000000   0.0000000  -0.0205642
   10  -0.0013739  -0.0041001   0.0000000  -0.0216671   0.0221661  -0.0000000
   11  -0.0014579  -0.0002010  -0.0000000  -0.0012702   0.0039774  -0.0000000
   12  -0.0000000  -0.0000000   0.0065955  -0.0000000  -0.0000000   0.0029338
   13   0.0490634  -0.0372550   0.0000000   0.0005714  -0.0055949  -0.0000000
   14  -0.0372550   0.2290124   0.0000000  -0.0020805   0.0000465   0.0000000
   15   0.0000000   0.0000000   0.0107891  -0.0000000   0.0000000  -0.0028780
   16   0.0005714  -0.0020805  -0.0000000   0.2383796  -0.0274538  -0.0000000
   17  -0.0055949   0.0000465   0.0000000  -0.0274538   0.0379525  -0.0000000
   18  -0.0000000   0.0000000  -0.0028780  -0.0000000  -0.0000000   0.0101879
 Gradient time:  CPU 202.92 s  wall 203.11 s
 **********************************************************************
 **                                                                  **
 **                       VIBRATIONAL ANALYSIS                       **
 **                       --------------------                       **
 **                                                                  **
 **        VIBRATIONAL FREQUENCIES (CM**-1) AND NORMAL MODES         **
 **     FORCE CONSTANTS (mDYN/ANGSTROM) AND REDUCED MASSES (AMU)     **
 **                  INFRARED INTENSITIES (KM/MOL)                   **
 **                                                                  **
 **********************************************************************


 Mode:                 1                      2                      3
 Frequency:       166.46                 189.10                 231.61
 Force Cnst:      0.3885                 0.1352                 0.7323
 Red. Mass:      23.8008                 6.4196                23.1692
 IR Active:          YES                    YES                    YES
 IR Intens:        0.868                  0.171                  0.037
 Raman Active:       YES                    YES                    YES
               X      Y      Z        X      Y      Z        X      Y      Z
 Br         0.143  0.072  0.000    0.000  0.000 -0.067   -0.014  0.227  0.000
 C          0.049 -0.339 -0.000    0.000 -0.000  0.335   -0.108 -0.345 -0.000
 C         -0.045 -0.246  0.000   -0.000  0.000  0.505   -0.281 -0.213 -0.000
 H         -0.359 -0.334  0.000   -0.000 -0.000  0.773   -0.420 -0.255 -0.000
 Cl        -0.353 -0.438  0.000    0.000 -0.000  0.013    0.514 -0.268 -0.000
 Cl         0.039  0.487 -0.000   -0.000 -0.000 -0.173   -0.336 -0.046  0.000
 TransDip   0.019 -0.023  0.000    0.000 -0.000  0.013    0.006  0.000  0.000

 Mode:                 4                      5                      6
 Frequency:       299.68                 458.69                 611.28
 Force Cnst:      1.6668                 0.6560                 2.1787
 Red. Mass:      31.4997                 5.2920                 9.8960
 IR Active:          YES                    YES                    YES
 IR Intens:        0.022                  4.714                 13.738
 Raman Active:       YES                    YES                    YES
               X      Y      Z        X      Y      Z        X      Y      Z
 Br         0.409 -0.085  0.000    0.000 -0.000 -0.014   -0.041  0.005 -0.000
 C         -0.036  0.120 -0.000   -0.000 -0.000  0.555    0.253  0.331  0.000
 C         -0.299  0.283  0.000    0.000 -0.000 -0.249    0.093  0.575 -0.000
 H         -0.365  0.263  0.000    0.000 -0.000 -0.790    0.158  0.608 -0.000
 Cl        -0.200  0.167  0.000   -0.000  0.000 -0.075    0.012 -0.297 -0.000
 Cl        -0.596 -0.122  0.000   -0.000  0.000  0.024   -0.043 -0.042  0.000
 TransDip  -0.005  0.001  0.000   -0.000  0.000 -0.070    0.045  0.110 -0.000

 Mode:                 7                      8                      9
 Frequency:       787.53                 806.03                 886.15
 Force Cnst:      4.2329                 0.4978                 2.9185
 Red. Mass:      11.5838                 1.3005                 6.3081
 IR Active:          YES                    YES                    YES
 IR Intens:      126.843                 26.279                 89.092
 Raman Active:       YES                    YES                    YES
               X      Y      Z        X      Y      Z        X      Y      Z
 Br        -0.061  0.006  0.000   -0.000 -0.000 -0.002    0.022 -0.010  0.000
 C          0.567 -0.120 -0.000    0.000  0.000  0.049   -0.390  0.390 -0.000
 C          0.592 -0.217  0.000    0.000 -0.000 -0.155    0.291 -0.220  0.000
 H          0.329 -0.300 -0.000    0.000 -0.000  0.987    0.735 -0.094 -0.000
 Cl        -0.028  0.074 -0.000    0.000 -0.000  0.005    0.033 -0.075  0.000
 Cl        -0.241  0.038 -0.000   -0.000  0.000  0.007   -0.069  0.043 -0.000
 TransDip   0.355 -0.066 -0.000    0.000  0.000  0.164   -0.065  0.295 -0.000

 Mode:                10                     11                     12
 Frequency:      1273.09                1633.64                3233.59
 Force Cnst:      1.0940                14.7759                 6.7321
 Red. Mass:       1.1457                 9.3970                 1.0928
 IR Active:          YES                    YES                    YES
 IR Intens:        7.440                 14.116                 14.229
 Raman Active:       YES                    YES                    YES
               X      Y      Z        X      Y      Z        X      Y      Z
 Br        -0.000  0.000 -0.000   -0.005 -0.000 -0.000   -0.000  0.000 -0.000
 C          0.001 -0.093  0.000    0.419  0.467  0.000    0.005  0.004 -0.000
 C         -0.055  0.023 -0.000   -0.461 -0.394 -0.000    0.017 -0.086 -0.000
 H          0.950  0.293  0.000    0.417 -0.254  0.000   -0.256  0.963  0.000
 Cl        -0.003  0.005  0.000    0.001 -0.020 -0.000    0.000  0.000  0.000
 Cl        -0.006  0.009  0.000    0.014  0.003  0.000   -0.000  0.000 -0.000
 TransDip  -0.036 -0.079  0.000   -0.065  0.102  0.000    0.080  0.091  0.000

 STANDARD THERMODYNAMIC QUANTITIES AT   298.15 K  AND     1.00 ATM

   This Molecule has  0 Imaginary Frequencies
   Zero point vibrational energy:       15.120 kcal/mol

   Atom    1 Element Br Has Mass   78.91830
   Atom    2 Element C  Has Mass   12.00000
   Atom    3 Element C  Has Mass   12.00000
   Atom    4 Element H  Has Mass    1.00783
   Atom    5 Element Cl Has Mass   34.96885
   Atom    6 Element Cl Has Mass   34.96885
   Molecular Mass:   173.863830 amu
   Principal axes and moments of inertia in amu*Bohr^2:
                             1           2           3
    Eigenvalues --      525.42464  1859.29989  2384.72453
          X               0.99987     0.01622    -0.00000
          Y              -0.01622     0.99987    -0.00000
          Z               0.00000     0.00000     1.00000
   Rotational Symmetry Number is   1
   The Molecule is an Asymmetric Top
   Translational Enthalpy:        0.889 kcal/mol
   Rotational Enthalpy:           0.889 kcal/mol
   Vibrational Enthalpy:         16.857 kcal/mol
   gas constant (RT):             0.592 kcal/mol
   Translational Entropy:        41.367  cal/mol.K
   Rotational Entropy:           29.234  cal/mol.K
   Vibrational Entropy:           9.802  cal/mol.K

   Total Enthalpy:               19.227 kcal/mol
   Total Entropy:                80.402  cal/mol.K

 ======================================================================

 STANDARD THERMODYNAMIC QUANTITIES FOR ANHARMONIC VIBRATION -- TOSH

   Zero point vibrational energy: ************ kcal/mol

   Vibrational Enthalpy:       Infinity kcal/mol
   Vibrational Entropy:             NaN  cal/mol.K

   Total Enthalpy:             Infinity kcal/mol
   Total Entropy:                   NaN  cal/mol.K

 ======================================================================

 STANDARD THERMODYNAMIC QUANTITIES FOR ANHARMONIC VIBRATION -- VPT2

   Zero point vibrational energy: ************ kcal/mol

   Vibrational Enthalpy:       Infinity kcal/mol
   Vibrational Entropy:             NaN  cal/mol.K

   Total Enthalpy:             Infinity kcal/mol
   Total Entropy:                   NaN  cal/mol.K

 ======================================================================

Archival summary:
1\1\TWL01\FREQ\ProcedureUnspecified\BasisUnspecified\r1l221\taweetha\TueAug2822:59:142018TueAug2822:59:142018\0\\#,FREQ,ProcedureUnspecified,BasisUnspecified,\\0,1\Br\C,1,1.90418\C,2,1.33142,1,119.438\H,3,1.07945,2,121.35,1,0,0\Cl,2,1.72744,1,115.914,3,-180,0\Cl,3,1.73269,2,124.345,1,-180,0\\\@

 Total job time:  207.87s(wall), 207.69s(cpu) 
 Tue Aug 28 22:59:14 2018

        *************************************************************
        *                                                           *
        *  Thank you very much for using Q-Chem.  Have a nice day.  *
        *                                                           *
        *************************************************************
