# Supplementary material for: Geometric and energetic data from ab initio calculations of haloethene, haloimine, halomethylenephosphine, haloiminophosphine, halodiazene, halodiphosphene and halocyclopropane
Source: Data Brief. 2019 Nov 2;27:104738. doi: 10.1016/j.dib.2019.104738 (PMC6861602; doi:10.1016/j.dib.2019.104738)
Supplement: Multimedia component 2 [file mmc2.zip › CC/B3LYP/ClHCCClCl.out]

Q-Chem Developer Version!
                  Welcome to Q-Chem
     A Quantum Leap Into The Future Of Chemistry


 Q-Chem 5.1, Q-Chem, Inc., Pleasanton, CA (2018)

 Yihan Shao,  Zhengting Gan,  E. Epifanovsky,  A. T. B. Gilbert,  M. Wormit,  
 J. Kussmann,  A. W. Lange,  A. Behn,  Jia Deng,  Xintian Feng,  D. Ghosh,  
 M. Goldey,  P. R. Horn,  L. D. Jacobson,  I. Kaliman,  T. Kus,  A. Landau,  
 Jie Liu,  E. I. Proynov,  R. M. Richard,  R. P. Steele,  E. J. Sundstrom,  
 H. L. Woodcock III,  P. M. Zimmerman,  D. Zuev,  B. Albrecht,  E. Alguire,  
 S. A. Baeppler,  D. Barton,  Z. Benda,  Y. A. Bernard,  E. J. Berquist,  
 K. B. Bravaya,  H. Burton,  D. Casanova,  Chun-Min Chang,  Yunqing Chen,  
 A. Chien,  K. D. Closser,  M. P. Coons,  S. Coriani,  S. Dasgupta,  
 A. L. Dempwolff,  M. Diedenhofen,  Hainam Do,  R. G. Edgar,  Po-Tung Fang,  
 S. Faraji,  S. Fatehi,  Qingguo Feng,  K. D. Fenk,  J. Fosso-Tande,  
 Qinghui Ge,  A. Ghysels,  G. Gidofalvi,  J. Gomes,  J. Gonthier,  A. Gunina,  
 D. Hait,  M. W. D. Hanson-Heine,  P. H. P. Harbach,  A. W. Hauser,  
 J. E. Herr,  E. G. Hohenstein,  Z. C. Holden,  Kerwin Hui,  B. C. Huynh,  
 T.-C. Jagau,  Hyunjun Ji,  B. Kaduk,  K. Khistyaev,  Jaehoon Kim,  
 P. Klunzinger,  K. Koh,  D. Kosenkov,  L. Koulias,  T. Kowalczyk,  
 C. M. Krauter,  A. Kunitsa,  Ka Un Lao,  A. Laurent,  K. V. Lawler,  
 Joonho Lee,  D. Lefrancois,  S. Lehtola,  D. S. Levine,  Yi-Pei Li,  
 You-Sheng Lin,  Fenglai Liu,  E. Livshits,  A. Luenser,  P. Manohar,  
 E. Mansoor,  S. F. Manzer,  Shan-Ping Mao,  Yuezhi Mao,  N. Mardirossian,  
 A. V. Marenich,  T. Markovich,  L. A. Martinez-Martinez,  S. A. Maurer,  
 N. J. Mayhall,  S. C. McKenzie,  J.-M. Mewes,  A. F. Morrison,  
 J. W. Mullinax,  K. Nanda,  T. S. Nguyen-Beck,  R. Olivares-Amaya,  
 J. A. Parkhill,  T. M. Perrine,  F. Plasser,  P. Pokhilko,  S. Prager,  
 A. Prociuk,  E. Ramos,  D. R. Rehn,  F. Rob,  M. Schneider,  N. Sergueev,  
 S. M. Sharada,  S. Sharma,  D. W. Small,  T. Stauch,  T. Stein,  
 Yu-Chuan Su,  A. J. W. Thom,  A. Tkatchenko,  T. Tsuchimochi,  N. M. Tubman,  
 L. Vogt,  M. L. Vidal,  O. Vydrov,  M. A. Watson,  J. Wenzel,  
 M. de Wergifosse,  T. A. Wesolowski,  A. White,  J. Witte,  A. Yamada,  
 Jun Yang,  K. Yao,  S. Yeganeh,  S. R. Yost,  Zhi-Qiang You,  A. Zech,  
 Igor Ying Zhang,  Xing Zhang,  Yan Zhao,  Ying Zhu,  B. R. Brooks,  
 G. K. L. Chan,  C. J. Cramer,  M. S. Gordon,  W. J. Hehre,  A. Klamt,  
 M. W. Schmidt,  C. D. Sherrill,  D. G. Truhlar,  A. Aspuru-Guzik,  R. Baer,  
 A. T. Bell,  N. A. Besley,  Jeng-Da Chai,  A. E. DePrince, III,  
 R. A. DiStasio Jr.,  A. Dreuw,  B. D. Dunietz,  T. R. Furlani,  
 Chao-Ping Hsu,  Yousung Jung,  Jing Kong,  D. S. Lambrecht,  WanZhen Liang,  
 C. Ochsenfeld,  V. A. Rassolov,  L. V. Slipchenko,  J. E. Subotnik,  
 T. Van Voorhis,  J. M. Herbert,  A. I. Krylov,  P. M. W. Gill,  M. Head-Gordon

 Contributors to earlier versions of Q-Chem not listed above: 
 R. D. Adamson,  B. Austin,  J. Baker,  G. J. O. Beran,  K. Brandhorst,  
 S. T. Brown,  E. F. C. Byrd,  A. K. Chakraborty,  C.-L. Cheng,  
 Siu Hung Chien,  D. M. Chipman,  D. L. Crittenden,  H. Dachsel,  
 R. J. Doerksen,  A. D. Dutoi,  L. Fusti-Molnar,  W. A. Goddard III,  
 A. Golubeva-Zadorozhnaya,  S. R. Gwaltney,  G. Hawkins,  A. Heyden,  
 S. Hirata,  G. Kedziora,  F. J. Keil,  C. Kelley,  Jihan Kim,  R. A. King,  
 R. Z. Khaliullin,  P. P. Korambath,  W. Kurlancheek,  A. M. Lee,  M. S. Lee,  
 S. V. Levchenko,  Ching Yeh Lin,  D. Liotard,  R. C. Lochan,  I. Lotan,  
 P. E. Maslen,  N. Nair,  D. P. O'Neill,  D. Neuhauser,  E. Neuscamman,  
 C. M. Oana,  R. Olson,  B. Peters,  R. Peverati,  P. A. Pieniazek,  
 Y. M. Rhee,  J. Ritchie,  M. A. Rohrdanz,  E. Rosta,  N. J. Russ,  
 H. F. Schaefer III,  N. E. Schultz,  N. Shenvi,  A. C. Simmonett,  A. Sodt,  
 D. Stuck,  K. S. Thanthiriwatte,  V. Vanovschi,  Tao Wang,  A. Warshel,  
 C. F. Williams,  Q. Wu,  X. Xu,  W. Zhang

 Please cite Q-Chem as follows:
 Y. Shao et al., Mol. Phys. 113, 184-215 (2015)
 DOI: 10.1080/00268976.2014.952696

 Q-Chem 5.1.1 for Intel X86 EM64T Linux

 Parts of Q-Chem use Armadillo 8.300.2 (Tropical Shenanigans).
 http://arma.sourceforge.net/

 Q-Chem begins on Tue Aug 28 22:59:14 2018  

Host: 
0

     Scratch files written to /scratch/taweetham/qchem27937//
Input Ideriv = 2
Curr. Ideriv = -1
Max.  Ideriv = 2

Checking the input file for inconsistencies... 	...done.

--------------------------------------------------------------
User input:
--------------------------------------------------------------
ClClHCl.inp
$molecule
0 1
Cl
C  1 1.727704
C  2 1.331720 1 124.585824
H  3 1.079988 2 121.126406 1 -180.000000 0
Cl 3 1.730597 2 124.380261 1 -0.000000 0
Cl 2 1.742934 1 115.479959 3 -180.000000 0
$end

$rem
   JOB_TYPE		OPTIMIZATION
   BASIS		6-311++G**
   EXCHANGE		B3LYP
$end

--------------------------------------------------------------
 ----------------------------------------------------------------
             Standard Nuclear Orientation (Angstroms)
    I     Atom           X                Y                Z
 ----------------------------------------------------------------
    1      Cl     -0.3615502957    -1.6177846758    -0.0000000000
    2      C      -0.4255662397     0.1087329379    -0.0000000000
    3      C       0.6420456657     0.9047750083    -0.0000000000
    4      H       0.5369788026     1.9796401321    -0.0000000000
    5      Cl      2.2792356788     0.3439052930    -0.0000000000
    6      Cl     -2.0256768748     0.7997212763     0.0000000000
 ----------------------------------------------------------------
 Molecular Point Group                 Cs    NOp =  2
 Largest Abelian Subgroup              Cs    NOp =  2
 Nuclear Repulsion Energy =   315.4363700216 hartrees
 There are       32 alpha and       32 beta electrons
 Requested basis set is 6-311++G(d,p)
 There are 56 shells and 141 basis functions

 Total QAlloc Memory Limit   2000 MB
 Mega-Array Size       188 MB
 MEM_STATIC part       192 MB
 A cutoff of  1.0D-11 yielded   1380 shell pairs
 There are      9407 function pairs (     10122 Cartesian)
 Smallest overlap matrix eigenvalue = 3.11E-05

 Scale SEOQF with 1.000000e-01/1.000000e-01/1.000000e-01

 Standard Electronic Orientation quadrupole field applied
 Nucleus-field energy     =     0.0000000106 hartrees
 Guess from superposition of atomic densities
 Warning:  Energy on first SCF cycle will be non-variational
 SAD guess density has 64.000000 electrons

 -----------------------------------------------------------------------
  General SCF calculation program by
  Eric Jon Sundstrom, Paul Horn, Yuezhi Mao, Dmitri Zuev, Alec White,
  David Stuck, Shaama M.S., Shane Yost, Joonho Lee, David Small,
  Daniel Levine, Susi Lehtola, Hugh Burton, Evgeny Epifanovsky
 -----------------------------------------------------------------------
 Exchange:     0.2000 Hartree-Fock + 0.0800 Slater + 0.7200 B88
 Correlation:  0.1900 VWN1RPA + 0.8100 LYP
 Using SG-1 standard quadrature grid
 A restricted SCF calculation will be
 performed using DIIS
 SCF converges when DIIS error is below 1.0e-08
 ---------------------------------------
  Cycle       Energy         DIIS error
 ---------------------------------------
    1   -1458.3034365451      4.37e-02  
    2   -1457.4520687629      3.00e-03  
    3   -1457.4288795847      4.21e-03  
    4   -1457.4714474580      9.98e-04  
    5   -1457.4738614887      2.19e-04  
    6   -1457.4739381164      1.36e-04  
    7   -1457.4739842002      9.70e-06  
    8   -1457.4739843616      3.24e-06  
    9   -1457.4739843870      7.09e-07  
   10   -1457.4739843882      2.03e-07  
   11   -1457.4739843883      4.29e-08  
   12   -1457.4739843883      1.12e-08  
   13   -1457.4739843883      3.78e-09  Convergence criterion met
 ---------------------------------------
 SCF time:   CPU 20.18s  wall 20.00s 
 SCF   energy in the final basis set =    -1457.4739843883
 Total energy in the final basis set =    -1457.4739843883

 --------------------------------------------------------------
             Orbital Energies (a.u.) and Symmetries
 --------------------------------------------------------------

 Alpha MOs, Restricted
 -- Occupied --                  
-101.59 -101.59 -101.58  -10.31  -10.26   -9.50   -9.50   -9.50
  1 A'    2 A'    3 A'    4 A'    5 A'    6 A'    7 A'    8 A'                 
 -7.267  -7.267  -7.260  -7.257  -7.257  -7.256  -7.256  -7.250
  9 A'   10 A'   11 A'    1 A"   12 A'    2 A"   13 A'    3 A"                 
 -7.250  -0.949  -0.890  -0.860  -0.751  -0.589  -0.521  -0.502
 14 A'   15 A'   16 A'   17 A'   18 A'   19 A'   20 A'   21 A'                 
 -0.438  -0.437  -0.372  -0.364  -0.350  -0.344  -0.330  -0.269
  4 A"   22 A'    5 A"   23 A'    6 A"   24 A'   25 A'    7 A"                 
 -- Virtual --                   
 -0.043  -0.028  -0.022  -0.004   0.025   0.032   0.041   0.053
  8 A"   26 A'   27 A'   28 A'   29 A'   30 A'   31 A'    9 A"                 
  0.071   0.080   0.084   0.086   0.101   0.105   0.113   0.121
 32 A'   33 A'   10 A"   11 A"   34 A'   35 A'   36 A'   12 A"                 
  0.127   0.130   0.146   0.149   0.158   0.169   0.198   0.224
 37 A'   38 A'   13 A"   39 A'   40 A'   41 A'   42 A'   43 A'                 
  0.233   0.258   0.287   0.389   0.416   0.422   0.428   0.437
 44 A'   45 A'   46 A'   47 A'   48 A'   49 A'   14 A"   50 A'                 
  0.440   0.445   0.464   0.478   0.483   0.517   0.528   0.558
 51 A'   15 A"   52 A'   16 A"   53 A'   54 A'   17 A"   18 A"                 
  0.606   0.664   0.704   0.730   0.743   0.772   0.810   0.826
 55 A'   56 A'   19 A"   57 A'   58 A'   20 A"   59 A'   21 A"                 
  0.837   0.841   0.843   0.849   0.897   0.903   0.913   0.917
 22 A"   23 A"   60 A'   61 A'   62 A'   24 A"   63 A'   64 A'                 
  0.938   1.005   1.026   1.053   1.128   1.159   1.205   1.239
 65 A'   66 A'   67 A'   68 A'   69 A'   25 A"   70 A'   71 A'                 
  1.300   1.470   1.519   1.599   1.675   1.804   1.813   1.917
 26 A"   27 A"   72 A'   73 A'   74 A'   75 A'   28 A"   76 A'                 
  1.972   2.122   2.203   2.218   2.232   2.265   2.282   2.318
 29 A"   77 A'   78 A'   30 A"   31 A"   79 A'   32 A"   80 A'                 
  2.382   2.452   2.460   2.523   2.637   2.656   2.664   2.828
 81 A'   82 A'   83 A'   84 A'   85 A'   33 A"   86 A'   34 A"                 
  3.083   3.204   3.342   3.762   9.659   9.758   9.764  23.361
 87 A'   88 A'   89 A'   90 A'   91 A'   92 A'   93 A'   94 A'                 
 24.093  25.758  25.772  25.846  25.850  25.890  25.922  26.314
 95 A'   35 A"   36 A"   37 A"   96 A'   97 A'   98 A'   99 A'                 
 26.380  26.457 215.640 215.746 215.752
100 A'  101 A'  102 A'  103 A'  104 A'                                         

 Beta MOs, Restricted
 -- Occupied --                  
-101.59 -101.59 -101.58  -10.31  -10.26   -9.50   -9.50   -9.50
  1 A'    2 A'    3 A'    4 A'    5 A'    6 A'    7 A'    8 A'                 
 -7.267  -7.267  -7.260  -7.257  -7.257  -7.256  -7.256  -7.250
  9 A'   10 A'   11 A'    1 A"   12 A'    2 A"   13 A'    3 A"                 
 -7.250  -0.949  -0.890  -0.860  -0.751  -0.589  -0.521  -0.502
 14 A'   15 A'   16 A'   17 A'   18 A'   19 A'   20 A'   21 A'                 
 -0.438  -0.437  -0.372  -0.364  -0.350  -0.344  -0.330  -0.269
  4 A"   22 A'    5 A"   23 A'    6 A"   24 A'   25 A'    7 A"                 
 -- Virtual --                   
 -0.043  -0.028  -0.022  -0.004   0.025   0.032   0.041   0.053
  8 A"   26 A'   27 A'   28 A'   29 A'   30 A'   31 A'    9 A"                 
  0.071   0.080   0.084   0.086   0.101   0.105   0.113   0.121
 32 A'   33 A'   10 A"   11 A"   34 A'   35 A'   36 A'   12 A"                 
  0.127   0.130   0.146   0.149   0.158   0.169   0.198   0.224
 37 A'   38 A'   13 A"   39 A'   40 A'   41 A'   42 A'   43 A'                 
  0.233   0.258   0.287   0.389   0.416   0.422   0.428   0.437
 44 A'   45 A'   46 A'   47 A'   48 A'   49 A'   14 A"   50 A'                 
  0.440   0.445   0.464   0.478   0.483   0.517   0.528   0.558
 51 A'   15 A"   52 A'   16 A"   53 A'   54 A'   17 A"   18 A"                 
  0.606   0.664   0.704   0.730   0.743   0.772   0.810   0.826
 55 A'   56 A'   19 A"   57 A'   58 A'   20 A"   59 A'   21 A"                 
  0.837   0.841   0.843   0.849   0.897   0.903   0.913   0.917
 22 A"   23 A"   60 A'   61 A'   62 A'   24 A"   63 A'   64 A'                 
  0.938   1.005   1.026   1.053   1.128   1.159   1.205   1.239
 65 A'   66 A'   67 A'   68 A'   69 A'   25 A"   70 A'   71 A'                 
  1.300   1.470   1.519   1.599   1.675   1.804   1.813   1.917
 26 A"   27 A"   72 A'   73 A'   74 A'   75 A'   28 A"   76 A'                 
  1.972   2.122   2.203   2.218   2.232   2.265   2.282   2.318
 29 A"   77 A'   78 A'   30 A"   31 A"   79 A'   32 A"   80 A'                 
  2.382   2.452   2.460   2.523   2.637   2.656   2.664   2.828
 81 A'   82 A'   83 A'   84 A'   85 A'   33 A"   86 A'   34 A"                 
  3.083   3.204   3.342   3.762   9.659   9.758   9.764  23.361
 87 A'   88 A'   89 A'   90 A'   91 A'   92 A'   93 A'   94 A'                 
 24.093  25.758  25.772  25.846  25.850  25.890  25.922  26.314
 95 A'   35 A"   36 A"   37 A"   96 A'   97 A'   98 A'   99 A'                 
 26.380  26.457 215.640 215.746 215.752
100 A'  101 A'  102 A'  103 A'  104 A'                                         
 --------------------------------------------------------------

          Ground-State Mulliken Net Atomic Charges

     Atom                 Charge (a.u.)
  ----------------------------------------
      1 Cl                    0.441672
      2 C                    -0.030955
      3 C                    -1.194989
      4 H                     0.211443
      5 Cl                    0.258753
      6 Cl                    0.314076
  ----------------------------------------
  Sum of atomic charges =     0.000000

 -----------------------------------------------------------------
                    Cartesian Multipole Moments
 -----------------------------------------------------------------
    Charge (ESU x 10^10)
                 0.0000
    Dipole Moment (Debye)
         X      -0.0271      Y       0.8959      Z       0.0000
       Tot       0.8963
    Quadrupole Moments (Debye-Ang)
        XX     -50.4325     XY      -0.0665     YY     -46.5575
        XZ       0.0000     YZ      -0.0000     ZZ     -50.6851
    Octopole Moments (Debye-Ang^2)
       XXX      -1.6250    XXY      -0.7476    XYY       0.2956
       YYY      -2.0626    XXZ       0.0000    XYZ       0.0000
       YYZ       0.0000    XZZ      -0.3591    YZZ      -1.3248
       ZZZ       0.0000
    Hexadecapole Moments (Debye-Ang^3)
      XXXX    -748.9815   XXXY     -19.3897   XXYY    -190.4865
      XYYY       2.3298   YYYY    -320.0628   XXXZ       0.0000
      XXYZ      -0.0000   XYYZ       0.0000   YYYZ      -0.0000
      XXZZ    -145.4568   XYZZ      -0.3935   YYZZ     -70.7358
      XZZZ       0.0000   YZZZ      -0.0000   ZZZZ     -59.1890
 -----------------------------------------------------------------
 Calculating analytic gradient of the SCF energy
 Gradient of SCF Energy
            1           2           3           4           5           6
    1  -0.0001039   0.0001400  -0.0001479   0.0000803   0.0000365  -0.0000050
    2   0.0002478   0.0001485  -0.0003235   0.0000445  -0.0000785  -0.0000387
    3  -0.0000000  -0.0000000  -0.0000000   0.0000000   0.0000000   0.0000000
 Max gradient component =       3.235E-04
 RMS gradient           =       1.197E-04
 Gradient time:  CPU 5.44 s  wall 5.44 s
 Geometry Optimization Parameters
   NAtoms,    NIC,     NZ,  NCons,   NDum,   NFix, NCnnct, MaxDiis
        6      27       6       0       0       0       0       0


** GEOMETRY OPTIMIZATION IN DELOCALIZED INTERNAL COORDINATES **
   Searching for a Minimum

   Optimization Cycle:   1

                       Coordinates (Angstroms)
     ATOM                X               Y               Z
      1  Cl       -0.3615502957   -1.6177846758    0.0000000000
      2  C        -0.4255662397    0.1087329379    0.0000000000
      3  C         0.6420456657    0.9047750083    0.0000000000
      4  H         0.5369788026    1.9796401321    0.0000000000
      5  Cl        2.2792356788    0.3439052930    0.0000000000
      6  Cl       -2.0256768748    0.7997212763    0.0000000000
   Point Group: cs    Number of degrees of freedom:     9


   Energy is  -1457.473984388


 Attempting to Generate Delocalized Internal Coordinates

  9 Hessian modes will be used to form the next step
  Hessian Eigenvalues:
     0.160000    0.220000    0.250000    0.250000    0.311819    0.324460
     0.327522    0.359958    0.591013

 Minimum Search - Taking Simple RFO Step
 Searching for Lamda that Minimizes Along All modes
 Value Taken    Lamda =   0.00000000
 Step Taken.  Stepsize is  0.001464

                             Maximum     Tolerance    Cnvgd?
         Gradient           0.000298      0.000300     YES
         Displacement       0.000851      0.001200     YES
         Energy change     *********      0.000001      NO


                       Distance Matrix (Angstroms)
             Cl(  1)   C (  2)   C (  3)   H (  4)   Cl(  5)
   C (  2)  1.727704
   C (  3)  2.714869  1.331720
   H (  4)  3.707940  2.103993  1.079988
   Cl(  5)  3.289678  2.715006  1.730597  2.389788
   Cl(  6)  2.934902  1.742934  2.669790  2.821243  4.328977

 Final energy is   -1457.4739843882790     


 ******************************
 **  OPTIMIZATION CONVERGED  **
 ******************************

                       Coordinates (Angstroms)
     ATOM                X               Y               Z
      1  Cl       -0.3615502957   -1.6177846758    0.0000000000
      2  C        -0.4255662397    0.1087329379    0.0000000000
      3  C         0.6420456657    0.9047750083    0.0000000000
      4  H         0.5369788026    1.9796401321    0.0000000000
      5  Cl        2.2792356788    0.3439052930    0.0000000000
      6  Cl       -2.0256768748    0.7997212763    0.0000000000

Z-matrix Print:
$molecule
0 1
Cl
C  1 1.727704
C  2 1.331720 1 124.585824
H  3 1.079988 2 121.126406 1 -180.000000 0
Cl 3 1.730597 2 124.380261 1 -0.000000 0
Cl 2 1.742934 1 115.479959 3 -180.000000 0
$end


 --------------------------------------------------------------
             Orbital Energies (a.u.) and Symmetries
 --------------------------------------------------------------

 Alpha MOs, Restricted
 -- Occupied --                  
-101.59 -101.59 -101.58  -10.31  -10.26   -9.50   -9.50   -9.50
  1 A'    2 A'    3 A'    4 A'    5 A'    6 A'    7 A'    8 A'                 
 -7.267  -7.267  -7.260  -7.257  -7.257  -7.256  -7.256  -7.250
  9 A'   10 A'   11 A'    1 A"   12 A'    2 A"   13 A'    3 A"                 
 -7.250  -0.949  -0.890  -0.860  -0.751  -0.589  -0.521  -0.502
 14 A'   15 A'   16 A'   17 A'   18 A'   19 A'   20 A'   21 A'                 
 -0.438  -0.437  -0.372  -0.364  -0.350  -0.344  -0.330  -0.269
  4 A"   22 A'    5 A"   23 A'    6 A"   24 A'   25 A'    7 A"                 
 -- Virtual --                   
 -0.043  -0.028  -0.022  -0.004   0.025   0.032   0.041   0.053
  8 A"   26 A'   27 A'   28 A'   29 A'   30 A'   31 A'    9 A"                 
  0.071   0.080   0.084   0.086   0.101   0.105   0.113   0.121
 32 A'   33 A'   10 A"   11 A"   34 A'   35 A'   36 A'   12 A"                 
  0.127   0.130   0.146   0.149   0.158   0.169   0.198   0.224
 37 A'   38 A'   13 A"   39 A'   40 A'   41 A'   42 A'   43 A'                 
  0.233   0.258   0.287   0.389   0.416   0.422   0.428   0.437
 44 A'   45 A'   46 A'   47 A'   48 A'   49 A'   14 A"   50 A'                 
  0.440   0.445   0.464   0.478   0.483   0.517   0.528   0.558
 51 A'   15 A"   52 A'   16 A"   53 A'   54 A'   17 A"   18 A"                 
  0.606   0.664   0.704   0.730   0.743   0.772   0.810   0.826
 55 A'   56 A'   19 A"   57 A'   58 A'   20 A"   59 A'   21 A"                 
  0.837   0.841   0.843   0.849   0.897   0.903   0.913   0.917
 22 A"   23 A"   60 A'   61 A'   62 A'   24 A"   63 A'   64 A'                 
  0.938   1.005   1.026   1.053   1.128   1.159   1.205   1.239
 65 A'   66 A'   67 A'   68 A'   69 A'   25 A"   70 A'   71 A'                 
  1.300   1.470   1.519   1.599   1.675   1.804   1.813   1.917
 26 A"   27 A"   72 A'   73 A'   74 A'   75 A'   28 A"   76 A'                 
  1.972   2.122   2.203   2.218   2.232   2.265   2.282   2.318
 29 A"   77 A'   78 A'   30 A"   31 A"   79 A'   32 A"   80 A'                 
  2.382   2.452   2.460   2.523   2.637   2.656   2.664   2.828
 81 A'   82 A'   83 A'   84 A'   85 A'   33 A"   86 A'   34 A"                 
  3.083   3.204   3.342   3.762   9.659   9.758   9.764  23.361
 87 A'   88 A'   89 A'   90 A'   91 A'   92 A'   93 A'   94 A'                 
 24.093  25.758  25.772  25.846  25.850  25.890  25.922  26.314
 95 A'   35 A"   36 A"   37 A"   96 A'   97 A'   98 A'   99 A'                 
 26.380  26.457 215.640 215.746 215.752
100 A'  101 A'  102 A'  103 A'  104 A'                                         

 Beta MOs, Restricted
 -- Occupied --                  
-101.59 -101.59 -101.58  -10.31  -10.26   -9.50   -9.50   -9.50
  1 A'    2 A'    3 A'    4 A'    5 A'    6 A'    7 A'    8 A'                 
 -7.267  -7.267  -7.260  -7.257  -7.257  -7.256  -7.256  -7.250
  9 A'   10 A'   11 A'    1 A"   12 A'    2 A"   13 A'    3 A"                 
 -7.250  -0.949  -0.890  -0.860  -0.751  -0.589  -0.521  -0.502
 14 A'   15 A'   16 A'   17 A'   18 A'   19 A'   20 A'   21 A'                 
 -0.438  -0.437  -0.372  -0.364  -0.350  -0.344  -0.330  -0.269
  4 A"   22 A'    5 A"   23 A'    6 A"   24 A'   25 A'    7 A"                 
 -- Virtual --                   
 -0.043  -0.028  -0.022  -0.004   0.025   0.032   0.041   0.053
  8 A"   26 A'   27 A'   28 A'   29 A'   30 A'   31 A'    9 A"                 
  0.071   0.080   0.084   0.086   0.101   0.105   0.113   0.121
 32 A'   33 A'   10 A"   11 A"   34 A'   35 A'   36 A'   12 A"                 
  0.127   0.130   0.146   0.149   0.158   0.169   0.198   0.224
 37 A'   38 A'   13 A"   39 A'   40 A'   41 A'   42 A'   43 A'                 
  0.233   0.258   0.287   0.389   0.416   0.422   0.428   0.437
 44 A'   45 A'   46 A'   47 A'   48 A'   49 A'   14 A"   50 A'                 
  0.440   0.445   0.464   0.478   0.483   0.517   0.528   0.558
 51 A'   15 A"   52 A'   16 A"   53 A'   54 A'   17 A"   18 A"                 
  0.606   0.664   0.704   0.730   0.743   0.772   0.810   0.826
 55 A'   56 A'   19 A"   57 A'   58 A'   20 A"   59 A'   21 A"                 
  0.837   0.841   0.843   0.849   0.897   0.903   0.913   0.917
 22 A"   23 A"   60 A'   61 A'   62 A'   24 A"   63 A'   64 A'                 
  0.938   1.005   1.026   1.053   1.128   1.159   1.205   1.239
 65 A'   66 A'   67 A'   68 A'   69 A'   25 A"   70 A'   71 A'                 
  1.300   1.470   1.519   1.599   1.675   1.804   1.813   1.917
 26 A"   27 A"   72 A'   73 A'   74 A'   75 A'   28 A"   76 A'                 
  1.972   2.122   2.203   2.218   2.232   2.265   2.282   2.318
 29 A"   77 A'   78 A'   30 A"   31 A"   79 A'   32 A"   80 A'                 
  2.382   2.452   2.460   2.523   2.637   2.656   2.664   2.828
 81 A'   82 A'   83 A'   84 A'   85 A'   33 A"   86 A'   34 A"                 
  3.083   3.204   3.342   3.762   9.659   9.758   9.764  23.361
 87 A'   88 A'   89 A'   90 A'   91 A'   92 A'   93 A'   94 A'                 
 24.093  25.758  25.772  25.846  25.850  25.890  25.922  26.314
 95 A'   35 A"   36 A"   37 A"   96 A'   97 A'   98 A'   99 A'                 
 26.380  26.457 215.640 215.746 215.752
100 A'  101 A'  102 A'  103 A'  104 A'                                         
 --------------------------------------------------------------

          Ground-State Mulliken Net Atomic Charges

     Atom                 Charge (a.u.)
  ----------------------------------------
      1 Cl                    0.441672
      2 C                    -0.030955
      3 C                    -1.194989
      4 H                     0.211443
      5 Cl                    0.258753
      6 Cl                    0.314076
  ----------------------------------------
  Sum of atomic charges =     0.000000

 -----------------------------------------------------------------
                    Cartesian Multipole Moments
 -----------------------------------------------------------------
    Charge (ESU x 10^10)
                 0.0000
    Dipole Moment (Debye)
         X      -0.0271      Y       0.8959      Z       0.0000
       Tot       0.8963
    Quadrupole Moments (Debye-Ang)
        XX     -50.4325     XY      -0.0665     YY     -46.5575
        XZ       0.0000     YZ      -0.0000     ZZ     -50.6851
    Octopole Moments (Debye-Ang^2)
       XXX      -1.6250    XXY      -0.7476    XYY       0.2956
       YYY      -2.0626    XXZ       0.0000    XYZ       0.0000
       YYZ       0.0000    XZZ      -0.3591    YZZ      -1.3248
       ZZZ       0.0000
    Hexadecapole Moments (Debye-Ang^3)
      XXXX    -748.9815   XXXY     -19.3897   XXYY    -190.4865
      XYYY       2.3298   YYYY    -320.0628   XXXZ       0.0000
      XXYZ      -0.0000   XYYZ       0.0000   YYYZ      -0.0000
      XXZZ    -145.4568   XYZZ      -0.3935   YYZZ     -70.7358
      XZZZ       0.0000   YZZZ      -0.0000   ZZZZ     -59.1890
 -----------------------------------------------------------------
Archival summary:
1\1\TWL01\OPT\ProcedureUnspecified\BasisUnspecified\l321\taweetha\TueAug2822:59:402018TueAug2822:59:402018\0\\#,OPT,ProcedureUnspecified,BasisUnspecified,\\0,1\Cl\C,1,1.7277\C,2,1.33172,1,124.586\H,3,1.07999,2,121.126,1,-180,0\Cl,3,1.7306,2,124.38,1,-0,0\Cl,2,1.74293,1,115.48,3,-180,0\\\@

 Total job time:  25.77s(wall), 25.72s(cpu) 
 Tue Aug 28 22:59:40 2018

        *************************************************************
        *                                                           *
        *  Thank you very much for using Q-Chem.  Have a nice day.  *
        *                                                           *
        *************************************************************


 
User input: 2 of 2 
 
Q-Chem Developer Version!
                  Welcome to Q-Chem
     A Quantum Leap Into The Future Of Chemistry


 Q-Chem 5.1, Q-Chem, Inc., Pleasanton, CA (2018)

 Yihan Shao,  Zhengting Gan,  E. Epifanovsky,  A. T. B. Gilbert,  M. Wormit,  
 J. Kussmann,  A. W. Lange,  A. Behn,  Jia Deng,  Xintian Feng,  D. Ghosh,  
 M. Goldey,  P. R. Horn,  L. D. Jacobson,  I. Kaliman,  T. Kus,  A. Landau,  
 Jie Liu,  E. I. Proynov,  R. M. Richard,  R. P. Steele,  E. J. Sundstrom,  
 H. L. Woodcock III,  P. M. Zimmerman,  D. Zuev,  B. Albrecht,  E. Alguire,  
 S. A. Baeppler,  D. Barton,  Z. Benda,  Y. A. Bernard,  E. J. Berquist,  
 K. B. Bravaya,  H. Burton,  D. Casanova,  Chun-Min Chang,  Yunqing Chen,  
 A. Chien,  K. D. Closser,  M. P. Coons,  S. Coriani,  S. Dasgupta,  
 A. L. Dempwolff,  M. Diedenhofen,  Hainam Do,  R. G. Edgar,  Po-Tung Fang,  
 S. Faraji,  S. Fatehi,  Qingguo Feng,  K. D. Fenk,  J. Fosso-Tande,  
 Qinghui Ge,  A. Ghysels,  G. Gidofalvi,  J. Gomes,  J. Gonthier,  A. Gunina,  
 D. Hait,  M. W. D. Hanson-Heine,  P. H. P. Harbach,  A. W. Hauser,  
 J. E. Herr,  E. G. Hohenstein,  Z. C. Holden,  Kerwin Hui,  B. C. Huynh,  
 T.-C. Jagau,  Hyunjun Ji,  B. Kaduk,  K. Khistyaev,  Jaehoon Kim,  
 P. Klunzinger,  K. Koh,  D. Kosenkov,  L. Koulias,  T. Kowalczyk,  
 C. M. Krauter,  A. Kunitsa,  Ka Un Lao,  A. Laurent,  K. V. Lawler,  
 Joonho Lee,  D. Lefrancois,  S. Lehtola,  D. S. Levine,  Yi-Pei Li,  
 You-Sheng Lin,  Fenglai Liu,  E. Livshits,  A. Luenser,  P. Manohar,  
 E. Mansoor,  S. F. Manzer,  Shan-Ping Mao,  Yuezhi Mao,  N. Mardirossian,  
 A. V. Marenich,  T. Markovich,  L. A. Martinez-Martinez,  S. A. Maurer,  
 N. J. Mayhall,  S. C. McKenzie,  J.-M. Mewes,  A. F. Morrison,  
 J. W. Mullinax,  K. Nanda,  T. S. Nguyen-Beck,  R. Olivares-Amaya,  
 J. A. Parkhill,  T. M. Perrine,  F. Plasser,  P. Pokhilko,  S. Prager,  
 A. Prociuk,  E. Ramos,  D. R. Rehn,  F. Rob,  M. Schneider,  N. Sergueev,  
 S. M. Sharada,  S. Sharma,  D. W. Small,  T. Stauch,  T. Stein,  
 Yu-Chuan Su,  A. J. W. Thom,  A. Tkatchenko,  T. Tsuchimochi,  N. M. Tubman,  
 L. Vogt,  M. L. Vidal,  O. Vydrov,  M. A. Watson,  J. Wenzel,  
 M. de Wergifosse,  T. A. Wesolowski,  A. White,  J. Witte,  A. Yamada,  
 Jun Yang,  K. Yao,  S. Yeganeh,  S. R. Yost,  Zhi-Qiang You,  A. Zech,  
 Igor Ying Zhang,  Xing Zhang,  Yan Zhao,  Ying Zhu,  B. R. Brooks,  
 G. K. L. Chan,  C. J. Cramer,  M. S. Gordon,  W. J. Hehre,  A. Klamt,  
 M. W. Schmidt,  C. D. Sherrill,  D. G. Truhlar,  A. Aspuru-Guzik,  R. Baer,  
 A. T. Bell,  N. A. Besley,  Jeng-Da Chai,  A. E. DePrince, III,  
 R. A. DiStasio Jr.,  A. Dreuw,  B. D. Dunietz,  T. R. Furlani,  
 Chao-Ping Hsu,  Yousung Jung,  Jing Kong,  D. S. Lambrecht,  WanZhen Liang,  
 C. Ochsenfeld,  V. A. Rassolov,  L. V. Slipchenko,  J. E. Subotnik,  
 T. Van Voorhis,  J. M. Herbert,  A. I. Krylov,  P. M. W. Gill,  M. Head-Gordon

 Contributors to earlier versions of Q-Chem not listed above: 
 R. D. Adamson,  B. Austin,  J. Baker,  G. J. O. Beran,  K. Brandhorst,  
 S. T. Brown,  E. F. C. Byrd,  A. K. Chakraborty,  C.-L. Cheng,  
 Siu Hung Chien,  D. M. Chipman,  D. L. Crittenden,  H. Dachsel,  
 R. J. Doerksen,  A. D. Dutoi,  L. Fusti-Molnar,  W. A. Goddard III,  
 A. Golubeva-Zadorozhnaya,  S. R. Gwaltney,  G. Hawkins,  A. Heyden,  
 S. Hirata,  G. Kedziora,  F. J. Keil,  C. Kelley,  Jihan Kim,  R. A. King,  
 R. Z. Khaliullin,  P. P. Korambath,  W. Kurlancheek,  A. M. Lee,  M. S. Lee,  
 S. V. Levchenko,  Ching Yeh Lin,  D. Liotard,  R. C. Lochan,  I. Lotan,  
 P. E. Maslen,  N. Nair,  D. P. O'Neill,  D. Neuhauser,  E. Neuscamman,  
 C. M. Oana,  R. Olson,  B. Peters,  R. Peverati,  P. A. Pieniazek,  
 Y. M. Rhee,  J. Ritchie,  M. A. Rohrdanz,  E. Rosta,  N. J. Russ,  
 H. F. Schaefer III,  N. E. Schultz,  N. Shenvi,  A. C. Simmonett,  A. Sodt,  
 D. Stuck,  K. S. Thanthiriwatte,  V. Vanovschi,  Tao Wang,  A. Warshel,  
 C. F. Williams,  Q. Wu,  X. Xu,  W. Zhang

 Please cite Q-Chem as follows:
 Y. Shao et al., Mol. Phys. 113, 184-215 (2015)
 DOI: 10.1080/00268976.2014.952696

 Q-Chem 5.1.1 for Intel X86 EM64T Linux

 Parts of Q-Chem use Armadillo 8.300.2 (Tropical Shenanigans).
 http://arma.sourceforge.net/

 Q-Chem begins on Tue Aug 28 22:59:40 2018  

Host: 
0

     Scratch files written to /scratch/taweetham/qchem27937//
The previous job contains 0 fragments, simply inherited here
Input Ideriv = 2
Curr. Ideriv = -1
Max.  Ideriv = 2

Checking the input file for inconsistencies... 	...done.

--------------------------------------------------------------
User input:
--------------------------------------------------------------

$molecule
read
$end

$rem
   SCF_GUESS 	READ
   JOB_TYPE 	FREQUENCY
   BASIS 	6-311++G**
   EXCHANGE 	B3LYP	
   SET_ITER 100

   SET_CONV 5
$end


--------------------------------------------------------------
 ----------------------------------------------------------------
             Standard Nuclear Orientation (Angstroms)
    I     Atom           X                Y                Z
 ----------------------------------------------------------------
    1      Cl     -0.3615502957    -1.6177846758    -0.0000000000
    2      C      -0.4255662397     0.1087329379    -0.0000000000
    3      C       0.6420456657     0.9047750083    -0.0000000000
    4      H       0.5369788026     1.9796401321    -0.0000000000
    5      Cl      2.2792356788     0.3439052930    -0.0000000000
    6      Cl     -2.0256768748     0.7997212763     0.0000000000
 ----------------------------------------------------------------
 Molecular Point Group                 Cs    NOp =  2
 Largest Abelian Subgroup              Cs    NOp =  2
 Nuclear Repulsion Energy =   315.4363700216 hartrees
 There are       32 alpha and       32 beta electrons
 Requested basis set is 6-311++G(d,p)
 There are 56 shells and 141 basis functions

 Total QAlloc Memory Limit   2000 MB
 Mega-Array Size       188 MB
 MEM_STATIC part       192 MB

                       Distance Matrix (Angstroms)
             Cl(  1)   C (  2)   C (  3)   H (  4)   Cl(  5)
   C (  2)  1.727704
   C (  3)  2.714869  1.331720
   H (  4)  3.707940  2.103993  1.079988
   Cl(  5)  3.289678  2.715006  1.730597  2.389788
   Cl(  6)  2.934902  1.742934  2.669790  2.821243  4.328977

 A cutoff of  1.0D-11 yielded   1380 shell pairs
 There are      9407 function pairs (     10122 Cartesian)
 Smallest overlap matrix eigenvalue = 3.11E-05
 Guess MOs from SCF MO coefficient file

 -----------------------------------------------------------------------
  General SCF calculation program by
  Eric Jon Sundstrom, Paul Horn, Yuezhi Mao, Dmitri Zuev, Alec White,
  David Stuck, Shaama M.S., Shane Yost, Joonho Lee, David Small,
  Daniel Levine, Susi Lehtola, Hugh Burton, Evgeny Epifanovsky
 -----------------------------------------------------------------------
 Exchange:     0.2000 Hartree-Fock + 0.0800 Slater + 0.7200 B88
 Correlation:  0.1900 VWN1RPA + 0.8100 LYP
 Using SG-1 standard quadrature grid
 A restricted SCF calculation will be
 performed using DIIS
 SCF converges when DIIS error is below 1.0e-08
 ---------------------------------------
  Cycle       Energy         DIIS error
 ---------------------------------------
    1   -1457.4739843883      7.81e-10  
    2   -1457.4739843883      9.64e-10  Convergence criterion met
 ---------------------------------------
 SCF time:   CPU 3.41s  wall 3.00s 
 SCF   energy in the final basis set =    -1457.4739843883
 Total energy in the final basis set =    -1457.4739843883

 --------------------------------------------------------------
             Orbital Energies (a.u.) and Symmetries
 --------------------------------------------------------------

 Alpha MOs, Restricted
 -- Occupied --                  
-101.59 -101.59 -101.58  -10.31  -10.26   -9.50   -9.50   -9.50
  1 A'    2 A'    3 A'    4 A'    5 A'    6 A'    7 A'    8 A'                 
 -7.267  -7.267  -7.260  -7.257  -7.257  -7.256  -7.256  -7.250
  9 A'   10 A'   11 A'    1 A"   12 A'    2 A"   13 A'    3 A"                 
 -7.250  -0.949  -0.890  -0.860  -0.751  -0.589  -0.521  -0.502
 14 A'   15 A'   16 A'   17 A'   18 A'   19 A'   20 A'   21 A'                 
 -0.438  -0.437  -0.372  -0.364  -0.350  -0.344  -0.330  -0.269
  4 A"   22 A'    5 A"   23 A'    6 A"   24 A'   25 A'    7 A"                 
 -- Virtual --                   
 -0.043  -0.028  -0.022  -0.004   0.025   0.032   0.041   0.053
  8 A"   26 A'   27 A'   28 A'   29 A'   30 A'   31 A'    9 A"                 
  0.071   0.080   0.084   0.086   0.101   0.105   0.113   0.121
 32 A'   33 A'   10 A"   11 A"   34 A'   35 A'   36 A'   12 A"                 
  0.127   0.130   0.146   0.149   0.158   0.169   0.198   0.224
 37 A'   38 A'   13 A"   39 A'   40 A'   41 A'   42 A'   43 A'                 
  0.233   0.258   0.287   0.389   0.416   0.422   0.428   0.437
 44 A'   45 A'   46 A'   47 A'   48 A'   49 A'   14 A"   50 A'                 
  0.440   0.445   0.464   0.478   0.483   0.517   0.528   0.558
 51 A'   15 A"   52 A'   16 A"   53 A'   54 A'   17 A"   18 A"                 
  0.606   0.664   0.704   0.730   0.743   0.772   0.810   0.826
 55 A'   56 A'   19 A"   57 A'   58 A'   20 A"   59 A'   21 A"                 
  0.837   0.841   0.843   0.849   0.897   0.903   0.913   0.917
 22 A"   23 A"   60 A'   61 A'   62 A'   24 A"   63 A'   64 A'                 
  0.938   1.005   1.026   1.053   1.128   1.159   1.205   1.239
 65 A'   66 A'   67 A'   68 A'   69 A'   25 A"   70 A'   71 A'                 
  1.300   1.470   1.519   1.599   1.675   1.804   1.813   1.917
 26 A"   27 A"   72 A'   73 A'   74 A'   75 A'   28 A"   76 A'                 
  1.972   2.122   2.203   2.218   2.232   2.265   2.282   2.318
 29 A"   77 A'   78 A'   30 A"   31 A"   79 A'   32 A"   80 A'                 
  2.382   2.452   2.460   2.523   2.637   2.656   2.664   2.828
 81 A'   82 A'   83 A'   84 A'   85 A'   33 A"   86 A'   34 A"                 
  3.083   3.204   3.342   3.762   9.659   9.758   9.764  23.361
 87 A'   88 A'   89 A'   90 A'   91 A'   92 A'   93 A'   94 A'                 
 24.093  25.758  25.772  25.846  25.850  25.890  25.922  26.314
 95 A'   35 A"   36 A"   37 A"   96 A'   97 A'   98 A'   99 A'                 
 26.380  26.457 215.640 215.746 215.752
100 A'  101 A'  102 A'  103 A'  104 A'                                         

 Beta MOs, Restricted
 -- Occupied --                  
-101.59 -101.59 -101.58  -10.31  -10.26   -9.50   -9.50   -9.50
  1 A'    2 A'    3 A'    4 A'    5 A'    6 A'    7 A'    8 A'                 
 -7.267  -7.267  -7.260  -7.257  -7.257  -7.256  -7.256  -7.250
  9 A'   10 A'   11 A'    1 A"   12 A'    2 A"   13 A'    3 A"                 
 -7.250  -0.949  -0.890  -0.860  -0.751  -0.589  -0.521  -0.502
 14 A'   15 A'   16 A'   17 A'   18 A'   19 A'   20 A'   21 A'                 
 -0.438  -0.437  -0.372  -0.364  -0.350  -0.344  -0.330  -0.269
  4 A"   22 A'    5 A"   23 A'    6 A"   24 A'   25 A'    7 A"                 
 -- Virtual --                   
 -0.043  -0.028  -0.022  -0.004   0.025   0.032   0.041   0.053
  8 A"   26 A'   27 A'   28 A'   29 A'   30 A'   31 A'    9 A"                 
  0.071   0.080   0.084   0.086   0.101   0.105   0.113   0.121
 32 A'   33 A'   10 A"   11 A"   34 A'   35 A'   36 A'   12 A"                 
  0.127   0.130   0.146   0.149   0.158   0.169   0.198   0.224
 37 A'   38 A'   13 A"   39 A'   40 A'   41 A'   42 A'   43 A'                 
  0.233   0.258   0.287   0.389   0.416   0.422   0.428   0.437
 44 A'   45 A'   46 A'   47 A'   48 A'   49 A'   14 A"   50 A'                 
  0.440   0.445   0.464   0.478   0.483   0.517   0.528   0.558
 51 A'   15 A"   52 A'   16 A"   53 A'   54 A'   17 A"   18 A"                 
  0.606   0.664   0.704   0.730   0.743   0.772   0.810   0.826
 55 A'   56 A'   19 A"   57 A'   58 A'   20 A"   59 A'   21 A"                 
  0.837   0.841   0.843   0.849   0.897   0.903   0.913   0.917
 22 A"   23 A"   60 A'   61 A'   62 A'   24 A"   63 A'   64 A'                 
  0.938   1.005   1.026   1.053   1.128   1.159   1.205   1.239
 65 A'   66 A'   67 A'   68 A'   69 A'   25 A"   70 A'   71 A'                 
  1.300   1.470   1.519   1.599   1.675   1.804   1.813   1.917
 26 A"   27 A"   72 A'   73 A'   74 A'   75 A'   28 A"   76 A'                 
  1.972   2.122   2.203   2.218   2.232   2.265   2.282   2.318
 29 A"   77 A'   78 A'   30 A"   31 A"   79 A'   32 A"   80 A'                 
  2.382   2.452   2.460   2.523   2.637   2.656   2.664   2.828
 81 A'   82 A'   83 A'   84 A'   85 A'   33 A"   86 A'   34 A"                 
  3.083   3.204   3.342   3.762   9.659   9.758   9.764  23.361
 87 A'   88 A'   89 A'   90 A'   91 A'   92 A'   93 A'   94 A'                 
 24.093  25.758  25.772  25.846  25.850  25.890  25.922  26.314
 95 A'   35 A"   36 A"   37 A"   96 A'   97 A'   98 A'   99 A'                 
 26.380  26.457 215.640 215.746 215.752
100 A'  101 A'  102 A'  103 A'  104 A'                                         
 --------------------------------------------------------------

          Ground-State Mulliken Net Atomic Charges

     Atom                 Charge (a.u.)
  ----------------------------------------
      1 Cl                    0.441672
      2 C                    -0.030956
      3 C                    -1.194988
      4 H                     0.211443
      5 Cl                    0.258753
      6 Cl                    0.314076
  ----------------------------------------
  Sum of atomic charges =     0.000000

 -----------------------------------------------------------------
                    Cartesian Multipole Moments
 -----------------------------------------------------------------
    Charge (ESU x 10^10)
                 0.0000
    Dipole Moment (Debye)
         X      -0.0271      Y       0.8959      Z      -0.0000
       Tot       0.8963
    Quadrupole Moments (Debye-Ang)
        XX     -50.4325     XY      -0.0665     YY     -46.5575
        XZ       0.0000     YZ       0.0000     ZZ     -50.6851
    Octopole Moments (Debye-Ang^2)
       XXX      -1.6250    XXY      -0.7476    XYY       0.2956
       YYY      -2.0626    XXZ       0.0000    XYZ      -0.0000
       YYZ      -0.0000    XZZ      -0.3591    YZZ      -1.3248
       ZZZ      -0.0000
    Hexadecapole Moments (Debye-Ang^3)
      XXXX    -748.9815   XXXY     -19.3897   XXYY    -190.4865
      XYYY       2.3298   YYYY    -320.0628   XXXZ      -0.0000
      XXYZ       0.0000   XYYZ      -0.0000   YYYZ       0.0000
      XXZZ    -145.4568   XYZZ      -0.3935   YYZZ     -70.7358
      XZZZ       0.0000   YZZZ       0.0000   ZZZZ     -59.1890
 -----------------------------------------------------------------
 Calculating MO derivatives via CPSCF
   1         3          18      0.162950    0.044758
   2         3          18      0.021836    0.005685
   3         3          18      0.002425    0.000795
   4        19           2      0.000105    0.000055
   5        21           0      0.000000    0.000000    Roots Converged
 Time for AOints: 6.0 s (CPU) 6.1 s (wall)
 ------------------------------------------------------------------------------
                     AOints        : Timing summary (seconds)
 ------------------------------------------------------------------------------
     job step          cpu (% of tot)      sys (% of tot)     wall (% of tot)
 ------------------------------------------------------------------------------
  cpscf_lag         0.5812E+02 (53.8)   0.9100E-04 (18.9)   0.5819E+02 (53.8)
  iterzp            0.4366E+02 (40.4)   0.3910E-03 (81.1)   0.4370E+02 (40.4)
  make_fx           0.0000E+00 ( 0.0)   0.0000E+00 ( 0.0)   0.0000E+00 ( 0.0)
  AOints            0.6048E+01 ( 5.6)   0.0000E+00 ( 0.0)   0.6058E+01 ( 5.6)
 ------------------------------------------------------------------------------
   Grand Totals     0.1080E+03          0.4820E-03          0.1081E+03
 ------------------------------------------------------------------------------
 Calculating analytic Hessian of the SCF energy
 Polarizability Matrix (a.u.)
            1           2           3
    1 -83.4744274  -0.8234514  -0.0000000
    2  -0.8234514 -62.0219535   0.0000000
    3  -0.0000000   0.0000000 -35.4390069

 Direct stationary perturbation theory relativistic correction:

 rels  =       2.346010764488
 relv  =      -8.515418827359
 rel2e =       1.954511353505
 E_rel =      -4.214896709366

 Hessian of the SCF Energy
            1           2           3           4           5           6
    1   0.0430133  -0.0042754  -0.0000000  -0.0355571   0.0041101   0.0000000
    2  -0.0042754   0.2370996  -0.0000000  -0.0140797  -0.1703152   0.0000000
    3  -0.0000000  -0.0000000   0.0107274   0.0000000   0.0000000  -0.0247571
    4  -0.0355571  -0.0140797   0.0000000   0.5675657   0.1930567  -0.0000000
    5   0.0041101  -0.1703152   0.0000000   0.1930567   0.4693222   0.0000000
    6   0.0000000   0.0000000  -0.0247571  -0.0000000   0.0000000   0.0836910
    7   0.0037638   0.0046212  -0.0000000  -0.3522533  -0.2198084   0.0000000
    8  -0.0207262  -0.0421079  -0.0000000  -0.2196077  -0.2437965  -0.0000000
    9   0.0000000  -0.0000000   0.0063888   0.0000000  -0.0000000  -0.0473376
   10  -0.0023725  -0.0035835  -0.0000000   0.0047603  -0.0221687   0.0000000
   11  -0.0011023   0.0006755   0.0000000   0.0034541  -0.0128726  -0.0000000
   12  -0.0000000  -0.0000000   0.0064787   0.0000000   0.0000000   0.0044872
   13  -0.0008667  -0.0021619   0.0000000  -0.0384716   0.0146019  -0.0000000
   14  -0.0058011   0.0012442  -0.0000000  -0.0066171   0.0038796   0.0000000
   15   0.0000000  -0.0000000  -0.0027386  -0.0000000   0.0000000   0.0049334
   16  -0.0079808   0.0194792  -0.0000000  -0.1460441   0.0302083  -0.0000000
   17   0.0277948  -0.0265963   0.0000000   0.0437937  -0.0462176   0.0000000
   18   0.0000000   0.0000000   0.0039008  -0.0000000   0.0000000  -0.0210169
            7           8           9          10          11          12
    1   0.0037638  -0.0207262   0.0000000  -0.0023725  -0.0011023  -0.0000000
    2   0.0046212  -0.0421079  -0.0000000  -0.0035835   0.0006755  -0.0000000
    3  -0.0000000  -0.0000000   0.0063888  -0.0000000   0.0000000   0.0064787
    4  -0.3522533  -0.2196077   0.0000000   0.0047603   0.0034541   0.0000000
    5  -0.2198084  -0.2437965  -0.0000000  -0.0221687  -0.0128726   0.0000000
    6   0.0000000  -0.0000000  -0.0473376   0.0000000  -0.0000000   0.0044872
    7   0.5896456   0.1523772  -0.0000000  -0.0439540   0.0196253  -0.0000000
    8   0.1523772   0.6912314   0.0000000   0.0262659  -0.3530920  -0.0000000
    9  -0.0000000   0.0000000   0.0842481   0.0000000  -0.0000000  -0.0301766
   10  -0.0439540   0.0262659   0.0000000   0.0596829  -0.0254652  -0.0000000
   11   0.0196253  -0.3530920  -0.0000000  -0.0254652   0.3648801   0.0000000
   12  -0.0000000  -0.0000000  -0.0301766  -0.0000000   0.0000000   0.0197041
   13  -0.1587457   0.0474001   0.0000000  -0.0168138   0.0027039   0.0000000
   14   0.0477943  -0.0583142  -0.0000000   0.0261226  -0.0003317  -0.0000000
   15   0.0000000  -0.0000000  -0.0188576   0.0000000  -0.0000000   0.0028250
   16  -0.0384563   0.0142908   0.0000000  -0.0013030   0.0007841  -0.0000000
   17  -0.0046096   0.0060792  -0.0000000  -0.0011712   0.0007407   0.0000000
   18  -0.0000000   0.0000000   0.0057349   0.0000000  -0.0000000  -0.0033184
           13          14          15          16          17          18
    1  -0.0008667  -0.0058011   0.0000000  -0.0079808   0.0277948   0.0000000
    2  -0.0021619   0.0012442  -0.0000000   0.0194792  -0.0265963   0.0000000
    3   0.0000000  -0.0000000  -0.0027386  -0.0000000   0.0000000   0.0039008
    4  -0.0384716  -0.0066171  -0.0000000  -0.1460441   0.0437937  -0.0000000
    5   0.0146019   0.0038796   0.0000000   0.0302083  -0.0462176   0.0000000
    6  -0.0000000   0.0000000   0.0049334  -0.0000000   0.0000000  -0.0210169
    7  -0.1587457   0.0477943   0.0000000  -0.0384563  -0.0046096  -0.0000000
    8   0.0474001  -0.0583142  -0.0000000   0.0142908   0.0060792   0.0000000
    9   0.0000000  -0.0000000  -0.0188576   0.0000000  -0.0000000   0.0057349
   10  -0.0168138   0.0261226   0.0000000  -0.0013030  -0.0011712   0.0000000
   11   0.0027039  -0.0003317  -0.0000000   0.0007841   0.0007407  -0.0000000
   12   0.0000000  -0.0000000   0.0028250  -0.0000000   0.0000000  -0.0033184
   13   0.2196872  -0.0607791  -0.0000000  -0.0047894  -0.0017649   0.0000000
   14  -0.0607791   0.0530198   0.0000000  -0.0007196   0.0005023  -0.0000000
   15  -0.0000000   0.0000000   0.0088280   0.0000000  -0.0000000   0.0050098
   16  -0.0047894  -0.0007196   0.0000000   0.1985736  -0.0640428   0.0000000
   17  -0.0017649   0.0005023  -0.0000000  -0.0640428   0.0654917  -0.0000000
   18   0.0000000  -0.0000000   0.0050098   0.0000000  -0.0000000   0.0096899
 Gradient time:  CPU 143.96 s  wall 144.11 s
 **********************************************************************
 **                                                                  **
 **                       VIBRATIONAL ANALYSIS                       **
 **                       --------------------                       **
 **                                                                  **
 **        VIBRATIONAL FREQUENCIES (CM**-1) AND NORMAL MODES         **
 **     FORCE CONSTANTS (mDYN/ANGSTROM) AND REDUCED MASSES (AMU)     **
 **                  INFRARED INTENSITIES (KM/MOL)                   **
 **                                                                  **
 **********************************************************************


 Mode:                 1                      2                      3
 Frequency:       171.97                 195.59                 277.71
 Force Cnst:      0.4518                 0.1492                 1.0408
 Red. Mass:      25.9306                 6.6199                22.9035
 IR Active:          YES                    YES                    YES
 IR Intens:        0.881                  0.290                  0.266
 Raman Active:       YES                    YES                    YES
               X      Y      Z        X      Y      Z        X      Y      Z
 Cl         0.483  0.340  0.000   -0.000 -0.000  0.022    0.336 -0.349  0.000
 C         -0.060  0.309  0.000   -0.000  0.000  0.289   -0.140 -0.282  0.000
 C         -0.027  0.252  0.000    0.000 -0.000  0.516   -0.275 -0.150  0.000
 H          0.278  0.280  0.000    0.000 -0.000  0.773   -0.440 -0.168  0.000
 Cl        -0.263 -0.467 -0.000    0.000  0.000 -0.168   -0.343  0.055 -0.000
 Cl        -0.198 -0.074 -0.000    0.000 -0.000 -0.152    0.162  0.447 -0.000
 TransDip  -0.014  0.027  0.000   -0.000  0.000  0.017    0.012 -0.012  0.000

 Mode:                 4                      5                      6
 Frequency:       380.17                 471.13                 619.56
 Force Cnst:      2.2526                 0.6871                 2.2287
 Red. Mass:      26.4539                 5.2541                 9.8545
 IR Active:          YES                    YES                    YES
 IR Intens:        0.184                  5.164                 15.878
 Raman Active:       YES                    YES                    YES
               X      Y      Z        X      Y      Z        X      Y      Z
 Cl        -0.190  0.119 -0.000    0.000 -0.000 -0.073   -0.035 -0.302  0.000
 C          0.248  0.055  0.000    0.000 -0.000  0.562    0.235  0.309 -0.000
 C         -0.035  0.330 -0.000   -0.000  0.000 -0.222    0.157  0.554  0.000
 H         -0.183  0.315 -0.000   -0.000  0.000 -0.793    0.277  0.580  0.000
 Cl        -0.468  0.012 -0.000    0.000 -0.000  0.017   -0.010 -0.039 -0.000
 Cl         0.590 -0.273 -0.000   -0.000  0.000 -0.038   -0.098  0.028  0.000
 TransDip  -0.013  0.005 -0.000   -0.000 -0.000 -0.073    0.050  0.117  0.000

 Mode:                 7                      8                      9
 Frequency:       805.71                 810.00                 901.18
 Force Cnst:      0.5006                 4.0678                 3.1628
 Red. Mass:       1.3087                10.5229                 6.6099
 IR Active:          YES                    YES                    YES
 IR Intens:       28.237                134.298                107.273
 Raman Active:       YES                    YES                    YES
               X      Y      Z        X      Y      Z        X      Y      Z
 Cl         0.000 -0.000  0.005   -0.008  0.034  0.000    0.017 -0.077 -0.000
 C         -0.000  0.000  0.056    0.452 -0.100  0.000   -0.366  0.477  0.000
 C         -0.000  0.000 -0.155    0.571 -0.308 -0.000    0.190 -0.249 -0.000
 H         -0.000  0.000  0.986    0.427 -0.328  0.000    0.697 -0.198  0.000
 Cl         0.000 -0.000  0.007   -0.211  0.081  0.000   -0.042  0.047  0.000
 Cl         0.000 -0.000 -0.006   -0.145  0.035 -0.000    0.065 -0.043 -0.000
 TransDip  -0.000  0.000  0.170    0.362 -0.080  0.000   -0.077  0.323  0.000

 Mode:                10                     11                     12
 Frequency:      1274.99                1638.99                3230.84
 Force Cnst:      1.1061                14.6112                 6.7183
 Red. Mass:       1.1548                 9.2318                 1.0924
 IR Active:          YES                    YES                    YES
 IR Intens:        9.610                 13.340                 14.171
 Raman Active:       YES                    YES                    YES
               X      Y      Z        X      Y      Z        X      Y      Z
 Cl        -0.001  0.006  0.000    0.003  0.019 -0.000    0.000  0.000  0.000
 C         -0.019 -0.095 -0.000   -0.496 -0.374  0.000    0.005  0.003  0.000
 C         -0.049  0.034  0.000    0.520  0.298 -0.000    0.002 -0.087 -0.000
 H          0.986  0.122 -0.000   -0.395  0.312 -0.000   -0.082  0.993  0.000
 Cl        -0.004  0.010 -0.000   -0.014 -0.000  0.000   -0.000  0.000  0.000
 Cl         0.001  0.001  0.000    0.014 -0.002 -0.000   -0.000  0.000  0.000
 TransDip  -0.055 -0.083 -0.000   -0.004 -0.117 -0.000    0.098  0.070  0.000

 STANDARD THERMODYNAMIC QUANTITIES AT   298.15 K  AND     1.00 ATM

   This Molecule has  0 Imaginary Frequencies
   Zero point vibrational energy:       15.408 kcal/mol

   Atom    1 Element Cl Has Mass   34.96885
   Atom    2 Element C  Has Mass   12.00000
   Atom    3 Element C  Has Mass   12.00000
   Atom    4 Element H  Has Mass    1.00783
   Atom    5 Element Cl Has Mass   34.96885
   Atom    6 Element Cl Has Mass   34.96885
   Molecular Mass:   129.914380 amu
   Principal axes and moments of inertia in amu*Bohr^2:
                             1           2           3
    Eigenvalues --      470.96300  1203.93844  1674.90144
          X               0.99998     0.00638     0.00000
          Y              -0.00638     0.99998     0.00000
          Z               0.00000    -0.00000     1.00000
   Rotational Symmetry Number is   1
   The Molecule is an Asymmetric Top
   Translational Enthalpy:        0.889 kcal/mol
   Rotational Enthalpy:           0.889 kcal/mol
   Vibrational Enthalpy:         17.020 kcal/mol
   gas constant (RT):             0.592 kcal/mol
   Translational Entropy:        40.498  cal/mol.K
   Rotational Entropy:           28.342  cal/mol.K
   Vibrational Entropy:           8.904  cal/mol.K

   Total Enthalpy:               19.389 kcal/mol
   Total Entropy:                77.744  cal/mol.K

 ======================================================================

 STANDARD THERMODYNAMIC QUANTITIES FOR ANHARMONIC VIBRATION -- TOSH

   Zero point vibrational energy: ************ kcal/mol

   Vibrational Enthalpy:       Infinity kcal/mol
   Vibrational Entropy:             NaN  cal/mol.K

   Total Enthalpy:             Infinity kcal/mol
   Total Entropy:                   NaN  cal/mol.K

 ======================================================================

 STANDARD THERMODYNAMIC QUANTITIES FOR ANHARMONIC VIBRATION -- VPT2

   Zero point vibrational energy: ************ kcal/mol

   Vibrational Enthalpy:       Infinity kcal/mol
   Vibrational Entropy:             NaN  cal/mol.K

   Total Enthalpy:             Infinity kcal/mol
   Total Entropy:                   NaN  cal/mol.K

 ======================================================================

Archival summary:
1\1\TWL01\FREQ\ProcedureUnspecified\BasisUnspecified\l321\taweetha\TueAug2823:02:072018TueAug2823:02:072018\0\\#,FREQ,ProcedureUnspecified,BasisUnspecified,\\0,1\Cl\C,1,1.7277\C,2,1.33172,1,124.586\H,3,1.07999,2,121.126,1,-180,0\Cl,3,1.7306,2,124.38,1,0,0\Cl,2,1.74293,1,115.48,3,-180,0\\\@

 Total job time:  147.61s(wall), 147.44s(cpu) 
 Tue Aug 28 23:02:07 2018

        *************************************************************
        *                                                           *
        *  Thank you very much for using Q-Chem.  Have a nice day.  *
        *                                                           *
        *************************************************************
