# Supplementary material for: Geometric and energetic data from ab initio calculations of haloethene, haloimine, halomethylenephosphine, haloiminophosphine, halodiazene, halodiphosphene and halocyclopropane
Source: Data Brief. 2019 Nov 2;27:104738. doi: 10.1016/j.dib.2019.104738 (PMC6861602; doi:10.1016/j.dib.2019.104738)
Supplement: Multimedia component 2 [file mmc2.zip › CC/B3LYP/ClHCCClI.out]

Q-Chem Developer Version!
                  Welcome to Q-Chem
     A Quantum Leap Into The Future Of Chemistry


 Q-Chem 5.1, Q-Chem, Inc., Pleasanton, CA (2018)

 Yihan Shao,  Zhengting Gan,  E. Epifanovsky,  A. T. B. Gilbert,  M. Wormit,  
 J. Kussmann,  A. W. Lange,  A. Behn,  Jia Deng,  Xintian Feng,  D. Ghosh,  
 M. Goldey,  P. R. Horn,  L. D. Jacobson,  I. Kaliman,  T. Kus,  A. Landau,  
 Jie Liu,  E. I. Proynov,  R. M. Richard,  R. P. Steele,  E. J. Sundstrom,  
 H. L. Woodcock III,  P. M. Zimmerman,  D. Zuev,  B. Albrecht,  E. Alguire,  
 S. A. Baeppler,  D. Barton,  Z. Benda,  Y. A. Bernard,  E. J. Berquist,  
 K. B. Bravaya,  H. Burton,  D. Casanova,  Chun-Min Chang,  Yunqing Chen,  
 A. Chien,  K. D. Closser,  M. P. Coons,  S. Coriani,  S. Dasgupta,  
 A. L. Dempwolff,  M. Diedenhofen,  Hainam Do,  R. G. Edgar,  Po-Tung Fang,  
 S. Faraji,  S. Fatehi,  Qingguo Feng,  K. D. Fenk,  J. Fosso-Tande,  
 Qinghui Ge,  A. Ghysels,  G. Gidofalvi,  J. Gomes,  J. Gonthier,  A. Gunina,  
 D. Hait,  M. W. D. Hanson-Heine,  P. H. P. Harbach,  A. W. Hauser,  
 J. E. Herr,  E. G. Hohenstein,  Z. C. Holden,  Kerwin Hui,  B. C. Huynh,  
 T.-C. Jagau,  Hyunjun Ji,  B. Kaduk,  K. Khistyaev,  Jaehoon Kim,  
 P. Klunzinger,  K. Koh,  D. Kosenkov,  L. Koulias,  T. Kowalczyk,  
 C. M. Krauter,  A. Kunitsa,  Ka Un Lao,  A. Laurent,  K. V. Lawler,  
 Joonho Lee,  D. Lefrancois,  S. Lehtola,  D. S. Levine,  Yi-Pei Li,  
 You-Sheng Lin,  Fenglai Liu,  E. Livshits,  A. Luenser,  P. Manohar,  
 E. Mansoor,  S. F. Manzer,  Shan-Ping Mao,  Yuezhi Mao,  N. Mardirossian,  
 A. V. Marenich,  T. Markovich,  L. A. Martinez-Martinez,  S. A. Maurer,  
 N. J. Mayhall,  S. C. McKenzie,  J.-M. Mewes,  A. F. Morrison,  
 J. W. Mullinax,  K. Nanda,  T. S. Nguyen-Beck,  R. Olivares-Amaya,  
 J. A. Parkhill,  T. M. Perrine,  F. Plasser,  P. Pokhilko,  S. Prager,  
 A. Prociuk,  E. Ramos,  D. R. Rehn,  F. Rob,  M. Schneider,  N. Sergueev,  
 S. M. Sharada,  S. Sharma,  D. W. Small,  T. Stauch,  T. Stein,  
 Yu-Chuan Su,  A. J. W. Thom,  A. Tkatchenko,  T. Tsuchimochi,  N. M. Tubman,  
 L. Vogt,  M. L. Vidal,  O. Vydrov,  M. A. Watson,  J. Wenzel,  
 M. de Wergifosse,  T. A. Wesolowski,  A. White,  J. Witte,  A. Yamada,  
 Jun Yang,  K. Yao,  S. Yeganeh,  S. R. Yost,  Zhi-Qiang You,  A. Zech,  
 Igor Ying Zhang,  Xing Zhang,  Yan Zhao,  Ying Zhu,  B. R. Brooks,  
 G. K. L. Chan,  C. J. Cramer,  M. S. Gordon,  W. J. Hehre,  A. Klamt,  
 M. W. Schmidt,  C. D. Sherrill,  D. G. Truhlar,  A. Aspuru-Guzik,  R. Baer,  
 A. T. Bell,  N. A. Besley,  Jeng-Da Chai,  A. E. DePrince, III,  
 R. A. DiStasio Jr.,  A. Dreuw,  B. D. Dunietz,  T. R. Furlani,  
 Chao-Ping Hsu,  Yousung Jung,  Jing Kong,  D. S. Lambrecht,  WanZhen Liang,  
 C. Ochsenfeld,  V. A. Rassolov,  L. V. Slipchenko,  J. E. Subotnik,  
 T. Van Voorhis,  J. M. Herbert,  A. I. Krylov,  P. M. W. Gill,  M. Head-Gordon

 Contributors to earlier versions of Q-Chem not listed above: 
 R. D. Adamson,  B. Austin,  J. Baker,  G. J. O. Beran,  K. Brandhorst,  
 S. T. Brown,  E. F. C. Byrd,  A. K. Chakraborty,  C.-L. Cheng,  
 Siu Hung Chien,  D. M. Chipman,  D. L. Crittenden,  H. Dachsel,  
 R. J. Doerksen,  A. D. Dutoi,  L. Fusti-Molnar,  W. A. Goddard III,  
 A. Golubeva-Zadorozhnaya,  S. R. Gwaltney,  G. Hawkins,  A. Heyden,  
 S. Hirata,  G. Kedziora,  F. J. Keil,  C. Kelley,  Jihan Kim,  R. A. King,  
 R. Z. Khaliullin,  P. P. Korambath,  W. Kurlancheek,  A. M. Lee,  M. S. Lee,  
 S. V. Levchenko,  Ching Yeh Lin,  D. Liotard,  R. C. Lochan,  I. Lotan,  
 P. E. Maslen,  N. Nair,  D. P. O'Neill,  D. Neuhauser,  E. Neuscamman,  
 C. M. Oana,  R. Olson,  B. Peters,  R. Peverati,  P. A. Pieniazek,  
 Y. M. Rhee,  J. Ritchie,  M. A. Rohrdanz,  E. Rosta,  N. J. Russ,  
 H. F. Schaefer III,  N. E. Schultz,  N. Shenvi,  A. C. Simmonett,  A. Sodt,  
 D. Stuck,  K. S. Thanthiriwatte,  V. Vanovschi,  Tao Wang,  A. Warshel,  
 C. F. Williams,  Q. Wu,  X. Xu,  W. Zhang

 Please cite Q-Chem as follows:
 Y. Shao et al., Mol. Phys. 113, 184-215 (2015)
 DOI: 10.1080/00268976.2014.952696

 Q-Chem 5.1.1 for Intel X86 EM64T Linux

 Parts of Q-Chem use Armadillo 8.300.2 (Tropical Shenanigans).
 http://arma.sourceforge.net/

 Q-Chem begins on Tue Aug 28 23:02:07 2018  

Host: 
0

     Scratch files written to /scratch/taweetham/qchem28087//
Input Ideriv = 2
Curr. Ideriv = -1
Max.  Ideriv = 2

Checking the input file for inconsistencies... 	...done.

--------------------------------------------------------------
User input:
--------------------------------------------------------------
ClClHI.inp
$molecule
0 1
I 
C  1 2.132288
C  2 1.331684 1 119.301659
H  3 1.079318 2 121.711982 1 -0.000000 0
Cl 2 1.730481 1 116.629459 3 -180.000000 0
Cl 3 1.735320 2 124.438103 1 -180.000000 0
$end

$rem
   JOB_TYPE		OPTIMIZATION
   BASIS		6-311++G**
   EXCHANGE		B3LYP
$end

--------------------------------------------------------------
 ----------------------------------------------------------------
             Standard Nuclear Orientation (Angstroms)
    I     Atom           X                Y                Z
 ----------------------------------------------------------------
    1      I       1.5661097324    -0.2081505600     0.0000000000
    2      C      -0.5372903400     0.1416497408     0.0000000000
    3      C      -1.3707078395    -0.8970020524     0.0000000000
    4      H      -1.0096366730    -1.9141328001     0.0000000000
    5      Cl     -1.0486453875     1.7948528459    -0.0000000000
    6      Cl     -3.1011304989    -0.7667218840     0.0000000000
 ----------------------------------------------------------------
 Molecular Point Group                 Cs    NOp =  2
 Largest Abelian Subgroup              Cs    NOp =  2
 Nuclear Repulsion Energy =   563.5591809314 hartrees
 There are       50 alpha and       50 beta electrons
 Requested basis set is 6-311++G(d,p)
 There are 67 shells and 173 basis functions

 Total QAlloc Memory Limit   2000 MB
 Mega-Array Size       188 MB
 MEM_STATIC part       192 MB
 A cutoff of  1.0D-11 yielded   1836 shell pairs
 There are     13184 function pairs (     14631 Cartesian)
 Smallest overlap matrix eigenvalue = 3.86E-05

 Scale SEOQF with 1.000000e-01/1.000000e-01/1.000000e-01

 Standard Electronic Orientation quadrupole field applied
 Nucleus-field energy     =     0.0000000171 hartrees
 Guess from superposition of atomic densities
 Warning:  Energy on first SCF cycle will be non-variational
 SAD guess density has 100.000000 electrons

 -----------------------------------------------------------------------
  General SCF calculation program by
  Eric Jon Sundstrom, Paul Horn, Yuezhi Mao, Dmitri Zuev, Alec White,
  David Stuck, Shaama M.S., Shane Yost, Joonho Lee, David Small,
  Daniel Levine, Susi Lehtola, Hugh Burton, Evgeny Epifanovsky
 -----------------------------------------------------------------------
 Exchange:     0.2000 Hartree-Fock + 0.0800 Slater + 0.7200 B88
 Correlation:  0.1900 VWN1RPA + 0.8100 LYP
 Using SG-1 standard quadrature grid
 A restricted SCF calculation will be
 performed using DIIS
 SCF converges when DIIS error is below 1.0e-08
 ---------------------------------------
  Cycle       Energy         DIIS error
 ---------------------------------------
    1   -7917.4709694457      3.90e-02  
    2   -7916.7453376945      2.56e-03  
    3   -7916.7277072237      3.25e-03  
    4   -7916.7650556637      8.00e-04  
    5   -7916.7673647121      2.34e-04  
    6   -7916.7675022877      1.22e-04  
    7   -7916.7675572833      2.77e-05  
    8   -7916.7675599576      4.89e-06  
    9   -7916.7675600198      8.96e-07  
   10   -7916.7675600235      1.56e-07  
   11   -7916.7675600237      4.32e-08  
   12   -7916.7675600239      1.11e-08  
   13   -7916.7675600238      2.88e-09  Convergence criterion met
 ---------------------------------------
 SCF time:   CPU 30.83s  wall 31.00s 
 SCF   energy in the final basis set =    -7916.7675600238
 Total energy in the final basis set =    -7916.7675600238

 --------------------------------------------------------------
             Orbital Energies (a.u.) and Symmetries
 --------------------------------------------------------------

 Alpha MOs, Restricted
 -- Occupied --                  
******* -176.32 -165.73 -165.73 -165.73 -101.59 -101.58  -35.82
  1 A'    2 A'    3 A'    1 A"    4 A'    5 A'    6 A'    7 A'                 
-31.314 -31.307 -31.307 -22.964 -22.963 -22.963 -22.958 -22.958
  8 A'    9 A'    2 A"   10 A'   11 A'    3 A"   12 A'    4 A"                 
-10.296 -10.263  -9.500  -9.494  -7.265  -7.258  -7.255  -7.254
 13 A'   14 A'   15 A'   16 A'   17 A'   18 A'    5 A"   19 A'                 
 -7.249  -7.248  -6.370  -4.783  -4.767  -4.767  -2.048  -2.044
  6 A"   20 A'   21 A'   22 A'   23 A'    7 A"   24 A'   25 A'                 
 -2.043  -2.030  -2.030  -0.926  -0.879  -0.773  -0.674  -0.579
  8 A"   26 A'    9 A"   27 A'   28 A'   29 A'   30 A'   31 A'                 
 -0.493  -0.492  -0.422  -0.406  -0.364  -0.345  -0.334  -0.309
 32 A'   33 A'   10 A"   34 A'   11 A"   35 A'   36 A'   12 A"                 
 -0.288  -0.261
 37 A'   13 A"                                                                 
 -- Virtual --                   
 -0.079  -0.044  -0.022  -0.003   0.027   0.030   0.051   0.059
 38 A'   14 A"   39 A'   40 A'   41 A'   42 A'   43 A'   15 A"                 
  0.080   0.084   0.087   0.099   0.102   0.116   0.121   0.131
 44 A'   16 A"   45 A'   17 A"   46 A'   47 A'   48 A'   49 A'                 
  0.138   0.138   0.150   0.170   0.200   0.219   0.229   0.236
 50 A'   18 A"   51 A'   52 A'   53 A'   54 A'   19 A"   55 A'                 
  0.278   0.317   0.374   0.391   0.392   0.402   0.411   0.435
 56 A'   57 A'   58 A'   20 A"   59 A'   21 A"   60 A'   22 A"                 
  0.436   0.439   0.472   0.473   0.474   0.513   0.527   0.579
 61 A'   62 A'   23 A"   63 A'   64 A'   65 A'   24 A"   25 A"                 
  0.583   0.624   0.680   0.686   0.736   0.755   0.800   0.830
 66 A'   67 A'   68 A'   69 A'   70 A'   26 A"   71 A'   27 A"                 
  0.834   0.843   0.857   0.866   0.885   0.911   0.963   1.042
 28 A"   72 A'   73 A'   29 A"   74 A'   75 A'   76 A'   77 A'                 
  1.064   1.091   1.121   1.202   1.300   1.305   1.342   1.387
 78 A'   30 A"   79 A'   80 A'   31 A"   32 A"   81 A'   82 A'                 
  1.450   1.506   1.617   1.682   1.784   1.813   1.835   1.975
 33 A"   83 A'   84 A'   85 A'   86 A'   34 A"   87 A'   35 A"                 
  2.130   2.212   2.220   2.270   2.286   2.362   2.445   2.522
 88 A'   89 A'   36 A"   37 A"   90 A'   91 A'   92 A'   93 A'                 
  2.587   2.636   2.642   2.828   2.938   3.157   3.331   3.709
 94 A'   95 A'   38 A"   39 A"   96 A'   97 A'   98 A'   99 A'                 
  3.949   3.980   3.999   4.086   4.225   4.401   5.990   6.042
 40 A"  100 A'   41 A"  101 A'  102 A'  103 A'   42 A"  104 A'                 
  6.076   9.690   9.765  23.369  24.106  25.759  25.828  25.893
105 A'  106 A'  107 A'  108 A'  109 A'   43 A"   44 A"  110 A'                 
 25.907  26.296  26.420  27.848  28.330  28.372  28.378  28.521
111 A'  112 A'  113 A'  114 A'   45 A"  115 A'  116 A'   46 A"                 
 28.534  28.541  28.585  28.673 127.873 127.905 127.927 151.643
117 A'   47 A"  118 A'  119 A'   48 A"  120 A'  121 A'  122 A'                 
215.671 215.7531901.806
123 A'  124 A'  125 A'                                                         

 Beta MOs, Restricted
 -- Occupied --                  
******* -176.32 -165.73 -165.73 -165.73 -101.59 -101.58  -35.82
  1 A'    2 A'    3 A'    1 A"    4 A'    5 A'    6 A'    7 A'                 
-31.314 -31.307 -31.307 -22.964 -22.963 -22.963 -22.958 -22.958
  8 A'    9 A'    2 A"   10 A'   11 A'    3 A"   12 A'    4 A"                 
-10.296 -10.263  -9.500  -9.494  -7.265  -7.258  -7.255  -7.254
 13 A'   14 A'   15 A'   16 A'   17 A'   18 A'    5 A"   19 A'                 
 -7.249  -7.248  -6.370  -4.783  -4.767  -4.767  -2.048  -2.044
  6 A"   20 A'   21 A'   22 A'   23 A'    7 A"   24 A'   25 A'                 
 -2.043  -2.030  -2.030  -0.926  -0.879  -0.773  -0.674  -0.579
  8 A"   26 A'    9 A"   27 A'   28 A'   29 A'   30 A'   31 A'                 
 -0.493  -0.492  -0.422  -0.406  -0.364  -0.345  -0.334  -0.309
 32 A'   33 A'   10 A"   34 A'   11 A"   35 A'   36 A'   12 A"                 
 -0.288  -0.261
 37 A'   13 A"                                                                 
 -- Virtual --                   
 -0.079  -0.044  -0.022  -0.003   0.027   0.030   0.051   0.059
 38 A'   14 A"   39 A'   40 A'   41 A'   42 A'   43 A'   15 A"                 
  0.080   0.084   0.087   0.099   0.102   0.116   0.121   0.131
 44 A'   16 A"   45 A'   17 A"   46 A'   47 A'   48 A'   49 A'                 
  0.138   0.138   0.150   0.170   0.200   0.219   0.229   0.236
 50 A'   18 A"   51 A'   52 A'   53 A'   54 A'   19 A"   55 A'                 
  0.278   0.317   0.374   0.391   0.392   0.402   0.411   0.435
 56 A'   57 A'   58 A'   20 A"   59 A'   21 A"   60 A'   22 A"                 
  0.436   0.439   0.472   0.473   0.474   0.513   0.527   0.579
 61 A'   62 A'   23 A"   63 A'   64 A'   65 A'   24 A"   25 A"                 
  0.583   0.624   0.680   0.686   0.736   0.755   0.800   0.830
 66 A'   67 A'   68 A'   69 A'   70 A'   26 A"   71 A'   27 A"                 
  0.834   0.843   0.857   0.866   0.885   0.911   0.963   1.042
 28 A"   72 A'   73 A'   29 A"   74 A'   75 A'   76 A'   77 A'                 
  1.064   1.091   1.121   1.202   1.300   1.305   1.342   1.387
 78 A'   30 A"   79 A'   80 A'   31 A"   32 A"   81 A'   82 A'                 
  1.450   1.506   1.617   1.682   1.784   1.813   1.835   1.975
 33 A"   83 A'   84 A'   85 A'   86 A'   34 A"   87 A'   35 A"                 
  2.130   2.212   2.220   2.270   2.286   2.362   2.445   2.522
 88 A'   89 A'   36 A"   37 A"   90 A'   91 A'   92 A'   93 A'                 
  2.587   2.636   2.642   2.828   2.938   3.157   3.331   3.709
 94 A'   95 A'   38 A"   39 A"   96 A'   97 A'   98 A'   99 A'                 
  3.949   3.980   3.999   4.086   4.225   4.401   5.990   6.042
 40 A"  100 A'   41 A"  101 A'  102 A'  103 A'   42 A"  104 A'                 
  6.076   9.690   9.765  23.369  24.106  25.759  25.828  25.893
105 A'  106 A'  107 A'  108 A'  109 A'   43 A"   44 A"  110 A'                 
 25.907  26.296  26.420  27.848  28.330  28.372  28.378  28.521
111 A'  112 A'  113 A'  114 A'   45 A"  115 A'  116 A'   46 A"                 
 28.534  28.541  28.585  28.673 127.873 127.905 127.927 151.643
117 A'   47 A"  118 A'  119 A'   48 A"  120 A'  121 A'  122 A'                 
215.671 215.7531901.806
123 A'  124 A'  125 A'                                                         
 --------------------------------------------------------------

          Ground-State Mulliken Net Atomic Charges

     Atom                 Charge (a.u.)
  ----------------------------------------
      1 I                     0.125620
      2 C                    -0.050454
      3 C                    -0.883291
      4 H                     0.189089
      5 Cl                    0.384801
      6 Cl                    0.234235
  ----------------------------------------
  Sum of atomic charges =     0.000000

 -----------------------------------------------------------------
                    Cartesian Multipole Moments
 -----------------------------------------------------------------
    Charge (ESU x 10^10)
                 0.0000
    Dipole Moment (Debye)
         X       0.6933      Y      -0.8961      Z      -0.0000
       Tot       1.1329
    Quadrupole Moments (Debye-Ang)
        XX     -64.5880     XY      -0.3404     YY     -63.3346
        XZ       0.0000     YZ       0.0000     ZZ     -66.9947
    Octopole Moments (Debye-Ang^2)
       XXX      70.5215    XXY      -1.8264    XYY      15.6830
       YYY      -4.4685    XXZ      -0.0000    XYZ      -0.0000
       YYZ      -0.0000    XZZ      19.4963    YZZ      -1.2378
       ZZZ      -0.0000
    Hexadecapole Moments (Debye-Ang^3)
      XXXX   -1306.1385   XXXY     -25.9634   XXYY    -301.8322
      XYYY     -21.1085   YYYY    -388.7135   XXXZ       0.0000
      XXYZ       0.0000   XYYZ       0.0000   YYYZ      -0.0000
      XXZZ    -250.9573   XYZZ      -5.1323   YYZZ     -86.1549
      XZZZ       0.0000   YZZZ       0.0000   ZZZZ     -85.8581
 -----------------------------------------------------------------
 Calculating analytic gradient of the SCF energy
 Gradient of SCF Energy
            1           2           3           4           5           6
    1  -0.0001116   0.0001191  -0.0000859   0.0001249  -0.0002844   0.0002379
    2   0.0009067  -0.0011086   0.0000301   0.0000373   0.0003500  -0.0002154
    3   0.0000000   0.0000000  -0.0000000   0.0000000  -0.0000000   0.0000000
 Max gradient component =       1.109E-03
 RMS gradient           =       3.659E-04
 Gradient time:  CPU 8.53 s  wall 8.53 s
 Geometry Optimization Parameters
   NAtoms,    NIC,     NZ,  NCons,   NDum,   NFix, NCnnct, MaxDiis
        6      27       6       0       0       0       0       0


** GEOMETRY OPTIMIZATION IN DELOCALIZED INTERNAL COORDINATES **
   Searching for a Minimum

   Optimization Cycle:   1

                       Coordinates (Angstroms)
     ATOM                X               Y               Z
      1  I         1.5661097324   -0.2081505600    0.0000000000
      2  C        -0.5372903400    0.1416497408    0.0000000000
      3  C        -1.3707078395   -0.8970020524    0.0000000000
      4  H        -1.0096366730   -1.9141328001    0.0000000000
      5  Cl       -1.0486453875    1.7948528459    0.0000000000
      6  Cl       -3.1011304989   -0.7667218840    0.0000000000
   Point Group: cs    Number of degrees of freedom:     9


   Energy is  -7916.767560024


 Attempting to Generate Delocalized Internal Coordinates

  9 Hessian modes will be used to form the next step
  Hessian Eigenvalues:
     0.109991    0.160000    0.220000    0.250000    0.250000    0.319541
     0.324582    0.360769    0.591097

 Minimum Search - Taking Simple RFO Step
 Searching for Lamda that Minimizes Along All modes
 Value Taken    Lamda =  -0.00001023
 Step Taken.  Stepsize is  0.006542

                             Maximum     Tolerance    Cnvgd?
         Gradient           0.001123      0.000300      NO
         Displacement       0.004686      0.001200      NO
         Energy change     *********      0.000001      NO


 New Cartesian Coordinates Obtained by Inverse Iteration

 Displacement from previous Coordinates is:  0.015269
 ----------------------------------------------------------------
             Standard Nuclear Orientation (Angstroms)
    I     Atom           X                Y                Z
 ----------------------------------------------------------------
    1      I       1.5648547892    -0.2132221329     0.0000000000
    2      C      -0.5381455101     0.1441177929     0.0000000000
    3      C      -1.3705774744    -0.8954765092     0.0000000000
    4      H      -1.0068245950    -1.9117965800     0.0000000000
    5      Cl     -1.0489954713     1.7968983751     0.0000000000
    6      Cl     -3.1016127447    -0.7700256557     0.0000000000
 ----------------------------------------------------------------
 Molecular Point Group                 Cs    NOp =  2
 Largest Abelian Subgroup              Cs    NOp =  2
 Nuclear Repulsion Energy =   563.3934917046 hartrees
 There are       50 alpha and       50 beta electrons
 Applying Cartesian multipole field
    Component          Value
    ---------          -----
     (2,0,0)        1.00000E-11
     (0,2,0)        2.00000E-11
     (0,0,2)       -3.00000E-11
 Nucleus-field energy     =     0.0000000171 hartrees
 Requested basis set is 6-311++G(d,p)
 There are 67 shells and 173 basis functions
 A cutoff of  1.0D-11 yielded   1836 shell pairs
 There are     13184 function pairs (     14631 Cartesian)
 Smallest overlap matrix eigenvalue = 3.88E-05
 Guess MOs from SCF MO coefficient file

 -----------------------------------------------------------------------
  General SCF calculation program by
  Eric Jon Sundstrom, Paul Horn, Yuezhi Mao, Dmitri Zuev, Alec White,
  David Stuck, Shaama M.S., Shane Yost, Joonho Lee, David Small,
  Daniel Levine, Susi Lehtola, Hugh Burton, Evgeny Epifanovsky
 -----------------------------------------------------------------------
 Exchange:     0.2000 Hartree-Fock + 0.0800 Slater + 0.7200 B88
 Correlation:  0.1900 VWN1RPA + 0.8100 LYP
 Using SG-1 standard quadrature grid
 A restricted SCF calculation will be
 performed using DIIS
 SCF converges when DIIS error is below 1.0e-08
 ---------------------------------------
  Cycle       Energy         DIIS error
 ---------------------------------------
    1   -7916.7675585036      3.69e-05  
    2   -7916.7675662653      8.74e-06  
    3   -7916.7675661997      1.01e-05  
    4   -7916.7675665615      3.82e-06  
    5   -7916.7675666167      7.54e-07  
    6   -7916.7675666183      3.95e-07  
    7   -7916.7675666189      8.56e-08  
    8   -7916.7675666189      1.96e-08  
    9   -7916.7675666190      4.16e-09  Convergence criterion met
 ---------------------------------------
 SCF time:   CPU 21.16s  wall 21.00s 
 SCF   energy in the final basis set =    -7916.7675666190
 Total energy in the final basis set =    -7916.7675666190

 --------------------------------------------------------------
             Orbital Energies (a.u.) and Symmetries
 --------------------------------------------------------------

 Alpha MOs, Restricted
 -- Occupied --                  
******* -176.32 -165.73 -165.73 -165.73 -101.59 -101.58  -35.82
  1 A'    2 A'    3 A'    4 A'    1 A"    5 A'    6 A'    7 A'                 
-31.314 -31.307 -31.307 -22.964 -22.963 -22.963 -22.958 -22.958
  8 A'    9 A'    2 A"   10 A'   11 A'    3 A"   12 A'    4 A"                 
-10.296 -10.263  -9.500  -9.494  -7.265  -7.258  -7.255  -7.255
 13 A'   14 A'   15 A'   16 A'   17 A'   18 A'    5 A"   19 A'                 
 -7.249  -7.248  -6.370  -4.783  -4.767  -4.767  -2.048  -2.043
  6 A"   20 A'   21 A'   22 A'   23 A'    7 A"   24 A'   25 A'                 
 -2.043  -2.030  -2.030  -0.926  -0.879  -0.773  -0.673  -0.579
  8 A"   26 A'    9 A"   27 A'   28 A'   29 A'   30 A'   31 A'                 
 -0.493  -0.492  -0.422  -0.406  -0.364  -0.345  -0.334  -0.309
 32 A'   33 A'   10 A"   34 A'   11 A"   35 A'   36 A'   12 A"                 
 -0.288  -0.261
 37 A'   13 A"                                                                 
 -- Virtual --                   
 -0.080  -0.044  -0.022  -0.003   0.027   0.030   0.051   0.059
 38 A'   14 A"   39 A'   40 A'   41 A'   42 A'   43 A'   15 A"                 
  0.080   0.084   0.087   0.099   0.101   0.115   0.121   0.131
 44 A'   16 A"   45 A'   17 A"   46 A'   47 A'   48 A'   49 A'                 
  0.138   0.138   0.150   0.170   0.200   0.220   0.229   0.236
 50 A'   18 A"   51 A'   52 A'   53 A'   54 A'   19 A"   55 A'                 
  0.278   0.317   0.374   0.391   0.392   0.402   0.411   0.435
 56 A'   57 A'   58 A'   20 A"   59 A'   21 A"   60 A'   22 A"                 
  0.436   0.439   0.472   0.473   0.474   0.513   0.527   0.579
 61 A'   62 A'   23 A"   63 A'   64 A'   65 A'   24 A"   25 A"                 
  0.584   0.624   0.680   0.687   0.736   0.756   0.799   0.830
 66 A'   67 A'   68 A'   69 A'   70 A'   26 A"   71 A'   27 A"                 
  0.834   0.843   0.856   0.866   0.885   0.911   0.963   1.042
 28 A"   72 A'   73 A'   29 A"   74 A'   75 A'   76 A'   77 A'                 
  1.064   1.091   1.120   1.202   1.300   1.305   1.341   1.386
 78 A'   30 A"   79 A'   80 A'   31 A"   32 A"   81 A'   82 A'                 
  1.450   1.506   1.617   1.683   1.784   1.814   1.834   1.974
 33 A"   83 A'   84 A'   85 A'   86 A'   34 A"   87 A'   35 A"                 
  2.130   2.212   2.220   2.270   2.286   2.362   2.444   2.522
 88 A'   89 A'   36 A"   37 A"   90 A'   91 A'   92 A'   93 A'                 
  2.586   2.636   2.642   2.827   2.938   3.157   3.331   3.709
 94 A'   95 A'   38 A"   39 A"   96 A'   97 A'   98 A'   99 A'                 
  3.949   3.980   3.999   4.085   4.225   4.401   5.990   6.042
 40 A"  100 A'   41 A"  101 A'  102 A'  103 A'   42 A"  104 A'                 
  6.076   9.690   9.765  23.368  24.105  25.759  25.828  25.893
105 A'  106 A'  107 A'  108 A'  109 A'   43 A"   44 A"  110 A'                 
 25.905  26.296  26.421  27.848  28.330  28.372  28.378  28.521
111 A'  112 A'  113 A'  114 A'   45 A"  115 A'  116 A'   46 A"                 
 28.534  28.541  28.585  28.673 127.873 127.905 127.927 151.643
117 A'   47 A"  118 A'  119 A'   48 A"  120 A'  121 A'  122 A'                 
215.672 215.7521901.806
123 A'  124 A'  125 A'                                                         

 Beta MOs, Restricted
 -- Occupied --                  
******* -176.32 -165.73 -165.73 -165.73 -101.59 -101.58  -35.82
  1 A'    2 A'    3 A'    4 A'    1 A"    5 A'    6 A'    7 A'                 
-31.314 -31.307 -31.307 -22.964 -22.963 -22.963 -22.958 -22.958
  8 A'    9 A'    2 A"   10 A'   11 A'    3 A"   12 A'    4 A"                 
-10.296 -10.263  -9.500  -9.494  -7.265  -7.258  -7.255  -7.255
 13 A'   14 A'   15 A'   16 A'   17 A'   18 A'    5 A"   19 A'                 
 -7.249  -7.248  -6.370  -4.783  -4.767  -4.767  -2.048  -2.043
  6 A"   20 A'   21 A'   22 A'   23 A'    7 A"   24 A'   25 A'                 
 -2.043  -2.030  -2.030  -0.926  -0.879  -0.773  -0.673  -0.579
  8 A"   26 A'    9 A"   27 A'   28 A'   29 A'   30 A'   31 A'                 
 -0.493  -0.492  -0.422  -0.406  -0.364  -0.345  -0.334  -0.309
 32 A'   33 A'   10 A"   34 A'   11 A"   35 A'   36 A'   12 A"                 
 -0.288  -0.261
 37 A'   13 A"                                                                 
 -- Virtual --                   
 -0.080  -0.044  -0.022  -0.003   0.027   0.030   0.051   0.059
 38 A'   14 A"   39 A'   40 A'   41 A'   42 A'   43 A'   15 A"                 
  0.080   0.084   0.087   0.099   0.101   0.115   0.121   0.131
 44 A'   16 A"   45 A'   17 A"   46 A'   47 A'   48 A'   49 A'                 
  0.138   0.138   0.150   0.170   0.200   0.220   0.229   0.236
 50 A'   18 A"   51 A'   52 A'   53 A'   54 A'   19 A"   55 A'                 
  0.278   0.317   0.374   0.391   0.392   0.402   0.411   0.435
 56 A'   57 A'   58 A'   20 A"   59 A'   21 A"   60 A'   22 A"                 
  0.436   0.439   0.472   0.473   0.474   0.513   0.527   0.579
 61 A'   62 A'   23 A"   63 A'   64 A'   65 A'   24 A"   25 A"                 
  0.584   0.624   0.680   0.687   0.736   0.756   0.799   0.830
 66 A'   67 A'   68 A'   69 A'   70 A'   26 A"   71 A'   27 A"                 
  0.834   0.843   0.856   0.866   0.885   0.911   0.963   1.042
 28 A"   72 A'   73 A'   29 A"   74 A'   75 A'   76 A'   77 A'                 
  1.064   1.091   1.120   1.202   1.300   1.305   1.341   1.386
 78 A'   30 A"   79 A'   80 A'   31 A"   32 A"   81 A'   82 A'                 
  1.450   1.506   1.617   1.683   1.784   1.814   1.834   1.974
 33 A"   83 A'   84 A'   85 A'   86 A'   34 A"   87 A'   35 A"                 
  2.130   2.212   2.220   2.270   2.286   2.362   2.444   2.522
 88 A'   89 A'   36 A"   37 A"   90 A'   91 A'   92 A'   93 A'                 
  2.586   2.636   2.642   2.827   2.938   3.157   3.331   3.709
 94 A'   95 A'   38 A"   39 A"   96 A'   97 A'   98 A'   99 A'                 
  3.949   3.980   3.999   4.085   4.225   4.401   5.990   6.042
 40 A"  100 A'   41 A"  101 A'  102 A'  103 A'   42 A"  104 A'                 
  6.076   9.690   9.765  23.368  24.105  25.759  25.828  25.893
105 A'  106 A'  107 A'  108 A'  109 A'   43 A"   44 A"  110 A'                 
 25.905  26.296  26.421  27.848  28.330  28.372  28.378  28.521
111 A'  112 A'  113 A'  114 A'   45 A"  115 A'  116 A'   46 A"                 
 28.534  28.541  28.585  28.673 127.873 127.905 127.927 151.643
117 A'   47 A"  118 A'  119 A'   48 A"  120 A'  121 A'  122 A'                 
215.672 215.7521901.806
123 A'  124 A'  125 A'                                                         
 --------------------------------------------------------------

          Ground-State Mulliken Net Atomic Charges

     Atom                 Charge (a.u.)
  ----------------------------------------
      1 I                     0.124947
      2 C                    -0.051856
      3 C                    -0.882594
      4 H                     0.188852
      5 Cl                    0.385881
      6 Cl                    0.234769
  ----------------------------------------
  Sum of atomic charges =     0.000000

 -----------------------------------------------------------------
                    Cartesian Multipole Moments
 -----------------------------------------------------------------
    Charge (ESU x 10^10)
                 0.0000
    Dipole Moment (Debye)
         X       0.6898      Y      -0.8902      Z       0.0000
       Tot       1.1262
    Quadrupole Moments (Debye-Ang)
        XX     -64.6009     XY      -0.3669     YY     -63.3289
        XZ      -0.0000     YZ       0.0000     ZZ     -66.9962
    Octopole Moments (Debye-Ang^2)
       XXX      70.6126    XXY      -1.7561    XYY      15.7521
       YYY      -3.9929    XXZ       0.0000    XYZ      -0.0000
       YYZ       0.0000    XZZ      19.5388    YZZ      -1.0942
       ZZZ       0.0000
    Hexadecapole Moments (Debye-Ang^3)
      XXXX   -1305.9433   XXXY     -25.6162   XXYY    -301.8782
      XYYY     -20.8076   YYYY    -389.8828   XXXZ      -0.0000
      XXYZ       0.0000   XYYZ      -0.0000   YYYZ       0.0000
      XXZZ    -250.9024   XYZZ      -4.9957   YYZZ     -86.3495
      XZZZ      -0.0000   YZZZ      -0.0000   ZZZZ     -85.8631
 -----------------------------------------------------------------
 Calculating analytic gradient of the SCF energy
 Gradient of SCF Energy
            1           2           3           4           5           6
    1  -0.0001276   0.0002182  -0.0000291   0.0002556  -0.0003832   0.0000661
    2   0.0005587  -0.0006002   0.0000893  -0.0000327   0.0003473  -0.0003624
    3   0.0000000   0.0000000  -0.0000000  -0.0000000  -0.0000000   0.0000000
 Max gradient component =       6.002E-04
 RMS gradient           =       2.598E-04
 Gradient time:  CPU 8.54 s  wall 8.54 s
 Geometry Optimization Parameters
   NAtoms,    NIC,     NZ,  NCons,   NDum,   NFix, NCnnct, MaxDiis
        6      27       6       0       0       0       0       0

 Cartesian Hessian Update
 Hessian Updated using BFGS Update


** GEOMETRY OPTIMIZATION IN DELOCALIZED INTERNAL COORDINATES **
   Searching for a Minimum

   Optimization Cycle:   2

                       Coordinates (Angstroms)
     ATOM                X               Y               Z
      1  I         1.5648547892   -0.2132221329    0.0000000000
      2  C        -0.5381455101    0.1441177929    0.0000000000
      3  C        -1.3705774744   -0.8954765092    0.0000000000
      4  H        -1.0068245950   -1.9117965800    0.0000000000
      5  Cl       -1.0489954713    1.7968983751    0.0000000000
      6  Cl       -3.1016127447   -0.7700256557    0.0000000000
   Point Group: cs    Number of degrees of freedom:     9


   Energy is  -7916.767566619

 Hessian Updated using BFGS Update

  9 Hessian modes will be used to form the next step
  Hessian Eigenvalues:
     0.100717    0.160224    0.176858    0.231742    0.250498    0.318541
     0.337090    0.362671    0.591279

 Minimum Search - Taking Simple RFO Step
 Searching for Lamda that Minimizes Along All modes
 Value Taken    Lamda =  -0.00000212
 Step Taken.  Stepsize is  0.003867

                             Maximum     Tolerance    Cnvgd?
         Gradient           0.000272      0.000300     YES
         Displacement       0.001845      0.001200      NO
         Energy change     -0.000007      0.000001      NO


 New Cartesian Coordinates Obtained by Inverse Iteration

 Displacement from previous Coordinates is:  0.005783
 ----------------------------------------------------------------
             Standard Nuclear Orientation (Angstroms)
    I     Atom           X                Y                Z
 ----------------------------------------------------------------
    1      I       1.5647732011    -0.2153323675     0.0000000000
    2      C      -0.5386952021     0.1453066445     0.0000000000
    3      C      -1.3703587116    -0.8949463235     0.0000000000
    4      H      -1.0057823443    -1.9109445164     0.0000000000
    5      Cl     -1.0497477886     1.7970935299     0.0000000000
    6      Cl     -3.1014901609    -0.7706816769     0.0000000000
 ----------------------------------------------------------------
 Molecular Point Group                 Cs    NOp =  2
 Largest Abelian Subgroup              Cs    NOp =  2
 Nuclear Repulsion Energy =   563.3207391158 hartrees
 There are       50 alpha and       50 beta electrons
 Applying Cartesian multipole field
    Component          Value
    ---------          -----
     (2,0,0)        1.00000E-11
     (0,2,0)        2.00000E-11
     (0,0,2)       -3.00000E-11
 Nucleus-field energy     =     0.0000000171 hartrees
 Requested basis set is 6-311++G(d,p)
 There are 67 shells and 173 basis functions
 A cutoff of  1.0D-11 yielded   1836 shell pairs
 There are     13184 function pairs (     14631 Cartesian)
 Smallest overlap matrix eigenvalue = 3.89E-05
 Guess MOs from SCF MO coefficient file

 -----------------------------------------------------------------------
  General SCF calculation program by
  Eric Jon Sundstrom, Paul Horn, Yuezhi Mao, Dmitri Zuev, Alec White,
  David Stuck, Shaama M.S., Shane Yost, Joonho Lee, David Small,
  Daniel Levine, Susi Lehtola, Hugh Burton, Evgeny Epifanovsky
 -----------------------------------------------------------------------
 Exchange:     0.2000 Hartree-Fock + 0.0800 Slater + 0.7200 B88
 Correlation:  0.1900 VWN1RPA + 0.8100 LYP
 Using SG-1 standard quadrature grid
 A restricted SCF calculation will be
 performed using DIIS
 SCF converges when DIIS error is below 1.0e-08
 ---------------------------------------
  Cycle       Energy         DIIS error
 ---------------------------------------
    1   -7916.7675661023      1.77e-05  
    2   -7916.7675677122      4.11e-06  
    3   -7916.7675676842      5.15e-06  
    4   -7916.7675677774      1.78e-06  
    5   -7916.7675677892      3.61e-07  
    6   -7916.7675677898      1.32e-07  
    7   -7916.7675677895      4.98e-08  
    8   -7916.7675677896      1.10e-08  
    9   -7916.7675677896      1.92e-09  Convergence criterion met
 ---------------------------------------
 SCF time:   CPU 21.16s  wall 21.00s 
 SCF   energy in the final basis set =    -7916.7675677896
 Total energy in the final basis set =    -7916.7675677896

 --------------------------------------------------------------
             Orbital Energies (a.u.) and Symmetries
 --------------------------------------------------------------

 Alpha MOs, Restricted
 -- Occupied --                  
******* -176.32 -165.73 -165.73 -165.73 -101.59 -101.58  -35.82
  1 A'    2 A'    3 A'    4 A'    1 A"    5 A'    6 A'    7 A'                 
-31.314 -31.307 -31.307 -22.964 -22.963 -22.963 -22.958 -22.958
  8 A'    9 A'    2 A"   10 A'   11 A'    3 A"   12 A'    4 A"                 
-10.296 -10.263  -9.501  -9.494  -7.266  -7.258  -7.255  -7.255
 13 A'   14 A'   15 A'   16 A'   17 A'   18 A'    5 A"   19 A'                 
 -7.249  -7.248  -6.370  -4.783  -4.767  -4.767  -2.048  -2.043
  6 A"   20 A'   21 A'   22 A'   23 A'    7 A"   24 A'   25 A'                 
 -2.043  -2.030  -2.030  -0.926  -0.879  -0.773  -0.673  -0.579
  8 A"   26 A'    9 A"   27 A'   28 A'   29 A'   30 A'   31 A'                 
 -0.493  -0.492  -0.422  -0.406  -0.364  -0.344  -0.334  -0.309
 32 A'   33 A'   10 A"   34 A'   11 A"   35 A'   36 A'   12 A"                 
 -0.288  -0.261
 37 A'   13 A"                                                                 
 -- Virtual --                   
 -0.080  -0.044  -0.022  -0.003   0.027   0.030   0.051   0.059
 38 A'   14 A"   39 A'   40 A'   41 A'   42 A'   43 A'   15 A"                 
  0.080   0.084   0.087   0.099   0.101   0.115   0.121   0.131
 44 A'   16 A"   45 A'   17 A"   46 A'   47 A'   48 A'   49 A'                 
  0.138   0.138   0.150   0.169   0.200   0.220   0.229   0.236
 50 A'   18 A"   51 A'   52 A'   53 A'   54 A'   19 A"   55 A'                 
  0.277   0.317   0.374   0.391   0.392   0.402   0.411   0.435
 56 A'   57 A'   58 A'   20 A"   59 A'   21 A"   60 A'   22 A"                 
  0.436   0.439   0.472   0.473   0.474   0.513   0.527   0.579
 61 A'   62 A'   23 A"   63 A'   64 A'   65 A'   24 A"   25 A"                 
  0.584   0.623   0.680   0.687   0.736   0.755   0.799   0.830
 66 A'   67 A'   68 A'   69 A'   70 A'   26 A"   71 A'   27 A"                 
  0.834   0.843   0.856   0.866   0.885   0.911   0.963   1.042
 28 A"   72 A'   73 A'   29 A"   74 A'   75 A'   76 A'   77 A'                 
  1.065   1.091   1.120   1.202   1.301   1.305   1.341   1.386
 78 A'   30 A"   79 A'   80 A'   31 A"   32 A"   81 A'   82 A'                 
  1.450   1.507   1.617   1.683   1.784   1.814   1.834   1.974
 33 A"   83 A'   84 A'   85 A'   86 A'   34 A"   87 A'   35 A"                 
  2.130   2.213   2.220   2.270   2.286   2.362   2.444   2.522
 88 A'   89 A'   36 A"   37 A"   90 A'   91 A'   92 A'   93 A'                 
  2.586   2.636   2.642   2.827   2.938   3.158   3.332   3.710
 94 A'   95 A'   38 A"   39 A"   96 A'   97 A'   98 A'   99 A'                 
  3.949   3.980   3.999   4.085   4.224   4.401   5.990   6.042
 40 A"  100 A'   41 A"  101 A'  102 A'  103 A'   42 A"  104 A'                 
  6.076   9.690   9.765  23.369  24.105  25.759  25.828  25.893
105 A'  106 A'  107 A'  108 A'  109 A'   43 A"   44 A"  110 A'                 
 25.905  26.296  26.421  27.848  28.330  28.372  28.378  28.521
111 A'  112 A'  113 A'  114 A'   45 A"  115 A'  116 A'   46 A"                 
 28.534  28.541  28.584  28.673 127.874 127.905 127.927 151.643
117 A'   47 A"  118 A'  119 A'   48 A"  120 A'  121 A'  122 A'                 
215.672 215.7531901.806
123 A'  124 A'  125 A'                                                         

 Beta MOs, Restricted
 -- Occupied --                  
******* -176.32 -165.73 -165.73 -165.73 -101.59 -101.58  -35.82
  1 A'    2 A'    3 A'    4 A'    1 A"    5 A'    6 A'    7 A'                 
-31.314 -31.307 -31.307 -22.964 -22.963 -22.963 -22.958 -22.958
  8 A'    9 A'    2 A"   10 A'   11 A'    3 A"   12 A'    4 A"                 
-10.296 -10.263  -9.501  -9.494  -7.266  -7.258  -7.255  -7.255
 13 A'   14 A'   15 A'   16 A'   17 A'   18 A'    5 A"   19 A'                 
 -7.249  -7.248  -6.370  -4.783  -4.767  -4.767  -2.048  -2.043
  6 A"   20 A'   21 A'   22 A'   23 A'    7 A"   24 A'   25 A'                 
 -2.043  -2.030  -2.030  -0.926  -0.879  -0.773  -0.673  -0.579
  8 A"   26 A'    9 A"   27 A'   28 A'   29 A'   30 A'   31 A'                 
 -0.493  -0.492  -0.422  -0.406  -0.364  -0.344  -0.334  -0.309
 32 A'   33 A'   10 A"   34 A'   11 A"   35 A'   36 A'   12 A"                 
 -0.288  -0.261
 37 A'   13 A"                                                                 
 -- Virtual --                   
 -0.080  -0.044  -0.022  -0.003   0.027   0.030   0.051   0.059
 38 A'   14 A"   39 A'   40 A'   41 A'   42 A'   43 A'   15 A"                 
  0.080   0.084   0.087   0.099   0.101   0.115   0.121   0.131
 44 A'   16 A"   45 A'   17 A"   46 A'   47 A'   48 A'   49 A'                 
  0.138   0.138   0.150   0.169   0.200   0.220   0.229   0.236
 50 A'   18 A"   51 A'   52 A'   53 A'   54 A'   19 A"   55 A'                 
  0.277   0.317   0.374   0.391   0.392   0.402   0.411   0.435
 56 A'   57 A'   58 A'   20 A"   59 A'   21 A"   60 A'   22 A"                 
  0.436   0.439   0.472   0.473   0.474   0.513   0.527   0.579
 61 A'   62 A'   23 A"   63 A'   64 A'   65 A'   24 A"   25 A"                 
  0.584   0.623   0.680   0.687   0.736   0.755   0.799   0.830
 66 A'   67 A'   68 A'   69 A'   70 A'   26 A"   71 A'   27 A"                 
  0.834   0.843   0.856   0.866   0.885   0.911   0.963   1.042
 28 A"   72 A'   73 A'   29 A"   74 A'   75 A'   76 A'   77 A'                 
  1.065   1.091   1.120   1.202   1.301   1.305   1.341   1.386
 78 A'   30 A"   79 A'   80 A'   31 A"   32 A"   81 A'   82 A'                 
  1.450   1.507   1.617   1.683   1.784   1.814   1.834   1.974
 33 A"   83 A'   84 A'   85 A'   86 A'   34 A"   87 A'   35 A"                 
  2.130   2.213   2.220   2.270   2.286   2.362   2.444   2.522
 88 A'   89 A'   36 A"   37 A"   90 A'   91 A'   92 A'   93 A'                 
  2.586   2.636   2.642   2.827   2.938   3.158   3.332   3.710
 94 A'   95 A'   38 A"   39 A"   96 A'   97 A'   98 A'   99 A'                 
  3.949   3.980   3.999   4.085   4.224   4.401   5.990   6.042
 40 A"  100 A'   41 A"  101 A'  102 A'  103 A'   42 A"  104 A'                 
  6.076   9.690   9.765  23.369  24.105  25.759  25.828  25.893
105 A'  106 A'  107 A'  108 A'  109 A'   43 A"   44 A"  110 A'                 
 25.905  26.296  26.421  27.848  28.330  28.372  28.378  28.521
111 A'  112 A'  113 A'  114 A'   45 A"  115 A'  116 A'   46 A"                 
 28.534  28.541  28.584  28.673 127.874 127.905 127.927 151.643
117 A'   47 A"  118 A'  119 A'   48 A"  120 A'  121 A'  122 A'                 
215.672 215.7531901.806
123 A'  124 A'  125 A'                                                         
 --------------------------------------------------------------

          Ground-State Mulliken Net Atomic Charges

     Atom                 Charge (a.u.)
  ----------------------------------------
      1 I                     0.124370
      2 C                    -0.052760
      3 C                    -0.882043
      4 H                     0.188860
      5 Cl                    0.386847
      6 Cl                    0.234725
  ----------------------------------------
  Sum of atomic charges =     0.000000

 -----------------------------------------------------------------
                    Cartesian Multipole Moments
 -----------------------------------------------------------------
    Charge (ESU x 10^10)
                 0.0000
    Dipole Moment (Debye)
         X       0.6862      Y      -0.8853      Z       0.0000
       Tot       1.1201
    Quadrupole Moments (Debye-Ang)
        XX     -64.6097     XY      -0.3825     YY     -63.3215
        XZ      -0.0000     YZ      -0.0000     ZZ     -66.9969
    Octopole Moments (Debye-Ang^2)
       XXX      70.6298    XXY      -1.7136    XYY      15.7623
       YYY      -3.7938    XXZ       0.0000    XYZ       0.0000
       YYZ       0.0000    XZZ      19.5439    YZZ      -1.0324
       ZZZ       0.0000
    Hexadecapole Moments (Debye-Ang^3)
      XXXX   -1306.1044   XXXY     -25.4215   XXYY    -301.8747
      XYYY     -20.5744   YYYY    -390.1049   XXXZ      -0.0000
      XXYZ      -0.0000   XYYZ      -0.0000   YYYZ      -0.0000
      XXZZ    -250.9128   XYZZ      -4.9019   YYZZ     -86.3842
      XZZZ      -0.0000   YZZZ      -0.0000   ZZZZ     -85.8678
 -----------------------------------------------------------------
 Calculating analytic gradient of the SCF energy
 Gradient of SCF Energy
            1           2           3           4           5           6
    1  -0.0000193   0.0000554   0.0000108   0.0002788  -0.0004124   0.0000867
    2   0.0003788  -0.0001350   0.0000377  -0.0000240   0.0001049  -0.0003624
    3   0.0000000  -0.0000000   0.0000000  -0.0000000   0.0000000  -0.0000000
 Max gradient component =       4.124E-04
 RMS gradient           =       1.772E-04
 Gradient time:  CPU 8.53 s  wall 8.54 s
 Geometry Optimization Parameters
   NAtoms,    NIC,     NZ,  NCons,   NDum,   NFix, NCnnct, MaxDiis
        6      27       6       0       0       0       0       0

 Cartesian Hessian Update
 Hessian Updated using BFGS Update


** GEOMETRY OPTIMIZATION IN DELOCALIZED INTERNAL COORDINATES **
   Searching for a Minimum

   Optimization Cycle:   3

                       Coordinates (Angstroms)
     ATOM                X               Y               Z
      1  I         1.5647732011   -0.2153323675    0.0000000000
      2  C        -0.5386952021    0.1453066445    0.0000000000
      3  C        -1.3703587116   -0.8949463235    0.0000000000
      4  H        -1.0057823443   -1.9109445164    0.0000000000
      5  Cl       -1.0497477886    1.7970935299    0.0000000000
      6  Cl       -3.1014901609   -0.7706816769    0.0000000000
   Point Group: cs    Number of degrees of freedom:     9


   Energy is  -7916.767567790

 Hessian Updated using BFGS Update

  9 Hessian modes will be used to form the next step
  Hessian Eigenvalues:
     0.097617    0.156476    0.162843    0.233659    0.262624    0.318047
     0.328326    0.362182    0.591751

 Minimum Search - Taking Simple RFO Step
 Searching for Lamda that Minimizes Along All modes
 Value Taken    Lamda =   0.00000000
 Step Taken.  Stepsize is  0.000919

                             Maximum     Tolerance    Cnvgd?
         Gradient           0.000113      0.000300     YES
         Displacement       0.000668      0.001200     YES
         Energy change     -0.000001      0.000001      NO


                       Distance Matrix (Angstroms)
             I (  1)   C (  2)   C (  3)   H (  4)   Cl(  5)
   C (  2)  2.134160
   C (  3)  3.012785  1.331837
   H (  4)  3.079425  2.108634  1.079430
   Cl(  5)  3.299330  1.729039  2.711064  3.708299
   Cl(  6)  4.699194  2.721572  1.735586  2.385831  3.286809

 Final energy is   -7916.7675677896086     


 ******************************
 **  OPTIMIZATION CONVERGED  **
 ******************************

                       Coordinates (Angstroms)
     ATOM                X               Y               Z
      1  I         1.5647732011   -0.2153323675    0.0000000000
      2  C        -0.5386952021    0.1453066445    0.0000000000
      3  C        -1.3703587116   -0.8949463235    0.0000000000
      4  H        -1.0057823443   -1.9109445164    0.0000000000
      5  Cl       -1.0497477886    1.7970935299    0.0000000000
      6  Cl       -3.1014901609   -0.7706816769    0.0000000000

Z-matrix Print:
$molecule
0 1
I 
C  1 2.134160
C  2 1.331837 1 118.912952
H  3 1.079430 2 121.618498 1 -0.000000 0
Cl 2 1.729039 1 116.920496 3 -180.000000 0
Cl 3 1.735586 2 124.535924 1 -180.000000 0
$end


 --------------------------------------------------------------
             Orbital Energies (a.u.) and Symmetries
 --------------------------------------------------------------

 Alpha MOs, Restricted
 -- Occupied --                  
******* -176.32 -165.73 -165.73 -165.73 -101.59 -101.58  -35.82
  1 A'    2 A'    3 A'    4 A'    1 A"    5 A'    6 A'    7 A'                 
-31.314 -31.307 -31.307 -22.964 -22.963 -22.963 -22.958 -22.958
  8 A'    9 A'    2 A"   10 A'   11 A'    3 A"   12 A'    4 A"                 
-10.296 -10.263  -9.501  -9.494  -7.266  -7.258  -7.255  -7.255
 13 A'   14 A'   15 A'   16 A'   17 A'   18 A'    5 A"   19 A'                 
 -7.249  -7.248  -6.370  -4.783  -4.767  -4.767  -2.048  -2.043
  6 A"   20 A'   21 A'   22 A'   23 A'    7 A"   24 A'   25 A'                 
 -2.043  -2.030  -2.030  -0.926  -0.879  -0.773  -0.673  -0.579
  8 A"   26 A'    9 A"   27 A'   28 A'   29 A'   30 A'   31 A'                 
 -0.493  -0.492  -0.422  -0.406  -0.364  -0.344  -0.334  -0.309
 32 A'   33 A'   10 A"   34 A'   11 A"   35 A'   36 A'   12 A"                 
 -0.288  -0.261
 37 A'   13 A"                                                                 
 -- Virtual --                   
 -0.080  -0.044  -0.022  -0.003   0.027   0.030   0.051   0.059
 38 A'   14 A"   39 A'   40 A'   41 A'   42 A'   43 A'   15 A"                 
  0.080   0.084   0.087   0.099   0.101   0.115   0.121   0.131
 44 A'   16 A"   45 A'   17 A"   46 A'   47 A'   48 A'   49 A'                 
  0.138   0.138   0.150   0.169   0.200   0.220   0.229   0.236
 50 A'   18 A"   51 A'   52 A'   53 A'   54 A'   19 A"   55 A'                 
  0.277   0.317   0.374   0.391   0.392   0.402   0.411   0.435
 56 A'   57 A'   58 A'   20 A"   59 A'   21 A"   60 A'   22 A"                 
  0.436   0.439   0.472   0.473   0.474   0.513   0.527   0.579
 61 A'   62 A'   23 A"   63 A'   64 A'   65 A'   24 A"   25 A"                 
  0.584   0.623   0.680   0.687   0.736   0.755   0.799   0.830
 66 A'   67 A'   68 A'   69 A'   70 A'   26 A"   71 A'   27 A"                 
  0.834   0.843   0.856   0.866   0.885   0.911   0.963   1.042
 28 A"   72 A'   73 A'   29 A"   74 A'   75 A'   76 A'   77 A'                 
  1.065   1.091   1.120   1.202   1.301   1.305   1.341   1.386
 78 A'   30 A"   79 A'   80 A'   31 A"   32 A"   81 A'   82 A'                 
  1.450   1.507   1.617   1.683   1.784   1.814   1.834   1.974
 33 A"   83 A'   84 A'   85 A'   86 A'   34 A"   87 A'   35 A"                 
  2.130   2.213   2.220   2.270   2.286   2.362   2.444   2.522
 88 A'   89 A'   36 A"   37 A"   90 A'   91 A'   92 A'   93 A'                 
  2.586   2.636   2.642   2.827   2.938   3.158   3.332   3.710
 94 A'   95 A'   38 A"   39 A"   96 A'   97 A'   98 A'   99 A'                 
  3.949   3.980   3.999   4.085   4.224   4.401   5.990   6.042
 40 A"  100 A'   41 A"  101 A'  102 A'  103 A'   42 A"  104 A'                 
  6.076   9.690   9.765  23.369  24.105  25.759  25.828  25.893
105 A'  106 A'  107 A'  108 A'  109 A'   43 A"   44 A"  110 A'                 
 25.905  26.296  26.421  27.848  28.330  28.372  28.378  28.521
111 A'  112 A'  113 A'  114 A'   45 A"  115 A'  116 A'   46 A"                 
 28.534  28.541  28.584  28.673 127.874 127.905 127.927 151.643
117 A'   47 A"  118 A'  119 A'   48 A"  120 A'  121 A'  122 A'                 
215.672 215.7531901.806
123 A'  124 A'  125 A'                                                         

 Beta MOs, Restricted
 -- Occupied --                  
******* -176.32 -165.73 -165.73 -165.73 -101.59 -101.58  -35.82
  1 A'    2 A'    3 A'    4 A'    1 A"    5 A'    6 A'    7 A'                 
-31.314 -31.307 -31.307 -22.964 -22.963 -22.963 -22.958 -22.958
  8 A'    9 A'    2 A"   10 A'   11 A'    3 A"   12 A'    4 A"                 
-10.296 -10.263  -9.501  -9.494  -7.266  -7.258  -7.255  -7.255
 13 A'   14 A'   15 A'   16 A'   17 A'   18 A'    5 A"   19 A'                 
 -7.249  -7.248  -6.370  -4.783  -4.767  -4.767  -2.048  -2.043
  6 A"   20 A'   21 A'   22 A'   23 A'    7 A"   24 A'   25 A'                 
 -2.043  -2.030  -2.030  -0.926  -0.879  -0.773  -0.673  -0.579
  8 A"   26 A'    9 A"   27 A'   28 A'   29 A'   30 A'   31 A'                 
 -0.493  -0.492  -0.422  -0.406  -0.364  -0.344  -0.334  -0.309
 32 A'   33 A'   10 A"   34 A'   11 A"   35 A'   36 A'   12 A"                 
 -0.288  -0.261
 37 A'   13 A"                                                                 
 -- Virtual --                   
 -0.080  -0.044  -0.022  -0.003   0.027   0.030   0.051   0.059
 38 A'   14 A"   39 A'   40 A'   41 A'   42 A'   43 A'   15 A"                 
  0.080   0.084   0.087   0.099   0.101   0.115   0.121   0.131
 44 A'   16 A"   45 A'   17 A"   46 A'   47 A'   48 A'   49 A'                 
  0.138   0.138   0.150   0.169   0.200   0.220   0.229   0.236
 50 A'   18 A"   51 A'   52 A'   53 A'   54 A'   19 A"   55 A'                 
  0.277   0.317   0.374   0.391   0.392   0.402   0.411   0.435
 56 A'   57 A'   58 A'   20 A"   59 A'   21 A"   60 A'   22 A"                 
  0.436   0.439   0.472   0.473   0.474   0.513   0.527   0.579
 61 A'   62 A'   23 A"   63 A'   64 A'   65 A'   24 A"   25 A"                 
  0.584   0.623   0.680   0.687   0.736   0.755   0.799   0.830
 66 A'   67 A'   68 A'   69 A'   70 A'   26 A"   71 A'   27 A"                 
  0.834   0.843   0.856   0.866   0.885   0.911   0.963   1.042
 28 A"   72 A'   73 A'   29 A"   74 A'   75 A'   76 A'   77 A'                 
  1.065   1.091   1.120   1.202   1.301   1.305   1.341   1.386
 78 A'   30 A"   79 A'   80 A'   31 A"   32 A"   81 A'   82 A'                 
  1.450   1.507   1.617   1.683   1.784   1.814   1.834   1.974
 33 A"   83 A'   84 A'   85 A'   86 A'   34 A"   87 A'   35 A"                 
  2.130   2.213   2.220   2.270   2.286   2.362   2.444   2.522
 88 A'   89 A'   36 A"   37 A"   90 A'   91 A'   92 A'   93 A'                 
  2.586   2.636   2.642   2.827   2.938   3.158   3.332   3.710
 94 A'   95 A'   38 A"   39 A"   96 A'   97 A'   98 A'   99 A'                 
  3.949   3.980   3.999   4.085   4.224   4.401   5.990   6.042
 40 A"  100 A'   41 A"  101 A'  102 A'  103 A'   42 A"  104 A'                 
  6.076   9.690   9.765  23.369  24.105  25.759  25.828  25.893
105 A'  106 A'  107 A'  108 A'  109 A'   43 A"   44 A"  110 A'                 
 25.905  26.296  26.421  27.848  28.330  28.372  28.378  28.521
111 A'  112 A'  113 A'  114 A'   45 A"  115 A'  116 A'   46 A"                 
 28.534  28.541  28.584  28.673 127.874 127.905 127.927 151.643
117 A'   47 A"  118 A'  119 A'   48 A"  120 A'  121 A'  122 A'                 
215.672 215.7531901.806
123 A'  124 A'  125 A'                                                         
 --------------------------------------------------------------

          Ground-State Mulliken Net Atomic Charges

     Atom                 Charge (a.u.)
  ----------------------------------------
      1 I                     0.124370
      2 C                    -0.052760
      3 C                    -0.882043
      4 H                     0.188860
      5 Cl                    0.386847
      6 Cl                    0.234725
  ----------------------------------------
  Sum of atomic charges =     0.000000

 -----------------------------------------------------------------
                    Cartesian Multipole Moments
 -----------------------------------------------------------------
    Charge (ESU x 10^10)
                 0.0000
    Dipole Moment (Debye)
         X       0.6862      Y      -0.8853      Z       0.0000
       Tot       1.1201
    Quadrupole Moments (Debye-Ang)
        XX     -64.6097     XY      -0.3825     YY     -63.3215
        XZ      -0.0000     YZ      -0.0000     ZZ     -66.9969
    Octopole Moments (Debye-Ang^2)
       XXX      70.6298    XXY      -1.7136    XYY      15.7623
       YYY      -3.7938    XXZ       0.0000    XYZ       0.0000
       YYZ       0.0000    XZZ      19.5439    YZZ      -1.0324
       ZZZ       0.0000
    Hexadecapole Moments (Debye-Ang^3)
      XXXX   -1306.1044   XXXY     -25.4215   XXYY    -301.8747
      XYYY     -20.5744   YYYY    -390.1049   XXXZ      -0.0000
      XXYZ      -0.0000   XYYZ      -0.0000   YYYZ      -0.0000
      XXZZ    -250.9128   XYZZ      -4.9019   YYZZ     -86.3842
      XZZZ      -0.0000   YZZZ      -0.0000   ZZZZ     -85.8678
 -----------------------------------------------------------------
Archival summary:
1\1\TWL01\OPT\ProcedureUnspecified\BasisUnspecified\1l221\taweetha\TueAug2823:03:462018TueAug2823:03:462018\0\\#,OPT,ProcedureUnspecified,BasisUnspecified,\\0,1\I\C,1,2.13416\C,2,1.33184,1,118.913\H,3,1.07943,2,121.618,1,-0,0\Cl,2,1.72904,1,116.92,3,-180,0\Cl,3,1.73559,2,124.536,1,-180,0\\\@

 Total job time:  99.19s(wall), 99.07s(cpu) 
 Tue Aug 28 23:03:46 2018

        *************************************************************
        *                                                           *
        *  Thank you very much for using Q-Chem.  Have a nice day.  *
        *                                                           *
        *************************************************************


 
User input: 2 of 2 
 
Q-Chem Developer Version!
                  Welcome to Q-Chem
     A Quantum Leap Into The Future Of Chemistry


 Q-Chem 5.1, Q-Chem, Inc., Pleasanton, CA (2018)

 Yihan Shao,  Zhengting Gan,  E. Epifanovsky,  A. T. B. Gilbert,  M. Wormit,  
 J. Kussmann,  A. W. Lange,  A. Behn,  Jia Deng,  Xintian Feng,  D. Ghosh,  
 M. Goldey,  P. R. Horn,  L. D. Jacobson,  I. Kaliman,  T. Kus,  A. Landau,  
 Jie Liu,  E. I. Proynov,  R. M. Richard,  R. P. Steele,  E. J. Sundstrom,  
 H. L. Woodcock III,  P. M. Zimmerman,  D. Zuev,  B. Albrecht,  E. Alguire,  
 S. A. Baeppler,  D. Barton,  Z. Benda,  Y. A. Bernard,  E. J. Berquist,  
 K. B. Bravaya,  H. Burton,  D. Casanova,  Chun-Min Chang,  Yunqing Chen,  
 A. Chien,  K. D. Closser,  M. P. Coons,  S. Coriani,  S. Dasgupta,  
 A. L. Dempwolff,  M. Diedenhofen,  Hainam Do,  R. G. Edgar,  Po-Tung Fang,  
 S. Faraji,  S. Fatehi,  Qingguo Feng,  K. D. Fenk,  J. Fosso-Tande,  
 Qinghui Ge,  A. Ghysels,  G. Gidofalvi,  J. Gomes,  J. Gonthier,  A. Gunina,  
 D. Hait,  M. W. D. Hanson-Heine,  P. H. P. Harbach,  A. W. Hauser,  
 J. E. Herr,  E. G. Hohenstein,  Z. C. Holden,  Kerwin Hui,  B. C. Huynh,  
 T.-C. Jagau,  Hyunjun Ji,  B. Kaduk,  K. Khistyaev,  Jaehoon Kim,  
 P. Klunzinger,  K. Koh,  D. Kosenkov,  L. Koulias,  T. Kowalczyk,  
 C. M. Krauter,  A. Kunitsa,  Ka Un Lao,  A. Laurent,  K. V. Lawler,  
 Joonho Lee,  D. Lefrancois,  S. Lehtola,  D. S. Levine,  Yi-Pei Li,  
 You-Sheng Lin,  Fenglai Liu,  E. Livshits,  A. Luenser,  P. Manohar,  
 E. Mansoor,  S. F. Manzer,  Shan-Ping Mao,  Yuezhi Mao,  N. Mardirossian,  
 A. V. Marenich,  T. Markovich,  L. A. Martinez-Martinez,  S. A. Maurer,  
 N. J. Mayhall,  S. C. McKenzie,  J.-M. Mewes,  A. F. Morrison,  
 J. W. Mullinax,  K. Nanda,  T. S. Nguyen-Beck,  R. Olivares-Amaya,  
 J. A. Parkhill,  T. M. Perrine,  F. Plasser,  P. Pokhilko,  S. Prager,  
 A. Prociuk,  E. Ramos,  D. R. Rehn,  F. Rob,  M. Schneider,  N. Sergueev,  
 S. M. Sharada,  S. Sharma,  D. W. Small,  T. Stauch,  T. Stein,  
 Yu-Chuan Su,  A. J. W. Thom,  A. Tkatchenko,  T. Tsuchimochi,  N. M. Tubman,  
 L. Vogt,  M. L. Vidal,  O. Vydrov,  M. A. Watson,  J. Wenzel,  
 M. de Wergifosse,  T. A. Wesolowski,  A. White,  J. Witte,  A. Yamada,  
 Jun Yang,  K. Yao,  S. Yeganeh,  S. R. Yost,  Zhi-Qiang You,  A. Zech,  
 Igor Ying Zhang,  Xing Zhang,  Yan Zhao,  Ying Zhu,  B. R. Brooks,  
 G. K. L. Chan,  C. J. Cramer,  M. S. Gordon,  W. J. Hehre,  A. Klamt,  
 M. W. Schmidt,  C. D. Sherrill,  D. G. Truhlar,  A. Aspuru-Guzik,  R. Baer,  
 A. T. Bell,  N. A. Besley,  Jeng-Da Chai,  A. E. DePrince, III,  
 R. A. DiStasio Jr.,  A. Dreuw,  B. D. Dunietz,  T. R. Furlani,  
 Chao-Ping Hsu,  Yousung Jung,  Jing Kong,  D. S. Lambrecht,  WanZhen Liang,  
 C. Ochsenfeld,  V. A. Rassolov,  L. V. Slipchenko,  J. E. Subotnik,  
 T. Van Voorhis,  J. M. Herbert,  A. I. Krylov,  P. M. W. Gill,  M. Head-Gordon

 Contributors to earlier versions of Q-Chem not listed above: 
 R. D. Adamson,  B. Austin,  J. Baker,  G. J. O. Beran,  K. Brandhorst,  
 S. T. Brown,  E. F. C. Byrd,  A. K. Chakraborty,  C.-L. Cheng,  
 Siu Hung Chien,  D. M. Chipman,  D. L. Crittenden,  H. Dachsel,  
 R. J. Doerksen,  A. D. Dutoi,  L. Fusti-Molnar,  W. A. Goddard III,  
 A. Golubeva-Zadorozhnaya,  S. R. Gwaltney,  G. Hawkins,  A. Heyden,  
 S. Hirata,  G. Kedziora,  F. J. Keil,  C. Kelley,  Jihan Kim,  R. A. King,  
 R. Z. Khaliullin,  P. P. Korambath,  W. Kurlancheek,  A. M. Lee,  M. S. Lee,  
 S. V. Levchenko,  Ching Yeh Lin,  D. Liotard,  R. C. Lochan,  I. Lotan,  
 P. E. Maslen,  N. Nair,  D. P. O'Neill,  D. Neuhauser,  E. Neuscamman,  
 C. M. Oana,  R. Olson,  B. Peters,  R. Peverati,  P. A. Pieniazek,  
 Y. M. Rhee,  J. Ritchie,  M. A. Rohrdanz,  E. Rosta,  N. J. Russ,  
 H. F. Schaefer III,  N. E. Schultz,  N. Shenvi,  A. C. Simmonett,  A. Sodt,  
 D. Stuck,  K. S. Thanthiriwatte,  V. Vanovschi,  Tao Wang,  A. Warshel,  
 C. F. Williams,  Q. Wu,  X. Xu,  W. Zhang

 Please cite Q-Chem as follows:
 Y. Shao et al., Mol. Phys. 113, 184-215 (2015)
 DOI: 10.1080/00268976.2014.952696

 Q-Chem 5.1.1 for Intel X86 EM64T Linux

 Parts of Q-Chem use Armadillo 8.300.2 (Tropical Shenanigans).
 http://arma.sourceforge.net/

 Q-Chem begins on Tue Aug 28 23:03:47 2018  

Host: 
0

     Scratch files written to /scratch/taweetham/qchem28087//
The previous job contains 0 fragments, simply inherited here
Input Ideriv = 2
Curr. Ideriv = -1
Max.  Ideriv = 2

Checking the input file for inconsistencies... 	...done.

--------------------------------------------------------------
User input:
--------------------------------------------------------------

$molecule
read
$end

$rem
   SCF_GUESS 	READ
   JOB_TYPE 	FREQUENCY
   BASIS 	6-311++G**
   EXCHANGE 	B3LYP	
   SET_ITER 100

   SET_CONV 5
$end


--------------------------------------------------------------
 ----------------------------------------------------------------
             Standard Nuclear Orientation (Angstroms)
    I     Atom           X                Y                Z
 ----------------------------------------------------------------
    1      I       1.5661614344    -0.2085783511    -0.0000000000
    2      C      -0.5380008489     0.1479898835     0.0000000000
    3      C      -1.3676499659    -0.8938703629    -0.0000000000
    4      H      -1.0011083774    -1.9091612175    -0.0000000000
    5      Cl     -1.0522486007     1.7987848165     0.0000000000
    6      Cl     -3.0990186202    -0.7729555986    -0.0000000000
 ----------------------------------------------------------------
 Molecular Point Group                 Cs    NOp =  2
 Largest Abelian Subgroup              Cs    NOp =  2
 Nuclear Repulsion Energy =   563.3207391158 hartrees
 There are       50 alpha and       50 beta electrons
 Requested basis set is 6-311++G(d,p)
 There are 67 shells and 173 basis functions

 Total QAlloc Memory Limit   2000 MB
 Mega-Array Size       188 MB
 MEM_STATIC part       192 MB

                       Distance Matrix (Angstroms)
             I (  1)   C (  2)   C (  3)   H (  4)   Cl(  5)
   C (  2)  2.134160
   C (  3)  3.012785  1.331837
   H (  4)  3.079425  2.108634  1.079430
   Cl(  5)  3.299330  1.729039  2.711064  3.708299
   Cl(  6)  4.699194  2.721572  1.735586  2.385831  3.286809

 A cutoff of  1.0D-11 yielded   1836 shell pairs
 There are     13184 function pairs (     14631 Cartesian)
 Smallest overlap matrix eigenvalue = 3.89E-05
 Guess MOs from SCF MO coefficient file

 -----------------------------------------------------------------------
  General SCF calculation program by
  Eric Jon Sundstrom, Paul Horn, Yuezhi Mao, Dmitri Zuev, Alec White,
  David Stuck, Shaama M.S., Shane Yost, Joonho Lee, David Small,
  Daniel Levine, Susi Lehtola, Hugh Burton, Evgeny Epifanovsky
 -----------------------------------------------------------------------
 Exchange:     0.2000 Hartree-Fock + 0.0800 Slater + 0.7200 B88
 Correlation:  0.1900 VWN1RPA + 0.8100 LYP
 Using SG-1 standard quadrature grid
 A restricted SCF calculation will be
 performed using DIIS
 SCF converges when DIIS error is below 1.0e-08
 ---------------------------------------
  Cycle       Energy         DIIS error
 ---------------------------------------
    1   -7916.7675502397      3.80e-05  
    2   -7916.7675567190      3.94e-06  
    3   -7916.7675567226      4.61e-06  
    4   -7916.7675568022      1.81e-06  
    5   -7916.7675568139      4.78e-07  
    6   -7916.7675568147      1.12e-07  
    7   -7916.7675568147      3.07e-08  
    8   -7916.7675568146      1.11e-08  
    9   -7916.7675568148      2.42e-09  Convergence criterion met
 ---------------------------------------
 SCF time:   CPU 21.97s  wall 22.00s 
 SCF   energy in the final basis set =    -7916.7675568148
 Total energy in the final basis set =    -7916.7675568148

 --------------------------------------------------------------
             Orbital Energies (a.u.) and Symmetries
 --------------------------------------------------------------

 Alpha MOs, Restricted
 -- Occupied --                  
******* -176.32 -165.73 -165.73 -165.73 -101.59 -101.58  -35.82
  1 A'    2 A'    3 A'    4 A'    1 A"    5 A'    6 A'    7 A'                 
-31.314 -31.307 -31.307 -22.964 -22.963 -22.963 -22.958 -22.958
  8 A'    9 A'    2 A"   10 A'   11 A'    3 A"   12 A'    4 A"                 
-10.296 -10.263  -9.501  -9.494  -7.266  -7.258  -7.255  -7.255
 13 A'   14 A'   15 A'   16 A'   17 A'   18 A'    5 A"   19 A'                 
 -7.249  -7.248  -6.370  -4.783  -4.767  -4.767  -2.048  -2.043
  6 A"   20 A'   21 A'   22 A'   23 A'    7 A"   24 A'   25 A'                 
 -2.043  -2.030  -2.030  -0.926  -0.879  -0.773  -0.673  -0.579
  8 A"   26 A'    9 A"   27 A'   28 A'   29 A'   30 A'   31 A'                 
 -0.493  -0.492  -0.422  -0.406  -0.364  -0.344  -0.334  -0.309
 32 A'   33 A'   10 A"   34 A'   11 A"   35 A'   36 A'   12 A"                 
 -0.288  -0.261
 37 A'   13 A"                                                                 
 -- Virtual --                   
 -0.080  -0.044  -0.022  -0.003   0.027   0.030   0.051   0.059
 38 A'   14 A"   39 A'   40 A'   41 A'   42 A'   43 A'   15 A"                 
  0.080   0.084   0.087   0.099   0.101   0.115   0.121   0.131
 44 A'   16 A"   45 A'   17 A"   46 A'   47 A'   48 A'   49 A'                 
  0.138   0.138   0.150   0.169   0.200   0.220   0.229   0.236
 50 A'   18 A"   51 A'   52 A'   53 A'   54 A'   19 A"   55 A'                 
  0.277   0.317   0.374   0.391   0.392   0.402   0.411   0.435
 56 A'   57 A'   58 A'   20 A"   59 A'   21 A"   60 A'   22 A"                 
  0.436   0.439   0.472   0.473   0.474   0.513   0.527   0.579
 61 A'   62 A'   23 A"   63 A'   64 A'   65 A'   24 A"   25 A"                 
  0.584   0.623   0.680   0.687   0.736   0.755   0.799   0.830
 66 A'   67 A'   68 A'   69 A'   70 A'   26 A"   71 A'   27 A"                 
  0.834   0.843   0.856   0.866   0.885   0.911   0.963   1.042
 28 A"   72 A'   73 A'   29 A"   74 A'   75 A'   76 A'   77 A'                 
  1.065   1.091   1.120   1.202   1.301   1.305   1.341   1.386
 78 A'   30 A"   79 A'   80 A'   31 A"   32 A"   81 A'   82 A'                 
  1.450   1.507   1.617   1.683   1.784   1.814   1.834   1.974
 33 A"   83 A'   84 A'   85 A'   86 A'   34 A"   87 A'   35 A"                 
  2.130   2.213   2.220   2.270   2.286   2.362   2.444   2.522
 88 A'   89 A'   36 A"   37 A"   90 A'   91 A'   92 A'   93 A'                 
  2.586   2.636   2.642   2.827   2.938   3.158   3.332   3.710
 94 A'   95 A'   38 A"   39 A"   96 A'   97 A'   98 A'   99 A'                 
  3.949   3.980   3.999   4.085   4.224   4.401   5.990   6.042
 40 A"  100 A'   41 A"  101 A'  102 A'  103 A'   42 A"  104 A'                 
  6.076   9.690   9.765  23.369  24.105  25.759  25.828  25.893
105 A'  106 A'  107 A'  108 A'  109 A'   43 A"   44 A"  110 A'                 
 25.905  26.296  26.421  27.848  28.330  28.372  28.378  28.521
111 A'  112 A'  113 A'  114 A'   45 A"  115 A'  116 A'   46 A"                 
 28.534  28.541  28.584  28.673 127.874 127.905 127.927 151.643
117 A'   47 A"  118 A'  119 A'   48 A"  120 A'  121 A'  122 A'                 
215.672 215.7531901.806
123 A'  124 A'  125 A'                                                         

 Beta MOs, Restricted
 -- Occupied --                  
******* -176.32 -165.73 -165.73 -165.73 -101.59 -101.58  -35.82
  1 A'    2 A'    3 A'    4 A'    1 A"    5 A'    6 A'    7 A'                 
-31.314 -31.307 -31.307 -22.964 -22.963 -22.963 -22.958 -22.958
  8 A'    9 A'    2 A"   10 A'   11 A'    3 A"   12 A'    4 A"                 
-10.296 -10.263  -9.501  -9.494  -7.266  -7.258  -7.255  -7.255
 13 A'   14 A'   15 A'   16 A'   17 A'   18 A'    5 A"   19 A'                 
 -7.249  -7.248  -6.370  -4.783  -4.767  -4.767  -2.048  -2.043
  6 A"   20 A'   21 A'   22 A'   23 A'    7 A"   24 A'   25 A'                 
 -2.043  -2.030  -2.030  -0.926  -0.879  -0.773  -0.673  -0.579
  8 A"   26 A'    9 A"   27 A'   28 A'   29 A'   30 A'   31 A'                 
 -0.493  -0.492  -0.422  -0.406  -0.364  -0.344  -0.334  -0.309
 32 A'   33 A'   10 A"   34 A'   11 A"   35 A'   36 A'   12 A"                 
 -0.288  -0.261
 37 A'   13 A"                                                                 
 -- Virtual --                   
 -0.080  -0.044  -0.022  -0.003   0.027   0.030   0.051   0.059
 38 A'   14 A"   39 A'   40 A'   41 A'   42 A'   43 A'   15 A"                 
  0.080   0.084   0.087   0.099   0.101   0.115   0.121   0.131
 44 A'   16 A"   45 A'   17 A"   46 A'   47 A'   48 A'   49 A'                 
  0.138   0.138   0.150   0.169   0.200   0.220   0.229   0.236
 50 A'   18 A"   51 A'   52 A'   53 A'   54 A'   19 A"   55 A'                 
  0.277   0.317   0.374   0.391   0.392   0.402   0.411   0.435
 56 A'   57 A'   58 A'   20 A"   59 A'   21 A"   60 A'   22 A"                 
  0.436   0.439   0.472   0.473   0.474   0.513   0.527   0.579
 61 A'   62 A'   23 A"   63 A'   64 A'   65 A'   24 A"   25 A"                 
  0.584   0.623   0.680   0.687   0.736   0.755   0.799   0.830
 66 A'   67 A'   68 A'   69 A'   70 A'   26 A"   71 A'   27 A"                 
  0.834   0.843   0.856   0.866   0.885   0.911   0.963   1.042
 28 A"   72 A'   73 A'   29 A"   74 A'   75 A'   76 A'   77 A'                 
  1.065   1.091   1.120   1.202   1.301   1.305   1.341   1.386
 78 A'   30 A"   79 A'   80 A'   31 A"   32 A"   81 A'   82 A'                 
  1.450   1.507   1.617   1.683   1.784   1.814   1.834   1.974
 33 A"   83 A'   84 A'   85 A'   86 A'   34 A"   87 A'   35 A"                 
  2.130   2.213   2.220   2.270   2.286   2.362   2.444   2.522
 88 A'   89 A'   36 A"   37 A"   90 A'   91 A'   92 A'   93 A'                 
  2.586   2.636   2.642   2.827   2.938   3.158   3.332   3.710
 94 A'   95 A'   38 A"   39 A"   96 A'   97 A'   98 A'   99 A'                 
  3.949   3.980   3.999   4.085   4.224   4.401   5.990   6.042
 40 A"  100 A'   41 A"  101 A'  102 A'  103 A'   42 A"  104 A'                 
  6.076   9.690   9.765  23.369  24.105  25.759  25.828  25.893
105 A'  106 A'  107 A'  108 A'  109 A'   43 A"   44 A"  110 A'                 
 25.905  26.296  26.421  27.848  28.330  28.372  28.378  28.521
111 A'  112 A'  113 A'  114 A'   45 A"  115 A'  116 A'   46 A"                 
 28.534  28.541  28.584  28.673 127.874 127.905 127.927 151.643
117 A'   47 A"  118 A'  119 A'   48 A"  120 A'  121 A'  122 A'                 
215.672 215.7531901.806
123 A'  124 A'  125 A'                                                         
 --------------------------------------------------------------

          Ground-State Mulliken Net Atomic Charges

     Atom                 Charge (a.u.)
  ----------------------------------------
      1 I                     0.124355
      2 C                    -0.052678
      3 C                    -0.882093
      4 H                     0.188871
      5 Cl                    0.386822
      6 Cl                    0.234723
  ----------------------------------------
  Sum of atomic charges =     0.000000

 -----------------------------------------------------------------
                    Cartesian Multipole Moments
 -----------------------------------------------------------------
    Charge (ESU x 10^10)
                 0.0000
    Dipole Moment (Debye)
         X       0.6879      Y      -0.8841      Z      -0.0000
       Tot       1.1201
    Quadrupole Moments (Debye-Ang)
        XX     -64.6069     XY      -0.3834     YY     -63.3297
        XZ       0.0000     YZ       0.0000     ZZ     -66.9969
    Octopole Moments (Debye-Ang^2)
       XXX      70.4499    XXY      -1.8794    XYY      15.6983
       YYY      -4.4101    XXZ      -0.0000    XYZ      -0.0000
       YYZ      -0.0000    XZZ      19.4804    YZZ      -1.2442
       ZZZ      -0.0000
    Hexadecapole Moments (Debye-Ang^3)
      XXXX   -1305.6301   XXXY     -25.9387   XXYY    -301.8763
      XYYY     -21.3999   YYYY    -390.3295   XXXZ       0.0000
      XXYZ       0.0000   XYYZ       0.0000   YYYZ      -0.0000
      XXZZ    -250.8553   XYZZ      -5.1486   YYZZ     -86.4124
      XZZZ       0.0000   YZZZ       0.0000   ZZZZ     -85.8679
 -----------------------------------------------------------------
 Calculating MO derivatives via CPSCF
   1         3          18      0.132705    0.035411
   2         3          18      0.017462    0.004610
   3         3          18      0.001880    0.000736
   4        19           2      0.000099    0.000075
   5        21           0      0.000000    0.000000    Roots Converged
 Time for AOints: 11.3 s (CPU) 11.3 s (wall)
 ------------------------------------------------------------------------------
                     AOints        : Timing summary (seconds)
 ------------------------------------------------------------------------------
     job step          cpu (% of tot)      sys (% of tot)     wall (% of tot)
 ------------------------------------------------------------------------------
  cpscf_lag         0.8289E+02 (51.0)   0.1190E-03 (19.9)   0.8299E+02 (51.0)
  iterzp            0.6805E+02 (41.9)   0.4780E-03 (80.1)   0.6813E+02 (41.9)
  make_fx           0.0000E+00 ( 0.0)   0.0000E+00 ( 0.0)   0.0000E+00 ( 0.0)
  AOints            0.1130E+02 ( 7.0)   0.0000E+00 ( 0.0)   0.1131E+02 ( 7.0)
 ------------------------------------------------------------------------------
   Grand Totals     0.1625E+03          0.5970E-03          0.1626E+03
 ------------------------------------------------------------------------------
 Calculating analytic Hessian of the SCF energy
 Polarizability Matrix (a.u.)
            1           2           3
    1-113.0395218  -2.9556306   0.0000000
    2  -2.9556306 -76.2484951  -0.0000000
    3   0.0000000  -0.0000000 -48.4215309

 Direct stationary perturbation theory relativistic correction:

 rels  =      98.522302555697
 relv  =    -326.999089984187
 rel2e =      42.957982167569
 E_rel =    -185.518805260922

 Hessian of the SCF Energy
            1           2           3           4           5           6
    1   0.1200600  -0.0110021  -0.0000000  -0.0724249  -0.0040669   0.0000000
    2  -0.0110021   0.0248148   0.0000000   0.0038635  -0.0191270   0.0000000
    3  -0.0000000   0.0000000   0.0097279   0.0000000  -0.0000000  -0.0166117
    4  -0.0724249   0.0038635   0.0000000   0.3824092   0.1975762  -0.0000000
    5  -0.0040669  -0.0191270  -0.0000000   0.1975762   0.5481254   0.0000000
    6   0.0000000   0.0000000  -0.0166117  -0.0000000   0.0000000   0.0717988
    7  -0.0287847  -0.0085991  -0.0000000  -0.2321953  -0.2222581   0.0000000
    8   0.0020540   0.0030348  -0.0000000  -0.2156602  -0.3560635  -0.0000000
    9   0.0000000  -0.0000000   0.0032005   0.0000000  -0.0000000  -0.0436894
   10  -0.0017045  -0.0017159  -0.0000000   0.0069821  -0.0179506   0.0000000
   11  -0.0000220   0.0012255  -0.0000000   0.0086104  -0.0162128   0.0000000
   12  -0.0000000  -0.0000000  -0.0022776  -0.0000000  -0.0000000   0.0026352
   13  -0.0159426   0.0199741  -0.0000000  -0.0423355   0.0457917  -0.0000000
   14   0.0142401  -0.0097393   0.0000000   0.0231162  -0.1594261  -0.0000000
   15   0.0000000   0.0000000   0.0024681  -0.0000000  -0.0000000  -0.0218176
   16  -0.0012032  -0.0025205   0.0000000  -0.0424357   0.0009076  -0.0000000
   17  -0.0012031  -0.0002089   0.0000000  -0.0175061   0.0027040  -0.0000000
   18   0.0000000   0.0000000   0.0034927   0.0000000   0.0000000   0.0076847
            7           8           9          10          11          12
    1  -0.0287847   0.0020540   0.0000000  -0.0017045  -0.0000220  -0.0000000
    2  -0.0085991   0.0030348  -0.0000000  -0.0017159   0.0012255  -0.0000000
    3  -0.0000000  -0.0000000   0.0032005  -0.0000000  -0.0000000  -0.0022776
    4  -0.2321953  -0.2156602   0.0000000   0.0069821   0.0086104  -0.0000000
    5  -0.2222581  -0.3560635  -0.0000000  -0.0179506  -0.0162128  -0.0000000
    6   0.0000000  -0.0000000  -0.0436894   0.0000000   0.0000000   0.0026352
    7   0.4984914   0.1046157  -0.0000000  -0.0720631   0.0919455  -0.0000000
    8   0.1046157   0.7631287  -0.0000000   0.0994008  -0.3236027   0.0000000
    9  -0.0000000  -0.0000000   0.0861974   0.0000000  -0.0000000  -0.0304011
   10  -0.0720631   0.0994008   0.0000000   0.0911474  -0.0956000  -0.0000000
   11   0.0919455  -0.3236027  -0.0000000  -0.0956000   0.3338390  -0.0000000
   12  -0.0000000   0.0000000  -0.0304011  -0.0000000  -0.0000000   0.0200333
   13   0.0040882  -0.0090824   0.0000000  -0.0007399  -0.0015175   0.0000000
   14   0.0181587  -0.0440989  -0.0000000  -0.0043231  -0.0005911   0.0000000
   15  -0.0000000   0.0000000   0.0055543  -0.0000000  -0.0000000   0.0069013
   16  -0.1695365   0.0186721   0.0000000  -0.0236220  -0.0034163   0.0000000
   17   0.0161373  -0.0423984   0.0000000   0.0201888   0.0053421   0.0000000
   18   0.0000000   0.0000000  -0.0208617   0.0000000   0.0000000   0.0031089
           13          14          15          16          17          18
    1  -0.0159426   0.0142401   0.0000000  -0.0012032  -0.0012031   0.0000000
    2   0.0199741  -0.0097393   0.0000000  -0.0025205  -0.0002089   0.0000000
    3  -0.0000000   0.0000000   0.0024681   0.0000000   0.0000000   0.0034927
    4  -0.0423355   0.0231162  -0.0000000  -0.0424357  -0.0175061   0.0000000
    5   0.0457917  -0.1594261  -0.0000000   0.0009076   0.0027040   0.0000000
    6  -0.0000000  -0.0000000  -0.0218176  -0.0000000  -0.0000000   0.0076847
    7   0.0040882   0.0181587  -0.0000000  -0.1695365   0.0161373   0.0000000
    8  -0.0090824  -0.0440989   0.0000000   0.0186721  -0.0423984   0.0000000
    9   0.0000000  -0.0000000   0.0055543   0.0000000   0.0000000  -0.0208617
   10  -0.0007399  -0.0043231  -0.0000000  -0.0236220   0.0201888   0.0000000
   11  -0.0015175  -0.0005911  -0.0000000  -0.0034163   0.0053421   0.0000000
   12   0.0000000   0.0000000   0.0069013   0.0000000   0.0000000   0.0031089
   13   0.0535882  -0.0491943   0.0000000   0.0013416  -0.0059715  -0.0000000
   14  -0.0491943   0.2142092   0.0000000  -0.0019976  -0.0003538  -0.0000000
   15   0.0000000   0.0000000   0.0100149   0.0000000   0.0000000  -0.0031210
   16   0.0013416  -0.0019976   0.0000000   0.2354559  -0.0116454  -0.0000000
   17  -0.0059715  -0.0003538   0.0000000  -0.0116454   0.0349150  -0.0000000
   18  -0.0000000  -0.0000000  -0.0031210  -0.0000000  -0.0000000   0.0096964
 Gradient time:  CPU 217.83 s  wall 218.05 s
 **********************************************************************
 **                                                                  **
 **                       VIBRATIONAL ANALYSIS                       **
 **                       --------------------                       **
 **                                                                  **
 **        VIBRATIONAL FREQUENCIES (CM**-1) AND NORMAL MODES         **
 **     FORCE CONSTANTS (mDYN/ANGSTROM) AND REDUCED MASSES (AMU)     **
 **                  INFRARED INTENSITIES (KM/MOL)                   **
 **                                                                  **
 **********************************************************************


 Mode:                 1                      2                      3
 Frequency:       160.14                 178.56                 202.77
 Force Cnst:      0.3150                 0.1194                 0.6530
 Red. Mass:      20.8500                 6.3568                26.9567
 IR Active:          YES                    YES                    YES
 IR Intens:        0.808                  0.044                  0.022
 Raman Active:       YES                    YES                    YES
               X      Y      Z        X      Y      Z        X      Y      Z
 I         -0.107 -0.064 -0.000    0.000 -0.000 -0.039   -0.121  0.146 -0.000
 C         -0.015  0.364  0.000    0.000 -0.000  0.357    0.005 -0.383  0.000
 C          0.129  0.251  0.000   -0.000 -0.000  0.495   -0.165 -0.259  0.000
 H          0.430  0.360  0.000   -0.000 -0.000  0.771   -0.280 -0.304  0.000
 Cl         0.223  0.450  0.000   -0.000 -0.000  0.005    0.682 -0.218 -0.000
 Cl         0.113 -0.440 -0.000   -0.000  0.000 -0.177   -0.178 -0.084 -0.000
 TransDip  -0.023  0.018  0.000    0.000 -0.000  0.007    0.002  0.004 -0.000

 Mode:                 4                      5                      6
 Frequency:       237.05                 453.01                 591.96
 Force Cnst:      0.8878                 0.6702                 2.1130
 Red. Mass:      26.8145                 5.5424                10.2345
 IR Active:          YES                    YES                    YES
 IR Intens:        0.199                  6.312                 13.005
 Raman Active:       YES                    YES                    YES
               X      Y      Z        X      Y      Z        X      Y      Z
 I         -0.240 -0.000 -0.000    0.000 -0.000 -0.007   -0.021  0.001  0.000
 C          0.269 -0.049  0.000   -0.000 -0.000  0.561    0.351  0.318  0.000
 C          0.437 -0.136  0.000   -0.000 -0.000 -0.277    0.095  0.576 -0.000
 H          0.430 -0.137  0.000   -0.000 -0.000 -0.776    0.080  0.584 -0.000
 Cl        -0.003 -0.153 -0.000   -0.000  0.000 -0.077    0.018 -0.273 -0.000
 Cl         0.619  0.220 -0.000    0.000 -0.000  0.029   -0.099 -0.053  0.000
 TransDip   0.004 -0.014 -0.000   -0.000 -0.000 -0.080    0.084  0.079 -0.000

 Mode:                 7                      8                      9
 Frequency:       727.96                 807.83                 846.96
 Force Cnst:      3.9341                 0.4936                 2.7066
 Red. Mass:      12.6003                 1.2836                 6.4041
 IR Active:          YES                    YES                    YES
 IR Intens:      127.650                 21.999                 70.715
 Raman Active:       YES                    YES                    YES
               X      Y      Z        X      Y      Z        X      Y      Z
 I         -0.024  0.001  0.000    0.000  0.000 -0.001    0.001 -0.003  0.000
 C          0.694 -0.280 -0.000   -0.000  0.000  0.041   -0.274  0.328  0.000
 C          0.433 -0.196  0.000    0.000 -0.000 -0.152    0.442 -0.222  0.000
 H          0.024 -0.358 -0.000    0.000 -0.000  0.987    0.734 -0.115 -0.000
 Cl        -0.072  0.166 -0.000    0.000  0.000  0.006    0.036 -0.062 -0.000
 Cl        -0.229  0.005  0.000   -0.000  0.000  0.008   -0.118  0.041  0.000
 TransDip   0.333 -0.143 -0.000    0.000  0.000  0.150    0.038  0.267 -0.000

 Mode:                10                     11                     12
 Frequency:      1276.46                1616.59                3231.65
 Force Cnst:      1.0830                14.4566                 6.7255
 Red. Mass:       1.1281                 9.3889                 1.0930
 IR Active:          YES                    YES                    YES
 IR Intens:        4.699                 23.858                 13.653
 Raman Active:       YES                    YES                    YES
               X      Y      Z        X      Y      Z        X      Y      Z
 I          0.000  0.000  0.000   -0.001 -0.000  0.000   -0.000  0.000  0.000
 C          0.005 -0.086 -0.000    0.364  0.504 -0.000    0.004  0.004  0.000
 C         -0.053  0.017  0.000   -0.431 -0.434  0.000    0.023 -0.085 -0.000
 H          0.928  0.358 -0.000    0.429 -0.234 -0.000   -0.326  0.941 -0.000
 Cl        -0.003  0.004 -0.000    0.003 -0.019 -0.000   -0.000  0.000 -0.000
 Cl        -0.007  0.009 -0.000    0.013  0.004 -0.000   -0.000  0.000  0.000
 TransDip  -0.032 -0.062 -0.000   -0.133  0.083 -0.000    0.070  0.096  0.000

 STANDARD THERMODYNAMIC QUANTITIES AT   298.15 K  AND     1.00 ATM

   This Molecule has  0 Imaginary Frequencies
   Zero point vibrational energy:       14.769 kcal/mol

   Atom    1 Element I  Has Mass  126.90440
   Atom    2 Element C  Has Mass   12.00000
   Atom    3 Element C  Has Mass   12.00000
   Atom    4 Element H  Has Mass    1.00783
   Atom    5 Element Cl Has Mass   34.96885
   Atom    6 Element Cl Has Mass   34.96885
   Molecular Mass:   221.849930 amu
   Principal axes and moments of inertia in amu*Bohr^2:
                             1           2           3
    Eigenvalues --      546.22230  2531.53367  3077.75596
          X               0.99990     0.01447    -0.00000
          Y              -0.01447     0.99990    -0.00000
          Z               0.00000     0.00000     1.00000
   Rotational Symmetry Number is   1
   The Molecule is an Asymmetric Top
   Translational Enthalpy:        0.889 kcal/mol
   Rotational Enthalpy:           0.889 kcal/mol
   Vibrational Enthalpy:         16.631 kcal/mol
   gas constant (RT):             0.592 kcal/mol
   Translational Entropy:        42.093  cal/mol.K
   Rotational Entropy:           29.832  cal/mol.K
   Vibrational Entropy:          10.760  cal/mol.K

   Total Enthalpy:               19.001 kcal/mol
   Total Entropy:                82.685  cal/mol.K

 ======================================================================

 STANDARD THERMODYNAMIC QUANTITIES FOR ANHARMONIC VIBRATION -- TOSH

   Zero point vibrational energy: ************ kcal/mol

   Vibrational Enthalpy:       Infinity kcal/mol
   Vibrational Entropy:             NaN  cal/mol.K

   Total Enthalpy:             Infinity kcal/mol
   Total Entropy:                   NaN  cal/mol.K

 ======================================================================

 STANDARD THERMODYNAMIC QUANTITIES FOR ANHARMONIC VIBRATION -- VPT2

   Zero point vibrational energy: ************ kcal/mol

   Vibrational Enthalpy:       Infinity kcal/mol
   Vibrational Entropy:             NaN  cal/mol.K

   Total Enthalpy:             Infinity kcal/mol
   Total Entropy:                   NaN  cal/mol.K

 ======================================================================

Archival summary:
1\1\TWL01\FREQ\ProcedureUnspecified\BasisUnspecified\1l221\taweetha\TueAug2823:07:472018TueAug2823:07:472018\0\\#,FREQ,ProcedureUnspecified,BasisUnspecified,\\0,1\I\C,1,2.13416\C,2,1.33184,1,118.913\H,3,1.07943,2,121.618,1,-0,0\Cl,2,1.72904,1,116.92,3,180,0\Cl,3,1.73559,2,124.536,1,-180,0\\\@

 Total job time:  240.14s(wall), 239.91s(cpu) 
 Tue Aug 28 23:07:47 2018

        *************************************************************
        *                                                           *
        *  Thank you very much for using Q-Chem.  Have a nice day.  *
        *                                                           *
        *************************************************************
