# Supplementary material for: Geometric and energetic data from ab initio calculations of haloethene, haloimine, halomethylenephosphine, haloiminophosphine, halodiazene, halodiphosphene and halocyclopropane
Source: Data Brief. 2019 Nov 2;27:104738. doi: 10.1016/j.dib.2019.104738 (PMC6861602; doi:10.1016/j.dib.2019.104738)
Supplement: Multimedia component 2 [file mmc2.zip › CC/B3LYP/ClHCCFBr.out]

Q-Chem Developer Version!
                  Welcome to Q-Chem
     A Quantum Leap Into The Future Of Chemistry


 Q-Chem 5.1, Q-Chem, Inc., Pleasanton, CA (2018)

 Yihan Shao,  Zhengting Gan,  E. Epifanovsky,  A. T. B. Gilbert,  M. Wormit,  
 J. Kussmann,  A. W. Lange,  A. Behn,  Jia Deng,  Xintian Feng,  D. Ghosh,  
 M. Goldey,  P. R. Horn,  L. D. Jacobson,  I. Kaliman,  T. Kus,  A. Landau,  
 Jie Liu,  E. I. Proynov,  R. M. Richard,  R. P. Steele,  E. J. Sundstrom,  
 H. L. Woodcock III,  P. M. Zimmerman,  D. Zuev,  B. Albrecht,  E. Alguire,  
 S. A. Baeppler,  D. Barton,  Z. Benda,  Y. A. Bernard,  E. J. Berquist,  
 K. B. Bravaya,  H. Burton,  D. Casanova,  Chun-Min Chang,  Yunqing Chen,  
 A. Chien,  K. D. Closser,  M. P. Coons,  S. Coriani,  S. Dasgupta,  
 A. L. Dempwolff,  M. Diedenhofen,  Hainam Do,  R. G. Edgar,  Po-Tung Fang,  
 S. Faraji,  S. Fatehi,  Qingguo Feng,  K. D. Fenk,  J. Fosso-Tande,  
 Qinghui Ge,  A. Ghysels,  G. Gidofalvi,  J. Gomes,  J. Gonthier,  A. Gunina,  
 D. Hait,  M. W. D. Hanson-Heine,  P. H. P. Harbach,  A. W. Hauser,  
 J. E. Herr,  E. G. Hohenstein,  Z. C. Holden,  Kerwin Hui,  B. C. Huynh,  
 T.-C. Jagau,  Hyunjun Ji,  B. Kaduk,  K. Khistyaev,  Jaehoon Kim,  
 P. Klunzinger,  K. Koh,  D. Kosenkov,  L. Koulias,  T. Kowalczyk,  
 C. M. Krauter,  A. Kunitsa,  Ka Un Lao,  A. Laurent,  K. V. Lawler,  
 Joonho Lee,  D. Lefrancois,  S. Lehtola,  D. S. Levine,  Yi-Pei Li,  
 You-Sheng Lin,  Fenglai Liu,  E. Livshits,  A. Luenser,  P. Manohar,  
 E. Mansoor,  S. F. Manzer,  Shan-Ping Mao,  Yuezhi Mao,  N. Mardirossian,  
 A. V. Marenich,  T. Markovich,  L. A. Martinez-Martinez,  S. A. Maurer,  
 N. J. Mayhall,  S. C. McKenzie,  J.-M. Mewes,  A. F. Morrison,  
 J. W. Mullinax,  K. Nanda,  T. S. Nguyen-Beck,  R. Olivares-Amaya,  
 J. A. Parkhill,  T. M. Perrine,  F. Plasser,  P. Pokhilko,  S. Prager,  
 A. Prociuk,  E. Ramos,  D. R. Rehn,  F. Rob,  M. Schneider,  N. Sergueev,  
 S. M. Sharada,  S. Sharma,  D. W. Small,  T. Stauch,  T. Stein,  
 Yu-Chuan Su,  A. J. W. Thom,  A. Tkatchenko,  T. Tsuchimochi,  N. M. Tubman,  
 L. Vogt,  M. L. Vidal,  O. Vydrov,  M. A. Watson,  J. Wenzel,  
 M. de Wergifosse,  T. A. Wesolowski,  A. White,  J. Witte,  A. Yamada,  
 Jun Yang,  K. Yao,  S. Yeganeh,  S. R. Yost,  Zhi-Qiang You,  A. Zech,  
 Igor Ying Zhang,  Xing Zhang,  Yan Zhao,  Ying Zhu,  B. R. Brooks,  
 G. K. L. Chan,  C. J. Cramer,  M. S. Gordon,  W. J. Hehre,  A. Klamt,  
 M. W. Schmidt,  C. D. Sherrill,  D. G. Truhlar,  A. Aspuru-Guzik,  R. Baer,  
 A. T. Bell,  N. A. Besley,  Jeng-Da Chai,  A. E. DePrince, III,  
 R. A. DiStasio Jr.,  A. Dreuw,  B. D. Dunietz,  T. R. Furlani,  
 Chao-Ping Hsu,  Yousung Jung,  Jing Kong,  D. S. Lambrecht,  WanZhen Liang,  
 C. Ochsenfeld,  V. A. Rassolov,  L. V. Slipchenko,  J. E. Subotnik,  
 T. Van Voorhis,  J. M. Herbert,  A. I. Krylov,  P. M. W. Gill,  M. Head-Gordon

 Contributors to earlier versions of Q-Chem not listed above: 
 R. D. Adamson,  B. Austin,  J. Baker,  G. J. O. Beran,  K. Brandhorst,  
 S. T. Brown,  E. F. C. Byrd,  A. K. Chakraborty,  C.-L. Cheng,  
 Siu Hung Chien,  D. M. Chipman,  D. L. Crittenden,  H. Dachsel,  
 R. J. Doerksen,  A. D. Dutoi,  L. Fusti-Molnar,  W. A. Goddard III,  
 A. Golubeva-Zadorozhnaya,  S. R. Gwaltney,  G. Hawkins,  A. Heyden,  
 S. Hirata,  G. Kedziora,  F. J. Keil,  C. Kelley,  Jihan Kim,  R. A. King,  
 R. Z. Khaliullin,  P. P. Korambath,  W. Kurlancheek,  A. M. Lee,  M. S. Lee,  
 S. V. Levchenko,  Ching Yeh Lin,  D. Liotard,  R. C. Lochan,  I. Lotan,  
 P. E. Maslen,  N. Nair,  D. P. O'Neill,  D. Neuhauser,  E. Neuscamman,  
 C. M. Oana,  R. Olson,  B. Peters,  R. Peverati,  P. A. Pieniazek,  
 Y. M. Rhee,  J. Ritchie,  M. A. Rohrdanz,  E. Rosta,  N. J. Russ,  
 H. F. Schaefer III,  N. E. Schultz,  N. Shenvi,  A. C. Simmonett,  A. Sodt,  
 D. Stuck,  K. S. Thanthiriwatte,  V. Vanovschi,  Tao Wang,  A. Warshel,  
 C. F. Williams,  Q. Wu,  X. Xu,  W. Zhang

 Please cite Q-Chem as follows:
 Y. Shao et al., Mol. Phys. 113, 184-215 (2015)
 DOI: 10.1080/00268976.2014.952696

 Q-Chem 5.1.1 for Intel X86 EM64T Linux

 Parts of Q-Chem use Armadillo 8.300.2 (Tropical Shenanigans).
 http://arma.sourceforge.net/

 Q-Chem begins on Tue Aug 28 23:07:47 2018  

Host: 
0

     Scratch files written to /scratch/taweetham/qchem28293//
Input Ideriv = 2
Curr. Ideriv = -1
Max.  Ideriv = 2

Checking the input file for inconsistencies... 	...done.

--------------------------------------------------------------
User input:
--------------------------------------------------------------
ClFHBr.inp
$molecule
0 1
Br
C  1 1.889418
C  2 1.327116 1 123.417866
H  3 1.078037 2 121.855265 1 -0.000000 0
F  2 1.329533 1 113.247639 3 -180.000000 0
Cl 3 1.735872 2 122.456474 1 -180.000000 0
$end

$rem
   JOB_TYPE		OPTIMIZATION
   BASIS		6-311++G**
   EXCHANGE		B3LYP
$end

--------------------------------------------------------------
 ----------------------------------------------------------------
             Standard Nuclear Orientation (Angstroms)
    I     Atom           X                Y                Z
 ----------------------------------------------------------------
    1      Br      1.6934829072    -0.1815558251    -0.0000000000
    2      C      -0.1441390001     0.2578142976     0.0000000000
    3      C      -1.1125898054    -0.6495665018    -0.0000000000
    4      H      -0.9017205470    -1.7067788406    -0.0000000000
    5      F      -0.3704571023     1.5679433426     0.0000000000
    6      Cl     -2.7938643795    -0.2176320082    -0.0000000000
 ----------------------------------------------------------------
 Molecular Point Group                 Cs    NOp =  2
 Largest Abelian Subgroup              Cs    NOp =  2
 Nuclear Repulsion Energy =   371.5375177704 hartrees
 There are       37 alpha and       37 beta electrons
 Requested basis set is 6-311++G(d,p)
 There are 55 shells and 151 basis functions

 Total QAlloc Memory Limit   2000 MB
 Mega-Array Size       188 MB
 MEM_STATIC part       192 MB
 A cutoff of  1.0D-11 yielded   1310 shell pairs
 There are     10483 function pairs (     11470 Cartesian)
 Smallest overlap matrix eigenvalue = 6.24E-05

 Scale SEOQF with 1.000000e-01/1.000000e-01/1.000000e-01

 Standard Electronic Orientation quadrupole field applied
 Nucleus-field energy     =     0.0000000108 hartrees
 Guess from superposition of atomic densities
 Warning:  Energy on first SCF cycle will be non-variational
 SAD guess density has 74.000000 electrons

 -----------------------------------------------------------------------
  General SCF calculation program by
  Eric Jon Sundstrom, Paul Horn, Yuezhi Mao, Dmitri Zuev, Alec White,
  David Stuck, Shaama M.S., Shane Yost, Joonho Lee, David Small,
  Daniel Levine, Susi Lehtola, Hugh Burton, Evgeny Epifanovsky
 -----------------------------------------------------------------------
 Exchange:     0.2000 Hartree-Fock + 0.0800 Slater + 0.7200 B88
 Correlation:  0.1900 VWN1RPA + 0.8100 LYP
 Using SG-1 standard quadrature grid
 A restricted SCF calculation will be
 performed using DIIS
 SCF converges when DIIS error is below 1.0e-08
 ---------------------------------------
  Cycle       Energy         DIIS error
 ---------------------------------------
    1   -3211.7906565319      4.46e-02  
    2   -3211.0011162284      4.30e-03  
    3   -3210.9516101349      5.97e-03  
    4   -3211.0341592449      1.23e-03  
    5   -3211.0380236067      4.01e-04  
    6   -3211.0383443598      9.98e-05  
    7   -3211.0383642085      2.40e-05  
    8   -3211.0383650978      7.70e-06  
    9   -3211.0383652254      2.10e-06  
   10   -3211.0383652370      6.02e-07  
   11   -3211.0383652379      1.06e-07  
   12   -3211.0383652379      2.30e-08  
   13   -3211.0383652379      4.57e-09  Convergence criterion met
 ---------------------------------------
 SCF time:   CPU 24.15s  wall 24.00s 
 SCF   energy in the final basis set =    -3211.0383652379
 Total energy in the final basis set =    -3211.0383652379

 --------------------------------------------------------------
             Orbital Energies (a.u.) and Symmetries
 --------------------------------------------------------------

 Alpha MOs, Restricted
 -- Occupied --                  
-482.87 -101.58  -62.52  -56.34  -56.34  -56.34  -24.74  -10.33
  1 A'    2 A'    3 A'    4 A'    1 A"    5 A'    6 A'    7 A'                 
-10.259  -9.493  -8.728  -7.258  -7.248  -7.247  -6.560  -6.546
  8 A'    9 A'   10 A'   11 A'    2 A"   12 A'   13 A'   14 A'                 
 -6.546  -2.671  -2.667  -2.666  -2.655  -2.655  -1.280  -0.904
  3 A"   15 A'   16 A'    4 A"   17 A'    5 A"   18 A'   19 A'                 
 -0.850  -0.756  -0.634  -0.549  -0.530  -0.515  -0.461  -0.414
 20 A'   21 A'   22 A'   23 A'   24 A'    6 A"   25 A'   26 A'                 
 -0.389  -0.346  -0.338  -0.329  -0.269
  7 A"    8 A"   27 A'   28 A'    9 A"                                         
 -- Virtual --                   
 -0.048  -0.031  -0.011   0.003   0.027   0.040   0.048   0.056
 29 A'   10 A"   30 A'   31 A'   32 A'   33 A'   11 A"   34 A'                 
  0.069   0.076   0.081   0.097   0.099   0.104   0.114   0.116
 35 A'   12 A"   36 A'   37 A'   13 A"   38 A'   14 A"   39 A'                 
  0.137   0.156   0.168   0.181   0.206   0.250   0.298   0.300
 40 A'   41 A'   42 A'   43 A'   44 A'   45 A'   46 A'   15 A"                 
  0.313   0.350   0.376   0.394   0.410   0.416   0.432   0.451
 47 A'   48 A'   49 A'   50 A'   16 A"   51 A'   52 A'   17 A"                 
  0.458   0.478   0.484   0.513   0.534   0.554   0.578   0.612
 53 A'   18 A"   54 A'   55 A'   19 A"   20 A"   56 A'   57 A'                 
  0.639   0.653   0.690   0.739   0.785   0.791   0.841   0.846
 58 A'   21 A"   59 A'   60 A'   22 A"   61 A'   62 A'   23 A"                 
  0.866   0.920   0.939   0.949   1.049   1.094   1.130   1.216
 63 A'   64 A'   65 A'   66 A'   67 A'   24 A"   68 A'   25 A"                 
  1.359   1.369   1.444   1.450   1.500   1.590   1.630   1.765
 26 A"   69 A'   27 A"   70 A'   71 A'   72 A'   73 A'   74 A'                 
  1.801   1.850   1.913   1.937   2.011   2.042   2.117   2.185
 28 A"   75 A'   76 A'   29 A"   30 A"   77 A'   78 A'   79 A'                 
  2.246   2.247   2.372   2.461   2.615   2.625   2.638   2.807
 80 A'   31 A"   81 A'   82 A'   83 A'   32 A"   84 A'   33 A"                 
  2.958   3.169   3.289   3.685   3.744   3.803   3.948   3.990
 85 A'   86 A'   87 A'   88 A'   34 A"   89 A'   35 A"   36 A"                 
  4.003   4.029   4.054   4.191   4.359   4.780   6.269   6.368
 90 A'   91 A'   37 A"   92 A'   93 A'   94 A'   38 A"   95 A'                 
  6.559   6.687   7.526   7.566   7.663   9.728  23.422  24.127
 96 A'   97 A'   39 A"   98 A'   99 A'  100 A'  101 A'  102 A'                 
 25.794  25.893  26.350  47.885  66.727 215.710 289.721 289.761
 40 A"  103 A'  104 A'  105 A'  106 A'  107 A'   41 A"  108 A'                 
289.8841020.674
109 A'  110 A'                                                                 

 Beta MOs, Restricted
 -- Occupied --                  
-482.87 -101.58  -62.52  -56.34  -56.34  -56.34  -24.74  -10.33
  1 A'    2 A'    3 A'    4 A'    1 A"    5 A'    6 A'    7 A'                 
-10.259  -9.493  -8.728  -7.258  -7.248  -7.247  -6.560  -6.546
  8 A'    9 A'   10 A'   11 A'    2 A"   12 A'   13 A'   14 A'                 
 -6.546  -2.671  -2.667  -2.666  -2.655  -2.655  -1.280  -0.904
  3 A"   15 A'   16 A'    4 A"   17 A'    5 A"   18 A'   19 A'                 
 -0.850  -0.756  -0.634  -0.549  -0.530  -0.515  -0.461  -0.414
 20 A'   21 A'   22 A'   23 A'   24 A'    6 A"   25 A'   26 A'                 
 -0.389  -0.346  -0.338  -0.329  -0.269
  7 A"    8 A"   27 A'   28 A'    9 A"                                         
 -- Virtual --                   
 -0.048  -0.031  -0.011   0.003   0.027   0.040   0.048   0.056
 29 A'   10 A"   30 A'   31 A'   32 A'   33 A'   11 A"   34 A'                 
  0.069   0.076   0.081   0.097   0.099   0.104   0.114   0.116
 35 A'   12 A"   36 A'   37 A'   13 A"   38 A'   14 A"   39 A'                 
  0.137   0.156   0.168   0.181   0.206   0.250   0.298   0.300
 40 A'   41 A'   42 A'   43 A'   44 A'   45 A'   46 A'   15 A"                 
  0.313   0.350   0.376   0.394   0.410   0.416   0.432   0.451
 47 A'   48 A'   49 A'   50 A'   16 A"   51 A'   52 A'   17 A"                 
  0.458   0.478   0.484   0.513   0.534   0.554   0.578   0.612
 53 A'   18 A"   54 A'   55 A'   19 A"   20 A"   56 A'   57 A'                 
  0.639   0.653   0.690   0.739   0.785   0.791   0.841   0.846
 58 A'   21 A"   59 A'   60 A'   22 A"   61 A'   62 A'   23 A"                 
  0.866   0.920   0.939   0.949   1.049   1.094   1.130   1.216
 63 A'   64 A'   65 A'   66 A'   67 A'   24 A"   68 A'   25 A"                 
  1.359   1.369   1.444   1.450   1.500   1.590   1.630   1.765
 26 A"   69 A'   27 A"   70 A'   71 A'   72 A'   73 A'   74 A'                 
  1.801   1.850   1.913   1.937   2.011   2.042   2.117   2.185
 28 A"   75 A'   76 A'   29 A"   30 A"   77 A'   78 A'   79 A'                 
  2.246   2.247   2.372   2.461   2.615   2.625   2.638   2.807
 80 A'   31 A"   81 A'   82 A'   83 A'   32 A"   84 A'   33 A"                 
  2.958   3.169   3.289   3.685   3.744   3.803   3.948   3.990
 85 A'   86 A'   87 A'   88 A'   34 A"   89 A'   35 A"   36 A"                 
  4.003   4.029   4.054   4.191   4.359   4.780   6.269   6.368
 90 A'   91 A'   37 A"   92 A'   93 A'   94 A'   38 A"   95 A'                 
  6.559   6.687   7.526   7.566   7.663   9.728  23.422  24.127
 96 A'   97 A'   39 A"   98 A'   99 A'  100 A'  101 A'  102 A'                 
 25.794  25.893  26.350  47.885  66.727 215.710 289.721 289.761
 40 A"  103 A'  104 A'  105 A'  106 A'  107 A'   41 A"  108 A'                 
289.8841020.674
109 A'  110 A'                                                                 
 --------------------------------------------------------------

          Ground-State Mulliken Net Atomic Charges

     Atom                 Charge (a.u.)
  ----------------------------------------
      1 Br                   -0.029146
      2 C                    -0.086627
      3 C                    -0.244794
      4 H                     0.216629
      5 F                    -0.051845
      6 Cl                    0.195783
  ----------------------------------------
  Sum of atomic charges =    -0.000000

 -----------------------------------------------------------------
                    Cartesian Multipole Moments
 -----------------------------------------------------------------
    Charge (ESU x 10^10)
                -0.0000
    Dipole Moment (Debye)
         X       0.6754      Y      -1.3816      Z       0.0000
       Tot       1.5378
    Quadrupole Moments (Debye-Ang)
        XX     -47.3361     XY       0.3139     YY     -47.2496
        XZ      -0.0000     YZ      -0.0000     ZZ     -48.4555
    Octopole Moments (Debye-Ang^2)
       XXX      49.4321    XXY       1.4823    XYY      12.9157
       YYY      -1.5217    XXZ       0.0000    XYZ      -0.0000
       YYZ       0.0000    XZZ      14.1831    YZZ       2.5733
       ZZZ       0.0000
    Hexadecapole Moments (Debye-Ang^3)
      XXXX    -946.4369   XXXY     -27.5315   XXYY    -196.1566
      XYYY      -7.6743   YYYY    -155.3029   XXXZ      -0.0000
      XXYZ      -0.0000   XYYZ      -0.0000   YYYZ      -0.0000
      XXZZ    -181.8858   XYZZ      -4.4981   YYZZ     -36.1802
      XZZZ      -0.0000   YZZZ      -0.0000   ZZZZ     -55.2066
 -----------------------------------------------------------------
 Calculating analytic gradient of the SCF energy
 Gradient of SCF Energy
            1           2           3           4           5           6
    1  -0.0002119   0.0004975  -0.0000628   0.0000553  -0.0000938  -0.0001844
    2   0.0003448   0.0001182   0.0000046  -0.0002758  -0.0005524   0.0003606
    3  -0.0000000  -0.0000000   0.0000000  -0.0000000   0.0000000  -0.0000000
 Max gradient component =       5.524E-04
 RMS gradient           =       2.341E-04
 Gradient time:  CPU 6.50 s  wall 6.50 s
 Geometry Optimization Parameters
   NAtoms,    NIC,     NZ,  NCons,   NDum,   NFix, NCnnct, MaxDiis
        6      27       6       0       0       0       0       0


** GEOMETRY OPTIMIZATION IN DELOCALIZED INTERNAL COORDINATES **
   Searching for a Minimum

   Optimization Cycle:   1

                       Coordinates (Angstroms)
     ATOM                X               Y               Z
      1  Br        1.6934829072   -0.1815558251    0.0000000000
      2  C        -0.1441390001    0.2578142976    0.0000000000
      3  C        -1.1125898054   -0.6495665018    0.0000000000
      4  H        -0.9017205470   -1.7067788406    0.0000000000
      5  F        -0.3704571023    1.5679433426    0.0000000000
      6  Cl       -2.7938643795   -0.2176320082    0.0000000000
   Point Group: cs    Number of degrees of freedom:     9


   Energy is  -3211.038365238


 Attempting to Generate Delocalized Internal Coordinates

  9 Hessian modes will be used to form the next step
  Hessian Eigenvalues:
     0.160000    0.201722    0.220000    0.250000    0.250000    0.318973
     0.362325    0.596161    0.601920

 Minimum Search - Taking Simple RFO Step
 Searching for Lamda that Minimizes Along All modes
 Value Taken    Lamda =  -0.00000897
 Step Taken.  Stepsize is  0.006027

                             Maximum     Tolerance    Cnvgd?
         Gradient           0.001354      0.000300      NO
         Displacement       0.005566      0.001200      NO
         Energy change     *********      0.000001      NO


 New Cartesian Coordinates Obtained by Inverse Iteration

 Displacement from previous Coordinates is:  0.014990
 ----------------------------------------------------------------
             Standard Nuclear Orientation (Angstroms)
    I     Atom           X                Y                Z
 ----------------------------------------------------------------
    1      Br      1.6921798512    -0.1853501270     0.0000000000
    2      C      -0.1448716800     0.2595995495     0.0000000000
    3      C      -1.1129046166    -0.6481257232     0.0000000000
    4      H      -0.9000955777    -1.7045302427     0.0000000000
    5      F      -0.3683802458     1.5706866217     0.0000000000
    6      Cl     -2.7952156583    -0.2220556138     0.0000000000
 ----------------------------------------------------------------
 Molecular Point Group                 Cs    NOp =  2
 Largest Abelian Subgroup              Cs    NOp =  2
 Nuclear Repulsion Energy =   371.4322007117 hartrees
 There are       37 alpha and       37 beta electrons
 Applying Cartesian multipole field
    Component          Value
    ---------          -----
     (2,0,0)        1.00000E-11
     (0,2,0)        2.00000E-11
     (0,0,2)       -3.00000E-11
 Nucleus-field energy     =     0.0000000108 hartrees
 Requested basis set is 6-311++G(d,p)
 There are 55 shells and 151 basis functions
 A cutoff of  1.0D-11 yielded   1310 shell pairs
 There are     10483 function pairs (     11470 Cartesian)
 Smallest overlap matrix eigenvalue = 6.27E-05
 Guess MOs from SCF MO coefficient file

 -----------------------------------------------------------------------
  General SCF calculation program by
  Eric Jon Sundstrom, Paul Horn, Yuezhi Mao, Dmitri Zuev, Alec White,
  David Stuck, Shaama M.S., Shane Yost, Joonho Lee, David Small,
  Daniel Levine, Susi Lehtola, Hugh Burton, Evgeny Epifanovsky
 -----------------------------------------------------------------------
 Exchange:     0.2000 Hartree-Fock + 0.0800 Slater + 0.7200 B88
 Correlation:  0.1900 VWN1RPA + 0.8100 LYP
 Using SG-1 standard quadrature grid
 A restricted SCF calculation will be
 performed using DIIS
 SCF converges when DIIS error is below 1.0e-08
 ---------------------------------------
  Cycle       Energy         DIIS error
 ---------------------------------------
    1   -3211.0383605887      4.59e-05  
    2   -3211.0383704517      1.06e-05  
    3   -3211.0383701157      1.56e-05  
    4   -3211.0383707667      3.05e-06  
    5   -3211.0383707908      8.38e-07  
    6   -3211.0383707918      3.38e-07  
    7   -3211.0383707921      5.06e-08  
    8   -3211.0383707921      2.22e-08  
    9   -3211.0383707921      4.96e-09  Convergence criterion met
 ---------------------------------------
 SCF time:   CPU 17.28s  wall 17.00s 
 SCF   energy in the final basis set =    -3211.0383707921
 Total energy in the final basis set =    -3211.0383707921

 --------------------------------------------------------------
             Orbital Energies (a.u.) and Symmetries
 --------------------------------------------------------------

 Alpha MOs, Restricted
 -- Occupied --                  
-482.87 -101.58  -62.52  -56.34  -56.34  -56.34  -24.74  -10.33
  1 A'    2 A'    3 A'    4 A'    1 A"    5 A'    6 A'    7 A'                 
-10.259  -9.493  -8.728  -7.258  -7.248  -7.247  -6.560  -6.546
  8 A'    9 A'   10 A'   11 A'    2 A"   12 A'   13 A'   14 A'                 
 -6.546  -2.671  -2.667  -2.666  -2.655  -2.655  -1.280  -0.904
  3 A"   15 A'   16 A'    4 A"   17 A'    5 A"   18 A'   19 A'                 
 -0.850  -0.757  -0.634  -0.549  -0.530  -0.515  -0.461  -0.414
 20 A'   21 A'   22 A'   23 A'   24 A'    6 A"   25 A'   26 A'                 
 -0.389  -0.346  -0.338  -0.328  -0.269
  7 A"    8 A"   27 A'   28 A'    9 A"                                         
 -- Virtual --                   
 -0.048  -0.031  -0.011   0.003   0.027   0.040   0.048   0.056
 29 A'   10 A"   30 A'   31 A'   32 A'   33 A'   11 A"   34 A'                 
  0.069   0.076   0.081   0.097   0.099   0.104   0.114   0.116
 35 A'   12 A"   36 A'   37 A'   13 A"   38 A'   14 A"   39 A'                 
  0.137   0.156   0.168   0.181   0.206   0.250   0.298   0.300
 40 A'   41 A'   42 A'   43 A'   44 A'   45 A'   46 A'   15 A"                 
  0.313   0.350   0.376   0.394   0.410   0.416   0.432   0.451
 47 A'   48 A'   49 A'   50 A'   16 A"   51 A'   52 A'   17 A"                 
  0.457   0.478   0.484   0.512   0.534   0.554   0.578   0.612
 53 A'   18 A"   54 A'   55 A'   19 A"   20 A"   56 A'   57 A'                 
  0.639   0.652   0.690   0.739   0.785   0.792   0.841   0.846
 58 A'   21 A"   59 A'   60 A'   22 A"   61 A'   62 A'   23 A"                 
  0.866   0.920   0.938   0.948   1.049   1.093   1.130   1.216
 63 A'   64 A'   65 A'   66 A'   67 A'   24 A"   68 A'   25 A"                 
  1.359   1.369   1.444   1.450   1.499   1.589   1.630   1.766
 26 A"   69 A'   27 A"   70 A'   71 A'   72 A'   73 A'   74 A'                 
  1.802   1.849   1.912   1.937   2.011   2.043   2.118   2.184
 28 A"   75 A'   76 A'   29 A"   30 A"   77 A'   78 A'   79 A'                 
  2.246   2.247   2.372   2.461   2.615   2.624   2.637   2.807
 80 A'   31 A"   81 A'   82 A'   83 A'   32 A"   84 A'   33 A"                 
  2.958   3.169   3.289   3.684   3.744   3.803   3.948   3.990
 85 A'   86 A'   87 A'   88 A'   34 A"   89 A'   35 A"   36 A"                 
  4.003   4.029   4.054   4.191   4.359   4.780   6.269   6.368
 90 A'   91 A'   37 A"   92 A'   93 A'   94 A'   38 A"   95 A'                 
  6.558   6.686   7.526   7.566   7.663   9.729  23.422  24.127
 96 A'   97 A'   39 A"   98 A'   99 A'  100 A'  101 A'  102 A'                 
 25.794  25.892  26.350  47.885  66.727 215.710 289.721 289.761
 40 A"  103 A'  104 A'  105 A'  106 A'  107 A'   41 A"  108 A'                 
289.8841020.674
109 A'  110 A'                                                                 

 Beta MOs, Restricted
 -- Occupied --                  
-482.87 -101.58  -62.52  -56.34  -56.34  -56.34  -24.74  -10.33
  1 A'    2 A'    3 A'    4 A'    1 A"    5 A'    6 A'    7 A'                 
-10.259  -9.493  -8.728  -7.258  -7.248  -7.247  -6.560  -6.546
  8 A'    9 A'   10 A'   11 A'    2 A"   12 A'   13 A'   14 A'                 
 -6.546  -2.671  -2.667  -2.666  -2.655  -2.655  -1.280  -0.904
  3 A"   15 A'   16 A'    4 A"   17 A'    5 A"   18 A'   19 A'                 
 -0.850  -0.757  -0.634  -0.549  -0.530  -0.515  -0.461  -0.414
 20 A'   21 A'   22 A'   23 A'   24 A'    6 A"   25 A'   26 A'                 
 -0.389  -0.346  -0.338  -0.328  -0.269
  7 A"    8 A"   27 A'   28 A'    9 A"                                         
 -- Virtual --                   
 -0.048  -0.031  -0.011   0.003   0.027   0.040   0.048   0.056
 29 A'   10 A"   30 A'   31 A'   32 A'   33 A'   11 A"   34 A'                 
  0.069   0.076   0.081   0.097   0.099   0.104   0.114   0.116
 35 A'   12 A"   36 A'   37 A'   13 A"   38 A'   14 A"   39 A'                 
  0.137   0.156   0.168   0.181   0.206   0.250   0.298   0.300
 40 A'   41 A'   42 A'   43 A'   44 A'   45 A'   46 A'   15 A"                 
  0.313   0.350   0.376   0.394   0.410   0.416   0.432   0.451
 47 A'   48 A'   49 A'   50 A'   16 A"   51 A'   52 A'   17 A"                 
  0.457   0.478   0.484   0.512   0.534   0.554   0.578   0.612
 53 A'   18 A"   54 A'   55 A'   19 A"   20 A"   56 A'   57 A'                 
  0.639   0.652   0.690   0.739   0.785   0.792   0.841   0.846
 58 A'   21 A"   59 A'   60 A'   22 A"   61 A'   62 A'   23 A"                 
  0.866   0.920   0.938   0.948   1.049   1.093   1.130   1.216
 63 A'   64 A'   65 A'   66 A'   67 A'   24 A"   68 A'   25 A"                 
  1.359   1.369   1.444   1.450   1.499   1.589   1.630   1.766
 26 A"   69 A'   27 A"   70 A'   71 A'   72 A'   73 A'   74 A'                 
  1.802   1.849   1.912   1.937   2.011   2.043   2.118   2.184
 28 A"   75 A'   76 A'   29 A"   30 A"   77 A'   78 A'   79 A'                 
  2.246   2.247   2.372   2.461   2.615   2.624   2.637   2.807
 80 A'   31 A"   81 A'   82 A'   83 A'   32 A"   84 A'   33 A"                 
  2.958   3.169   3.289   3.684   3.744   3.803   3.948   3.990
 85 A'   86 A'   87 A'   88 A'   34 A"   89 A'   35 A"   36 A"                 
  4.003   4.029   4.054   4.191   4.359   4.780   6.269   6.368
 90 A'   91 A'   37 A"   92 A'   93 A'   94 A'   38 A"   95 A'                 
  6.558   6.686   7.526   7.566   7.663   9.729  23.422  24.127
 96 A'   97 A'   39 A"   98 A'   99 A'  100 A'  101 A'  102 A'                 
 25.794  25.892  26.350  47.885  66.727 215.710 289.721 289.761
 40 A"  103 A'  104 A'  105 A'  106 A'  107 A'   41 A"  108 A'                 
289.8841020.674
109 A'  110 A'                                                                 
 --------------------------------------------------------------

          Ground-State Mulliken Net Atomic Charges

     Atom                 Charge (a.u.)
  ----------------------------------------
      1 Br                   -0.029375
      2 C                    -0.084362
      3 C                    -0.247784
      4 H                     0.216623
      5 F                    -0.052692
      6 Cl                    0.197590
  ----------------------------------------
  Sum of atomic charges =    -0.000000

 -----------------------------------------------------------------
                    Cartesian Multipole Moments
 -----------------------------------------------------------------
    Charge (ESU x 10^10)
                -0.0000
    Dipole Moment (Debye)
         X       0.6671      Y      -1.3808      Z       0.0000
       Tot       1.5335
    Quadrupole Moments (Debye-Ang)
        XX     -47.3352     XY       0.3051     YY     -47.2576
        XZ      -0.0000     YZ      -0.0000     ZZ     -48.4555
    Octopole Moments (Debye-Ang^2)
       XXX      49.4399    XXY       1.5221    XYY      12.9739
       YYY      -1.2383    XXZ       0.0000    XYZ      -0.0000
       YYZ       0.0000    XZZ      14.2089    YZZ       2.6652
       ZZZ       0.0000
    Hexadecapole Moments (Debye-Ang^3)
      XXXX    -946.3948   XXXY     -27.6113   XXYY    -196.2511
      XYYY      -7.8426   YYYY    -155.8556   XXXZ      -0.0000
      XXYZ      -0.0000   XYYZ      -0.0000   YYYZ      -0.0000
      XXZZ    -181.8917   XYZZ      -4.5409   YYZZ     -36.2581
      XZZZ      -0.0000   YZZZ      -0.0000   ZZZZ     -55.2065
 -----------------------------------------------------------------
 Calculating analytic gradient of the SCF energy
 Gradient of SCF Energy
            1           2           3           4           5           6
    1  -0.0000814   0.0002333   0.0000392  -0.0000515  -0.0000402  -0.0000995
    2   0.0001087  -0.0000933  -0.0001781   0.0000088   0.0000659   0.0000881
    3  -0.0000000  -0.0000000   0.0000000  -0.0000000   0.0000000  -0.0000000
 Max gradient component =       2.333E-04
 RMS gradient           =       8.857E-05
 Gradient time:  CPU 6.68 s  wall 6.69 s
 Geometry Optimization Parameters
   NAtoms,    NIC,     NZ,  NCons,   NDum,   NFix, NCnnct, MaxDiis
        6      27       6       0       0       0       0       0

 Cartesian Hessian Update
 Hessian Updated using BFGS Update


** GEOMETRY OPTIMIZATION IN DELOCALIZED INTERNAL COORDINATES **
   Searching for a Minimum

   Optimization Cycle:   2

                       Coordinates (Angstroms)
     ATOM                X               Y               Z
      1  Br        1.6921798512   -0.1853501270    0.0000000000
      2  C        -0.1448716800    0.2595995495    0.0000000000
      3  C        -1.1129046166   -0.6481257232    0.0000000000
      4  H        -0.9000955777   -1.7045302427    0.0000000000
      5  F        -0.3683802458    1.5706866217    0.0000000000
      6  Cl       -2.7952156583   -0.2220556138    0.0000000000
   Point Group: cs    Number of degrees of freedom:     9


   Energy is  -3211.038370792

 Hessian Updated using BFGS Update

  9 Hessian modes will be used to form the next step
  Hessian Eigenvalues:
     0.153089    0.174032    0.205805    0.235470    0.250731    0.316721
     0.366440    0.597728    0.623529

 Minimum Search - Taking Simple RFO Step
 Searching for Lamda that Minimizes Along All modes
 Value Taken    Lamda =   0.00000000
 Step Taken.  Stepsize is  0.002385

                             Maximum     Tolerance    Cnvgd?
         Gradient           0.000328      0.000300      NO
         Displacement       0.002069      0.001200      NO
         Energy change     -0.000006      0.000001      NO


 New Cartesian Coordinates Obtained by Inverse Iteration

 Displacement from previous Coordinates is:  0.005626
 ----------------------------------------------------------------
             Standard Nuclear Orientation (Angstroms)
    I     Atom           X                Y                Z
 ----------------------------------------------------------------
    1      Br      1.6916375103    -0.1869156240     0.0000000000
    2      C      -0.1452642630     0.2602734956     0.0000000000
    3      C      -1.1130878298    -0.6474412148     0.0000000000
    4      H      -0.8991221601    -1.7036368946     0.0000000000
    5      F      -0.3677930497     1.5714583867     0.0000000000
    6      Cl     -2.7956581348    -0.2235136843     0.0000000000
 ----------------------------------------------------------------
 Molecular Point Group                 Cs    NOp =  2
 Largest Abelian Subgroup              Cs    NOp =  2
 Nuclear Repulsion Energy =   371.4067540518 hartrees
 There are       37 alpha and       37 beta electrons
 Applying Cartesian multipole field
    Component          Value
    ---------          -----
     (2,0,0)        1.00000E-11
     (0,2,0)        2.00000E-11
     (0,0,2)       -3.00000E-11
 Nucleus-field energy     =     0.0000000108 hartrees
 Requested basis set is 6-311++G(d,p)
 There are 55 shells and 151 basis functions
 A cutoff of  1.0D-11 yielded   1310 shell pairs
 There are     10483 function pairs (     11470 Cartesian)
 Smallest overlap matrix eigenvalue = 6.27E-05
 Guess MOs from SCF MO coefficient file

 -----------------------------------------------------------------------
  General SCF calculation program by
  Eric Jon Sundstrom, Paul Horn, Yuezhi Mao, Dmitri Zuev, Alec White,
  David Stuck, Shaama M.S., Shane Yost, Joonho Lee, David Small,
  Daniel Levine, Susi Lehtola, Hugh Burton, Evgeny Epifanovsky
 -----------------------------------------------------------------------
 Exchange:     0.2000 Hartree-Fock + 0.0800 Slater + 0.7200 B88
 Correlation:  0.1900 VWN1RPA + 0.8100 LYP
 Using SG-1 standard quadrature grid
 A restricted SCF calculation will be
 performed using DIIS
 SCF converges when DIIS error is below 1.0e-08
 ---------------------------------------
  Cycle       Energy         DIIS error
 ---------------------------------------
    1   -3211.0383698606      1.72e-05  
    2   -3211.0383712632      3.78e-06  
    3   -3211.0383712327      5.19e-06  
    4   -3211.0383713018      1.23e-06  
    5   -3211.0383713058      3.36e-07  
    6   -3211.0383713059      1.24e-07  
    7   -3211.0383713060      1.92e-08  
    8   -3211.0383713060      9.62e-09  Convergence criterion met
 ---------------------------------------
 SCF time:   CPU 15.52s  wall 15.00s 
 SCF   energy in the final basis set =    -3211.0383713060
 Total energy in the final basis set =    -3211.0383713060

 --------------------------------------------------------------
             Orbital Energies (a.u.) and Symmetries
 --------------------------------------------------------------

 Alpha MOs, Restricted
 -- Occupied --                  
-482.87 -101.58  -62.52  -56.34  -56.34  -56.34  -24.74  -10.33
  1 A'    2 A'    3 A'    4 A'    1 A"    5 A'    6 A'    7 A'                 
-10.259  -9.493  -8.728  -7.258  -7.248  -7.247  -6.560  -6.546
  8 A'    9 A'   10 A'   11 A'    2 A"   12 A'   13 A'   14 A'                 
 -6.546  -2.671  -2.667  -2.666  -2.655  -2.655  -1.280  -0.904
  3 A"   15 A'   16 A'    4 A"   17 A'    5 A"   18 A'   19 A'                 
 -0.850  -0.757  -0.634  -0.549  -0.530  -0.515  -0.461  -0.414
 20 A'   21 A'   22 A'   23 A'   24 A'    6 A"   25 A'   26 A'                 
 -0.389  -0.346  -0.338  -0.328  -0.269
  7 A"    8 A"   27 A'   28 A'    9 A"                                         
 -- Virtual --                   
 -0.048  -0.031  -0.011   0.003   0.027   0.040   0.048   0.056
 29 A'   10 A"   30 A'   31 A'   32 A'   33 A'   11 A"   34 A'                 
  0.069   0.076   0.081   0.097   0.099   0.104   0.114   0.116
 35 A'   12 A"   36 A'   37 A'   13 A"   38 A'   14 A"   39 A'                 
  0.137   0.156   0.168   0.181   0.206   0.250   0.298   0.300
 40 A'   41 A'   42 A'   43 A'   44 A'   45 A'   46 A'   15 A"                 
  0.313   0.350   0.376   0.394   0.410   0.416   0.432   0.451
 47 A'   48 A'   49 A'   50 A'   16 A"   51 A'   52 A'   17 A"                 
  0.457   0.478   0.484   0.512   0.534   0.554   0.579   0.612
 53 A'   18 A"   54 A'   55 A'   19 A"   20 A"   56 A'   57 A'                 
  0.639   0.652   0.690   0.739   0.785   0.792   0.841   0.845
 58 A'   21 A"   59 A'   60 A'   22 A"   61 A'   62 A'   23 A"                 
  0.865   0.920   0.938   0.948   1.049   1.093   1.130   1.216
 63 A'   64 A'   65 A'   66 A'   67 A'   24 A"   68 A'   25 A"                 
  1.359   1.369   1.444   1.450   1.499   1.589   1.631   1.766
 26 A"   69 A'   27 A"   70 A'   71 A'   72 A'   73 A'   74 A'                 
  1.802   1.849   1.912   1.937   2.011   2.043   2.118   2.184
 28 A"   75 A'   76 A'   29 A"   30 A"   77 A'   78 A'   79 A'                 
  2.246   2.247   2.372   2.461   2.615   2.624   2.637   2.807
 80 A'   31 A"   81 A'   82 A'   83 A'   32 A"   84 A'   33 A"                 
  2.958   3.169   3.289   3.684   3.744   3.803   3.948   3.990
 85 A'   86 A'   87 A'   88 A'   34 A"   89 A'   35 A"   36 A"                 
  4.003   4.029   4.054   4.191   4.359   4.780   6.269   6.367
 90 A'   91 A'   37 A"   92 A'   93 A'   94 A'   38 A"   95 A'                 
  6.558   6.686   7.526   7.566   7.663   9.729  23.422  24.128
 96 A'   97 A'   39 A"   98 A'   99 A'  100 A'  101 A'  102 A'                 
 25.794  25.892  26.351  47.884  66.727 215.711 289.721 289.761
 40 A"  103 A'  104 A'  105 A'  106 A'  107 A'   41 A"  108 A'                 
289.8841020.673
109 A'  110 A'                                                                 

 Beta MOs, Restricted
 -- Occupied --                  
-482.87 -101.58  -62.52  -56.34  -56.34  -56.34  -24.74  -10.33
  1 A'    2 A'    3 A'    4 A'    1 A"    5 A'    6 A'    7 A'                 
-10.259  -9.493  -8.728  -7.258  -7.248  -7.247  -6.560  -6.546
  8 A'    9 A'   10 A'   11 A'    2 A"   12 A'   13 A'   14 A'                 
 -6.546  -2.671  -2.667  -2.666  -2.655  -2.655  -1.280  -0.904
  3 A"   15 A'   16 A'    4 A"   17 A'    5 A"   18 A'   19 A'                 
 -0.850  -0.757  -0.634  -0.549  -0.530  -0.515  -0.461  -0.414
 20 A'   21 A'   22 A'   23 A'   24 A'    6 A"   25 A'   26 A'                 
 -0.389  -0.346  -0.338  -0.328  -0.269
  7 A"    8 A"   27 A'   28 A'    9 A"                                         
 -- Virtual --                   
 -0.048  -0.031  -0.011   0.003   0.027   0.040   0.048   0.056
 29 A'   10 A"   30 A'   31 A'   32 A'   33 A'   11 A"   34 A'                 
  0.069   0.076   0.081   0.097   0.099   0.104   0.114   0.116
 35 A'   12 A"   36 A'   37 A'   13 A"   38 A'   14 A"   39 A'                 
  0.137   0.156   0.168   0.181   0.206   0.250   0.298   0.300
 40 A'   41 A'   42 A'   43 A'   44 A'   45 A'   46 A'   15 A"                 
  0.313   0.350   0.376   0.394   0.410   0.416   0.432   0.451
 47 A'   48 A'   49 A'   50 A'   16 A"   51 A'   52 A'   17 A"                 
  0.457   0.478   0.484   0.512   0.534   0.554   0.579   0.612
 53 A'   18 A"   54 A'   55 A'   19 A"   20 A"   56 A'   57 A'                 
  0.639   0.652   0.690   0.739   0.785   0.792   0.841   0.845
 58 A'   21 A"   59 A'   60 A'   22 A"   61 A'   62 A'   23 A"                 
  0.865   0.920   0.938   0.948   1.049   1.093   1.130   1.216
 63 A'   64 A'   65 A'   66 A'   67 A'   24 A"   68 A'   25 A"                 
  1.359   1.369   1.444   1.450   1.499   1.589   1.631   1.766
 26 A"   69 A'   27 A"   70 A'   71 A'   72 A'   73 A'   74 A'                 
  1.802   1.849   1.912   1.937   2.011   2.043   2.118   2.184
 28 A"   75 A'   76 A'   29 A"   30 A"   77 A'   78 A'   79 A'                 
  2.246   2.247   2.372   2.461   2.615   2.624   2.637   2.807
 80 A'   31 A"   81 A'   82 A'   83 A'   32 A"   84 A'   33 A"                 
  2.958   3.169   3.289   3.684   3.744   3.803   3.948   3.990
 85 A'   86 A'   87 A'   88 A'   34 A"   89 A'   35 A"   36 A"                 
  4.003   4.029   4.054   4.191   4.359   4.780   6.269   6.367
 90 A'   91 A'   37 A"   92 A'   93 A'   94 A'   38 A"   95 A'                 
  6.558   6.686   7.526   7.566   7.663   9.729  23.422  24.128
 96 A'   97 A'   39 A"   98 A'   99 A'  100 A'  101 A'  102 A'                 
 25.794  25.892  26.351  47.884  66.727 215.711 289.721 289.761
 40 A"  103 A'  104 A'  105 A'  106 A'  107 A'   41 A"  108 A'                 
289.8841020.673
109 A'  110 A'                                                                 
 --------------------------------------------------------------

          Ground-State Mulliken Net Atomic Charges

     Atom                 Charge (a.u.)
  ----------------------------------------
      1 Br                   -0.029554
      2 C                    -0.083517
      3 C                    -0.248875
      4 H                     0.216528
      5 F                    -0.052846
      6 Cl                    0.198264
  ----------------------------------------
  Sum of atomic charges =    -0.000000

 -----------------------------------------------------------------
                    Cartesian Multipole Moments
 -----------------------------------------------------------------
    Charge (ESU x 10^10)
                -0.0000
    Dipole Moment (Debye)
         X       0.6633      Y      -1.3792      Z       0.0000
       Tot       1.5304
    Quadrupole Moments (Debye-Ang)
        XX     -47.3355     XY       0.3005     YY     -47.2594
        XZ      -0.0000     YZ      -0.0000     ZZ     -48.4551
    Octopole Moments (Debye-Ang^2)
       XXX      49.4415    XXY       1.5389    XYY      12.9981
       YYY      -1.1243    XXZ       0.0000    XYZ      -0.0000
       YYZ       0.0000    XZZ      14.2190    YZZ       2.7011
       ZZZ       0.0000
    Hexadecapole Moments (Debye-Ang^3)
      XXXX    -946.3453   XXXY     -27.6073   XXYY    -196.2744
      XYYY      -7.8702   YYYY    -156.0321   XXXZ      -0.0000
      XXYZ       0.0000   XYYZ      -0.0000   YYYZ      -0.0000
      XXZZ    -181.8872   XYZZ      -4.5434   YYZZ     -36.2820
      XZZZ      -0.0000   YZZZ      -0.0000   ZZZZ     -55.2061
 -----------------------------------------------------------------
 Calculating analytic gradient of the SCF energy
 Gradient of SCF Energy
            1           2           3           4           5           6
    1  -0.0000095   0.0000128   0.0000735  -0.0000200  -0.0000281  -0.0000288
    2   0.0000080  -0.0001255   0.0000174   0.0000074   0.0000966  -0.0000038
    3   0.0000000  -0.0000000   0.0000000  -0.0000000   0.0000000   0.0000000
 Max gradient component =       1.255E-04
 RMS gradient           =       4.293E-05
 Gradient time:  CPU 6.72 s  wall 6.73 s
 Geometry Optimization Parameters
   NAtoms,    NIC,     NZ,  NCons,   NDum,   NFix, NCnnct, MaxDiis
        6      27       6       0       0       0       0       0

 Cartesian Hessian Update
 Hessian Updated using BFGS Update


** GEOMETRY OPTIMIZATION IN DELOCALIZED INTERNAL COORDINATES **
   Searching for a Minimum

   Optimization Cycle:   3

                       Coordinates (Angstroms)
     ATOM                X               Y               Z
      1  Br        1.6916375103   -0.1869156240    0.0000000000
      2  C        -0.1452642630    0.2602734956    0.0000000000
      3  C        -1.1130878298   -0.6474412148    0.0000000000
      4  H        -0.8991221601   -1.7036368946    0.0000000000
      5  F        -0.3677930497    1.5714583867    0.0000000000
      6  Cl       -2.7956581348   -0.2235136843    0.0000000000
   Point Group: cs    Number of degrees of freedom:     9


   Energy is  -3211.038371306

 Hessian Updated using BFGS Update

  9 Hessian modes will be used to form the next step
  Hessian Eigenvalues:
     0.136804    0.178770    0.207234    0.233574    0.251380    0.314664
     0.366288    0.611481    0.621766

 Minimum Search - Taking Simple RFO Step
 Searching for Lamda that Minimizes Along All modes
 Value Taken    Lamda =   0.00000000
 Step Taken.  Stepsize is  0.000364

                             Maximum     Tolerance    Cnvgd?
         Gradient           0.000074      0.000300     YES
         Displacement       0.000249      0.001200     YES
         Energy change     -0.000001      0.000001     YES


                       Distance Matrix (Angstroms)
             Br(  1)   C (  2)   C (  3)   H (  4)   F (  5)
   C (  2)  1.890552
   C (  3)  2.842282  1.326887
   H (  4)  3.002079  2.103627  1.077651
   F (  5)  2.707976  1.329934  2.340722  3.317915
   Cl(  6)  4.487445  2.694186  1.735153  2.405746  3.019347

 Final energy is   -3211.0383713060041     


 ******************************
 **  OPTIMIZATION CONVERGED  **
 ******************************

                       Coordinates (Angstroms)
     ATOM                X               Y               Z
      1  Br        1.6916375103   -0.1869156240    0.0000000000
      2  C        -0.1452642630    0.2602734956    0.0000000000
      3  C        -1.1130878298   -0.6474412148    0.0000000000
      4  H        -0.8991221601   -1.7036368946    0.0000000000
      5  F        -0.3677930497    1.5714583867    0.0000000000
      6  Cl       -2.7956581348   -0.2235136843    0.0000000000

Z-matrix Print:
$molecule
0 1
Br
C  1 1.890552
C  2 1.326887 1 123.153281
H  3 1.077651 2 121.712284 1 -0.000000 0
F  2 1.329934 1 113.314573 3 -180.000000 0
Cl 3 1.735153 2 122.694160 1 -180.000000 0
$end


 --------------------------------------------------------------
             Orbital Energies (a.u.) and Symmetries
 --------------------------------------------------------------

 Alpha MOs, Restricted
 -- Occupied --                  
-482.87 -101.58  -62.52  -56.34  -56.34  -56.34  -24.74  -10.33
  1 A'    2 A'    3 A'    4 A'    1 A"    5 A'    6 A'    7 A'                 
-10.259  -9.493  -8.728  -7.258  -7.248  -7.247  -6.560  -6.546
  8 A'    9 A'   10 A'   11 A'    2 A"   12 A'   13 A'   14 A'                 
 -6.546  -2.671  -2.667  -2.666  -2.655  -2.655  -1.280  -0.904
  3 A"   15 A'   16 A'    4 A"   17 A'    5 A"   18 A'   19 A'                 
 -0.850  -0.757  -0.634  -0.549  -0.530  -0.515  -0.461  -0.414
 20 A'   21 A'   22 A'   23 A'   24 A'    6 A"   25 A'   26 A'                 
 -0.389  -0.346  -0.338  -0.328  -0.269
  7 A"    8 A"   27 A'   28 A'    9 A"                                         
 -- Virtual --                   
 -0.048  -0.031  -0.011   0.003   0.027   0.040   0.048   0.056
 29 A'   10 A"   30 A'   31 A'   32 A'   33 A'   11 A"   34 A'                 
  0.069   0.076   0.081   0.097   0.099   0.104   0.114   0.116
 35 A'   12 A"   36 A'   37 A'   13 A"   38 A'   14 A"   39 A'                 
  0.137   0.156   0.168   0.181   0.206   0.250   0.298   0.300
 40 A'   41 A'   42 A'   43 A'   44 A'   45 A'   46 A'   15 A"                 
  0.313   0.350   0.376   0.394   0.410   0.416   0.432   0.451
 47 A'   48 A'   49 A'   50 A'   16 A"   51 A'   52 A'   17 A"                 
  0.457   0.478   0.484   0.512   0.534   0.554   0.579   0.612
 53 A'   18 A"   54 A'   55 A'   19 A"   20 A"   56 A'   57 A'                 
  0.639   0.652   0.690   0.739   0.785   0.792   0.841   0.845
 58 A'   21 A"   59 A'   60 A'   22 A"   61 A'   62 A'   23 A"                 
  0.865   0.920   0.938   0.948   1.049   1.093   1.130   1.216
 63 A'   64 A'   65 A'   66 A'   67 A'   24 A"   68 A'   25 A"                 
  1.359   1.369   1.444   1.450   1.499   1.589   1.631   1.766
 26 A"   69 A'   27 A"   70 A'   71 A'   72 A'   73 A'   74 A'                 
  1.802   1.849   1.912   1.937   2.011   2.043   2.118   2.184
 28 A"   75 A'   76 A'   29 A"   30 A"   77 A'   78 A'   79 A'                 
  2.246   2.247   2.372   2.461   2.615   2.624   2.637   2.807
 80 A'   31 A"   81 A'   82 A'   83 A'   32 A"   84 A'   33 A"                 
  2.958   3.169   3.289   3.684   3.744   3.803   3.948   3.990
 85 A'   86 A'   87 A'   88 A'   34 A"   89 A'   35 A"   36 A"                 
  4.003   4.029   4.054   4.191   4.359   4.780   6.269   6.367
 90 A'   91 A'   37 A"   92 A'   93 A'   94 A'   38 A"   95 A'                 
  6.558   6.686   7.526   7.566   7.663   9.729  23.422  24.128
 96 A'   97 A'   39 A"   98 A'   99 A'  100 A'  101 A'  102 A'                 
 25.794  25.892  26.351  47.884  66.727 215.711 289.721 289.761
 40 A"  103 A'  104 A'  105 A'  106 A'  107 A'   41 A"  108 A'                 
289.8841020.673
109 A'  110 A'                                                                 

 Beta MOs, Restricted
 -- Occupied --                  
-482.87 -101.58  -62.52  -56.34  -56.34  -56.34  -24.74  -10.33
  1 A'    2 A'    3 A'    4 A'    1 A"    5 A'    6 A'    7 A'                 
-10.259  -9.493  -8.728  -7.258  -7.248  -7.247  -6.560  -6.546
  8 A'    9 A'   10 A'   11 A'    2 A"   12 A'   13 A'   14 A'                 
 -6.546  -2.671  -2.667  -2.666  -2.655  -2.655  -1.280  -0.904
  3 A"   15 A'   16 A'    4 A"   17 A'    5 A"   18 A'   19 A'                 
 -0.850  -0.757  -0.634  -0.549  -0.530  -0.515  -0.461  -0.414
 20 A'   21 A'   22 A'   23 A'   24 A'    6 A"   25 A'   26 A'                 
 -0.389  -0.346  -0.338  -0.328  -0.269
  7 A"    8 A"   27 A'   28 A'    9 A"                                         
 -- Virtual --                   
 -0.048  -0.031  -0.011   0.003   0.027   0.040   0.048   0.056
 29 A'   10 A"   30 A'   31 A'   32 A'   33 A'   11 A"   34 A'                 
  0.069   0.076   0.081   0.097   0.099   0.104   0.114   0.116
 35 A'   12 A"   36 A'   37 A'   13 A"   38 A'   14 A"   39 A'                 
  0.137   0.156   0.168   0.181   0.206   0.250   0.298   0.300
 40 A'   41 A'   42 A'   43 A'   44 A'   45 A'   46 A'   15 A"                 
  0.313   0.350   0.376   0.394   0.410   0.416   0.432   0.451
 47 A'   48 A'   49 A'   50 A'   16 A"   51 A'   52 A'   17 A"                 
  0.457   0.478   0.484   0.512   0.534   0.554   0.579   0.612
 53 A'   18 A"   54 A'   55 A'   19 A"   20 A"   56 A'   57 A'                 
  0.639   0.652   0.690   0.739   0.785   0.792   0.841   0.845
 58 A'   21 A"   59 A'   60 A'   22 A"   61 A'   62 A'   23 A"                 
  0.865   0.920   0.938   0.948   1.049   1.093   1.130   1.216
 63 A'   64 A'   65 A'   66 A'   67 A'   24 A"   68 A'   25 A"                 
  1.359   1.369   1.444   1.450   1.499   1.589   1.631   1.766
 26 A"   69 A'   27 A"   70 A'   71 A'   72 A'   73 A'   74 A'                 
  1.802   1.849   1.912   1.937   2.011   2.043   2.118   2.184
 28 A"   75 A'   76 A'   29 A"   30 A"   77 A'   78 A'   79 A'                 
  2.246   2.247   2.372   2.461   2.615   2.624   2.637   2.807
 80 A'   31 A"   81 A'   82 A'   83 A'   32 A"   84 A'   33 A"                 
  2.958   3.169   3.289   3.684   3.744   3.803   3.948   3.990
 85 A'   86 A'   87 A'   88 A'   34 A"   89 A'   35 A"   36 A"                 
  4.003   4.029   4.054   4.191   4.359   4.780   6.269   6.367
 90 A'   91 A'   37 A"   92 A'   93 A'   94 A'   38 A"   95 A'                 
  6.558   6.686   7.526   7.566   7.663   9.729  23.422  24.128
 96 A'   97 A'   39 A"   98 A'   99 A'  100 A'  101 A'  102 A'                 
 25.794  25.892  26.351  47.884  66.727 215.711 289.721 289.761
 40 A"  103 A'  104 A'  105 A'  106 A'  107 A'   41 A"  108 A'                 
289.8841020.673
109 A'  110 A'                                                                 
 --------------------------------------------------------------

          Ground-State Mulliken Net Atomic Charges

     Atom                 Charge (a.u.)
  ----------------------------------------
      1 Br                   -0.029554
      2 C                    -0.083517
      3 C                    -0.248875
      4 H                     0.216528
      5 F                    -0.052846
      6 Cl                    0.198264
  ----------------------------------------
  Sum of atomic charges =    -0.000000

 -----------------------------------------------------------------
                    Cartesian Multipole Moments
 -----------------------------------------------------------------
    Charge (ESU x 10^10)
                -0.0000
    Dipole Moment (Debye)
         X       0.6633      Y      -1.3792      Z       0.0000
       Tot       1.5304
    Quadrupole Moments (Debye-Ang)
        XX     -47.3355     XY       0.3005     YY     -47.2594
        XZ      -0.0000     YZ      -0.0000     ZZ     -48.4551
    Octopole Moments (Debye-Ang^2)
       XXX      49.4415    XXY       1.5389    XYY      12.9981
       YYY      -1.1243    XXZ       0.0000    XYZ      -0.0000
       YYZ       0.0000    XZZ      14.2190    YZZ       2.7011
       ZZZ       0.0000
    Hexadecapole Moments (Debye-Ang^3)
      XXXX    -946.3453   XXXY     -27.6073   XXYY    -196.2744
      XYYY      -7.8702   YYYY    -156.0321   XXXZ      -0.0000
      XXYZ       0.0000   XYYZ      -0.0000   YYYZ      -0.0000
      XXZZ    -181.8872   XYZZ      -4.5434   YYZZ     -36.2820
      XZZZ      -0.0000   YZZZ      -0.0000   ZZZZ     -55.2061
 -----------------------------------------------------------------
Archival summary:
1\1\TWL01\OPT\ProcedureUnspecified\BasisUnspecified\r1l1121\taweetha\TueAug2823:09:042018TueAug2823:09:042018\0\\#,OPT,ProcedureUnspecified,BasisUnspecified,\\0,1\Br\C,1,1.89055\C,2,1.32689,1,123.153\H,3,1.07765,2,121.712,1,-0,0\F,2,1.32993,1,113.315,3,-180,0\Cl,3,1.73515,2,122.694,1,-180,0\\\@

 Total job time:  77.38s(wall), 77.10s(cpu) 
 Tue Aug 28 23:09:04 2018

        *************************************************************
        *                                                           *
        *  Thank you very much for using Q-Chem.  Have a nice day.  *
        *                                                           *
        *************************************************************


 
User input: 2 of 2 
 
Q-Chem Developer Version!
                  Welcome to Q-Chem
     A Quantum Leap Into The Future Of Chemistry


 Q-Chem 5.1, Q-Chem, Inc., Pleasanton, CA (2018)

 Yihan Shao,  Zhengting Gan,  E. Epifanovsky,  A. T. B. Gilbert,  M. Wormit,  
 J. Kussmann,  A. W. Lange,  A. Behn,  Jia Deng,  Xintian Feng,  D. Ghosh,  
 M. Goldey,  P. R. Horn,  L. D. Jacobson,  I. Kaliman,  T. Kus,  A. Landau,  
 Jie Liu,  E. I. Proynov,  R. M. Richard,  R. P. Steele,  E. J. Sundstrom,  
 H. L. Woodcock III,  P. M. Zimmerman,  D. Zuev,  B. Albrecht,  E. Alguire,  
 S. A. Baeppler,  D. Barton,  Z. Benda,  Y. A. Bernard,  E. J. Berquist,  
 K. B. Bravaya,  H. Burton,  D. Casanova,  Chun-Min Chang,  Yunqing Chen,  
 A. Chien,  K. D. Closser,  M. P. Coons,  S. Coriani,  S. Dasgupta,  
 A. L. Dempwolff,  M. Diedenhofen,  Hainam Do,  R. G. Edgar,  Po-Tung Fang,  
 S. Faraji,  S. Fatehi,  Qingguo Feng,  K. D. Fenk,  J. Fosso-Tande,  
 Qinghui Ge,  A. Ghysels,  G. Gidofalvi,  J. Gomes,  J. Gonthier,  A. Gunina,  
 D. Hait,  M. W. D. Hanson-Heine,  P. H. P. Harbach,  A. W. Hauser,  
 J. E. Herr,  E. G. Hohenstein,  Z. C. Holden,  Kerwin Hui,  B. C. Huynh,  
 T.-C. Jagau,  Hyunjun Ji,  B. Kaduk,  K. Khistyaev,  Jaehoon Kim,  
 P. Klunzinger,  K. Koh,  D. Kosenkov,  L. Koulias,  T. Kowalczyk,  
 C. M. Krauter,  A. Kunitsa,  Ka Un Lao,  A. Laurent,  K. V. Lawler,  
 Joonho Lee,  D. Lefrancois,  S. Lehtola,  D. S. Levine,  Yi-Pei Li,  
 You-Sheng Lin,  Fenglai Liu,  E. Livshits,  A. Luenser,  P. Manohar,  
 E. Mansoor,  S. F. Manzer,  Shan-Ping Mao,  Yuezhi Mao,  N. Mardirossian,  
 A. V. Marenich,  T. Markovich,  L. A. Martinez-Martinez,  S. A. Maurer,  
 N. J. Mayhall,  S. C. McKenzie,  J.-M. Mewes,  A. F. Morrison,  
 J. W. Mullinax,  K. Nanda,  T. S. Nguyen-Beck,  R. Olivares-Amaya,  
 J. A. Parkhill,  T. M. Perrine,  F. Plasser,  P. Pokhilko,  S. Prager,  
 A. Prociuk,  E. Ramos,  D. R. Rehn,  F. Rob,  M. Schneider,  N. Sergueev,  
 S. M. Sharada,  S. Sharma,  D. W. Small,  T. Stauch,  T. Stein,  
 Yu-Chuan Su,  A. J. W. Thom,  A. Tkatchenko,  T. Tsuchimochi,  N. M. Tubman,  
 L. Vogt,  M. L. Vidal,  O. Vydrov,  M. A. Watson,  J. Wenzel,  
 M. de Wergifosse,  T. A. Wesolowski,  A. White,  J. Witte,  A. Yamada,  
 Jun Yang,  K. Yao,  S. Yeganeh,  S. R. Yost,  Zhi-Qiang You,  A. Zech,  
 Igor Ying Zhang,  Xing Zhang,  Yan Zhao,  Ying Zhu,  B. R. Brooks,  
 G. K. L. Chan,  C. J. Cramer,  M. S. Gordon,  W. J. Hehre,  A. Klamt,  
 M. W. Schmidt,  C. D. Sherrill,  D. G. Truhlar,  A. Aspuru-Guzik,  R. Baer,  
 A. T. Bell,  N. A. Besley,  Jeng-Da Chai,  A. E. DePrince, III,  
 R. A. DiStasio Jr.,  A. Dreuw,  B. D. Dunietz,  T. R. Furlani,  
 Chao-Ping Hsu,  Yousung Jung,  Jing Kong,  D. S. Lambrecht,  WanZhen Liang,  
 C. Ochsenfeld,  V. A. Rassolov,  L. V. Slipchenko,  J. E. Subotnik,  
 T. Van Voorhis,  J. M. Herbert,  A. I. Krylov,  P. M. W. Gill,  M. Head-Gordon

 Contributors to earlier versions of Q-Chem not listed above: 
 R. D. Adamson,  B. Austin,  J. Baker,  G. J. O. Beran,  K. Brandhorst,  
 S. T. Brown,  E. F. C. Byrd,  A. K. Chakraborty,  C.-L. Cheng,  
 Siu Hung Chien,  D. M. Chipman,  D. L. Crittenden,  H. Dachsel,  
 R. J. Doerksen,  A. D. Dutoi,  L. Fusti-Molnar,  W. A. Goddard III,  
 A. Golubeva-Zadorozhnaya,  S. R. Gwaltney,  G. Hawkins,  A. Heyden,  
 S. Hirata,  G. Kedziora,  F. J. Keil,  C. Kelley,  Jihan Kim,  R. A. King,  
 R. Z. Khaliullin,  P. P. Korambath,  W. Kurlancheek,  A. M. Lee,  M. S. Lee,  
 S. V. Levchenko,  Ching Yeh Lin,  D. Liotard,  R. C. Lochan,  I. Lotan,  
 P. E. Maslen,  N. Nair,  D. P. O'Neill,  D. Neuhauser,  E. Neuscamman,  
 C. M. Oana,  R. Olson,  B. Peters,  R. Peverati,  P. A. Pieniazek,  
 Y. M. Rhee,  J. Ritchie,  M. A. Rohrdanz,  E. Rosta,  N. J. Russ,  
 H. F. Schaefer III,  N. E. Schultz,  N. Shenvi,  A. C. Simmonett,  A. Sodt,  
 D. Stuck,  K. S. Thanthiriwatte,  V. Vanovschi,  Tao Wang,  A. Warshel,  
 C. F. Williams,  Q. Wu,  X. Xu,  W. Zhang

 Please cite Q-Chem as follows:
 Y. Shao et al., Mol. Phys. 113, 184-215 (2015)
 DOI: 10.1080/00268976.2014.952696

 Q-Chem 5.1.1 for Intel X86 EM64T Linux

 Parts of Q-Chem use Armadillo 8.300.2 (Tropical Shenanigans).
 http://arma.sourceforge.net/

 Q-Chem begins on Tue Aug 28 23:09:04 2018  

Host: 
0

     Scratch files written to /scratch/taweetham/qchem28293//
The previous job contains 0 fragments, simply inherited here
Input Ideriv = 2
Curr. Ideriv = -1
Max.  Ideriv = 2

Checking the input file for inconsistencies... 	...done.

--------------------------------------------------------------
User input:
--------------------------------------------------------------

$molecule
read
$end

$rem
   SCF_GUESS 	READ
   JOB_TYPE 	FREQUENCY
   BASIS 	6-311++G**
   EXCHANGE 	B3LYP	
   SET_ITER 100

   SET_CONV 5
$end


--------------------------------------------------------------
 ----------------------------------------------------------------
             Standard Nuclear Orientation (Angstroms)
    I     Atom           X                Y                Z
 ----------------------------------------------------------------
    1      Br      1.6927097182    -0.1837346951     0.0000000000
    2      C      -0.1442280767     0.2633064336    -0.0000000000
    3      C      -1.1119785106    -0.6444862464     0.0000000000
    4      H      -0.8979277495    -1.7006646846     0.0000000000
    5      F      -0.3668624979     1.5744733924    -0.0000000000
    6      Cl     -2.7945829637    -0.2206942730     0.0000000000
 ----------------------------------------------------------------
 Molecular Point Group                 Cs    NOp =  2
 Largest Abelian Subgroup              Cs    NOp =  2
 Nuclear Repulsion Energy =   371.4067540518 hartrees
 There are       37 alpha and       37 beta electrons
 Requested basis set is 6-311++G(d,p)
 There are 55 shells and 151 basis functions

 Total QAlloc Memory Limit   2000 MB
 Mega-Array Size       188 MB
 MEM_STATIC part       192 MB

                       Distance Matrix (Angstroms)
             Br(  1)   C (  2)   C (  3)   H (  4)   F (  5)
   C (  2)  1.890552
   C (  3)  2.842282  1.326887
   H (  4)  3.002079  2.103627  1.077651
   F (  5)  2.707976  1.329934  2.340722  3.317915
   Cl(  6)  4.487445  2.694186  1.735153  2.405746  3.019347

 A cutoff of  1.0D-11 yielded   1310 shell pairs
 There are     10483 function pairs (     11470 Cartesian)
 Smallest overlap matrix eigenvalue = 6.27E-05
 Guess MOs from SCF MO coefficient file

 -----------------------------------------------------------------------
  General SCF calculation program by
  Eric Jon Sundstrom, Paul Horn, Yuezhi Mao, Dmitri Zuev, Alec White,
  David Stuck, Shaama M.S., Shane Yost, Joonho Lee, David Small,
  Daniel Levine, Susi Lehtola, Hugh Burton, Evgeny Epifanovsky
 -----------------------------------------------------------------------
 Exchange:     0.2000 Hartree-Fock + 0.0800 Slater + 0.7200 B88
 Correlation:  0.1900 VWN1RPA + 0.8100 LYP
 Using SG-1 standard quadrature grid
 A restricted SCF calculation will be
 performed using DIIS
 SCF converges when DIIS error is below 1.0e-08
 ---------------------------------------
  Cycle       Energy         DIIS error
 ---------------------------------------
    1   -3211.0383712908      1.59e-06  
    2   -3211.0383713017      2.16e-07  
    3   -3211.0383713017      2.61e-07  
    4   -3211.0383713018      7.16e-08  
    5   -3211.0383713018      2.28e-08  
    6   -3211.0383713018      6.35e-09  Convergence criterion met
 ---------------------------------------
 SCF time:   CPU 12.30s  wall 13.00s 
 SCF   energy in the final basis set =    -3211.0383713018
 Total energy in the final basis set =    -3211.0383713018

 --------------------------------------------------------------
             Orbital Energies (a.u.) and Symmetries
 --------------------------------------------------------------

 Alpha MOs, Restricted
 -- Occupied --                  
-482.87 -101.58  -62.52  -56.34  -56.34  -56.34  -24.74  -10.33
  1 A'    2 A'    3 A'    4 A'    1 A"    5 A'    6 A'    7 A'                 
-10.259  -9.493  -8.728  -7.258  -7.248  -7.247  -6.560  -6.546
  8 A'    9 A'   10 A'   11 A'    2 A"   12 A'   13 A'   14 A'                 
 -6.546  -2.671  -2.667  -2.666  -2.655  -2.655  -1.280  -0.904
  3 A"   15 A'   16 A'    4 A"   17 A'    5 A"   18 A'   19 A'                 
 -0.850  -0.757  -0.634  -0.549  -0.530  -0.515  -0.461  -0.414
 20 A'   21 A'   22 A'   23 A'   24 A'    6 A"   25 A'   26 A'                 
 -0.389  -0.346  -0.338  -0.328  -0.269
  7 A"    8 A"   27 A'   28 A'    9 A"                                         
 -- Virtual --                   
 -0.048  -0.031  -0.011   0.003   0.027   0.040   0.048   0.056
 29 A'   10 A"   30 A'   31 A'   32 A'   33 A'   11 A"   34 A'                 
  0.069   0.076   0.081   0.097   0.099   0.104   0.114   0.116
 35 A'   12 A"   36 A'   37 A'   13 A"   38 A'   14 A"   39 A'                 
  0.137   0.156   0.168   0.181   0.206   0.250   0.298   0.300
 40 A'   41 A'   42 A'   43 A'   44 A'   45 A'   46 A'   15 A"                 
  0.313   0.350   0.376   0.394   0.410   0.416   0.432   0.451
 47 A'   48 A'   49 A'   50 A'   16 A"   51 A'   52 A'   17 A"                 
  0.457   0.478   0.484   0.512   0.534   0.554   0.579   0.612
 53 A'   18 A"   54 A'   55 A'   19 A"   20 A"   56 A'   57 A'                 
  0.639   0.652   0.690   0.739   0.785   0.792   0.841   0.845
 58 A'   21 A"   59 A'   60 A'   22 A"   61 A'   62 A'   23 A"                 
  0.865   0.920   0.938   0.948   1.049   1.093   1.130   1.216
 63 A'   64 A'   65 A'   66 A'   67 A'   24 A"   68 A'   25 A"                 
  1.359   1.369   1.444   1.450   1.499   1.589   1.631   1.766
 26 A"   69 A'   27 A"   70 A'   71 A'   72 A'   73 A'   74 A'                 
  1.802   1.849   1.912   1.937   2.011   2.043   2.118   2.184
 28 A"   75 A'   76 A'   29 A"   30 A"   77 A'   78 A'   79 A'                 
  2.246   2.247   2.372   2.461   2.615   2.624   2.637   2.807
 80 A'   31 A"   81 A'   82 A'   83 A'   32 A"   84 A'   33 A"                 
  2.958   3.169   3.289   3.684   3.744   3.803   3.948   3.990
 85 A'   86 A'   87 A'   88 A'   34 A"   89 A'   35 A"   36 A"                 
  4.003   4.029   4.054   4.191   4.359   4.780   6.269   6.367
 90 A'   91 A'   37 A"   92 A'   93 A'   94 A'   38 A"   95 A'                 
  6.558   6.686   7.526   7.566   7.663   9.729  23.422  24.128
 96 A'   97 A'   39 A"   98 A'   99 A'  100 A'  101 A'  102 A'                 
 25.794  25.892  26.351  47.884  66.727 215.711 289.721 289.761
 40 A"  103 A'  104 A'  105 A'  106 A'  107 A'   41 A"  108 A'                 
289.8841020.673
109 A'  110 A'                                                                 

 Beta MOs, Restricted
 -- Occupied --                  
-482.87 -101.58  -62.52  -56.34  -56.34  -56.34  -24.74  -10.33
  1 A'    2 A'    3 A'    4 A'    1 A"    5 A'    6 A'    7 A'                 
-10.259  -9.493  -8.728  -7.258  -7.248  -7.247  -6.560  -6.546
  8 A'    9 A'   10 A'   11 A'    2 A"   12 A'   13 A'   14 A'                 
 -6.546  -2.671  -2.667  -2.666  -2.655  -2.655  -1.280  -0.904
  3 A"   15 A'   16 A'    4 A"   17 A'    5 A"   18 A'   19 A'                 
 -0.850  -0.757  -0.634  -0.549  -0.530  -0.515  -0.461  -0.414
 20 A'   21 A'   22 A'   23 A'   24 A'    6 A"   25 A'   26 A'                 
 -0.389  -0.346  -0.338  -0.328  -0.269
  7 A"    8 A"   27 A'   28 A'    9 A"                                         
 -- Virtual --                   
 -0.048  -0.031  -0.011   0.003   0.027   0.040   0.048   0.056
 29 A'   10 A"   30 A'   31 A'   32 A'   33 A'   11 A"   34 A'                 
  0.069   0.076   0.081   0.097   0.099   0.104   0.114   0.116
 35 A'   12 A"   36 A'   37 A'   13 A"   38 A'   14 A"   39 A'                 
  0.137   0.156   0.168   0.181   0.206   0.250   0.298   0.300
 40 A'   41 A'   42 A'   43 A'   44 A'   45 A'   46 A'   15 A"                 
  0.313   0.350   0.376   0.394   0.410   0.416   0.432   0.451
 47 A'   48 A'   49 A'   50 A'   16 A"   51 A'   52 A'   17 A"                 
  0.457   0.478   0.484   0.512   0.534   0.554   0.579   0.612
 53 A'   18 A"   54 A'   55 A'   19 A"   20 A"   56 A'   57 A'                 
  0.639   0.652   0.690   0.739   0.785   0.792   0.841   0.845
 58 A'   21 A"   59 A'   60 A'   22 A"   61 A'   62 A'   23 A"                 
  0.865   0.920   0.938   0.948   1.049   1.093   1.130   1.216
 63 A'   64 A'   65 A'   66 A'   67 A'   24 A"   68 A'   25 A"                 
  1.359   1.369   1.444   1.450   1.499   1.589   1.631   1.766
 26 A"   69 A'   27 A"   70 A'   71 A'   72 A'   73 A'   74 A'                 
  1.802   1.849   1.912   1.937   2.011   2.043   2.118   2.184
 28 A"   75 A'   76 A'   29 A"   30 A"   77 A'   78 A'   79 A'                 
  2.246   2.247   2.372   2.461   2.615   2.624   2.637   2.807
 80 A'   31 A"   81 A'   82 A'   83 A'   32 A"   84 A'   33 A"                 
  2.958   3.169   3.289   3.684   3.744   3.803   3.948   3.990
 85 A'   86 A'   87 A'   88 A'   34 A"   89 A'   35 A"   36 A"                 
  4.003   4.029   4.054   4.191   4.359   4.780   6.269   6.367
 90 A'   91 A'   37 A"   92 A'   93 A'   94 A'   38 A"   95 A'                 
  6.558   6.686   7.526   7.566   7.663   9.729  23.422  24.128
 96 A'   97 A'   39 A"   98 A'   99 A'  100 A'  101 A'  102 A'                 
 25.794  25.892  26.351  47.884  66.727 215.711 289.721 289.761
 40 A"  103 A'  104 A'  105 A'  106 A'  107 A'   41 A"  108 A'                 
289.8841020.673
109 A'  110 A'                                                                 
 --------------------------------------------------------------

          Ground-State Mulliken Net Atomic Charges

     Atom                 Charge (a.u.)
  ----------------------------------------
      1 Br                   -0.029554
      2 C                    -0.083516
      3 C                    -0.248876
      4 H                     0.216528
      5 F                    -0.052846
      6 Cl                    0.198265
  ----------------------------------------
  Sum of atomic charges =    -0.000000

 -----------------------------------------------------------------
                    Cartesian Multipole Moments
 -----------------------------------------------------------------
    Charge (ESU x 10^10)
                -0.0000
    Dipole Moment (Debye)
         X       0.6634      Y      -1.3791      Z       0.0000
       Tot       1.5304
    Quadrupole Moments (Debye-Ang)
        XX     -47.3342     XY       0.3011     YY     -47.2678
        XZ       0.0000     YZ       0.0000     ZZ     -48.4551
    Octopole Moments (Debye-Ang^2)
       XXX      49.2910    XXY       1.3973    XYY      12.9503
       YYY      -1.5528    XXZ      -0.0000    XYZ       0.0000
       YYZ      -0.0000    XZZ      14.1676    YZZ       2.5547
       ZZZ      -0.0000
    Hexadecapole Moments (Debye-Ang^3)
      XXXX    -946.1276   XXXY     -27.4811   XXYY    -196.2412
      XYYY      -7.7880   YYYY    -156.0509   XXXZ       0.0000
      XXYZ       0.0000   XYYZ       0.0000   YYYZ       0.0000
      XXZZ    -181.8565   XYZZ      -4.5091   YYZZ     -36.2668
      XZZZ       0.0000   YZZZ       0.0000   ZZZZ     -55.2061
 -----------------------------------------------------------------
 Calculating MO derivatives via CPSCF
   1         3          18      0.133950    0.035928
   2         3          18      0.016212    0.004584
   3         3          18      0.002000    0.000862
   4        19           2      0.000093    0.000076
   5        21           0      0.000000    0.000000    Roots Converged
 Time for AOints: 7.5 s (CPU) 7.5 s (wall)
 ------------------------------------------------------------------------------
                     AOints        : Timing summary (seconds)
 ------------------------------------------------------------------------------
     job step          cpu (% of tot)      sys (% of tot)     wall (% of tot)
 ------------------------------------------------------------------------------
  cpscf_lag         0.7109E+02 (53.4)   0.1220E-03 (22.6)   0.7117E+02 (53.4)
  iterzp            0.5444E+02 (40.9)   0.4170E-03 (77.4)   0.5448E+02 (40.9)
  make_fx           0.0000E+00 ( 0.0)   0.0000E+00 ( 0.0)   0.0000E+00 ( 0.0)
  AOints            0.7498E+01 ( 5.6)   0.0000E+00 ( 0.0)   0.7505E+01 ( 5.6)
 ------------------------------------------------------------------------------
   Grand Totals     0.1332E+03          0.5390E-03          0.1333E+03
 ------------------------------------------------------------------------------
 Calculating analytic Hessian of the SCF energy
 Polarizability Matrix (a.u.)
            1           2           3
    1 -88.7962827  -2.2952454   0.0000000
    2  -2.2952454 -45.7395990   0.0000000
    3   0.0000000   0.0000000 -35.2280249

 Direct stationary perturbation theory relativistic correction:

 rels  =      17.637352824231
 relv  =     -59.835652277267
 rel2e =       9.605842476163
 E_rel =     -32.592456976872

 Hessian of the SCF Energy
            1           2           3           4           5           6
    1   0.2076722  -0.0404199  -0.0000000  -0.1548552   0.0088754  -0.0000000
    2  -0.0404199   0.0387964   0.0000000   0.0188208  -0.0273493   0.0000000
    3  -0.0000000   0.0000000   0.0081588   0.0000000   0.0000000  -0.0182842
    4  -0.1548552   0.0188208   0.0000000   0.5724373   0.1926968   0.0000000
    5   0.0088754  -0.0273493   0.0000000   0.1926968   0.6647886   0.0000000
    6  -0.0000000   0.0000000  -0.0182842   0.0000000   0.0000000   0.0955734
    7  -0.0290715  -0.0076717   0.0000000  -0.3160463  -0.2452848  -0.0000000
    8   0.0068530   0.0056181  -0.0000000  -0.2227366  -0.2970954  -0.0000000
    9   0.0000000  -0.0000000   0.0044477  -0.0000000  -0.0000000  -0.0457179
   10  -0.0014538  -0.0006427  -0.0000000   0.0087791  -0.0204007   0.0000000
   11   0.0002954   0.0007995  -0.0000000   0.0073862  -0.0141454  -0.0000000
   12   0.0000000  -0.0000000  -0.0022796  -0.0000000  -0.0000000  -0.0018511
   13  -0.0189595   0.0319097  -0.0000000  -0.0674594   0.0485121  -0.0000000
   14   0.0255735  -0.0178305   0.0000000   0.0131173  -0.3291025   0.0000000
   15  -0.0000000   0.0000000   0.0038562  -0.0000000  -0.0000000  -0.0375331
   16  -0.0033322  -0.0019962  -0.0000000  -0.0428555   0.0156013   0.0000000
   17  -0.0011775  -0.0000343  -0.0000000  -0.0092845   0.0029040   0.0000000
   18  -0.0000000  -0.0000000   0.0041011   0.0000000   0.0000000   0.0078130
            7           8           9          10          11          12
    1  -0.0290715   0.0068530   0.0000000  -0.0014538   0.0002954   0.0000000
    2  -0.0076717   0.0056181  -0.0000000  -0.0006427   0.0007995  -0.0000000
    3   0.0000000  -0.0000000   0.0044477  -0.0000000  -0.0000000  -0.0022796
    4  -0.3160463  -0.2227366  -0.0000000   0.0087791   0.0073862  -0.0000000
    5  -0.2452848  -0.2970954  -0.0000000  -0.0204007  -0.0141454  -0.0000000
    6  -0.0000000  -0.0000000  -0.0457179   0.0000000  -0.0000000  -0.0018511
    7   0.5606468   0.1468984   0.0000000  -0.0527202   0.0506313   0.0000000
    8   0.1468984   0.7544805   0.0000000   0.0591036  -0.3515654   0.0000000
    9   0.0000000   0.0000000   0.0800871   0.0000000   0.0000000  -0.0280993
   10  -0.0527202   0.0591036   0.0000000   0.0667121  -0.0570260  -0.0000000
   11   0.0506313  -0.3515654   0.0000000  -0.0570260   0.3617344   0.0000000
   12   0.0000000   0.0000000  -0.0280993  -0.0000000   0.0000000   0.0197601
   13   0.0087219  -0.0270825  -0.0000000  -0.0030984  -0.0022645   0.0000000
   14   0.0178581  -0.0602002  -0.0000000  -0.0047187   0.0006877   0.0000000
   15   0.0000000   0.0000000   0.0078675  -0.0000000   0.0000000   0.0101658
   16  -0.1715307   0.0369641  -0.0000000  -0.0182188   0.0009776  -0.0000000
   17   0.0375688  -0.0512376  -0.0000000   0.0236845   0.0024892  -0.0000000
   18  -0.0000000  -0.0000000  -0.0185851  -0.0000000  -0.0000000   0.0023041
           13          14          15          16          17          18
    1  -0.0189595   0.0255735  -0.0000000  -0.0033322  -0.0011775  -0.0000000
    2   0.0319097  -0.0178305   0.0000000  -0.0019962  -0.0000343  -0.0000000
    3  -0.0000000   0.0000000   0.0038562  -0.0000000  -0.0000000   0.0041011
    4  -0.0674594   0.0131173  -0.0000000  -0.0428555  -0.0092845   0.0000000
    5   0.0485121  -0.3291025  -0.0000000   0.0156013   0.0029040   0.0000000
    6  -0.0000000   0.0000000  -0.0375331   0.0000000   0.0000000   0.0078130
    7   0.0087219   0.0178581   0.0000000  -0.1715307   0.0375688  -0.0000000
    8  -0.0270825  -0.0602002   0.0000000   0.0369641  -0.0512376  -0.0000000
    9  -0.0000000  -0.0000000   0.0078675  -0.0000000  -0.0000000  -0.0185851
   10  -0.0030984  -0.0047187  -0.0000000  -0.0182188   0.0236845  -0.0000000
   11  -0.0022645   0.0006877   0.0000000   0.0009776   0.0024892  -0.0000000
   12   0.0000000   0.0000000   0.0101658  -0.0000000  -0.0000000   0.0023041
   13   0.0767625  -0.0474362   0.0000000   0.0040329  -0.0036385  -0.0000000
   14  -0.0474362   0.4019300   0.0000000  -0.0043940   0.0045156  -0.0000000
   15   0.0000000   0.0000000   0.0205018  -0.0000000  -0.0000000  -0.0048581
   16   0.0040329  -0.0043940  -0.0000000   0.2319043  -0.0471528   0.0000000
   17  -0.0036385   0.0045156  -0.0000000  -0.0471528   0.0413632   0.0000000
   18  -0.0000000  -0.0000000  -0.0048581   0.0000000   0.0000000   0.0092251
 Gradient time:  CPU 178.42 s  wall 178.58 s
 **********************************************************************
 **                                                                  **
 **                       VIBRATIONAL ANALYSIS                       **
 **                       --------------------                       **
 **                                                                  **
 **        VIBRATIONAL FREQUENCIES (CM**-1) AND NORMAL MODES         **
 **     FORCE CONSTANTS (mDYN/ANGSTROM) AND REDUCED MASSES (AMU)     **
 **                  INFRARED INTENSITIES (KM/MOL)                   **
 **                                                                  **
 **********************************************************************


 Mode:                 1                      2                      3
 Frequency:       175.31                 178.68                 275.92
 Force Cnst:      0.1182                 0.2593                 0.9935
 Red. Mass:       6.5247                13.7838                22.1487
 IR Active:          YES                    YES                    YES
 IR Intens:        0.343                  1.379                  0.375
 Raman Active:       YES                    YES                    YES
               X      Y      Z        X      Y      Z        X      Y      Z
 Br         0.000  0.000 -0.070   -0.068 -0.093 -0.000   -0.232 -0.074  0.000
 C         -0.000 -0.000  0.328    0.037  0.409  0.000    0.038  0.186 -0.000
 C         -0.000 -0.000  0.502    0.088  0.352  0.000    0.359 -0.073 -0.000
 H         -0.000 -0.000  0.774    0.370  0.409  0.000    0.510 -0.039 -0.000
 F         -0.000 -0.000  0.059    0.288  0.449  0.000   -0.389  0.117  0.000
 Cl         0.000  0.000 -0.181   -0.056 -0.308 -0.000    0.583  0.065  0.000
 TransDip   0.000 -0.000  0.019   -0.032  0.020  0.000    0.018 -0.008 -0.000

 Mode:                 4                      5                      6
 Frequency:       349.07                 533.62                 777.23
 Force Cnst:      1.6185                 1.3155                 4.1813
 Red. Mass:      22.5448                 7.8413                11.7480
 IR Active:          YES                    YES                    YES
 IR Intens:        0.587                  0.088                103.918
 Raman Active:       YES                    YES                    YES
               X      Y      Z        X      Y      Z        X      Y      Z
 Br        -0.262  0.147  0.000   -0.000  0.000 -0.015   -0.070  0.009 -0.000
 C          0.061 -0.315 -0.000    0.000 -0.000  0.680    0.623  0.020 -0.000
 C          0.002 -0.229 -0.000    0.000  0.000 -0.311    0.428  0.355 -0.000
 H         -0.050 -0.242 -0.000   -0.000  0.000 -0.636    0.244  0.333  0.000
 F          0.788 -0.226  0.000   -0.000 -0.000 -0.189   -0.093 -0.304  0.000
 Cl         0.143 -0.015  0.000    0.000  0.000  0.029   -0.158  0.006  0.000
 TransDip  -0.025 -0.000 -0.000    0.000 -0.000 -0.010    0.324  0.044  0.000

 Mode:                 7                      8                      9
 Frequency:       791.92                 817.24                1074.45
 Force Cnst:      0.4572                 2.9325                 2.3812
 Red. Mass:       1.2372                 7.4523                 3.5009
 IR Active:          YES                    YES                    YES
 IR Intens:       29.619                 32.724                149.172
 Raman Active:       YES                    YES                    YES
               X      Y      Z        X      Y      Z        X      Y      Z
 Br         0.000 -0.000 -0.002    0.008  0.005  0.000   -0.011  0.002  0.000
 C         -0.000 -0.000  0.021   -0.016 -0.061 -0.000    0.279 -0.245 -0.000
 C         -0.000  0.000 -0.140   -0.427  0.494  0.000   -0.083 -0.041  0.000
 H         -0.000  0.000  0.990   -0.510  0.492 -0.000   -0.873 -0.207 -0.000
 F          0.000  0.000  0.019   -0.021 -0.189 -0.000   -0.049  0.213 -0.000
 Cl         0.000 -0.000  0.006    0.161 -0.072 -0.000    0.010 -0.017  0.000
 TransDip  -0.000 -0.000  0.174   -0.176  0.049 -0.000    0.172 -0.351 -0.000

 Mode:                10                     11                     12
 Frequency:      1291.95                1697.54                3256.02
 Force Cnst:      1.3788                16.7403                 6.8327
 Red. Mass:       1.4020                 9.8599                 1.0939
 IR Active:          YES                    YES                    YES
 IR Intens:       20.097                 56.532                 15.648
 Raman Active:       YES                    YES                    YES
               X      Y      Z        X      Y      Z        X      Y      Z
 Br        -0.001  0.001 -0.000   -0.007 -0.000  0.000   -0.000  0.000 -0.000
 C          0.049 -0.143 -0.000    0.439  0.511  0.000    0.005  0.003  0.000
 C         -0.087  0.013  0.000   -0.469 -0.343 -0.000    0.010 -0.088 -0.000
 H          0.961  0.205 -0.000    0.340 -0.291 -0.000   -0.182  0.979  0.000
 F         -0.015  0.052  0.000    0.002 -0.091 -0.000    0.000  0.001 -0.000
 Cl        -0.004  0.009 -0.000    0.014  0.001  0.000   -0.000  0.000  0.000
 TransDip  -0.005 -0.143 -0.000    0.053  0.235  0.000    0.097  0.081  0.000

 STANDARD THERMODYNAMIC QUANTITIES AT   298.15 K  AND     1.00 ATM

   This Molecule has  0 Imaginary Frequencies
   Zero point vibrational energy:       16.038 kcal/mol

   Atom    1 Element Br Has Mass   78.91830
   Atom    2 Element C  Has Mass   12.00000
   Atom    3 Element C  Has Mass   12.00000
   Atom    4 Element H  Has Mass    1.00783
   Atom    5 Element F  Has Mass   18.99840
   Atom    6 Element Cl Has Mass   34.96885
   Molecular Mass:   157.893380 amu
   Principal axes and moments of inertia in amu*Bohr^2:
                             1           2           3
    Eigenvalues --      214.76508  1845.03015  2059.79523
          X               0.99995     0.00960     0.00000
          Y              -0.00960     0.99995     0.00000
          Z              -0.00000    -0.00000     1.00000
   Rotational Symmetry Number is   1
   The Molecule is an Asymmetric Top
   Translational Enthalpy:        0.889 kcal/mol
   Rotational Enthalpy:           0.889 kcal/mol
   Vibrational Enthalpy:         17.601 kcal/mol
   gas constant (RT):             0.592 kcal/mol
   Translational Entropy:        41.079  cal/mol.K
   Rotational Entropy:           28.192  cal/mol.K
   Vibrational Entropy:           8.765  cal/mol.K

   Total Enthalpy:               19.971 kcal/mol
   Total Entropy:                78.036  cal/mol.K

 ======================================================================

 STANDARD THERMODYNAMIC QUANTITIES FOR ANHARMONIC VIBRATION -- TOSH

   Zero point vibrational energy: ************ kcal/mol

   Vibrational Enthalpy:       Infinity kcal/mol
   Vibrational Entropy:             NaN  cal/mol.K

   Total Enthalpy:             Infinity kcal/mol
   Total Entropy:                   NaN  cal/mol.K

 ======================================================================

 STANDARD THERMODYNAMIC QUANTITIES FOR ANHARMONIC VIBRATION -- VPT2

   Zero point vibrational energy: ************ kcal/mol

   Vibrational Enthalpy:       Infinity kcal/mol
   Vibrational Entropy:             NaN  cal/mol.K

   Total Enthalpy:             Infinity kcal/mol
   Total Entropy:                   NaN  cal/mol.K

 ======================================================================

Archival summary:
1\1\TWL01\FREQ\ProcedureUnspecified\BasisUnspecified\r1l1121\taweetha\TueAug2823:12:152018TueAug2823:12:152018\0\\#,FREQ,ProcedureUnspecified,BasisUnspecified,\\0,1\Br\C,1,1.89055\C,2,1.32689,1,123.153\H,3,1.07765,2,121.712,1,-0,0\F,2,1.32993,1,113.315,3,180,0\Cl,3,1.73515,2,122.694,1,180,0\\\@

 Total job time:  191.00s(wall), 190.81s(cpu) 
 Tue Aug 28 23:12:15 2018

        *************************************************************
        *                                                           *
        *  Thank you very much for using Q-Chem.  Have a nice day.  *
        *                                                           *
        *************************************************************
