# Supplementary material for: Geometric and energetic data from ab initio calculations of haloethene, haloimine, halomethylenephosphine, haloiminophosphine, halodiazene, halodiphosphene and halocyclopropane
Source: Data Brief. 2019 Nov 2;27:104738. doi: 10.1016/j.dib.2019.104738 (PMC6861602; doi:10.1016/j.dib.2019.104738)
Supplement: Multimedia component 2 [file mmc2.zip › CC/B3LYP/ClHCCFCl.out]

Q-Chem Developer Version!
                  Welcome to Q-Chem
     A Quantum Leap Into The Future Of Chemistry


 Q-Chem 5.1, Q-Chem, Inc., Pleasanton, CA (2018)

 Yihan Shao,  Zhengting Gan,  E. Epifanovsky,  A. T. B. Gilbert,  M. Wormit,  
 J. Kussmann,  A. W. Lange,  A. Behn,  Jia Deng,  Xintian Feng,  D. Ghosh,  
 M. Goldey,  P. R. Horn,  L. D. Jacobson,  I. Kaliman,  T. Kus,  A. Landau,  
 Jie Liu,  E. I. Proynov,  R. M. Richard,  R. P. Steele,  E. J. Sundstrom,  
 H. L. Woodcock III,  P. M. Zimmerman,  D. Zuev,  B. Albrecht,  E. Alguire,  
 S. A. Baeppler,  D. Barton,  Z. Benda,  Y. A. Bernard,  E. J. Berquist,  
 K. B. Bravaya,  H. Burton,  D. Casanova,  Chun-Min Chang,  Yunqing Chen,  
 A. Chien,  K. D. Closser,  M. P. Coons,  S. Coriani,  S. Dasgupta,  
 A. L. Dempwolff,  M. Diedenhofen,  Hainam Do,  R. G. Edgar,  Po-Tung Fang,  
 S. Faraji,  S. Fatehi,  Qingguo Feng,  K. D. Fenk,  J. Fosso-Tande,  
 Qinghui Ge,  A. Ghysels,  G. Gidofalvi,  J. Gomes,  J. Gonthier,  A. Gunina,  
 D. Hait,  M. W. D. Hanson-Heine,  P. H. P. Harbach,  A. W. Hauser,  
 J. E. Herr,  E. G. Hohenstein,  Z. C. Holden,  Kerwin Hui,  B. C. Huynh,  
 T.-C. Jagau,  Hyunjun Ji,  B. Kaduk,  K. Khistyaev,  Jaehoon Kim,  
 P. Klunzinger,  K. Koh,  D. Kosenkov,  L. Koulias,  T. Kowalczyk,  
 C. M. Krauter,  A. Kunitsa,  Ka Un Lao,  A. Laurent,  K. V. Lawler,  
 Joonho Lee,  D. Lefrancois,  S. Lehtola,  D. S. Levine,  Yi-Pei Li,  
 You-Sheng Lin,  Fenglai Liu,  E. Livshits,  A. Luenser,  P. Manohar,  
 E. Mansoor,  S. F. Manzer,  Shan-Ping Mao,  Yuezhi Mao,  N. Mardirossian,  
 A. V. Marenich,  T. Markovich,  L. A. Martinez-Martinez,  S. A. Maurer,  
 N. J. Mayhall,  S. C. McKenzie,  J.-M. Mewes,  A. F. Morrison,  
 J. W. Mullinax,  K. Nanda,  T. S. Nguyen-Beck,  R. Olivares-Amaya,  
 J. A. Parkhill,  T. M. Perrine,  F. Plasser,  P. Pokhilko,  S. Prager,  
 A. Prociuk,  E. Ramos,  D. R. Rehn,  F. Rob,  M. Schneider,  N. Sergueev,  
 S. M. Sharada,  S. Sharma,  D. W. Small,  T. Stauch,  T. Stein,  
 Yu-Chuan Su,  A. J. W. Thom,  A. Tkatchenko,  T. Tsuchimochi,  N. M. Tubman,  
 L. Vogt,  M. L. Vidal,  O. Vydrov,  M. A. Watson,  J. Wenzel,  
 M. de Wergifosse,  T. A. Wesolowski,  A. White,  J. Witte,  A. Yamada,  
 Jun Yang,  K. Yao,  S. Yeganeh,  S. R. Yost,  Zhi-Qiang You,  A. Zech,  
 Igor Ying Zhang,  Xing Zhang,  Yan Zhao,  Ying Zhu,  B. R. Brooks,  
 G. K. L. Chan,  C. J. Cramer,  M. S. Gordon,  W. J. Hehre,  A. Klamt,  
 M. W. Schmidt,  C. D. Sherrill,  D. G. Truhlar,  A. Aspuru-Guzik,  R. Baer,  
 A. T. Bell,  N. A. Besley,  Jeng-Da Chai,  A. E. DePrince, III,  
 R. A. DiStasio Jr.,  A. Dreuw,  B. D. Dunietz,  T. R. Furlani,  
 Chao-Ping Hsu,  Yousung Jung,  Jing Kong,  D. S. Lambrecht,  WanZhen Liang,  
 C. Ochsenfeld,  V. A. Rassolov,  L. V. Slipchenko,  J. E. Subotnik,  
 T. Van Voorhis,  J. M. Herbert,  A. I. Krylov,  P. M. W. Gill,  M. Head-Gordon

 Contributors to earlier versions of Q-Chem not listed above: 
 R. D. Adamson,  B. Austin,  J. Baker,  G. J. O. Beran,  K. Brandhorst,  
 S. T. Brown,  E. F. C. Byrd,  A. K. Chakraborty,  C.-L. Cheng,  
 Siu Hung Chien,  D. M. Chipman,  D. L. Crittenden,  H. Dachsel,  
 R. J. Doerksen,  A. D. Dutoi,  L. Fusti-Molnar,  W. A. Goddard III,  
 A. Golubeva-Zadorozhnaya,  S. R. Gwaltney,  G. Hawkins,  A. Heyden,  
 S. Hirata,  G. Kedziora,  F. J. Keil,  C. Kelley,  Jihan Kim,  R. A. King,  
 R. Z. Khaliullin,  P. P. Korambath,  W. Kurlancheek,  A. M. Lee,  M. S. Lee,  
 S. V. Levchenko,  Ching Yeh Lin,  D. Liotard,  R. C. Lochan,  I. Lotan,  
 P. E. Maslen,  N. Nair,  D. P. O'Neill,  D. Neuhauser,  E. Neuscamman,  
 C. M. Oana,  R. Olson,  B. Peters,  R. Peverati,  P. A. Pieniazek,  
 Y. M. Rhee,  J. Ritchie,  M. A. Rohrdanz,  E. Rosta,  N. J. Russ,  
 H. F. Schaefer III,  N. E. Schultz,  N. Shenvi,  A. C. Simmonett,  A. Sodt,  
 D. Stuck,  K. S. Thanthiriwatte,  V. Vanovschi,  Tao Wang,  A. Warshel,  
 C. F. Williams,  Q. Wu,  X. Xu,  W. Zhang

 Please cite Q-Chem as follows:
 Y. Shao et al., Mol. Phys. 113, 184-215 (2015)
 DOI: 10.1080/00268976.2014.952696

 Q-Chem 5.1.1 for Intel X86 EM64T Linux

 Parts of Q-Chem use Armadillo 8.300.2 (Tropical Shenanigans).
 http://arma.sourceforge.net/

 Q-Chem begins on Tue Aug 28 23:12:15 2018  

Host: 
0

     Scratch files written to /scratch/taweetham/qchem28383//
Input Ideriv = 2
Curr. Ideriv = -1
Max.  Ideriv = 2

Checking the input file for inconsistencies... 	...done.

--------------------------------------------------------------
User input:
--------------------------------------------------------------
ClFHCl.inp
$molecule
0 1
Cl
C  1 1.728523
C  2 1.327122 1 123.466435
H  3 1.077954 2 121.487502 1 -0.000000 0
F  2 1.329099 1 112.921778 3 -180.000000 0
Cl 3 1.733853 2 122.660828 1 -180.000000 0
$end

$rem
   JOB_TYPE		OPTIMIZATION
   BASIS		6-311++G**
   EXCHANGE		B3LYP
$end

--------------------------------------------------------------
 ----------------------------------------------------------------
             Standard Nuclear Orientation (Angstroms)
    I     Atom           X                Y                Z
 ----------------------------------------------------------------
    1      Cl      2.1072013856    -0.3629582743    -0.0000000000
    2      C       0.4587489591     0.1570382247     0.0000000000
    3      C      -0.5722404319    -0.6786134244    -0.0000000000
    4      H      -0.4308223989    -1.7472507651    -0.0000000000
    5      F       0.3333430264     1.4802077165     0.0000000000
    6      Cl     -2.2182787975    -0.1338162837    -0.0000000000
 ----------------------------------------------------------------
 Molecular Point Group                 Cs    NOp =  2
 Largest Abelian Subgroup              Cs    NOp =  2
 Nuclear Repulsion Energy =   256.9817102468 hartrees
 There are       28 alpha and       28 beta electrons
 Requested basis set is 6-311++G(d,p)
 There are 49 shells and 133 basis functions

 Total QAlloc Memory Limit   2000 MB
 Mega-Array Size       188 MB
 MEM_STATIC part       192 MB
 A cutoff of  1.0D-11 yielded   1082 shell pairs
 There are      8464 function pairs (      9126 Cartesian)
 Smallest overlap matrix eigenvalue = 4.83E-05

 Scale SEOQF with 1.000000e-01/1.000000e-01/1.000000e-01

 Standard Electronic Orientation quadrupole field applied
 Nucleus-field energy     =     0.0000000079 hartrees
 Guess from superposition of atomic densities
 Warning:  Energy on first SCF cycle will be non-variational
 SAD guess density has 56.000000 electrons

 -----------------------------------------------------------------------
  General SCF calculation program by
  Eric Jon Sundstrom, Paul Horn, Yuezhi Mao, Dmitri Zuev, Alec White,
  David Stuck, Shaama M.S., Shane Yost, Joonho Lee, David Small,
  Daniel Levine, Susi Lehtola, Hugh Burton, Evgeny Epifanovsky
 -----------------------------------------------------------------------
 Exchange:     0.2000 Hartree-Fock + 0.0800 Slater + 0.7200 B88
 Correlation:  0.1900 VWN1RPA + 0.8100 LYP
 Using SG-1 standard quadrature grid
 A restricted SCF calculation will be
 performed using DIIS
 SCF converges when DIIS error is below 1.0e-08
 ---------------------------------------
  Cycle       Energy         DIIS error
 ---------------------------------------
    1   -1097.9386411996      4.71e-02  
    2   -1097.0836203432      4.45e-03  
    3   -1097.0320017731      6.62e-03  
    4   -1097.1175977871      1.11e-03  
    5   -1097.1200897173      3.97e-04  
    6   -1097.1203156461      1.16e-04  
    7   -1097.1203342441      2.44e-05  
    8   -1097.1203351839      1.03e-05  
    9   -1097.1203354091      1.70e-06  
   10   -1097.1203354148      4.43e-07  
   11   -1097.1203354151      1.19e-07  
   12   -1097.1203354152      3.22e-08  
   13   -1097.1203354152      4.84e-09  Convergence criterion met
 ---------------------------------------
 SCF time:   CPU 16.49s  wall 17.00s 
 SCF   energy in the final basis set =    -1097.1203354152
 Total energy in the final basis set =    -1097.1203354152

 --------------------------------------------------------------
             Orbital Energies (a.u.) and Symmetries
 --------------------------------------------------------------

 Alpha MOs, Restricted
 -- Occupied --                  
-101.59 -101.58  -24.74  -10.34  -10.26   -9.51   -9.49   -7.27
  1 A'    2 A'    3 A'    4 A'    5 A'    6 A'    7 A'    8 A'                 
 -7.263  -7.263  -7.259  -7.248  -7.248  -1.282  -0.919  -0.890
  1 A"    9 A'   10 A'    2 A"   11 A'   12 A'   13 A'   14 A'                 
 -0.764  -0.637  -0.555  -0.539  -0.519  -0.463  -0.432  -0.396
 15 A'   16 A'   17 A'   18 A'    3 A"   19 A'   20 A'    4 A"                 
 -0.370  -0.359  -0.338  -0.271
  5 A"   21 A'   22 A'    6 A"                                                 
 -- Virtual --                   
 -0.030  -0.026  -0.010   0.011   0.033   0.046   0.053   0.065
  7 A"   23 A'   24 A'   25 A'   26 A'   27 A'    8 A"   28 A'                 
  0.077   0.081   0.085   0.098   0.106   0.109   0.121   0.122
 29 A'   30 A'    9 A"   10 A"   31 A'   32 A'   11 A"   33 A'                 
  0.147   0.159   0.180   0.187   0.229   0.256   0.302   0.303
 34 A'   35 A'   36 A'   37 A'   38 A'   39 A'   40 A'   12 A"                 
  0.311   0.343   0.362   0.409   0.432   0.441   0.442   0.452
 41 A'   42 A'   43 A'   44 A'   45 A'   13 A"   46 A'   14 A"                 
  0.470   0.496   0.522   0.546   0.549   0.619   0.685   0.727
 47 A'   48 A'   15 A"   49 A'   16 A"   50 A'   51 A'   52 A'                 
  0.769   0.772   0.795   0.812   0.829   0.850   0.864   0.905
 53 A'   17 A"   18 A"   54 A'   19 A"   20 A"   55 A'   56 A'                 
  0.913   0.946   1.021   1.083   1.107   1.121   1.142   1.234
 57 A'   58 A'   59 A'   60 A'   21 A"   61 A'   62 A'   22 A"                 
  1.367   1.380   1.444   1.459   1.515   1.593   1.629   1.781
 23 A"   63 A'   64 A'   24 A"   65 A'   66 A'   67 A'   68 A'                 
  1.801   1.868   1.942   1.965   2.120   2.228   2.233   2.253
 25 A"   69 A'   70 A'   26 A"   71 A'   27 A"   72 A'   28 A"                 
  2.280   2.390   2.457   2.466   2.625   2.630   2.662   2.807
 73 A'   74 A'   75 A'   76 A'   29 A"   77 A'   78 A'   30 A"                 
  3.032   3.199   3.305   3.707   3.744   3.810   3.960   4.055
 79 A'   80 A'   81 A'   82 A'   31 A"   83 A'   32 A"   84 A'                 
  4.772   6.268   6.349   6.627   9.701   9.755  23.411  24.113
 85 A'   33 A"   86 A'   87 A'   88 A'   89 A'   90 A'   91 A'                 
 25.767  25.807  25.856  25.937  26.304  26.441  66.720 215.680
 34 A"   35 A"   92 A'   93 A'   94 A'   95 A'   96 A'   97 A'                 
215.741
 98 A'                                                                         

 Beta MOs, Restricted
 -- Occupied --                  
-101.59 -101.58  -24.74  -10.34  -10.26   -9.51   -9.49   -7.27
  1 A'    2 A'    3 A'    4 A'    5 A'    6 A'    7 A'    8 A'                 
 -7.263  -7.263  -7.259  -7.248  -7.248  -1.282  -0.919  -0.890
  1 A"    9 A'   10 A'    2 A"   11 A'   12 A'   13 A'   14 A'                 
 -0.764  -0.637  -0.555  -0.539  -0.519  -0.463  -0.432  -0.396
 15 A'   16 A'   17 A'   18 A'    3 A"   19 A'   20 A'    4 A"                 
 -0.370  -0.359  -0.338  -0.271
  5 A"   21 A'   22 A'    6 A"                                                 
 -- Virtual --                   
 -0.030  -0.026  -0.010   0.011   0.033   0.046   0.053   0.065
  7 A"   23 A'   24 A'   25 A'   26 A'   27 A'    8 A"   28 A'                 
  0.077   0.081   0.085   0.098   0.106   0.109   0.121   0.122
 29 A'   30 A'    9 A"   10 A"   31 A'   32 A'   11 A"   33 A'                 
  0.147   0.159   0.180   0.187   0.229   0.256   0.302   0.303
 34 A'   35 A'   36 A'   37 A'   38 A'   39 A'   40 A'   12 A"                 
  0.311   0.343   0.362   0.409   0.432   0.441   0.442   0.452
 41 A'   42 A'   43 A'   44 A'   45 A'   13 A"   46 A'   14 A"                 
  0.470   0.496   0.522   0.546   0.549   0.619   0.685   0.727
 47 A'   48 A'   15 A"   49 A'   16 A"   50 A'   51 A'   52 A'                 
  0.769   0.772   0.795   0.812   0.829   0.850   0.864   0.905
 53 A'   17 A"   18 A"   54 A'   19 A"   20 A"   55 A'   56 A'                 
  0.913   0.946   1.021   1.083   1.107   1.121   1.142   1.234
 57 A'   58 A'   59 A'   60 A'   21 A"   61 A'   62 A'   22 A"                 
  1.367   1.380   1.444   1.459   1.515   1.593   1.629   1.781
 23 A"   63 A'   64 A'   24 A"   65 A'   66 A'   67 A'   68 A'                 
  1.801   1.868   1.942   1.965   2.120   2.228   2.233   2.253
 25 A"   69 A'   70 A'   26 A"   71 A'   27 A"   72 A'   28 A"                 
  2.280   2.390   2.457   2.466   2.625   2.630   2.662   2.807
 73 A'   74 A'   75 A'   76 A'   29 A"   77 A'   78 A'   30 A"                 
  3.032   3.199   3.305   3.707   3.744   3.810   3.960   4.055
 79 A'   80 A'   81 A'   82 A'   31 A"   83 A'   32 A"   84 A'                 
  4.772   6.268   6.349   6.627   9.701   9.755  23.411  24.113
 85 A'   33 A"   86 A'   87 A'   88 A'   89 A'   90 A'   91 A'                 
 25.767  25.807  25.856  25.937  26.304  26.441  66.720 215.680
 34 A"   35 A"   92 A'   93 A'   94 A'   95 A'   96 A'   97 A'                 
215.741
 98 A'                                                                         
 --------------------------------------------------------------

          Ground-State Mulliken Net Atomic Charges

     Atom                 Charge (a.u.)
  ----------------------------------------
      1 Cl                    0.287608
      2 C                    -0.308611
      3 C                    -0.341639
      4 H                     0.189599
      5 F                    -0.028632
      6 Cl                    0.201675
  ----------------------------------------
  Sum of atomic charges =    -0.000000

 -----------------------------------------------------------------
                    Cartesian Multipole Moments
 -----------------------------------------------------------------
    Charge (ESU x 10^10)
                -0.0000
    Dipole Moment (Debye)
         X       0.4109      Y      -1.3866      Z      -0.0000
       Tot       1.4462
    Quadrupole Moments (Debye-Ang)
        XX     -41.9956     XY      -0.3188     YY     -41.2102
        XZ       0.0000     YZ       0.0000     ZZ     -42.5630
    Octopole Moments (Debye-Ang^2)
       XXX       5.7966    XXY       3.4212    XYY      -0.0694
       YYY       2.4617    XXZ      -0.0000    XYZ       0.0000
       YYZ      -0.0000    XZZ       1.2870    YZZ       3.9197
       ZZZ      -0.0000
    Hexadecapole Moments (Debye-Ang^3)
      XXXX    -724.9069   XXXY     -13.9080   XXYY    -154.3361
      XYYY       2.3921   YYYY    -142.4942   XXXZ      -0.0000
      XXYZ       0.0000   XYYZ      -0.0000   YYYZ       0.0000
      XXZZ    -140.5409   XYZZ       0.5947   YYZZ     -33.0926
      XZZZ       0.0000   YZZZ       0.0000   ZZZZ     -47.0984
 -----------------------------------------------------------------
 Calculating analytic gradient of the SCF energy
 Gradient of SCF Energy
            1           2           3           4           5           6
    1  -0.0000345   0.0001150   0.0000268   0.0000334   0.0000594  -0.0002001
    2  -0.0000282   0.0001011  -0.0002178  -0.0000125   0.0000362   0.0001211
    3  -0.0000000  -0.0000000   0.0000000  -0.0000000   0.0000000  -0.0000000
 Max gradient component =       2.178E-04
 RMS gradient           =       8.640E-05
 Gradient time:  CPU 4.44 s  wall 4.45 s
 Geometry Optimization Parameters
   NAtoms,    NIC,     NZ,  NCons,   NDum,   NFix, NCnnct, MaxDiis
        6      27       6       0       0       0       0       0


** GEOMETRY OPTIMIZATION IN DELOCALIZED INTERNAL COORDINATES **
   Searching for a Minimum

   Optimization Cycle:   1

                       Coordinates (Angstroms)
     ATOM                X               Y               Z
      1  Cl        2.1072013856   -0.3629582743    0.0000000000
      2  C         0.4587489591    0.1570382247    0.0000000000
      3  C        -0.5722404319   -0.6786134244    0.0000000000
      4  H        -0.4308223989   -1.7472507651    0.0000000000
      5  F         0.3333430264    1.4802077165    0.0000000000
      6  Cl       -2.2182787975   -0.1338162837    0.0000000000
   Point Group: cs    Number of degrees of freedom:     9


   Energy is  -1097.120335415


 Attempting to Generate Delocalized Internal Coordinates

  9 Hessian modes will be used to form the next step
  Hessian Eigenvalues:
     0.160000    0.220000    0.250000    0.250000    0.321058    0.326652
     0.362427    0.597190    0.601906

 Minimum Search - Taking Simple RFO Step
 Searching for Lamda that Minimizes Along All modes
 Value Taken    Lamda =   0.00000000
 Step Taken.  Stepsize is  0.000978

                             Maximum     Tolerance    Cnvgd?
         Gradient           0.000219      0.000300     YES
         Displacement       0.000693      0.001200     YES
         Energy change     *********      0.000001      NO


                       Distance Matrix (Angstroms)
             Cl(  1)   C (  2)   C (  3)   H (  4)   F (  5)
   C (  2)  1.728523
   C (  3)  2.697971  1.327122
   H (  4)  2.890991  2.101822  1.077954
   F (  5)  2.558092  1.329099  2.341066  3.316691
   Cl(  6)  4.331545  2.692782  1.733853  2.407939  3.019246

 Final energy is   -1097.1203354151639     


 ******************************
 **  OPTIMIZATION CONVERGED  **
 ******************************

                       Coordinates (Angstroms)
     ATOM                X               Y               Z
      1  Cl        2.1072013856   -0.3629582743    0.0000000000
      2  C         0.4587489591    0.1570382247    0.0000000000
      3  C        -0.5722404319   -0.6786134244    0.0000000000
      4  H        -0.4308223989   -1.7472507651    0.0000000000
      5  F         0.3333430264    1.4802077165    0.0000000000
      6  Cl       -2.2182787975   -0.1338162837    0.0000000000

Z-matrix Print:
$molecule
0 1
Cl
C  1 1.728523
C  2 1.327122 1 123.466435
H  3 1.077954 2 121.487502 1 -0.000000 0
F  2 1.329099 1 112.921778 3 -180.000000 0
Cl 3 1.733853 2 122.660828 1 -180.000000 0
$end


 --------------------------------------------------------------
             Orbital Energies (a.u.) and Symmetries
 --------------------------------------------------------------

 Alpha MOs, Restricted
 -- Occupied --                  
-101.59 -101.58  -24.74  -10.34  -10.26   -9.51   -9.49   -7.27
  1 A'    2 A'    3 A'    4 A'    5 A'    6 A'    7 A'    8 A'                 
 -7.263  -7.263  -7.259  -7.248  -7.248  -1.282  -0.919  -0.890
  1 A"    9 A'   10 A'    2 A"   11 A'   12 A'   13 A'   14 A'                 
 -0.764  -0.637  -0.555  -0.539  -0.519  -0.463  -0.432  -0.396
 15 A'   16 A'   17 A'   18 A'    3 A"   19 A'   20 A'    4 A"                 
 -0.370  -0.359  -0.338  -0.271
  5 A"   21 A'   22 A'    6 A"                                                 
 -- Virtual --                   
 -0.030  -0.026  -0.010   0.011   0.033   0.046   0.053   0.065
  7 A"   23 A'   24 A'   25 A'   26 A'   27 A'    8 A"   28 A'                 
  0.077   0.081   0.085   0.098   0.106   0.109   0.121   0.122
 29 A'   30 A'    9 A"   10 A"   31 A'   32 A'   11 A"   33 A'                 
  0.147   0.159   0.180   0.187   0.229   0.256   0.302   0.303
 34 A'   35 A'   36 A'   37 A'   38 A'   39 A'   40 A'   12 A"                 
  0.311   0.343   0.362   0.409   0.432   0.441   0.442   0.452
 41 A'   42 A'   43 A'   44 A'   45 A'   13 A"   46 A'   14 A"                 
  0.470   0.496   0.522   0.546   0.549   0.619   0.685   0.727
 47 A'   48 A'   15 A"   49 A'   16 A"   50 A'   51 A'   52 A'                 
  0.769   0.772   0.795   0.812   0.829   0.850   0.864   0.905
 53 A'   17 A"   18 A"   54 A'   19 A"   20 A"   55 A'   56 A'                 
  0.913   0.946   1.021   1.083   1.107   1.121   1.142   1.234
 57 A'   58 A'   59 A'   60 A'   21 A"   61 A'   62 A'   22 A"                 
  1.367   1.380   1.444   1.459   1.515   1.593   1.629   1.781
 23 A"   63 A'   64 A'   24 A"   65 A'   66 A'   67 A'   68 A'                 
  1.801   1.868   1.942   1.965   2.120   2.228   2.233   2.253
 25 A"   69 A'   70 A'   26 A"   71 A'   27 A"   72 A'   28 A"                 
  2.280   2.390   2.457   2.466   2.625   2.630   2.662   2.807
 73 A'   74 A'   75 A'   76 A'   29 A"   77 A'   78 A'   30 A"                 
  3.032   3.199   3.305   3.707   3.744   3.810   3.960   4.055
 79 A'   80 A'   81 A'   82 A'   31 A"   83 A'   32 A"   84 A'                 
  4.772   6.268   6.349   6.627   9.701   9.755  23.411  24.113
 85 A'   33 A"   86 A'   87 A'   88 A'   89 A'   90 A'   91 A'                 
 25.767  25.807  25.856  25.937  26.304  26.441  66.720 215.680
 34 A"   35 A"   92 A'   93 A'   94 A'   95 A'   96 A'   97 A'                 
215.741
 98 A'                                                                         

 Beta MOs, Restricted
 -- Occupied --                  
-101.59 -101.58  -24.74  -10.34  -10.26   -9.51   -9.49   -7.27
  1 A'    2 A'    3 A'    4 A'    5 A'    6 A'    7 A'    8 A'                 
 -7.263  -7.263  -7.259  -7.248  -7.248  -1.282  -0.919  -0.890
  1 A"    9 A'   10 A'    2 A"   11 A'   12 A'   13 A'   14 A'                 
 -0.764  -0.637  -0.555  -0.539  -0.519  -0.463  -0.432  -0.396
 15 A'   16 A'   17 A'   18 A'    3 A"   19 A'   20 A'    4 A"                 
 -0.370  -0.359  -0.338  -0.271
  5 A"   21 A'   22 A'    6 A"                                                 
 -- Virtual --                   
 -0.030  -0.026  -0.010   0.011   0.033   0.046   0.053   0.065
  7 A"   23 A'   24 A'   25 A'   26 A'   27 A'    8 A"   28 A'                 
  0.077   0.081   0.085   0.098   0.106   0.109   0.121   0.122
 29 A'   30 A'    9 A"   10 A"   31 A'   32 A'   11 A"   33 A'                 
  0.147   0.159   0.180   0.187   0.229   0.256   0.302   0.303
 34 A'   35 A'   36 A'   37 A'   38 A'   39 A'   40 A'   12 A"                 
  0.311   0.343   0.362   0.409   0.432   0.441   0.442   0.452
 41 A'   42 A'   43 A'   44 A'   45 A'   13 A"   46 A'   14 A"                 
  0.470   0.496   0.522   0.546   0.549   0.619   0.685   0.727
 47 A'   48 A'   15 A"   49 A'   16 A"   50 A'   51 A'   52 A'                 
  0.769   0.772   0.795   0.812   0.829   0.850   0.864   0.905
 53 A'   17 A"   18 A"   54 A'   19 A"   20 A"   55 A'   56 A'                 
  0.913   0.946   1.021   1.083   1.107   1.121   1.142   1.234
 57 A'   58 A'   59 A'   60 A'   21 A"   61 A'   62 A'   22 A"                 
  1.367   1.380   1.444   1.459   1.515   1.593   1.629   1.781
 23 A"   63 A'   64 A'   24 A"   65 A'   66 A'   67 A'   68 A'                 
  1.801   1.868   1.942   1.965   2.120   2.228   2.233   2.253
 25 A"   69 A'   70 A'   26 A"   71 A'   27 A"   72 A'   28 A"                 
  2.280   2.390   2.457   2.466   2.625   2.630   2.662   2.807
 73 A'   74 A'   75 A'   76 A'   29 A"   77 A'   78 A'   30 A"                 
  3.032   3.199   3.305   3.707   3.744   3.810   3.960   4.055
 79 A'   80 A'   81 A'   82 A'   31 A"   83 A'   32 A"   84 A'                 
  4.772   6.268   6.349   6.627   9.701   9.755  23.411  24.113
 85 A'   33 A"   86 A'   87 A'   88 A'   89 A'   90 A'   91 A'                 
 25.767  25.807  25.856  25.937  26.304  26.441  66.720 215.680
 34 A"   35 A"   92 A'   93 A'   94 A'   95 A'   96 A'   97 A'                 
215.741
 98 A'                                                                         
 --------------------------------------------------------------

          Ground-State Mulliken Net Atomic Charges

     Atom                 Charge (a.u.)
  ----------------------------------------
      1 Cl                    0.287608
      2 C                    -0.308611
      3 C                    -0.341639
      4 H                     0.189599
      5 F                    -0.028632
      6 Cl                    0.201675
  ----------------------------------------
  Sum of atomic charges =    -0.000000

 -----------------------------------------------------------------
                    Cartesian Multipole Moments
 -----------------------------------------------------------------
    Charge (ESU x 10^10)
                -0.0000
    Dipole Moment (Debye)
         X       0.4109      Y      -1.3866      Z      -0.0000
       Tot       1.4462
    Quadrupole Moments (Debye-Ang)
        XX     -41.9956     XY      -0.3188     YY     -41.2102
        XZ       0.0000     YZ       0.0000     ZZ     -42.5630
    Octopole Moments (Debye-Ang^2)
       XXX       5.7966    XXY       3.4212    XYY      -0.0694
       YYY       2.4617    XXZ      -0.0000    XYZ       0.0000
       YYZ      -0.0000    XZZ       1.2870    YZZ       3.9197
       ZZZ      -0.0000
    Hexadecapole Moments (Debye-Ang^3)
      XXXX    -724.9069   XXXY     -13.9080   XXYY    -154.3361
      XYYY       2.3921   YYYY    -142.4942   XXXZ      -0.0000
      XXYZ       0.0000   XYYZ      -0.0000   YYYZ       0.0000
      XXZZ    -140.5409   XYZZ       0.5947   YYZZ     -33.0926
      XZZZ       0.0000   YZZZ       0.0000   ZZZZ     -47.0984
 -----------------------------------------------------------------
Archival summary:
1\1\TWL01\OPT\ProcedureUnspecified\BasisUnspecified\l2121\taweetha\TueAug2823:12:362018TueAug2823:12:362018\0\\#,OPT,ProcedureUnspecified,BasisUnspecified,\\0,1\Cl\C,1,1.72852\C,2,1.32712,1,123.466\H,3,1.07795,2,121.488,1,-0,0\F,2,1.3291,1,112.922,3,-180,0\Cl,3,1.73385,2,122.661,1,-180,0\\\@

 Total job time:  21.08s(wall), 21.02s(cpu) 
 Tue Aug 28 23:12:36 2018

        *************************************************************
        *                                                           *
        *  Thank you very much for using Q-Chem.  Have a nice day.  *
        *                                                           *
        *************************************************************


 
User input: 2 of 2 
 
Q-Chem Developer Version!
                  Welcome to Q-Chem
     A Quantum Leap Into The Future Of Chemistry


 Q-Chem 5.1, Q-Chem, Inc., Pleasanton, CA (2018)

 Yihan Shao,  Zhengting Gan,  E. Epifanovsky,  A. T. B. Gilbert,  M. Wormit,  
 J. Kussmann,  A. W. Lange,  A. Behn,  Jia Deng,  Xintian Feng,  D. Ghosh,  
 M. Goldey,  P. R. Horn,  L. D. Jacobson,  I. Kaliman,  T. Kus,  A. Landau,  
 Jie Liu,  E. I. Proynov,  R. M. Richard,  R. P. Steele,  E. J. Sundstrom,  
 H. L. Woodcock III,  P. M. Zimmerman,  D. Zuev,  B. Albrecht,  E. Alguire,  
 S. A. Baeppler,  D. Barton,  Z. Benda,  Y. A. Bernard,  E. J. Berquist,  
 K. B. Bravaya,  H. Burton,  D. Casanova,  Chun-Min Chang,  Yunqing Chen,  
 A. Chien,  K. D. Closser,  M. P. Coons,  S. Coriani,  S. Dasgupta,  
 A. L. Dempwolff,  M. Diedenhofen,  Hainam Do,  R. G. Edgar,  Po-Tung Fang,  
 S. Faraji,  S. Fatehi,  Qingguo Feng,  K. D. Fenk,  J. Fosso-Tande,  
 Qinghui Ge,  A. Ghysels,  G. Gidofalvi,  J. Gomes,  J. Gonthier,  A. Gunina,  
 D. Hait,  M. W. D. Hanson-Heine,  P. H. P. Harbach,  A. W. Hauser,  
 J. E. Herr,  E. G. Hohenstein,  Z. C. Holden,  Kerwin Hui,  B. C. Huynh,  
 T.-C. Jagau,  Hyunjun Ji,  B. Kaduk,  K. Khistyaev,  Jaehoon Kim,  
 P. Klunzinger,  K. Koh,  D. Kosenkov,  L. Koulias,  T. Kowalczyk,  
 C. M. Krauter,  A. Kunitsa,  Ka Un Lao,  A. Laurent,  K. V. Lawler,  
 Joonho Lee,  D. Lefrancois,  S. Lehtola,  D. S. Levine,  Yi-Pei Li,  
 You-Sheng Lin,  Fenglai Liu,  E. Livshits,  A. Luenser,  P. Manohar,  
 E. Mansoor,  S. F. Manzer,  Shan-Ping Mao,  Yuezhi Mao,  N. Mardirossian,  
 A. V. Marenich,  T. Markovich,  L. A. Martinez-Martinez,  S. A. Maurer,  
 N. J. Mayhall,  S. C. McKenzie,  J.-M. Mewes,  A. F. Morrison,  
 J. W. Mullinax,  K. Nanda,  T. S. Nguyen-Beck,  R. Olivares-Amaya,  
 J. A. Parkhill,  T. M. Perrine,  F. Plasser,  P. Pokhilko,  S. Prager,  
 A. Prociuk,  E. Ramos,  D. R. Rehn,  F. Rob,  M. Schneider,  N. Sergueev,  
 S. M. Sharada,  S. Sharma,  D. W. Small,  T. Stauch,  T. Stein,  
 Yu-Chuan Su,  A. J. W. Thom,  A. Tkatchenko,  T. Tsuchimochi,  N. M. Tubman,  
 L. Vogt,  M. L. Vidal,  O. Vydrov,  M. A. Watson,  J. Wenzel,  
 M. de Wergifosse,  T. A. Wesolowski,  A. White,  J. Witte,  A. Yamada,  
 Jun Yang,  K. Yao,  S. Yeganeh,  S. R. Yost,  Zhi-Qiang You,  A. Zech,  
 Igor Ying Zhang,  Xing Zhang,  Yan Zhao,  Ying Zhu,  B. R. Brooks,  
 G. K. L. Chan,  C. J. Cramer,  M. S. Gordon,  W. J. Hehre,  A. Klamt,  
 M. W. Schmidt,  C. D. Sherrill,  D. G. Truhlar,  A. Aspuru-Guzik,  R. Baer,  
 A. T. Bell,  N. A. Besley,  Jeng-Da Chai,  A. E. DePrince, III,  
 R. A. DiStasio Jr.,  A. Dreuw,  B. D. Dunietz,  T. R. Furlani,  
 Chao-Ping Hsu,  Yousung Jung,  Jing Kong,  D. S. Lambrecht,  WanZhen Liang,  
 C. Ochsenfeld,  V. A. Rassolov,  L. V. Slipchenko,  J. E. Subotnik,  
 T. Van Voorhis,  J. M. Herbert,  A. I. Krylov,  P. M. W. Gill,  M. Head-Gordon

 Contributors to earlier versions of Q-Chem not listed above: 
 R. D. Adamson,  B. Austin,  J. Baker,  G. J. O. Beran,  K. Brandhorst,  
 S. T. Brown,  E. F. C. Byrd,  A. K. Chakraborty,  C.-L. Cheng,  
 Siu Hung Chien,  D. M. Chipman,  D. L. Crittenden,  H. Dachsel,  
 R. J. Doerksen,  A. D. Dutoi,  L. Fusti-Molnar,  W. A. Goddard III,  
 A. Golubeva-Zadorozhnaya,  S. R. Gwaltney,  G. Hawkins,  A. Heyden,  
 S. Hirata,  G. Kedziora,  F. J. Keil,  C. Kelley,  Jihan Kim,  R. A. King,  
 R. Z. Khaliullin,  P. P. Korambath,  W. Kurlancheek,  A. M. Lee,  M. S. Lee,  
 S. V. Levchenko,  Ching Yeh Lin,  D. Liotard,  R. C. Lochan,  I. Lotan,  
 P. E. Maslen,  N. Nair,  D. P. O'Neill,  D. Neuhauser,  E. Neuscamman,  
 C. M. Oana,  R. Olson,  B. Peters,  R. Peverati,  P. A. Pieniazek,  
 Y. M. Rhee,  J. Ritchie,  M. A. Rohrdanz,  E. Rosta,  N. J. Russ,  
 H. F. Schaefer III,  N. E. Schultz,  N. Shenvi,  A. C. Simmonett,  A. Sodt,  
 D. Stuck,  K. S. Thanthiriwatte,  V. Vanovschi,  Tao Wang,  A. Warshel,  
 C. F. Williams,  Q. Wu,  X. Xu,  W. Zhang

 Please cite Q-Chem as follows:
 Y. Shao et al., Mol. Phys. 113, 184-215 (2015)
 DOI: 10.1080/00268976.2014.952696

 Q-Chem 5.1.1 for Intel X86 EM64T Linux

 Parts of Q-Chem use Armadillo 8.300.2 (Tropical Shenanigans).
 http://arma.sourceforge.net/

 Q-Chem begins on Tue Aug 28 23:12:36 2018  

Host: 
0

     Scratch files written to /scratch/taweetham/qchem28383//
The previous job contains 0 fragments, simply inherited here
Input Ideriv = 2
Curr. Ideriv = -1
Max.  Ideriv = 2

Checking the input file for inconsistencies... 	...done.

--------------------------------------------------------------
User input:
--------------------------------------------------------------

$molecule
read
$end

$rem
   SCF_GUESS 	READ
   JOB_TYPE 	FREQUENCY
   BASIS 	6-311++G**
   EXCHANGE 	B3LYP	
   SET_ITER 100

   SET_CONV 5
$end


--------------------------------------------------------------
 ----------------------------------------------------------------
             Standard Nuclear Orientation (Angstroms)
    I     Atom           X                Y                Z
 ----------------------------------------------------------------
    1      Cl      2.1072013856    -0.3629582743    -0.0000000000
    2      C       0.4587489591     0.1570382247     0.0000000000
    3      C      -0.5722404319    -0.6786134244    -0.0000000000
    4      H      -0.4308223989    -1.7472507651    -0.0000000000
    5      F       0.3333430264     1.4802077165     0.0000000000
    6      Cl     -2.2182787975    -0.1338162837    -0.0000000000
 ----------------------------------------------------------------
 Molecular Point Group                 Cs    NOp =  2
 Largest Abelian Subgroup              Cs    NOp =  2
 Nuclear Repulsion Energy =   256.9817102468 hartrees
 There are       28 alpha and       28 beta electrons
 Requested basis set is 6-311++G(d,p)
 There are 49 shells and 133 basis functions

 Total QAlloc Memory Limit   2000 MB
 Mega-Array Size       188 MB
 MEM_STATIC part       192 MB

                       Distance Matrix (Angstroms)
             Cl(  1)   C (  2)   C (  3)   H (  4)   F (  5)
   C (  2)  1.728523
   C (  3)  2.697971  1.327122
   H (  4)  2.890991  2.101822  1.077954
   F (  5)  2.558092  1.329099  2.341066  3.316691
   Cl(  6)  4.331545  2.692782  1.733853  2.407939  3.019246

 A cutoff of  1.0D-11 yielded   1082 shell pairs
 There are      8464 function pairs (      9126 Cartesian)
 Smallest overlap matrix eigenvalue = 4.83E-05
 Guess MOs from SCF MO coefficient file

 -----------------------------------------------------------------------
  General SCF calculation program by
  Eric Jon Sundstrom, Paul Horn, Yuezhi Mao, Dmitri Zuev, Alec White,
  David Stuck, Shaama M.S., Shane Yost, Joonho Lee, David Small,
  Daniel Levine, Susi Lehtola, Hugh Burton, Evgeny Epifanovsky
 -----------------------------------------------------------------------
 Exchange:     0.2000 Hartree-Fock + 0.0800 Slater + 0.7200 B88
 Correlation:  0.1900 VWN1RPA + 0.8100 LYP
 Using SG-1 standard quadrature grid
 A restricted SCF calculation will be
 performed using DIIS
 SCF converges when DIIS error is below 1.0e-08
 ---------------------------------------
  Cycle       Energy         DIIS error
 ---------------------------------------
    1   -1097.1203354152      9.62e-10  
    2   -1097.1203354152      8.67e-10  Convergence criterion met
 ---------------------------------------
 SCF time:   CPU 2.72s  wall 3.00s 
 SCF   energy in the final basis set =    -1097.1203354152
 Total energy in the final basis set =    -1097.1203354152

 --------------------------------------------------------------
             Orbital Energies (a.u.) and Symmetries
 --------------------------------------------------------------

 Alpha MOs, Restricted
 -- Occupied --                  
-101.59 -101.58  -24.74  -10.34  -10.26   -9.51   -9.49   -7.27
  1 A'    2 A'    3 A'    4 A'    5 A'    6 A'    7 A'    8 A'                 
 -7.263  -7.263  -7.259  -7.248  -7.248  -1.282  -0.919  -0.890
  1 A"    9 A'   10 A'    2 A"   11 A'   12 A'   13 A'   14 A'                 
 -0.764  -0.637  -0.555  -0.539  -0.519  -0.463  -0.432  -0.396
 15 A'   16 A'   17 A'   18 A'    3 A"   19 A'   20 A'    4 A"                 
 -0.370  -0.359  -0.338  -0.271
  5 A"   21 A'   22 A'    6 A"                                                 
 -- Virtual --                   
 -0.030  -0.026  -0.010   0.011   0.033   0.046   0.053   0.065
  7 A"   23 A'   24 A'   25 A'   26 A'   27 A'    8 A"   28 A'                 
  0.077   0.081   0.085   0.098   0.106   0.109   0.121   0.122
 29 A'   30 A'    9 A"   10 A"   31 A'   32 A'   11 A"   33 A'                 
  0.147   0.159   0.180   0.187   0.229   0.256   0.302   0.303
 34 A'   35 A'   36 A'   37 A'   38 A'   39 A'   40 A'   12 A"                 
  0.311   0.343   0.362   0.409   0.432   0.441   0.442   0.452
 41 A'   42 A'   43 A'   44 A'   45 A'   13 A"   46 A'   14 A"                 
  0.470   0.496   0.522   0.546   0.549   0.619   0.685   0.727
 47 A'   48 A'   15 A"   49 A'   16 A"   50 A'   51 A'   52 A'                 
  0.769   0.772   0.795   0.812   0.829   0.850   0.864   0.905
 53 A'   17 A"   18 A"   54 A'   19 A"   20 A"   55 A'   56 A'                 
  0.913   0.946   1.021   1.083   1.107   1.121   1.142   1.234
 57 A'   58 A'   59 A'   60 A'   21 A"   61 A'   62 A'   22 A"                 
  1.367   1.380   1.444   1.459   1.515   1.593   1.629   1.781
 23 A"   63 A'   64 A'   24 A"   65 A'   66 A'   67 A'   68 A'                 
  1.801   1.868   1.942   1.965   2.120   2.228   2.233   2.253
 25 A"   69 A'   70 A'   26 A"   71 A'   27 A"   72 A'   28 A"                 
  2.280   2.390   2.457   2.466   2.625   2.630   2.662   2.807
 73 A'   74 A'   75 A'   76 A'   29 A"   77 A'   78 A'   30 A"                 
  3.032   3.199   3.305   3.707   3.744   3.810   3.960   4.055
 79 A'   80 A'   81 A'   82 A'   31 A"   83 A'   32 A"   84 A'                 
  4.772   6.268   6.349   6.627   9.701   9.755  23.411  24.113
 85 A'   33 A"   86 A'   87 A'   88 A'   89 A'   90 A'   91 A'                 
 25.767  25.807  25.856  25.937  26.304  26.441  66.720 215.680
 34 A"   35 A"   92 A'   93 A'   94 A'   95 A'   96 A'   97 A'                 
215.741
 98 A'                                                                         

 Beta MOs, Restricted
 -- Occupied --                  
-101.59 -101.58  -24.74  -10.34  -10.26   -9.51   -9.49   -7.27
  1 A'    2 A'    3 A'    4 A'    5 A'    6 A'    7 A'    8 A'                 
 -7.263  -7.263  -7.259  -7.248  -7.248  -1.282  -0.919  -0.890
  1 A"    9 A'   10 A'    2 A"   11 A'   12 A'   13 A'   14 A'                 
 -0.764  -0.637  -0.555  -0.539  -0.519  -0.463  -0.432  -0.396
 15 A'   16 A'   17 A'   18 A'    3 A"   19 A'   20 A'    4 A"                 
 -0.370  -0.359  -0.338  -0.271
  5 A"   21 A'   22 A'    6 A"                                                 
 -- Virtual --                   
 -0.030  -0.026  -0.010   0.011   0.033   0.046   0.053   0.065
  7 A"   23 A'   24 A'   25 A'   26 A'   27 A'    8 A"   28 A'                 
  0.077   0.081   0.085   0.098   0.106   0.109   0.121   0.122
 29 A'   30 A'    9 A"   10 A"   31 A'   32 A'   11 A"   33 A'                 
  0.147   0.159   0.180   0.187   0.229   0.256   0.302   0.303
 34 A'   35 A'   36 A'   37 A'   38 A'   39 A'   40 A'   12 A"                 
  0.311   0.343   0.362   0.409   0.432   0.441   0.442   0.452
 41 A'   42 A'   43 A'   44 A'   45 A'   13 A"   46 A'   14 A"                 
  0.470   0.496   0.522   0.546   0.549   0.619   0.685   0.727
 47 A'   48 A'   15 A"   49 A'   16 A"   50 A'   51 A'   52 A'                 
  0.769   0.772   0.795   0.812   0.829   0.850   0.864   0.905
 53 A'   17 A"   18 A"   54 A'   19 A"   20 A"   55 A'   56 A'                 
  0.913   0.946   1.021   1.083   1.107   1.121   1.142   1.234
 57 A'   58 A'   59 A'   60 A'   21 A"   61 A'   62 A'   22 A"                 
  1.367   1.380   1.444   1.459   1.515   1.593   1.629   1.781
 23 A"   63 A'   64 A'   24 A"   65 A'   66 A'   67 A'   68 A'                 
  1.801   1.868   1.942   1.965   2.120   2.228   2.233   2.253
 25 A"   69 A'   70 A'   26 A"   71 A'   27 A"   72 A'   28 A"                 
  2.280   2.390   2.457   2.466   2.625   2.630   2.662   2.807
 73 A'   74 A'   75 A'   76 A'   29 A"   77 A'   78 A'   30 A"                 
  3.032   3.199   3.305   3.707   3.744   3.810   3.960   4.055
 79 A'   80 A'   81 A'   82 A'   31 A"   83 A'   32 A"   84 A'                 
  4.772   6.268   6.349   6.627   9.701   9.755  23.411  24.113
 85 A'   33 A"   86 A'   87 A'   88 A'   89 A'   90 A'   91 A'                 
 25.767  25.807  25.856  25.937  26.304  26.441  66.720 215.680
 34 A"   35 A"   92 A'   93 A'   94 A'   95 A'   96 A'   97 A'                 
215.741
 98 A'                                                                         
 --------------------------------------------------------------

          Ground-State Mulliken Net Atomic Charges

     Atom                 Charge (a.u.)
  ----------------------------------------
      1 Cl                    0.287608
      2 C                    -0.308611
      3 C                    -0.341639
      4 H                     0.189599
      5 F                    -0.028632
      6 Cl                    0.201675
  ----------------------------------------
  Sum of atomic charges =     0.000000

 -----------------------------------------------------------------
                    Cartesian Multipole Moments
 -----------------------------------------------------------------
    Charge (ESU x 10^10)
                -0.0000
    Dipole Moment (Debye)
         X       0.4109      Y      -1.3866      Z      -0.0000
       Tot       1.4462
    Quadrupole Moments (Debye-Ang)
        XX     -41.9956     XY      -0.3188     YY     -41.2102
        XZ       0.0000     YZ      -0.0000     ZZ     -42.5630
    Octopole Moments (Debye-Ang^2)
       XXX       5.7966    XXY       3.4212    XYY      -0.0694
       YYY       2.4617    XXZ      -0.0000    XYZ       0.0000
       YYZ      -0.0000    XZZ       1.2870    YZZ       3.9197
       ZZZ      -0.0000
    Hexadecapole Moments (Debye-Ang^3)
      XXXX    -724.9069   XXXY     -13.9080   XXYY    -154.3361
      XYYY       2.3921   YYYY    -142.4942   XXXZ       0.0000
      XXYZ       0.0000   XYYZ       0.0000   YYYZ      -0.0000
      XXZZ    -140.5409   XYZZ       0.5947   YYZZ     -33.0926
      XZZZ       0.0000   YZZZ      -0.0000   ZZZZ     -47.0984
 -----------------------------------------------------------------
 Calculating MO derivatives via CPSCF
   1         3          18      0.155929    0.042212
   2         3          18      0.019514    0.005009
   3         3          18      0.001733    0.000585
   4        19           2      0.000063    0.000040
   5        21           0      0.000000    0.000000    Roots Converged
 Time for AOints: 4.9 s (CPU) 4.9 s (wall)
 ------------------------------------------------------------------------------
                     AOints        : Timing summary (seconds)
 ------------------------------------------------------------------------------
     job step          cpu (% of tot)      sys (% of tot)     wall (% of tot)
 ------------------------------------------------------------------------------
  cpscf_lag         0.5574E+02 (55.9)   0.9100E-04 (19.8)   0.5581E+02 (55.9)
  iterzp            0.3896E+02 (39.1)   0.3690E-03 (80.2)   0.3899E+02 (39.1)
  make_fx           0.0000E+00 ( 0.0)   0.0000E+00 ( 0.0)   0.0000E+00 ( 0.0)
  AOints            0.4853E+01 ( 4.9)   0.0000E+00 ( 0.0)   0.4860E+01 ( 4.9)
 ------------------------------------------------------------------------------
   Grand Totals     0.9966E+02          0.4600E-03          0.9976E+02
 ------------------------------------------------------------------------------
 Calculating analytic Hessian of the SCF energy
 Polarizability Matrix (a.u.)
            1           2           3
    1 -76.3955685  -0.6448136  -0.0000000
    2  -0.6448136 -40.8459723  -0.0000000
    3  -0.0000000  -0.0000000 -29.8412786

 Direct stationary perturbation theory relativistic correction:

 rels  =       1.619425612897
 relv  =      -5.879213418288
 rel2e =       1.354903270884
 E_rel =      -2.904884534506

 Hessian of the SCF Energy
            1           2           3           4           5           6
    1   0.2218126  -0.0568829  -0.0000000  -0.1648900   0.0172035   0.0000000
    2  -0.0568829   0.0574457   0.0000000   0.0282843  -0.0384048  -0.0000000
    3  -0.0000000   0.0000000   0.0094963   0.0000000  -0.0000000  -0.0220211
    4  -0.1648900   0.0282843   0.0000000   0.6159818   0.2007822  -0.0000000
    5   0.0172035  -0.0384048  -0.0000000   0.2007822   0.6473242   0.0000000
    6   0.0000000  -0.0000000  -0.0220211  -0.0000000   0.0000000   0.1041006
    7  -0.0336927  -0.0075360  -0.0000000  -0.3513607  -0.2392977   0.0000000
    8   0.0105688   0.0073410   0.0000000  -0.2194894  -0.2649063  -0.0000000
    9  -0.0000000   0.0000000   0.0056757   0.0000000  -0.0000000  -0.0478961
   10  -0.0014240  -0.0007097   0.0000000   0.0085256  -0.0213712   0.0000000
   11   0.0004136   0.0006443  -0.0000000   0.0059450  -0.0131631  -0.0000000
   12  -0.0000000  -0.0000000  -0.0026389   0.0000000   0.0000000  -0.0012212
   13  -0.0169008   0.0385714  -0.0000000  -0.0685078   0.0231374   0.0000000
   14   0.0296011  -0.0270506   0.0000000  -0.0089863  -0.3329880  -0.0000000
   15   0.0000000  -0.0000000   0.0047000   0.0000000   0.0000000  -0.0395923
   16  -0.0049050  -0.0017271  -0.0000000  -0.0397490   0.0195459   0.0000000
   17  -0.0009040   0.0000244  -0.0000000  -0.0065358   0.0021380   0.0000000
   18   0.0000000  -0.0000000   0.0047880  -0.0000000   0.0000000   0.0066302
            7           8           9          10          11          12
    1  -0.0336927   0.0105688  -0.0000000  -0.0014240   0.0004136  -0.0000000
    2  -0.0075360   0.0073410   0.0000000  -0.0007097   0.0006443  -0.0000000
    3  -0.0000000   0.0000000   0.0056757   0.0000000  -0.0000000  -0.0026389
    4  -0.3513607  -0.2194894   0.0000000   0.0085256   0.0059450   0.0000000
    5  -0.2392977  -0.2649063  -0.0000000  -0.0213712  -0.0131631   0.0000000
    6   0.0000000  -0.0000000  -0.0478961   0.0000000  -0.0000000  -0.0012212
    7   0.5891904   0.1580161  -0.0000000  -0.0475919   0.0294175   0.0000000
    8   0.1580161   0.7295531   0.0000000   0.0376817  -0.3568471  -0.0000000
    9  -0.0000000   0.0000000   0.0790644  -0.0000000   0.0000000  -0.0278206
   10  -0.0475919   0.0376817  -0.0000000   0.0602886  -0.0361464  -0.0000000
   11   0.0294175  -0.3568471   0.0000000  -0.0361464   0.3674793   0.0000000
   12   0.0000000  -0.0000000  -0.0278206  -0.0000000   0.0000000   0.0195333
   13   0.0080277  -0.0313768   0.0000000  -0.0036905  -0.0020133  -0.0000000
   14   0.0130726  -0.0587833   0.0000000  -0.0045070   0.0011397  -0.0000000
   15  -0.0000000  -0.0000000   0.0085763   0.0000000   0.0000000   0.0100049
   16  -0.1645728   0.0445996  -0.0000000  -0.0161078   0.0023837   0.0000000
   17   0.0463275  -0.0563574  -0.0000000   0.0250527   0.0007469  -0.0000000
   18   0.0000000  -0.0000000  -0.0175997   0.0000000  -0.0000000   0.0021425
           13          14          15          16          17          18
    1  -0.0169008   0.0296011   0.0000000  -0.0049050  -0.0009040   0.0000000
    2   0.0385714  -0.0270506  -0.0000000  -0.0017271   0.0000244  -0.0000000
    3  -0.0000000   0.0000000   0.0047000  -0.0000000  -0.0000000   0.0047880
    4  -0.0685078  -0.0089863   0.0000000  -0.0397490  -0.0065358  -0.0000000
    5   0.0231374  -0.3329880   0.0000000   0.0195459   0.0021380   0.0000000
    6   0.0000000  -0.0000000  -0.0395923   0.0000000   0.0000000   0.0066302
    7   0.0080277   0.0130726  -0.0000000  -0.1645728   0.0463275   0.0000000
    8  -0.0313768  -0.0587833  -0.0000000   0.0445996  -0.0563574  -0.0000000
    9   0.0000000   0.0000000   0.0085763  -0.0000000  -0.0000000  -0.0175997
   10  -0.0036905  -0.0045070   0.0000000  -0.0161078   0.0250527   0.0000000
   11  -0.0020133   0.0011397   0.0000000   0.0023837   0.0007469  -0.0000000
   12  -0.0000000  -0.0000000   0.0100049   0.0000000  -0.0000000   0.0021425
   13   0.0778118  -0.0246896  -0.0000000   0.0032596  -0.0036291   0.0000000
   14  -0.0246896   0.4122309   0.0000000  -0.0044909   0.0054513   0.0000000
   15  -0.0000000   0.0000000   0.0209313   0.0000000   0.0000000  -0.0046202
   16   0.0032596  -0.0044909   0.0000000   0.2220750  -0.0603112   0.0000000
   17  -0.0036291   0.0054513   0.0000000  -0.0603112   0.0479967   0.0000000
   18   0.0000000   0.0000000  -0.0046202   0.0000000   0.0000000   0.0086592
 Gradient time:  CPU 131.29 s  wall 131.44 s
 **********************************************************************
 **                                                                  **
 **                       VIBRATIONAL ANALYSIS                       **
 **                       --------------------                       **
 **                                                                  **
 **        VIBRATIONAL FREQUENCIES (CM**-1) AND NORMAL MODES         **
 **     FORCE CONSTANTS (mDYN/ANGSTROM) AND REDUCED MASSES (AMU)     **
 **                  INFRARED INTENSITIES (KM/MOL)                   **
 **                                                                  **
 **********************************************************************


 Mode:                 1                      2                      3
 Frequency:       186.82                 189.45                 322.41
 Force Cnst:      0.1432                 0.3240                 1.2342
 Red. Mass:       6.9629                15.3216                20.1515
 IR Active:          YES                    YES                    YES
 IR Intens:        0.355                  1.781                  0.242
 Raman Active:       YES                    YES                    YES
               X      Y      Z        X      Y      Z        X      Y      Z
 Cl         0.000  0.000 -0.163   -0.091 -0.166 -0.000   -0.341 -0.229  0.000
 C         -0.000 -0.000  0.296    0.047  0.358  0.000   -0.045  0.284 -0.000
 C          0.000 -0.000  0.515    0.034  0.363  0.000    0.251  0.016 -0.000
 H         -0.000 -0.000  0.764    0.295  0.396  0.000    0.475  0.049 -0.000
 F         -0.000 -0.000  0.074    0.424  0.391  0.000   -0.401  0.267  0.000
 Cl         0.000  0.000 -0.178   -0.176 -0.305 -0.000    0.474 -0.021  0.000
 TransDip   0.000 -0.000  0.019   -0.034  0.026  0.000    0.016  0.000 -0.000

 Mode:                 4                      5                      6
 Frequency:       438.53                 549.90                 788.25
 Force Cnst:      2.5382                 1.3415                 0.4562
 Red. Mass:      22.4020                 7.5298                 1.2461
 IR Active:          YES                    YES                    YES
 IR Intens:        0.270                  0.051                 32.803
 Raman Active:       YES                    YES                    YES
               X      Y      Z        X      Y      Z        X      Y      Z
 Cl         0.474 -0.298 -0.000   -0.000 -0.000 -0.041   -0.000  0.000 -0.005
 C          0.140  0.224  0.000    0.000 -0.000  0.674    0.000 -0.000  0.028
 C          0.071  0.266  0.000   -0.000  0.000 -0.279   -0.000  0.000 -0.142
 H          0.032  0.264 -0.000   -0.000  0.000 -0.657   -0.000  0.000  0.989
 F         -0.625  0.189 -0.000   -0.000 -0.000 -0.182   -0.000 -0.000  0.018
 Cl        -0.207  0.020 -0.000    0.000 -0.000  0.023    0.000 -0.000  0.006
 TransDip   0.014  0.009 -0.000    0.000 -0.000 -0.007    0.000  0.000  0.183

 Mode:                 7                      8                      9
 Frequency:       809.04                 820.26                1081.52
 Force Cnst:      4.1633                 3.0794                 2.3213
 Red. Mass:      10.7956                 7.7679                 3.3683
 IR Active:          YES                    YES                    YES
 IR Intens:       76.008                 81.198                153.047
 Raman Active:       YES                    YES                    YES
               X      Y      Z        X      Y      Z        X      Y      Z
 Cl        -0.154  0.040  0.000   -0.071 -0.003 -0.000   -0.029  0.009  0.000
 C          0.512 -0.038 -0.000    0.180  0.055  0.000    0.262 -0.257 -0.000
 C          0.253  0.498  0.000    0.503 -0.412 -0.000   -0.075 -0.029  0.000
 H          0.097  0.498 -0.000    0.561 -0.415  0.000   -0.892 -0.142 -0.000
 F         -0.097 -0.358  0.000    0.006  0.099 -0.000   -0.032  0.204  0.000
 Cl        -0.059 -0.018 -0.000   -0.183  0.084  0.000    0.007 -0.017 -0.000
 TransDip   0.274  0.052 -0.000    0.285 -0.046  0.000    0.165 -0.360 -0.000

 Mode:                10                     11                     12
 Frequency:      1295.05                1706.34                3252.77
 Force Cnst:      1.4180                16.8227                 6.8180
 Red. Mass:       1.4350                 9.8065                 1.0937
 IR Active:          YES                    YES                    YES
 IR Intens:       24.977                 74.348                 15.567
 Raman Active:       YES                    YES                    YES
               X      Y      Z        X      Y      Z        X      Y      Z
 Cl        -0.003  0.003  0.000    0.017  0.000  0.000   -0.000  0.000 -0.000
 C          0.041 -0.153 -0.000   -0.479 -0.475 -0.000    0.006  0.003  0.000
 C         -0.088  0.020  0.000    0.488  0.304  0.000    0.004 -0.088 -0.000
 H          0.971  0.140 -0.000   -0.335  0.306  0.000   -0.114  0.989  0.000
 F         -0.011  0.056  0.000    0.007  0.091  0.000    0.000  0.001  0.000
 Cl        -0.003  0.009 -0.000   -0.014  0.000 -0.000   -0.000  0.000 -0.000
 TransDip  -0.016 -0.159 -0.000   -0.127 -0.245 -0.000    0.104  0.071  0.000

 STANDARD THERMODYNAMIC QUANTITIES AT   298.15 K  AND     1.00 ATM

   This Molecule has  0 Imaginary Frequencies
   Zero point vibrational energy:       16.355 kcal/mol

   Atom    1 Element Cl Has Mass   34.96885
   Atom    2 Element C  Has Mass   12.00000
   Atom    3 Element C  Has Mass   12.00000
   Atom    4 Element H  Has Mass    1.00783
   Atom    5 Element F  Has Mass   18.99840
   Atom    6 Element Cl Has Mass   34.96885
   Molecular Mass:   113.943930 amu
   Principal axes and moments of inertia in amu*Bohr^2:
                             1           2           3
    Eigenvalues --      198.87383  1200.22279  1399.09662
          X               1.00000     0.00258    -0.00000
          Y              -0.00258     1.00000    -0.00000
          Z               0.00000     0.00000     1.00000
   Rotational Symmetry Number is   1
   The Molecule is an Asymmetric Top
   Translational Enthalpy:        0.889 kcal/mol
   Rotational Enthalpy:           0.889 kcal/mol
   Vibrational Enthalpy:         17.789 kcal/mol
   gas constant (RT):             0.592 kcal/mol
   Translational Entropy:        40.107  cal/mol.K
   Rotational Entropy:           27.304  cal/mol.K
   Vibrational Entropy:           7.874  cal/mol.K

   Total Enthalpy:               20.159 kcal/mol
   Total Entropy:                75.285  cal/mol.K

 ======================================================================

 STANDARD THERMODYNAMIC QUANTITIES FOR ANHARMONIC VIBRATION -- TOSH

   Zero point vibrational energy: ************ kcal/mol

   Vibrational Enthalpy:       Infinity kcal/mol
   Vibrational Entropy:             NaN  cal/mol.K

   Total Enthalpy:             Infinity kcal/mol
   Total Entropy:                   NaN  cal/mol.K

 ======================================================================

 STANDARD THERMODYNAMIC QUANTITIES FOR ANHARMONIC VIBRATION -- VPT2

   Zero point vibrational energy: ************ kcal/mol

   Vibrational Enthalpy:       Infinity kcal/mol
   Vibrational Entropy:             NaN  cal/mol.K

   Total Enthalpy:             Infinity kcal/mol
   Total Entropy:                   NaN  cal/mol.K

 ======================================================================

Archival summary:
1\1\TWL01\FREQ\ProcedureUnspecified\BasisUnspecified\l2121\taweetha\TueAug2823:14:512018TueAug2823:14:512018\0\\#,FREQ,ProcedureUnspecified,BasisUnspecified,\\0,1\Cl\C,1,1.72852\C,2,1.32712,1,123.466\H,3,1.07795,2,121.488,1,-0,0\F,2,1.3291,1,112.922,3,-180,0\Cl,3,1.73385,2,122.661,1,-180,0\\\@

 Total job time:  134.23s(wall), 134.08s(cpu) 
 Tue Aug 28 23:14:51 2018

        *************************************************************
        *                                                           *
        *  Thank you very much for using Q-Chem.  Have a nice day.  *
        *                                                           *
        *************************************************************
