# Supplementary material for: Geometric and energetic data from ab initio calculations of haloethene, haloimine, halomethylenephosphine, haloiminophosphine, halodiazene, halodiphosphene and halocyclopropane
Source: Data Brief. 2019 Nov 2;27:104738. doi: 10.1016/j.dib.2019.104738 (PMC6861602; doi:10.1016/j.dib.2019.104738)
Supplement: Multimedia component 2 [file mmc2.zip › CC/B3LYP/ClHCCFI.out]

Q-Chem Developer Version!
                  Welcome to Q-Chem
     A Quantum Leap Into The Future Of Chemistry


 Q-Chem 5.1, Q-Chem, Inc., Pleasanton, CA (2018)

 Yihan Shao,  Zhengting Gan,  E. Epifanovsky,  A. T. B. Gilbert,  M. Wormit,  
 J. Kussmann,  A. W. Lange,  A. Behn,  Jia Deng,  Xintian Feng,  D. Ghosh,  
 M. Goldey,  P. R. Horn,  L. D. Jacobson,  I. Kaliman,  T. Kus,  A. Landau,  
 Jie Liu,  E. I. Proynov,  R. M. Richard,  R. P. Steele,  E. J. Sundstrom,  
 H. L. Woodcock III,  P. M. Zimmerman,  D. Zuev,  B. Albrecht,  E. Alguire,  
 S. A. Baeppler,  D. Barton,  Z. Benda,  Y. A. Bernard,  E. J. Berquist,  
 K. B. Bravaya,  H. Burton,  D. Casanova,  Chun-Min Chang,  Yunqing Chen,  
 A. Chien,  K. D. Closser,  M. P. Coons,  S. Coriani,  S. Dasgupta,  
 A. L. Dempwolff,  M. Diedenhofen,  Hainam Do,  R. G. Edgar,  Po-Tung Fang,  
 S. Faraji,  S. Fatehi,  Qingguo Feng,  K. D. Fenk,  J. Fosso-Tande,  
 Qinghui Ge,  A. Ghysels,  G. Gidofalvi,  J. Gomes,  J. Gonthier,  A. Gunina,  
 D. Hait,  M. W. D. Hanson-Heine,  P. H. P. Harbach,  A. W. Hauser,  
 J. E. Herr,  E. G. Hohenstein,  Z. C. Holden,  Kerwin Hui,  B. C. Huynh,  
 T.-C. Jagau,  Hyunjun Ji,  B. Kaduk,  K. Khistyaev,  Jaehoon Kim,  
 P. Klunzinger,  K. Koh,  D. Kosenkov,  L. Koulias,  T. Kowalczyk,  
 C. M. Krauter,  A. Kunitsa,  Ka Un Lao,  A. Laurent,  K. V. Lawler,  
 Joonho Lee,  D. Lefrancois,  S. Lehtola,  D. S. Levine,  Yi-Pei Li,  
 You-Sheng Lin,  Fenglai Liu,  E. Livshits,  A. Luenser,  P. Manohar,  
 E. Mansoor,  S. F. Manzer,  Shan-Ping Mao,  Yuezhi Mao,  N. Mardirossian,  
 A. V. Marenich,  T. Markovich,  L. A. Martinez-Martinez,  S. A. Maurer,  
 N. J. Mayhall,  S. C. McKenzie,  J.-M. Mewes,  A. F. Morrison,  
 J. W. Mullinax,  K. Nanda,  T. S. Nguyen-Beck,  R. Olivares-Amaya,  
 J. A. Parkhill,  T. M. Perrine,  F. Plasser,  P. Pokhilko,  S. Prager,  
 A. Prociuk,  E. Ramos,  D. R. Rehn,  F. Rob,  M. Schneider,  N. Sergueev,  
 S. M. Sharada,  S. Sharma,  D. W. Small,  T. Stauch,  T. Stein,  
 Yu-Chuan Su,  A. J. W. Thom,  A. Tkatchenko,  T. Tsuchimochi,  N. M. Tubman,  
 L. Vogt,  M. L. Vidal,  O. Vydrov,  M. A. Watson,  J. Wenzel,  
 M. de Wergifosse,  T. A. Wesolowski,  A. White,  J. Witte,  A. Yamada,  
 Jun Yang,  K. Yao,  S. Yeganeh,  S. R. Yost,  Zhi-Qiang You,  A. Zech,  
 Igor Ying Zhang,  Xing Zhang,  Yan Zhao,  Ying Zhu,  B. R. Brooks,  
 G. K. L. Chan,  C. J. Cramer,  M. S. Gordon,  W. J. Hehre,  A. Klamt,  
 M. W. Schmidt,  C. D. Sherrill,  D. G. Truhlar,  A. Aspuru-Guzik,  R. Baer,  
 A. T. Bell,  N. A. Besley,  Jeng-Da Chai,  A. E. DePrince, III,  
 R. A. DiStasio Jr.,  A. Dreuw,  B. D. Dunietz,  T. R. Furlani,  
 Chao-Ping Hsu,  Yousung Jung,  Jing Kong,  D. S. Lambrecht,  WanZhen Liang,  
 C. Ochsenfeld,  V. A. Rassolov,  L. V. Slipchenko,  J. E. Subotnik,  
 T. Van Voorhis,  J. M. Herbert,  A. I. Krylov,  P. M. W. Gill,  M. Head-Gordon

 Contributors to earlier versions of Q-Chem not listed above: 
 R. D. Adamson,  B. Austin,  J. Baker,  G. J. O. Beran,  K. Brandhorst,  
 S. T. Brown,  E. F. C. Byrd,  A. K. Chakraborty,  C.-L. Cheng,  
 Siu Hung Chien,  D. M. Chipman,  D. L. Crittenden,  H. Dachsel,  
 R. J. Doerksen,  A. D. Dutoi,  L. Fusti-Molnar,  W. A. Goddard III,  
 A. Golubeva-Zadorozhnaya,  S. R. Gwaltney,  G. Hawkins,  A. Heyden,  
 S. Hirata,  G. Kedziora,  F. J. Keil,  C. Kelley,  Jihan Kim,  R. A. King,  
 R. Z. Khaliullin,  P. P. Korambath,  W. Kurlancheek,  A. M. Lee,  M. S. Lee,  
 S. V. Levchenko,  Ching Yeh Lin,  D. Liotard,  R. C. Lochan,  I. Lotan,  
 P. E. Maslen,  N. Nair,  D. P. O'Neill,  D. Neuhauser,  E. Neuscamman,  
 C. M. Oana,  R. Olson,  B. Peters,  R. Peverati,  P. A. Pieniazek,  
 Y. M. Rhee,  J. Ritchie,  M. A. Rohrdanz,  E. Rosta,  N. J. Russ,  
 H. F. Schaefer III,  N. E. Schultz,  N. Shenvi,  A. C. Simmonett,  A. Sodt,  
 D. Stuck,  K. S. Thanthiriwatte,  V. Vanovschi,  Tao Wang,  A. Warshel,  
 C. F. Williams,  Q. Wu,  X. Xu,  W. Zhang

 Please cite Q-Chem as follows:
 Y. Shao et al., Mol. Phys. 113, 184-215 (2015)
 DOI: 10.1080/00268976.2014.952696

 Q-Chem 5.1.1 for Intel X86 EM64T Linux

 Parts of Q-Chem use Armadillo 8.300.2 (Tropical Shenanigans).
 http://arma.sourceforge.net/

 Q-Chem begins on Tue Aug 28 23:14:51 2018  

Host: 
0

     Scratch files written to /scratch/taweetham/qchem28493//
Input Ideriv = 2
Curr. Ideriv = -1
Max.  Ideriv = 2

Checking the input file for inconsistencies... 	...done.

--------------------------------------------------------------
User input:
--------------------------------------------------------------
ClFHI.inp
$molecule
0 1
I 
C  1 2.113625
C  2 1.327826 1 122.873522
H  3 1.078162 2 121.779271 1 -0.000000 0
F  2 1.332384 1 114.179077 3 -180.000000 0
Cl 3 1.736466 2 122.835065 1 -180.000000 0
$end

$rem
   JOB_TYPE		OPTIMIZATION
   BASIS		6-311++G**
   EXCHANGE		B3LYP
$end

--------------------------------------------------------------
 ----------------------------------------------------------------
             Standard Nuclear Orientation (Angstroms)
    I     Atom           X                Y                Z
 ----------------------------------------------------------------
    1      I       1.4599178695    -0.1176146081     0.0000000000
    2      C      -0.6093457846     0.3131504911    -0.0000000000
    3      C      -1.5422274737    -0.6317588380     0.0000000000
    4      H      -1.2889308739    -1.6797445873     0.0000000000
    5      F      -0.8959005036     1.6143551316    -0.0000000000
    6      Cl     -3.2420101250    -0.2767192522     0.0000000000
 ----------------------------------------------------------------
 Molecular Point Group                 Cs    NOp =  2
 Largest Abelian Subgroup              Cs    NOp =  2
 Nuclear Repulsion Energy =   467.0147740462 hartrees
 There are       46 alpha and       46 beta electrons
 Requested basis set is 6-311++G(d,p)
 There are 60 shells and 165 basis functions

 Total QAlloc Memory Limit   2000 MB
 Mega-Array Size       188 MB
 MEM_STATIC part       192 MB
 A cutoff of  1.0D-11 yielded   1498 shell pairs
 There are     12025 function pairs (     13366 Cartesian)
 Smallest overlap matrix eigenvalue = 7.26E-05

 Scale SEOQF with 1.000000e-01/1.000000e-01/1.000000e-01

 Standard Electronic Orientation quadrupole field applied
 Nucleus-field energy     =     0.0000000136 hartrees
 Guess from superposition of atomic densities
 Warning:  Energy on first SCF cycle will be non-variational
 SAD guess density has 92.000000 electrons

 -----------------------------------------------------------------------
  General SCF calculation program by
  Eric Jon Sundstrom, Paul Horn, Yuezhi Mao, Dmitri Zuev, Alec White,
  David Stuck, Shaama M.S., Shane Yost, Joonho Lee, David Small,
  Daniel Levine, Susi Lehtola, Hugh Burton, Evgeny Epifanovsky
 -----------------------------------------------------------------------
 Exchange:     0.2000 Hartree-Fock + 0.0800 Slater + 0.7200 B88
 Correlation:  0.1900 VWN1RPA + 0.8100 LYP
 Using SG-1 standard quadrature grid
 A restricted SCF calculation will be
 performed using DIIS
 SCF converges when DIIS error is below 1.0e-08
 ---------------------------------------
  Cycle       Energy         DIIS error
 ---------------------------------------
    1   -7557.1045956794      4.14e-02  
    2   -7556.3786183331      3.51e-03  
    3   -7556.3395051865      4.86e-03  
    4   -7556.4087158953      1.02e-03  
    5   -7556.4117815226      4.01e-04  
    6   -7556.4122350602      7.86e-05  
    7   -7556.4122521689      1.63e-05  
    8   -7556.4122529797      5.33e-06  
    9   -7556.4122530432      1.05e-06  
   10   -7556.4122530451      7.09e-07  
   11   -7556.4122530463      1.27e-07  
   12   -7556.4122530465      1.83e-08  
   13   -7556.4122530466      3.46e-09  Convergence criterion met
 ---------------------------------------
 SCF time:   CPU 25.61s  wall 25.00s 
 SCF   energy in the final basis set =    -7556.4122530466
 Total energy in the final basis set =    -7556.4122530466

 --------------------------------------------------------------
             Orbital Energies (a.u.) and Symmetries
 --------------------------------------------------------------

 Alpha MOs, Restricted
 -- Occupied --                  
******* -176.33 -165.73 -165.73 -165.73 -101.58  -35.82  -31.32
  1 A'    2 A'    3 A'    4 A'    1 A"    5 A'    6 A'    7 A'                 
-31.312 -31.312 -24.732 -22.968 -22.967 -22.967 -22.963 -22.963
  8 A'    2 A"    9 A'   10 A'   11 A'    3 A"   12 A'    4 A"                 
-10.324 -10.258  -9.492  -7.257  -7.247  -7.246  -6.374  -4.787
 13 A'   14 A'   15 A'   16 A'    5 A"   17 A'   18 A'   19 A'                 
 -4.771  -4.771  -2.053  -2.048  -2.047  -2.034  -2.034  -1.275
 20 A'    6 A"   21 A'   22 A'    7 A"   23 A'    8 A"   24 A'                 
 -0.900  -0.793  -0.685  -0.626  -0.543  -0.512  -0.510  -0.458
 25 A'   26 A'   27 A'   28 A'   29 A'   30 A'    9 A"   31 A'                 
 -0.389  -0.386  -0.337  -0.319  -0.297  -0.263
 32 A'   10 A"   33 A'   11 A"   34 A'   12 A"                                 
 -- Virtual --                   
 -0.073  -0.032  -0.009  -0.001   0.034   0.054   0.058   0.062
 35 A'   13 A"   36 A'   37 A'   38 A'   39 A'   14 A"   40 A'                 
  0.082   0.091   0.094   0.101   0.118   0.126   0.133   0.157
 41 A'   42 A'   15 A"   16 A"   43 A'   44 A'   45 A'   46 A'                 
  0.179   0.206   0.217   0.229   0.259   0.293   0.295   0.316
 47 A'   48 A'   17 A"   49 A'   50 A'   18 A"   51 A'   52 A'                 
  0.336   0.378   0.387   0.389   0.396   0.429   0.435   0.456
 53 A'   54 A'   55 A'   19 A"   20 A"   56 A'   57 A'   21 A"                 
  0.462   0.469   0.532   0.539   0.602   0.603   0.648   0.678
 58 A'   59 A'   22 A"   60 A'   61 A'   23 A"   62 A'   63 A'                 
  0.708   0.781   0.786   0.839   0.845   0.860   0.906   0.927
 64 A'   65 A'   24 A"   66 A'   25 A"   67 A'   68 A'   69 A'                 
  1.042   1.077   1.129   1.183   1.287   1.288   1.332   1.377
 70 A'   26 A"   71 A'   27 A"   28 A"   72 A'   73 A'   29 A"                 
  1.416   1.440   1.440   1.490   1.603   1.635   1.765   1.804
 74 A'   30 A"   75 A'   76 A'   77 A'   78 A'   79 A'   31 A"                 
  1.820   1.913   1.967   2.126   2.237   2.248   2.363   2.454
 80 A'   81 A'   32 A"   82 A'   83 A'   33 A"   84 A'   85 A'                 
  2.578   2.614   2.630   2.808   2.887   3.151   3.285   3.668
 86 A'   34 A"   87 A'   35 A"   88 A'   89 A'   90 A'   91 A'                 
  3.746   3.800   3.938   3.968   3.970   4.001   4.025   4.101
 36 A"   92 A'   37 A"   38 A"   93 A'   39 A"   94 A'   95 A'                 
  4.240   4.392   4.771   5.977   6.022   6.067   6.266   6.342
 96 A'   97 A'   98 A'   40 A"   99 A'  100 A'   41 A"  101 A'                 
  6.634   9.724  23.422  24.124  25.794  25.884  26.340  27.834
102 A'  103 A'  104 A'  105 A'   42 A"  106 A'  107 A'  108 A'                 
 28.322  28.352  28.375  28.516  28.527  28.540  28.581  28.678
 43 A"  109 A'  110 A'   44 A"  111 A'   45 A"  112 A'  113 A'                 
 66.725 127.866 127.892 127.923 151.631 215.7051901.793
114 A'   46 A"  115 A'  116 A'  117 A'  118 A'  119 A'                         

 Beta MOs, Restricted
 -- Occupied --                  
******* -176.33 -165.73 -165.73 -165.73 -101.58  -35.82  -31.32
  1 A'    2 A'    3 A'    4 A'    1 A"    5 A'    6 A'    7 A'                 
-31.312 -31.312 -24.732 -22.968 -22.967 -22.967 -22.963 -22.963
  8 A'    2 A"    9 A'   10 A'   11 A'    3 A"   12 A'    4 A"                 
-10.324 -10.258  -9.492  -7.257  -7.247  -7.246  -6.374  -4.787
 13 A'   14 A'   15 A'   16 A'    5 A"   17 A'   18 A'   19 A'                 
 -4.771  -4.771  -2.053  -2.048  -2.047  -2.034  -2.034  -1.275
 20 A'    6 A"   21 A'   22 A'    7 A"   23 A'    8 A"   24 A'                 
 -0.900  -0.793  -0.685  -0.626  -0.543  -0.512  -0.510  -0.458
 25 A'   26 A'   27 A'   28 A'   29 A'   30 A'    9 A"   31 A'                 
 -0.389  -0.386  -0.337  -0.319  -0.297  -0.263
 32 A'   10 A"   33 A'   11 A"   34 A'   12 A"                                 
 -- Virtual --                   
 -0.073  -0.032  -0.009  -0.001   0.034   0.054   0.058   0.062
 35 A'   13 A"   36 A'   37 A'   38 A'   39 A'   14 A"   40 A'                 
  0.082   0.091   0.094   0.101   0.118   0.126   0.133   0.157
 41 A'   42 A'   15 A"   16 A"   43 A'   44 A'   45 A'   46 A'                 
  0.179   0.206   0.217   0.229   0.259   0.293   0.295   0.316
 47 A'   48 A'   17 A"   49 A'   50 A'   18 A"   51 A'   52 A'                 
  0.336   0.378   0.387   0.389   0.396   0.429   0.435   0.456
 53 A'   54 A'   55 A'   19 A"   20 A"   56 A'   57 A'   21 A"                 
  0.462   0.469   0.532   0.539   0.602   0.603   0.648   0.678
 58 A'   59 A'   22 A"   60 A'   61 A'   23 A"   62 A'   63 A'                 
  0.708   0.781   0.786   0.839   0.845   0.860   0.906   0.927
 64 A'   65 A'   24 A"   66 A'   25 A"   67 A'   68 A'   69 A'                 
  1.042   1.077   1.129   1.183   1.287   1.288   1.332   1.377
 70 A'   26 A"   71 A'   27 A"   28 A"   72 A'   73 A'   29 A"                 
  1.416   1.440   1.440   1.490   1.603   1.635   1.765   1.804
 74 A'   30 A"   75 A'   76 A'   77 A'   78 A'   79 A'   31 A"                 
  1.820   1.913   1.967   2.126   2.237   2.248   2.363   2.454
 80 A'   81 A'   32 A"   82 A'   83 A'   33 A"   84 A'   85 A'                 
  2.578   2.614   2.630   2.808   2.887   3.151   3.285   3.668
 86 A'   34 A"   87 A'   35 A"   88 A'   89 A'   90 A'   91 A'                 
  3.746   3.800   3.938   3.968   3.970   4.001   4.025   4.101
 36 A"   92 A'   37 A"   38 A"   93 A'   39 A"   94 A'   95 A'                 
  4.240   4.392   4.771   5.977   6.022   6.067   6.266   6.342
 96 A'   97 A'   98 A'   40 A"   99 A'  100 A'   41 A"  101 A'                 
  6.634   9.724  23.422  24.124  25.794  25.884  26.340  27.834
102 A'  103 A'  104 A'  105 A'   42 A"  106 A'  107 A'  108 A'                 
 28.322  28.352  28.375  28.516  28.527  28.540  28.581  28.678
 43 A"  109 A'  110 A'   44 A"  111 A'   45 A"  112 A'  113 A'                 
 66.725 127.866 127.892 127.923 151.631 215.7051901.793
114 A'   46 A"  115 A'  116 A'  117 A'  118 A'  119 A'                         
 --------------------------------------------------------------

          Ground-State Mulliken Net Atomic Charges

     Atom                 Charge (a.u.)
  ----------------------------------------
      1 I                     0.110075
      2 C                    -0.105779
      3 C                    -0.291430
      4 H                     0.175097
      5 F                    -0.045411
      6 Cl                    0.157448
  ----------------------------------------
  Sum of atomic charges =     0.000000

 -----------------------------------------------------------------
                    Cartesian Multipole Moments
 -----------------------------------------------------------------
    Charge (ESU x 10^10)
                 0.0000
    Dipole Moment (Debye)
         X       1.0050      Y      -1.3940      Z       0.0000
       Tot       1.7185
    Quadrupole Moments (Debye-Ang)
        XX     -57.0169     XY       0.8044     YY     -57.7042
        XZ       0.0000     YZ       0.0000     ZZ     -58.8321
    Octopole Moments (Debye-Ang^2)
       XXX      64.5241    XXY       0.1780    XYY      16.1191
       YYY      -1.0373    XXZ      -0.0000    XYZ      -0.0000
       YYZ      -0.0000    XZZ      17.1761    YZZ       2.6887
       ZZZ       0.0000
    Hexadecapole Moments (Debye-Ang^3)
      XXXX   -1279.7052   XXXY     -31.4046   XXYY    -257.8116
      XYYY      -8.6371   YYYY    -180.0999   XXXZ       0.0000
      XXYZ       0.0000   XYYZ       0.0000   YYYZ       0.0000
      XXZZ    -242.7685   XYZZ      -6.1614   YYZZ     -43.0854
      XZZZ       0.0000   YZZZ       0.0000   ZZZZ     -73.6064
 -----------------------------------------------------------------
 Calculating analytic gradient of the SCF energy
 Gradient of SCF Energy
            1           2           3           4           5           6
    1  -0.0005650   0.0005177  -0.0002475   0.0002594  -0.0001203   0.0001557
    2  -0.0005471   0.0009128   0.0001043  -0.0002884  -0.0000801  -0.0001016
    3   0.0000000  -0.0000000  -0.0000000  -0.0000000   0.0000000   0.0000000
 Max gradient component =       9.128E-04
 RMS gradient           =       3.332E-04
 Gradient time:  CPU 7.15 s  wall 7.16 s
 Geometry Optimization Parameters
   NAtoms,    NIC,     NZ,  NCons,   NDum,   NFix, NCnnct, MaxDiis
        6      27       6       0       0       0       0       0


** GEOMETRY OPTIMIZATION IN DELOCALIZED INTERNAL COORDINATES **
   Searching for a Minimum

   Optimization Cycle:   1

                       Coordinates (Angstroms)
     ATOM                X               Y               Z
      1  I         1.4599178695   -0.1176146081    0.0000000000
      2  C        -0.6093457846    0.3131504911    0.0000000000
      3  C        -1.5422274737   -0.6317588380    0.0000000000
      4  H        -1.2889308739   -1.6797445873    0.0000000000
      5  F        -0.8959005036    1.6143551316    0.0000000000
      6  Cl       -3.2420101250   -0.2767192522    0.0000000000
   Point Group: cs    Number of degrees of freedom:     9


   Energy is  -7556.412253047


 Attempting to Generate Delocalized Internal Coordinates

  9 Hessian modes will be used to form the next step
  Hessian Eigenvalues:
     0.114766    0.160000    0.220000    0.250000    0.250000    0.318362
     0.362173    0.589461    0.600221

 Minimum Search - Taking Simple RFO Step
 Searching for Lamda that Minimizes Along All modes
 Value Taken    Lamda =  -0.00001656
 Step Taken.  Stepsize is  0.008732

                             Maximum     Tolerance    Cnvgd?
         Gradient           0.001567      0.000300      NO
         Displacement       0.006735      0.001200      NO
         Energy change     *********      0.000001      NO


 New Cartesian Coordinates Obtained by Inverse Iteration

 Displacement from previous Coordinates is:  0.020163
 ----------------------------------------------------------------
             Standard Nuclear Orientation (Angstroms)
    I     Atom           X                Y                Z
 ----------------------------------------------------------------
    1      I       1.4644205343    -0.1116405592     0.0000000000
    2      C      -0.6088027565     0.3102932871     0.0000000000
    3      C      -1.5427498973    -0.6334375924     0.0000000000
    4      H      -1.2933091097    -1.6818108821     0.0000000000
    5      F      -0.8963270193     1.6113203078     0.0000000000
    6      Cl     -3.2417286429    -0.2730562241     0.0000000000
 ----------------------------------------------------------------
 Molecular Point Group                 Cs    NOp =  2
 Largest Abelian Subgroup              Cs    NOp =  2
 Nuclear Repulsion Energy =   466.7914878955 hartrees
 There are       46 alpha and       46 beta electrons
 Applying Cartesian multipole field
    Component          Value
    ---------          -----
     (2,0,0)        1.00000E-11
     (0,2,0)        2.00000E-11
     (0,0,2)       -3.00000E-11
 Nucleus-field energy     =     0.0000000136 hartrees
 Requested basis set is 6-311++G(d,p)
 There are 60 shells and 165 basis functions
 A cutoff of  1.0D-11 yielded   1496 shell pairs
 There are     11995 function pairs (     13330 Cartesian)
 Smallest overlap matrix eigenvalue = 7.23E-05
 Guess MOs from SCF MO coefficient file

 -----------------------------------------------------------------------
  General SCF calculation program by
  Eric Jon Sundstrom, Paul Horn, Yuezhi Mao, Dmitri Zuev, Alec White,
  David Stuck, Shaama M.S., Shane Yost, Joonho Lee, David Small,
  Daniel Levine, Susi Lehtola, Hugh Burton, Evgeny Epifanovsky
 -----------------------------------------------------------------------
 Exchange:     0.2000 Hartree-Fock + 0.0800 Slater + 0.7200 B88
 Correlation:  0.1900 VWN1RPA + 0.8100 LYP
 Using SG-1 standard quadrature grid
 A restricted SCF calculation will be
 performed using DIIS
 SCF converges when DIIS error is below 1.0e-08
 ---------------------------------------
  Cycle       Energy         DIIS error
 ---------------------------------------
    1   -7556.4122509696      4.71e-05  
    2   -7556.4122622037      1.26e-05  
    3   -7556.4122620035      1.51e-05  
    4   -7556.4122627158      4.97e-06  
    5   -7556.4122628058      6.30e-07  
    6   -7556.4122628070      4.05e-07  
    7   -7556.4122628074      7.16e-08  
    8   -7556.4122628076      2.38e-08  
    9   -7556.4122628075      7.22e-09  Convergence criterion met
 ---------------------------------------
 SCF time:   CPU 17.89s  wall 17.00s 
 SCF   energy in the final basis set =    -7556.4122628075
 Total energy in the final basis set =    -7556.4122628075

 --------------------------------------------------------------
             Orbital Energies (a.u.) and Symmetries
 --------------------------------------------------------------

 Alpha MOs, Restricted
 -- Occupied --                  
******* -176.33 -165.73 -165.73 -165.73 -101.58  -35.82  -31.32
  1 A'    2 A'    3 A'    4 A'    1 A"    5 A'    6 A'    7 A'                 
-31.312 -31.312 -24.732 -22.969 -22.967 -22.967 -22.963 -22.963
  8 A'    2 A"    9 A'   10 A'   11 A'    3 A"   12 A'    4 A"                 
-10.324 -10.258  -9.492  -7.257  -7.247  -7.246  -6.374  -4.787
 13 A'   14 A'   15 A'   16 A'    5 A"   17 A'   18 A'   19 A'                 
 -4.771  -4.771  -2.053  -2.048  -2.048  -2.034  -2.034  -1.275
 20 A'    6 A"   21 A'   22 A'    7 A"   23 A'    8 A"   24 A'                 
 -0.900  -0.793  -0.685  -0.625  -0.543  -0.512  -0.510  -0.458
 25 A'   26 A'   27 A'   28 A'   29 A'   30 A'    9 A"   31 A'                 
 -0.388  -0.386  -0.337  -0.319  -0.297  -0.263
 32 A'   10 A"   33 A'   11 A"   34 A'   12 A"                                 
 -- Virtual --                   
 -0.073  -0.032  -0.009  -0.001   0.034   0.054   0.058   0.062
 35 A'   13 A"   36 A'   37 A'   38 A'   39 A'   14 A"   40 A'                 
  0.082   0.090   0.094   0.101   0.118   0.126   0.133   0.157
 41 A'   42 A'   15 A"   16 A"   43 A'   44 A'   45 A'   46 A'                 
  0.179   0.206   0.217   0.229   0.259   0.293   0.295   0.316
 47 A'   48 A'   17 A"   49 A'   50 A'   18 A"   51 A'   52 A'                 
  0.336   0.378   0.387   0.389   0.395   0.429   0.435   0.456
 53 A'   54 A'   55 A'   19 A"   20 A"   56 A'   57 A'   21 A"                 
  0.462   0.469   0.532   0.539   0.602   0.603   0.648   0.677
 58 A'   59 A'   22 A"   60 A'   61 A'   23 A"   62 A'   63 A'                 
  0.708   0.781   0.786   0.839   0.846   0.860   0.906   0.928
 64 A'   65 A'   24 A"   66 A'   25 A"   67 A'   68 A'   69 A'                 
  1.043   1.077   1.129   1.183   1.287   1.287   1.332   1.377
 70 A'   26 A"   71 A'   27 A"   28 A"   72 A'   73 A'   29 A"                 
  1.416   1.440   1.440   1.491   1.604   1.635   1.765   1.803
 74 A'   30 A"   75 A'   76 A'   77 A'   78 A'   79 A'   31 A"                 
  1.821   1.913   1.968   2.126   2.236   2.248   2.363   2.454
 80 A'   81 A'   32 A"   82 A'   83 A'   33 A"   84 A'   85 A'                 
  2.579   2.614   2.630   2.808   2.887   3.151   3.284   3.669
 86 A'   34 A"   87 A'   35 A"   88 A'   89 A'   90 A'   91 A'                 
  3.746   3.800   3.938   3.968   3.970   4.001   4.025   4.101
 36 A"   92 A'   37 A"   38 A"   93 A'   39 A"   94 A'   95 A'                 
  4.240   4.392   4.771   5.977   6.021   6.067   6.266   6.343
 96 A'   97 A'   98 A'   40 A"   99 A'  100 A'   41 A"  101 A'                 
  6.633   9.724  23.423  24.125  25.794  25.884  26.340  27.833
102 A'  103 A'  104 A'  105 A'   42 A"  106 A'  107 A'  108 A'                 
 28.322  28.352  28.375  28.516  28.527  28.540  28.581  28.678
 43 A"  109 A'  110 A'   44 A"  111 A'   45 A"  112 A'  113 A'                 
 66.725 127.866 127.891 127.923 151.631 215.7051901.793
114 A'   46 A"  115 A'  116 A'  117 A'  118 A'  119 A'                         

 Beta MOs, Restricted
 -- Occupied --                  
******* -176.33 -165.73 -165.73 -165.73 -101.58  -35.82  -31.32
  1 A'    2 A'    3 A'    4 A'    1 A"    5 A'    6 A'    7 A'                 
-31.312 -31.312 -24.732 -22.969 -22.967 -22.967 -22.963 -22.963
  8 A'    2 A"    9 A'   10 A'   11 A'    3 A"   12 A'    4 A"                 
-10.324 -10.258  -9.492  -7.257  -7.247  -7.246  -6.374  -4.787
 13 A'   14 A'   15 A'   16 A'    5 A"   17 A'   18 A'   19 A'                 
 -4.771  -4.771  -2.053  -2.048  -2.048  -2.034  -2.034  -1.275
 20 A'    6 A"   21 A'   22 A'    7 A"   23 A'    8 A"   24 A'                 
 -0.900  -0.793  -0.685  -0.625  -0.543  -0.512  -0.510  -0.458
 25 A'   26 A'   27 A'   28 A'   29 A'   30 A'    9 A"   31 A'                 
 -0.388  -0.386  -0.337  -0.319  -0.297  -0.263
 32 A'   10 A"   33 A'   11 A"   34 A'   12 A"                                 
 -- Virtual --                   
 -0.073  -0.032  -0.009  -0.001   0.034   0.054   0.058   0.062
 35 A'   13 A"   36 A'   37 A'   38 A'   39 A'   14 A"   40 A'                 
  0.082   0.090   0.094   0.101   0.118   0.126   0.133   0.157
 41 A'   42 A'   15 A"   16 A"   43 A'   44 A'   45 A'   46 A'                 
  0.179   0.206   0.217   0.229   0.259   0.293   0.295   0.316
 47 A'   48 A'   17 A"   49 A'   50 A'   18 A"   51 A'   52 A'                 
  0.336   0.378   0.387   0.389   0.395   0.429   0.435   0.456
 53 A'   54 A'   55 A'   19 A"   20 A"   56 A'   57 A'   21 A"                 
  0.462   0.469   0.532   0.539   0.602   0.603   0.648   0.677
 58 A'   59 A'   22 A"   60 A'   61 A'   23 A"   62 A'   63 A'                 
  0.708   0.781   0.786   0.839   0.846   0.860   0.906   0.928
 64 A'   65 A'   24 A"   66 A'   25 A"   67 A'   68 A'   69 A'                 
  1.043   1.077   1.129   1.183   1.287   1.287   1.332   1.377
 70 A'   26 A"   71 A'   27 A"   28 A"   72 A'   73 A'   29 A"                 
  1.416   1.440   1.440   1.491   1.604   1.635   1.765   1.803
 74 A'   30 A"   75 A'   76 A'   77 A'   78 A'   79 A'   31 A"                 
  1.821   1.913   1.968   2.126   2.236   2.248   2.363   2.454
 80 A'   81 A'   32 A"   82 A'   83 A'   33 A"   84 A'   85 A'                 
  2.579   2.614   2.630   2.808   2.887   3.151   3.284   3.669
 86 A'   34 A"   87 A'   35 A"   88 A'   89 A'   90 A'   91 A'                 
  3.746   3.800   3.938   3.968   3.970   4.001   4.025   4.101
 36 A"   92 A'   37 A"   38 A"   93 A'   39 A"   94 A'   95 A'                 
  4.240   4.392   4.771   5.977   6.021   6.067   6.266   6.343
 96 A'   97 A'   98 A'   40 A"   99 A'  100 A'   41 A"  101 A'                 
  6.633   9.724  23.423  24.125  25.794  25.884  26.340  27.833
102 A'  103 A'  104 A'  105 A'   42 A"  106 A'  107 A'  108 A'                 
 28.322  28.352  28.375  28.516  28.527  28.540  28.581  28.678
 43 A"  109 A'  110 A'   44 A"  111 A'   45 A"  112 A'  113 A'                 
 66.725 127.866 127.891 127.923 151.631 215.7051901.793
114 A'   46 A"  115 A'  116 A'  117 A'  118 A'  119 A'                         
 --------------------------------------------------------------

          Ground-State Mulliken Net Atomic Charges

     Atom                 Charge (a.u.)
  ----------------------------------------
      1 I                     0.109963
      2 C                    -0.106070
      3 C                    -0.291317
      4 H                     0.175593
      5 F                    -0.044590
      6 Cl                    0.156422
  ----------------------------------------
  Sum of atomic charges =     0.000000

 -----------------------------------------------------------------
                    Cartesian Multipole Moments
 -----------------------------------------------------------------
    Charge (ESU x 10^10)
                 0.0000
    Dipole Moment (Debye)
         X       1.0068      Y      -1.3952      Z       0.0000
       Tot       1.7205
    Quadrupole Moments (Debye-Ang)
        XX     -56.9957     XY       0.8322     YY     -57.7039
        XZ      -0.0000     YZ      -0.0000     ZZ     -58.8357
    Octopole Moments (Debye-Ang^2)
       XXX      64.2511    XXY       0.0729    XYY      15.9383
       YYY      -1.5762    XXZ       0.0000    XYZ       0.0000
       YYZ       0.0000    XZZ      17.0521    YZZ       2.5105
       ZZZ       0.0000
    Hexadecapole Moments (Debye-Ang^3)
      XXXX   -1281.5792   XXXY     -31.6871   XXYY    -258.0765
      XYYY      -8.9323   YYYY    -179.4043   XXXZ      -0.0000
      XXYZ      -0.0000   XYYZ      -0.0000   YYYZ      -0.0000
      XXZZ    -243.1396   XYZZ      -6.2809   YYZZ     -42.9878
      XZZZ      -0.0000   YZZZ      -0.0000   ZZZZ     -73.6179
 -----------------------------------------------------------------
 Calculating analytic gradient of the SCF energy
 Gradient of SCF Energy
            1           2           3           4           5           6
    1   0.0001129   0.0000636  -0.0002477   0.0000452  -0.0000724   0.0000983
    2  -0.0002324   0.0005226  -0.0000817   0.0000282  -0.0002365  -0.0000003
    3   0.0000000  -0.0000000  -0.0000000  -0.0000000   0.0000000   0.0000000
 Max gradient component =       5.226E-04
 RMS gradient           =       1.643E-04
 Gradient time:  CPU 7.14 s  wall 7.15 s
 Geometry Optimization Parameters
   NAtoms,    NIC,     NZ,  NCons,   NDum,   NFix, NCnnct, MaxDiis
        6      27       6       0       0       0       0       0

 Cartesian Hessian Update
 Hessian Updated using BFGS Update


** GEOMETRY OPTIMIZATION IN DELOCALIZED INTERNAL COORDINATES **
   Searching for a Minimum

   Optimization Cycle:   2

                       Coordinates (Angstroms)
     ATOM                X               Y               Z
      1  I         1.4644205343   -0.1116405592    0.0000000000
      2  C        -0.6088027565    0.3102932871    0.0000000000
      3  C        -1.5427498973   -0.6334375924    0.0000000000
      4  H        -1.2933091097   -1.6818108821    0.0000000000
      5  F        -0.8963270193    1.6113203078    0.0000000000
      6  Cl       -3.2417286429   -0.2730562241    0.0000000000
   Point Group: cs    Number of degrees of freedom:     9


   Energy is  -7556.412262807

 Hessian Updated using BFGS Update

  9 Hessian modes will be used to form the next step
  Hessian Eigenvalues:
     0.126058    0.150746    0.186901    0.223296    0.259018    0.317899
     0.364521    0.592831    0.600251

 Minimum Search - Taking Simple RFO Step
 Searching for Lamda that Minimizes Along All modes
 Value Taken    Lamda =  -0.00000180
 Step Taken.  Stepsize is  0.003319

                             Maximum     Tolerance    Cnvgd?
         Gradient           0.000283      0.000300     YES
         Displacement       0.001971      0.001200      NO
         Energy change     -0.000010      0.000001      NO


 New Cartesian Coordinates Obtained by Inverse Iteration

 Displacement from previous Coordinates is:  0.006530
 ----------------------------------------------------------------
             Standard Nuclear Orientation (Angstroms)
    I     Atom           X                Y                Z
 ----------------------------------------------------------------
    1      I       1.4646660534    -0.1093320996     0.0000000000
    2      C      -0.6085425525     0.3092353164     0.0000000000
    3      C      -1.5427219290    -0.6340732297     0.0000000000
    4      H      -1.2946917361    -1.6827547376     0.0000000000
    5      F      -0.8956227479     1.6105941189     0.0000000000
    6      Cl     -3.2415839794    -0.2720010312     0.0000000000
 ----------------------------------------------------------------
 Molecular Point Group                 Cs    NOp =  2
 Largest Abelian Subgroup              Cs    NOp =  2
 Nuclear Repulsion Energy =   466.8578428798 hartrees
 There are       46 alpha and       46 beta electrons
 Applying Cartesian multipole field
    Component          Value
    ---------          -----
     (2,0,0)        1.00000E-11
     (0,2,0)        2.00000E-11
     (0,0,2)       -3.00000E-11
 Nucleus-field energy     =     0.0000000136 hartrees
 Requested basis set is 6-311++G(d,p)
 There are 60 shells and 165 basis functions
 A cutoff of  1.0D-11 yielded   1496 shell pairs
 There are     11995 function pairs (     13330 Cartesian)
 Smallest overlap matrix eigenvalue = 7.22E-05
 Guess MOs from SCF MO coefficient file

 -----------------------------------------------------------------------
  General SCF calculation program by
  Eric Jon Sundstrom, Paul Horn, Yuezhi Mao, Dmitri Zuev, Alec White,
  David Stuck, Shaama M.S., Shane Yost, Joonho Lee, David Small,
  Daniel Levine, Susi Lehtola, Hugh Burton, Evgeny Epifanovsky
 -----------------------------------------------------------------------
 Exchange:     0.2000 Hartree-Fock + 0.0800 Slater + 0.7200 B88
 Correlation:  0.1900 VWN1RPA + 0.8100 LYP
 Using SG-1 standard quadrature grid
 A restricted SCF calculation will be
 performed using DIIS
 SCF converges when DIIS error is below 1.0e-08
 ---------------------------------------
  Cycle       Energy         DIIS error
 ---------------------------------------
    1   -7556.4122622900      1.64e-05  
    2   -7556.4122636317      5.59e-06  
    3   -7556.4122635773      7.10e-06  
    4   -7556.4122637296      1.54e-06  
    5   -7556.4122637376      4.84e-07  
    6   -7556.4122637381      1.95e-07  
    7   -7556.4122637382      3.42e-08  
    8   -7556.4122637383      1.13e-08  
    9   -7556.4122637382      2.49e-09  Convergence criterion met
 ---------------------------------------
 SCF time:   CPU 17.61s  wall 17.00s 
 SCF   energy in the final basis set =    -7556.4122637382
 Total energy in the final basis set =    -7556.4122637382

 --------------------------------------------------------------
             Orbital Energies (a.u.) and Symmetries
 --------------------------------------------------------------

 Alpha MOs, Restricted
 -- Occupied --                  
******* -176.33 -165.73 -165.73 -165.73 -101.58  -35.82  -31.32
  1 A'    2 A'    3 A'    4 A'    1 A"    5 A'    6 A'    7 A'                 
-31.312 -31.312 -24.732 -22.969 -22.967 -22.967 -22.963 -22.963
  8 A'    2 A"    9 A'   10 A'   11 A'    3 A"   12 A'    4 A"                 
-10.324 -10.258  -9.492  -7.257  -7.247  -7.246  -6.374  -4.787
 13 A'   14 A'   15 A'   16 A'    5 A"   17 A'   18 A'   19 A'                 
 -4.771  -4.771  -2.053  -2.048  -2.048  -2.034  -2.034  -1.275
 20 A'    6 A"   21 A'   22 A'    7 A"   23 A'    8 A"   24 A'                 
 -0.900  -0.793  -0.685  -0.625  -0.543  -0.512  -0.510  -0.458
 25 A'   26 A'   27 A'   28 A'   29 A'   30 A'    9 A"   31 A'                 
 -0.388  -0.385  -0.337  -0.319  -0.297  -0.263
 32 A'   10 A"   33 A'   11 A"   34 A'   12 A"                                 
 -- Virtual --                   
 -0.073  -0.032  -0.009  -0.001   0.034   0.054   0.058   0.062
 35 A'   13 A"   36 A'   37 A'   38 A'   39 A'   14 A"   40 A'                 
  0.082   0.090   0.094   0.101   0.118   0.126   0.133   0.157
 41 A'   42 A'   15 A"   16 A"   43 A'   44 A'   45 A'   46 A'                 
  0.179   0.206   0.217   0.229   0.259   0.293   0.295   0.316
 47 A'   48 A'   17 A"   49 A'   50 A'   18 A"   51 A'   52 A'                 
  0.336   0.378   0.388   0.389   0.396   0.429   0.435   0.456
 53 A'   54 A'   55 A'   19 A"   20 A"   56 A'   57 A'   21 A"                 
  0.462   0.469   0.532   0.538   0.602   0.603   0.648   0.677
 58 A'   59 A'   22 A"   60 A'   61 A'   23 A"   62 A'   63 A'                 
  0.708   0.781   0.786   0.839   0.846   0.860   0.906   0.928
 64 A'   65 A'   24 A"   66 A'   25 A"   67 A'   68 A'   69 A'                 
  1.043   1.077   1.129   1.183   1.287   1.287   1.333   1.377
 70 A'   26 A"   71 A'   27 A"   28 A"   72 A'   73 A'   29 A"                 
  1.417   1.440   1.440   1.491   1.604   1.634   1.765   1.803
 74 A'   75 A'   30 A"   76 A'   77 A'   78 A'   79 A'   31 A"                 
  1.822   1.913   1.968   2.126   2.236   2.248   2.363   2.454
 80 A'   81 A'   32 A"   82 A'   83 A'   33 A"   84 A'   85 A'                 
  2.580   2.614   2.630   2.808   2.887   3.151   3.284   3.669
 86 A'   34 A"   87 A'   35 A"   88 A'   89 A'   90 A'   91 A'                 
  3.746   3.800   3.938   3.968   3.970   4.001   4.025   4.101
 36 A"   92 A'   37 A"   38 A"   93 A'   39 A"   94 A'   95 A'                 
  4.241   4.392   4.771   5.977   6.021   6.067   6.266   6.343
 96 A'   97 A'   98 A'   40 A"   99 A'  100 A'   41 A"  101 A'                 
  6.633   9.724  23.423  24.125  25.794  25.884  26.340  27.833
102 A'  103 A'  104 A'  105 A'   42 A"  106 A'  107 A'  108 A'                 
 28.322  28.352  28.376  28.516  28.527  28.540  28.581  28.678
 43 A"  109 A'  110 A'   44 A"  111 A'   45 A"  112 A'  113 A'                 
 66.725 127.866 127.891 127.923 151.631 215.7051901.793
114 A'   46 A"  115 A'  116 A'  117 A'  118 A'  119 A'                         

 Beta MOs, Restricted
 -- Occupied --                  
******* -176.33 -165.73 -165.73 -165.73 -101.58  -35.82  -31.32
  1 A'    2 A'    3 A'    4 A'    1 A"    5 A'    6 A'    7 A'                 
-31.312 -31.312 -24.732 -22.969 -22.967 -22.967 -22.963 -22.963
  8 A'    2 A"    9 A'   10 A'   11 A'    3 A"   12 A'    4 A"                 
-10.324 -10.258  -9.492  -7.257  -7.247  -7.246  -6.374  -4.787
 13 A'   14 A'   15 A'   16 A'    5 A"   17 A'   18 A'   19 A'                 
 -4.771  -4.771  -2.053  -2.048  -2.048  -2.034  -2.034  -1.275
 20 A'    6 A"   21 A'   22 A'    7 A"   23 A'    8 A"   24 A'                 
 -0.900  -0.793  -0.685  -0.625  -0.543  -0.512  -0.510  -0.458
 25 A'   26 A'   27 A'   28 A'   29 A'   30 A'    9 A"   31 A'                 
 -0.388  -0.385  -0.337  -0.319  -0.297  -0.263
 32 A'   10 A"   33 A'   11 A"   34 A'   12 A"                                 
 -- Virtual --                   
 -0.073  -0.032  -0.009  -0.001   0.034   0.054   0.058   0.062
 35 A'   13 A"   36 A'   37 A'   38 A'   39 A'   14 A"   40 A'                 
  0.082   0.090   0.094   0.101   0.118   0.126   0.133   0.157
 41 A'   42 A'   15 A"   16 A"   43 A'   44 A'   45 A'   46 A'                 
  0.179   0.206   0.217   0.229   0.259   0.293   0.295   0.316
 47 A'   48 A'   17 A"   49 A'   50 A'   18 A"   51 A'   52 A'                 
  0.336   0.378   0.388   0.389   0.396   0.429   0.435   0.456
 53 A'   54 A'   55 A'   19 A"   20 A"   56 A'   57 A'   21 A"                 
  0.462   0.469   0.532   0.538   0.602   0.603   0.648   0.677
 58 A'   59 A'   22 A"   60 A'   61 A'   23 A"   62 A'   63 A'                 
  0.708   0.781   0.786   0.839   0.846   0.860   0.906   0.928
 64 A'   65 A'   24 A"   66 A'   25 A"   67 A'   68 A'   69 A'                 
  1.043   1.077   1.129   1.183   1.287   1.287   1.333   1.377
 70 A'   26 A"   71 A'   27 A"   28 A"   72 A'   73 A'   29 A"                 
  1.417   1.440   1.440   1.491   1.604   1.634   1.765   1.803
 74 A'   75 A'   30 A"   76 A'   77 A'   78 A'   79 A'   31 A"                 
  1.822   1.913   1.968   2.126   2.236   2.248   2.363   2.454
 80 A'   81 A'   32 A"   82 A'   83 A'   33 A"   84 A'   85 A'                 
  2.580   2.614   2.630   2.808   2.887   3.151   3.284   3.669
 86 A'   34 A"   87 A'   35 A"   88 A'   89 A'   90 A'   91 A'                 
  3.746   3.800   3.938   3.968   3.970   4.001   4.025   4.101
 36 A"   92 A'   37 A"   38 A"   93 A'   39 A"   94 A'   95 A'                 
  4.241   4.392   4.771   5.977   6.021   6.067   6.266   6.343
 96 A'   97 A'   98 A'   40 A"   99 A'  100 A'   41 A"  101 A'                 
  6.633   9.724  23.423  24.125  25.794  25.884  26.340  27.833
102 A'  103 A'  104 A'  105 A'   42 A"  106 A'  107 A'  108 A'                 
 28.322  28.352  28.376  28.516  28.527  28.540  28.581  28.678
 43 A"  109 A'  110 A'   44 A"  111 A'   45 A"  112 A'  113 A'                 
 66.725 127.866 127.891 127.923 151.631 215.7051901.793
114 A'   46 A"  115 A'  116 A'  117 A'  118 A'  119 A'                         
 --------------------------------------------------------------

          Ground-State Mulliken Net Atomic Charges

     Atom                 Charge (a.u.)
  ----------------------------------------
      1 I                     0.110131
      2 C                    -0.106881
      3 C                    -0.290578
      4 H                     0.175835
      5 F                    -0.044502
      6 Cl                    0.155995
  ----------------------------------------
  Sum of atomic charges =     0.000000

 -----------------------------------------------------------------
                    Cartesian Multipole Moments
 -----------------------------------------------------------------
    Charge (ESU x 10^10)
                 0.0000
    Dipole Moment (Debye)
         X       1.0083      Y      -1.3970      Z       0.0000
       Tot       1.7228
    Quadrupole Moments (Debye-Ang)
        XX     -56.9940     XY       0.8440     YY     -57.7041
        XZ      -0.0000     YZ      -0.0000     ZZ     -58.8346
    Octopole Moments (Debye-Ang^2)
       XXX      64.2478    XXY       0.0368    XYY      15.9094
       YYY      -1.7851    XXZ       0.0000    XYZ       0.0000
       YYZ      -0.0000    XZZ      17.0433    YZZ       2.4434
       ZZZ       0.0000
    Hexadecapole Moments (Debye-Ang^3)
      XXXX   -1281.6133   XXXY     -31.8488   XXYY    -258.0552
      XYYY      -9.1116   YYYY    -179.2030   XXXZ      -0.0000
      XXYZ      -0.0000   XYYZ      -0.0000   YYYZ       0.0000
      XXZZ    -243.1437   XYZZ      -6.3504   YYZZ     -42.9596
      XZZZ      -0.0000   YZZZ       0.0000   ZZZZ     -73.6135
 -----------------------------------------------------------------
 Calculating analytic gradient of the SCF energy
 Gradient of SCF Energy
            1           2           3           4           5           6
    1   0.0000041  -0.0000577  -0.0000414  -0.0000210   0.0000769   0.0000392
    2  -0.0000327   0.0001798  -0.0000580   0.0000224  -0.0001478   0.0000362
    3   0.0000000   0.0000000  -0.0000000   0.0000000  -0.0000000   0.0000000
 Max gradient component =       1.798E-04
 RMS gradient           =       6.385E-05
 Gradient time:  CPU 7.14 s  wall 7.14 s
 Geometry Optimization Parameters
   NAtoms,    NIC,     NZ,  NCons,   NDum,   NFix, NCnnct, MaxDiis
        6      27       6       0       0       0       0       0

 Cartesian Hessian Update
 Hessian Updated using BFGS Update


** GEOMETRY OPTIMIZATION IN DELOCALIZED INTERNAL COORDINATES **
   Searching for a Minimum

   Optimization Cycle:   3

                       Coordinates (Angstroms)
     ATOM                X               Y               Z
      1  I         1.4646660534   -0.1093320996    0.0000000000
      2  C        -0.6085425525    0.3092353164    0.0000000000
      3  C        -1.5427219290   -0.6340732297    0.0000000000
      4  H        -1.2946917361   -1.6827547376    0.0000000000
      5  F        -0.8956227479    1.6105941189    0.0000000000
      6  Cl       -3.2415839794   -0.2720010312    0.0000000000
   Point Group: cs    Number of degrees of freedom:     9


   Energy is  -7556.412263738

 Hessian Updated using BFGS Update

  9 Hessian modes will be used to form the next step
  Hessian Eigenvalues:
     0.124689    0.148319    0.187876    0.222391    0.265479    0.316756
     0.364400    0.576247    0.600838

 Minimum Search - Taking Simple RFO Step
 Searching for Lamda that Minimizes Along All modes
 Value Taken    Lamda =   0.00000000
 Step Taken.  Stepsize is  0.000414

                             Maximum     Tolerance    Cnvgd?
         Gradient           0.000102      0.000300     YES
         Displacement       0.000266      0.001200     YES
         Energy change     -0.000001      0.000001     YES


                       Distance Matrix (Angstroms)
             I (  1)   C (  2)   C (  3)   H (  4)   F (  5)
   C (  2)  2.115040
   C (  3)  3.052824  1.327600
   H (  4)  3.176431  2.106852  1.077614
   F (  5)  2.920464  1.332648  2.336080  3.317439
   Cl(  6)  4.709060  2.696432  1.737017  2.404291  3.007939

 Final energy is   -7556.4122637381679     


 ******************************
 **  OPTIMIZATION CONVERGED  **
 ******************************

                       Coordinates (Angstroms)
     ATOM                X               Y               Z
      1  I         1.4646660534   -0.1093320996    0.0000000000
      2  C        -0.6085425525    0.3092353164    0.0000000000
      3  C        -1.5427219290   -0.6340732297    0.0000000000
      4  H        -1.2946917361   -1.6827547376    0.0000000000
      5  F        -0.8956227479    1.6105941189    0.0000000000
      6  Cl       -3.2415839794   -0.2720010312    0.0000000000

Z-matrix Print:
$molecule
0 1
I 
C  1 2.115040
C  2 1.327600 1 123.307192
H  3 1.077614 2 121.971745 1 -0.000000 0
F  2 1.332648 1 113.854437 3 -180.000000 0
Cl 3 1.737017 2 122.690176 1 -180.000000 0
$end


 --------------------------------------------------------------
             Orbital Energies (a.u.) and Symmetries
 --------------------------------------------------------------

 Alpha MOs, Restricted
 -- Occupied --                  
******* -176.33 -165.73 -165.73 -165.73 -101.58  -35.82  -31.32
  1 A'    2 A'    3 A'    4 A'    1 A"    5 A'    6 A'    7 A'                 
-31.312 -31.312 -24.732 -22.969 -22.967 -22.967 -22.963 -22.963
  8 A'    2 A"    9 A'   10 A'   11 A'    3 A"   12 A'    4 A"                 
-10.324 -10.258  -9.492  -7.257  -7.247  -7.246  -6.374  -4.787
 13 A'   14 A'   15 A'   16 A'    5 A"   17 A'   18 A'   19 A'                 
 -4.771  -4.771  -2.053  -2.048  -2.048  -2.034  -2.034  -1.275
 20 A'    6 A"   21 A'   22 A'    7 A"   23 A'    8 A"   24 A'                 
 -0.900  -0.793  -0.685  -0.625  -0.543  -0.512  -0.510  -0.458
 25 A'   26 A'   27 A'   28 A'   29 A'   30 A'    9 A"   31 A'                 
 -0.388  -0.385  -0.337  -0.319  -0.297  -0.263
 32 A'   10 A"   33 A'   11 A"   34 A'   12 A"                                 
 -- Virtual --                   
 -0.073  -0.032  -0.009  -0.001   0.034   0.054   0.058   0.062
 35 A'   13 A"   36 A'   37 A'   38 A'   39 A'   14 A"   40 A'                 
  0.082   0.090   0.094   0.101   0.118   0.126   0.133   0.157
 41 A'   42 A'   15 A"   16 A"   43 A'   44 A'   45 A'   46 A'                 
  0.179   0.206   0.217   0.229   0.259   0.293   0.295   0.316
 47 A'   48 A'   17 A"   49 A'   50 A'   18 A"   51 A'   52 A'                 
  0.336   0.378   0.388   0.389   0.396   0.429   0.435   0.456
 53 A'   54 A'   55 A'   19 A"   20 A"   56 A'   57 A'   21 A"                 
  0.462   0.469   0.532   0.538   0.602   0.603   0.648   0.677
 58 A'   59 A'   22 A"   60 A'   61 A'   23 A"   62 A'   63 A'                 
  0.708   0.781   0.786   0.839   0.846   0.860   0.906   0.928
 64 A'   65 A'   24 A"   66 A'   25 A"   67 A'   68 A'   69 A'                 
  1.043   1.077   1.129   1.183   1.287   1.287   1.333   1.377
 70 A'   26 A"   71 A'   27 A"   28 A"   72 A'   73 A'   29 A"                 
  1.417   1.440   1.440   1.491   1.604   1.634   1.765   1.803
 74 A'   75 A'   30 A"   76 A'   77 A'   78 A'   79 A'   31 A"                 
  1.822   1.913   1.968   2.126   2.236   2.248   2.363   2.454
 80 A'   81 A'   32 A"   82 A'   83 A'   33 A"   84 A'   85 A'                 
  2.580   2.614   2.630   2.808   2.887   3.151   3.284   3.669
 86 A'   34 A"   87 A'   35 A"   88 A'   89 A'   90 A'   91 A'                 
  3.746   3.800   3.938   3.968   3.970   4.001   4.025   4.101
 36 A"   92 A'   37 A"   38 A"   93 A'   39 A"   94 A'   95 A'                 
  4.241   4.392   4.771   5.977   6.021   6.067   6.266   6.343
 96 A'   97 A'   98 A'   40 A"   99 A'  100 A'   41 A"  101 A'                 
  6.633   9.724  23.423  24.125  25.794  25.884  26.340  27.833
102 A'  103 A'  104 A'  105 A'   42 A"  106 A'  107 A'  108 A'                 
 28.322  28.352  28.376  28.516  28.527  28.540  28.581  28.678
 43 A"  109 A'  110 A'   44 A"  111 A'   45 A"  112 A'  113 A'                 
 66.725 127.866 127.891 127.923 151.631 215.7051901.793
114 A'   46 A"  115 A'  116 A'  117 A'  118 A'  119 A'                         

 Beta MOs, Restricted
 -- Occupied --                  
******* -176.33 -165.73 -165.73 -165.73 -101.58  -35.82  -31.32
  1 A'    2 A'    3 A'    4 A'    1 A"    5 A'    6 A'    7 A'                 
-31.312 -31.312 -24.732 -22.969 -22.967 -22.967 -22.963 -22.963
  8 A'    2 A"    9 A'   10 A'   11 A'    3 A"   12 A'    4 A"                 
-10.324 -10.258  -9.492  -7.257  -7.247  -7.246  -6.374  -4.787
 13 A'   14 A'   15 A'   16 A'    5 A"   17 A'   18 A'   19 A'                 
 -4.771  -4.771  -2.053  -2.048  -2.048  -2.034  -2.034  -1.275
 20 A'    6 A"   21 A'   22 A'    7 A"   23 A'    8 A"   24 A'                 
 -0.900  -0.793  -0.685  -0.625  -0.543  -0.512  -0.510  -0.458
 25 A'   26 A'   27 A'   28 A'   29 A'   30 A'    9 A"   31 A'                 
 -0.388  -0.385  -0.337  -0.319  -0.297  -0.263
 32 A'   10 A"   33 A'   11 A"   34 A'   12 A"                                 
 -- Virtual --                   
 -0.073  -0.032  -0.009  -0.001   0.034   0.054   0.058   0.062
 35 A'   13 A"   36 A'   37 A'   38 A'   39 A'   14 A"   40 A'                 
  0.082   0.090   0.094   0.101   0.118   0.126   0.133   0.157
 41 A'   42 A'   15 A"   16 A"   43 A'   44 A'   45 A'   46 A'                 
  0.179   0.206   0.217   0.229   0.259   0.293   0.295   0.316
 47 A'   48 A'   17 A"   49 A'   50 A'   18 A"   51 A'   52 A'                 
  0.336   0.378   0.388   0.389   0.396   0.429   0.435   0.456
 53 A'   54 A'   55 A'   19 A"   20 A"   56 A'   57 A'   21 A"                 
  0.462   0.469   0.532   0.538   0.602   0.603   0.648   0.677
 58 A'   59 A'   22 A"   60 A'   61 A'   23 A"   62 A'   63 A'                 
  0.708   0.781   0.786   0.839   0.846   0.860   0.906   0.928
 64 A'   65 A'   24 A"   66 A'   25 A"   67 A'   68 A'   69 A'                 
  1.043   1.077   1.129   1.183   1.287   1.287   1.333   1.377
 70 A'   26 A"   71 A'   27 A"   28 A"   72 A'   73 A'   29 A"                 
  1.417   1.440   1.440   1.491   1.604   1.634   1.765   1.803
 74 A'   75 A'   30 A"   76 A'   77 A'   78 A'   79 A'   31 A"                 
  1.822   1.913   1.968   2.126   2.236   2.248   2.363   2.454
 80 A'   81 A'   32 A"   82 A'   83 A'   33 A"   84 A'   85 A'                 
  2.580   2.614   2.630   2.808   2.887   3.151   3.284   3.669
 86 A'   34 A"   87 A'   35 A"   88 A'   89 A'   90 A'   91 A'                 
  3.746   3.800   3.938   3.968   3.970   4.001   4.025   4.101
 36 A"   92 A'   37 A"   38 A"   93 A'   39 A"   94 A'   95 A'                 
  4.241   4.392   4.771   5.977   6.021   6.067   6.266   6.343
 96 A'   97 A'   98 A'   40 A"   99 A'  100 A'   41 A"  101 A'                 
  6.633   9.724  23.423  24.125  25.794  25.884  26.340  27.833
102 A'  103 A'  104 A'  105 A'   42 A"  106 A'  107 A'  108 A'                 
 28.322  28.352  28.376  28.516  28.527  28.540  28.581  28.678
 43 A"  109 A'  110 A'   44 A"  111 A'   45 A"  112 A'  113 A'                 
 66.725 127.866 127.891 127.923 151.631 215.7051901.793
114 A'   46 A"  115 A'  116 A'  117 A'  118 A'  119 A'                         
 --------------------------------------------------------------

          Ground-State Mulliken Net Atomic Charges

     Atom                 Charge (a.u.)
  ----------------------------------------
      1 I                     0.110131
      2 C                    -0.106881
      3 C                    -0.290578
      4 H                     0.175835
      5 F                    -0.044502
      6 Cl                    0.155995
  ----------------------------------------
  Sum of atomic charges =     0.000000

 -----------------------------------------------------------------
                    Cartesian Multipole Moments
 -----------------------------------------------------------------
    Charge (ESU x 10^10)
                 0.0000
    Dipole Moment (Debye)
         X       1.0083      Y      -1.3970      Z       0.0000
       Tot       1.7228
    Quadrupole Moments (Debye-Ang)
        XX     -56.9940     XY       0.8440     YY     -57.7041
        XZ      -0.0000     YZ      -0.0000     ZZ     -58.8346
    Octopole Moments (Debye-Ang^2)
       XXX      64.2478    XXY       0.0368    XYY      15.9094
       YYY      -1.7851    XXZ       0.0000    XYZ       0.0000
       YYZ      -0.0000    XZZ      17.0433    YZZ       2.4434
       ZZZ       0.0000
    Hexadecapole Moments (Debye-Ang^3)
      XXXX   -1281.6133   XXXY     -31.8488   XXYY    -258.0552
      XYYY      -9.1116   YYYY    -179.2030   XXXZ      -0.0000
      XXYZ      -0.0000   XYYZ      -0.0000   YYYZ       0.0000
      XXZZ    -243.1437   XYZZ      -6.3504   YYZZ     -42.9596
      XZZZ      -0.0000   YZZZ       0.0000   ZZZZ     -73.6135
 -----------------------------------------------------------------
Archival summary:
1\1\TWL01\OPT\ProcedureUnspecified\BasisUnspecified\1l1121\taweetha\TueAug2823:16:142018TueAug2823:16:142018\0\\#,OPT,ProcedureUnspecified,BasisUnspecified,\\0,1\I\C,1,2.11504\C,2,1.3276,1,123.307\H,3,1.07761,2,121.972,1,-0,0\F,2,1.33265,1,113.854,3,-180,0\Cl,3,1.73702,2,122.69,1,-180,0\\\@

 Total job time:  82.91s(wall), 82.83s(cpu) 
 Tue Aug 28 23:16:14 2018

        *************************************************************
        *                                                           *
        *  Thank you very much for using Q-Chem.  Have a nice day.  *
        *                                                           *
        *************************************************************


 
User input: 2 of 2 
 
Q-Chem Developer Version!
                  Welcome to Q-Chem
     A Quantum Leap Into The Future Of Chemistry


 Q-Chem 5.1, Q-Chem, Inc., Pleasanton, CA (2018)

 Yihan Shao,  Zhengting Gan,  E. Epifanovsky,  A. T. B. Gilbert,  M. Wormit,  
 J. Kussmann,  A. W. Lange,  A. Behn,  Jia Deng,  Xintian Feng,  D. Ghosh,  
 M. Goldey,  P. R. Horn,  L. D. Jacobson,  I. Kaliman,  T. Kus,  A. Landau,  
 Jie Liu,  E. I. Proynov,  R. M. Richard,  R. P. Steele,  E. J. Sundstrom,  
 H. L. Woodcock III,  P. M. Zimmerman,  D. Zuev,  B. Albrecht,  E. Alguire,  
 S. A. Baeppler,  D. Barton,  Z. Benda,  Y. A. Bernard,  E. J. Berquist,  
 K. B. Bravaya,  H. Burton,  D. Casanova,  Chun-Min Chang,  Yunqing Chen,  
 A. Chien,  K. D. Closser,  M. P. Coons,  S. Coriani,  S. Dasgupta,  
 A. L. Dempwolff,  M. Diedenhofen,  Hainam Do,  R. G. Edgar,  Po-Tung Fang,  
 S. Faraji,  S. Fatehi,  Qingguo Feng,  K. D. Fenk,  J. Fosso-Tande,  
 Qinghui Ge,  A. Ghysels,  G. Gidofalvi,  J. Gomes,  J. Gonthier,  A. Gunina,  
 D. Hait,  M. W. D. Hanson-Heine,  P. H. P. Harbach,  A. W. Hauser,  
 J. E. Herr,  E. G. Hohenstein,  Z. C. Holden,  Kerwin Hui,  B. C. Huynh,  
 T.-C. Jagau,  Hyunjun Ji,  B. Kaduk,  K. Khistyaev,  Jaehoon Kim,  
 P. Klunzinger,  K. Koh,  D. Kosenkov,  L. Koulias,  T. Kowalczyk,  
 C. M. Krauter,  A. Kunitsa,  Ka Un Lao,  A. Laurent,  K. V. Lawler,  
 Joonho Lee,  D. Lefrancois,  S. Lehtola,  D. S. Levine,  Yi-Pei Li,  
 You-Sheng Lin,  Fenglai Liu,  E. Livshits,  A. Luenser,  P. Manohar,  
 E. Mansoor,  S. F. Manzer,  Shan-Ping Mao,  Yuezhi Mao,  N. Mardirossian,  
 A. V. Marenich,  T. Markovich,  L. A. Martinez-Martinez,  S. A. Maurer,  
 N. J. Mayhall,  S. C. McKenzie,  J.-M. Mewes,  A. F. Morrison,  
 J. W. Mullinax,  K. Nanda,  T. S. Nguyen-Beck,  R. Olivares-Amaya,  
 J. A. Parkhill,  T. M. Perrine,  F. Plasser,  P. Pokhilko,  S. Prager,  
 A. Prociuk,  E. Ramos,  D. R. Rehn,  F. Rob,  M. Schneider,  N. Sergueev,  
 S. M. Sharada,  S. Sharma,  D. W. Small,  T. Stauch,  T. Stein,  
 Yu-Chuan Su,  A. J. W. Thom,  A. Tkatchenko,  T. Tsuchimochi,  N. M. Tubman,  
 L. Vogt,  M. L. Vidal,  O. Vydrov,  M. A. Watson,  J. Wenzel,  
 M. de Wergifosse,  T. A. Wesolowski,  A. White,  J. Witte,  A. Yamada,  
 Jun Yang,  K. Yao,  S. Yeganeh,  S. R. Yost,  Zhi-Qiang You,  A. Zech,  
 Igor Ying Zhang,  Xing Zhang,  Yan Zhao,  Ying Zhu,  B. R. Brooks,  
 G. K. L. Chan,  C. J. Cramer,  M. S. Gordon,  W. J. Hehre,  A. Klamt,  
 M. W. Schmidt,  C. D. Sherrill,  D. G. Truhlar,  A. Aspuru-Guzik,  R. Baer,  
 A. T. Bell,  N. A. Besley,  Jeng-Da Chai,  A. E. DePrince, III,  
 R. A. DiStasio Jr.,  A. Dreuw,  B. D. Dunietz,  T. R. Furlani,  
 Chao-Ping Hsu,  Yousung Jung,  Jing Kong,  D. S. Lambrecht,  WanZhen Liang,  
 C. Ochsenfeld,  V. A. Rassolov,  L. V. Slipchenko,  J. E. Subotnik,  
 T. Van Voorhis,  J. M. Herbert,  A. I. Krylov,  P. M. W. Gill,  M. Head-Gordon

 Contributors to earlier versions of Q-Chem not listed above: 
 R. D. Adamson,  B. Austin,  J. Baker,  G. J. O. Beran,  K. Brandhorst,  
 S. T. Brown,  E. F. C. Byrd,  A. K. Chakraborty,  C.-L. Cheng,  
 Siu Hung Chien,  D. M. Chipman,  D. L. Crittenden,  H. Dachsel,  
 R. J. Doerksen,  A. D. Dutoi,  L. Fusti-Molnar,  W. A. Goddard III,  
 A. Golubeva-Zadorozhnaya,  S. R. Gwaltney,  G. Hawkins,  A. Heyden,  
 S. Hirata,  G. Kedziora,  F. J. Keil,  C. Kelley,  Jihan Kim,  R. A. King,  
 R. Z. Khaliullin,  P. P. Korambath,  W. Kurlancheek,  A. M. Lee,  M. S. Lee,  
 S. V. Levchenko,  Ching Yeh Lin,  D. Liotard,  R. C. Lochan,  I. Lotan,  
 P. E. Maslen,  N. Nair,  D. P. O'Neill,  D. Neuhauser,  E. Neuscamman,  
 C. M. Oana,  R. Olson,  B. Peters,  R. Peverati,  P. A. Pieniazek,  
 Y. M. Rhee,  J. Ritchie,  M. A. Rohrdanz,  E. Rosta,  N. J. Russ,  
 H. F. Schaefer III,  N. E. Schultz,  N. Shenvi,  A. C. Simmonett,  A. Sodt,  
 D. Stuck,  K. S. Thanthiriwatte,  V. Vanovschi,  Tao Wang,  A. Warshel,  
 C. F. Williams,  Q. Wu,  X. Xu,  W. Zhang

 Please cite Q-Chem as follows:
 Y. Shao et al., Mol. Phys. 113, 184-215 (2015)
 DOI: 10.1080/00268976.2014.952696

 Q-Chem 5.1.1 for Intel X86 EM64T Linux

 Parts of Q-Chem use Armadillo 8.300.2 (Tropical Shenanigans).
 http://arma.sourceforge.net/

 Q-Chem begins on Tue Aug 28 23:16:14 2018  

Host: 
0

     Scratch files written to /scratch/taweetham/qchem28493//
The previous job contains 0 fragments, simply inherited here
Input Ideriv = 2
Curr. Ideriv = -1
Max.  Ideriv = 2

Checking the input file for inconsistencies... 	...done.

--------------------------------------------------------------
User input:
--------------------------------------------------------------

$molecule
read
$end

$rem
   SCF_GUESS 	READ
   JOB_TYPE 	FREQUENCY
   BASIS 	6-311++G**
   EXCHANGE 	B3LYP	
   SET_ITER 100

   SET_CONV 5
$end


--------------------------------------------------------------
 ----------------------------------------------------------------
             Standard Nuclear Orientation (Angstroms)
    I     Atom           X                Y                Z
 ----------------------------------------------------------------
    1      I       1.4616914688    -0.1163973755     0.0000000000
    2      C      -0.6108765002     0.3053307589    -0.0000000000
    3      C      -1.5464931370    -0.6365522645     0.0000000000
    4      H      -1.3000622501    -1.6856107470     0.0000000000
    5      F      -0.8959720647     1.6071257852    -0.0000000000
    6      Cl     -3.2448011288    -0.2718900813     0.0000000000
 ----------------------------------------------------------------
 Molecular Point Group                 Cs    NOp =  2
 Largest Abelian Subgroup              Cs    NOp =  2
 Nuclear Repulsion Energy =   466.8578428798 hartrees
 There are       46 alpha and       46 beta electrons
 Requested basis set is 6-311++G(d,p)
 There are 60 shells and 165 basis functions

 Total QAlloc Memory Limit   2000 MB
 Mega-Array Size       188 MB
 MEM_STATIC part       192 MB

                       Distance Matrix (Angstroms)
             I (  1)   C (  2)   C (  3)   H (  4)   F (  5)
   C (  2)  2.115040
   C (  3)  3.052824  1.327600
   H (  4)  3.176431  2.106852  1.077614
   F (  5)  2.920464  1.332648  2.336080  3.317439
   Cl(  6)  4.709060  2.696432  1.737017  2.404291  3.007939

 A cutoff of  1.0D-11 yielded   1496 shell pairs
 There are     11995 function pairs (     13330 Cartesian)
 Smallest overlap matrix eigenvalue = 7.22E-05
 Guess MOs from SCF MO coefficient file

 -----------------------------------------------------------------------
  General SCF calculation program by
  Eric Jon Sundstrom, Paul Horn, Yuezhi Mao, Dmitri Zuev, Alec White,
  David Stuck, Shaama M.S., Shane Yost, Joonho Lee, David Small,
  Daniel Levine, Susi Lehtola, Hugh Burton, Evgeny Epifanovsky
 -----------------------------------------------------------------------
 Exchange:     0.2000 Hartree-Fock + 0.0800 Slater + 0.7200 B88
 Correlation:  0.1900 VWN1RPA + 0.8100 LYP
 Using SG-1 standard quadrature grid
 A restricted SCF calculation will be
 performed using DIIS
 SCF converges when DIIS error is below 1.0e-08
 ---------------------------------------
  Cycle       Energy         DIIS error
 ---------------------------------------
    1   -7556.4122593760      2.75e-05  
    2   -7556.4122628750      3.72e-06  
    3   -7556.4122628749      4.23e-06  
    4   -7556.4122629240      1.49e-06  
    5   -7556.4122629304      4.13e-07  
    6   -7556.4122629308      1.37e-07  
    7   -7556.4122629310      3.08e-08  
    8   -7556.4122629308      1.06e-08  
    9   -7556.4122629309      2.93e-09  Convergence criterion met
 ---------------------------------------
 SCF time:   CPU 18.06s  wall 18.00s 
 SCF   energy in the final basis set =    -7556.4122629309
 Total energy in the final basis set =    -7556.4122629309

 --------------------------------------------------------------
             Orbital Energies (a.u.) and Symmetries
 --------------------------------------------------------------

 Alpha MOs, Restricted
 -- Occupied --                  
******* -176.33 -165.73 -165.73 -165.73 -101.58  -35.82  -31.32
  1 A'    2 A'    3 A'    4 A'    1 A"    5 A'    6 A'    7 A'                 
-31.312 -31.312 -24.732 -22.969 -22.967 -22.967 -22.963 -22.963
  8 A'    2 A"    9 A'   10 A'   11 A'    3 A"   12 A'    4 A"                 
-10.324 -10.258  -9.492  -7.257  -7.247  -7.246  -6.374  -4.787
 13 A'   14 A'   15 A'   16 A'    5 A"   17 A'   18 A'   19 A'                 
 -4.771  -4.771  -2.053  -2.048  -2.048  -2.034  -2.034  -1.275
 20 A'    6 A"   21 A'   22 A'    7 A"   23 A'    8 A"   24 A'                 
 -0.900  -0.793  -0.685  -0.625  -0.543  -0.512  -0.510  -0.458
 25 A'   26 A'   27 A'   28 A'   29 A'   30 A'    9 A"   31 A'                 
 -0.388  -0.385  -0.337  -0.319  -0.297  -0.263
 32 A'   10 A"   33 A'   11 A"   34 A'   12 A"                                 
 -- Virtual --                   
 -0.073  -0.032  -0.009  -0.001   0.034   0.054   0.058   0.062
 35 A'   13 A"   36 A'   37 A'   38 A'   39 A'   14 A"   40 A'                 
  0.082   0.090   0.094   0.101   0.118   0.126   0.133   0.157
 41 A'   42 A'   15 A"   16 A"   43 A'   44 A'   45 A'   46 A'                 
  0.179   0.206   0.217   0.229   0.259   0.293   0.295   0.316
 47 A'   48 A'   17 A"   49 A'   50 A'   18 A"   51 A'   52 A'                 
  0.336   0.378   0.388   0.389   0.396   0.429   0.435   0.456
 53 A'   54 A'   55 A'   19 A"   20 A"   56 A'   57 A'   21 A"                 
  0.462   0.469   0.532   0.538   0.602   0.603   0.648   0.677
 58 A'   59 A'   22 A"   60 A'   61 A'   23 A"   62 A'   63 A'                 
  0.708   0.781   0.786   0.839   0.846   0.860   0.906   0.928
 64 A'   65 A'   24 A"   66 A'   25 A"   67 A'   68 A'   69 A'                 
  1.043   1.077   1.129   1.183   1.287   1.287   1.333   1.377
 70 A'   26 A"   71 A'   27 A"   28 A"   72 A'   73 A'   29 A"                 
  1.417   1.440   1.440   1.491   1.604   1.634   1.765   1.803
 74 A'   75 A'   30 A"   76 A'   77 A'   78 A'   79 A'   31 A"                 
  1.822   1.913   1.968   2.126   2.236   2.248   2.363   2.454
 80 A'   81 A'   32 A"   82 A'   83 A'   33 A"   84 A'   85 A'                 
  2.580   2.614   2.630   2.808   2.887   3.151   3.284   3.669
 86 A'   34 A"   87 A'   35 A"   88 A'   89 A'   90 A'   91 A'                 
  3.746   3.800   3.938   3.968   3.970   4.001   4.025   4.101
 36 A"   92 A'   37 A"   38 A"   93 A'   39 A"   94 A'   95 A'                 
  4.241   4.392   4.771   5.977   6.021   6.067   6.266   6.343
 96 A'   97 A'   98 A'   40 A"   99 A'  100 A'   41 A"  101 A'                 
  6.633   9.724  23.423  24.125  25.794  25.884  26.340  27.833
102 A'  103 A'  104 A'  105 A'   42 A"  106 A'  107 A'  108 A'                 
 28.322  28.352  28.376  28.516  28.527  28.540  28.581  28.678
 43 A"  109 A'  110 A'   44 A"  111 A'   45 A"  112 A'  113 A'                 
 66.725 127.866 127.891 127.923 151.631 215.7051901.793
114 A'   46 A"  115 A'  116 A'  117 A'  118 A'  119 A'                         

 Beta MOs, Restricted
 -- Occupied --                  
******* -176.33 -165.73 -165.73 -165.73 -101.58  -35.82  -31.32
  1 A'    2 A'    3 A'    4 A'    1 A"    5 A'    6 A'    7 A'                 
-31.312 -31.312 -24.732 -22.969 -22.967 -22.967 -22.963 -22.963
  8 A'    2 A"    9 A'   10 A'   11 A'    3 A"   12 A'    4 A"                 
-10.324 -10.258  -9.492  -7.257  -7.247  -7.246  -6.374  -4.787
 13 A'   14 A'   15 A'   16 A'    5 A"   17 A'   18 A'   19 A'                 
 -4.771  -4.771  -2.053  -2.048  -2.048  -2.034  -2.034  -1.275
 20 A'    6 A"   21 A'   22 A'    7 A"   23 A'    8 A"   24 A'                 
 -0.900  -0.793  -0.685  -0.625  -0.543  -0.512  -0.510  -0.458
 25 A'   26 A'   27 A'   28 A'   29 A'   30 A'    9 A"   31 A'                 
 -0.388  -0.385  -0.337  -0.319  -0.297  -0.263
 32 A'   10 A"   33 A'   11 A"   34 A'   12 A"                                 
 -- Virtual --                   
 -0.073  -0.032  -0.009  -0.001   0.034   0.054   0.058   0.062
 35 A'   13 A"   36 A'   37 A'   38 A'   39 A'   14 A"   40 A'                 
  0.082   0.090   0.094   0.101   0.118   0.126   0.133   0.157
 41 A'   42 A'   15 A"   16 A"   43 A'   44 A'   45 A'   46 A'                 
  0.179   0.206   0.217   0.229   0.259   0.293   0.295   0.316
 47 A'   48 A'   17 A"   49 A'   50 A'   18 A"   51 A'   52 A'                 
  0.336   0.378   0.388   0.389   0.396   0.429   0.435   0.456
 53 A'   54 A'   55 A'   19 A"   20 A"   56 A'   57 A'   21 A"                 
  0.462   0.469   0.532   0.538   0.602   0.603   0.648   0.677
 58 A'   59 A'   22 A"   60 A'   61 A'   23 A"   62 A'   63 A'                 
  0.708   0.781   0.786   0.839   0.846   0.860   0.906   0.928
 64 A'   65 A'   24 A"   66 A'   25 A"   67 A'   68 A'   69 A'                 
  1.043   1.077   1.129   1.183   1.287   1.287   1.333   1.377
 70 A'   26 A"   71 A'   27 A"   28 A"   72 A'   73 A'   29 A"                 
  1.417   1.440   1.440   1.491   1.604   1.634   1.765   1.803
 74 A'   75 A'   30 A"   76 A'   77 A'   78 A'   79 A'   31 A"                 
  1.822   1.913   1.968   2.126   2.236   2.248   2.363   2.454
 80 A'   81 A'   32 A"   82 A'   83 A'   33 A"   84 A'   85 A'                 
  2.580   2.614   2.630   2.808   2.887   3.151   3.284   3.669
 86 A'   34 A"   87 A'   35 A"   88 A'   89 A'   90 A'   91 A'                 
  3.746   3.800   3.938   3.968   3.970   4.001   4.025   4.101
 36 A"   92 A'   37 A"   38 A"   93 A'   39 A"   94 A'   95 A'                 
  4.241   4.392   4.771   5.977   6.021   6.067   6.266   6.343
 96 A'   97 A'   98 A'   40 A"   99 A'  100 A'   41 A"  101 A'                 
  6.633   9.724  23.423  24.125  25.794  25.884  26.340  27.833
102 A'  103 A'  104 A'  105 A'   42 A"  106 A'  107 A'  108 A'                 
 28.322  28.352  28.376  28.516  28.527  28.540  28.581  28.678
 43 A"  109 A'  110 A'   44 A"  111 A'   45 A"  112 A'  113 A'                 
 66.725 127.866 127.891 127.923 151.631 215.7051901.793
114 A'   46 A"  115 A'  116 A'  117 A'  118 A'  119 A'                         
 --------------------------------------------------------------

          Ground-State Mulliken Net Atomic Charges

     Atom                 Charge (a.u.)
  ----------------------------------------
      1 I                     0.110134
      2 C                    -0.106910
      3 C                    -0.290545
      4 H                     0.175831
      5 F                    -0.044497
      6 Cl                    0.155988
  ----------------------------------------
  Sum of atomic charges =     0.000000

 -----------------------------------------------------------------
                    Cartesian Multipole Moments
 -----------------------------------------------------------------
    Charge (ESU x 10^10)
                 0.0000
    Dipole Moment (Debye)
         X       1.0061      Y      -1.3985      Z       0.0000
       Tot       1.7228
    Quadrupole Moments (Debye-Ang)
        XX     -56.9970     XY       0.8419     YY     -57.6932
        XZ      -0.0000     YZ      -0.0000     ZZ     -58.8346
    Octopole Moments (Debye-Ang^2)
       XXX      64.7279    XXY       0.2580    XYY      16.0604
       YYY      -1.0215    XXZ       0.0000    XYZ       0.0000
       YYZ       0.0000    XZZ      17.2121    YZZ       2.7016
       ZZZ       0.0000
    Hexadecapole Moments (Debye-Ang^3)
      XXXX   -1282.5298   XXXY     -31.3877   XXYY    -258.0765
      XYYY      -8.4325   YYYY    -179.1222   XXXZ      -0.0000
      XXYZ      -0.0000   XYYZ      -0.0000   YYYZ      -0.0000
      XXZZ    -243.2588   XYZZ      -6.1352   YYZZ     -42.9654
      XZZZ      -0.0000   YZZZ      -0.0000   ZZZZ     -73.6134
 -----------------------------------------------------------------
 Calculating MO derivatives via CPSCF
   1         3          18      0.128127    0.034352
   2         3          18      0.014428    0.004241
   3         3          18      0.001681    0.000755
   4        19           2      0.000114    0.000093
   5        21           0      0.000000    0.000000    Roots Converged
 Time for AOints: 9.5 s (CPU) 9.5 s (wall)
 ------------------------------------------------------------------------------
                     AOints        : Timing summary (seconds)
 ------------------------------------------------------------------------------
     job step          cpu (% of tot)      sys (% of tot)     wall (% of tot)
 ------------------------------------------------------------------------------
  cpscf_lag         0.7673E+02 (51.9)   0.1090E-03 (18.9)   0.7682E+02 (51.9)
  iterzp            0.6129E+02 (41.5)   0.4670E-03 (81.1)   0.6136E+02 (41.5)
  make_fx           0.0000E+00 ( 0.0)   0.0000E+00 ( 0.0)   0.0000E+00 ( 0.0)
  AOints            0.9500E+01 ( 6.4)   0.0000E+00 ( 0.0)   0.9511E+01 ( 6.4)
 ------------------------------------------------------------------------------
   Grand Totals     0.1477E+03          0.5760E-03          0.1479E+03
 ------------------------------------------------------------------------------
 Calculating analytic Hessian of the SCF energy
 Polarizability Matrix (a.u.)
            1           2           3
    1-105.8188675  -3.0999887  -0.0000000
    2  -3.0999887 -53.5826150  -0.0000000
    3  -0.0000000  -0.0000000 -43.1230865

 Direct stationary perturbation theory relativistic correction:

 rels  =      97.796459459753
 relv  =    -324.123533985935
 rel2e =      42.118365196741
 E_rel =    -184.208709329441

 Hessian of the SCF Energy
            1           2           3           4           5           6
    1   0.1217586  -0.0188803   0.0000000  -0.0755749  -0.0058609  -0.0000000
    2  -0.0188803   0.0282451   0.0000000   0.0034079  -0.0199359   0.0000000
    3   0.0000000   0.0000000   0.0067627  -0.0000000   0.0000000  -0.0141763
    4  -0.0755749   0.0034079  -0.0000000   0.4777704   0.1921126   0.0000000
    5  -0.0058609  -0.0199359   0.0000000   0.1921126   0.6622755  -0.0000000
    6  -0.0000000   0.0000000  -0.0141763   0.0000000  -0.0000000   0.0862518
    7  -0.0245842  -0.0064326   0.0000000  -0.2966076  -0.2453632  -0.0000000
    8   0.0049378   0.0038978  -0.0000000  -0.2203996  -0.3105946   0.0000000
    9   0.0000000  -0.0000000   0.0030909  -0.0000000   0.0000000  -0.0431765
   10  -0.0015092  -0.0004071   0.0000000   0.0086140  -0.0202053  -0.0000000
   11   0.0000780   0.0003890   0.0000000   0.0084045  -0.0143727  -0.0000000
   12  -0.0000000   0.0000000  -0.0018225  -0.0000000   0.0000000  -0.0029129
   13  -0.0183898   0.0242359  -0.0000000  -0.0685111   0.0666375  -0.0000000
   14   0.0209031  -0.0125534   0.0000000   0.0270186  -0.3205514  -0.0000000
   15  -0.0000000  -0.0000000   0.0028394  -0.0000000   0.0000000  -0.0354646
   16  -0.0017005  -0.0019239  -0.0000000  -0.0456907   0.0126793   0.0000000
   17  -0.0011777  -0.0000427  -0.0000000  -0.0105441   0.0031791   0.0000000
   18   0.0000000   0.0000000   0.0033057   0.0000000   0.0000000   0.0094785
            7           8           9          10          11          12
    1  -0.0245842   0.0049378   0.0000000  -0.0015092   0.0000780  -0.0000000
    2  -0.0064326   0.0038978  -0.0000000  -0.0004071   0.0003890   0.0000000
    3   0.0000000  -0.0000000   0.0030909   0.0000000   0.0000000  -0.0018225
    4  -0.2966076  -0.2203996  -0.0000000   0.0086140   0.0084045  -0.0000000
    5  -0.2453632  -0.3105946   0.0000000  -0.0202053  -0.0143727   0.0000000
    6  -0.0000000   0.0000000  -0.0431765  -0.0000000  -0.0000000  -0.0029129
    7   0.5381337   0.1390803   0.0000000  -0.0555280   0.0599387   0.0000000
    8   0.1390803   0.7657065  -0.0000000   0.0686186  -0.3480451  -0.0000000
    9   0.0000000  -0.0000000   0.0805687  -0.0000000   0.0000000  -0.0281945
   10  -0.0555280   0.0686186  -0.0000000   0.0704435  -0.0661930   0.0000000
   11   0.0599387  -0.3480451   0.0000000  -0.0661930   0.3584430  -0.0000000
   12   0.0000000  -0.0000000  -0.0281945   0.0000000  -0.0000000   0.0200212
   13   0.0084768  -0.0254528   0.0000000  -0.0027230  -0.0023874   0.0000000
   14   0.0202576  -0.0622502   0.0000000  -0.0048070   0.0003880  -0.0000000
   15   0.0000000   0.0000000   0.0071641   0.0000000   0.0000000   0.0104916
   16  -0.1698907   0.0332157  -0.0000000  -0.0192972   0.0001592  -0.0000000
   17   0.0325192  -0.0487144  -0.0000000   0.0229937   0.0031977   0.0000000
   18  -0.0000000  -0.0000000  -0.0194527  -0.0000000   0.0000000   0.0024172
           13          14          15          16          17          18
    1  -0.0183898   0.0209031  -0.0000000  -0.0017005  -0.0011777   0.0000000
    2   0.0242359  -0.0125534  -0.0000000  -0.0019239  -0.0000427   0.0000000
    3  -0.0000000   0.0000000   0.0028394  -0.0000000  -0.0000000   0.0033057
    4  -0.0685111   0.0270186  -0.0000000  -0.0456907  -0.0105441   0.0000000
    5   0.0666375  -0.3205514   0.0000000   0.0126793   0.0031791   0.0000000
    6  -0.0000000  -0.0000000  -0.0354646   0.0000000   0.0000000   0.0094785
    7   0.0084768   0.0202576   0.0000000  -0.1698907   0.0325192  -0.0000000
    8  -0.0254528  -0.0622502   0.0000000   0.0332157  -0.0487144  -0.0000000
    9   0.0000000   0.0000000   0.0071641  -0.0000000  -0.0000000  -0.0194527
   10  -0.0027230  -0.0048070   0.0000000  -0.0192972   0.0229937  -0.0000000
   11  -0.0023874   0.0003880   0.0000000   0.0001592   0.0031977   0.0000000
   12   0.0000000  -0.0000000   0.0104916  -0.0000000   0.0000000   0.0024172
   13   0.0764559  -0.0593482   0.0000000   0.0046912  -0.0036851  -0.0000000
   14  -0.0593482   0.3908392  -0.0000000  -0.0040241   0.0041277  -0.0000000
   15   0.0000000  -0.0000000   0.0202088  -0.0000000   0.0000000  -0.0052393
   16   0.0046912  -0.0040241  -0.0000000   0.2318879  -0.0401061   0.0000000
   17  -0.0036851   0.0041277   0.0000000  -0.0401061   0.0382526   0.0000000
   18  -0.0000000  -0.0000000  -0.0052393   0.0000000   0.0000000   0.0094905
 Gradient time:  CPU 196.62 s  wall 196.84 s
 **********************************************************************
 **                                                                  **
 **                       VIBRATIONAL ANALYSIS                       **
 **                       --------------------                       **
 **                                                                  **
 **        VIBRATIONAL FREQUENCIES (CM**-1) AND NORMAL MODES         **
 **     FORCE CONSTANTS (mDYN/ANGSTROM) AND REDUCED MASSES (AMU)     **
 **                  INFRARED INTENSITIES (KM/MOL)                   **
 **                                                                  **
 **********************************************************************


 Mode:                 1                      2                      3
 Frequency:       164.63                 172.53                 232.00
 Force Cnst:      0.1025                 0.2248                 0.8206
 Red. Mass:       6.4178                12.8156                25.8774
 IR Active:          YES                    YES                    YES
 IR Intens:        0.243                  0.990                  0.406
 Raman Active:       YES                    YES                    YES
               X      Y      Z        X      Y      Z        X      Y      Z
 I          0.000  0.000 -0.041   -0.062 -0.061 -0.000   -0.235  0.007  0.000
 C         -0.000 -0.000  0.353    0.049  0.425  0.000    0.231 -0.062 -0.000
 C         -0.000 -0.000  0.488    0.146  0.332  0.000    0.425 -0.199 -0.000
 H         -0.000 -0.000  0.774    0.433  0.398  0.000    0.429 -0.195 -0.000
 F         -0.000 -0.000  0.045    0.193  0.454  0.000   -0.050 -0.117 -0.000
 Cl        -0.000  0.000 -0.186    0.040 -0.296 -0.000    0.642  0.132  0.000
 TransDip   0.000 -0.000  0.016   -0.029  0.014  0.000    0.015 -0.014 -0.000

 Mode:                 4                      5                      6
 Frequency:       288.33                 517.74                 710.46
 Force Cnst:      0.9304                 1.3008                 3.7347
 Red. Mass:      18.9943                 8.2362                12.5580
 IR Active:          YES                    YES                    YES
 IR Intens:        0.982                  0.171                102.621
 Raman Active:       YES                    YES                    YES
               X      Y      Z        X      Y      Z        X      Y      Z
 I         -0.099  0.084  0.000   -0.000  0.000 -0.008   -0.028  0.001 -0.000
 C          0.142 -0.318 -0.000   -0.000 -0.000  0.683    0.701  0.020  0.000
 C         -0.098 -0.101  0.000    0.000 -0.000 -0.350    0.405  0.343 -0.000
 H         -0.212 -0.132  0.000    0.000 -0.000 -0.608    0.132  0.289  0.000
 F          0.856 -0.174  0.000    0.000 -0.000 -0.196   -0.135 -0.252 -0.000
 Cl        -0.116 -0.064  0.000   -0.000  0.000  0.037   -0.209  0.001  0.000
 TransDip  -0.031  0.006  0.000   -0.000  0.000 -0.013    0.324  0.010  0.000

 Mode:                 7                      8                      9
 Frequency:       795.45                 813.39                1046.16
 Force Cnst:      0.4572                 2.8939                 2.5269
 Red. Mass:       1.2264                 7.4239                 3.9187
 IR Active:          YES                    YES                    YES
 IR Intens:       26.649                 26.990                141.782
 Raman Active:       YES                    YES                    YES
               X      Y      Z        X      Y      Z        X      Y      Z
 I          0.000  0.000 -0.001    0.003  0.003  0.000   -0.002  0.000  0.000
 C          0.000 -0.000  0.012    0.020 -0.060  0.000    0.269 -0.252  0.000
 C         -0.000  0.000 -0.138   -0.429  0.493  0.000   -0.122 -0.073  0.000
 H         -0.000  0.000  0.990   -0.513  0.488 -0.000   -0.845 -0.253 -0.000
 F         -0.000 -0.000  0.021   -0.022 -0.194 -0.000   -0.065  0.247 -0.000
 Cl         0.000 -0.000  0.006    0.157 -0.067 -0.000    0.015 -0.017  0.000
 TransDip  -0.000  0.000  0.165   -0.161  0.041 -0.000    0.149 -0.351 -0.000

 Mode:                10                     11                     12
 Frequency:      1285.61                1677.59                3258.29
 Force Cnst:      1.3001                16.3757                 6.8418
 Red. Mass:       1.3350                 9.8759                 1.0938
 IR Active:          YES                    YES                    YES
 IR Intens:       12.206                 49.393                 15.435
 Raman Active:       YES                    YES                    YES
               X      Y      Z        X      Y      Z        X      Y      Z
 I         -0.000  0.000 -0.000   -0.002 -0.000  0.000   -0.000  0.000  0.000
 C          0.044 -0.128  0.000    0.396  0.537  0.000    0.005  0.004 -0.000
 C         -0.086  0.007 -0.000   -0.460 -0.367 -0.000    0.013 -0.087  0.000
 H          0.958  0.233  0.000    0.338 -0.292  0.000   -0.213  0.973 -0.000
 F         -0.016  0.046  0.000    0.010 -0.092 -0.000    0.000  0.001 -0.000
 Cl        -0.004  0.009  0.000    0.014  0.001  0.000   -0.000  0.000  0.000
 TransDip  -0.012 -0.111  0.000   -0.025  0.224  0.000    0.095  0.082 -0.000

 STANDARD THERMODYNAMIC QUANTITIES AT   298.15 K  AND     1.00 ATM

   This Molecule has  0 Imaginary Frequencies
   Zero point vibrational energy:       15.671 kcal/mol

   Atom    1 Element I  Has Mass  126.90440
   Atom    2 Element C  Has Mass   12.00000
   Atom    3 Element C  Has Mass   12.00000
   Atom    4 Element H  Has Mass    1.00783
   Atom    5 Element F  Has Mass   18.99840
   Atom    6 Element Cl Has Mass   34.96885
   Molecular Mass:   205.879480 amu
   Principal axes and moments of inertia in amu*Bohr^2:
                             1           2           3
    Eigenvalues --      221.94862  2448.88051  2670.82914
          X               0.99995     0.01025     0.00000
          Y              -0.01025     0.99995     0.00000
          Z               0.00000    -0.00000     1.00000
   Rotational Symmetry Number is   1
   The Molecule is an Asymmetric Top
   Translational Enthalpy:        0.889 kcal/mol
   Rotational Enthalpy:           0.889 kcal/mol
   Vibrational Enthalpy:         17.359 kcal/mol
   gas constant (RT):             0.592 kcal/mol
   Translational Entropy:        41.870  cal/mol.K
   Rotational Entropy:           28.764  cal/mol.K
   Vibrational Entropy:           9.680  cal/mol.K

   Total Enthalpy:               19.729 kcal/mol
   Total Entropy:                80.314  cal/mol.K

 ======================================================================

 STANDARD THERMODYNAMIC QUANTITIES FOR ANHARMONIC VIBRATION -- TOSH

   Zero point vibrational energy: ************ kcal/mol

   Vibrational Enthalpy:       Infinity kcal/mol
   Vibrational Entropy:             NaN  cal/mol.K

   Total Enthalpy:             Infinity kcal/mol
   Total Entropy:                   NaN  cal/mol.K

 ======================================================================

 STANDARD THERMODYNAMIC QUANTITIES FOR ANHARMONIC VIBRATION -- VPT2

   Zero point vibrational energy: ************ kcal/mol

   Vibrational Enthalpy:       Infinity kcal/mol
   Vibrational Entropy:             NaN  cal/mol.K

   Total Enthalpy:             Infinity kcal/mol
   Total Entropy:                   NaN  cal/mol.K

 ======================================================================

Archival summary:
1\1\TWL01\FREQ\ProcedureUnspecified\BasisUnspecified\1l1121\taweetha\TueAug2823:19:492018TueAug2823:19:492018\0\\#,FREQ,ProcedureUnspecified,BasisUnspecified,\\0,1\I\C,1,2.11504\C,2,1.3276,1,123.307\H,3,1.07761,2,121.972,1,-0,0\F,2,1.33265,1,113.854,3,-180,0\Cl,3,1.73702,2,122.69,1,180,0\\\@

 Total job time:  215.00s(wall), 214.77s(cpu) 
 Tue Aug 28 23:19:49 2018

        *************************************************************
        *                                                           *
        *  Thank you very much for using Q-Chem.  Have a nice day.  *
        *                                                           *
        *************************************************************
