# Supplementary material for: Geometric and energetic data from ab initio calculations of haloethene, haloimine, halomethylenephosphine, haloiminophosphine, halodiazene, halodiphosphene and halocyclopropane
Source: Data Brief. 2019 Nov 2;27:104738. doi: 10.1016/j.dib.2019.104738 (PMC6861602; doi:10.1016/j.dib.2019.104738)
Supplement: Multimedia component 2 [file mmc2.zip › CC/B3LYP/ClHCCHF.out]

Q-Chem Developer Version!
                  Welcome to Q-Chem
     A Quantum Leap Into The Future Of Chemistry


 Q-Chem 5.1, Q-Chem, Inc., Pleasanton, CA (2018)

 Yihan Shao,  Zhengting Gan,  E. Epifanovsky,  A. T. B. Gilbert,  M. Wormit,  
 J. Kussmann,  A. W. Lange,  A. Behn,  Jia Deng,  Xintian Feng,  D. Ghosh,  
 M. Goldey,  P. R. Horn,  L. D. Jacobson,  I. Kaliman,  T. Kus,  A. Landau,  
 Jie Liu,  E. I. Proynov,  R. M. Richard,  R. P. Steele,  E. J. Sundstrom,  
 H. L. Woodcock III,  P. M. Zimmerman,  D. Zuev,  B. Albrecht,  E. Alguire,  
 S. A. Baeppler,  D. Barton,  Z. Benda,  Y. A. Bernard,  E. J. Berquist,  
 K. B. Bravaya,  H. Burton,  D. Casanova,  Chun-Min Chang,  Yunqing Chen,  
 A. Chien,  K. D. Closser,  M. P. Coons,  S. Coriani,  S. Dasgupta,  
 A. L. Dempwolff,  M. Diedenhofen,  Hainam Do,  R. G. Edgar,  Po-Tung Fang,  
 S. Faraji,  S. Fatehi,  Qingguo Feng,  K. D. Fenk,  J. Fosso-Tande,  
 Qinghui Ge,  A. Ghysels,  G. Gidofalvi,  J. Gomes,  J. Gonthier,  A. Gunina,  
 D. Hait,  M. W. D. Hanson-Heine,  P. H. P. Harbach,  A. W. Hauser,  
 J. E. Herr,  E. G. Hohenstein,  Z. C. Holden,  Kerwin Hui,  B. C. Huynh,  
 T.-C. Jagau,  Hyunjun Ji,  B. Kaduk,  K. Khistyaev,  Jaehoon Kim,  
 P. Klunzinger,  K. Koh,  D. Kosenkov,  L. Koulias,  T. Kowalczyk,  
 C. M. Krauter,  A. Kunitsa,  Ka Un Lao,  A. Laurent,  K. V. Lawler,  
 Joonho Lee,  D. Lefrancois,  S. Lehtola,  D. S. Levine,  Yi-Pei Li,  
 You-Sheng Lin,  Fenglai Liu,  E. Livshits,  A. Luenser,  P. Manohar,  
 E. Mansoor,  S. F. Manzer,  Shan-Ping Mao,  Yuezhi Mao,  N. Mardirossian,  
 A. V. Marenich,  T. Markovich,  L. A. Martinez-Martinez,  S. A. Maurer,  
 N. J. Mayhall,  S. C. McKenzie,  J.-M. Mewes,  A. F. Morrison,  
 J. W. Mullinax,  K. Nanda,  T. S. Nguyen-Beck,  R. Olivares-Amaya,  
 J. A. Parkhill,  T. M. Perrine,  F. Plasser,  P. Pokhilko,  S. Prager,  
 A. Prociuk,  E. Ramos,  D. R. Rehn,  F. Rob,  M. Schneider,  N. Sergueev,  
 S. M. Sharada,  S. Sharma,  D. W. Small,  T. Stauch,  T. Stein,  
 Yu-Chuan Su,  A. J. W. Thom,  A. Tkatchenko,  T. Tsuchimochi,  N. M. Tubman,  
 L. Vogt,  M. L. Vidal,  O. Vydrov,  M. A. Watson,  J. Wenzel,  
 M. de Wergifosse,  T. A. Wesolowski,  A. White,  J. Witte,  A. Yamada,  
 Jun Yang,  K. Yao,  S. Yeganeh,  S. R. Yost,  Zhi-Qiang You,  A. Zech,  
 Igor Ying Zhang,  Xing Zhang,  Yan Zhao,  Ying Zhu,  B. R. Brooks,  
 G. K. L. Chan,  C. J. Cramer,  M. S. Gordon,  W. J. Hehre,  A. Klamt,  
 M. W. Schmidt,  C. D. Sherrill,  D. G. Truhlar,  A. Aspuru-Guzik,  R. Baer,  
 A. T. Bell,  N. A. Besley,  Jeng-Da Chai,  A. E. DePrince, III,  
 R. A. DiStasio Jr.,  A. Dreuw,  B. D. Dunietz,  T. R. Furlani,  
 Chao-Ping Hsu,  Yousung Jung,  Jing Kong,  D. S. Lambrecht,  WanZhen Liang,  
 C. Ochsenfeld,  V. A. Rassolov,  L. V. Slipchenko,  J. E. Subotnik,  
 T. Van Voorhis,  J. M. Herbert,  A. I. Krylov,  P. M. W. Gill,  M. Head-Gordon

 Contributors to earlier versions of Q-Chem not listed above: 
 R. D. Adamson,  B. Austin,  J. Baker,  G. J. O. Beran,  K. Brandhorst,  
 S. T. Brown,  E. F. C. Byrd,  A. K. Chakraborty,  C.-L. Cheng,  
 Siu Hung Chien,  D. M. Chipman,  D. L. Crittenden,  H. Dachsel,  
 R. J. Doerksen,  A. D. Dutoi,  L. Fusti-Molnar,  W. A. Goddard III,  
 A. Golubeva-Zadorozhnaya,  S. R. Gwaltney,  G. Hawkins,  A. Heyden,  
 S. Hirata,  G. Kedziora,  F. J. Keil,  C. Kelley,  Jihan Kim,  R. A. King,  
 R. Z. Khaliullin,  P. P. Korambath,  W. Kurlancheek,  A. M. Lee,  M. S. Lee,  
 S. V. Levchenko,  Ching Yeh Lin,  D. Liotard,  R. C. Lochan,  I. Lotan,  
 P. E. Maslen,  N. Nair,  D. P. O'Neill,  D. Neuhauser,  E. Neuscamman,  
 C. M. Oana,  R. Olson,  B. Peters,  R. Peverati,  P. A. Pieniazek,  
 Y. M. Rhee,  J. Ritchie,  M. A. Rohrdanz,  E. Rosta,  N. J. Russ,  
 H. F. Schaefer III,  N. E. Schultz,  N. Shenvi,  A. C. Simmonett,  A. Sodt,  
 D. Stuck,  K. S. Thanthiriwatte,  V. Vanovschi,  Tao Wang,  A. Warshel,  
 C. F. Williams,  Q. Wu,  X. Xu,  W. Zhang

 Please cite Q-Chem as follows:
 Y. Shao et al., Mol. Phys. 113, 184-215 (2015)
 DOI: 10.1080/00268976.2014.952696

 Q-Chem 5.1.1 for Intel X86 EM64T Linux

 Parts of Q-Chem use Armadillo 8.300.2 (Tropical Shenanigans).
 http://arma.sourceforge.net/

 Q-Chem begins on Tue Aug 28 23:19:49 2018  

Host: 
0

     Scratch files written to /scratch/taweetham/qchem28671//
Input Ideriv = 2
Curr. Ideriv = -1
Max.  Ideriv = 2

Checking the input file for inconsistencies... 	...done.

--------------------------------------------------------------
User input:
--------------------------------------------------------------
ClHHF.inp
$molecule
0 1
Cl
C  1 1.742116
H  2 1.080669 1 115.185231
C  2 1.323182 1 121.419364 3 -180.000000 0
H  4 1.081477 2 126.446036 1 -0.000000 0
F  4 1.349606 2 120.220107 1 -180.000000 0
$end

$rem
   JOB_TYPE		OPTIMIZATION
   BASIS		6-311++G**
   EXCHANGE		B3LYP
$end

--------------------------------------------------------------
 ----------------------------------------------------------------
             Standard Nuclear Orientation (Angstroms)
    I     Atom           X                Y                Z
 ----------------------------------------------------------------
    1      Cl      1.6424997444    -0.0736939745    -0.0000000000
    2      C      -0.0114601878     0.4734666051     0.0000000000
    3      H      -0.1409149525     1.5463538086     0.0000000000
    4      C      -1.0209755903    -0.3819217613     0.0000000000
    5      H      -0.9487476558    -1.4609841445     0.0000000000
    6      F      -2.2931353754     0.0686843155    -0.0000000000
 ----------------------------------------------------------------
 Molecular Point Group                 Cs    NOp =  2
 Largest Abelian Subgroup              Cs    NOp =  2
 Nuclear Repulsion Energy =   139.5508523130 hartrees
 There are       20 alpha and       20 beta electrons
 Requested basis set is 6-311++G(d,p)
 There are 41 shells and 110 basis functions

 Total QAlloc Memory Limit   2000 MB
 Mega-Array Size       188 MB
 MEM_STATIC part       192 MB
 A cutoff of  1.0D-11 yielded    813 shell pairs
 There are      5966 function pairs (      6407 Cartesian)
 Smallest overlap matrix eigenvalue = 9.60E-05

 Scale SEOQF with 1.000000e-01/1.000000e-01/1.000000e-01

 Standard Electronic Orientation quadrupole field applied
 Nucleus-field energy     =     0.0000000041 hartrees
 Guess from superposition of atomic densities
 Warning:  Energy on first SCF cycle will be non-variational
 SAD guess density has 40.000000 electrons

 -----------------------------------------------------------------------
  General SCF calculation program by
  Eric Jon Sundstrom, Paul Horn, Yuezhi Mao, Dmitri Zuev, Alec White,
  David Stuck, Shaama M.S., Shane Yost, Joonho Lee, David Small,
  Daniel Levine, Susi Lehtola, Hugh Burton, Evgeny Epifanovsky
 -----------------------------------------------------------------------
 Exchange:     0.2000 Hartree-Fock + 0.0800 Slater + 0.7200 B88
 Correlation:  0.1900 VWN1RPA + 0.8100 LYP
 Using SG-1 standard quadrature grid
 A restricted SCF calculation will be
 performed using DIIS
 SCF converges when DIIS error is below 1.0e-08
 ---------------------------------------
  Cycle       Energy         DIIS error
 ---------------------------------------
    1    -638.0560386542      5.22e-02  
    2    -637.4762397966      4.46e-03  
    3    -637.4735769437      4.66e-03  
    4    -637.4992020435      1.20e-03  
    5    -637.5010203759      3.73e-04  
    6    -637.5011944093      1.29e-04  
    7    -637.5012150377      3.32e-05  
    8    -637.5012161445      1.12e-05  
    9    -637.5012163099      1.85e-06  
   10    -637.5012163142      3.35e-07  
   11    -637.5012163144      4.03e-08  
   12    -637.5012163144      6.35e-09  Convergence criterion met
 ---------------------------------------
 SCF time:   CPU 9.05s  wall 9.00s 
 SCF   energy in the final basis set =     -637.5012163144
 Total energy in the final basis set =     -637.5012163144

 --------------------------------------------------------------
             Orbital Energies (a.u.) and Symmetries
 --------------------------------------------------------------

 Alpha MOs, Restricted
 -- Occupied --                  
-101.57  -24.71  -10.28  -10.25   -9.49   -7.25   -7.24   -7.24
  1 A'    2 A'    3 A'    4 A'    5 A'    6 A'    1 A"    7 A'                 
 -1.249  -0.895  -0.770  -0.627  -0.556  -0.521  -0.486  -0.446
  8 A'    9 A'   10 A'   11 A'   12 A'   13 A'    2 A"   14 A'                 
 -0.409  -0.380  -0.334  -0.272
 15 A'    3 A"   16 A'    4 A"                                                 
 -- Virtual --                   
 -0.025  -0.009   0.002   0.009   0.043   0.056   0.064   0.082
  5 A"   17 A'   18 A'   19 A'   20 A'    6 A"   21 A'   22 A'                 
  0.092   0.093   0.112   0.118   0.126   0.126   0.145   0.149
 23 A'    7 A"    8 A"   24 A'   25 A'   26 A'   27 A'   28 A'                 
  0.180   0.210   0.267   0.267   0.304   0.336   0.353   0.389
 29 A'   30 A'    9 A"   31 A'   32 A'   33 A'   34 A'   35 A'                 
  0.427   0.451   0.457   0.473   0.494   0.517   0.565   0.594
 36 A'   10 A"   37 A'   38 A'   39 A'   11 A"   12 A"   40 A'                 
  0.629   0.689   0.732   0.778   0.783   0.846   0.848   0.892
 41 A'   42 A'   43 A'   44 A'   13 A"   14 A"   45 A'   46 A'                 
  0.913   1.032   1.040   1.106   1.134   1.312   1.330   1.391
 47 A'   48 A'   15 A"   49 A'   16 A"   17 A"   50 A'   51 A'                 
  1.436   1.481   1.492   1.558   1.636   1.693   1.832   1.900
 18 A"   52 A'   53 A'   54 A'   19 A"   55 A'   56 A'   57 A'                 
  1.945   1.985   2.010   2.115   2.219   2.255   2.297   2.442
 20 A"   58 A'   21 A"   59 A'   60 A'   22 A"   61 A'   62 A'                 
  2.449   2.628   2.643   2.649   2.819   2.862   3.117   3.212
 63 A'   64 A'   23 A"   65 A'   24 A"   66 A'   67 A'   68 A'                 
  3.484   3.769   3.794   3.908   3.964   4.099   4.805   6.264
 69 A'   25 A"   70 A'   71 A'   26 A"   72 A'   73 A'   27 A"                 
  6.346   6.646   9.721  23.571  24.186  25.796  25.889  26.313
 74 A'   75 A'   76 A'   77 A'   78 A'   28 A"   79 A'   80 A'                 
 66.741 215.700
 81 A'   82 A'                                                                 

 Beta MOs, Restricted
 -- Occupied --                  
-101.57  -24.71  -10.28  -10.25   -9.49   -7.25   -7.24   -7.24
  1 A'    2 A'    3 A'    4 A'    5 A'    6 A'    1 A"    7 A'                 
 -1.249  -0.895  -0.770  -0.627  -0.556  -0.521  -0.486  -0.446
  8 A'    9 A'   10 A'   11 A'   12 A'   13 A'    2 A"   14 A'                 
 -0.409  -0.380  -0.334  -0.272
 15 A'    3 A"   16 A'    4 A"                                                 
 -- Virtual --                   
 -0.025  -0.009   0.002   0.009   0.043   0.056   0.064   0.082
  5 A"   17 A'   18 A'   19 A'   20 A'    6 A"   21 A'   22 A'                 
  0.092   0.093   0.112   0.118   0.126   0.126   0.145   0.149
 23 A'    7 A"    8 A"   24 A'   25 A'   26 A'   27 A'   28 A'                 
  0.180   0.210   0.267   0.267   0.304   0.336   0.353   0.389
 29 A'   30 A'    9 A"   31 A'   32 A'   33 A'   34 A'   35 A'                 
  0.427   0.451   0.457   0.473   0.494   0.517   0.565   0.594
 36 A'   10 A"   37 A'   38 A'   39 A'   11 A"   12 A"   40 A'                 
  0.629   0.689   0.732   0.778   0.783   0.846   0.848   0.892
 41 A'   42 A'   43 A'   44 A'   13 A"   14 A"   45 A'   46 A'                 
  0.913   1.032   1.040   1.106   1.134   1.312   1.330   1.391
 47 A'   48 A'   15 A"   49 A'   16 A"   17 A"   50 A'   51 A'                 
  1.436   1.481   1.492   1.558   1.636   1.693   1.832   1.900
 18 A"   52 A'   53 A'   54 A'   19 A"   55 A'   56 A'   57 A'                 
  1.945   1.985   2.010   2.115   2.219   2.255   2.297   2.442
 20 A"   58 A'   21 A"   59 A'   60 A'   22 A"   61 A'   62 A'                 
  2.449   2.628   2.643   2.649   2.819   2.862   3.117   3.212
 63 A'   64 A'   23 A"   65 A'   24 A"   66 A'   67 A'   68 A'                 
  3.484   3.769   3.794   3.908   3.964   4.099   4.805   6.264
 69 A'   25 A"   70 A'   71 A'   26 A"   72 A'   73 A'   27 A"                 
  6.346   6.646   9.721  23.571  24.186  25.796  25.889  26.313
 74 A'   75 A'   76 A'   77 A'   78 A'   28 A"   79 A'   80 A'                 
 66.741 215.700
 81 A'   82 A'                                                                 
 --------------------------------------------------------------

          Ground-State Mulliken Net Atomic Charges

     Atom                 Charge (a.u.)
  ----------------------------------------
      1 Cl                    0.107945
      2 C                    -0.139950
      3 H                     0.213050
      4 C                    -0.202016
      5 H                     0.145277
      6 F                    -0.124306
  ----------------------------------------
  Sum of atomic charges =     0.000000

 -----------------------------------------------------------------
                    Cartesian Multipole Moments
 -----------------------------------------------------------------
    Charge (ESU x 10^10)
                 0.0000
    Dipole Moment (Debye)
         X       0.1149      Y      -0.1877      Z       0.0000
       Tot       0.2201
    Quadrupole Moments (Debye-Ang)
        XX     -34.0572     XY       1.0368     YY     -26.5792
        XZ       0.0000     YZ       0.0000     ZZ     -30.9364
    Octopole Moments (Debye-Ang^2)
       XXX       2.7830    XXY      -3.0389    XYY      -5.5748
       YYY       0.8470    XXZ       0.0000    XYZ      -0.0000
       YYZ       0.0000    XZZ      -3.7988    YZZ      -0.0435
       ZZZ       0.0000
    Hexadecapole Moments (Debye-Ang^3)
      XXXX    -442.6078   XXXY      -4.1804   XXYY     -80.7591
      XYYY       1.0238   YYYY     -52.0213   XXXZ       0.0000
      XXYZ       0.0000   XYYZ       0.0000   YYYZ       0.0000
      XXZZ     -78.5538   XYZZ      -0.3474   YYZZ     -16.3438
      XZZZ       0.0000   YZZZ       0.0000   ZZZZ     -33.8891
 -----------------------------------------------------------------
 Calculating analytic gradient of the SCF energy
 Gradient of SCF Energy
            1           2           3           4           5           6
    1   0.0000909  -0.0001033   0.0000023   0.0000780  -0.0000180  -0.0000500
    2  -0.0000689  -0.0000810   0.0001597  -0.0001173   0.0000992   0.0000084
    3   0.0000000   0.0000000  -0.0000000   0.0000000  -0.0000000  -0.0000000
 Max gradient component =       1.597E-04
 RMS gradient           =       7.006E-05
 Gradient time:  CPU 2.33 s  wall 2.33 s
 Geometry Optimization Parameters
   NAtoms,    NIC,     NZ,  NCons,   NDum,   NFix, NCnnct, MaxDiis
        6      27       6       0       0       0       0       0


** GEOMETRY OPTIMIZATION IN DELOCALIZED INTERNAL COORDINATES **
   Searching for a Minimum

   Optimization Cycle:   1

                       Coordinates (Angstroms)
     ATOM                X               Y               Z
      1  Cl        1.6424997444   -0.0736939745    0.0000000000
      2  C        -0.0114601878    0.4734666051    0.0000000000
      3  H        -0.1409149525    1.5463538086    0.0000000000
      4  C        -1.0209755903   -0.3819217613    0.0000000000
      5  H        -0.9487476558   -1.4609841445    0.0000000000
      6  F        -2.2931353754    0.0686843155    0.0000000000
   Point Group: cs    Number of degrees of freedom:     9


   Energy is   -637.501216314


 Attempting to Generate Delocalized Internal Coordinates

  9 Hessian modes will be used to form the next step
  Hessian Eigenvalues:
     0.160000    0.160000    0.220000    0.220000    0.312636    0.358165
     0.359136    0.551053    0.611454

 Minimum Search - Taking Simple RFO Step
 Searching for Lamda that Minimizes Along All modes
 Value Taken    Lamda =   0.00000000
 Step Taken.  Stepsize is  0.000759

                             Maximum     Tolerance    Cnvgd?
         Gradient           0.000135      0.000300     YES
         Displacement       0.000426      0.001200     YES
         Energy change     *********      0.000001      NO


                       Distance Matrix (Angstroms)
             Cl(  1)   C (  2)   H (  3)   C (  4)   H (  5)
   C (  2)  1.742116
   H (  3)  2.409382  1.080669
   C (  4)  2.681251  1.323182  2.119612
   H (  5)  2.939241  2.149560  3.113948  1.081477
   F (  6)  3.938210  2.317302  2.610663  1.349606  2.036483

 Final energy is   -637.50121631435752     


 ******************************
 **  OPTIMIZATION CONVERGED  **
 ******************************

                       Coordinates (Angstroms)
     ATOM                X               Y               Z
      1  Cl        1.6424997444   -0.0736939745    0.0000000000
      2  C        -0.0114601878    0.4734666051    0.0000000000
      3  H        -0.1409149525    1.5463538086    0.0000000000
      4  C        -1.0209755903   -0.3819217613    0.0000000000
      5  H        -0.9487476558   -1.4609841445    0.0000000000
      6  F        -2.2931353754    0.0686843155    0.0000000000

Z-matrix Print:
$molecule
0 1
Cl
C  1 1.742116
H  2 1.080669 1 115.185231
C  2 1.323182 1 121.419364 3 -180.000000 0
H  4 1.081477 2 126.446036 1 -0.000000 0
F  4 1.349606 2 120.220107 1 -180.000000 0
$end


 --------------------------------------------------------------
             Orbital Energies (a.u.) and Symmetries
 --------------------------------------------------------------

 Alpha MOs, Restricted
 -- Occupied --                  
-101.57  -24.71  -10.28  -10.25   -9.49   -7.25   -7.24   -7.24
  1 A'    2 A'    3 A'    4 A'    5 A'    6 A'    1 A"    7 A'                 
 -1.249  -0.895  -0.770  -0.627  -0.556  -0.521  -0.486  -0.446
  8 A'    9 A'   10 A'   11 A'   12 A'   13 A'    2 A"   14 A'                 
 -0.409  -0.380  -0.334  -0.272
 15 A'    3 A"   16 A'    4 A"                                                 
 -- Virtual --                   
 -0.025  -0.009   0.002   0.009   0.043   0.056   0.064   0.082
  5 A"   17 A'   18 A'   19 A'   20 A'    6 A"   21 A'   22 A'                 
  0.092   0.093   0.112   0.118   0.126   0.126   0.145   0.149
 23 A'    7 A"    8 A"   24 A'   25 A'   26 A'   27 A'   28 A'                 
  0.180   0.210   0.267   0.267   0.304   0.336   0.353   0.389
 29 A'   30 A'    9 A"   31 A'   32 A'   33 A'   34 A'   35 A'                 
  0.427   0.451   0.457   0.473   0.494   0.517   0.565   0.594
 36 A'   10 A"   37 A'   38 A'   39 A'   11 A"   12 A"   40 A'                 
  0.629   0.689   0.732   0.778   0.783   0.846   0.848   0.892
 41 A'   42 A'   43 A'   44 A'   13 A"   14 A"   45 A'   46 A'                 
  0.913   1.032   1.040   1.106   1.134   1.312   1.330   1.391
 47 A'   48 A'   15 A"   49 A'   16 A"   17 A"   50 A'   51 A'                 
  1.436   1.481   1.492   1.558   1.636   1.693   1.832   1.900
 18 A"   52 A'   53 A'   54 A'   19 A"   55 A'   56 A'   57 A'                 
  1.945   1.985   2.010   2.115   2.219   2.255   2.297   2.442
 20 A"   58 A'   21 A"   59 A'   60 A'   22 A"   61 A'   62 A'                 
  2.449   2.628   2.643   2.649   2.819   2.862   3.117   3.212
 63 A'   64 A'   23 A"   65 A'   24 A"   66 A'   67 A'   68 A'                 
  3.484   3.769   3.794   3.908   3.964   4.099   4.805   6.264
 69 A'   25 A"   70 A'   71 A'   26 A"   72 A'   73 A'   27 A"                 
  6.346   6.646   9.721  23.571  24.186  25.796  25.889  26.313
 74 A'   75 A'   76 A'   77 A'   78 A'   28 A"   79 A'   80 A'                 
 66.741 215.700
 81 A'   82 A'                                                                 

 Beta MOs, Restricted
 -- Occupied --                  
-101.57  -24.71  -10.28  -10.25   -9.49   -7.25   -7.24   -7.24
  1 A'    2 A'    3 A'    4 A'    5 A'    6 A'    1 A"    7 A'                 
 -1.249  -0.895  -0.770  -0.627  -0.556  -0.521  -0.486  -0.446
  8 A'    9 A'   10 A'   11 A'   12 A'   13 A'    2 A"   14 A'                 
 -0.409  -0.380  -0.334  -0.272
 15 A'    3 A"   16 A'    4 A"                                                 
 -- Virtual --                   
 -0.025  -0.009   0.002   0.009   0.043   0.056   0.064   0.082
  5 A"   17 A'   18 A'   19 A'   20 A'    6 A"   21 A'   22 A'                 
  0.092   0.093   0.112   0.118   0.126   0.126   0.145   0.149
 23 A'    7 A"    8 A"   24 A'   25 A'   26 A'   27 A'   28 A'                 
  0.180   0.210   0.267   0.267   0.304   0.336   0.353   0.389
 29 A'   30 A'    9 A"   31 A'   32 A'   33 A'   34 A'   35 A'                 
  0.427   0.451   0.457   0.473   0.494   0.517   0.565   0.594
 36 A'   10 A"   37 A'   38 A'   39 A'   11 A"   12 A"   40 A'                 
  0.629   0.689   0.732   0.778   0.783   0.846   0.848   0.892
 41 A'   42 A'   43 A'   44 A'   13 A"   14 A"   45 A'   46 A'                 
  0.913   1.032   1.040   1.106   1.134   1.312   1.330   1.391
 47 A'   48 A'   15 A"   49 A'   16 A"   17 A"   50 A'   51 A'                 
  1.436   1.481   1.492   1.558   1.636   1.693   1.832   1.900
 18 A"   52 A'   53 A'   54 A'   19 A"   55 A'   56 A'   57 A'                 
  1.945   1.985   2.010   2.115   2.219   2.255   2.297   2.442
 20 A"   58 A'   21 A"   59 A'   60 A'   22 A"   61 A'   62 A'                 
  2.449   2.628   2.643   2.649   2.819   2.862   3.117   3.212
 63 A'   64 A'   23 A"   65 A'   24 A"   66 A'   67 A'   68 A'                 
  3.484   3.769   3.794   3.908   3.964   4.099   4.805   6.264
 69 A'   25 A"   70 A'   71 A'   26 A"   72 A'   73 A'   27 A"                 
  6.346   6.646   9.721  23.571  24.186  25.796  25.889  26.313
 74 A'   75 A'   76 A'   77 A'   78 A'   28 A"   79 A'   80 A'                 
 66.741 215.700
 81 A'   82 A'                                                                 
 --------------------------------------------------------------

          Ground-State Mulliken Net Atomic Charges

     Atom                 Charge (a.u.)
  ----------------------------------------
      1 Cl                    0.107945
      2 C                    -0.139950
      3 H                     0.213050
      4 C                    -0.202016
      5 H                     0.145277
      6 F                    -0.124306
  ----------------------------------------
  Sum of atomic charges =     0.000000

 -----------------------------------------------------------------
                    Cartesian Multipole Moments
 -----------------------------------------------------------------
    Charge (ESU x 10^10)
                 0.0000
    Dipole Moment (Debye)
         X       0.1149      Y      -0.1877      Z       0.0000
       Tot       0.2201
    Quadrupole Moments (Debye-Ang)
        XX     -34.0572     XY       1.0368     YY     -26.5792
        XZ       0.0000     YZ       0.0000     ZZ     -30.9364
    Octopole Moments (Debye-Ang^2)
       XXX       2.7830    XXY      -3.0389    XYY      -5.5748
       YYY       0.8470    XXZ       0.0000    XYZ      -0.0000
       YYZ       0.0000    XZZ      -3.7988    YZZ      -0.0435
       ZZZ       0.0000
    Hexadecapole Moments (Debye-Ang^3)
      XXXX    -442.6078   XXXY      -4.1804   XXYY     -80.7591
      XYYY       1.0238   YYYY     -52.0213   XXXZ       0.0000
      XXYZ       0.0000   XYYZ       0.0000   YYYZ       0.0000
      XXZZ     -78.5538   XYZZ      -0.3474   YYZZ     -16.3438
      XZZZ       0.0000   YZZZ       0.0000   ZZZZ     -33.8891
 -----------------------------------------------------------------
Archival summary:
1\1\TWL01\OPT\ProcedureUnspecified\BasisUnspecified\l1122\taweetha\TueAug2823:20:002018TueAug2823:20:002018\0\\#,OPT,ProcedureUnspecified,BasisUnspecified,\\0,1\Cl\C,1,1.74212\H,2,1.08067,1,115.185\C,2,1.32318,1,121.419,3,-180,0\H,4,1.08148,2,126.446,1,-0,0\F,4,1.34961,2,120.22,1,-180,0\\\@

 Total job time:  11.45s(wall), 11.45s(cpu) 
 Tue Aug 28 23:20:00 2018

        *************************************************************
        *                                                           *
        *  Thank you very much for using Q-Chem.  Have a nice day.  *
        *                                                           *
        *************************************************************


 
User input: 2 of 2 
 
Q-Chem Developer Version!
                  Welcome to Q-Chem
     A Quantum Leap Into The Future Of Chemistry


 Q-Chem 5.1, Q-Chem, Inc., Pleasanton, CA (2018)

 Yihan Shao,  Zhengting Gan,  E. Epifanovsky,  A. T. B. Gilbert,  M. Wormit,  
 J. Kussmann,  A. W. Lange,  A. Behn,  Jia Deng,  Xintian Feng,  D. Ghosh,  
 M. Goldey,  P. R. Horn,  L. D. Jacobson,  I. Kaliman,  T. Kus,  A. Landau,  
 Jie Liu,  E. I. Proynov,  R. M. Richard,  R. P. Steele,  E. J. Sundstrom,  
 H. L. Woodcock III,  P. M. Zimmerman,  D. Zuev,  B. Albrecht,  E. Alguire,  
 S. A. Baeppler,  D. Barton,  Z. Benda,  Y. A. Bernard,  E. J. Berquist,  
 K. B. Bravaya,  H. Burton,  D. Casanova,  Chun-Min Chang,  Yunqing Chen,  
 A. Chien,  K. D. Closser,  M. P. Coons,  S. Coriani,  S. Dasgupta,  
 A. L. Dempwolff,  M. Diedenhofen,  Hainam Do,  R. G. Edgar,  Po-Tung Fang,  
 S. Faraji,  S. Fatehi,  Qingguo Feng,  K. D. Fenk,  J. Fosso-Tande,  
 Qinghui Ge,  A. Ghysels,  G. Gidofalvi,  J. Gomes,  J. Gonthier,  A. Gunina,  
 D. Hait,  M. W. D. Hanson-Heine,  P. H. P. Harbach,  A. W. Hauser,  
 J. E. Herr,  E. G. Hohenstein,  Z. C. Holden,  Kerwin Hui,  B. C. Huynh,  
 T.-C. Jagau,  Hyunjun Ji,  B. Kaduk,  K. Khistyaev,  Jaehoon Kim,  
 P. Klunzinger,  K. Koh,  D. Kosenkov,  L. Koulias,  T. Kowalczyk,  
 C. M. Krauter,  A. Kunitsa,  Ka Un Lao,  A. Laurent,  K. V. Lawler,  
 Joonho Lee,  D. Lefrancois,  S. Lehtola,  D. S. Levine,  Yi-Pei Li,  
 You-Sheng Lin,  Fenglai Liu,  E. Livshits,  A. Luenser,  P. Manohar,  
 E. Mansoor,  S. F. Manzer,  Shan-Ping Mao,  Yuezhi Mao,  N. Mardirossian,  
 A. V. Marenich,  T. Markovich,  L. A. Martinez-Martinez,  S. A. Maurer,  
 N. J. Mayhall,  S. C. McKenzie,  J.-M. Mewes,  A. F. Morrison,  
 J. W. Mullinax,  K. Nanda,  T. S. Nguyen-Beck,  R. Olivares-Amaya,  
 J. A. Parkhill,  T. M. Perrine,  F. Plasser,  P. Pokhilko,  S. Prager,  
 A. Prociuk,  E. Ramos,  D. R. Rehn,  F. Rob,  M. Schneider,  N. Sergueev,  
 S. M. Sharada,  S. Sharma,  D. W. Small,  T. Stauch,  T. Stein,  
 Yu-Chuan Su,  A. J. W. Thom,  A. Tkatchenko,  T. Tsuchimochi,  N. M. Tubman,  
 L. Vogt,  M. L. Vidal,  O. Vydrov,  M. A. Watson,  J. Wenzel,  
 M. de Wergifosse,  T. A. Wesolowski,  A. White,  J. Witte,  A. Yamada,  
 Jun Yang,  K. Yao,  S. Yeganeh,  S. R. Yost,  Zhi-Qiang You,  A. Zech,  
 Igor Ying Zhang,  Xing Zhang,  Yan Zhao,  Ying Zhu,  B. R. Brooks,  
 G. K. L. Chan,  C. J. Cramer,  M. S. Gordon,  W. J. Hehre,  A. Klamt,  
 M. W. Schmidt,  C. D. Sherrill,  D. G. Truhlar,  A. Aspuru-Guzik,  R. Baer,  
 A. T. Bell,  N. A. Besley,  Jeng-Da Chai,  A. E. DePrince, III,  
 R. A. DiStasio Jr.,  A. Dreuw,  B. D. Dunietz,  T. R. Furlani,  
 Chao-Ping Hsu,  Yousung Jung,  Jing Kong,  D. S. Lambrecht,  WanZhen Liang,  
 C. Ochsenfeld,  V. A. Rassolov,  L. V. Slipchenko,  J. E. Subotnik,  
 T. Van Voorhis,  J. M. Herbert,  A. I. Krylov,  P. M. W. Gill,  M. Head-Gordon

 Contributors to earlier versions of Q-Chem not listed above: 
 R. D. Adamson,  B. Austin,  J. Baker,  G. J. O. Beran,  K. Brandhorst,  
 S. T. Brown,  E. F. C. Byrd,  A. K. Chakraborty,  C.-L. Cheng,  
 Siu Hung Chien,  D. M. Chipman,  D. L. Crittenden,  H. Dachsel,  
 R. J. Doerksen,  A. D. Dutoi,  L. Fusti-Molnar,  W. A. Goddard III,  
 A. Golubeva-Zadorozhnaya,  S. R. Gwaltney,  G. Hawkins,  A. Heyden,  
 S. Hirata,  G. Kedziora,  F. J. Keil,  C. Kelley,  Jihan Kim,  R. A. King,  
 R. Z. Khaliullin,  P. P. Korambath,  W. Kurlancheek,  A. M. Lee,  M. S. Lee,  
 S. V. Levchenko,  Ching Yeh Lin,  D. Liotard,  R. C. Lochan,  I. Lotan,  
 P. E. Maslen,  N. Nair,  D. P. O'Neill,  D. Neuhauser,  E. Neuscamman,  
 C. M. Oana,  R. Olson,  B. Peters,  R. Peverati,  P. A. Pieniazek,  
 Y. M. Rhee,  J. Ritchie,  M. A. Rohrdanz,  E. Rosta,  N. J. Russ,  
 H. F. Schaefer III,  N. E. Schultz,  N. Shenvi,  A. C. Simmonett,  A. Sodt,  
 D. Stuck,  K. S. Thanthiriwatte,  V. Vanovschi,  Tao Wang,  A. Warshel,  
 C. F. Williams,  Q. Wu,  X. Xu,  W. Zhang

 Please cite Q-Chem as follows:
 Y. Shao et al., Mol. Phys. 113, 184-215 (2015)
 DOI: 10.1080/00268976.2014.952696

 Q-Chem 5.1.1 for Intel X86 EM64T Linux

 Parts of Q-Chem use Armadillo 8.300.2 (Tropical Shenanigans).
 http://arma.sourceforge.net/

 Q-Chem begins on Tue Aug 28 23:20:00 2018  

Host: 
0

     Scratch files written to /scratch/taweetham/qchem28671//
The previous job contains 0 fragments, simply inherited here
Input Ideriv = 2
Curr. Ideriv = -1
Max.  Ideriv = 2

Checking the input file for inconsistencies... 	...done.

--------------------------------------------------------------
User input:
--------------------------------------------------------------

$molecule
read
$end

$rem
   SCF_GUESS 	READ
   JOB_TYPE 	FREQUENCY
   BASIS 	6-311++G**
   EXCHANGE 	B3LYP	
   SET_ITER 100

   SET_CONV 5
$end


--------------------------------------------------------------
 ----------------------------------------------------------------
             Standard Nuclear Orientation (Angstroms)
    I     Atom           X                Y                Z
 ----------------------------------------------------------------
    1      Cl      1.6424997444    -0.0736939745    -0.0000000000
    2      C      -0.0114601878     0.4734666051     0.0000000000
    3      H      -0.1409149525     1.5463538086     0.0000000000
    4      C      -1.0209755903    -0.3819217613     0.0000000000
    5      H      -0.9487476558    -1.4609841445     0.0000000000
    6      F      -2.2931353754     0.0686843155    -0.0000000000
 ----------------------------------------------------------------
 Molecular Point Group                 Cs    NOp =  2
 Largest Abelian Subgroup              Cs    NOp =  2
 Nuclear Repulsion Energy =   139.5508523130 hartrees
 There are       20 alpha and       20 beta electrons
 Requested basis set is 6-311++G(d,p)
 There are 41 shells and 110 basis functions

 Total QAlloc Memory Limit   2000 MB
 Mega-Array Size       188 MB
 MEM_STATIC part       192 MB

                       Distance Matrix (Angstroms)
             Cl(  1)   C (  2)   H (  3)   C (  4)   H (  5)
   C (  2)  1.742116
   H (  3)  2.409382  1.080669
   C (  4)  2.681251  1.323182  2.119612
   H (  5)  2.939241  2.149560  3.113948  1.081477
   F (  6)  3.938210  2.317302  2.610663  1.349606  2.036483

 A cutoff of  1.0D-11 yielded    813 shell pairs
 There are      5966 function pairs (      6407 Cartesian)
 Smallest overlap matrix eigenvalue = 9.60E-05
 Guess MOs from SCF MO coefficient file

 -----------------------------------------------------------------------
  General SCF calculation program by
  Eric Jon Sundstrom, Paul Horn, Yuezhi Mao, Dmitri Zuev, Alec White,
  David Stuck, Shaama M.S., Shane Yost, Joonho Lee, David Small,
  Daniel Levine, Susi Lehtola, Hugh Burton, Evgeny Epifanovsky
 -----------------------------------------------------------------------
 Exchange:     0.2000 Hartree-Fock + 0.0800 Slater + 0.7200 B88
 Correlation:  0.1900 VWN1RPA + 0.8100 LYP
 Using SG-1 standard quadrature grid
 A restricted SCF calculation will be
 performed using DIIS
 SCF converges when DIIS error is below 1.0e-08
 ---------------------------------------
  Cycle       Energy         DIIS error
 ---------------------------------------
    1    -637.5012163144      1.15e-09  
    2    -637.5012163144      1.56e-09  Convergence criterion met
 ---------------------------------------
 SCF time:   CPU 1.59s  wall 2.00s 
 SCF   energy in the final basis set =     -637.5012163144
 Total energy in the final basis set =     -637.5012163144

 --------------------------------------------------------------
             Orbital Energies (a.u.) and Symmetries
 --------------------------------------------------------------

 Alpha MOs, Restricted
 -- Occupied --                  
-101.57  -24.71  -10.28  -10.25   -9.49   -7.25   -7.24   -7.24
  1 A'    2 A'    3 A'    4 A'    5 A'    6 A'    1 A"    7 A'                 
 -1.249  -0.895  -0.770  -0.627  -0.556  -0.521  -0.486  -0.446
  8 A'    9 A'   10 A'   11 A'   12 A'   13 A'    2 A"   14 A'                 
 -0.409  -0.380  -0.334  -0.272
 15 A'    3 A"   16 A'    4 A"                                                 
 -- Virtual --                   
 -0.025  -0.009   0.002   0.009   0.043   0.056   0.064   0.082
  5 A"   17 A'   18 A'   19 A'   20 A'    6 A"   21 A'   22 A'                 
  0.092   0.093   0.112   0.118   0.126   0.126   0.145   0.149
 23 A'    7 A"    8 A"   24 A'   25 A'   26 A'   27 A'   28 A'                 
  0.180   0.210   0.267   0.267   0.304   0.336   0.353   0.389
 29 A'   30 A'    9 A"   31 A'   32 A'   33 A'   34 A'   35 A'                 
  0.427   0.451   0.457   0.473   0.494   0.517   0.565   0.594
 36 A'   10 A"   37 A'   38 A'   39 A'   11 A"   12 A"   40 A'                 
  0.629   0.689   0.732   0.778   0.783   0.846   0.848   0.892
 41 A'   42 A'   43 A'   44 A'   13 A"   14 A"   45 A'   46 A'                 
  0.913   1.032   1.040   1.106   1.134   1.312   1.330   1.391
 47 A'   48 A'   15 A"   49 A'   16 A"   17 A"   50 A'   51 A'                 
  1.436   1.481   1.492   1.558   1.636   1.693   1.832   1.900
 18 A"   52 A'   53 A'   54 A'   19 A"   55 A'   56 A'   57 A'                 
  1.945   1.985   2.010   2.115   2.219   2.255   2.297   2.442
 20 A"   58 A'   21 A"   59 A'   60 A'   22 A"   61 A'   62 A'                 
  2.449   2.628   2.643   2.649   2.819   2.862   3.117   3.212
 63 A'   64 A'   23 A"   65 A'   24 A"   66 A'   67 A'   68 A'                 
  3.484   3.769   3.794   3.908   3.964   4.099   4.805   6.264
 69 A'   25 A"   70 A'   71 A'   26 A"   72 A'   73 A'   27 A"                 
  6.346   6.646   9.721  23.571  24.186  25.796  25.889  26.313
 74 A'   75 A'   76 A'   77 A'   78 A'   28 A"   79 A'   80 A'                 
 66.741 215.700
 81 A'   82 A'                                                                 

 Beta MOs, Restricted
 -- Occupied --                  
-101.57  -24.71  -10.28  -10.25   -9.49   -7.25   -7.24   -7.24
  1 A'    2 A'    3 A'    4 A'    5 A'    6 A'    1 A"    7 A'                 
 -1.249  -0.895  -0.770  -0.627  -0.556  -0.521  -0.486  -0.446
  8 A'    9 A'   10 A'   11 A'   12 A'   13 A'    2 A"   14 A'                 
 -0.409  -0.380  -0.334  -0.272
 15 A'    3 A"   16 A'    4 A"                                                 
 -- Virtual --                   
 -0.025  -0.009   0.002   0.009   0.043   0.056   0.064   0.082
  5 A"   17 A'   18 A'   19 A'   20 A'    6 A"   21 A'   22 A'                 
  0.092   0.093   0.112   0.118   0.126   0.126   0.145   0.149
 23 A'    7 A"    8 A"   24 A'   25 A'   26 A'   27 A'   28 A'                 
  0.180   0.210   0.267   0.267   0.304   0.336   0.353   0.389
 29 A'   30 A'    9 A"   31 A'   32 A'   33 A'   34 A'   35 A'                 
  0.427   0.451   0.457   0.473   0.494   0.517   0.565   0.594
 36 A'   10 A"   37 A'   38 A'   39 A'   11 A"   12 A"   40 A'                 
  0.629   0.689   0.732   0.778   0.783   0.846   0.848   0.892
 41 A'   42 A'   43 A'   44 A'   13 A"   14 A"   45 A'   46 A'                 
  0.913   1.032   1.040   1.106   1.134   1.312   1.330   1.391
 47 A'   48 A'   15 A"   49 A'   16 A"   17 A"   50 A'   51 A'                 
  1.436   1.481   1.492   1.558   1.636   1.693   1.832   1.900
 18 A"   52 A'   53 A'   54 A'   19 A"   55 A'   56 A'   57 A'                 
  1.945   1.985   2.010   2.115   2.219   2.255   2.297   2.442
 20 A"   58 A'   21 A"   59 A'   60 A'   22 A"   61 A'   62 A'                 
  2.449   2.628   2.643   2.649   2.819   2.862   3.117   3.212
 63 A'   64 A'   23 A"   65 A'   24 A"   66 A'   67 A'   68 A'                 
  3.484   3.769   3.794   3.908   3.964   4.099   4.805   6.264
 69 A'   25 A"   70 A'   71 A'   26 A"   72 A'   73 A'   27 A"                 
  6.346   6.646   9.721  23.571  24.186  25.796  25.889  26.313
 74 A'   75 A'   76 A'   77 A'   78 A'   28 A"   79 A'   80 A'                 
 66.741 215.700
 81 A'   82 A'                                                                 
 --------------------------------------------------------------

          Ground-State Mulliken Net Atomic Charges

     Atom                 Charge (a.u.)
  ----------------------------------------
      1 Cl                    0.107945
      2 C                    -0.139950
      3 H                     0.213050
      4 C                    -0.202016
      5 H                     0.145277
      6 F                    -0.124306
  ----------------------------------------
  Sum of atomic charges =     0.000000

 -----------------------------------------------------------------
                    Cartesian Multipole Moments
 -----------------------------------------------------------------
    Charge (ESU x 10^10)
                 0.0000
    Dipole Moment (Debye)
         X       0.1149      Y      -0.1877      Z      -0.0000
       Tot       0.2201
    Quadrupole Moments (Debye-Ang)
        XX     -34.0572     XY       1.0368     YY     -26.5792
        XZ      -0.0000     YZ       0.0000     ZZ     -30.9364
    Octopole Moments (Debye-Ang^2)
       XXX       2.7830    XXY      -3.0389    XYY      -5.5748
       YYY       0.8470    XXZ      -0.0000    XYZ       0.0000
       YYZ      -0.0000    XZZ      -3.7988    YZZ      -0.0435
       ZZZ      -0.0000
    Hexadecapole Moments (Debye-Ang^3)
      XXXX    -442.6079   XXXY      -4.1804   XXYY     -80.7591
      XYYY       1.0238   YYYY     -52.0213   XXXZ      -0.0000
      XXYZ       0.0000   XYYZ      -0.0000   YYYZ       0.0000
      XXZZ     -78.5538   XYZZ      -0.3474   YYZZ     -16.3438
      XZZZ      -0.0000   YZZZ       0.0000   ZZZZ     -33.8891
 -----------------------------------------------------------------
 Calculating MO derivatives via CPSCF
   1         3          18      0.164228    0.049120
   2         3          18      0.018054    0.005232
   3         3          18      0.001370    0.000487
   4        18           3      0.000058    0.000034
   5        21           0      0.000000    0.000000    Roots Converged
 Time for AOints: 2.7 s (CPU) 2.7 s (wall)
 ------------------------------------------------------------------------------
                     AOints        : Timing summary (seconds)
 ------------------------------------------------------------------------------
     job step          cpu (% of tot)      sys (% of tot)     wall (% of tot)
 ------------------------------------------------------------------------------
  cpscf_lag         0.3989E+02 (55.6)   0.7400E-04 (18.9)   0.3993E+02 (55.6)
  iterzp            0.2916E+02 (40.6)   0.3170E-03 (80.9)   0.2921E+02 (40.6)
  make_fx           0.0000E+00 ( 0.0)   0.0000E+00 ( 0.0)   0.0000E+00 ( 0.0)
  AOints            0.2656E+01 ( 3.7)   0.1000E-05 ( 0.3)   0.2659E+01 ( 3.7)
 ------------------------------------------------------------------------------
   Grand Totals     0.7176E+02          0.3920E-03          0.7185E+02
 ------------------------------------------------------------------------------
 Calculating analytic Hessian of the SCF energy
 Polarizability Matrix (a.u.)
            1           2           3
    1 -52.5832887  -2.6202511  -0.0000000
    2  -2.6202511 -32.5947853   0.0000000
    3  -0.0000000   0.0000000 -23.7377617

 Direct stationary perturbation theory relativistic correction:

 rels  =       0.843015041209
 relv  =      -3.042828302220
 rel2e =       0.690377116025
 E_rel =      -1.509436144986

 Hessian of the SCF Energy
            1           2           3           4           5           6
    1   0.2197349  -0.0581981  -0.0000000  -0.1612836   0.0425338   0.0000000
    2  -0.0581981   0.0454880   0.0000000   0.0429622  -0.0552336  -0.0000000
    3  -0.0000000   0.0000000   0.0092677   0.0000000   0.0000000  -0.0169854
    4  -0.1612836   0.0429622   0.0000000   0.5942908   0.1744913  -0.0000000
    5   0.0425338  -0.0552336   0.0000000   0.1744913   0.7257246  -0.0000000
    6   0.0000000  -0.0000000  -0.0169854  -0.0000000  -0.0000000   0.0841678
    7  -0.0161320   0.0254369  -0.0000000  -0.0483895   0.0300869   0.0000000
    8   0.0022622   0.0003122  -0.0000000   0.0243704  -0.3506827  -0.0000000
    9   0.0000000  -0.0000000   0.0023295  -0.0000000  -0.0000000  -0.0328771
   10  -0.0336617  -0.0091631  -0.0000000  -0.3397300  -0.2377007   0.0000000
   11   0.0159152   0.0094358   0.0000000  -0.2302621  -0.3278544  -0.0000000
   12  -0.0000000   0.0000000   0.0003337   0.0000000   0.0000000  -0.0486160
   13   0.0009894  -0.0000205   0.0000000   0.0078035  -0.0229139   0.0000000
   14  -0.0002534   0.0006755  -0.0000000   0.0053249  -0.0105245   0.0000000
   15   0.0000000  -0.0000000  -0.0035392   0.0000000   0.0000000   0.0066563
   16  -0.0096472  -0.0010174   0.0000000  -0.0526913   0.0135026  -0.0000000
   17  -0.0022597  -0.0006779  -0.0000000  -0.0168868   0.0185706   0.0000000
   18   0.0000000   0.0000000   0.0085936  -0.0000000   0.0000000   0.0076544
            7           8           9          10          11          12
    1  -0.0161320   0.0022622   0.0000000  -0.0336617   0.0159152  -0.0000000
    2   0.0254369   0.0003122  -0.0000000  -0.0091631   0.0094358   0.0000000
    3  -0.0000000  -0.0000000   0.0023295  -0.0000000   0.0000000   0.0003337
    4  -0.0483895   0.0243704  -0.0000000  -0.3397300  -0.2302621   0.0000000
    5   0.0300869  -0.3506827  -0.0000000  -0.2377007  -0.3278544   0.0000000
    6   0.0000000  -0.0000000  -0.0328771   0.0000000  -0.0000000  -0.0486160
    7   0.0572740  -0.0312999  -0.0000000   0.0089585  -0.0239843   0.0000000
    8  -0.0312999   0.3624838   0.0000000   0.0058706  -0.0134278  -0.0000000
    9  -0.0000000   0.0000000   0.0205036   0.0000000   0.0000000   0.0081337
   10   0.0089585   0.0058706   0.0000000   0.6969729   0.1570523  -0.0000000
   11  -0.0239843  -0.0134278   0.0000000   0.1570523   0.7876812  -0.0000000
   12   0.0000000  -0.0000000   0.0081337  -0.0000000  -0.0000000   0.1136883
   13  -0.0036208  -0.0019580  -0.0000000  -0.0496641   0.0042601   0.0000000
   14  -0.0017329  -0.0002120  -0.0000000   0.0062420  -0.3496302   0.0000000
   15  -0.0000000   0.0000000   0.0085105   0.0000000   0.0000000  -0.0379830
   16   0.0019098   0.0007546  -0.0000000  -0.2828756   0.0770187   0.0000000
   17   0.0014933   0.0015265  -0.0000000   0.0776988  -0.1062046  -0.0000000
   18  -0.0000000  -0.0000000  -0.0066002   0.0000000  -0.0000000  -0.0355566
           13          14          15          16          17          18
    1   0.0009894  -0.0002534   0.0000000  -0.0096472  -0.0022597   0.0000000
    2  -0.0000205   0.0006755  -0.0000000  -0.0010174  -0.0006779   0.0000000
    3   0.0000000  -0.0000000  -0.0035392   0.0000000  -0.0000000   0.0085936
    4   0.0078035   0.0053249   0.0000000  -0.0526913  -0.0168868  -0.0000000
    5  -0.0229139  -0.0105245   0.0000000   0.0135026   0.0185706   0.0000000
    6   0.0000000   0.0000000   0.0066563  -0.0000000   0.0000000   0.0076544
    7  -0.0036208  -0.0017329  -0.0000000   0.0019098   0.0014933  -0.0000000
    8  -0.0019580  -0.0002120   0.0000000   0.0007546   0.0015265  -0.0000000
    9  -0.0000000  -0.0000000   0.0085105  -0.0000000  -0.0000000  -0.0066002
   10  -0.0496641   0.0062420   0.0000000  -0.2828756   0.0776988   0.0000000
   11   0.0042601  -0.3496302   0.0000000   0.0770187  -0.1062046  -0.0000000
   12   0.0000000   0.0000000  -0.0379830   0.0000000  -0.0000000  -0.0355566
   13   0.0626841  -0.0181241  -0.0000000  -0.0181920   0.0387564  -0.0000000
   14  -0.0181241   0.3649060  -0.0000000   0.0085435  -0.0052148   0.0000000
   15  -0.0000000  -0.0000000   0.0213520  -0.0000000  -0.0000000   0.0050033
   16  -0.0181920   0.0085435  -0.0000000   0.3614963  -0.0988021   0.0000000
   17   0.0387564  -0.0052148  -0.0000000  -0.0988021   0.0920002   0.0000000
   18  -0.0000000   0.0000000   0.0050033   0.0000000   0.0000000   0.0209055
 Gradient time:  CPU 91.46 s  wall 91.58 s
 **********************************************************************
 **                                                                  **
 **                       VIBRATIONAL ANALYSIS                       **
 **                       --------------------                       **
 **                                                                  **
 **        VIBRATIONAL FREQUENCIES (CM**-1) AND NORMAL MODES         **
 **     FORCE CONSTANTS (mDYN/ANGSTROM) AND REDUCED MASSES (AMU)     **
 **                  INFRARED INTENSITIES (KM/MOL)                   **
 **                                                                  **
 **********************************************************************


 Mode:                 1                      2                      3
 Frequency:       270.53                 270.64                 442.25
 Force Cnst:      0.2591                 0.3421                 1.7006
 Red. Mass:       6.0086                 7.9274                14.7571
 IR Active:          YES                    YES                    YES
 IR Intens:        6.415                  1.303                  1.522
 Raman Active:       YES                    YES                    YES
               X      Y      Z        X      Y      Z        X      Y      Z
 Cl        -0.104 -0.126  0.000   -0.000 -0.000 -0.147   -0.403  0.040  0.000
 C          0.054  0.408 -0.000    0.000  0.000  0.456   -0.015 -0.046 -0.000
 H          0.246  0.428 -0.000    0.000  0.000  0.228   -0.407 -0.094  0.000
 C          0.164  0.282 -0.000    0.000  0.000  0.421    0.300 -0.285 -0.000
 H          0.549  0.306 -0.000    0.000  0.000  0.658    0.237 -0.287 -0.000
 F          0.012 -0.242  0.000    0.000 -0.000 -0.329    0.570  0.155  0.000
 TransDip  -0.009  0.081 -0.000   -0.000  0.000  0.037   -0.001 -0.040 -0.000

 Mode:                 4                      5                      6
 Frequency:       810.90                 855.96                 916.05
 Force Cnst:      0.7093                 2.3018                 0.5457
 Red. Mass:       1.8308                 5.3324                 1.1038
 IR Active:          YES                    YES                    YES
 IR Intens:        8.348                 68.504                 70.677
 Raman Active:       YES                    YES                    YES
               X      Y      Z        X      Y      Z        X      Y      Z
 Cl         0.000 -0.000  0.008   -0.131  0.068  0.000    0.000 -0.000 -0.001
 C         -0.000  0.000 -0.187    0.442 -0.283 -0.000   -0.000  0.000 -0.037
 H         -0.000  0.000  0.822    0.750 -0.252  0.000    0.000  0.000  0.618
 C         -0.000 -0.000  0.194    0.045  0.168  0.000   -0.000 -0.000 -0.086
 H          0.000 -0.000 -0.500   -0.093  0.158 -0.000    0.000 -0.000  0.781
 F          0.000  0.000 -0.036   -0.103 -0.047 -0.000    0.000  0.000  0.004
 TransDip  -0.000 -0.000  0.093    0.264  0.022  0.000   -0.000 -0.000  0.269

 Mode:                 7                      8                      9
 Frequency:      1117.93                1241.19                1317.77
 Force Cnst:      5.3412                 1.0693                 1.2050
 Red. Mass:       7.2538                 1.1780                 1.1777
 IR Active:          YES                    YES                    YES
 IR Intens:      203.060                  2.144                  0.653
 Raman Active:       YES                    YES                    YES
               X      Y      Z        X      Y      Z        X      Y      Z
 Cl        -0.018 -0.013  0.000   -0.002  0.009 -0.000    0.004 -0.001  0.000
 C          0.155  0.148  0.000   -0.071  0.018  0.000   -0.030 -0.095  0.000
 H         -0.493  0.085  0.000    0.911  0.119 -0.000   -0.297 -0.132 -0.000
 C          0.440 -0.324 -0.000   -0.019 -0.090  0.000   -0.021  0.064  0.000
 H          0.399 -0.332  0.000    0.370 -0.073 -0.000    0.929  0.128 -0.000
 F         -0.337  0.147  0.000   -0.008  0.026 -0.000   -0.009  0.022  0.000
 TransDip   0.452 -0.062  0.000   -0.040  0.025 -0.000    0.024  0.009 -0.000

 Mode:                10                     11                     12
 Frequency:      1695.41                3223.88                3229.26
 Force Cnst:     10.4365                 6.6490                 6.7860
 Red. Mass:       6.1625                 1.0858                 1.1045
 IR Active:          YES                    YES                    YES
 IR Intens:       22.253                 13.954                  1.266
 Raman Active:       YES                    YES                    YES
               X      Y      Z        X      Y      Z        X      Y      Z
 Cl         0.010  0.001 -0.000   -0.000  0.000  0.000   -0.000 -0.000  0.000
 C         -0.386 -0.246  0.000    0.006 -0.066 -0.000    0.004  0.058  0.000
 H          0.356 -0.261 -0.000   -0.078  0.780 -0.000    0.062 -0.610 -0.000
 C          0.442  0.245 -0.000    0.004 -0.051  0.000   -0.006 -0.073  0.000
 H         -0.503  0.291  0.000   -0.034  0.614 -0.000   -0.043  0.783 -0.000
 F         -0.045 -0.003  0.000    0.000  0.000  0.000    0.001  0.000 -0.000
 TransDip   0.143  0.050  0.000    0.119  0.016 -0.000   -0.009 -0.035 -0.000

 STANDARD THERMODYNAMIC QUANTITIES AT   298.15 K  AND     1.00 ATM

   This Molecule has  0 Imaginary Frequencies
   Zero point vibrational energy:       22.004 kcal/mol

   Atom    1 Element Cl Has Mass   34.96885
   Atom    2 Element C  Has Mass   12.00000
   Atom    3 Element H  Has Mass    1.00783
   Atom    4 Element C  Has Mass   12.00000
   Atom    5 Element H  Has Mass    1.00783
   Atom    6 Element F  Has Mass   18.99840
   Molecular Mass:    79.982910 amu
   Principal axes and moments of inertia in amu*Bohr^2:
                             1           2           3
    Eigenvalues --       33.10601   741.66602   774.77202
          X               0.99997     0.00722     0.00000
          Y              -0.00722     0.99997     0.00000
          Z               0.00000    -0.00000     1.00000
   Rotational Symmetry Number is   1
   The Molecule is an Asymmetric Top
   Translational Enthalpy:        0.889 kcal/mol
   Rotational Enthalpy:           0.889 kcal/mol
   Vibrational Enthalpy:         22.899 kcal/mol
   gas constant (RT):             0.592 kcal/mol
   Translational Entropy:        39.052  cal/mol.K
   Rotational Entropy:           24.457  cal/mol.K
   Vibrational Entropy:           4.624  cal/mol.K

   Total Enthalpy:               25.269 kcal/mol
   Total Entropy:                68.132  cal/mol.K

 ======================================================================

 STANDARD THERMODYNAMIC QUANTITIES FOR ANHARMONIC VIBRATION -- TOSH

   Zero point vibrational energy: ************ kcal/mol

   Vibrational Enthalpy:       Infinity kcal/mol
   Vibrational Entropy:             NaN  cal/mol.K

   Total Enthalpy:             Infinity kcal/mol
   Total Entropy:                   NaN  cal/mol.K

 ======================================================================

 STANDARD THERMODYNAMIC QUANTITIES FOR ANHARMONIC VIBRATION -- VPT2

   Zero point vibrational energy: ************ kcal/mol

   Vibrational Enthalpy:       Infinity kcal/mol
   Vibrational Entropy:             NaN  cal/mol.K

   Total Enthalpy:             Infinity kcal/mol
   Total Entropy:                   NaN  cal/mol.K

 ======================================================================

Archival summary:
1\1\TWL01\FREQ\ProcedureUnspecified\BasisUnspecified\l1122\taweetha\TueAug2823:21:332018TueAug2823:21:332018\0\\#,FREQ,ProcedureUnspecified,BasisUnspecified,\\0,1\Cl\C,1,1.74212\H,2,1.08067,1,115.185\C,2,1.32318,1,121.419,3,-180,0\H,4,1.08148,2,126.446,1,0,0\F,4,1.34961,2,120.22,1,-180,0\\\@

 Total job time:  93.22s(wall), 93.09s(cpu) 
 Tue Aug 28 23:21:33 2018

        *************************************************************
        *                                                           *
        *  Thank you very much for using Q-Chem.  Have a nice day.  *
        *                                                           *
        *************************************************************
