# Supplementary material for: Geometric and energetic data from ab initio calculations of haloethene, haloimine, halomethylenephosphine, haloiminophosphine, halodiazene, halodiphosphene and halocyclopropane
Source: Data Brief. 2019 Nov 2;27:104738. doi: 10.1016/j.dib.2019.104738 (PMC6861602; doi:10.1016/j.dib.2019.104738)
Supplement: Multimedia component 2 [file mmc2.zip › CC/B3LYP/ClHCCIBr.out]

Q-Chem Developer Version!
                  Welcome to Q-Chem
     A Quantum Leap Into The Future Of Chemistry


 Q-Chem 5.1, Q-Chem, Inc., Pleasanton, CA (2018)

 Yihan Shao,  Zhengting Gan,  E. Epifanovsky,  A. T. B. Gilbert,  M. Wormit,  
 J. Kussmann,  A. W. Lange,  A. Behn,  Jia Deng,  Xintian Feng,  D. Ghosh,  
 M. Goldey,  P. R. Horn,  L. D. Jacobson,  I. Kaliman,  T. Kus,  A. Landau,  
 Jie Liu,  E. I. Proynov,  R. M. Richard,  R. P. Steele,  E. J. Sundstrom,  
 H. L. Woodcock III,  P. M. Zimmerman,  D. Zuev,  B. Albrecht,  E. Alguire,  
 S. A. Baeppler,  D. Barton,  Z. Benda,  Y. A. Bernard,  E. J. Berquist,  
 K. B. Bravaya,  H. Burton,  D. Casanova,  Chun-Min Chang,  Yunqing Chen,  
 A. Chien,  K. D. Closser,  M. P. Coons,  S. Coriani,  S. Dasgupta,  
 A. L. Dempwolff,  M. Diedenhofen,  Hainam Do,  R. G. Edgar,  Po-Tung Fang,  
 S. Faraji,  S. Fatehi,  Qingguo Feng,  K. D. Fenk,  J. Fosso-Tande,  
 Qinghui Ge,  A. Ghysels,  G. Gidofalvi,  J. Gomes,  J. Gonthier,  A. Gunina,  
 D. Hait,  M. W. D. Hanson-Heine,  P. H. P. Harbach,  A. W. Hauser,  
 J. E. Herr,  E. G. Hohenstein,  Z. C. Holden,  Kerwin Hui,  B. C. Huynh,  
 T.-C. Jagau,  Hyunjun Ji,  B. Kaduk,  K. Khistyaev,  Jaehoon Kim,  
 P. Klunzinger,  K. Koh,  D. Kosenkov,  L. Koulias,  T. Kowalczyk,  
 C. M. Krauter,  A. Kunitsa,  Ka Un Lao,  A. Laurent,  K. V. Lawler,  
 Joonho Lee,  D. Lefrancois,  S. Lehtola,  D. S. Levine,  Yi-Pei Li,  
 You-Sheng Lin,  Fenglai Liu,  E. Livshits,  A. Luenser,  P. Manohar,  
 E. Mansoor,  S. F. Manzer,  Shan-Ping Mao,  Yuezhi Mao,  N. Mardirossian,  
 A. V. Marenich,  T. Markovich,  L. A. Martinez-Martinez,  S. A. Maurer,  
 N. J. Mayhall,  S. C. McKenzie,  J.-M. Mewes,  A. F. Morrison,  
 J. W. Mullinax,  K. Nanda,  T. S. Nguyen-Beck,  R. Olivares-Amaya,  
 J. A. Parkhill,  T. M. Perrine,  F. Plasser,  P. Pokhilko,  S. Prager,  
 A. Prociuk,  E. Ramos,  D. R. Rehn,  F. Rob,  M. Schneider,  N. Sergueev,  
 S. M. Sharada,  S. Sharma,  D. W. Small,  T. Stauch,  T. Stein,  
 Yu-Chuan Su,  A. J. W. Thom,  A. Tkatchenko,  T. Tsuchimochi,  N. M. Tubman,  
 L. Vogt,  M. L. Vidal,  O. Vydrov,  M. A. Watson,  J. Wenzel,  
 M. de Wergifosse,  T. A. Wesolowski,  A. White,  J. Witte,  A. Yamada,  
 Jun Yang,  K. Yao,  S. Yeganeh,  S. R. Yost,  Zhi-Qiang You,  A. Zech,  
 Igor Ying Zhang,  Xing Zhang,  Yan Zhao,  Ying Zhu,  B. R. Brooks,  
 G. K. L. Chan,  C. J. Cramer,  M. S. Gordon,  W. J. Hehre,  A. Klamt,  
 M. W. Schmidt,  C. D. Sherrill,  D. G. Truhlar,  A. Aspuru-Guzik,  R. Baer,  
 A. T. Bell,  N. A. Besley,  Jeng-Da Chai,  A. E. DePrince, III,  
 R. A. DiStasio Jr.,  A. Dreuw,  B. D. Dunietz,  T. R. Furlani,  
 Chao-Ping Hsu,  Yousung Jung,  Jing Kong,  D. S. Lambrecht,  WanZhen Liang,  
 C. Ochsenfeld,  V. A. Rassolov,  L. V. Slipchenko,  J. E. Subotnik,  
 T. Van Voorhis,  J. M. Herbert,  A. I. Krylov,  P. M. W. Gill,  M. Head-Gordon

 Contributors to earlier versions of Q-Chem not listed above: 
 R. D. Adamson,  B. Austin,  J. Baker,  G. J. O. Beran,  K. Brandhorst,  
 S. T. Brown,  E. F. C. Byrd,  A. K. Chakraborty,  C.-L. Cheng,  
 Siu Hung Chien,  D. M. Chipman,  D. L. Crittenden,  H. Dachsel,  
 R. J. Doerksen,  A. D. Dutoi,  L. Fusti-Molnar,  W. A. Goddard III,  
 A. Golubeva-Zadorozhnaya,  S. R. Gwaltney,  G. Hawkins,  A. Heyden,  
 S. Hirata,  G. Kedziora,  F. J. Keil,  C. Kelley,  Jihan Kim,  R. A. King,  
 R. Z. Khaliullin,  P. P. Korambath,  W. Kurlancheek,  A. M. Lee,  M. S. Lee,  
 S. V. Levchenko,  Ching Yeh Lin,  D. Liotard,  R. C. Lochan,  I. Lotan,  
 P. E. Maslen,  N. Nair,  D. P. O'Neill,  D. Neuhauser,  E. Neuscamman,  
 C. M. Oana,  R. Olson,  B. Peters,  R. Peverati,  P. A. Pieniazek,  
 Y. M. Rhee,  J. Ritchie,  M. A. Rohrdanz,  E. Rosta,  N. J. Russ,  
 H. F. Schaefer III,  N. E. Schultz,  N. Shenvi,  A. C. Simmonett,  A. Sodt,  
 D. Stuck,  K. S. Thanthiriwatte,  V. Vanovschi,  Tao Wang,  A. Warshel,  
 C. F. Williams,  Q. Wu,  X. Xu,  W. Zhang

 Please cite Q-Chem as follows:
 Y. Shao et al., Mol. Phys. 113, 184-215 (2015)
 DOI: 10.1080/00268976.2014.952696

 Q-Chem 5.1.1 for Intel X86 EM64T Linux

 Parts of Q-Chem use Armadillo 8.300.2 (Tropical Shenanigans).
 http://arma.sourceforge.net/

 Q-Chem begins on Tue Aug 28 23:21:33 2018  

Host: 
0

     Scratch files written to /scratch/taweetham/qchem28759//
Input Ideriv = 2
Curr. Ideriv = -1
Max.  Ideriv = 2

Checking the input file for inconsistencies... 	...done.

--------------------------------------------------------------
User input:
--------------------------------------------------------------
ClIHBr.inp
$molecule
0 1
I 
C  1 2.091296
C  2 1.332483 1 125.303250
H  3 1.081483 2 121.661923 1 -180.000000 0
Cl 3 1.734260 2 125.056778 1 -0.000000 0
Br 2 1.913092 1 116.878112 3 -180.000000 0
$end

$rem
   JOB_TYPE		OPTIMIZATION
   BASIS		6-311++G**
   EXCHANGE		B3LYP
$end

--------------------------------------------------------------
 ----------------------------------------------------------------
             Standard Nuclear Orientation (Angstroms)
    I     Atom           X                Y                Z
 ----------------------------------------------------------------
    1      I      -1.0053611105    -1.1012726287     0.0000000000
    2      C       0.3517918414     0.4898448480     0.0000000000
    3      C       0.0241566145     1.7814198955     0.0000000000
    4      H       0.7768292471     2.5580081953     0.0000000000
    5      Cl     -1.5968295914     2.3979111510     0.0000000000
    6      Br      2.2113634837     0.0404960885    -0.0000000000
 ----------------------------------------------------------------
 Molecular Point Group                 Cs    NOp =  2
 Largest Abelian Subgroup              Cs    NOp =  2
 Nuclear Repulsion Energy =   812.2315081394 hartrees
 There are       59 alpha and       59 beta electrons
 Requested basis set is 6-311++G(d,p)
 There are 73 shells and 191 basis functions

 Total QAlloc Memory Limit   2000 MB
 Mega-Array Size       188 MB
 MEM_STATIC part       192 MB
 A cutoff of  1.0D-11 yielded   2101 shell pairs
 There are     15320 function pairs (     17125 Cartesian)
 Smallest overlap matrix eigenvalue = 4.83E-05

 Scale SEOQF with 1.000000e-01/1.000000e-01/1.000000e-01

 Standard Electronic Orientation quadrupole field applied
 Nucleus-field energy     =     0.0000000231 hartrees
 Guess from superposition of atomic densities
 Warning:  Energy on first SCF cycle will be non-variational
 SAD guess density has 118.000000 electrons

 -----------------------------------------------------------------------
  General SCF calculation program by
  Eric Jon Sundstrom, Paul Horn, Yuezhi Mao, Dmitri Zuev, Alec White,
  David Stuck, Shaama M.S., Shane Yost, Joonho Lee, David Small,
  Daniel Levine, Susi Lehtola, Hugh Burton, Evgeny Epifanovsky
 -----------------------------------------------------------------------
 Exchange:     0.2000 Hartree-Fock + 0.0800 Slater + 0.7200 B88
 Correlation:  0.1900 VWN1RPA + 0.8100 LYP
 Using SG-1 standard quadrature grid
 A restricted SCF calculation will be
 performed using DIIS
 SCF converges when DIIS error is below 1.0e-08
 ---------------------------------------
  Cycle       Energy         DIIS error
 ---------------------------------------
    1  -10031.3409544973      3.80e-02  
    2  -10030.6613602576      2.80e-03  
    3  -10030.6393375449      3.41e-03  
    4  -10030.6821925296      8.18e-04  
    5  -10030.6854550427      1.53e-04  
    6  -10030.6854972344      8.57e-05  
    7  -10030.6855246996      2.90e-05  
    8  -10030.6855285277      4.28e-06  
    9  -10030.6855286055      1.27e-06  
   10  -10030.6855286118      3.60e-07  
   11  -10030.6855286121      7.70e-08  
   12  -10030.6855286121      2.36e-08  
   13  -10030.6855286117      5.29e-09  Convergence criterion met
 ---------------------------------------
 SCF time:   CPU 43.33s  wall 44.00s 
 SCF   energy in the final basis set =   -10030.6855286117
 Total energy in the final basis set =   -10030.6855286117

 --------------------------------------------------------------
             Orbital Energies (a.u.) and Symmetries
 --------------------------------------------------------------

 Alpha MOs, Restricted
 -- Occupied --                  
******* -482.86 -176.32 -165.73 -165.72 -165.72 -101.58  -62.51
  1 A'    2 A'    3 A'    4 A'    1 A"    5 A'    6 A'    7 A'                 
-56.330 -56.326 -56.326 -35.819 -31.313 -31.306 -31.306 -22.963
  8 A'    2 A"    9 A'   10 A'   11 A'    3 A"   12 A'   13 A'                 
-22.962 -22.961 -22.957 -22.957 -10.288 -10.264  -9.495  -8.718
  4 A"   14 A'   15 A'    5 A"   16 A'   17 A'   18 A'   19 A'                 
 -7.259  -7.250  -7.249  -6.550  -6.536  -6.536  -6.368  -4.782
 20 A'    6 A"   21 A'   22 A'    7 A"   23 A'   24 A'   25 A'                 
 -4.766  -4.765  -2.661  -2.657  -2.657  -2.645  -2.645  -2.048
  8 A"   26 A'   27 A'   28 A'    9 A"   29 A'   10 A"   30 A'                 
 -2.042  -2.042  -2.029  -2.029  -0.909  -0.847  -0.752  -0.685
 11 A"   31 A'   12 A"   32 A'   33 A'   34 A'   35 A'   36 A'                 
 -0.565  -0.500  -0.466  -0.410  -0.392  -0.352  -0.341  -0.320
 37 A'   38 A'   39 A'   13 A"   40 A'   14 A"   41 A'   42 A'                 
 -0.298  -0.280  -0.260
 15 A"   43 A'   16 A"                                                         
 -- Virtual --                   
 -0.074  -0.047  -0.042  -0.004   0.016   0.032   0.042   0.052
 44 A'   17 A"   45 A'   46 A'   47 A'   48 A'   49 A'   18 A"                 
  0.064   0.075   0.082   0.096   0.100   0.106   0.106   0.117
 50 A'   19 A"   51 A'   52 A'   53 A'   20 A"   54 A'   21 A"                 
  0.127   0.143   0.147   0.170   0.198   0.201   0.224   0.238
 55 A'   56 A'   57 A'   58 A'   59 A'   60 A'   61 A'   22 A"                 
  0.271   0.316   0.365   0.384   0.396   0.401   0.405   0.419
 62 A'   63 A'   64 A'   23 A"   65 A'   66 A'   24 A"   25 A"                 
  0.430   0.445   0.446   0.457   0.468   0.494   0.505   0.539
 67 A'   68 A'   69 A'   26 A"   70 A'   27 A"   71 A'   28 A"                 
  0.547   0.562   0.579   0.621   0.638   0.687   0.689   0.696
 72 A'   29 A"   73 A'   74 A'   75 A'   30 A"   76 A'   77 A'                 
  0.747   0.787   0.820   0.844   0.848   0.875   0.929   0.937
 78 A'   31 A"   79 A'   32 A"   80 A'   81 A'   82 A'   83 A'                 
  0.969   1.070   1.102   1.121   1.246   1.329   1.382   1.407
 84 A'   85 A'   33 A"   86 A'   34 A"   35 A"   87 A'   88 A'                 
  1.439   1.487   1.562   1.622   1.785   1.806   1.859   1.954
 36 A"   89 A'   90 A'   91 A'   92 A'   37 A"   93 A'   38 A"                 
  2.012   2.045   2.124   2.185   2.210   2.244   2.339   2.459
 39 A"   94 A'   95 A'   96 A'   97 A'   40 A"   98 A'   99 A'                 
  2.578   2.630   2.648   2.822   2.911   3.142   3.263   3.684
100 A'  101 A'   41 A"   42 A"  102 A'  103 A'  104 A'  105 A'                 
  3.949   3.978   3.985   3.994   4.018   4.068   4.069   4.159
 43 A"  106 A'   44 A"   45 A"  107 A'  108 A'   46 A"  109 A'                 
  4.267   4.364   4.419   5.996   6.052   6.088   6.625   7.536
110 A'  111 A'  112 A'   47 A"  113 A'  114 A'  115 A'   48 A"                 
  7.582   7.661   9.726  23.381  24.113  25.791  25.905  26.349
116 A'  117 A'  118 A'  119 A'  120 A'   49 A"  121 A'  122 A'                 
 27.852  28.336  28.379  28.383  28.521  28.534  28.546  28.593
123 A'   50 A"  124 A'  125 A'   51 A"  126 A'   52 A"  127 A'                 
 28.689  47.897 127.878 127.911 127.933 151.647 215.709 289.731
128 A'  129 A'   53 A"  130 A'  131 A'  132 A'  133 A'   54 A"                 
289.776 289.8861020.6871901.809
134 A'  135 A'  136 A'  137 A'                                                 

 Beta MOs, Restricted
 -- Occupied --                  
******* -482.86 -176.32 -165.73 -165.72 -165.72 -101.58  -62.51
  1 A'    2 A'    3 A'    4 A'    1 A"    5 A'    6 A'    7 A'                 
-56.330 -56.326 -56.326 -35.819 -31.313 -31.306 -31.306 -22.963
  8 A'    2 A"    9 A'   10 A'   11 A'    3 A"   12 A'   13 A'                 
-22.962 -22.961 -22.957 -22.957 -10.288 -10.264  -9.495  -8.718
  4 A"   14 A'   15 A'    5 A"   16 A'   17 A'   18 A'   19 A'                 
 -7.259  -7.250  -7.249  -6.550  -6.536  -6.536  -6.368  -4.782
 20 A'    6 A"   21 A'   22 A'    7 A"   23 A'   24 A'   25 A'                 
 -4.766  -4.765  -2.661  -2.657  -2.657  -2.645  -2.645  -2.048
  8 A"   26 A'   27 A'   28 A'    9 A"   29 A'   10 A"   30 A'                 
 -2.042  -2.042  -2.029  -2.029  -0.909  -0.847  -0.752  -0.685
 11 A"   31 A'   12 A"   32 A'   33 A'   34 A'   35 A'   36 A'                 
 -0.565  -0.500  -0.466  -0.410  -0.392  -0.352  -0.341  -0.320
 37 A'   38 A'   39 A'   13 A"   40 A'   14 A"   41 A'   42 A'                 
 -0.298  -0.280  -0.260
 15 A"   43 A'   16 A"                                                         
 -- Virtual --                   
 -0.074  -0.047  -0.042  -0.004   0.016   0.032   0.042   0.052
 44 A'   17 A"   45 A'   46 A'   47 A'   48 A'   49 A'   18 A"                 
  0.064   0.075   0.082   0.096   0.100   0.106   0.106   0.117
 50 A'   19 A"   51 A'   52 A'   53 A'   20 A"   54 A'   21 A"                 
  0.127   0.143   0.147   0.170   0.198   0.201   0.224   0.238
 55 A'   56 A'   57 A'   58 A'   59 A'   60 A'   61 A'   22 A"                 
  0.271   0.316   0.365   0.384   0.396   0.401   0.405   0.419
 62 A'   63 A'   64 A'   23 A"   65 A'   66 A'   24 A"   25 A"                 
  0.430   0.445   0.446   0.457   0.468   0.494   0.505   0.539
 67 A'   68 A'   69 A'   26 A"   70 A'   27 A"   71 A'   28 A"                 
  0.547   0.562   0.579   0.621   0.638   0.687   0.689   0.696
 72 A'   29 A"   73 A'   74 A'   75 A'   30 A"   76 A'   77 A'                 
  0.747   0.787   0.820   0.844   0.848   0.875   0.929   0.937
 78 A'   31 A"   79 A'   32 A"   80 A'   81 A'   82 A'   83 A'                 
  0.969   1.070   1.102   1.121   1.246   1.329   1.382   1.407
 84 A'   85 A'   33 A"   86 A'   34 A"   35 A"   87 A'   88 A'                 
  1.439   1.487   1.562   1.622   1.785   1.806   1.859   1.954
 36 A"   89 A'   90 A'   91 A'   92 A'   37 A"   93 A'   38 A"                 
  2.012   2.045   2.124   2.185   2.210   2.244   2.339   2.459
 39 A"   94 A'   95 A'   96 A'   97 A'   40 A"   98 A'   99 A'                 
  2.578   2.630   2.648   2.822   2.911   3.142   3.263   3.684
100 A'  101 A'   41 A"   42 A"  102 A'  103 A'  104 A'  105 A'                 
  3.949   3.978   3.985   3.994   4.018   4.068   4.069   4.159
 43 A"  106 A'   44 A"   45 A"  107 A'  108 A'   46 A"  109 A'                 
  4.267   4.364   4.419   5.996   6.052   6.088   6.625   7.536
110 A'  111 A'  112 A'   47 A"  113 A'  114 A'  115 A'   48 A"                 
  7.582   7.661   9.726  23.381  24.113  25.791  25.905  26.349
116 A'  117 A'  118 A'  119 A'  120 A'   49 A"  121 A'  122 A'                 
 27.852  28.336  28.379  28.383  28.521  28.534  28.546  28.593
123 A'   50 A"  124 A'  125 A'   51 A"  126 A'   52 A"  127 A'                 
 28.689  47.897 127.878 127.911 127.933 151.647 215.709 289.731
128 A'  129 A'   53 A"  130 A'  131 A'  132 A'  133 A'   54 A"                 
289.776 289.8861020.6871901.809
134 A'  135 A'  136 A'  137 A'                                                 
 --------------------------------------------------------------

          Ground-State Mulliken Net Atomic Charges

     Atom                 Charge (a.u.)
  ----------------------------------------
      1 I                     0.139463
      2 C                    -0.042184
      3 C                    -0.452771
      4 H                     0.223779
      5 Cl                    0.263779
      6 Br                   -0.132065
  ----------------------------------------
  Sum of atomic charges =     0.000000

 -----------------------------------------------------------------
                    Cartesian Multipole Moments
 -----------------------------------------------------------------
    Charge (ESU x 10^10)
                 0.0000
    Dipole Moment (Debye)
         X       0.2807      Y       0.2923      Z       0.0000
       Tot       0.4052
    Quadrupole Moments (Debye-Ang)
        XX     -69.1317     XY       3.2000     YY     -67.8800
        XZ       0.0000     YZ       0.0000     ZZ     -72.7945
    Octopole Moments (Debye-Ang^2)
       XXX      19.4946    XXY     -18.3344    XYY       4.5885
       YYY     -40.9198    XXZ       0.0000    XYZ       0.0000
       YYZ      -0.0000    XZZ       5.2094    YZZ     -14.7213
       ZZZ       0.0000
    Hexadecapole Moments (Debye-Ang^3)
      XXXX    -931.8512   XXXY      29.1782   XXYY    -290.9681
      XYYY      65.9549   YYYY    -842.6210   XXXZ       0.0000
      XXYZ       0.0000   XYYZ       0.0000   YYYZ      -0.0000
      XXZZ    -186.6247   XYZZ      13.6314   YYZZ    -164.3201
      XZZZ       0.0000   YZZZ       0.0000   ZZZZ     -93.7044
 -----------------------------------------------------------------
 Calculating analytic gradient of the SCF energy
 Gradient of SCF Energy
            1           2           3           4           5           6
    1   0.0011024  -0.0018176  -0.0000288  -0.0000219   0.0001611   0.0006049
    2   0.0021809  -0.0019249  -0.0002096   0.0000861   0.0000859  -0.0002183
    3   0.0000000   0.0000000  -0.0000000  -0.0000000   0.0000000   0.0000000
 Max gradient component =       2.181E-03
 RMS gradient           =       8.654E-04
 Gradient time:  CPU 12.03 s  wall 12.04 s
 Geometry Optimization Parameters
   NAtoms,    NIC,     NZ,  NCons,   NDum,   NFix, NCnnct, MaxDiis
        6      27       6       0       0       0       0       0


** GEOMETRY OPTIMIZATION IN DELOCALIZED INTERNAL COORDINATES **
   Searching for a Minimum

   Optimization Cycle:   1

                       Coordinates (Angstroms)
     ATOM                X               Y               Z
      1  I        -1.0053611105   -1.1012726287    0.0000000000
      2  C         0.3517918414    0.4898448480    0.0000000000
      3  C         0.0241566145    1.7814198955    0.0000000000
      4  H         0.7768292471    2.5580081953    0.0000000000
      5  Cl       -1.5968295914    2.3979111510    0.0000000000
      6  Br        2.2113634837    0.0404960885    0.0000000000
   Point Group: cs    Number of degrees of freedom:     9


   Energy is -10030.685528612


 Attempting to Generate Delocalized Internal Coordinates

  9 Hessian modes will be used to form the next step
  Hessian Eigenvalues:
     0.120849    0.160000    0.189062    0.220000    0.250000    0.250000
     0.320636    0.358157    0.589230

 Minimum Search - Taking Simple RFO Step
 Searching for Lamda that Minimizes Along All modes
 Value Taken    Lamda =  -0.00005654
 Step Taken.  Stepsize is  0.020905

                             Maximum     Tolerance    Cnvgd?
         Gradient           0.001369      0.000300      NO
         Displacement       0.010483      0.001200      NO
         Energy change     *********      0.000001      NO


 New Cartesian Coordinates Obtained by Inverse Iteration

 Displacement from previous Coordinates is:  0.023693
 ----------------------------------------------------------------
             Standard Nuclear Orientation (Angstroms)
    I     Atom           X                Y                Z
 ----------------------------------------------------------------
    1      I      -1.0074028828    -1.1118794722     0.0000000000
    2      C       0.3517273698     0.4914466165     0.0000000000
    3      C       0.0245984856     1.7832274699     0.0000000000
    4      H       0.7789832328     2.5581588780     0.0000000000
    5      Cl     -1.5956258254     2.4020178902     0.0000000000
    6      Br      2.2096701048     0.0434361673     0.0000000000
 ----------------------------------------------------------------
 Molecular Point Group                 Cs    NOp =  2
 Largest Abelian Subgroup              Cs    NOp =  2
 Nuclear Repulsion Energy =   810.7660241944 hartrees
 There are       59 alpha and       59 beta electrons
 Applying Cartesian multipole field
    Component          Value
    ---------          -----
     (2,0,0)        1.00000E-11
     (0,2,0)        2.00000E-11
     (0,0,2)       -3.00000E-11
 Nucleus-field energy     =     0.0000000232 hartrees
 Requested basis set is 6-311++G(d,p)
 There are 73 shells and 191 basis functions
 A cutoff of  1.0D-11 yielded   2100 shell pairs
 There are     15319 function pairs (     17124 Cartesian)
 Smallest overlap matrix eigenvalue = 4.84E-05
 Guess MOs from SCF MO coefficient file

 -----------------------------------------------------------------------
  General SCF calculation program by
  Eric Jon Sundstrom, Paul Horn, Yuezhi Mao, Dmitri Zuev, Alec White,
  David Stuck, Shaama M.S., Shane Yost, Joonho Lee, David Small,
  Daniel Levine, Susi Lehtola, Hugh Burton, Evgeny Epifanovsky
 -----------------------------------------------------------------------
 Exchange:     0.2000 Hartree-Fock + 0.0800 Slater + 0.7200 B88
 Correlation:  0.1900 VWN1RPA + 0.8100 LYP
 Using SG-1 standard quadrature grid
 A restricted SCF calculation will be
 performed using DIIS
 SCF converges when DIIS error is below 1.0e-08
 ---------------------------------------
  Cycle       Energy         DIIS error
 ---------------------------------------
    1  -10030.6855337663      6.37e-05  
    2  -10030.6855490417      4.17e-05  
    3  -10030.6855477581      4.51e-05  
    4  -10030.6855571467      5.94e-06  
    5  -10030.6855573028      1.78e-06  
    6  -10030.6855573136      7.33e-07  
    7  -10030.6855573162      1.77e-07  
    8  -10030.6855573162      3.81e-08  
    9  -10030.6855573163      5.49e-09  Convergence criterion met
 ---------------------------------------
 SCF time:   CPU 30.28s  wall 30.00s 
 SCF   energy in the final basis set =   -10030.6855573163
 Total energy in the final basis set =   -10030.6855573163

 --------------------------------------------------------------
             Orbital Energies (a.u.) and Symmetries
 --------------------------------------------------------------

 Alpha MOs, Restricted
 -- Occupied --                  
******* -482.86 -176.32 -165.73 -165.72 -165.72 -101.58  -62.51
  1 A'    2 A'    3 A'    4 A'    1 A"    5 A'    6 A'    7 A'                 
-56.330 -56.326 -56.326 -35.819 -31.313 -31.306 -31.306 -22.963
  8 A'    2 A"    9 A'   10 A'   11 A'    3 A"   12 A'   13 A'                 
-22.962 -22.961 -22.957 -22.957 -10.288 -10.264  -9.495  -8.718
  4 A"   14 A'   15 A'    5 A"   16 A'   17 A'   18 A'   19 A'                 
 -7.259  -7.250  -7.249  -6.551  -6.536  -6.536  -6.368  -4.781
 20 A'    6 A"   21 A'   22 A'    7 A"   23 A'   24 A'   25 A'                 
 -4.766  -4.765  -2.661  -2.657  -2.657  -2.646  -2.646  -2.047
  8 A"   26 A'   27 A'   28 A'    9 A"   29 A'   10 A"   30 A'                 
 -2.042  -2.042  -2.029  -2.028  -0.909  -0.848  -0.751  -0.685
 11 A"   31 A'   12 A"   32 A'   33 A'   34 A'   35 A'   36 A'                 
 -0.565  -0.500  -0.466  -0.410  -0.392  -0.352  -0.341  -0.320
 37 A'   38 A'   39 A'   13 A"   40 A'   14 A"   41 A'   42 A'                 
 -0.297  -0.280  -0.261
 15 A"   43 A'   16 A"                                                         
 -- Virtual --                   
 -0.075  -0.047  -0.043  -0.004   0.016   0.032   0.042   0.052
 44 A'   17 A"   45 A'   46 A'   47 A'   48 A'   49 A'   18 A"                 
  0.064   0.075   0.082   0.096   0.101   0.106   0.106   0.117
 50 A'   19 A"   51 A'   52 A'   53 A'   54 A'   20 A"   21 A"                 
  0.127   0.143   0.147   0.170   0.198   0.201   0.224   0.238
 55 A'   56 A'   57 A'   58 A'   59 A'   60 A'   61 A'   22 A"                 
  0.270   0.316   0.364   0.385   0.396   0.401   0.404   0.419
 62 A'   63 A'   64 A'   23 A"   65 A'   66 A'   24 A"   25 A"                 
  0.430   0.445   0.446   0.457   0.468   0.495   0.503   0.539
 67 A'   68 A'   69 A'   26 A"   70 A'   27 A"   71 A'   28 A"                 
  0.547   0.562   0.579   0.621   0.636   0.686   0.687   0.695
 72 A'   29 A"   73 A'   74 A'   75 A'   30 A"   76 A'   77 A'                 
  0.747   0.787   0.820   0.844   0.848   0.876   0.929   0.938
 78 A'   31 A"   79 A'   32 A"   80 A'   81 A'   82 A'   83 A'                 
  0.968   1.070   1.102   1.120   1.246   1.328   1.380   1.405
 84 A'   85 A'   33 A"   86 A'   34 A"   35 A"   87 A'   88 A'                 
  1.439   1.488   1.562   1.622   1.785   1.806   1.858   1.953
 36 A"   89 A'   90 A'   91 A'   92 A'   37 A"   93 A'   38 A"                 
  2.012   2.045   2.124   2.185   2.210   2.244   2.338   2.459
 39 A"   94 A'   95 A'   96 A'   97 A'   40 A"   98 A'   99 A'                 
  2.578   2.630   2.648   2.822   2.911   3.142   3.264   3.684
100 A'  101 A'   41 A"   42 A"  102 A'  103 A'  104 A'  105 A'                 
  3.949   3.977   3.985   3.994   4.018   4.067   4.068   4.158
 43 A"  106 A'   44 A"   45 A"  107 A'  108 A'   46 A"  109 A'                 
  4.267   4.363   4.415   5.996   6.051   6.085   6.626   7.536
110 A'  111 A'  112 A'   47 A"  113 A'  114 A'  115 A'   48 A"                 
  7.582   7.660   9.725  23.381  24.112  25.791  25.904  26.348
116 A'  117 A'  118 A'  119 A'  120 A'   49 A"  121 A'  122 A'                 
 27.850  28.336  28.378  28.381  28.521  28.534  28.546  28.592
123 A'   50 A"  124 A'  125 A'   51 A"  126 A'   52 A"  127 A'                 
 28.689  47.897 127.878 127.910 127.932 151.645 215.709 289.731
128 A'  129 A'   53 A"  130 A'  131 A'  132 A'  133 A'   54 A"                 
289.776 289.8851020.6871901.807
134 A'  135 A'  136 A'  137 A'                                                 

 Beta MOs, Restricted
 -- Occupied --                  
******* -482.86 -176.32 -165.73 -165.72 -165.72 -101.58  -62.51
  1 A'    2 A'    3 A'    4 A'    1 A"    5 A'    6 A'    7 A'                 
-56.330 -56.326 -56.326 -35.819 -31.313 -31.306 -31.306 -22.963
  8 A'    2 A"    9 A'   10 A'   11 A'    3 A"   12 A'   13 A'                 
-22.962 -22.961 -22.957 -22.957 -10.288 -10.264  -9.495  -8.718
  4 A"   14 A'   15 A'    5 A"   16 A'   17 A'   18 A'   19 A'                 
 -7.259  -7.250  -7.249  -6.551  -6.536  -6.536  -6.368  -4.781
 20 A'    6 A"   21 A'   22 A'    7 A"   23 A'   24 A'   25 A'                 
 -4.766  -4.765  -2.661  -2.657  -2.657  -2.646  -2.646  -2.047
  8 A"   26 A'   27 A'   28 A'    9 A"   29 A'   10 A"   30 A'                 
 -2.042  -2.042  -2.029  -2.028  -0.909  -0.848  -0.751  -0.685
 11 A"   31 A'   12 A"   32 A'   33 A'   34 A'   35 A'   36 A'                 
 -0.565  -0.500  -0.466  -0.410  -0.392  -0.352  -0.341  -0.320
 37 A'   38 A'   39 A'   13 A"   40 A'   14 A"   41 A'   42 A'                 
 -0.297  -0.280  -0.261
 15 A"   43 A'   16 A"                                                         
 -- Virtual --                   
 -0.075  -0.047  -0.043  -0.004   0.016   0.032   0.042   0.052
 44 A'   17 A"   45 A'   46 A'   47 A'   48 A'   49 A'   18 A"                 
  0.064   0.075   0.082   0.096   0.101   0.106   0.106   0.117
 50 A'   19 A"   51 A'   52 A'   53 A'   54 A'   20 A"   21 A"                 
  0.127   0.143   0.147   0.170   0.198   0.201   0.224   0.238
 55 A'   56 A'   57 A'   58 A'   59 A'   60 A'   61 A'   22 A"                 
  0.270   0.316   0.364   0.385   0.396   0.401   0.404   0.419
 62 A'   63 A'   64 A'   23 A"   65 A'   66 A'   24 A"   25 A"                 
  0.430   0.445   0.446   0.457   0.468   0.495   0.503   0.539
 67 A'   68 A'   69 A'   26 A"   70 A'   27 A"   71 A'   28 A"                 
  0.547   0.562   0.579   0.621   0.636   0.686   0.687   0.695
 72 A'   29 A"   73 A'   74 A'   75 A'   30 A"   76 A'   77 A'                 
  0.747   0.787   0.820   0.844   0.848   0.876   0.929   0.938
 78 A'   31 A"   79 A'   32 A"   80 A'   81 A'   82 A'   83 A'                 
  0.968   1.070   1.102   1.120   1.246   1.328   1.380   1.405
 84 A'   85 A'   33 A"   86 A'   34 A"   35 A"   87 A'   88 A'                 
  1.439   1.488   1.562   1.622   1.785   1.806   1.858   1.953
 36 A"   89 A'   90 A'   91 A'   92 A'   37 A"   93 A'   38 A"                 
  2.012   2.045   2.124   2.185   2.210   2.244   2.338   2.459
 39 A"   94 A'   95 A'   96 A'   97 A'   40 A"   98 A'   99 A'                 
  2.578   2.630   2.648   2.822   2.911   3.142   3.264   3.684
100 A'  101 A'   41 A"   42 A"  102 A'  103 A'  104 A'  105 A'                 
  3.949   3.977   3.985   3.994   4.018   4.067   4.068   4.158
 43 A"  106 A'   44 A"   45 A"  107 A'  108 A'   46 A"  109 A'                 
  4.267   4.363   4.415   5.996   6.051   6.085   6.626   7.536
110 A'  111 A'  112 A'   47 A"  113 A'  114 A'  115 A'   48 A"                 
  7.582   7.660   9.725  23.381  24.112  25.791  25.904  26.348
116 A'  117 A'  118 A'  119 A'  120 A'   49 A"  121 A'  122 A'                 
 27.850  28.336  28.378  28.381  28.521  28.534  28.546  28.592
123 A'   50 A"  124 A'  125 A'   51 A"  126 A'   52 A"  127 A'                 
 28.689  47.897 127.878 127.910 127.932 151.645 215.709 289.731
128 A'  129 A'   53 A"  130 A'  131 A'  132 A'  133 A'   54 A"                 
289.776 289.8851020.6871901.807
134 A'  135 A'  136 A'  137 A'                                                 
 --------------------------------------------------------------

          Ground-State Mulliken Net Atomic Charges

     Atom                 Charge (a.u.)
  ----------------------------------------
      1 I                     0.137189
      2 C                    -0.039464
      3 C                    -0.454193
      4 H                     0.223367
      5 Cl                    0.264550
      6 Br                   -0.131451
  ----------------------------------------
  Sum of atomic charges =     0.000000

 -----------------------------------------------------------------
                    Cartesian Multipole Moments
 -----------------------------------------------------------------
    Charge (ESU x 10^10)
                 0.0000
    Dipole Moment (Debye)
         X       0.2962      Y       0.2966      Z      -0.0000
       Tot       0.4192
    Quadrupole Moments (Debye-Ang)
        XX     -69.1277     XY       3.2157     YY     -67.8467
        XZ       0.0000     YZ      -0.0000     ZZ     -72.8109
    Octopole Moments (Debye-Ang^2)
       XXX      19.8357    XXY     -18.1215    XYY       4.6034
       YYY     -40.4660    XXZ       0.0000    XYZ       0.0000
       YYZ      -0.0000    XZZ       5.3047    YZZ     -14.5302
       ZZZ      -0.0000
    Hexadecapole Moments (Debye-Ang^3)
      XXXX    -931.4937   XXXY      27.9073   XXYY    -291.6459
      XYYY      64.8402   YYYY    -847.9057   XXXZ       0.0000
      XXYZ      -0.0000   XYYZ       0.0000   YYYZ      -0.0000
      XXZZ    -186.5556   XYZZ      13.1709   YYZZ    -165.3022
      XZZZ       0.0000   YZZZ      -0.0000   ZZZZ     -93.7542
 -----------------------------------------------------------------
 Calculating analytic gradient of the SCF energy
 Gradient of SCF Energy
            1           2           3           4           5           6
    1  -0.0004704  -0.0003263   0.0005271   0.0000279   0.0000799   0.0001618
    2   0.0002412  -0.0009760   0.0003779   0.0000128   0.0002601   0.0000839
    3  -0.0000000  -0.0000000   0.0000000   0.0000000  -0.0000000   0.0000000
 Max gradient component =       9.760E-04
 RMS gradient           =       3.221E-04
 Gradient time:  CPU 12.27 s  wall 12.28 s
 Geometry Optimization Parameters
   NAtoms,    NIC,     NZ,  NCons,   NDum,   NFix, NCnnct, MaxDiis
        6      27       6       0       0       0       0       0

 Cartesian Hessian Update
 Hessian Updated using BFGS Update


** GEOMETRY OPTIMIZATION IN DELOCALIZED INTERNAL COORDINATES **
   Searching for a Minimum

   Optimization Cycle:   2

                       Coordinates (Angstroms)
     ATOM                X               Y               Z
      1  I        -1.0074028828   -1.1118794722    0.0000000000
      2  C         0.3517273698    0.4914466165    0.0000000000
      3  C         0.0245984856    1.7832274699    0.0000000000
      4  H         0.7789832328    2.5581588780    0.0000000000
      5  Cl       -1.5956258254    2.4020178902    0.0000000000
      6  Br        2.2096701048    0.0434361673    0.0000000000
   Point Group: cs    Number of degrees of freedom:     9


   Energy is -10030.685557316

 Hessian Updated using BFGS Update

  9 Hessian modes will be used to form the next step
  Hessian Eigenvalues:
     0.109879    0.160957    0.185636    0.219260    0.239966    0.277298
     0.321443    0.358219    0.595609

 Minimum Search - Taking Simple RFO Step
 Searching for Lamda that Minimizes Along All modes
 Value Taken    Lamda =  -0.00000551
 Step Taken.  Stepsize is  0.005258

                             Maximum     Tolerance    Cnvgd?
         Gradient           0.000719      0.000300      NO
         Displacement       0.002768      0.001200      NO
         Energy change     -0.000029      0.000001      NO


 New Cartesian Coordinates Obtained by Inverse Iteration

 Displacement from previous Coordinates is:  0.007463
 ----------------------------------------------------------------
             Standard Nuclear Orientation (Angstroms)
    I     Atom           X                Y                Z
 ----------------------------------------------------------------
    1      I      -1.0053609247    -1.1130275920     0.0000000000
    2      C       0.3518612501     0.4929045640     0.0000000000
    3      C       0.0240828411     1.7840997895     0.0000000000
    4      H       0.7792393789     2.5583727585     0.0000000000
    5      Cl     -1.5960676872     2.4026399154     0.0000000000
    6      Br      2.2081956266     0.0414181142     0.0000000000
 ----------------------------------------------------------------
 Molecular Point Group                 Cs    NOp =  2
 Largest Abelian Subgroup              Cs    NOp =  2
 Nuclear Repulsion Energy =   810.9452627571 hartrees
 There are       59 alpha and       59 beta electrons
 Applying Cartesian multipole field
    Component          Value
    ---------          -----
     (2,0,0)        1.00000E-11
     (0,2,0)        2.00000E-11
     (0,0,2)       -3.00000E-11
 Nucleus-field energy     =     0.0000000232 hartrees
 Requested basis set is 6-311++G(d,p)
 There are 73 shells and 191 basis functions
 A cutoff of  1.0D-11 yielded   2100 shell pairs
 There are     15319 function pairs (     17124 Cartesian)
 Smallest overlap matrix eigenvalue = 4.81E-05
 Guess MOs from SCF MO coefficient file

 -----------------------------------------------------------------------
  General SCF calculation program by
  Eric Jon Sundstrom, Paul Horn, Yuezhi Mao, Dmitri Zuev, Alec White,
  David Stuck, Shaama M.S., Shane Yost, Joonho Lee, David Small,
  Daniel Levine, Susi Lehtola, Hugh Burton, Evgeny Epifanovsky
 -----------------------------------------------------------------------
 Exchange:     0.2000 Hartree-Fock + 0.0800 Slater + 0.7200 B88
 Correlation:  0.1900 VWN1RPA + 0.8100 LYP
 Using SG-1 standard quadrature grid
 A restricted SCF calculation will be
 performed using DIIS
 SCF converges when DIIS error is below 1.0e-08
 ---------------------------------------
  Cycle       Energy         DIIS error
 ---------------------------------------
    1  -10030.6855581564      1.86e-05  
    2  -10030.6855606665      5.11e-06  
    3  -10030.6855606545      5.63e-06  
    4  -10030.6855607819      2.42e-06  
    5  -10030.6855608095      4.40e-07  
    6  -10030.6855608100      2.00e-07  
    7  -10030.6855608102      5.89e-08  
    8  -10030.6855608103      1.27e-08  
    9  -10030.6855608104      1.91e-09  Convergence criterion met
 ---------------------------------------
 SCF time:   CPU 31.45s  wall 31.00s 
 SCF   energy in the final basis set =   -10030.6855608104
 Total energy in the final basis set =   -10030.6855608104

 --------------------------------------------------------------
             Orbital Energies (a.u.) and Symmetries
 --------------------------------------------------------------

 Alpha MOs, Restricted
 -- Occupied --                  
******* -482.86 -176.32 -165.73 -165.72 -165.72 -101.58  -62.51
  1 A'    2 A'    3 A'    4 A'    1 A"    5 A'    6 A'    7 A'                 
-56.330 -56.326 -56.326 -35.819 -31.312 -31.306 -31.306 -22.963
  8 A'    2 A"    9 A'   10 A'   11 A'    3 A"   12 A'   13 A'                 
-22.961 -22.961 -22.957 -22.957 -10.288 -10.264  -9.495  -8.718
  4 A"   14 A'   15 A'    5 A"   16 A'   17 A'   18 A'   19 A'                 
 -7.259  -7.250  -7.249  -6.551  -6.536  -6.536  -6.368  -4.781
 20 A'    6 A"   21 A'   22 A'    7 A"   23 A'   24 A'   25 A'                 
 -4.766  -4.765  -2.661  -2.657  -2.657  -2.646  -2.646  -2.047
  8 A"   26 A'   27 A'   28 A'    9 A"   29 A'   10 A"   30 A'                 
 -2.042  -2.042  -2.028  -2.028  -0.909  -0.848  -0.751  -0.684
 11 A"   31 A'   12 A"   32 A'   33 A'   34 A'   35 A'   36 A'                 
 -0.565  -0.500  -0.466  -0.410  -0.392  -0.352  -0.341  -0.320
 37 A'   38 A'   39 A'   13 A"   40 A'   14 A"   41 A'   42 A'                 
 -0.297  -0.280  -0.261
 15 A"   43 A'   16 A"                                                         
 -- Virtual --                   
 -0.075  -0.047  -0.043  -0.004   0.016   0.032   0.042   0.052
 44 A'   17 A"   45 A'   46 A'   47 A'   48 A'   49 A'   18 A"                 
  0.064   0.075   0.082   0.096   0.101   0.106   0.107   0.117
 50 A'   19 A"   51 A'   52 A'   53 A'   54 A'   20 A"   21 A"                 
  0.127   0.143   0.148   0.170   0.198   0.201   0.224   0.238
 55 A'   56 A'   57 A'   58 A'   59 A'   60 A'   61 A'   22 A"                 
  0.270   0.316   0.364   0.385   0.396   0.401   0.404   0.419
 62 A'   63 A'   64 A'   23 A"   65 A'   66 A'   24 A"   25 A"                 
  0.430   0.445   0.446   0.457   0.468   0.495   0.504   0.539
 67 A'   68 A'   69 A'   26 A"   70 A'   27 A"   71 A'   28 A"                 
  0.547   0.562   0.579   0.621   0.636   0.686   0.687   0.695
 72 A'   29 A"   73 A'   74 A'   75 A'   30 A"   76 A'   77 A'                 
  0.747   0.787   0.819   0.844   0.848   0.876   0.929   0.938
 78 A'   31 A"   79 A'   32 A"   80 A'   81 A'   82 A'   83 A'                 
  0.968   1.070   1.102   1.120   1.246   1.329   1.380   1.405
 84 A'   85 A'   33 A"   86 A'   34 A"   35 A"   87 A'   88 A'                 
  1.439   1.488   1.562   1.623   1.785   1.807   1.859   1.953
 36 A"   89 A'   90 A'   91 A'   92 A'   37 A"   93 A'   38 A"                 
  2.012   2.045   2.124   2.185   2.210   2.244   2.338   2.459
 39 A"   94 A'   95 A'   96 A'   97 A'   40 A"   98 A'   99 A'                 
  2.578   2.630   2.648   2.822   2.911   3.142   3.264   3.684
100 A'  101 A'   41 A"   42 A"  102 A'  103 A'  104 A'  105 A'                 
  3.949   3.977   3.985   3.994   4.017   4.068   4.068   4.158
 43 A"  106 A'   44 A"   45 A"  107 A'  108 A'   46 A"  109 A'                 
  4.267   4.363   4.416   5.996   6.051   6.085   6.626   7.536
110 A'  111 A'  112 A'   47 A"  113 A'  114 A'  115 A'   48 A"                 
  7.582   7.660   9.726  23.381  24.114  25.791  25.904  26.348
116 A'  117 A'  118 A'  119 A'  120 A'   49 A"  121 A'  122 A'                 
 27.850  28.336  28.378  28.381  28.521  28.534  28.546  28.592
123 A'   50 A"  124 A'  125 A'   51 A"  126 A'   52 A"  127 A'                 
 28.689  47.898 127.878 127.910 127.932 151.645 215.709 289.731
128 A'  129 A'   53 A"  130 A'  131 A'  132 A'  133 A'   54 A"                 
289.776 289.8851020.6881901.807
134 A'  135 A'  136 A'  137 A'                                                 

 Beta MOs, Restricted
 -- Occupied --                  
******* -482.86 -176.32 -165.73 -165.72 -165.72 -101.58  -62.51
  1 A'    2 A'    3 A'    4 A'    1 A"    5 A'    6 A'    7 A'                 
-56.330 -56.326 -56.326 -35.819 -31.312 -31.306 -31.306 -22.963
  8 A'    2 A"    9 A'   10 A'   11 A'    3 A"   12 A'   13 A'                 
-22.961 -22.961 -22.957 -22.957 -10.288 -10.264  -9.495  -8.718
  4 A"   14 A'   15 A'    5 A"   16 A'   17 A'   18 A'   19 A'                 
 -7.259  -7.250  -7.249  -6.551  -6.536  -6.536  -6.368  -4.781
 20 A'    6 A"   21 A'   22 A'    7 A"   23 A'   24 A'   25 A'                 
 -4.766  -4.765  -2.661  -2.657  -2.657  -2.646  -2.646  -2.047
  8 A"   26 A'   27 A'   28 A'    9 A"   29 A'   10 A"   30 A'                 
 -2.042  -2.042  -2.028  -2.028  -0.909  -0.848  -0.751  -0.684
 11 A"   31 A'   12 A"   32 A'   33 A'   34 A'   35 A'   36 A'                 
 -0.565  -0.500  -0.466  -0.410  -0.392  -0.352  -0.341  -0.320
 37 A'   38 A'   39 A'   13 A"   40 A'   14 A"   41 A'   42 A'                 
 -0.297  -0.280  -0.261
 15 A"   43 A'   16 A"                                                         
 -- Virtual --                   
 -0.075  -0.047  -0.043  -0.004   0.016   0.032   0.042   0.052
 44 A'   17 A"   45 A'   46 A'   47 A'   48 A'   49 A'   18 A"                 
  0.064   0.075   0.082   0.096   0.101   0.106   0.107   0.117
 50 A'   19 A"   51 A'   52 A'   53 A'   54 A'   20 A"   21 A"                 
  0.127   0.143   0.148   0.170   0.198   0.201   0.224   0.238
 55 A'   56 A'   57 A'   58 A'   59 A'   60 A'   61 A'   22 A"                 
  0.270   0.316   0.364   0.385   0.396   0.401   0.404   0.419
 62 A'   63 A'   64 A'   23 A"   65 A'   66 A'   24 A"   25 A"                 
  0.430   0.445   0.446   0.457   0.468   0.495   0.504   0.539
 67 A'   68 A'   69 A'   26 A"   70 A'   27 A"   71 A'   28 A"                 
  0.547   0.562   0.579   0.621   0.636   0.686   0.687   0.695
 72 A'   29 A"   73 A'   74 A'   75 A'   30 A"   76 A'   77 A'                 
  0.747   0.787   0.819   0.844   0.848   0.876   0.929   0.938
 78 A'   31 A"   79 A'   32 A"   80 A'   81 A'   82 A'   83 A'                 
  0.968   1.070   1.102   1.120   1.246   1.329   1.380   1.405
 84 A'   85 A'   33 A"   86 A'   34 A"   35 A"   87 A'   88 A'                 
  1.439   1.488   1.562   1.623   1.785   1.807   1.859   1.953
 36 A"   89 A'   90 A'   91 A'   92 A'   37 A"   93 A'   38 A"                 
  2.012   2.045   2.124   2.185   2.210   2.244   2.338   2.459
 39 A"   94 A'   95 A'   96 A'   97 A'   40 A"   98 A'   99 A'                 
  2.578   2.630   2.648   2.822   2.911   3.142   3.264   3.684
100 A'  101 A'   41 A"   42 A"  102 A'  103 A'  104 A'  105 A'                 
  3.949   3.977   3.985   3.994   4.017   4.068   4.068   4.158
 43 A"  106 A'   44 A"   45 A"  107 A'  108 A'   46 A"  109 A'                 
  4.267   4.363   4.416   5.996   6.051   6.085   6.626   7.536
110 A'  111 A'  112 A'   47 A"  113 A'  114 A'  115 A'   48 A"                 
  7.582   7.660   9.726  23.381  24.114  25.791  25.904  26.348
116 A'  117 A'  118 A'  119 A'  120 A'   49 A"  121 A'  122 A'                 
 27.850  28.336  28.378  28.381  28.521  28.534  28.546  28.592
123 A'   50 A"  124 A'  125 A'   51 A"  126 A'   52 A"  127 A'                 
 28.689  47.898 127.878 127.910 127.932 151.645 215.709 289.731
128 A'  129 A'   53 A"  130 A'  131 A'  132 A'  133 A'   54 A"                 
289.776 289.8851020.6881901.807
134 A'  135 A'  136 A'  137 A'                                                 
 --------------------------------------------------------------

          Ground-State Mulliken Net Atomic Charges

     Atom                 Charge (a.u.)
  ----------------------------------------
      1 I                     0.136643
      2 C                    -0.039532
      3 C                    -0.453395
      4 H                     0.223132
      5 Cl                    0.264350
      6 Br                   -0.131199
  ----------------------------------------
  Sum of atomic charges =     0.000000

 -----------------------------------------------------------------
                    Cartesian Multipole Moments
 -----------------------------------------------------------------
    Charge (ESU x 10^10)
                 0.0000
    Dipole Moment (Debye)
         X       0.3016      Y       0.2991      Z      -0.0000
       Tot       0.4248
    Quadrupole Moments (Debye-Ang)
        XX     -69.1349     XY       3.1994     YY     -67.8351
        XZ       0.0000     YZ      -0.0000     ZZ     -72.8101
    Octopole Moments (Debye-Ang^2)
       XXX      19.7920    XXY     -18.0674    XYY       4.5789
       YYY     -40.3313    XXZ      -0.0000    XYZ       0.0000
       YYZ      -0.0000    XZZ       5.2883    YZZ     -14.4760
       ZZZ      -0.0000
    Hexadecapole Moments (Debye-Ang^3)
      XXXX    -930.4156   XXXY      28.0969   XXYY    -291.5260
      XYYY      65.2404   YYYY    -848.5740   XXXZ       0.0000
      XXYZ      -0.0000   XYYZ       0.0000   YYYZ      -0.0000
      XXZZ    -186.3303   XYZZ      13.3057   YYZZ    -165.4321
      XZZZ       0.0000   YZZZ       0.0000   ZZZZ     -93.7540
 -----------------------------------------------------------------
 Calculating analytic gradient of the SCF energy
 Gradient of SCF Energy
            1           2           3           4           5           6
    1  -0.0002972  -0.0001124   0.0003666   0.0001285   0.0000657  -0.0001511
    2   0.0001766  -0.0003200   0.0000721  -0.0000719   0.0002711  -0.0001278
    3  -0.0000000   0.0000000   0.0000000   0.0000000  -0.0000000   0.0000000
 Max gradient component =       3.666E-04
 RMS gradient           =       1.688E-04
 Gradient time:  CPU 12.33 s  wall 12.35 s
 Geometry Optimization Parameters
   NAtoms,    NIC,     NZ,  NCons,   NDum,   NFix, NCnnct, MaxDiis
        6      27       6       0       0       0       0       0

 Cartesian Hessian Update
 Hessian Updated using BFGS Update


** GEOMETRY OPTIMIZATION IN DELOCALIZED INTERNAL COORDINATES **
   Searching for a Minimum

   Optimization Cycle:   3

                       Coordinates (Angstroms)
     ATOM                X               Y               Z
      1  I        -1.0053609247   -1.1130275920    0.0000000000
      2  C         0.3518612501    0.4929045640    0.0000000000
      3  C         0.0240828411    1.7840997895    0.0000000000
      4  H         0.7792393789    2.5583727585    0.0000000000
      5  Cl       -1.5960676872    2.4026399154    0.0000000000
      6  Br        2.2081956266    0.0414181142    0.0000000000
   Point Group: cs    Number of degrees of freedom:     9


   Energy is -10030.685560810

 Hessian Updated using BFGS Update

  9 Hessian modes will be used to form the next step
  Hessian Eigenvalues:
     0.095979    0.158624    0.194449    0.213125    0.221378    0.252840
     0.322537    0.358111    0.590293

 Minimum Search - Taking Simple RFO Step
 Searching for Lamda that Minimizes Along All modes
 Value Taken    Lamda =   0.00000000
 Step Taken.  Stepsize is  0.002381

                             Maximum     Tolerance    Cnvgd?
         Gradient           0.000178      0.000300     YES
         Displacement       0.001340      0.001200      NO
         Energy change     -0.000003      0.000001      NO


 New Cartesian Coordinates Obtained by Inverse Iteration

 Displacement from previous Coordinates is:  0.003115
 ----------------------------------------------------------------
             Standard Nuclear Orientation (Angstroms)
    I     Atom           X                Y                Z
 ----------------------------------------------------------------
    1      I      -1.0048293318    -1.1132079959     0.0000000000
    2      C       0.3520446069     0.4936107846     0.0000000000
    3      C       0.0237965076     1.7845468598     0.0000000000
    4      H       0.7791800996     2.5587079798     0.0000000000
    5      Cl     -1.5962825186     2.4025083934     0.0000000000
    6      Br      2.2080411212     0.0402415280     0.0000000000
 ----------------------------------------------------------------
 Molecular Point Group                 Cs    NOp =  2
 Largest Abelian Subgroup              Cs    NOp =  2
 Nuclear Repulsion Energy =   810.9749376230 hartrees
 There are       59 alpha and       59 beta electrons
 Applying Cartesian multipole field
    Component          Value
    ---------          -----
     (2,0,0)        1.00000E-11
     (0,2,0)        2.00000E-11
     (0,0,2)       -3.00000E-11
 Nucleus-field energy     =     0.0000000232 hartrees
 Requested basis set is 6-311++G(d,p)
 There are 73 shells and 191 basis functions
 A cutoff of  1.0D-11 yielded   2100 shell pairs
 There are     15319 function pairs (     17124 Cartesian)
 Smallest overlap matrix eigenvalue = 4.79E-05
 Guess MOs from SCF MO coefficient file

 -----------------------------------------------------------------------
  General SCF calculation program by
  Eric Jon Sundstrom, Paul Horn, Yuezhi Mao, Dmitri Zuev, Alec White,
  David Stuck, Shaama M.S., Shane Yost, Joonho Lee, David Small,
  Daniel Levine, Susi Lehtola, Hugh Burton, Evgeny Epifanovsky
 -----------------------------------------------------------------------
 Exchange:     0.2000 Hartree-Fock + 0.0800 Slater + 0.7200 B88
 Correlation:  0.1900 VWN1RPA + 0.8100 LYP
 Using SG-1 standard quadrature grid
 A restricted SCF calculation will be
 performed using DIIS
 SCF converges when DIIS error is below 1.0e-08
 ---------------------------------------
  Cycle       Energy         DIIS error
 ---------------------------------------
    1  -10030.6855606277      8.81e-06  
    2  -10030.6855611656      2.64e-06  
    3  -10030.6855611375      3.72e-06  
    4  -10030.6855611958      9.54e-07  
    5  -10030.6855612003      1.86e-07  
    6  -10030.6855612005      8.94e-08  
    7  -10030.6855612004      2.93e-08  
    8  -10030.6855612005      4.83e-09  Convergence criterion met
 ---------------------------------------
 SCF time:   CPU 27.20s  wall 27.00s 
 SCF   energy in the final basis set =   -10030.6855612005
 Total energy in the final basis set =   -10030.6855612005

 --------------------------------------------------------------
             Orbital Energies (a.u.) and Symmetries
 --------------------------------------------------------------

 Alpha MOs, Restricted
 -- Occupied --                  
******* -482.86 -176.32 -165.73 -165.72 -165.72 -101.58  -62.51
  1 A'    2 A'    3 A'    4 A'    1 A"    5 A'    6 A'    7 A'                 
-56.330 -56.326 -56.326 -35.819 -31.312 -31.306 -31.306 -22.963
  8 A'    2 A"    9 A'   10 A'   11 A'    3 A"   12 A'   13 A'                 
-22.961 -22.961 -22.957 -22.957 -10.288 -10.264  -9.495  -8.718
  4 A"   14 A'   15 A'    5 A"   16 A'   17 A'   18 A'   19 A'                 
 -7.259  -7.250  -7.249  -6.551  -6.536  -6.536  -6.368  -4.781
 20 A'    6 A"   21 A'   22 A'    7 A"   23 A'   24 A'   25 A'                 
 -4.766  -4.765  -2.661  -2.657  -2.657  -2.646  -2.646  -2.047
  8 A"   26 A'   27 A'   28 A'    9 A"   29 A'   10 A"   30 A'                 
 -2.042  -2.042  -2.028  -2.028  -0.909  -0.848  -0.751  -0.684
 11 A"   31 A'   12 A"   32 A'   33 A'   34 A'   35 A'   36 A'                 
 -0.565  -0.500  -0.466  -0.410  -0.392  -0.352  -0.341  -0.320
 37 A'   38 A'   39 A'   13 A"   40 A'   14 A"   41 A'   42 A'                 
 -0.297  -0.280  -0.261
 15 A"   43 A'   16 A"                                                         
 -- Virtual --                   
 -0.075  -0.046  -0.043  -0.004   0.016   0.032   0.042   0.052
 44 A'   17 A"   45 A'   46 A'   47 A'   48 A'   49 A'   18 A"                 
  0.064   0.075   0.082   0.096   0.101   0.106   0.107   0.117
 50 A'   19 A"   51 A'   52 A'   53 A'   54 A'   20 A"   21 A"                 
  0.127   0.143   0.148   0.170   0.198   0.201   0.224   0.238
 55 A'   56 A'   57 A'   58 A'   59 A'   60 A'   61 A'   22 A"                 
  0.270   0.316   0.364   0.385   0.396   0.401   0.404   0.419
 62 A'   63 A'   64 A'   23 A"   65 A'   66 A'   24 A"   25 A"                 
  0.430   0.445   0.446   0.457   0.468   0.495   0.504   0.539
 67 A'   68 A'   69 A'   26 A"   70 A'   27 A"   71 A'   28 A"                 
  0.547   0.561   0.579   0.621   0.636   0.686   0.687   0.695
 72 A'   29 A"   73 A'   74 A'   75 A'   30 A"   76 A'   77 A'                 
  0.747   0.787   0.819   0.844   0.848   0.876   0.929   0.938
 78 A'   31 A"   79 A'   32 A"   80 A'   81 A'   82 A'   83 A'                 
  0.969   1.070   1.102   1.120   1.246   1.329   1.380   1.405
 84 A'   85 A'   33 A"   86 A'   34 A"   35 A"   87 A'   88 A'                 
  1.439   1.488   1.562   1.623   1.785   1.807   1.859   1.953
 36 A"   89 A'   90 A'   91 A'   92 A'   37 A"   93 A'   38 A"                 
  2.012   2.045   2.125   2.185   2.211   2.244   2.338   2.459
 39 A"   94 A'   95 A'   96 A'   97 A'   40 A"   98 A'   99 A'                 
  2.578   2.630   2.648   2.822   2.910   3.143   3.264   3.684
100 A'  101 A'   41 A"   42 A"  102 A'  103 A'  104 A'  105 A'                 
  3.949   3.977   3.985   3.994   4.017   4.068   4.068   4.158
 43 A"  106 A'   44 A"   45 A"  107 A'  108 A'   46 A"  109 A'                 
  4.267   4.363   4.416   5.996   6.051   6.085   6.626   7.536
110 A'  111 A'  112 A'   47 A"  113 A'  114 A'  115 A'   48 A"                 
  7.582   7.660   9.726  23.380  24.114  25.791  25.904  26.349
116 A'  117 A'  118 A'  119 A'  120 A'   49 A"  121 A'  122 A'                 
 27.850  28.336  28.378  28.381  28.521  28.534  28.546  28.592
123 A'   50 A"  124 A'  125 A'   51 A"  126 A'   52 A"  127 A'                 
 28.689  47.898 127.878 127.910 127.932 151.645 215.709 289.731
128 A'  129 A'   53 A"  130 A'  131 A'  132 A'  133 A'   54 A"                 
289.776 289.8851020.6881901.807
134 A'  135 A'  136 A'  137 A'                                                 

 Beta MOs, Restricted
 -- Occupied --                  
******* -482.86 -176.32 -165.73 -165.72 -165.72 -101.58  -62.51
  1 A'    2 A'    3 A'    4 A'    1 A"    5 A'    6 A'    7 A'                 
-56.330 -56.326 -56.326 -35.819 -31.312 -31.306 -31.306 -22.963
  8 A'    2 A"    9 A'   10 A'   11 A'    3 A"   12 A'   13 A'                 
-22.961 -22.961 -22.957 -22.957 -10.288 -10.264  -9.495  -8.718
  4 A"   14 A'   15 A'    5 A"   16 A'   17 A'   18 A'   19 A'                 
 -7.259  -7.250  -7.249  -6.551  -6.536  -6.536  -6.368  -4.781
 20 A'    6 A"   21 A'   22 A'    7 A"   23 A'   24 A'   25 A'                 
 -4.766  -4.765  -2.661  -2.657  -2.657  -2.646  -2.646  -2.047
  8 A"   26 A'   27 A'   28 A'    9 A"   29 A'   10 A"   30 A'                 
 -2.042  -2.042  -2.028  -2.028  -0.909  -0.848  -0.751  -0.684
 11 A"   31 A'   12 A"   32 A'   33 A'   34 A'   35 A'   36 A'                 
 -0.565  -0.500  -0.466  -0.410  -0.392  -0.352  -0.341  -0.320
 37 A'   38 A'   39 A'   13 A"   40 A'   14 A"   41 A'   42 A'                 
 -0.297  -0.280  -0.261
 15 A"   43 A'   16 A"                                                         
 -- Virtual --                   
 -0.075  -0.046  -0.043  -0.004   0.016   0.032   0.042   0.052
 44 A'   17 A"   45 A'   46 A'   47 A'   48 A'   49 A'   18 A"                 
  0.064   0.075   0.082   0.096   0.101   0.106   0.107   0.117
 50 A'   19 A"   51 A'   52 A'   53 A'   54 A'   20 A"   21 A"                 
  0.127   0.143   0.148   0.170   0.198   0.201   0.224   0.238
 55 A'   56 A'   57 A'   58 A'   59 A'   60 A'   61 A'   22 A"                 
  0.270   0.316   0.364   0.385   0.396   0.401   0.404   0.419
 62 A'   63 A'   64 A'   23 A"   65 A'   66 A'   24 A"   25 A"                 
  0.430   0.445   0.446   0.457   0.468   0.495   0.504   0.539
 67 A'   68 A'   69 A'   26 A"   70 A'   27 A"   71 A'   28 A"                 
  0.547   0.561   0.579   0.621   0.636   0.686   0.687   0.695
 72 A'   29 A"   73 A'   74 A'   75 A'   30 A"   76 A'   77 A'                 
  0.747   0.787   0.819   0.844   0.848   0.876   0.929   0.938
 78 A'   31 A"   79 A'   32 A"   80 A'   81 A'   82 A'   83 A'                 
  0.969   1.070   1.102   1.120   1.246   1.329   1.380   1.405
 84 A'   85 A'   33 A"   86 A'   34 A"   35 A"   87 A'   88 A'                 
  1.439   1.488   1.562   1.623   1.785   1.807   1.859   1.953
 36 A"   89 A'   90 A'   91 A'   92 A'   37 A"   93 A'   38 A"                 
  2.012   2.045   2.125   2.185   2.211   2.244   2.338   2.459
 39 A"   94 A'   95 A'   96 A'   97 A'   40 A"   98 A'   99 A'                 
  2.578   2.630   2.648   2.822   2.910   3.143   3.264   3.684
100 A'  101 A'   41 A"   42 A"  102 A'  103 A'  104 A'  105 A'                 
  3.949   3.977   3.985   3.994   4.017   4.068   4.068   4.158
 43 A"  106 A'   44 A"   45 A"  107 A'  108 A'   46 A"  109 A'                 
  4.267   4.363   4.416   5.996   6.051   6.085   6.626   7.536
110 A'  111 A'  112 A'   47 A"  113 A'  114 A'  115 A'   48 A"                 
  7.582   7.660   9.726  23.380  24.114  25.791  25.904  26.349
116 A'  117 A'  118 A'  119 A'  120 A'   49 A"  121 A'  122 A'                 
 27.850  28.336  28.378  28.381  28.521  28.534  28.546  28.592
123 A'   50 A"  124 A'  125 A'   51 A"  126 A'   52 A"  127 A'                 
 28.689  47.898 127.878 127.910 127.932 151.645 215.709 289.731
128 A'  129 A'   53 A"  130 A'  131 A'  132 A'  133 A'   54 A"                 
289.776 289.8851020.6881901.807
134 A'  135 A'  136 A'  137 A'                                                 
 --------------------------------------------------------------

          Ground-State Mulliken Net Atomic Charges

     Atom                 Charge (a.u.)
  ----------------------------------------
      1 I                     0.136369
      2 C                    -0.039405
      3 C                    -0.453235
      4 H                     0.223049
      5 Cl                    0.264351
      6 Br                   -0.131129
  ----------------------------------------
  Sum of atomic charges =     0.000000

 -----------------------------------------------------------------
                    Cartesian Multipole Moments
 -----------------------------------------------------------------
    Charge (ESU x 10^10)
                 0.0000
    Dipole Moment (Debye)
         X       0.3025      Y       0.3018      Z       0.0000
       Tot       0.4273
    Quadrupole Moments (Debye-Ang)
        XX     -69.1363     XY       3.1898     YY     -67.8282
        XZ      -0.0000     YZ       0.0000     ZZ     -72.8106
    Octopole Moments (Debye-Ang^2)
       XXX      19.7667    XXY     -18.0466    XYY       4.5672
       YYY     -40.2517    XXZ       0.0000    XYZ      -0.0000
       YYZ       0.0000    XZZ       5.2802    YZZ     -14.4505
       ZZZ       0.0000
    Hexadecapole Moments (Debye-Ang^3)
      XXXX    -930.2699   XXXY      28.1734   XXYY    -291.4900
      XYYY      65.4084   YYYY    -848.5939   XXXZ       0.0000
      XXYZ       0.0000   XYYZ      -0.0000   YYYZ       0.0000
      XXZZ    -186.2959   XYZZ      13.3636   YYZZ    -165.4438
      XZZZ      -0.0000   YZZZ       0.0000   ZZZZ     -93.7567
 -----------------------------------------------------------------
 Calculating analytic gradient of the SCF energy
 Gradient of SCF Energy
            1           2           3           4           5           6
    1  -0.0002764  -0.0000928   0.0001573   0.0001856   0.0001324  -0.0001061
    2   0.0001374  -0.0000015  -0.0000116  -0.0000801   0.0002316  -0.0002758
    3   0.0000000   0.0000000   0.0000000   0.0000000  -0.0000000  -0.0000000
 Max gradient component =       2.764E-04
 RMS gradient           =       1.350E-04
 Gradient time:  CPU 11.93 s  wall 11.94 s
 Geometry Optimization Parameters
   NAtoms,    NIC,     NZ,  NCons,   NDum,   NFix, NCnnct, MaxDiis
        6      27       6       0       0       0       0       0

 Cartesian Hessian Update
 Hessian Updated using BFGS Update


** GEOMETRY OPTIMIZATION IN DELOCALIZED INTERNAL COORDINATES **
   Searching for a Minimum

   Optimization Cycle:   4

                       Coordinates (Angstroms)
     ATOM                X               Y               Z
      1  I        -1.0048293318   -1.1132079959    0.0000000000
      2  C         0.3520446069    0.4936107846    0.0000000000
      3  C         0.0237965076    1.7845468598    0.0000000000
      4  H         0.7791800996    2.5587079798    0.0000000000
      5  Cl       -1.5962825186    2.4025083934    0.0000000000
      6  Br        2.2080411212    0.0402415280    0.0000000000
   Point Group: cs    Number of degrees of freedom:     9


   Energy is -10030.685561200

 Hessian Updated using BFGS Update

  9 Hessian modes will be used to form the next step
  Hessian Eigenvalues:
     0.096048    0.155611    0.197622    0.208762    0.227596    0.255494
     0.319412    0.357898    0.593069

 Minimum Search - Taking Simple RFO Step
 Searching for Lamda that Minimizes Along All modes
 Value Taken    Lamda =   0.00000000
 Step Taken.  Stepsize is  0.000225

                             Maximum     Tolerance    Cnvgd?
         Gradient           0.000036      0.000300     YES
         Displacement       0.000150      0.001200     YES
         Energy change     -0.000000      0.000001     YES


                       Distance Matrix (Angstroms)
             I (  1)   C (  2)   C (  3)   H (  4)   Cl(  5)
   C (  2)  2.103087
   C (  3)  3.074907  1.332015
   H (  4)  4.082359  2.108808  1.081633
   Cl(  5)  3.565120  2.727612  1.733936  2.380593
   Br(  6)  3.413646  1.910567  2.795268  2.895569  4.478078

 Final energy is   -10030.685561200484     


 ******************************
 **  OPTIMIZATION CONVERGED  **
 ******************************

                       Coordinates (Angstroms)
     ATOM                X               Y               Z
      1  I        -1.0048293318   -1.1132079959    0.0000000000
      2  C         0.3520446069    0.4936107846    0.0000000000
      3  C         0.0237965076    1.7845468598    0.0000000000
      4  H         0.7791800996    2.5587079798    0.0000000000
      5  Cl       -1.5962825186    2.4025083934    0.0000000000
      6  Br        2.2080411212    0.0402415280    0.0000000000

Z-matrix Print:
$molecule
0 1
I 
C  1 2.103087
C  2 1.332015 1 125.554320
H  3 1.081633 2 121.437012 1 -180.000000 0
Cl 3 1.733936 2 125.145155 1 -0.000000 0
Br 2 1.910567 1 116.452351 3 -180.000000 0
$end


 --------------------------------------------------------------
             Orbital Energies (a.u.) and Symmetries
 --------------------------------------------------------------

 Alpha MOs, Restricted
 -- Occupied --                  
******* -482.86 -176.32 -165.73 -165.72 -165.72 -101.58  -62.51
  1 A'    2 A'    3 A'    4 A'    1 A"    5 A'    6 A'    7 A'                 
-56.330 -56.326 -56.326 -35.819 -31.312 -31.306 -31.306 -22.963
  8 A'    2 A"    9 A'   10 A'   11 A'    3 A"   12 A'   13 A'                 
-22.961 -22.961 -22.957 -22.957 -10.288 -10.264  -9.495  -8.718
  4 A"   14 A'   15 A'    5 A"   16 A'   17 A'   18 A'   19 A'                 
 -7.259  -7.250  -7.249  -6.551  -6.536  -6.536  -6.368  -4.781
 20 A'    6 A"   21 A'   22 A'    7 A"   23 A'   24 A'   25 A'                 
 -4.766  -4.765  -2.661  -2.657  -2.657  -2.646  -2.646  -2.047
  8 A"   26 A'   27 A'   28 A'    9 A"   29 A'   10 A"   30 A'                 
 -2.042  -2.042  -2.028  -2.028  -0.909  -0.848  -0.751  -0.684
 11 A"   31 A'   12 A"   32 A'   33 A'   34 A'   35 A'   36 A'                 
 -0.565  -0.500  -0.466  -0.410  -0.392  -0.352  -0.341  -0.320
 37 A'   38 A'   39 A'   13 A"   40 A'   14 A"   41 A'   42 A'                 
 -0.297  -0.280  -0.261
 15 A"   43 A'   16 A"                                                         
 -- Virtual --                   
 -0.075  -0.046  -0.043  -0.004   0.016   0.032   0.042   0.052
 44 A'   17 A"   45 A'   46 A'   47 A'   48 A'   49 A'   18 A"                 
  0.064   0.075   0.082   0.096   0.101   0.106   0.107   0.117
 50 A'   19 A"   51 A'   52 A'   53 A'   54 A'   20 A"   21 A"                 
  0.127   0.143   0.148   0.170   0.198   0.201   0.224   0.238
 55 A'   56 A'   57 A'   58 A'   59 A'   60 A'   61 A'   22 A"                 
  0.270   0.316   0.364   0.385   0.396   0.401   0.404   0.419
 62 A'   63 A'   64 A'   23 A"   65 A'   66 A'   24 A"   25 A"                 
  0.430   0.445   0.446   0.457   0.468   0.495   0.504   0.539
 67 A'   68 A'   69 A'   26 A"   70 A'   27 A"   71 A'   28 A"                 
  0.547   0.561   0.579   0.621   0.636   0.686   0.687   0.695
 72 A'   29 A"   73 A'   74 A'   75 A'   30 A"   76 A'   77 A'                 
  0.747   0.787   0.819   0.844   0.848   0.876   0.929   0.938
 78 A'   31 A"   79 A'   32 A"   80 A'   81 A'   82 A'   83 A'                 
  0.969   1.070   1.102   1.120   1.246   1.329   1.380   1.405
 84 A'   85 A'   33 A"   86 A'   34 A"   35 A"   87 A'   88 A'                 
  1.439   1.488   1.562   1.623   1.785   1.807   1.859   1.953
 36 A"   89 A'   90 A'   91 A'   92 A'   37 A"   93 A'   38 A"                 
  2.012   2.045   2.125   2.185   2.211   2.244   2.338   2.459
 39 A"   94 A'   95 A'   96 A'   97 A'   40 A"   98 A'   99 A'                 
  2.578   2.630   2.648   2.822   2.910   3.143   3.264   3.684
100 A'  101 A'   41 A"   42 A"  102 A'  103 A'  104 A'  105 A'                 
  3.949   3.977   3.985   3.994   4.017   4.068   4.068   4.158
 43 A"  106 A'   44 A"   45 A"  107 A'  108 A'   46 A"  109 A'                 
  4.267   4.363   4.416   5.996   6.051   6.085   6.626   7.536
110 A'  111 A'  112 A'   47 A"  113 A'  114 A'  115 A'   48 A"                 
  7.582   7.660   9.726  23.380  24.114  25.791  25.904  26.349
116 A'  117 A'  118 A'  119 A'  120 A'   49 A"  121 A'  122 A'                 
 27.850  28.336  28.378  28.381  28.521  28.534  28.546  28.592
123 A'   50 A"  124 A'  125 A'   51 A"  126 A'   52 A"  127 A'                 
 28.689  47.898 127.878 127.910 127.932 151.645 215.709 289.731
128 A'  129 A'   53 A"  130 A'  131 A'  132 A'  133 A'   54 A"                 
289.776 289.8851020.6881901.807
134 A'  135 A'  136 A'  137 A'                                                 

 Beta MOs, Restricted
 -- Occupied --                  
******* -482.86 -176.32 -165.73 -165.72 -165.72 -101.58  -62.51
  1 A'    2 A'    3 A'    4 A'    1 A"    5 A'    6 A'    7 A'                 
-56.330 -56.326 -56.326 -35.819 -31.312 -31.306 -31.306 -22.963
  8 A'    2 A"    9 A'   10 A'   11 A'    3 A"   12 A'   13 A'                 
-22.961 -22.961 -22.957 -22.957 -10.288 -10.264  -9.495  -8.718
  4 A"   14 A'   15 A'    5 A"   16 A'   17 A'   18 A'   19 A'                 
 -7.259  -7.250  -7.249  -6.551  -6.536  -6.536  -6.368  -4.781
 20 A'    6 A"   21 A'   22 A'    7 A"   23 A'   24 A'   25 A'                 
 -4.766  -4.765  -2.661  -2.657  -2.657  -2.646  -2.646  -2.047
  8 A"   26 A'   27 A'   28 A'    9 A"   29 A'   10 A"   30 A'                 
 -2.042  -2.042  -2.028  -2.028  -0.909  -0.848  -0.751  -0.684
 11 A"   31 A'   12 A"   32 A'   33 A'   34 A'   35 A'   36 A'                 
 -0.565  -0.500  -0.466  -0.410  -0.392  -0.352  -0.341  -0.320
 37 A'   38 A'   39 A'   13 A"   40 A'   14 A"   41 A'   42 A'                 
 -0.297  -0.280  -0.261
 15 A"   43 A'   16 A"                                                         
 -- Virtual --                   
 -0.075  -0.046  -0.043  -0.004   0.016   0.032   0.042   0.052
 44 A'   17 A"   45 A'   46 A'   47 A'   48 A'   49 A'   18 A"                 
  0.064   0.075   0.082   0.096   0.101   0.106   0.107   0.117
 50 A'   19 A"   51 A'   52 A'   53 A'   54 A'   20 A"   21 A"                 
  0.127   0.143   0.148   0.170   0.198   0.201   0.224   0.238
 55 A'   56 A'   57 A'   58 A'   59 A'   60 A'   61 A'   22 A"                 
  0.270   0.316   0.364   0.385   0.396   0.401   0.404   0.419
 62 A'   63 A'   64 A'   23 A"   65 A'   66 A'   24 A"   25 A"                 
  0.430   0.445   0.446   0.457   0.468   0.495   0.504   0.539
 67 A'   68 A'   69 A'   26 A"   70 A'   27 A"   71 A'   28 A"                 
  0.547   0.561   0.579   0.621   0.636   0.686   0.687   0.695
 72 A'   29 A"   73 A'   74 A'   75 A'   30 A"   76 A'   77 A'                 
  0.747   0.787   0.819   0.844   0.848   0.876   0.929   0.938
 78 A'   31 A"   79 A'   32 A"   80 A'   81 A'   82 A'   83 A'                 
  0.969   1.070   1.102   1.120   1.246   1.329   1.380   1.405
 84 A'   85 A'   33 A"   86 A'   34 A"   35 A"   87 A'   88 A'                 
  1.439   1.488   1.562   1.623   1.785   1.807   1.859   1.953
 36 A"   89 A'   90 A'   91 A'   92 A'   37 A"   93 A'   38 A"                 
  2.012   2.045   2.125   2.185   2.211   2.244   2.338   2.459
 39 A"   94 A'   95 A'   96 A'   97 A'   40 A"   98 A'   99 A'                 
  2.578   2.630   2.648   2.822   2.910   3.143   3.264   3.684
100 A'  101 A'   41 A"   42 A"  102 A'  103 A'  104 A'  105 A'                 
  3.949   3.977   3.985   3.994   4.017   4.068   4.068   4.158
 43 A"  106 A'   44 A"   45 A"  107 A'  108 A'   46 A"  109 A'                 
  4.267   4.363   4.416   5.996   6.051   6.085   6.626   7.536
110 A'  111 A'  112 A'   47 A"  113 A'  114 A'  115 A'   48 A"                 
  7.582   7.660   9.726  23.380  24.114  25.791  25.904  26.349
116 A'  117 A'  118 A'  119 A'  120 A'   49 A"  121 A'  122 A'                 
 27.850  28.336  28.378  28.381  28.521  28.534  28.546  28.592
123 A'   50 A"  124 A'  125 A'   51 A"  126 A'   52 A"  127 A'                 
 28.689  47.898 127.878 127.910 127.932 151.645 215.709 289.731
128 A'  129 A'   53 A"  130 A'  131 A'  132 A'  133 A'   54 A"                 
289.776 289.8851020.6881901.807
134 A'  135 A'  136 A'  137 A'                                                 
 --------------------------------------------------------------

          Ground-State Mulliken Net Atomic Charges

     Atom                 Charge (a.u.)
  ----------------------------------------
      1 I                     0.136369
      2 C                    -0.039405
      3 C                    -0.453235
      4 H                     0.223049
      5 Cl                    0.264351
      6 Br                   -0.131129
  ----------------------------------------
  Sum of atomic charges =     0.000000

 -----------------------------------------------------------------
                    Cartesian Multipole Moments
 -----------------------------------------------------------------
    Charge (ESU x 10^10)
                 0.0000
    Dipole Moment (Debye)
         X       0.3025      Y       0.3018      Z       0.0000
       Tot       0.4273
    Quadrupole Moments (Debye-Ang)
        XX     -69.1363     XY       3.1898     YY     -67.8282
        XZ      -0.0000     YZ       0.0000     ZZ     -72.8106
    Octopole Moments (Debye-Ang^2)
       XXX      19.7667    XXY     -18.0466    XYY       4.5672
       YYY     -40.2517    XXZ       0.0000    XYZ      -0.0000
       YYZ       0.0000    XZZ       5.2802    YZZ     -14.4505
       ZZZ       0.0000
    Hexadecapole Moments (Debye-Ang^3)
      XXXX    -930.2699   XXXY      28.1734   XXYY    -291.4900
      XYYY      65.4084   YYYY    -848.5939   XXXZ       0.0000
      XXYZ       0.0000   XYYZ      -0.0000   YYYZ       0.0000
      XXZZ    -186.2959   XYZZ      13.3636   YYZZ    -165.4438
      XZZZ      -0.0000   YZZZ       0.0000   ZZZZ     -93.7567
 -----------------------------------------------------------------
Archival summary:
1\1\TWL01\OPT\ProcedureUnspecified\BasisUnspecified\1r1l121\taweetha\TueAug2823:24:352018TueAug2823:24:352018\0\\#,OPT,ProcedureUnspecified,BasisUnspecified,\\0,1\I\C,1,2.10309\C,2,1.33201,1,125.554\H,3,1.08163,2,121.437,1,-180,0\Cl,3,1.73394,2,125.145,1,-0,0\Br,2,1.91057,1,116.452,3,-180,0\\\@

 Total job time:  181.54s(wall), 181.35s(cpu) 
 Tue Aug 28 23:24:35 2018

        *************************************************************
        *                                                           *
        *  Thank you very much for using Q-Chem.  Have a nice day.  *
        *                                                           *
        *************************************************************


 
User input: 2 of 2 
 
Q-Chem Developer Version!
                  Welcome to Q-Chem
     A Quantum Leap Into The Future Of Chemistry


 Q-Chem 5.1, Q-Chem, Inc., Pleasanton, CA (2018)

 Yihan Shao,  Zhengting Gan,  E. Epifanovsky,  A. T. B. Gilbert,  M. Wormit,  
 J. Kussmann,  A. W. Lange,  A. Behn,  Jia Deng,  Xintian Feng,  D. Ghosh,  
 M. Goldey,  P. R. Horn,  L. D. Jacobson,  I. Kaliman,  T. Kus,  A. Landau,  
 Jie Liu,  E. I. Proynov,  R. M. Richard,  R. P. Steele,  E. J. Sundstrom,  
 H. L. Woodcock III,  P. M. Zimmerman,  D. Zuev,  B. Albrecht,  E. Alguire,  
 S. A. Baeppler,  D. Barton,  Z. Benda,  Y. A. Bernard,  E. J. Berquist,  
 K. B. Bravaya,  H. Burton,  D. Casanova,  Chun-Min Chang,  Yunqing Chen,  
 A. Chien,  K. D. Closser,  M. P. Coons,  S. Coriani,  S. Dasgupta,  
 A. L. Dempwolff,  M. Diedenhofen,  Hainam Do,  R. G. Edgar,  Po-Tung Fang,  
 S. Faraji,  S. Fatehi,  Qingguo Feng,  K. D. Fenk,  J. Fosso-Tande,  
 Qinghui Ge,  A. Ghysels,  G. Gidofalvi,  J. Gomes,  J. Gonthier,  A. Gunina,  
 D. Hait,  M. W. D. Hanson-Heine,  P. H. P. Harbach,  A. W. Hauser,  
 J. E. Herr,  E. G. Hohenstein,  Z. C. Holden,  Kerwin Hui,  B. C. Huynh,  
 T.-C. Jagau,  Hyunjun Ji,  B. Kaduk,  K. Khistyaev,  Jaehoon Kim,  
 P. Klunzinger,  K. Koh,  D. Kosenkov,  L. Koulias,  T. Kowalczyk,  
 C. M. Krauter,  A. Kunitsa,  Ka Un Lao,  A. Laurent,  K. V. Lawler,  
 Joonho Lee,  D. Lefrancois,  S. Lehtola,  D. S. Levine,  Yi-Pei Li,  
 You-Sheng Lin,  Fenglai Liu,  E. Livshits,  A. Luenser,  P. Manohar,  
 E. Mansoor,  S. F. Manzer,  Shan-Ping Mao,  Yuezhi Mao,  N. Mardirossian,  
 A. V. Marenich,  T. Markovich,  L. A. Martinez-Martinez,  S. A. Maurer,  
 N. J. Mayhall,  S. C. McKenzie,  J.-M. Mewes,  A. F. Morrison,  
 J. W. Mullinax,  K. Nanda,  T. S. Nguyen-Beck,  R. Olivares-Amaya,  
 J. A. Parkhill,  T. M. Perrine,  F. Plasser,  P. Pokhilko,  S. Prager,  
 A. Prociuk,  E. Ramos,  D. R. Rehn,  F. Rob,  M. Schneider,  N. Sergueev,  
 S. M. Sharada,  S. Sharma,  D. W. Small,  T. Stauch,  T. Stein,  
 Yu-Chuan Su,  A. J. W. Thom,  A. Tkatchenko,  T. Tsuchimochi,  N. M. Tubman,  
 L. Vogt,  M. L. Vidal,  O. Vydrov,  M. A. Watson,  J. Wenzel,  
 M. de Wergifosse,  T. A. Wesolowski,  A. White,  J. Witte,  A. Yamada,  
 Jun Yang,  K. Yao,  S. Yeganeh,  S. R. Yost,  Zhi-Qiang You,  A. Zech,  
 Igor Ying Zhang,  Xing Zhang,  Yan Zhao,  Ying Zhu,  B. R. Brooks,  
 G. K. L. Chan,  C. J. Cramer,  M. S. Gordon,  W. J. Hehre,  A. Klamt,  
 M. W. Schmidt,  C. D. Sherrill,  D. G. Truhlar,  A. Aspuru-Guzik,  R. Baer,  
 A. T. Bell,  N. A. Besley,  Jeng-Da Chai,  A. E. DePrince, III,  
 R. A. DiStasio Jr.,  A. Dreuw,  B. D. Dunietz,  T. R. Furlani,  
 Chao-Ping Hsu,  Yousung Jung,  Jing Kong,  D. S. Lambrecht,  WanZhen Liang,  
 C. Ochsenfeld,  V. A. Rassolov,  L. V. Slipchenko,  J. E. Subotnik,  
 T. Van Voorhis,  J. M. Herbert,  A. I. Krylov,  P. M. W. Gill,  M. Head-Gordon

 Contributors to earlier versions of Q-Chem not listed above: 
 R. D. Adamson,  B. Austin,  J. Baker,  G. J. O. Beran,  K. Brandhorst,  
 S. T. Brown,  E. F. C. Byrd,  A. K. Chakraborty,  C.-L. Cheng,  
 Siu Hung Chien,  D. M. Chipman,  D. L. Crittenden,  H. Dachsel,  
 R. J. Doerksen,  A. D. Dutoi,  L. Fusti-Molnar,  W. A. Goddard III,  
 A. Golubeva-Zadorozhnaya,  S. R. Gwaltney,  G. Hawkins,  A. Heyden,  
 S. Hirata,  G. Kedziora,  F. J. Keil,  C. Kelley,  Jihan Kim,  R. A. King,  
 R. Z. Khaliullin,  P. P. Korambath,  W. Kurlancheek,  A. M. Lee,  M. S. Lee,  
 S. V. Levchenko,  Ching Yeh Lin,  D. Liotard,  R. C. Lochan,  I. Lotan,  
 P. E. Maslen,  N. Nair,  D. P. O'Neill,  D. Neuhauser,  E. Neuscamman,  
 C. M. Oana,  R. Olson,  B. Peters,  R. Peverati,  P. A. Pieniazek,  
 Y. M. Rhee,  J. Ritchie,  M. A. Rohrdanz,  E. Rosta,  N. J. Russ,  
 H. F. Schaefer III,  N. E. Schultz,  N. Shenvi,  A. C. Simmonett,  A. Sodt,  
 D. Stuck,  K. S. Thanthiriwatte,  V. Vanovschi,  Tao Wang,  A. Warshel,  
 C. F. Williams,  Q. Wu,  X. Xu,  W. Zhang

 Please cite Q-Chem as follows:
 Y. Shao et al., Mol. Phys. 113, 184-215 (2015)
 DOI: 10.1080/00268976.2014.952696

 Q-Chem 5.1.1 for Intel X86 EM64T Linux

 Parts of Q-Chem use Armadillo 8.300.2 (Tropical Shenanigans).
 http://arma.sourceforge.net/

 Q-Chem begins on Tue Aug 28 23:24:35 2018  

Host: 
0

     Scratch files written to /scratch/taweetham/qchem28759//
The previous job contains 0 fragments, simply inherited here
Input Ideriv = 2
Curr. Ideriv = -1
Max.  Ideriv = 2

Checking the input file for inconsistencies... 	...done.

--------------------------------------------------------------
User input:
--------------------------------------------------------------

$molecule
read
$end

$rem
   SCF_GUESS 	READ
   JOB_TYPE 	FREQUENCY
   BASIS 	6-311++G**
   EXCHANGE 	B3LYP	
   SET_ITER 100

   SET_CONV 5
$end


--------------------------------------------------------------
 ----------------------------------------------------------------
             Standard Nuclear Orientation (Angstroms)
    I     Atom           X                Y                Z
 ----------------------------------------------------------------
    1      I      -1.0111241863    -1.1024579575     0.0000000000
    2      C       0.3558207315     0.4958020559    -0.0000000000
    3      C       0.0356917769     1.7887754576    -0.0000000000
    4      H       0.7959255334     2.5581742139    -0.0000000000
    5      Cl     -1.5804717866     2.4169058930    -0.0000000000
    6      Br      2.2089314761     0.0307780649     0.0000000000
 ----------------------------------------------------------------
 Molecular Point Group                 Cs    NOp =  2
 Largest Abelian Subgroup              Cs    NOp =  2
 Nuclear Repulsion Energy =   810.9749376230 hartrees
 There are       59 alpha and       59 beta electrons
 Requested basis set is 6-311++G(d,p)
 There are 73 shells and 191 basis functions

 Total QAlloc Memory Limit   2000 MB
 Mega-Array Size       188 MB
 MEM_STATIC part       192 MB

                       Distance Matrix (Angstroms)
             I (  1)   C (  2)   C (  3)   H (  4)   Cl(  5)
   C (  2)  2.103087
   C (  3)  3.074907  1.332015
   H (  4)  4.082359  2.108808  1.081633
   Cl(  5)  3.565120  2.727612  1.733936  2.380593
   Br(  6)  3.413646  1.910567  2.795268  2.895569  4.478078

 A cutoff of  1.0D-11 yielded   2100 shell pairs
 There are     15319 function pairs (     17124 Cartesian)
 Smallest overlap matrix eigenvalue = 4.79E-05
 Guess MOs from SCF MO coefficient file

 -----------------------------------------------------------------------
  General SCF calculation program by
  Eric Jon Sundstrom, Paul Horn, Yuezhi Mao, Dmitri Zuev, Alec White,
  David Stuck, Shaama M.S., Shane Yost, Joonho Lee, David Small,
  Daniel Levine, Susi Lehtola, Hugh Burton, Evgeny Epifanovsky
 -----------------------------------------------------------------------
 Exchange:     0.2000 Hartree-Fock + 0.0800 Slater + 0.7200 B88
 Correlation:  0.1900 VWN1RPA + 0.8100 LYP
 Using SG-1 standard quadrature grid
 A restricted SCF calculation will be
 performed using DIIS
 SCF converges when DIIS error is below 1.0e-08
 ---------------------------------------
  Cycle       Energy         DIIS error
 ---------------------------------------
    1  -10030.6854791081      1.01e-04  
    2  -10030.6855325631      9.47e-06  
    3  -10030.6855331228      5.17e-06  
    4  -10030.6855332309      2.42e-06  
    5  -10030.6855332493      1.19e-06  
    6  -10030.6855332558      2.43e-07  
    7  -10030.6855332562      9.66e-08  
    8  -10030.6855332561      2.79e-08  
    9  -10030.6855332561      9.25e-09  Convergence criterion met
 ---------------------------------------
 SCF time:   CPU 31.26s  wall 31.00s 
 SCF   energy in the final basis set =   -10030.6855332561
 Total energy in the final basis set =   -10030.6855332561

 --------------------------------------------------------------
             Orbital Energies (a.u.) and Symmetries
 --------------------------------------------------------------

 Alpha MOs, Restricted
 -- Occupied --                  
******* -482.86 -176.32 -165.73 -165.72 -165.72 -101.58  -62.51
  1 A'    2 A'    3 A'    4 A'    1 A"    5 A'    6 A'    7 A'                 
-56.330 -56.326 -56.326 -35.819 -31.312 -31.306 -31.306 -22.963
  8 A'    2 A"    9 A'   10 A'   11 A'    3 A"   12 A'   13 A'                 
-22.961 -22.961 -22.957 -22.957 -10.288 -10.264  -9.495  -8.718
  4 A"   14 A'   15 A'    5 A"   16 A'   17 A'   18 A'   19 A'                 
 -7.259  -7.250  -7.249  -6.551  -6.536  -6.536  -6.368  -4.781
 20 A'    6 A"   21 A'   22 A'    7 A"   23 A'   24 A'   25 A'                 
 -4.766  -4.765  -2.661  -2.657  -2.657  -2.646  -2.646  -2.047
  8 A"   26 A'   27 A'   28 A'    9 A"   10 A"   29 A'   30 A'                 
 -2.042  -2.042  -2.028  -2.028  -0.909  -0.848  -0.751  -0.684
 11 A"   31 A'   12 A"   32 A'   33 A'   34 A'   35 A'   36 A'                 
 -0.565  -0.500  -0.466  -0.410  -0.392  -0.352  -0.341  -0.320
 37 A'   38 A'   39 A'   13 A"   40 A'   14 A"   41 A'   42 A'                 
 -0.297  -0.280  -0.261
 15 A"   43 A'   16 A"                                                         
 -- Virtual --                   
 -0.075  -0.046  -0.043  -0.004   0.016   0.032   0.042   0.052
 44 A'   17 A"   45 A'   46 A'   47 A'   48 A'   49 A'   18 A"                 
  0.064   0.075   0.082   0.096   0.101   0.106   0.107   0.117
 50 A'   19 A"   51 A'   52 A'   53 A'   54 A'   20 A"   21 A"                 
  0.127   0.143   0.148   0.170   0.198   0.201   0.224   0.238
 55 A'   56 A'   57 A'   58 A'   59 A'   60 A'   61 A'   22 A"                 
  0.270   0.316   0.364   0.385   0.396   0.401   0.404   0.419
 62 A'   63 A'   64 A'   23 A"   65 A'   66 A'   24 A"   25 A"                 
  0.430   0.445   0.446   0.457   0.468   0.495   0.504   0.539
 67 A'   68 A'   69 A'   26 A"   70 A'   27 A"   71 A'   28 A"                 
  0.547   0.561   0.579   0.621   0.636   0.686   0.687   0.695
 72 A'   29 A"   73 A'   74 A'   75 A'   30 A"   76 A'   77 A'                 
  0.747   0.787   0.819   0.844   0.848   0.876   0.929   0.938
 78 A'   31 A"   79 A'   32 A"   80 A'   81 A'   82 A'   83 A'                 
  0.969   1.070   1.102   1.120   1.246   1.329   1.380   1.405
 84 A'   85 A'   33 A"   86 A'   34 A"   35 A"   87 A'   88 A'                 
  1.439   1.488   1.562   1.623   1.785   1.807   1.859   1.953
 36 A"   89 A'   90 A'   91 A'   92 A'   37 A"   93 A'   38 A"                 
  2.012   2.045   2.125   2.185   2.211   2.244   2.338   2.459
 39 A"   94 A'   95 A'   96 A'   97 A'   40 A"   98 A'   99 A'                 
  2.578   2.630   2.648   2.822   2.910   3.143   3.264   3.684
100 A'  101 A'   41 A"   42 A"  102 A'  103 A'  104 A'  105 A'                 
  3.949   3.977   3.985   3.994   4.017   4.068   4.068   4.158
 43 A"  106 A'   44 A"   45 A"  107 A'  108 A'   46 A"  109 A'                 
  4.267   4.363   4.416   5.996   6.051   6.085   6.626   7.536
110 A'  111 A'  112 A'   47 A"  113 A'  114 A'  115 A'   48 A"                 
  7.582   7.660   9.726  23.380  24.114  25.791  25.904  26.348
116 A'  117 A'  118 A'  119 A'  120 A'   49 A"  121 A'  122 A'                 
 27.850  28.336  28.378  28.381  28.521  28.534  28.546  28.592
123 A'   50 A"  124 A'  125 A'   51 A"  126 A'   52 A"  127 A'                 
 28.689  47.898 127.878 127.910 127.932 151.645 215.709 289.731
128 A'  129 A'   53 A"  130 A'  131 A'  132 A'  133 A'   54 A"                 
289.776 289.8851020.6881901.807
134 A'  135 A'  136 A'  137 A'                                                 

 Beta MOs, Restricted
 -- Occupied --                  
******* -482.86 -176.32 -165.73 -165.72 -165.72 -101.58  -62.51
  1 A'    2 A'    3 A'    4 A'    1 A"    5 A'    6 A'    7 A'                 
-56.330 -56.326 -56.326 -35.819 -31.312 -31.306 -31.306 -22.963
  8 A'    2 A"    9 A'   10 A'   11 A'    3 A"   12 A'   13 A'                 
-22.961 -22.961 -22.957 -22.957 -10.288 -10.264  -9.495  -8.718
  4 A"   14 A'   15 A'    5 A"   16 A'   17 A'   18 A'   19 A'                 
 -7.259  -7.250  -7.249  -6.551  -6.536  -6.536  -6.368  -4.781
 20 A'    6 A"   21 A'   22 A'    7 A"   23 A'   24 A'   25 A'                 
 -4.766  -4.765  -2.661  -2.657  -2.657  -2.646  -2.646  -2.047
  8 A"   26 A'   27 A'   28 A'    9 A"   10 A"   29 A'   30 A'                 
 -2.042  -2.042  -2.028  -2.028  -0.909  -0.848  -0.751  -0.684
 11 A"   31 A'   12 A"   32 A'   33 A'   34 A'   35 A'   36 A'                 
 -0.565  -0.500  -0.466  -0.410  -0.392  -0.352  -0.341  -0.320
 37 A'   38 A'   39 A'   13 A"   40 A'   14 A"   41 A'   42 A'                 
 -0.297  -0.280  -0.261
 15 A"   43 A'   16 A"                                                         
 -- Virtual --                   
 -0.075  -0.046  -0.043  -0.004   0.016   0.032   0.042   0.052
 44 A'   17 A"   45 A'   46 A'   47 A'   48 A'   49 A'   18 A"                 
  0.064   0.075   0.082   0.096   0.101   0.106   0.107   0.117
 50 A'   19 A"   51 A'   52 A'   53 A'   54 A'   20 A"   21 A"                 
  0.127   0.143   0.148   0.170   0.198   0.201   0.224   0.238
 55 A'   56 A'   57 A'   58 A'   59 A'   60 A'   61 A'   22 A"                 
  0.270   0.316   0.364   0.385   0.396   0.401   0.404   0.419
 62 A'   63 A'   64 A'   23 A"   65 A'   66 A'   24 A"   25 A"                 
  0.430   0.445   0.446   0.457   0.468   0.495   0.504   0.539
 67 A'   68 A'   69 A'   26 A"   70 A'   27 A"   71 A'   28 A"                 
  0.547   0.561   0.579   0.621   0.636   0.686   0.687   0.695
 72 A'   29 A"   73 A'   74 A'   75 A'   30 A"   76 A'   77 A'                 
  0.747   0.787   0.819   0.844   0.848   0.876   0.929   0.938
 78 A'   31 A"   79 A'   32 A"   80 A'   81 A'   82 A'   83 A'                 
  0.969   1.070   1.102   1.120   1.246   1.329   1.380   1.405
 84 A'   85 A'   33 A"   86 A'   34 A"   35 A"   87 A'   88 A'                 
  1.439   1.488   1.562   1.623   1.785   1.807   1.859   1.953
 36 A"   89 A'   90 A'   91 A'   92 A'   37 A"   93 A'   38 A"                 
  2.012   2.045   2.125   2.185   2.211   2.244   2.338   2.459
 39 A"   94 A'   95 A'   96 A'   97 A'   40 A"   98 A'   99 A'                 
  2.578   2.630   2.648   2.822   2.910   3.143   3.264   3.684
100 A'  101 A'   41 A"   42 A"  102 A'  103 A'  104 A'  105 A'                 
  3.949   3.977   3.985   3.994   4.017   4.068   4.068   4.158
 43 A"  106 A'   44 A"   45 A"  107 A'  108 A'   46 A"  109 A'                 
  4.267   4.363   4.416   5.996   6.051   6.085   6.626   7.536
110 A'  111 A'  112 A'   47 A"  113 A'  114 A'  115 A'   48 A"                 
  7.582   7.660   9.726  23.380  24.114  25.791  25.904  26.348
116 A'  117 A'  118 A'  119 A'  120 A'   49 A"  121 A'  122 A'                 
 27.850  28.336  28.378  28.381  28.521  28.534  28.546  28.592
123 A'   50 A"  124 A'  125 A'   51 A"  126 A'   52 A"  127 A'                 
 28.689  47.898 127.878 127.910 127.932 151.645 215.709 289.731
128 A'  129 A'   53 A"  130 A'  131 A'  132 A'  133 A'   54 A"                 
289.776 289.8851020.6881901.807
134 A'  135 A'  136 A'  137 A'                                                 
 --------------------------------------------------------------

          Ground-State Mulliken Net Atomic Charges

     Atom                 Charge (a.u.)
  ----------------------------------------
      1 I                     0.136338
      2 C                    -0.039350
      3 C                    -0.453252
      4 H                     0.223054
      5 Cl                    0.264326
      6 Br                   -0.131116
  ----------------------------------------
  Sum of atomic charges =     0.000000

 -----------------------------------------------------------------
                    Cartesian Multipole Moments
 -----------------------------------------------------------------
    Charge (ESU x 10^10)
                 0.0000
    Dipole Moment (Debye)
         X       0.3046      Y       0.3001      Z       0.0000
       Tot       0.4276
    Quadrupole Moments (Debye-Ang)
        XX     -69.0957     XY       3.1993     YY     -67.8659
        XZ      -0.0000     YZ      -0.0000     ZZ     -72.8106
    Octopole Moments (Debye-Ang^2)
       XXX      19.2876    XXY     -18.4121    XYY       4.5234
       YYY     -41.2349    XXZ       0.0000    XYZ      -0.0000
       YYZ       0.0000    XZZ       5.1398    YZZ     -14.8046
       ZZZ       0.0000
    Hexadecapole Moments (Debye-Ang^3)
      XXXX    -929.5017   XXXY      28.5746   XXYY    -291.1781
      XYYY      65.5935   YYYY    -850.9622   XXXZ      -0.0000
      XXYZ      -0.0000   XYYZ      -0.0000   YYYZ       0.0000
      XXZZ    -186.1200   XYZZ      13.5065   YYZZ    -165.7423
      XZZZ      -0.0000   YZZZ       0.0000   ZZZZ     -93.7567
 -----------------------------------------------------------------
 Calculating MO derivatives via CPSCF
   1         3          18      0.117764    0.033887
   2         3          18      0.014906    0.004295
   3         3          18      0.002116    0.000720
   4        18           3      0.000180    0.000101
   5        20           1      0.000011    0.000011
   6        21           0      0.000000    0.000000    Roots Converged
 Time for AOints: 16.0 s (CPU) 16.0 s (wall)
 ------------------------------------------------------------------------------
                     AOints        : Timing summary (seconds)
 ------------------------------------------------------------------------------
     job step          cpu (% of tot)      sys (% of tot)     wall (% of tot)
 ------------------------------------------------------------------------------
  cpscf_lag         0.1072E+03 (49.9)   0.1490E-03 (20.8)   0.1073E+03 (49.9)
  iterzp            0.9142E+02 (42.6)   0.5650E-03 (79.0)   0.9148E+02 (42.5)
  make_fx           0.0000E+00 ( 0.0)   0.0000E+00 ( 0.0)   0.0000E+00 ( 0.0)
  AOints            0.1597E+02 ( 7.4)   0.0000E+00 ( 0.0)   0.1598E+02 ( 7.4)
 ------------------------------------------------------------------------------
   Grand Totals     0.2148E+03          0.7150E-03          0.2150E+03
 ------------------------------------------------------------------------------
 Calculating analytic Hessian of the SCF energy
 Polarizability Matrix (a.u.)
            1           2           3
    1-104.6258973   4.6718125  -0.0000000
    2   4.6718125 -98.8452917   0.0000000
    3  -0.0000000   0.0000000 -53.1061964

 Direct stationary perturbation theory relativistic correction:

 rels  =     114.539456783403
 relv  =    -381.917866960076
 rel2e =      52.172087154515
 E_rel =    -215.206323022158

 Hessian of the SCF Energy
            1           2           3           4           5           6
    1   0.0782959   0.0538731  -0.0000000  -0.0521871  -0.0382147  -0.0000000
    2   0.0538731   0.0682801  -0.0000000  -0.0269430  -0.0400854   0.0000000
    3  -0.0000000  -0.0000000   0.0062588   0.0000000   0.0000000  -0.0149633
    4  -0.0521871  -0.0269430   0.0000000   0.2900873  -0.1080790  -0.0000000
    5  -0.0382147  -0.0400854   0.0000000  -0.1080790   0.6015296  -0.0000000
    6  -0.0000000   0.0000000  -0.0149633  -0.0000000  -0.0000000   0.0610195
    7  -0.0046810  -0.0214489   0.0000000  -0.0866186   0.0873539   0.0000000
    8  -0.0067434  -0.0224979  -0.0000000   0.0973082  -0.4994118   0.0000000
    9   0.0000000  -0.0000000   0.0036387   0.0000000   0.0000000  -0.0419916
   10   0.0008115   0.0023716  -0.0000000   0.0065260   0.0071088   0.0000000
   11   0.0004139  -0.0019151   0.0000000  -0.0177779  -0.0174302  -0.0000000
   12   0.0000000  -0.0000000   0.0045928  -0.0000000   0.0000000   0.0072197
   13   0.0021102  -0.0015717  -0.0000000  -0.0244587   0.0136794   0.0000000
   14   0.0028602  -0.0041665   0.0000000   0.0312591  -0.0107860  -0.0000000
   15   0.0000000   0.0000000  -0.0018748  -0.0000000  -0.0000000   0.0044875
   16  -0.0243495  -0.0062810   0.0000000  -0.1333489   0.0381516  -0.0000000
   17  -0.0121891   0.0003847  -0.0000000   0.0242327  -0.0338162  -0.0000000
   18  -0.0000000   0.0000000   0.0023478   0.0000000  -0.0000000  -0.0157718
            7           8           9          10          11          12
    1  -0.0046810  -0.0067434   0.0000000   0.0008115   0.0004139   0.0000000
    2  -0.0214489  -0.0224979  -0.0000000   0.0023716  -0.0019151  -0.0000000
    3   0.0000000  -0.0000000   0.0036387  -0.0000000   0.0000000   0.0045928
    4  -0.0866186   0.0973082   0.0000000   0.0065260  -0.0177779  -0.0000000
    5   0.0873539  -0.4994118   0.0000000   0.0071088  -0.0174302   0.0000000
    6   0.0000000   0.0000000  -0.0419916   0.0000000  -0.0000000   0.0072197
    7   0.4579380   0.0221481  -0.0000000  -0.1856395  -0.1522361   0.0000000
    8   0.0221481   0.7814360  -0.0000000  -0.1578924  -0.2032812  -0.0000000
    9  -0.0000000  -0.0000000   0.0859667  -0.0000000  -0.0000000  -0.0318152
   10  -0.1856395  -0.1578924  -0.0000000   0.2038047   0.1516812  -0.0000000
   11  -0.1522361  -0.2032812  -0.0000000   0.1516812   0.2158000   0.0000000
   12   0.0000000  -0.0000000  -0.0318152  -0.0000000   0.0000000   0.0196192
   13  -0.1561940   0.0355559  -0.0000000  -0.0254230   0.0176763  -0.0000000
   14   0.0386376  -0.0502280   0.0000000  -0.0060871   0.0064991   0.0000000
   15  -0.0000000   0.0000000  -0.0195180   0.0000000  -0.0000000   0.0033973
   16  -0.0248049   0.0096236   0.0000000  -0.0000796   0.0002426   0.0000000
   17   0.0255455  -0.0060172   0.0000000   0.0028179   0.0003274  -0.0000000
   18   0.0000000   0.0000000   0.0037194   0.0000000  -0.0000000  -0.0030137
           13          14          15          16          17          18
    1   0.0021102   0.0028602   0.0000000  -0.0243495  -0.0121891  -0.0000000
    2  -0.0015717  -0.0041665   0.0000000  -0.0062810   0.0003847   0.0000000
    3  -0.0000000   0.0000000  -0.0018748   0.0000000  -0.0000000   0.0023478
    4  -0.0244587   0.0312591  -0.0000000  -0.1333489   0.0242327   0.0000000
    5   0.0136794  -0.0107860  -0.0000000   0.0381516  -0.0338162  -0.0000000
    6   0.0000000  -0.0000000   0.0044875  -0.0000000  -0.0000000  -0.0157718
    7  -0.1561940   0.0386376  -0.0000000  -0.0248049   0.0255455   0.0000000
    8   0.0355559  -0.0502280   0.0000000   0.0096236  -0.0060172   0.0000000
    9  -0.0000000   0.0000000  -0.0195180   0.0000000   0.0000000   0.0037194
   10  -0.0254230  -0.0060871   0.0000000  -0.0000796   0.0028179   0.0000000
   11   0.0176763   0.0064991  -0.0000000   0.0002426   0.0003274  -0.0000000
   12  -0.0000000   0.0000000   0.0033973   0.0000000  -0.0000000  -0.0030137
   13   0.2045319  -0.0685210   0.0000000  -0.0005663   0.0031812  -0.0000000
   14  -0.0685210   0.0611007  -0.0000000   0.0018513  -0.0024194   0.0000000
   15   0.0000000  -0.0000000   0.0088878   0.0000000  -0.0000000   0.0046202
   16  -0.0005663   0.0018513   0.0000000   0.1831492  -0.0435881  -0.0000000
   17   0.0031812  -0.0024194  -0.0000000  -0.0435881   0.0415407  -0.0000000
   18  -0.0000000   0.0000000   0.0046202  -0.0000000  -0.0000000   0.0080981
 Gradient time:  CPU 294.66 s  wall 294.99 s
 **********************************************************************
 **                                                                  **
 **                       VIBRATIONAL ANALYSIS                       **
 **                       --------------------                       **
 **                                                                  **
 **        VIBRATIONAL FREQUENCIES (CM**-1) AND NORMAL MODES         **
 **     FORCE CONSTANTS (mDYN/ANGSTROM) AND REDUCED MASSES (AMU)     **
 **                  INFRARED INTENSITIES (KM/MOL)                   **
 **                                                                  **
 **********************************************************************


 Mode:                 1                      2                      3
 Frequency:       115.18                 154.01                 185.49
 Force Cnst:      0.3278                 0.6428                 0.1313
 Red. Mass:      41.9340                45.9998                 6.4758
 IR Active:          YES                    YES                    YES
 IR Intens:        0.321                  0.428                  0.060
 Raman Active:       YES                    YES                    YES
               X      Y      Z        X      Y      Z        X      Y      Z
 I          0.076 -0.298  0.000    0.347  0.151 -0.000   -0.000  0.000  0.002
 C         -0.215  0.082 -0.000   -0.103  0.324  0.000   -0.000 -0.000  0.342
 C         -0.004  0.137  0.000   -0.190  0.303  0.000    0.000  0.000  0.508
 H          0.246 -0.107  0.000   -0.282  0.397  0.000    0.000 -0.000  0.769
 Cl         0.269  0.797 -0.000   -0.336  0.043 -0.000    0.000 -0.000 -0.172
 Br        -0.212  0.094 -0.000   -0.361 -0.363 -0.000   -0.000  0.000 -0.066
 TransDip  -0.007 -0.017  0.000    0.021 -0.001 -0.000   -0.000 -0.000  0.008

 Mode:                 4                      5                      6
 Frequency:       286.30                 392.11                 407.56
 Force Cnst:      1.3765                 0.4208                 0.8306
 Red. Mass:      28.5013                 4.6451                 8.4875
 IR Active:          YES                    YES                    YES
 IR Intens:        0.142                  9.115                  6.230
 Raman Active:       YES                    YES                    YES
               X      Y      Z        X      Y      Z        X      Y      Z
 I         -0.052 -0.041 -0.000    0.000  0.000 -0.017   -0.044 -0.062 -0.000
 C          0.032  0.186  0.000   -0.000 -0.000  0.519    0.153  0.488  0.000
 C         -0.330  0.153 -0.000   -0.000 -0.000 -0.236    0.221  0.512 -0.000
 H         -0.454  0.280 -0.000   -0.000 -0.000 -0.821    0.114  0.629 -0.000
 Cl        -0.499  0.378 -0.000    0.000  0.000  0.021    0.033 -0.110  0.000
 Br         0.356 -0.158 -0.000   -0.000  0.000 -0.014   -0.002 -0.011 -0.000
 TransDip   0.009  0.007 -0.000   -0.000 -0.000 -0.097    0.053  0.060 -0.000

 Mode:                 7                      8                      9
 Frequency:       756.03                 812.84                 832.80
 Force Cnst:      4.4529                 0.5152                 2.7758
 Red. Mass:      13.2227                 1.3235                 6.7931
 IR Active:          YES                    YES                    YES
 IR Intens:      114.802                 23.107                 73.209
 Raman Active:       YES                    YES                    YES
               X      Y      Z        X      Y      Z        X      Y      Z
 I         -0.012 -0.008  0.000   -0.000 -0.000  0.001    0.007  0.003 -0.000
 C          0.772 -0.166 -0.000    0.000  0.000  0.058   -0.423 -0.163  0.000
 C          0.478 -0.211 -0.000   -0.000 -0.000 -0.159    0.511  0.098 -0.000
 H          0.200  0.069  0.000   -0.000  0.000  0.986    0.707 -0.094  0.000
 Cl        -0.207  0.097 -0.000    0.000 -0.000  0.008   -0.122  0.009  0.000
 Br        -0.081  0.026 -0.000   -0.000 -0.000 -0.002    0.020  0.003 -0.000
 TransDip   0.332 -0.086  0.000    0.000  0.000  0.154   -0.097 -0.256  0.000

 Mode:                10                     11                     12
 Frequency:      1271.08                1597.33                3206.91
 Force Cnst:      1.0606                13.7444                 6.6176
 Red. Mass:       1.1142                 9.1429                 1.0921
 IR Active:          YES                    YES                    YES
 IR Intens:        9.259                 10.176                 12.824
 Raman Active:       YES                    YES                    YES
               X      Y      Z        X      Y      Z        X      Y      Z
 I          0.000  0.000  0.000    0.001  0.001 -0.000    0.000  0.000 -0.000
 C         -0.030 -0.076  0.000    0.162 -0.577 -0.000   -0.002  0.005 -0.000
 C          0.050  0.001 -0.000   -0.212  0.579  0.000   -0.057 -0.067  0.000
 H         -0.691  0.716  0.000    0.510  0.006 -0.000    0.690  0.718 -0.000
 Cl         0.011  0.005 -0.000    0.010 -0.009  0.000    0.000  0.000 -0.000
 Br         0.000  0.000 -0.000   -0.004  0.002  0.000    0.000  0.000  0.000
 TransDip  -0.014 -0.096  0.000   -0.096  0.034 -0.000   -0.017  0.113 -0.000

 STANDARD THERMODYNAMIC QUANTITIES AT   298.15 K  AND     1.00 ATM

   This Molecule has  0 Imaginary Frequencies
   Zero point vibrational energy:       14.321 kcal/mol

   Atom    1 Element I  Has Mass  126.90440
   Atom    2 Element C  Has Mass   12.00000
   Atom    3 Element C  Has Mass   12.00000
   Atom    4 Element H  Has Mass    1.00783
   Atom    5 Element Cl Has Mass   34.96885
   Atom    6 Element Br Has Mass   78.91830
   Molecular Mass:   265.799380 amu
   Principal axes and moments of inertia in amu*Bohr^2:
                             1           2           3
    Eigenvalues --     1438.98410  2163.59744  3602.58154
          X               0.99609    -0.08838    -0.00000
          Y               0.08838     0.99609     0.00000
          Z               0.00000    -0.00000     1.00000
   Rotational Symmetry Number is   1
   The Molecule is an Asymmetric Top
   Translational Enthalpy:        0.889 kcal/mol
   Rotational Enthalpy:           0.889 kcal/mol
   Vibrational Enthalpy:         16.351 kcal/mol
   gas constant (RT):             0.592 kcal/mol
   Translational Entropy:        42.632  cal/mol.K
   Rotational Entropy:           30.795  cal/mol.K
   Vibrational Entropy:          12.161  cal/mol.K

   Total Enthalpy:               18.721 kcal/mol
   Total Entropy:                85.588  cal/mol.K

 ======================================================================

 STANDARD THERMODYNAMIC QUANTITIES FOR ANHARMONIC VIBRATION -- TOSH

   Zero point vibrational energy: ************ kcal/mol

   Vibrational Enthalpy:       Infinity kcal/mol
   Vibrational Entropy:             NaN  cal/mol.K

   Total Enthalpy:             Infinity kcal/mol
   Total Entropy:                   NaN  cal/mol.K

 ======================================================================

 STANDARD THERMODYNAMIC QUANTITIES FOR ANHARMONIC VIBRATION -- VPT2

   Zero point vibrational energy: ************ kcal/mol

   Vibrational Enthalpy:       Infinity kcal/mol
   Vibrational Entropy:             NaN  cal/mol.K

   Total Enthalpy:             Infinity kcal/mol
   Total Entropy:                   NaN  cal/mol.K

 ======================================================================

Archival summary:
1\1\TWL01\FREQ\ProcedureUnspecified\BasisUnspecified\1r1l121\taweetha\TueAug2823:30:012018TueAug2823:30:012018\0\\#,FREQ,ProcedureUnspecified,BasisUnspecified,\\0,1\I\C,1,2.10309\C,2,1.33201,1,125.554\H,3,1.08163,2,121.437,1,-180,0\Cl,3,1.73394,2,125.145,1,-0,0\Br,2,1.91057,1,116.452,3,180,0\\\@

 Total job time:  326.43s(wall), 326.05s(cpu) 
 Tue Aug 28 23:30:01 2018

        *************************************************************
        *                                                           *
        *  Thank you very much for using Q-Chem.  Have a nice day.  *
        *                                                           *
        *************************************************************
