# Supplementary material for: Geometric and energetic data from ab initio calculations of haloethene, haloimine, halomethylenephosphine, haloiminophosphine, halodiazene, halodiphosphene and halocyclopropane
Source: Data Brief. 2019 Nov 2;27:104738. doi: 10.1016/j.dib.2019.104738 (PMC6861602; doi:10.1016/j.dib.2019.104738)
Supplement: Multimedia component 2 [file mmc2.zip › CC/B3LYP/ClHCCICl.out]

Q-Chem Developer Version!
                  Welcome to Q-Chem
     A Quantum Leap Into The Future Of Chemistry


 Q-Chem 5.1, Q-Chem, Inc., Pleasanton, CA (2018)

 Yihan Shao,  Zhengting Gan,  E. Epifanovsky,  A. T. B. Gilbert,  M. Wormit,  
 J. Kussmann,  A. W. Lange,  A. Behn,  Jia Deng,  Xintian Feng,  D. Ghosh,  
 M. Goldey,  P. R. Horn,  L. D. Jacobson,  I. Kaliman,  T. Kus,  A. Landau,  
 Jie Liu,  E. I. Proynov,  R. M. Richard,  R. P. Steele,  E. J. Sundstrom,  
 H. L. Woodcock III,  P. M. Zimmerman,  D. Zuev,  B. Albrecht,  E. Alguire,  
 S. A. Baeppler,  D. Barton,  Z. Benda,  Y. A. Bernard,  E. J. Berquist,  
 K. B. Bravaya,  H. Burton,  D. Casanova,  Chun-Min Chang,  Yunqing Chen,  
 A. Chien,  K. D. Closser,  M. P. Coons,  S. Coriani,  S. Dasgupta,  
 A. L. Dempwolff,  M. Diedenhofen,  Hainam Do,  R. G. Edgar,  Po-Tung Fang,  
 S. Faraji,  S. Fatehi,  Qingguo Feng,  K. D. Fenk,  J. Fosso-Tande,  
 Qinghui Ge,  A. Ghysels,  G. Gidofalvi,  J. Gomes,  J. Gonthier,  A. Gunina,  
 D. Hait,  M. W. D. Hanson-Heine,  P. H. P. Harbach,  A. W. Hauser,  
 J. E. Herr,  E. G. Hohenstein,  Z. C. Holden,  Kerwin Hui,  B. C. Huynh,  
 T.-C. Jagau,  Hyunjun Ji,  B. Kaduk,  K. Khistyaev,  Jaehoon Kim,  
 P. Klunzinger,  K. Koh,  D. Kosenkov,  L. Koulias,  T. Kowalczyk,  
 C. M. Krauter,  A. Kunitsa,  Ka Un Lao,  A. Laurent,  K. V. Lawler,  
 Joonho Lee,  D. Lefrancois,  S. Lehtola,  D. S. Levine,  Yi-Pei Li,  
 You-Sheng Lin,  Fenglai Liu,  E. Livshits,  A. Luenser,  P. Manohar,  
 E. Mansoor,  S. F. Manzer,  Shan-Ping Mao,  Yuezhi Mao,  N. Mardirossian,  
 A. V. Marenich,  T. Markovich,  L. A. Martinez-Martinez,  S. A. Maurer,  
 N. J. Mayhall,  S. C. McKenzie,  J.-M. Mewes,  A. F. Morrison,  
 J. W. Mullinax,  K. Nanda,  T. S. Nguyen-Beck,  R. Olivares-Amaya,  
 J. A. Parkhill,  T. M. Perrine,  F. Plasser,  P. Pokhilko,  S. Prager,  
 A. Prociuk,  E. Ramos,  D. R. Rehn,  F. Rob,  M. Schneider,  N. Sergueev,  
 S. M. Sharada,  S. Sharma,  D. W. Small,  T. Stauch,  T. Stein,  
 Yu-Chuan Su,  A. J. W. Thom,  A. Tkatchenko,  T. Tsuchimochi,  N. M. Tubman,  
 L. Vogt,  M. L. Vidal,  O. Vydrov,  M. A. Watson,  J. Wenzel,  
 M. de Wergifosse,  T. A. Wesolowski,  A. White,  J. Witte,  A. Yamada,  
 Jun Yang,  K. Yao,  S. Yeganeh,  S. R. Yost,  Zhi-Qiang You,  A. Zech,  
 Igor Ying Zhang,  Xing Zhang,  Yan Zhao,  Ying Zhu,  B. R. Brooks,  
 G. K. L. Chan,  C. J. Cramer,  M. S. Gordon,  W. J. Hehre,  A. Klamt,  
 M. W. Schmidt,  C. D. Sherrill,  D. G. Truhlar,  A. Aspuru-Guzik,  R. Baer,  
 A. T. Bell,  N. A. Besley,  Jeng-Da Chai,  A. E. DePrince, III,  
 R. A. DiStasio Jr.,  A. Dreuw,  B. D. Dunietz,  T. R. Furlani,  
 Chao-Ping Hsu,  Yousung Jung,  Jing Kong,  D. S. Lambrecht,  WanZhen Liang,  
 C. Ochsenfeld,  V. A. Rassolov,  L. V. Slipchenko,  J. E. Subotnik,  
 T. Van Voorhis,  J. M. Herbert,  A. I. Krylov,  P. M. W. Gill,  M. Head-Gordon

 Contributors to earlier versions of Q-Chem not listed above: 
 R. D. Adamson,  B. Austin,  J. Baker,  G. J. O. Beran,  K. Brandhorst,  
 S. T. Brown,  E. F. C. Byrd,  A. K. Chakraborty,  C.-L. Cheng,  
 Siu Hung Chien,  D. M. Chipman,  D. L. Crittenden,  H. Dachsel,  
 R. J. Doerksen,  A. D. Dutoi,  L. Fusti-Molnar,  W. A. Goddard III,  
 A. Golubeva-Zadorozhnaya,  S. R. Gwaltney,  G. Hawkins,  A. Heyden,  
 S. Hirata,  G. Kedziora,  F. J. Keil,  C. Kelley,  Jihan Kim,  R. A. King,  
 R. Z. Khaliullin,  P. P. Korambath,  W. Kurlancheek,  A. M. Lee,  M. S. Lee,  
 S. V. Levchenko,  Ching Yeh Lin,  D. Liotard,  R. C. Lochan,  I. Lotan,  
 P. E. Maslen,  N. Nair,  D. P. O'Neill,  D. Neuhauser,  E. Neuscamman,  
 C. M. Oana,  R. Olson,  B. Peters,  R. Peverati,  P. A. Pieniazek,  
 Y. M. Rhee,  J. Ritchie,  M. A. Rohrdanz,  E. Rosta,  N. J. Russ,  
 H. F. Schaefer III,  N. E. Schultz,  N. Shenvi,  A. C. Simmonett,  A. Sodt,  
 D. Stuck,  K. S. Thanthiriwatte,  V. Vanovschi,  Tao Wang,  A. Warshel,  
 C. F. Williams,  Q. Wu,  X. Xu,  W. Zhang

 Please cite Q-Chem as follows:
 Y. Shao et al., Mol. Phys. 113, 184-215 (2015)
 DOI: 10.1080/00268976.2014.952696

 Q-Chem 5.1.1 for Intel X86 EM64T Linux

 Parts of Q-Chem use Armadillo 8.300.2 (Tropical Shenanigans).
 http://arma.sourceforge.net/

 Q-Chem begins on Tue Aug 28 23:30:01 2018  

Host: 
0

     Scratch files written to /scratch/taweetham/qchem28970//
Input Ideriv = 2
Curr. Ideriv = -1
Max.  Ideriv = 2

Checking the input file for inconsistencies... 	...done.

--------------------------------------------------------------
User input:
--------------------------------------------------------------
ClIHCl.inp
$molecule
0 1
I 
C  1 2.117745
C  2 1.331919 1 125.250326
H  3 1.081696 2 121.050519 1 -180.000000 0
Cl 3 1.731304 2 125.111311 1 -0.000000 0
Cl 2 1.747928 1 115.838412 3 -180.000000 0
$end

$rem
   JOB_TYPE		OPTIMIZATION
   BASIS		6-311++G**
   EXCHANGE		B3LYP
$end

--------------------------------------------------------------
 ----------------------------------------------------------------
             Standard Nuclear Orientation (Angstroms)
    I     Atom           X                Y                Z
 ----------------------------------------------------------------
    1      I       1.1046842513    -0.5864620026     0.0000000000
    2      C      -0.5073164453     0.7869635102     0.0000000000
    3      C      -1.7978597108     0.4575605619     0.0000000000
    4      H      -2.5676467313     1.2174909399    -0.0000000000
    5      Cl     -2.4124502805    -1.1609856908     0.0000000000
    6      Cl     -0.0669356989     2.4785063241    -0.0000000000
 ----------------------------------------------------------------
 Molecular Point Group                 Cs    NOp =  2
 Largest Abelian Subgroup              Cs    NOp =  2
 Nuclear Repulsion Energy =   583.1701042407 hartrees
 There are       50 alpha and       50 beta electrons
 Requested basis set is 6-311++G(d,p)
 There are 67 shells and 173 basis functions

 Total QAlloc Memory Limit   2000 MB
 Mega-Array Size       188 MB
 MEM_STATIC part       192 MB
 A cutoff of  1.0D-11 yielded   1843 shell pairs
 There are     13173 function pairs (     14618 Cartesian)
 Smallest overlap matrix eigenvalue = 4.50E-05

 Scale SEOQF with 1.000000e-01/1.000000e-01/1.000000e-01

 Standard Electronic Orientation quadrupole field applied
 Nucleus-field energy     =     0.0000000177 hartrees
 Guess from superposition of atomic densities
 Warning:  Energy on first SCF cycle will be non-variational
 SAD guess density has 100.000000 electrons

 -----------------------------------------------------------------------
  General SCF calculation program by
  Eric Jon Sundstrom, Paul Horn, Yuezhi Mao, Dmitri Zuev, Alec White,
  David Stuck, Shaama M.S., Shane Yost, Joonho Lee, David Small,
  Daniel Levine, Susi Lehtola, Hugh Burton, Evgeny Epifanovsky
 -----------------------------------------------------------------------
 Exchange:     0.2000 Hartree-Fock + 0.0800 Slater + 0.7200 B88
 Correlation:  0.1900 VWN1RPA + 0.8100 LYP
 Using SG-1 standard quadrature grid
 A restricted SCF calculation will be
 performed using DIIS
 SCF converges when DIIS error is below 1.0e-08
 ---------------------------------------
  Cycle       Energy         DIIS error
 ---------------------------------------
    1   -7917.4687539670      3.90e-02  
    2   -7916.7444656256      2.55e-03  
    3   -7916.7268119031      3.24e-03  
    4   -7916.7637036436      8.04e-04  
    5   -7916.7660685856      2.19e-04  
    6   -7916.7661694899      1.28e-04  
    7   -7916.7662318438      2.35e-05  
    8   -7916.7662336026      5.03e-06  
    9   -7916.7662336645      9.26e-07  
   10   -7916.7662336678      3.02e-07  
   11   -7916.7662336681      9.61e-08  
   12   -7916.7662336682      1.47e-08  
   13   -7916.7662336683      4.78e-09  Convergence criterion met
 ---------------------------------------
 SCF time:   CPU 31.30s  wall 31.00s 
 SCF   energy in the final basis set =    -7916.7662336683
 Total energy in the final basis set =    -7916.7662336683

 --------------------------------------------------------------
             Orbital Energies (a.u.) and Symmetries
 --------------------------------------------------------------

 Alpha MOs, Restricted
 -- Occupied --                  
******* -176.32 -165.73 -165.72 -165.72 -101.58 -101.58  -35.82
  1 A'    2 A'    3 A'    1 A"    4 A'    5 A'    6 A'    7 A'                 
-31.312 -31.306 -31.305 -22.963 -22.961 -22.961 -22.956 -22.956
  8 A'    2 A"    9 A'   10 A'    3 A"   11 A'   12 A'    4 A"                 
-10.295 -10.263  -9.498  -9.495  -7.263  -7.260  -7.253  -7.253
 13 A'   14 A'   15 A'   16 A'   17 A'   18 A'    5 A"   19 A'                 
 -7.250  -7.250  -6.368  -4.781  -4.765  -4.765  -2.047  -2.042
  6 A"   20 A'   21 A'   22 A'    7 A"   23 A'   24 A'    8 A"                 
 -2.041  -2.028  -2.028  -0.922  -0.885  -0.762  -0.684  -0.569
 25 A'    9 A"   26 A'   27 A'   28 A'   29 A'   30 A'   31 A'                 
 -0.512  -0.476  -0.420  -0.405  -0.368  -0.343  -0.342  -0.304
 32 A'   33 A'   10 A"   34 A'   11 A"   35 A'   36 A'   12 A"                 
 -0.283  -0.262
 37 A'   13 A"                                                                 
 -- Virtual --                   
 -0.072  -0.045  -0.026  -0.003   0.020   0.039   0.049   0.057
 38 A'   14 A"   39 A'   40 A'   41 A'   42 A'   43 A'   15 A"                 
  0.078   0.082   0.084   0.100   0.106   0.108   0.113   0.123
 44 A'   16 A"   45 A'   46 A'   17 A"   47 A'   48 A'   18 A"                 
  0.131   0.146   0.157   0.177   0.195   0.216   0.239   0.243
 49 A'   50 A'   51 A'   52 A'   53 A'   54 A'   19 A"   55 A'                 
  0.274   0.320   0.375   0.389   0.392   0.405   0.417   0.436
 56 A'   57 A'   58 A'   20 A"   59 A'   21 A"   60 A'   61 A'                 
  0.444   0.447   0.458   0.468   0.480   0.522   0.537   0.575
 62 A'   22 A"   23 A"   63 A'   64 A'   65 A'   24 A"   25 A"                 
  0.578   0.623   0.659   0.696   0.727   0.776   0.777   0.807
 66 A'   67 A'   68 A'   69 A'   70 A'   26 A"   71 A'   27 A"                 
  0.821   0.838   0.852   0.871   0.910   0.928   0.962   1.041
 72 A'   28 A"   29 A"   73 A'   74 A'   75 A'   76 A'   77 A'                 
  1.082   1.116   1.118   1.148   1.257   1.332   1.387   1.410
 78 A'   79 A'   30 A"   80 A'   31 A"   32 A"   81 A'   82 A'                 
  1.461   1.520   1.567   1.625   1.799   1.808   1.913   1.972
 33 A"   83 A'   84 A'   85 A'   86 A'   34 A"   87 A'   35 A"                 
  2.121   2.203   2.233   2.252   2.290   2.342   2.454   2.462
 88 A'   89 A'   36 A"   37 A"   90 A'   91 A'   92 A'   93 A'                 
  2.604   2.638   2.648   2.823   2.939   3.206   3.284   3.720
 94 A'   95 A'   38 A"   39 A"   96 A'   97 A'   98 A'   99 A'                 
  3.950   3.978   4.005   4.095   4.238   4.404   5.998   6.050
 40 A"  100 A'   41 A"  101 A'  102 A'  103 A'   42 A"  104 A'                 
  6.078   9.686   9.761  23.363  24.101  25.772  25.808  25.865
105 A'  106 A'  107 A'  108 A'  109 A'   43 A"   44 A"  110 A'                 
 25.934  26.317  26.410  27.848  28.337  28.375  28.381  28.522
111 A'  112 A'  113 A'  114 A'   45 A"  115 A'  116 A'   46 A"                 
 28.534  28.545  28.591  28.684 127.879 127.909 127.928 151.643
117 A'   47 A"  118 A'  119 A'   48 A"  120 A'  121 A'  122 A'                 
215.667 215.7491901.806
123 A'  124 A'  125 A'                                                         

 Beta MOs, Restricted
 -- Occupied --                  
******* -176.32 -165.73 -165.72 -165.72 -101.58 -101.58  -35.82
  1 A'    2 A'    3 A'    1 A"    4 A'    5 A'    6 A'    7 A'                 
-31.312 -31.306 -31.305 -22.963 -22.961 -22.961 -22.956 -22.956
  8 A'    2 A"    9 A'   10 A'    3 A"   11 A'   12 A'    4 A"                 
-10.295 -10.263  -9.498  -9.495  -7.263  -7.260  -7.253  -7.253
 13 A'   14 A'   15 A'   16 A'   17 A'   18 A'    5 A"   19 A'                 
 -7.250  -7.250  -6.368  -4.781  -4.765  -4.765  -2.047  -2.042
  6 A"   20 A'   21 A'   22 A'    7 A"   23 A'   24 A'    8 A"                 
 -2.041  -2.028  -2.028  -0.922  -0.885  -0.762  -0.684  -0.569
 25 A'    9 A"   26 A'   27 A'   28 A'   29 A'   30 A'   31 A'                 
 -0.512  -0.476  -0.420  -0.405  -0.368  -0.343  -0.342  -0.304
 32 A'   33 A'   10 A"   34 A'   11 A"   35 A'   36 A'   12 A"                 
 -0.283  -0.262
 37 A'   13 A"                                                                 
 -- Virtual --                   
 -0.072  -0.045  -0.026  -0.003   0.020   0.039   0.049   0.057
 38 A'   14 A"   39 A'   40 A'   41 A'   42 A'   43 A'   15 A"                 
  0.078   0.082   0.084   0.100   0.106   0.108   0.113   0.123
 44 A'   16 A"   45 A'   46 A'   17 A"   47 A'   48 A'   18 A"                 
  0.131   0.146   0.157   0.177   0.195   0.216   0.239   0.243
 49 A'   50 A'   51 A'   52 A'   53 A'   54 A'   19 A"   55 A'                 
  0.274   0.320   0.375   0.389   0.392   0.405   0.417   0.436
 56 A'   57 A'   58 A'   20 A"   59 A'   21 A"   60 A'   61 A'                 
  0.444   0.447   0.458   0.468   0.480   0.522   0.537   0.575
 62 A'   22 A"   23 A"   63 A'   64 A'   65 A'   24 A"   25 A"                 
  0.578   0.623   0.659   0.696   0.727   0.776   0.777   0.807
 66 A'   67 A'   68 A'   69 A'   70 A'   26 A"   71 A'   27 A"                 
  0.821   0.838   0.852   0.871   0.910   0.928   0.962   1.041
 72 A'   28 A"   29 A"   73 A'   74 A'   75 A'   76 A'   77 A'                 
  1.082   1.116   1.118   1.148   1.257   1.332   1.387   1.410
 78 A'   79 A'   30 A"   80 A'   31 A"   32 A"   81 A'   82 A'                 
  1.461   1.520   1.567   1.625   1.799   1.808   1.913   1.972
 33 A"   83 A'   84 A'   85 A'   86 A'   34 A"   87 A'   35 A"                 
  2.121   2.203   2.233   2.252   2.290   2.342   2.454   2.462
 88 A'   89 A'   36 A"   37 A"   90 A'   91 A'   92 A'   93 A'                 
  2.604   2.638   2.648   2.823   2.939   3.206   3.284   3.720
 94 A'   95 A'   38 A"   39 A"   96 A'   97 A'   98 A'   99 A'                 
  3.950   3.978   4.005   4.095   4.238   4.404   5.998   6.050
 40 A"  100 A'   41 A"  101 A'  102 A'  103 A'   42 A"  104 A'                 
  6.078   9.686   9.761  23.363  24.101  25.772  25.808  25.865
105 A'  106 A'  107 A'  108 A'  109 A'   43 A"   44 A"  110 A'                 
 25.934  26.317  26.410  27.848  28.337  28.375  28.381  28.522
111 A'  112 A'  113 A'  114 A'   45 A"  115 A'  116 A'   46 A"                 
 28.534  28.545  28.591  28.684 127.879 127.909 127.928 151.643
117 A'   47 A"  118 A'  119 A'   48 A"  120 A'  121 A'  122 A'                 
215.667 215.7491901.806
123 A'  124 A'  125 A'                                                         
 --------------------------------------------------------------

          Ground-State Mulliken Net Atomic Charges

     Atom                 Charge (a.u.)
  ----------------------------------------
      1 I                     0.152599
      2 C                    -0.208693
      3 C                    -0.714872
      4 H                     0.188473
      5 Cl                    0.271585
      6 Cl                    0.310908
  ----------------------------------------
  Sum of atomic charges =     0.000000

 -----------------------------------------------------------------
                    Cartesian Multipole Moments
 -----------------------------------------------------------------
    Charge (ESU x 10^10)
                -0.0000
    Dipole Moment (Debye)
         X      -0.3879      Y       0.2001      Z      -0.0000
       Tot       0.4365
    Quadrupole Moments (Debye-Ang)
        XX     -61.9672     XY      -3.6150     YY     -64.0384
        XZ      -0.0000     YZ      -0.0000     ZZ     -66.9525
    Octopole Moments (Debye-Ang^2)
       XXX      41.9247    XXY      -6.8478    XYY      14.4854
       YYY     -23.3217    XXZ      -0.0000    XYZ      -0.0000
       YYZ      -0.0000    XZZ      15.0672    YZZ      -8.1080
       ZZZ      -0.0000
    Hexadecapole Moments (Debye-Ang^3)
      XXXX    -843.3597   XXXY     -46.8227   XXYY    -246.4588
      XYYY     -10.6861   YYYY    -698.7616   XXXZ      -0.0000
      XXYZ      -0.0000   XYYZ      -0.0000   YYYZ      -0.0000
      XXZZ    -163.3065   XYZZ      -6.6651   YYZZ    -141.2058
      XZZZ      -0.0000   YZZZ      -0.0000   ZZZZ     -85.7282
 -----------------------------------------------------------------
 Calculating analytic gradient of the SCF energy
 Gradient of SCF Energy
            1           2           3           4           5           6
    1   0.0015238  -0.0017268  -0.0001330   0.0001970  -0.0000561   0.0001951
    2  -0.0024992   0.0019971   0.0003176   0.0000451  -0.0000864   0.0002258
    3   0.0000000  -0.0000000  -0.0000000   0.0000000   0.0000000   0.0000000
 Max gradient component =       2.499E-03
 RMS gradient           =       9.368E-04
 Gradient time:  CPU 8.65 s  wall 8.68 s
 Geometry Optimization Parameters
   NAtoms,    NIC,     NZ,  NCons,   NDum,   NFix, NCnnct, MaxDiis
        6      27       6       0       0       0       0       0


** GEOMETRY OPTIMIZATION IN DELOCALIZED INTERNAL COORDINATES **
   Searching for a Minimum

   Optimization Cycle:   1

                       Coordinates (Angstroms)
     ATOM                X               Y               Z
      1  I         1.1046842513   -0.5864620026    0.0000000000
      2  C        -0.5073164453    0.7869635102    0.0000000000
      3  C        -1.7978597108    0.4575605619    0.0000000000
      4  H        -2.5676467313    1.2174909399    0.0000000000
      5  Cl       -2.4124502805   -1.1609856908    0.0000000000
      6  Cl       -0.0669356989    2.4785063241    0.0000000000
   Point Group: cs    Number of degrees of freedom:     9


   Energy is  -7916.766233668


 Attempting to Generate Delocalized Internal Coordinates

  9 Hessian modes will be used to form the next step
  Hessian Eigenvalues:
     0.113688    0.160000    0.220000    0.250000    0.250000    0.306888
     0.323717    0.357902    0.590547

 Minimum Search - Taking Simple RFO Step
 Searching for Lamda that Minimizes Along All modes
 Value Taken    Lamda =  -0.00007916
 Step Taken.  Stepsize is  0.025002

                             Maximum     Tolerance    Cnvgd?
         Gradient           0.001568      0.000300      NO
         Displacement       0.013340      0.001200      NO
         Energy change     *********      0.000001      NO


 New Cartesian Coordinates Obtained by Inverse Iteration

 Displacement from previous Coordinates is:  0.027263
 ----------------------------------------------------------------
             Standard Nuclear Orientation (Angstroms)
    I     Atom           X                Y                Z
 ----------------------------------------------------------------
    1      I       1.1024065513    -0.5759259443     0.0000000000
    2      C      -0.5055420441     0.7828423403     0.0000000000
    3      C      -1.7966010976     0.4551138115     0.0000000000
    4      H      -2.5642177108     1.2176404491     0.0000000000
    5      Cl     -2.4178968807    -1.1605227255     0.0000000000
    6      Cl     -0.0656734336     2.4739257116     0.0000000000
 ----------------------------------------------------------------
 Molecular Point Group                 Cs    NOp =  2
 Largest Abelian Subgroup              Cs    NOp =  2
 Nuclear Repulsion Energy =   584.3284669626 hartrees
 There are       50 alpha and       50 beta electrons
 Applying Cartesian multipole field
    Component          Value
    ---------          -----
     (2,0,0)        1.00000E-11
     (0,2,0)        2.00000E-11
     (0,0,2)       -3.00000E-11
 Nucleus-field energy     =     0.0000000176 hartrees
 Requested basis set is 6-311++G(d,p)
 There are 67 shells and 173 basis functions
 A cutoff of  1.0D-11 yielded   1843 shell pairs
 There are     13149 function pairs (     14583 Cartesian)
 Smallest overlap matrix eigenvalue = 4.48E-05
 Guess MOs from SCF MO coefficient file

 -----------------------------------------------------------------------
  General SCF calculation program by
  Eric Jon Sundstrom, Paul Horn, Yuezhi Mao, Dmitri Zuev, Alec White,
  David Stuck, Shaama M.S., Shane Yost, Joonho Lee, David Small,
  Daniel Levine, Susi Lehtola, Hugh Burton, Evgeny Epifanovsky
 -----------------------------------------------------------------------
 Exchange:     0.2000 Hartree-Fock + 0.0800 Slater + 0.7200 B88
 Correlation:  0.1900 VWN1RPA + 0.8100 LYP
 Using SG-1 standard quadrature grid
 A restricted SCF calculation will be
 performed using DIIS
 SCF converges when DIIS error is below 1.0e-08
 ---------------------------------------
  Cycle       Energy         DIIS error
 ---------------------------------------
    1   -7916.7662311478      8.89e-05  
    2   -7916.7662522951      6.60e-05  
    3   -7916.7662544013      6.21e-05  
    4   -7916.7662690169      5.57e-06  
    5   -7916.7662691213      2.57e-06  
    6   -7916.7662691442      7.33e-07  
    7   -7916.7662691461      1.77e-07  
    8   -7916.7662691464      3.85e-08  
    9   -7916.7662691462      6.27e-09  Convergence criterion met
 ---------------------------------------
 SCF time:   CPU 22.01s  wall 22.00s 
 SCF   energy in the final basis set =    -7916.7662691462
 Total energy in the final basis set =    -7916.7662691462

 --------------------------------------------------------------
             Orbital Energies (a.u.) and Symmetries
 --------------------------------------------------------------

 Alpha MOs, Restricted
 -- Occupied --                  
******* -176.32 -165.73 -165.72 -165.72 -101.58 -101.58  -35.82
  1 A'    2 A'    3 A'    1 A"    4 A'    5 A'    6 A'    7 A'                 
-31.312 -31.306 -31.306 -22.963 -22.961 -22.961 -22.957 -22.957
  8 A'    2 A"    9 A'   10 A'    3 A"   11 A'   12 A'    4 A"                 
-10.295 -10.263  -9.498  -9.495  -7.263  -7.260  -7.252  -7.252
 13 A'   14 A'   15 A'   16 A'   17 A'   18 A'    5 A"   19 A'                 
 -7.250  -7.250  -6.368  -4.781  -4.766  -4.765  -2.047  -2.042
  6 A"   20 A'   21 A'   22 A'    7 A"   23 A'   24 A'    8 A"                 
 -2.042  -2.028  -2.028  -0.922  -0.885  -0.762  -0.686  -0.569
 25 A'    9 A"   26 A'   27 A'   28 A'   29 A'   30 A'   31 A'                 
 -0.512  -0.476  -0.420  -0.405  -0.368  -0.343  -0.342  -0.304
 32 A'   33 A'   10 A"   34 A'   11 A"   35 A'   36 A'   12 A"                 
 -0.283  -0.262
 37 A'   13 A"                                                                 
 -- Virtual --                   
 -0.070  -0.045  -0.026  -0.003   0.020   0.039   0.049   0.057
 38 A'   14 A"   39 A'   40 A'   41 A'   42 A'   43 A'   15 A"                 
  0.077   0.082   0.084   0.100   0.106   0.108   0.113   0.123
 44 A'   16 A"   45 A'   46 A'   17 A"   47 A'   48 A'   18 A"                 
  0.131   0.146   0.157   0.177   0.196   0.217   0.239   0.243
 49 A'   50 A'   51 A'   52 A'   53 A'   54 A'   19 A"   55 A'                 
  0.275   0.321   0.376   0.388   0.392   0.405   0.417   0.436
 56 A'   57 A'   58 A'   20 A"   59 A'   21 A"   60 A'   61 A'                 
  0.444   0.447   0.458   0.469   0.480   0.524   0.537   0.574
 62 A'   22 A"   23 A"   63 A'   64 A'   65 A'   24 A"   25 A"                 
  0.578   0.625   0.660   0.697   0.726   0.776   0.777   0.807
 66 A'   67 A'   68 A'   69 A'   70 A'   26 A"   71 A'   27 A"                 
  0.821   0.838   0.853   0.871   0.910   0.929   0.962   1.041
 72 A'   28 A"   29 A"   73 A'   74 A'   75 A'   76 A'   77 A'                 
  1.083   1.117   1.120   1.149   1.258   1.332   1.388   1.413
 78 A'   79 A'   30 A"   80 A'   31 A"   32 A"   81 A'   82 A'                 
  1.461   1.520   1.567   1.626   1.799   1.809   1.912   1.971
 33 A"   83 A'   84 A'   85 A'   86 A'   34 A"   87 A'   35 A"                 
  2.122   2.203   2.234   2.252   2.290   2.342   2.454   2.463
 88 A'   89 A'   36 A"   37 A"   90 A'   91 A'   92 A'   93 A'                 
  2.603   2.638   2.647   2.823   2.940   3.206   3.284   3.720
 94 A'   95 A'   38 A"   39 A"   96 A'   97 A'   98 A'   99 A'                 
  3.949   3.977   4.006   4.097   4.239   4.407   5.998   6.051
 40 A"  100 A'   41 A"  101 A'  102 A'  103 A'   42 A"  104 A'                 
  6.081   9.687   9.761  23.364  24.101  25.772  25.808  25.866
105 A'  106 A'  107 A'  108 A'  109 A'   43 A"   44 A"  110 A'                 
 25.936  26.317  26.412  27.850  28.337  28.376  28.382  28.522
111 A'  112 A'  113 A'  114 A'   45 A"  115 A'  116 A'   46 A"                 
 28.534  28.546  28.592  28.686 127.879 127.910 127.929 151.645
117 A'   47 A"  118 A'  119 A'   48 A"  120 A'  121 A'  122 A'                 
215.668 215.7491901.808
123 A'  124 A'  125 A'                                                         

 Beta MOs, Restricted
 -- Occupied --                  
******* -176.32 -165.73 -165.72 -165.72 -101.58 -101.58  -35.82
  1 A'    2 A'    3 A'    1 A"    4 A'    5 A'    6 A'    7 A'                 
-31.312 -31.306 -31.306 -22.963 -22.961 -22.961 -22.957 -22.957
  8 A'    2 A"    9 A'   10 A'    3 A"   11 A'   12 A'    4 A"                 
-10.295 -10.263  -9.498  -9.495  -7.263  -7.260  -7.252  -7.252
 13 A'   14 A'   15 A'   16 A'   17 A'   18 A'    5 A"   19 A'                 
 -7.250  -7.250  -6.368  -4.781  -4.766  -4.765  -2.047  -2.042
  6 A"   20 A'   21 A'   22 A'    7 A"   23 A'   24 A'    8 A"                 
 -2.042  -2.028  -2.028  -0.922  -0.885  -0.762  -0.686  -0.569
 25 A'    9 A"   26 A'   27 A'   28 A'   29 A'   30 A'   31 A'                 
 -0.512  -0.476  -0.420  -0.405  -0.368  -0.343  -0.342  -0.304
 32 A'   33 A'   10 A"   34 A'   11 A"   35 A'   36 A'   12 A"                 
 -0.283  -0.262
 37 A'   13 A"                                                                 
 -- Virtual --                   
 -0.070  -0.045  -0.026  -0.003   0.020   0.039   0.049   0.057
 38 A'   14 A"   39 A'   40 A'   41 A'   42 A'   43 A'   15 A"                 
  0.077   0.082   0.084   0.100   0.106   0.108   0.113   0.123
 44 A'   16 A"   45 A'   46 A'   17 A"   47 A'   48 A'   18 A"                 
  0.131   0.146   0.157   0.177   0.196   0.217   0.239   0.243
 49 A'   50 A'   51 A'   52 A'   53 A'   54 A'   19 A"   55 A'                 
  0.275   0.321   0.376   0.388   0.392   0.405   0.417   0.436
 56 A'   57 A'   58 A'   20 A"   59 A'   21 A"   60 A'   61 A'                 
  0.444   0.447   0.458   0.469   0.480   0.524   0.537   0.574
 62 A'   22 A"   23 A"   63 A'   64 A'   65 A'   24 A"   25 A"                 
  0.578   0.625   0.660   0.697   0.726   0.776   0.777   0.807
 66 A'   67 A'   68 A'   69 A'   70 A'   26 A"   71 A'   27 A"                 
  0.821   0.838   0.853   0.871   0.910   0.929   0.962   1.041
 72 A'   28 A"   29 A"   73 A'   74 A'   75 A'   76 A'   77 A'                 
  1.083   1.117   1.120   1.149   1.258   1.332   1.388   1.413
 78 A'   79 A'   30 A"   80 A'   31 A"   32 A"   81 A'   82 A'                 
  1.461   1.520   1.567   1.626   1.799   1.809   1.912   1.971
 33 A"   83 A'   84 A'   85 A'   86 A'   34 A"   87 A'   35 A"                 
  2.122   2.203   2.234   2.252   2.290   2.342   2.454   2.463
 88 A'   89 A'   36 A"   37 A"   90 A'   91 A'   92 A'   93 A'                 
  2.603   2.638   2.647   2.823   2.940   3.206   3.284   3.720
 94 A'   95 A'   38 A"   39 A"   96 A'   97 A'   98 A'   99 A'                 
  3.949   3.977   4.006   4.097   4.239   4.407   5.998   6.051
 40 A"  100 A'   41 A"  101 A'  102 A'  103 A'   42 A"  104 A'                 
  6.081   9.687   9.761  23.364  24.101  25.772  25.808  25.866
105 A'  106 A'  107 A'  108 A'  109 A'   43 A"   44 A"  110 A'                 
 25.936  26.317  26.412  27.850  28.337  28.376  28.382  28.522
111 A'  112 A'  113 A'  114 A'   45 A"  115 A'  116 A'   46 A"                 
 28.534  28.546  28.592  28.686 127.879 127.910 127.929 151.645
117 A'   47 A"  118 A'  119 A'   48 A"  120 A'  121 A'  122 A'                 
215.668 215.7491901.808
123 A'  124 A'  125 A'                                                         
 --------------------------------------------------------------

          Ground-State Mulliken Net Atomic Charges

     Atom                 Charge (a.u.)
  ----------------------------------------
      1 I                     0.156039
      2 C                    -0.211187
      3 C                    -0.714085
      4 H                     0.188451
      5 Cl                    0.272315
      6 Cl                    0.308467
  ----------------------------------------
  Sum of atomic charges =     0.000000

 -----------------------------------------------------------------
                    Cartesian Multipole Moments
 -----------------------------------------------------------------
    Charge (ESU x 10^10)
                 0.0000
    Dipole Moment (Debye)
         X      -0.3684      Y       0.1873      Z      -0.0000
       Tot       0.4133
    Quadrupole Moments (Debye-Ang)
        XX     -61.9686     XY      -3.5827     YY     -64.1036
        XZ       0.0000     YZ      -0.0000     ZZ     -66.9279
    Octopole Moments (Debye-Ang^2)
       XXX      42.3704    XXY      -7.0942    XYY      14.5503
       YYY     -24.0154    XXZ      -0.0000    XYZ      -0.0000
       YYZ      -0.0000    XZZ      15.1869    YZZ      -8.3329
       ZZZ      -0.0000
    Hexadecapole Moments (Debye-Ang^3)
      XXXX    -844.1842   XXXY     -48.0259   XXYY    -246.0337
      XYYY     -12.0619   YYYY    -695.4482   XXXZ       0.0000
      XXYZ       0.0000   XYYZ      -0.0000   YYYZ      -0.0000
      XXZZ    -163.4202   XYZZ      -7.1969   YYZZ    -140.5131
      XZZZ       0.0000   YZZZ       0.0000   ZZZZ     -85.6510
 -----------------------------------------------------------------
 Calculating analytic gradient of the SCF energy
 Gradient of SCF Energy
            1           2           3           4           5           6
    1  -0.0002306  -0.0003347   0.0004341   0.0000821  -0.0003331   0.0003822
    2   0.0000473   0.0008249  -0.0002903   0.0002084   0.0000954  -0.0008858
    3   0.0000000  -0.0000000   0.0000000  -0.0000000  -0.0000000   0.0000000
 Max gradient component =       8.858E-04
 RMS gradient           =       3.513E-04
 Gradient time:  CPU 8.84 s  wall 8.88 s
 Geometry Optimization Parameters
   NAtoms,    NIC,     NZ,  NCons,   NDum,   NFix, NCnnct, MaxDiis
        6      27       6       0       0       0       0       0

 Cartesian Hessian Update
 Hessian Updated using BFGS Update


** GEOMETRY OPTIMIZATION IN DELOCALIZED INTERNAL COORDINATES **
   Searching for a Minimum

   Optimization Cycle:   2

                       Coordinates (Angstroms)
     ATOM                X               Y               Z
      1  I         1.1024065513   -0.5759259443    0.0000000000
      2  C        -0.5055420441    0.7828423403    0.0000000000
      3  C        -1.7966010976    0.4551138115    0.0000000000
      4  H        -2.5642177108    1.2176404491    0.0000000000
      5  Cl       -2.4178968807   -1.1605227255    0.0000000000
      6  Cl       -0.0656734336    2.4739257116    0.0000000000
   Point Group: cs    Number of degrees of freedom:     9


   Energy is  -7916.766269146

 Hessian Updated using BFGS Update

  9 Hessian modes will be used to form the next step
  Hessian Eigenvalues:
     0.112394    0.160110    0.223017    0.239370    0.270838    0.323379
     0.330359    0.358222    0.590736

 Minimum Search - Taking Simple RFO Step
 Searching for Lamda that Minimizes Along All modes
 Value Taken    Lamda =  -0.00000478
 Step Taken.  Stepsize is  0.003976

                             Maximum     Tolerance    Cnvgd?
         Gradient           0.000740      0.000300      NO
         Displacement       0.002466      0.001200      NO
         Energy change     -0.000035      0.000001      NO


 New Cartesian Coordinates Obtained by Inverse Iteration

 Displacement from previous Coordinates is:  0.005447
 ----------------------------------------------------------------
             Standard Nuclear Orientation (Angstroms)
    I     Atom           X                Y                Z
 ----------------------------------------------------------------
    1      I       1.1027078372    -0.5775801922     0.0000000000
    2      C      -0.5050138395     0.7822311413     0.0000000000
    3      C      -1.7964913287     0.4554944862     0.0000000000
    4      H      -2.5640302864     1.2180710709     0.0000000000
    5      Cl     -2.4173363697    -1.1601366933     0.0000000000
    6      Cl     -0.0673606284     2.4749938298     0.0000000000
 ----------------------------------------------------------------
 Molecular Point Group                 Cs    NOp =  2
 Largest Abelian Subgroup              Cs    NOp =  2
 Nuclear Repulsion Energy =   584.1682867400 hartrees
 There are       50 alpha and       50 beta electrons
 Applying Cartesian multipole field
    Component          Value
    ---------          -----
     (2,0,0)        1.00000E-11
     (0,2,0)        2.00000E-11
     (0,0,2)       -3.00000E-11
 Nucleus-field energy     =     0.0000000176 hartrees
 Requested basis set is 6-311++G(d,p)
 There are 67 shells and 173 basis functions
 A cutoff of  1.0D-11 yielded   1844 shell pairs
 There are     13174 function pairs (     14619 Cartesian)
 Smallest overlap matrix eigenvalue = 4.50E-05
 Guess MOs from SCF MO coefficient file

 -----------------------------------------------------------------------
  General SCF calculation program by
  Eric Jon Sundstrom, Paul Horn, Yuezhi Mao, Dmitri Zuev, Alec White,
  David Stuck, Shaama M.S., Shane Yost, Joonho Lee, David Small,
  Daniel Levine, Susi Lehtola, Hugh Burton, Evgeny Epifanovsky
 -----------------------------------------------------------------------
 Exchange:     0.2000 Hartree-Fock + 0.0800 Slater + 0.7200 B88
 Correlation:  0.1900 VWN1RPA + 0.8100 LYP
 Using SG-1 standard quadrature grid
 A restricted SCF calculation will be
 performed using DIIS
 SCF converges when DIIS error is below 1.0e-08
 ---------------------------------------
  Cycle       Energy         DIIS error
 ---------------------------------------
    1   -7916.7662705890      1.74e-05  
    2   -7916.7662720019      8.37e-06  
    3   -7916.7662717789      1.14e-05  
    4   -7916.7662722639      1.28e-06  
    5   -7916.7662722703      3.24e-07  
    6   -7916.7662722707      1.48e-07  
    7   -7916.7662722708      4.86e-08  
    8   -7916.7662722708      1.06e-08  
    9   -7916.7662722708      1.36e-09  Convergence criterion met
 ---------------------------------------
 SCF time:   CPU 22.20s  wall 22.00s 
 SCF   energy in the final basis set =    -7916.7662722708
 Total energy in the final basis set =    -7916.7662722708

 --------------------------------------------------------------
             Orbital Energies (a.u.) and Symmetries
 --------------------------------------------------------------

 Alpha MOs, Restricted
 -- Occupied --                  
******* -176.32 -165.73 -165.72 -165.72 -101.58 -101.58  -35.82
  1 A'    2 A'    3 A'    1 A"    4 A'    5 A'    6 A'    7 A'                 
-31.312 -31.306 -31.306 -22.963 -22.961 -22.961 -22.957 -22.957
  8 A'    2 A"    9 A'   10 A'    3 A"   11 A'   12 A'    4 A"                 
-10.295 -10.263  -9.498  -9.495  -7.263  -7.260  -7.252  -7.252
 13 A'   14 A'   15 A'   16 A'   17 A'   18 A'    5 A"   19 A'                 
 -7.250  -7.250  -6.368  -4.781  -4.766  -4.765  -2.047  -2.042
  6 A"   20 A'   21 A'   22 A'    7 A"   23 A'   24 A'    8 A"                 
 -2.042  -2.028  -2.028  -0.922  -0.884  -0.762  -0.686  -0.569
 25 A'    9 A"   26 A'   27 A'   28 A'   29 A'   30 A'   31 A'                 
 -0.512  -0.476  -0.420  -0.405  -0.368  -0.343  -0.342  -0.304
 32 A'   33 A'   10 A"   34 A'   11 A"   35 A'   36 A'   12 A"                 
 -0.283  -0.262
 37 A'   13 A"                                                                 
 -- Virtual --                   
 -0.070  -0.045  -0.026  -0.003   0.020   0.039   0.049   0.057
 38 A'   14 A"   39 A'   40 A'   41 A'   42 A'   43 A'   15 A"                 
  0.077   0.082   0.084   0.100   0.106   0.108   0.113   0.123
 44 A'   16 A"   45 A'   46 A'   17 A"   47 A'   48 A'   18 A"                 
  0.131   0.146   0.157   0.177   0.196   0.217   0.239   0.243
 49 A'   50 A'   51 A'   52 A'   53 A'   54 A'   19 A"   55 A'                 
  0.275   0.321   0.376   0.388   0.392   0.405   0.417   0.436
 56 A'   57 A'   58 A'   20 A"   59 A'   21 A"   60 A'   61 A'                 
  0.444   0.447   0.458   0.468   0.480   0.524   0.538   0.574
 62 A'   22 A"   23 A"   63 A'   64 A'   65 A'   24 A"   25 A"                 
  0.578   0.625   0.660   0.697   0.726   0.776   0.777   0.807
 66 A'   67 A'   68 A'   69 A'   70 A'   26 A"   71 A'   27 A"                 
  0.821   0.839   0.853   0.871   0.910   0.929   0.961   1.041
 72 A'   28 A"   29 A"   73 A'   74 A'   75 A'   76 A'   77 A'                 
  1.082   1.117   1.119   1.149   1.258   1.332   1.388   1.413
 78 A'   79 A'   30 A"   80 A'   31 A"   32 A"   81 A'   82 A'                 
  1.461   1.520   1.567   1.626   1.799   1.808   1.912   1.971
 33 A"   83 A'   84 A'   85 A'   86 A'   34 A"   87 A'   35 A"                 
  2.122   2.203   2.234   2.252   2.290   2.342   2.454   2.463
 88 A'   89 A'   36 A"   37 A"   90 A'   91 A'   92 A'   93 A'                 
  2.604   2.638   2.647   2.823   2.940   3.206   3.284   3.720
 94 A'   95 A'   38 A"   39 A"   96 A'   97 A'   98 A'   99 A'                 
  3.949   3.977   4.006   4.097   4.239   4.407   5.998   6.051
 40 A"  100 A'   41 A"  101 A'  102 A'  103 A'   42 A"  104 A'                 
  6.081   9.686   9.761  23.364  24.101  25.772  25.808  25.866
105 A'  106 A'  107 A'  108 A'  109 A'   43 A"   44 A"  110 A'                 
 25.936  26.318  26.411  27.850  28.337  28.376  28.382  28.521
111 A'  112 A'  113 A'  114 A'   45 A"  115 A'  116 A'   46 A"                 
 28.534  28.545  28.592  28.685 127.879 127.910 127.929 151.645
117 A'   47 A"  118 A'  119 A'   48 A"  120 A'  121 A'  122 A'                 
215.667 215.7491901.807
123 A'  124 A'  125 A'                                                         

 Beta MOs, Restricted
 -- Occupied --                  
******* -176.32 -165.73 -165.72 -165.72 -101.58 -101.58  -35.82
  1 A'    2 A'    3 A'    1 A"    4 A'    5 A'    6 A'    7 A'                 
-31.312 -31.306 -31.306 -22.963 -22.961 -22.961 -22.957 -22.957
  8 A'    2 A"    9 A'   10 A'    3 A"   11 A'   12 A'    4 A"                 
-10.295 -10.263  -9.498  -9.495  -7.263  -7.260  -7.252  -7.252
 13 A'   14 A'   15 A'   16 A'   17 A'   18 A'    5 A"   19 A'                 
 -7.250  -7.250  -6.368  -4.781  -4.766  -4.765  -2.047  -2.042
  6 A"   20 A'   21 A'   22 A'    7 A"   23 A'   24 A'    8 A"                 
 -2.042  -2.028  -2.028  -0.922  -0.884  -0.762  -0.686  -0.569
 25 A'    9 A"   26 A'   27 A'   28 A'   29 A'   30 A'   31 A'                 
 -0.512  -0.476  -0.420  -0.405  -0.368  -0.343  -0.342  -0.304
 32 A'   33 A'   10 A"   34 A'   11 A"   35 A'   36 A'   12 A"                 
 -0.283  -0.262
 37 A'   13 A"                                                                 
 -- Virtual --                   
 -0.070  -0.045  -0.026  -0.003   0.020   0.039   0.049   0.057
 38 A'   14 A"   39 A'   40 A'   41 A'   42 A'   43 A'   15 A"                 
  0.077   0.082   0.084   0.100   0.106   0.108   0.113   0.123
 44 A'   16 A"   45 A'   46 A'   17 A"   47 A'   48 A'   18 A"                 
  0.131   0.146   0.157   0.177   0.196   0.217   0.239   0.243
 49 A'   50 A'   51 A'   52 A'   53 A'   54 A'   19 A"   55 A'                 
  0.275   0.321   0.376   0.388   0.392   0.405   0.417   0.436
 56 A'   57 A'   58 A'   20 A"   59 A'   21 A"   60 A'   61 A'                 
  0.444   0.447   0.458   0.468   0.480   0.524   0.538   0.574
 62 A'   22 A"   23 A"   63 A'   64 A'   65 A'   24 A"   25 A"                 
  0.578   0.625   0.660   0.697   0.726   0.776   0.777   0.807
 66 A'   67 A'   68 A'   69 A'   70 A'   26 A"   71 A'   27 A"                 
  0.821   0.839   0.853   0.871   0.910   0.929   0.961   1.041
 72 A'   28 A"   29 A"   73 A'   74 A'   75 A'   76 A'   77 A'                 
  1.082   1.117   1.119   1.149   1.258   1.332   1.388   1.413
 78 A'   79 A'   30 A"   80 A'   31 A"   32 A"   81 A'   82 A'                 
  1.461   1.520   1.567   1.626   1.799   1.808   1.912   1.971
 33 A"   83 A'   84 A'   85 A'   86 A'   34 A"   87 A'   35 A"                 
  2.122   2.203   2.234   2.252   2.290   2.342   2.454   2.463
 88 A'   89 A'   36 A"   37 A"   90 A'   91 A'   92 A'   93 A'                 
  2.604   2.638   2.647   2.823   2.940   3.206   3.284   3.720
 94 A'   95 A'   38 A"   39 A"   96 A'   97 A'   98 A'   99 A'                 
  3.949   3.977   4.006   4.097   4.239   4.407   5.998   6.051
 40 A"  100 A'   41 A"  101 A'  102 A'  103 A'   42 A"  104 A'                 
  6.081   9.686   9.761  23.364  24.101  25.772  25.808  25.866
105 A'  106 A'  107 A'  108 A'  109 A'   43 A"   44 A"  110 A'                 
 25.936  26.318  26.411  27.850  28.337  28.376  28.382  28.521
111 A'  112 A'  113 A'  114 A'   45 A"  115 A'  116 A'   46 A"                 
 28.534  28.545  28.592  28.685 127.879 127.910 127.929 151.645
117 A'   47 A"  118 A'  119 A'   48 A"  120 A'  121 A'  122 A'                 
215.667 215.7491901.807
123 A'  124 A'  125 A'                                                         
 --------------------------------------------------------------

          Ground-State Mulliken Net Atomic Charges

     Atom                 Charge (a.u.)
  ----------------------------------------
      1 I                     0.156314
      2 C                    -0.210484
      3 C                    -0.714165
      4 H                     0.188523
      5 Cl                    0.272534
      6 Cl                    0.307278
  ----------------------------------------
  Sum of atomic charges =     0.000000

 -----------------------------------------------------------------
                    Cartesian Multipole Moments
 -----------------------------------------------------------------
    Charge (ESU x 10^10)
                 0.0000
    Dipole Moment (Debye)
         X      -0.3671      Y       0.1803      Z      -0.0000
       Tot       0.4090
    Quadrupole Moments (Debye-Ang)
        XX     -61.9667     XY      -3.5947     YY     -64.1110
        XZ       0.0000     YZ      -0.0000     ZZ     -66.9299
    Octopole Moments (Debye-Ang^2)
       XXX      42.3772    XXY      -7.0673    XYY      14.5511
       YYY     -23.9746    XXZ       0.0000    XYZ       0.0000
       YYZ      -0.0000    XZZ      15.1904    YZZ      -8.3120
       ZZZ      -0.0000
    Hexadecapole Moments (Debye-Ang^3)
      XXXX    -844.0684   XXXY     -47.7091   XXYY    -246.1262
      XYYY     -11.7927   YYYY    -696.0968   XXXZ      -0.0000
      XXYZ      -0.0000   XYYZ       0.0000   YYYZ      -0.0000
      XXZZ    -163.3969   XYZZ      -7.0682   YYZZ    -140.6368
      XZZZ       0.0000   YZZZ      -0.0000   ZZZZ     -85.6533
 -----------------------------------------------------------------
 Calculating analytic gradient of the SCF energy
 Gradient of SCF Energy
            1           2           3           4           5           6
    1  -0.0000747  -0.0001404   0.0001468   0.0000564  -0.0002130   0.0002248
    2  -0.0002423   0.0004180  -0.0001256   0.0001980   0.0001896  -0.0004377
    3  -0.0000000  -0.0000000  -0.0000000   0.0000000   0.0000000   0.0000000
 Max gradient component =       4.377E-04
 RMS gradient           =       1.918E-04
 Gradient time:  CPU 8.78 s  wall 8.81 s
 Geometry Optimization Parameters
   NAtoms,    NIC,     NZ,  NCons,   NDum,   NFix, NCnnct, MaxDiis
        6      27       6       0       0       0       0       0

 Cartesian Hessian Update
 Hessian Updated using BFGS Update


** GEOMETRY OPTIMIZATION IN DELOCALIZED INTERNAL COORDINATES **
   Searching for a Minimum

   Optimization Cycle:   3

                       Coordinates (Angstroms)
     ATOM                X               Y               Z
      1  I         1.1027078372   -0.5775801922    0.0000000000
      2  C        -0.5050138395    0.7822311413    0.0000000000
      3  C        -1.7964913287    0.4554944862    0.0000000000
      4  H        -2.5640302864    1.2180710709    0.0000000000
      5  Cl       -2.4173363697   -1.1601366933    0.0000000000
      6  Cl       -0.0673606284    2.4749938298    0.0000000000
   Point Group: cs    Number of degrees of freedom:     9


   Energy is  -7916.766272271

 Hessian Updated using BFGS Update

  9 Hessian modes will be used to form the next step
  Hessian Eigenvalues:
     0.107997    0.160088    0.198508    0.223851    0.266366    0.287599
     0.328142    0.358189    0.588033

 Minimum Search - Taking Simple RFO Step
 Searching for Lamda that Minimizes Along All modes
 Value Taken    Lamda =  -0.00000108
 Step Taken.  Stepsize is  0.002710

                             Maximum     Tolerance    Cnvgd?
         Gradient           0.000258      0.000300     YES
         Displacement       0.001833      0.001200      NO
         Energy change     -0.000003      0.000001      NO


 New Cartesian Coordinates Obtained by Inverse Iteration

 Displacement from previous Coordinates is:  0.002413
 ----------------------------------------------------------------
             Standard Nuclear Orientation (Angstroms)
    I     Atom           X                Y                Z
 ----------------------------------------------------------------
    1      I       1.1024771830    -0.5779867128     0.0000000000
    2      C      -0.5046412255     0.7816500838     0.0000000000
    3      C      -1.7964151852     0.4556388358     0.0000000000
    4      H      -2.5637962688     1.2182735289     0.0000000000
    5      Cl     -2.4171361697    -1.1600831182     0.0000000000
    6      Cl     -0.0680129493     2.4755810252     0.0000000000
 ----------------------------------------------------------------
 Molecular Point Group                 Cs    NOp =  2
 Largest Abelian Subgroup              Cs    NOp =  2
 Nuclear Repulsion Energy =   584.1494630824 hartrees
 There are       50 alpha and       50 beta electrons
 Applying Cartesian multipole field
    Component          Value
    ---------          -----
     (2,0,0)        1.00000E-11
     (0,2,0)        2.00000E-11
     (0,0,2)       -3.00000E-11
 Nucleus-field energy     =     0.0000000176 hartrees
 Requested basis set is 6-311++G(d,p)
 There are 67 shells and 173 basis functions
 A cutoff of  1.0D-11 yielded   1844 shell pairs
 There are     13174 function pairs (     14619 Cartesian)
 Smallest overlap matrix eigenvalue = 4.51E-05
 Guess MOs from SCF MO coefficient file

 -----------------------------------------------------------------------
  General SCF calculation program by
  Eric Jon Sundstrom, Paul Horn, Yuezhi Mao, Dmitri Zuev, Alec White,
  David Stuck, Shaama M.S., Shane Yost, Joonho Lee, David Small,
  Daniel Levine, Susi Lehtola, Hugh Burton, Evgeny Epifanovsky
 -----------------------------------------------------------------------
 Exchange:     0.2000 Hartree-Fock + 0.0800 Slater + 0.7200 B88
 Correlation:  0.1900 VWN1RPA + 0.8100 LYP
 Using SG-1 standard quadrature grid
 A restricted SCF calculation will be
 performed using DIIS
 SCF converges when DIIS error is below 1.0e-08
 ---------------------------------------
  Cycle       Energy         DIIS error
 ---------------------------------------
    1   -7916.7662721743      1.10e-05  
    2   -7916.7662728238      2.24e-06  
    3   -7916.7662728203      2.65e-06  
    4   -7916.7662728433      9.53e-07  
    5   -7916.7662728468      2.08e-07  
    6   -7916.7662728469      6.09e-08  
    7   -7916.7662728469      1.03e-08  
    8   -7916.7662728470      7.04e-09  Convergence criterion met
 ---------------------------------------
 SCF time:   CPU 19.64s  wall 20.00s 
 SCF   energy in the final basis set =    -7916.7662728470
 Total energy in the final basis set =    -7916.7662728470

 --------------------------------------------------------------
             Orbital Energies (a.u.) and Symmetries
 --------------------------------------------------------------

 Alpha MOs, Restricted
 -- Occupied --                  
******* -176.32 -165.73 -165.72 -165.72 -101.58 -101.58  -35.82
  1 A'    2 A'    3 A'    1 A"    4 A'    5 A'    6 A'    7 A'                 
-31.313 -31.306 -31.306 -22.963 -22.961 -22.961 -22.957 -22.957
  8 A'    2 A"    9 A'   10 A'    3 A"   11 A'   12 A'    4 A"                 
-10.295 -10.263  -9.498  -9.495  -7.263  -7.260  -7.252  -7.252
 13 A'   14 A'   15 A'   16 A'   17 A'   18 A'    5 A"   19 A'                 
 -7.250  -7.250  -6.368  -4.781  -4.766  -4.765  -2.047  -2.042
  6 A"   20 A'   21 A'   22 A'    7 A"   23 A'   24 A'    8 A"                 
 -2.042  -2.028  -2.028  -0.922  -0.884  -0.762  -0.686  -0.569
 25 A'    9 A"   26 A'   27 A'   28 A'   29 A'   30 A'   31 A'                 
 -0.511  -0.476  -0.420  -0.405  -0.368  -0.343  -0.342  -0.304
 32 A'   33 A'   10 A"   34 A'   11 A"   35 A'   36 A'   12 A"                 
 -0.283  -0.262
 37 A'   13 A"                                                                 
 -- Virtual --                   
 -0.070  -0.045  -0.026  -0.003   0.020   0.039   0.049   0.057
 38 A'   14 A"   39 A'   40 A'   41 A'   42 A'   43 A'   15 A"                 
  0.078   0.082   0.084   0.100   0.106   0.108   0.113   0.123
 44 A'   16 A"   45 A'   46 A'   17 A"   47 A'   48 A'   18 A"                 
  0.131   0.146   0.157   0.177   0.196   0.216   0.239   0.243
 49 A'   50 A'   51 A'   52 A'   53 A'   54 A'   19 A"   55 A'                 
  0.275   0.321   0.376   0.388   0.392   0.405   0.417   0.436
 56 A'   57 A'   58 A'   20 A"   59 A'   21 A"   60 A'   61 A'                 
  0.444   0.447   0.458   0.468   0.480   0.524   0.538   0.574
 62 A'   22 A"   23 A"   63 A'   64 A'   65 A'   24 A"   25 A"                 
  0.578   0.625   0.660   0.697   0.726   0.776   0.777   0.807
 66 A'   67 A'   68 A'   69 A'   70 A'   26 A"   71 A'   27 A"                 
  0.821   0.839   0.853   0.872   0.911   0.929   0.961   1.041
 72 A'   28 A"   29 A"   73 A'   74 A'   75 A'   76 A'   77 A'                 
  1.082   1.117   1.119   1.149   1.258   1.332   1.388   1.413
 78 A'   79 A'   30 A"   80 A'   31 A"   32 A"   81 A'   82 A'                 
  1.460   1.520   1.567   1.626   1.799   1.808   1.912   1.971
 33 A"   83 A'   84 A'   85 A'   86 A'   34 A"   87 A'   35 A"                 
  2.122   2.203   2.234   2.252   2.290   2.342   2.453   2.462
 88 A'   89 A'   36 A"   37 A"   90 A'   91 A'   92 A'   93 A'                 
  2.604   2.638   2.647   2.823   2.940   3.206   3.284   3.719
 94 A'   95 A'   38 A"   39 A"   96 A'   97 A'   98 A'   99 A'                 
  3.949   3.977   4.006   4.097   4.238   4.407   5.998   6.051
 40 A"  100 A'   41 A"  101 A'  102 A'  103 A'   42 A"  104 A'                 
  6.081   9.686   9.761  23.364  24.100  25.772  25.808  25.866
105 A'  106 A'  107 A'  108 A'  109 A'   43 A"   44 A"  110 A'                 
 25.936  26.318  26.410  27.850  28.337  28.376  28.382  28.521
111 A'  112 A'  113 A'  114 A'   45 A"  115 A'  116 A'   46 A"                 
 28.534  28.545  28.592  28.685 127.879 127.909 127.929 151.645
117 A'   47 A"  118 A'  119 A'   48 A"  120 A'  121 A'  122 A'                 
215.667 215.7491901.807
123 A'  124 A'  125 A'                                                         

 Beta MOs, Restricted
 -- Occupied --                  
******* -176.32 -165.73 -165.72 -165.72 -101.58 -101.58  -35.82
  1 A'    2 A'    3 A'    1 A"    4 A'    5 A'    6 A'    7 A'                 
-31.313 -31.306 -31.306 -22.963 -22.961 -22.961 -22.957 -22.957
  8 A'    2 A"    9 A'   10 A'    3 A"   11 A'   12 A'    4 A"                 
-10.295 -10.263  -9.498  -9.495  -7.263  -7.260  -7.252  -7.252
 13 A'   14 A'   15 A'   16 A'   17 A'   18 A'    5 A"   19 A'                 
 -7.250  -7.250  -6.368  -4.781  -4.766  -4.765  -2.047  -2.042
  6 A"   20 A'   21 A'   22 A'    7 A"   23 A'   24 A'    8 A"                 
 -2.042  -2.028  -2.028  -0.922  -0.884  -0.762  -0.686  -0.569
 25 A'    9 A"   26 A'   27 A'   28 A'   29 A'   30 A'   31 A'                 
 -0.511  -0.476  -0.420  -0.405  -0.368  -0.343  -0.342  -0.304
 32 A'   33 A'   10 A"   34 A'   11 A"   35 A'   36 A'   12 A"                 
 -0.283  -0.262
 37 A'   13 A"                                                                 
 -- Virtual --                   
 -0.070  -0.045  -0.026  -0.003   0.020   0.039   0.049   0.057
 38 A'   14 A"   39 A'   40 A'   41 A'   42 A'   43 A'   15 A"                 
  0.078   0.082   0.084   0.100   0.106   0.108   0.113   0.123
 44 A'   16 A"   45 A'   46 A'   17 A"   47 A'   48 A'   18 A"                 
  0.131   0.146   0.157   0.177   0.196   0.216   0.239   0.243
 49 A'   50 A'   51 A'   52 A'   53 A'   54 A'   19 A"   55 A'                 
  0.275   0.321   0.376   0.388   0.392   0.405   0.417   0.436
 56 A'   57 A'   58 A'   20 A"   59 A'   21 A"   60 A'   61 A'                 
  0.444   0.447   0.458   0.468   0.480   0.524   0.538   0.574
 62 A'   22 A"   23 A"   63 A'   64 A'   65 A'   24 A"   25 A"                 
  0.578   0.625   0.660   0.697   0.726   0.776   0.777   0.807
 66 A'   67 A'   68 A'   69 A'   70 A'   26 A"   71 A'   27 A"                 
  0.821   0.839   0.853   0.872   0.911   0.929   0.961   1.041
 72 A'   28 A"   29 A"   73 A'   74 A'   75 A'   76 A'   77 A'                 
  1.082   1.117   1.119   1.149   1.258   1.332   1.388   1.413
 78 A'   79 A'   30 A"   80 A'   31 A"   32 A"   81 A'   82 A'                 
  1.460   1.520   1.567   1.626   1.799   1.808   1.912   1.971
 33 A"   83 A'   84 A'   85 A'   86 A'   34 A"   87 A'   35 A"                 
  2.122   2.203   2.234   2.252   2.290   2.342   2.453   2.462
 88 A'   89 A'   36 A"   37 A"   90 A'   91 A'   92 A'   93 A'                 
  2.604   2.638   2.647   2.823   2.940   3.206   3.284   3.719
 94 A'   95 A'   38 A"   39 A"   96 A'   97 A'   98 A'   99 A'                 
  3.949   3.977   4.006   4.097   4.238   4.407   5.998   6.051
 40 A"  100 A'   41 A"  101 A'  102 A'  103 A'   42 A"  104 A'                 
  6.081   9.686   9.761  23.364  24.100  25.772  25.808  25.866
105 A'  106 A'  107 A'  108 A'  109 A'   43 A"   44 A"  110 A'                 
 25.936  26.318  26.410  27.850  28.337  28.376  28.382  28.521
111 A'  112 A'  113 A'  114 A'   45 A"  115 A'  116 A'   46 A"                 
 28.534  28.545  28.592  28.685 127.879 127.909 127.929 151.645
117 A'   47 A"  118 A'  119 A'   48 A"  120 A'  121 A'  122 A'                 
215.667 215.7491901.807
123 A'  124 A'  125 A'                                                         
 --------------------------------------------------------------

          Ground-State Mulliken Net Atomic Charges

     Atom                 Charge (a.u.)
  ----------------------------------------
      1 I                     0.156751
      2 C                    -0.210148
      3 C                    -0.714104
      4 H                     0.188573
      5 Cl                    0.272554
      6 Cl                    0.306375
  ----------------------------------------
  Sum of atomic charges =     0.000000

 -----------------------------------------------------------------
                    Cartesian Multipole Moments
 -----------------------------------------------------------------
    Charge (ESU x 10^10)
                -0.0000
    Dipole Moment (Debye)
         X      -0.3651      Y       0.1748      Z       0.0000
       Tot       0.4048
    Quadrupole Moments (Debye-Ang)
        XX     -61.9661     XY      -3.6006     YY     -64.1205
        XZ       0.0000     YZ      -0.0000     ZZ     -66.9300
    Octopole Moments (Debye-Ang^2)
       XXX      42.4145    XXY      -7.0613    XYY      14.5611
       YYY     -23.9981    XXZ       0.0000    XYZ       0.0000
       YYZ       0.0000    XZZ      15.2032    YZZ      -8.3132
       ZZZ       0.0000
    Hexadecapole Moments (Debye-Ang^3)
      XXXX    -843.8993   XXXY     -47.6437   XXYY    -246.1535
      XYYY     -11.7465   YYYY    -696.4248   XXXZ      -0.0000
      XXYZ      -0.0000   XYYZ       0.0000   YYYZ       0.0000
      XXZZ    -163.3632   XYZZ      -7.0379   YYZZ    -140.6943
      XZZZ       0.0000   YZZZ       0.0000   ZZZZ     -85.6506
 -----------------------------------------------------------------
 Calculating analytic gradient of the SCF energy
 Gradient of SCF Energy
            1           2           3           4           5           6
    1  -0.0001115   0.0000470  -0.0000361   0.0000745  -0.0001640   0.0001901
    2  -0.0002501   0.0000181   0.0000049   0.0001724   0.0001884  -0.0001336
    3  -0.0000000   0.0000000   0.0000000   0.0000000  -0.0000000   0.0000000
 Max gradient component =       2.501E-04
 RMS gradient           =       1.132E-04
 Gradient time:  CPU 8.67 s  wall 8.68 s
 Geometry Optimization Parameters
   NAtoms,    NIC,     NZ,  NCons,   NDum,   NFix, NCnnct, MaxDiis
        6      27       6       0       0       0       0       0

 Cartesian Hessian Update
 Hessian Updated using BFGS Update


** GEOMETRY OPTIMIZATION IN DELOCALIZED INTERNAL COORDINATES **
   Searching for a Minimum

   Optimization Cycle:   4

                       Coordinates (Angstroms)
     ATOM                X               Y               Z
      1  I         1.1024771830   -0.5779867128    0.0000000000
      2  C        -0.5046412255    0.7816500838    0.0000000000
      3  C        -1.7964151852    0.4556388358    0.0000000000
      4  H        -2.5637962688    1.2182735289    0.0000000000
      5  Cl       -2.4171361697   -1.1600831182    0.0000000000
      6  Cl       -0.0680129493    2.4755810252    0.0000000000
   Point Group: cs    Number of degrees of freedom:     9


   Energy is  -7916.766272847

 Hessian Updated using BFGS Update

  9 Hessian modes will be used to form the next step
  Hessian Eigenvalues:
     0.100429    0.159762    0.192403    0.224217    0.273079    0.283906
     0.333008    0.357999    0.590618

 Minimum Search - Taking Simple RFO Step
 Searching for Lamda that Minimizes Along All modes
 Value Taken    Lamda =   0.00000000
 Step Taken.  Stepsize is  0.000377

                             Maximum     Tolerance    Cnvgd?
         Gradient           0.000060      0.000300     YES
         Displacement       0.000339      0.001200     YES
         Energy change     -0.000001      0.000001     YES


                       Distance Matrix (Angstroms)
             I (  1)   C (  2)   C (  3)   H (  4)   Cl(  5)
   C (  2)  2.105099
   C (  3)  3.077655  1.332277
   H (  4)  4.082660  2.104937  1.081890
   Cl(  5)  3.567424  2.725429  1.730853  2.382874
   Cl(  6)  3.270218  1.749299  2.658485  2.794594  4.328560

 Final energy is   -7916.7662728470077     


 ******************************
 **  OPTIMIZATION CONVERGED  **
 ******************************

                       Coordinates (Angstroms)
     ATOM                X               Y               Z
      1  I         1.1024771830   -0.5779867128    0.0000000000
      2  C        -0.5046412255    0.7816500838    0.0000000000
      3  C        -1.7964151852    0.4556388358    0.0000000000
      4  H        -2.5637962688    1.2182735289    0.0000000000
      5  Cl       -2.4171361697   -1.1600831182    0.0000000000
      6  Cl       -0.0680129493    2.4755810252    0.0000000000

Z-matrix Print:
$molecule
0 1
I 
C  1 2.105099
C  2 1.332277 1 125.604239
H  3 1.081890 2 121.013505 1 -180.000000 0
Cl 3 1.730853 2 125.179794 1 -0.000000 0
Cl 2 1.749299 1 115.777570 3 -180.000000 0
$end


 --------------------------------------------------------------
             Orbital Energies (a.u.) and Symmetries
 --------------------------------------------------------------

 Alpha MOs, Restricted
 -- Occupied --                  
******* -176.32 -165.73 -165.72 -165.72 -101.58 -101.58  -35.82
  1 A'    2 A'    3 A'    1 A"    4 A'    5 A'    6 A'    7 A'                 
-31.313 -31.306 -31.306 -22.963 -22.961 -22.961 -22.957 -22.957
  8 A'    2 A"    9 A'   10 A'    3 A"   11 A'   12 A'    4 A"                 
-10.295 -10.263  -9.498  -9.495  -7.263  -7.260  -7.252  -7.252
 13 A'   14 A'   15 A'   16 A'   17 A'   18 A'    5 A"   19 A'                 
 -7.250  -7.250  -6.368  -4.781  -4.766  -4.765  -2.047  -2.042
  6 A"   20 A'   21 A'   22 A'    7 A"   23 A'   24 A'    8 A"                 
 -2.042  -2.028  -2.028  -0.922  -0.884  -0.762  -0.686  -0.569
 25 A'    9 A"   26 A'   27 A'   28 A'   29 A'   30 A'   31 A'                 
 -0.511  -0.476  -0.420  -0.405  -0.368  -0.343  -0.342  -0.304
 32 A'   33 A'   10 A"   34 A'   11 A"   35 A'   36 A'   12 A"                 
 -0.283  -0.262
 37 A'   13 A"                                                                 
 -- Virtual --                   
 -0.070  -0.045  -0.026  -0.003   0.020   0.039   0.049   0.057
 38 A'   14 A"   39 A'   40 A'   41 A'   42 A'   43 A'   15 A"                 
  0.078   0.082   0.084   0.100   0.106   0.108   0.113   0.123
 44 A'   16 A"   45 A'   46 A'   17 A"   47 A'   48 A'   18 A"                 
  0.131   0.146   0.157   0.177   0.196   0.216   0.239   0.243
 49 A'   50 A'   51 A'   52 A'   53 A'   54 A'   19 A"   55 A'                 
  0.275   0.321   0.376   0.388   0.392   0.405   0.417   0.436
 56 A'   57 A'   58 A'   20 A"   59 A'   21 A"   60 A'   61 A'                 
  0.444   0.447   0.458   0.468   0.480   0.524   0.538   0.574
 62 A'   22 A"   23 A"   63 A'   64 A'   65 A'   24 A"   25 A"                 
  0.578   0.625   0.660   0.697   0.726   0.776   0.777   0.807
 66 A'   67 A'   68 A'   69 A'   70 A'   26 A"   71 A'   27 A"                 
  0.821   0.839   0.853   0.872   0.911   0.929   0.961   1.041
 72 A'   28 A"   29 A"   73 A'   74 A'   75 A'   76 A'   77 A'                 
  1.082   1.117   1.119   1.149   1.258   1.332   1.388   1.413
 78 A'   79 A'   30 A"   80 A'   31 A"   32 A"   81 A'   82 A'                 
  1.460   1.520   1.567   1.626   1.799   1.808   1.912   1.971
 33 A"   83 A'   84 A'   85 A'   86 A'   34 A"   87 A'   35 A"                 
  2.122   2.203   2.234   2.252   2.290   2.342   2.453   2.462
 88 A'   89 A'   36 A"   37 A"   90 A'   91 A'   92 A'   93 A'                 
  2.604   2.638   2.647   2.823   2.940   3.206   3.284   3.719
 94 A'   95 A'   38 A"   39 A"   96 A'   97 A'   98 A'   99 A'                 
  3.949   3.977   4.006   4.097   4.238   4.407   5.998   6.051
 40 A"  100 A'   41 A"  101 A'  102 A'  103 A'   42 A"  104 A'                 
  6.081   9.686   9.761  23.364  24.100  25.772  25.808  25.866
105 A'  106 A'  107 A'  108 A'  109 A'   43 A"   44 A"  110 A'                 
 25.936  26.318  26.410  27.850  28.337  28.376  28.382  28.521
111 A'  112 A'  113 A'  114 A'   45 A"  115 A'  116 A'   46 A"                 
 28.534  28.545  28.592  28.685 127.879 127.909 127.929 151.645
117 A'   47 A"  118 A'  119 A'   48 A"  120 A'  121 A'  122 A'                 
215.667 215.7491901.807
123 A'  124 A'  125 A'                                                         

 Beta MOs, Restricted
 -- Occupied --                  
******* -176.32 -165.73 -165.72 -165.72 -101.58 -101.58  -35.82
  1 A'    2 A'    3 A'    1 A"    4 A'    5 A'    6 A'    7 A'                 
-31.313 -31.306 -31.306 -22.963 -22.961 -22.961 -22.957 -22.957
  8 A'    2 A"    9 A'   10 A'    3 A"   11 A'   12 A'    4 A"                 
-10.295 -10.263  -9.498  -9.495  -7.263  -7.260  -7.252  -7.252
 13 A'   14 A'   15 A'   16 A'   17 A'   18 A'    5 A"   19 A'                 
 -7.250  -7.250  -6.368  -4.781  -4.766  -4.765  -2.047  -2.042
  6 A"   20 A'   21 A'   22 A'    7 A"   23 A'   24 A'    8 A"                 
 -2.042  -2.028  -2.028  -0.922  -0.884  -0.762  -0.686  -0.569
 25 A'    9 A"   26 A'   27 A'   28 A'   29 A'   30 A'   31 A'                 
 -0.511  -0.476  -0.420  -0.405  -0.368  -0.343  -0.342  -0.304
 32 A'   33 A'   10 A"   34 A'   11 A"   35 A'   36 A'   12 A"                 
 -0.283  -0.262
 37 A'   13 A"                                                                 
 -- Virtual --                   
 -0.070  -0.045  -0.026  -0.003   0.020   0.039   0.049   0.057
 38 A'   14 A"   39 A'   40 A'   41 A'   42 A'   43 A'   15 A"                 
  0.078   0.082   0.084   0.100   0.106   0.108   0.113   0.123
 44 A'   16 A"   45 A'   46 A'   17 A"   47 A'   48 A'   18 A"                 
  0.131   0.146   0.157   0.177   0.196   0.216   0.239   0.243
 49 A'   50 A'   51 A'   52 A'   53 A'   54 A'   19 A"   55 A'                 
  0.275   0.321   0.376   0.388   0.392   0.405   0.417   0.436
 56 A'   57 A'   58 A'   20 A"   59 A'   21 A"   60 A'   61 A'                 
  0.444   0.447   0.458   0.468   0.480   0.524   0.538   0.574
 62 A'   22 A"   23 A"   63 A'   64 A'   65 A'   24 A"   25 A"                 
  0.578   0.625   0.660   0.697   0.726   0.776   0.777   0.807
 66 A'   67 A'   68 A'   69 A'   70 A'   26 A"   71 A'   27 A"                 
  0.821   0.839   0.853   0.872   0.911   0.929   0.961   1.041
 72 A'   28 A"   29 A"   73 A'   74 A'   75 A'   76 A'   77 A'                 
  1.082   1.117   1.119   1.149   1.258   1.332   1.388   1.413
 78 A'   79 A'   30 A"   80 A'   31 A"   32 A"   81 A'   82 A'                 
  1.460   1.520   1.567   1.626   1.799   1.808   1.912   1.971
 33 A"   83 A'   84 A'   85 A'   86 A'   34 A"   87 A'   35 A"                 
  2.122   2.203   2.234   2.252   2.290   2.342   2.453   2.462
 88 A'   89 A'   36 A"   37 A"   90 A'   91 A'   92 A'   93 A'                 
  2.604   2.638   2.647   2.823   2.940   3.206   3.284   3.719
 94 A'   95 A'   38 A"   39 A"   96 A'   97 A'   98 A'   99 A'                 
  3.949   3.977   4.006   4.097   4.238   4.407   5.998   6.051
 40 A"  100 A'   41 A"  101 A'  102 A'  103 A'   42 A"  104 A'                 
  6.081   9.686   9.761  23.364  24.100  25.772  25.808  25.866
105 A'  106 A'  107 A'  108 A'  109 A'   43 A"   44 A"  110 A'                 
 25.936  26.318  26.410  27.850  28.337  28.376  28.382  28.521
111 A'  112 A'  113 A'  114 A'   45 A"  115 A'  116 A'   46 A"                 
 28.534  28.545  28.592  28.685 127.879 127.909 127.929 151.645
117 A'   47 A"  118 A'  119 A'   48 A"  120 A'  121 A'  122 A'                 
215.667 215.7491901.807
123 A'  124 A'  125 A'                                                         
 --------------------------------------------------------------

          Ground-State Mulliken Net Atomic Charges

     Atom                 Charge (a.u.)
  ----------------------------------------
      1 I                     0.156751
      2 C                    -0.210148
      3 C                    -0.714104
      4 H                     0.188573
      5 Cl                    0.272554
      6 Cl                    0.306375
  ----------------------------------------
  Sum of atomic charges =     0.000000

 -----------------------------------------------------------------
                    Cartesian Multipole Moments
 -----------------------------------------------------------------
    Charge (ESU x 10^10)
                -0.0000
    Dipole Moment (Debye)
         X      -0.3651      Y       0.1748      Z       0.0000
       Tot       0.4048
    Quadrupole Moments (Debye-Ang)
        XX     -61.9661     XY      -3.6006     YY     -64.1205
        XZ       0.0000     YZ      -0.0000     ZZ     -66.9300
    Octopole Moments (Debye-Ang^2)
       XXX      42.4145    XXY      -7.0613    XYY      14.5611
       YYY     -23.9981    XXZ       0.0000    XYZ       0.0000
       YYZ       0.0000    XZZ      15.2032    YZZ      -8.3132
       ZZZ       0.0000
    Hexadecapole Moments (Debye-Ang^3)
      XXXX    -843.8993   XXXY     -47.6437   XXYY    -246.1535
      XYYY     -11.7465   YYYY    -696.4248   XXXZ      -0.0000
      XXYZ      -0.0000   XYYZ       0.0000   YYYZ       0.0000
      XXZZ    -163.3632   XYZZ      -7.0379   YYZZ    -140.6943
      XZZZ       0.0000   YZZZ       0.0000   ZZZZ     -85.6506
 -----------------------------------------------------------------
Archival summary:
1\1\TWL01\OPT\ProcedureUnspecified\BasisUnspecified\1l221\taweetha\TueAug2823:32:122018TueAug2823:32:122018\0\\#,OPT,ProcedureUnspecified,BasisUnspecified,\\0,1\I\C,1,2.1051\C,2,1.33228,1,125.604\H,3,1.08189,2,121.014,1,-180,0\Cl,3,1.73085,2,125.18,1,-0,0\Cl,2,1.7493,1,115.778,3,-180,0\\\@

 Total job time:  130.98s(wall), 130.51s(cpu) 
 Tue Aug 28 23:32:12 2018

        *************************************************************
        *                                                           *
        *  Thank you very much for using Q-Chem.  Have a nice day.  *
        *                                                           *
        *************************************************************


 
User input: 2 of 2 
 
Q-Chem Developer Version!
                  Welcome to Q-Chem
     A Quantum Leap Into The Future Of Chemistry


 Q-Chem 5.1, Q-Chem, Inc., Pleasanton, CA (2018)

 Yihan Shao,  Zhengting Gan,  E. Epifanovsky,  A. T. B. Gilbert,  M. Wormit,  
 J. Kussmann,  A. W. Lange,  A. Behn,  Jia Deng,  Xintian Feng,  D. Ghosh,  
 M. Goldey,  P. R. Horn,  L. D. Jacobson,  I. Kaliman,  T. Kus,  A. Landau,  
 Jie Liu,  E. I. Proynov,  R. M. Richard,  R. P. Steele,  E. J. Sundstrom,  
 H. L. Woodcock III,  P. M. Zimmerman,  D. Zuev,  B. Albrecht,  E. Alguire,  
 S. A. Baeppler,  D. Barton,  Z. Benda,  Y. A. Bernard,  E. J. Berquist,  
 K. B. Bravaya,  H. Burton,  D. Casanova,  Chun-Min Chang,  Yunqing Chen,  
 A. Chien,  K. D. Closser,  M. P. Coons,  S. Coriani,  S. Dasgupta,  
 A. L. Dempwolff,  M. Diedenhofen,  Hainam Do,  R. G. Edgar,  Po-Tung Fang,  
 S. Faraji,  S. Fatehi,  Qingguo Feng,  K. D. Fenk,  J. Fosso-Tande,  
 Qinghui Ge,  A. Ghysels,  G. Gidofalvi,  J. Gomes,  J. Gonthier,  A. Gunina,  
 D. Hait,  M. W. D. Hanson-Heine,  P. H. P. Harbach,  A. W. Hauser,  
 J. E. Herr,  E. G. Hohenstein,  Z. C. Holden,  Kerwin Hui,  B. C. Huynh,  
 T.-C. Jagau,  Hyunjun Ji,  B. Kaduk,  K. Khistyaev,  Jaehoon Kim,  
 P. Klunzinger,  K. Koh,  D. Kosenkov,  L. Koulias,  T. Kowalczyk,  
 C. M. Krauter,  A. Kunitsa,  Ka Un Lao,  A. Laurent,  K. V. Lawler,  
 Joonho Lee,  D. Lefrancois,  S. Lehtola,  D. S. Levine,  Yi-Pei Li,  
 You-Sheng Lin,  Fenglai Liu,  E. Livshits,  A. Luenser,  P. Manohar,  
 E. Mansoor,  S. F. Manzer,  Shan-Ping Mao,  Yuezhi Mao,  N. Mardirossian,  
 A. V. Marenich,  T. Markovich,  L. A. Martinez-Martinez,  S. A. Maurer,  
 N. J. Mayhall,  S. C. McKenzie,  J.-M. Mewes,  A. F. Morrison,  
 J. W. Mullinax,  K. Nanda,  T. S. Nguyen-Beck,  R. Olivares-Amaya,  
 J. A. Parkhill,  T. M. Perrine,  F. Plasser,  P. Pokhilko,  S. Prager,  
 A. Prociuk,  E. Ramos,  D. R. Rehn,  F. Rob,  M. Schneider,  N. Sergueev,  
 S. M. Sharada,  S. Sharma,  D. W. Small,  T. Stauch,  T. Stein,  
 Yu-Chuan Su,  A. J. W. Thom,  A. Tkatchenko,  T. Tsuchimochi,  N. M. Tubman,  
 L. Vogt,  M. L. Vidal,  O. Vydrov,  M. A. Watson,  J. Wenzel,  
 M. de Wergifosse,  T. A. Wesolowski,  A. White,  J. Witte,  A. Yamada,  
 Jun Yang,  K. Yao,  S. Yeganeh,  S. R. Yost,  Zhi-Qiang You,  A. Zech,  
 Igor Ying Zhang,  Xing Zhang,  Yan Zhao,  Ying Zhu,  B. R. Brooks,  
 G. K. L. Chan,  C. J. Cramer,  M. S. Gordon,  W. J. Hehre,  A. Klamt,  
 M. W. Schmidt,  C. D. Sherrill,  D. G. Truhlar,  A. Aspuru-Guzik,  R. Baer,  
 A. T. Bell,  N. A. Besley,  Jeng-Da Chai,  A. E. DePrince, III,  
 R. A. DiStasio Jr.,  A. Dreuw,  B. D. Dunietz,  T. R. Furlani,  
 Chao-Ping Hsu,  Yousung Jung,  Jing Kong,  D. S. Lambrecht,  WanZhen Liang,  
 C. Ochsenfeld,  V. A. Rassolov,  L. V. Slipchenko,  J. E. Subotnik,  
 T. Van Voorhis,  J. M. Herbert,  A. I. Krylov,  P. M. W. Gill,  M. Head-Gordon

 Contributors to earlier versions of Q-Chem not listed above: 
 R. D. Adamson,  B. Austin,  J. Baker,  G. J. O. Beran,  K. Brandhorst,  
 S. T. Brown,  E. F. C. Byrd,  A. K. Chakraborty,  C.-L. Cheng,  
 Siu Hung Chien,  D. M. Chipman,  D. L. Crittenden,  H. Dachsel,  
 R. J. Doerksen,  A. D. Dutoi,  L. Fusti-Molnar,  W. A. Goddard III,  
 A. Golubeva-Zadorozhnaya,  S. R. Gwaltney,  G. Hawkins,  A. Heyden,  
 S. Hirata,  G. Kedziora,  F. J. Keil,  C. Kelley,  Jihan Kim,  R. A. King,  
 R. Z. Khaliullin,  P. P. Korambath,  W. Kurlancheek,  A. M. Lee,  M. S. Lee,  
 S. V. Levchenko,  Ching Yeh Lin,  D. Liotard,  R. C. Lochan,  I. Lotan,  
 P. E. Maslen,  N. Nair,  D. P. O'Neill,  D. Neuhauser,  E. Neuscamman,  
 C. M. Oana,  R. Olson,  B. Peters,  R. Peverati,  P. A. Pieniazek,  
 Y. M. Rhee,  J. Ritchie,  M. A. Rohrdanz,  E. Rosta,  N. J. Russ,  
 H. F. Schaefer III,  N. E. Schultz,  N. Shenvi,  A. C. Simmonett,  A. Sodt,  
 D. Stuck,  K. S. Thanthiriwatte,  V. Vanovschi,  Tao Wang,  A. Warshel,  
 C. F. Williams,  Q. Wu,  X. Xu,  W. Zhang

 Please cite Q-Chem as follows:
 Y. Shao et al., Mol. Phys. 113, 184-215 (2015)
 DOI: 10.1080/00268976.2014.952696

 Q-Chem 5.1.1 for Intel X86 EM64T Linux

 Parts of Q-Chem use Armadillo 8.300.2 (Tropical Shenanigans).
 http://arma.sourceforge.net/

 Q-Chem begins on Tue Aug 28 23:32:12 2018  

Host: 
0

     Scratch files written to /scratch/taweetham/qchem28970//
The previous job contains 0 fragments, simply inherited here
Input Ideriv = 2
Curr. Ideriv = -1
Max.  Ideriv = 2

Checking the input file for inconsistencies... 	...done.

--------------------------------------------------------------
User input:
--------------------------------------------------------------

$molecule
read
$end

$rem
   SCF_GUESS 	READ
   JOB_TYPE 	FREQUENCY
   BASIS 	6-311++G**
   EXCHANGE 	B3LYP	
   SET_ITER 100

   SET_CONV 5
$end


--------------------------------------------------------------
 ----------------------------------------------------------------
             Standard Nuclear Orientation (Angstroms)
    I     Atom           X                Y                Z
 ----------------------------------------------------------------
    1      I       1.0950146671    -0.5990798013    -0.0000000000
    2      C      -0.4904267381     0.7857730241    -0.0000000000
    3      C      -1.7871891308     0.4802070023     0.0000000000
    4      H      -2.5424280800     1.2548679166     0.0000000000
    5      Cl     -2.4333542314    -1.1255086127     0.0000000000
    6      Cl     -0.0270960078     2.4725957534    -0.0000000000
 ----------------------------------------------------------------
 Molecular Point Group                 Cs    NOp =  2
 Largest Abelian Subgroup              Cs    NOp =  2
 Nuclear Repulsion Energy =   584.1494630824 hartrees
 There are       50 alpha and       50 beta electrons
 Requested basis set is 6-311++G(d,p)
 There are 67 shells and 173 basis functions

 Total QAlloc Memory Limit   2000 MB
 Mega-Array Size       188 MB
 MEM_STATIC part       192 MB

                       Distance Matrix (Angstroms)
             I (  1)   C (  2)   C (  3)   H (  4)   Cl(  5)
   C (  2)  2.105099
   C (  3)  3.077655  1.332277
   H (  4)  4.082660  2.104937  1.081890
   Cl(  5)  3.567424  2.725429  1.730853  2.382874
   Cl(  6)  3.270218  1.749299  2.658485  2.794594  4.328560

 A cutoff of  1.0D-11 yielded   1844 shell pairs
 There are     13174 function pairs (     14619 Cartesian)
 Smallest overlap matrix eigenvalue = 4.51E-05
 Guess MOs from SCF MO coefficient file

 -----------------------------------------------------------------------
  General SCF calculation program by
  Eric Jon Sundstrom, Paul Horn, Yuezhi Mao, Dmitri Zuev, Alec White,
  David Stuck, Shaama M.S., Shane Yost, Joonho Lee, David Small,
  Daniel Levine, Susi Lehtola, Hugh Burton, Evgeny Epifanovsky
 -----------------------------------------------------------------------
 Exchange:     0.2000 Hartree-Fock + 0.0800 Slater + 0.7200 B88
 Correlation:  0.1900 VWN1RPA + 0.8100 LYP
 Using SG-1 standard quadrature grid
 A restricted SCF calculation will be
 performed using DIIS
 SCF converges when DIIS error is below 1.0e-08
 ---------------------------------------
  Cycle       Energy         DIIS error
 ---------------------------------------
    1   -7916.7658235142      2.85e-04  
    2   -7916.7662170226      2.80e-05  
    3   -7916.7662202912      2.00e-05  
    4   -7916.7662216094      9.21e-06  
    5   -7916.7662218282      4.62e-06  
    6   -7916.7662219066      1.01e-06  
    7   -7916.7662219096      1.49e-07  
    8   -7916.7662219095      8.36e-08  
    9   -7916.7662219096      2.31e-08  
   10   -7916.7662219096      4.02e-09  Convergence criterion met
 ---------------------------------------
 SCF time:   CPU 25.28s  wall 25.00s 
 SCF   energy in the final basis set =    -7916.7662219096
 Total energy in the final basis set =    -7916.7662219096

 --------------------------------------------------------------
             Orbital Energies (a.u.) and Symmetries
 --------------------------------------------------------------

 Alpha MOs, Restricted
 -- Occupied --                  
******* -176.32 -165.73 -165.72 -165.72 -101.58 -101.58  -35.82
  1 A'    2 A'    3 A'    1 A"    4 A'    5 A'    6 A'    7 A'                 
-31.313 -31.306 -31.306 -22.963 -22.961 -22.961 -22.957 -22.957
  8 A'    2 A"    9 A'   10 A'    3 A"   11 A'   12 A'    4 A"                 
-10.295 -10.263  -9.498  -9.495  -7.263  -7.260  -7.252  -7.252
 13 A'   14 A'   15 A'   16 A'   17 A'   18 A'    5 A"   19 A'                 
 -7.250  -7.250  -6.368  -4.781  -4.766  -4.765  -2.047  -2.042
  6 A"   20 A'   21 A'   22 A'    7 A"   23 A'   24 A'    8 A"                 
 -2.042  -2.028  -2.028  -0.922  -0.884  -0.762  -0.686  -0.569
 25 A'    9 A"   26 A'   27 A'   28 A'   29 A'   30 A'   31 A'                 
 -0.511  -0.476  -0.420  -0.405  -0.368  -0.343  -0.342  -0.304
 32 A'   33 A'   10 A"   34 A'   11 A"   35 A'   36 A'   12 A"                 
 -0.283  -0.262
 37 A'   13 A"                                                                 
 -- Virtual --                   
 -0.070  -0.045  -0.026  -0.003   0.020   0.039   0.049   0.057
 38 A'   14 A"   39 A'   40 A'   41 A'   42 A'   43 A'   15 A"                 
  0.078   0.082   0.084   0.100   0.106   0.108   0.113   0.123
 44 A'   16 A"   45 A'   46 A'   17 A"   47 A'   48 A'   18 A"                 
  0.131   0.146   0.157   0.177   0.196   0.217   0.239   0.243
 49 A'   50 A'   51 A'   52 A'   53 A'   54 A'   19 A"   55 A'                 
  0.275   0.321   0.376   0.388   0.392   0.405   0.417   0.436
 56 A'   57 A'   58 A'   20 A"   59 A'   21 A"   60 A'   61 A'                 
  0.444   0.447   0.458   0.468   0.480   0.523   0.538   0.574
 62 A'   22 A"   23 A"   63 A'   64 A'   65 A'   24 A"   25 A"                 
  0.578   0.625   0.660   0.697   0.726   0.776   0.777   0.807
 66 A'   67 A'   68 A'   69 A'   70 A'   26 A"   71 A'   27 A"                 
  0.821   0.839   0.853   0.872   0.911   0.929   0.961   1.041
 72 A'   28 A"   29 A"   73 A'   74 A'   75 A'   76 A'   77 A'                 
  1.082   1.117   1.119   1.149   1.258   1.332   1.388   1.413
 78 A'   79 A'   30 A"   80 A'   31 A"   32 A"   81 A'   82 A'                 
  1.460   1.520   1.567   1.626   1.799   1.808   1.912   1.971
 33 A"   83 A'   84 A'   85 A'   86 A'   34 A"   87 A'   35 A"                 
  2.122   2.203   2.234   2.252   2.290   2.342   2.453   2.462
 88 A'   89 A'   36 A"   37 A"   90 A'   91 A'   92 A'   93 A'                 
  2.604   2.638   2.647   2.823   2.940   3.206   3.284   3.719
 94 A'   95 A'   38 A"   39 A"   96 A'   97 A'   98 A'   99 A'                 
  3.949   3.977   4.006   4.096   4.239   4.407   5.997   6.051
 40 A"  100 A'   41 A"  101 A'  102 A'  103 A'   42 A"  104 A'                 
  6.081   9.686   9.761  23.364  24.100  25.772  25.808  25.866
105 A'  106 A'  107 A'  108 A'  109 A'   43 A"   44 A"  110 A'                 
 25.936  26.318  26.410  27.849  28.337  28.376  28.381  28.521
111 A'  112 A'  113 A'  114 A'   45 A"  115 A'  116 A'   46 A"                 
 28.534  28.545  28.592  28.685 127.879 127.909 127.929 151.645
117 A'   47 A"  118 A'  119 A'   48 A"  120 A'  121 A'  122 A'                 
215.667 215.7491901.807
123 A'  124 A'  125 A'                                                         

 Beta MOs, Restricted
 -- Occupied --                  
******* -176.32 -165.73 -165.72 -165.72 -101.58 -101.58  -35.82
  1 A'    2 A'    3 A'    1 A"    4 A'    5 A'    6 A'    7 A'                 
-31.313 -31.306 -31.306 -22.963 -22.961 -22.961 -22.957 -22.957
  8 A'    2 A"    9 A'   10 A'    3 A"   11 A'   12 A'    4 A"                 
-10.295 -10.263  -9.498  -9.495  -7.263  -7.260  -7.252  -7.252
 13 A'   14 A'   15 A'   16 A'   17 A'   18 A'    5 A"   19 A'                 
 -7.250  -7.250  -6.368  -4.781  -4.766  -4.765  -2.047  -2.042
  6 A"   20 A'   21 A'   22 A'    7 A"   23 A'   24 A'    8 A"                 
 -2.042  -2.028  -2.028  -0.922  -0.884  -0.762  -0.686  -0.569
 25 A'    9 A"   26 A'   27 A'   28 A'   29 A'   30 A'   31 A'                 
 -0.511  -0.476  -0.420  -0.405  -0.368  -0.343  -0.342  -0.304
 32 A'   33 A'   10 A"   34 A'   11 A"   35 A'   36 A'   12 A"                 
 -0.283  -0.262
 37 A'   13 A"                                                                 
 -- Virtual --                   
 -0.070  -0.045  -0.026  -0.003   0.020   0.039   0.049   0.057
 38 A'   14 A"   39 A'   40 A'   41 A'   42 A'   43 A'   15 A"                 
  0.078   0.082   0.084   0.100   0.106   0.108   0.113   0.123
 44 A'   16 A"   45 A'   46 A'   17 A"   47 A'   48 A'   18 A"                 
  0.131   0.146   0.157   0.177   0.196   0.217   0.239   0.243
 49 A'   50 A'   51 A'   52 A'   53 A'   54 A'   19 A"   55 A'                 
  0.275   0.321   0.376   0.388   0.392   0.405   0.417   0.436
 56 A'   57 A'   58 A'   20 A"   59 A'   21 A"   60 A'   61 A'                 
  0.444   0.447   0.458   0.468   0.480   0.523   0.538   0.574
 62 A'   22 A"   23 A"   63 A'   64 A'   65 A'   24 A"   25 A"                 
  0.578   0.625   0.660   0.697   0.726   0.776   0.777   0.807
 66 A'   67 A'   68 A'   69 A'   70 A'   26 A"   71 A'   27 A"                 
  0.821   0.839   0.853   0.872   0.911   0.929   0.961   1.041
 72 A'   28 A"   29 A"   73 A'   74 A'   75 A'   76 A'   77 A'                 
  1.082   1.117   1.119   1.149   1.258   1.332   1.388   1.413
 78 A'   79 A'   30 A"   80 A'   31 A"   32 A"   81 A'   82 A'                 
  1.460   1.520   1.567   1.626   1.799   1.808   1.912   1.971
 33 A"   83 A'   84 A'   85 A'   86 A'   34 A"   87 A'   35 A"                 
  2.122   2.203   2.234   2.252   2.290   2.342   2.453   2.462
 88 A'   89 A'   36 A"   37 A"   90 A'   91 A'   92 A'   93 A'                 
  2.604   2.638   2.647   2.823   2.940   3.206   3.284   3.719
 94 A'   95 A'   38 A"   39 A"   96 A'   97 A'   98 A'   99 A'                 
  3.949   3.977   4.006   4.096   4.239   4.407   5.997   6.051
 40 A"  100 A'   41 A"  101 A'  102 A'  103 A'   42 A"  104 A'                 
  6.081   9.686   9.761  23.364  24.100  25.772  25.808  25.866
105 A'  106 A'  107 A'  108 A'  109 A'   43 A"   44 A"  110 A'                 
 25.936  26.318  26.410  27.849  28.337  28.376  28.381  28.521
111 A'  112 A'  113 A'  114 A'   45 A"  115 A'  116 A'   46 A"                 
 28.534  28.545  28.592  28.685 127.879 127.909 127.929 151.645
117 A'   47 A"  118 A'  119 A'   48 A"  120 A'  121 A'  122 A'                 
215.667 215.7491901.807
123 A'  124 A'  125 A'                                                         
 --------------------------------------------------------------

          Ground-State Mulliken Net Atomic Charges

     Atom                 Charge (a.u.)
  ----------------------------------------
      1 I                     0.156673
      2 C                    -0.210030
      3 C                    -0.714085
      4 H                     0.188597
      5 Cl                    0.272415
      6 Cl                    0.306429
  ----------------------------------------
  Sum of atomic charges =     0.000000

 -----------------------------------------------------------------
                    Cartesian Multipole Moments
 -----------------------------------------------------------------
    Charge (ESU x 10^10)
                -0.0000
    Dipole Moment (Debye)
         X      -0.3628      Y       0.1807      Z      -0.0000
       Tot       0.4053
    Quadrupole Moments (Debye-Ang)
        XX     -62.0821     XY      -3.6311     YY     -64.0074
        XZ      -0.0000     YZ      -0.0000     ZZ     -66.9299
    Octopole Moments (Debye-Ang^2)
       XXX      41.7366    XXY      -7.0515    XYY      14.3139
       YYY     -23.9611    XXZ      -0.0000    XYZ      -0.0000
       YYZ      -0.0000    XZZ      14.9491    YZZ      -8.3012
       ZZZ      -0.0000
    Hexadecapole Moments (Debye-Ang^3)
      XXXX    -846.5516   XXXY     -46.1246   XXYY    -244.9290
      XYYY     -11.3097   YYYY    -695.3298   XXXZ       0.0000
      XXYZ       0.0000   XYYZ      -0.0000   YYYZ      -0.0000
      XXZZ    -163.5257   XYZZ      -6.7483   YYZZ    -140.4137
      XZZZ      -0.0000   YZZZ       0.0000   ZZZZ     -85.6496
 -----------------------------------------------------------------
 Calculating MO derivatives via CPSCF
   1         3          18      0.133070    0.037229
   2         3          18      0.016351    0.004772
   3         3          18      0.001821    0.000594
   4        18           3      0.000113    0.000058
   5        21           0      0.000000    0.000000    Roots Converged
 Time for AOints: 11.9 s (CPU) 11.9 s (wall)
 ------------------------------------------------------------------------------
                     AOints        : Timing summary (seconds)
 ------------------------------------------------------------------------------
     job step          cpu (% of tot)      sys (% of tot)     wall (% of tot)
 ------------------------------------------------------------------------------
  cpscf_lag         0.1006E+03 (55.1)   0.1290E-03 (20.4)   0.1010E+03 (55.1)
  iterzp            0.6985E+02 (38.3)   0.5030E-03 (79.5)   0.7005E+02 (38.2)
  make_fx           0.0000E+00 ( 0.0)   0.0000E+00 ( 0.0)   0.0000E+00 ( 0.0)
  AOints            0.1186E+02 ( 6.5)   0.0000E+00 ( 0.0)   0.1188E+02 ( 6.5)
 ------------------------------------------------------------------------------
   Grand Totals     0.1825E+03          0.6330E-03          0.1832E+03
 ------------------------------------------------------------------------------
 Calculating analytic Hessian of the SCF energy
 Polarizability Matrix (a.u.)
            1           2           3
    1 -94.0780114  -3.1896394   0.0000000
    2  -3.1896394 -90.2437245   0.0000000
    3   0.0000000   0.0000000 -47.9787478

 Direct stationary perturbation theory relativistic correction:

 rels  =      98.522052027215
 relv  =    -327.115870953970
 rel2e =      43.075094556344
 E_rel =    -185.518724370410

 Hessian of the SCF Energy
            1           2           3           4           5           6
    1   0.0670600  -0.0537789  -0.0000000  -0.0396670   0.0256955   0.0000000
    2  -0.0537789   0.0806638  -0.0000000   0.0362156  -0.0504140  -0.0000000
    3  -0.0000000  -0.0000000   0.0057407   0.0000000   0.0000000  -0.0152378
    4  -0.0396670   0.0362156   0.0000000   0.6133995   0.1084963  -0.0000000
    5   0.0256955  -0.0504140   0.0000000   0.1084963   0.2998835  -0.0000000
    6   0.0000000  -0.0000000  -0.0152378  -0.0000000  -0.0000000   0.0665528
    7  -0.0219261   0.0070646   0.0000000  -0.5013788  -0.0941255  -0.0000000
    8   0.0213779  -0.0047841  -0.0000000  -0.0807031  -0.0873635   0.0000000
    9  -0.0000000   0.0000000   0.0039538  -0.0000000   0.0000000  -0.0435317
   10  -0.0019354  -0.0004383  -0.0000000  -0.0170595   0.0188085   0.0000000
   11  -0.0022468   0.0007539   0.0000000  -0.0061932   0.0063088  -0.0000000
   12  -0.0000000   0.0000000   0.0044896  -0.0000000  -0.0000000   0.0079614
   13  -0.0041725  -0.0026577  -0.0000000  -0.0103613  -0.0310358   0.0000000
   14   0.0016256   0.0020493  -0.0000000  -0.0120378  -0.0227256   0.0000000
   15   0.0000000  -0.0000000  -0.0017856   0.0000000   0.0000000   0.0033538
   16   0.0006409   0.0135946  -0.0000000  -0.0449329  -0.0278390  -0.0000000
   17   0.0073267  -0.0282690   0.0000000  -0.0457778  -0.1456893  -0.0000000
   18  -0.0000000   0.0000000   0.0028393   0.0000000  -0.0000000  -0.0190985
            7           8           9          10          11          12
    1  -0.0219261   0.0213779  -0.0000000  -0.0019354  -0.0022468  -0.0000000
    2   0.0070646  -0.0047841   0.0000000  -0.0004383   0.0007539   0.0000000
    3   0.0000000  -0.0000000   0.0039538  -0.0000000   0.0000000   0.0044896
    4  -0.5013788  -0.0807031  -0.0000000  -0.0170595  -0.0061932  -0.0000000
    5  -0.0941255  -0.0873635   0.0000000   0.0188085   0.0063088  -0.0000000
    6  -0.0000000   0.0000000  -0.0435317   0.0000000  -0.0000000   0.0079614
    7   0.7815372  -0.0188442   0.0000000  -0.1978950   0.1570913   0.0000000
    8  -0.0188442   0.4707896  -0.0000000   0.1516020  -0.1914023   0.0000000
    9   0.0000000  -0.0000000   0.0853902   0.0000000   0.0000000  -0.0314878
   10  -0.1978950   0.1516020   0.0000000   0.2101343  -0.1519604  -0.0000000
   11   0.1570913  -0.1914023   0.0000000  -0.1519604   0.2092636   0.0000000
   12   0.0000000   0.0000000  -0.0314878  -0.0000000   0.0000000   0.0194975
   13  -0.0524567  -0.0418199  -0.0000000   0.0064841   0.0057934   0.0000000
   14  -0.0402378  -0.1605954   0.0000000  -0.0179495  -0.0249536  -0.0000000
   15  -0.0000000  -0.0000000  -0.0191133  -0.0000000  -0.0000000   0.0031954
   16  -0.0078807  -0.0316128   0.0000000   0.0002715  -0.0024843   0.0000000
   17  -0.0109485  -0.0266443   0.0000000  -0.0000624   0.0000296   0.0000000
   18  -0.0000000   0.0000000   0.0047888   0.0000000   0.0000000  -0.0036560
           13          14          15          16          17          18
    1  -0.0041725   0.0016256   0.0000000   0.0006409   0.0073267  -0.0000000
    2  -0.0026577   0.0020493  -0.0000000   0.0135946  -0.0282690   0.0000000
    3  -0.0000000  -0.0000000  -0.0017856  -0.0000000   0.0000000   0.0028393
    4  -0.0103613  -0.0120378   0.0000000  -0.0449329  -0.0457778   0.0000000
    5  -0.0310358  -0.0227256   0.0000000  -0.0278390  -0.1456893  -0.0000000
    6   0.0000000   0.0000000   0.0033538  -0.0000000  -0.0000000  -0.0190985
    7  -0.0524567  -0.0402378  -0.0000000  -0.0078807  -0.0109485  -0.0000000
    8  -0.0418199  -0.1605954  -0.0000000  -0.0316128  -0.0266443   0.0000000
    9  -0.0000000   0.0000000  -0.0191133   0.0000000   0.0000000   0.0047888
   10   0.0064841  -0.0179495  -0.0000000   0.0002715  -0.0000624   0.0000000
   11   0.0057934  -0.0249536  -0.0000000  -0.0024843   0.0000296   0.0000000
   12   0.0000000  -0.0000000   0.0031954   0.0000000   0.0000000  -0.0036560
   13   0.0635048   0.0721771  -0.0000000  -0.0029983  -0.0024571  -0.0000000
   14   0.0721771   0.2075229  -0.0000000  -0.0035776  -0.0012976  -0.0000000
   15  -0.0000000  -0.0000000   0.0090212  -0.0000000  -0.0000000   0.0053285
   16  -0.0029983  -0.0035776  -0.0000000   0.0548995   0.0519191   0.0000000
   17  -0.0024571  -0.0012976  -0.0000000   0.0519191   0.2018706   0.0000000
   18  -0.0000000  -0.0000000   0.0053285   0.0000000   0.0000000   0.0097978
 Gradient time:  CPU 239.76 s  wall 240.49 s
 **********************************************************************
 **                                                                  **
 **                       VIBRATIONAL ANALYSIS                       **
 **                       --------------------                       **
 **                                                                  **
 **        VIBRATIONAL FREQUENCIES (CM**-1) AND NORMAL MODES         **
 **     FORCE CONSTANTS (mDYN/ANGSTROM) AND REDUCED MASSES (AMU)     **
 **                  INFRARED INTENSITIES (KM/MOL)                   **
 **                                                                  **
 **********************************************************************


 Mode:                 1                      2                      3
 Frequency:       118.41                 201.19                 206.59
 Force Cnst:      0.3274                 0.1564                 0.8995
 Red. Mass:      39.6302                 6.5572                35.7711
 IR Active:          YES                    YES                    YES
 IR Intens:        0.308                  0.193                  0.706
 Raman Active:       YES                    YES                    YES
               X      Y      Z        X      Y      Z        X      Y      Z
 I         -0.297 -0.040 -0.000    0.000 -0.000  0.004   -0.107  0.247  0.000
 C          0.121  0.256  0.000    0.000  0.000  0.292   -0.162 -0.202  0.000
 C          0.166  0.080 -0.000    0.000  0.000  0.516   -0.174 -0.184  0.000
 H         -0.069 -0.152 -0.000   -0.000 -0.000  0.774   -0.200 -0.208  0.000
 Cl         0.808 -0.190  0.000    0.000  0.000 -0.165   -0.120 -0.281 -0.000
 Cl         0.172  0.222  0.000   -0.000  0.000 -0.149    0.628 -0.476 -0.000
 TransDip  -0.017  0.006 -0.000    0.000  0.000  0.014    0.002  0.027  0.000

 Mode:                 4                      5                      6
 Frequency:       365.09                 402.55                 414.70
 Force Cnst:      2.1126                 0.4423                 0.8303
 Red. Mass:      26.9007                 4.6330                 8.1938
 IR Active:          YES                    YES                    YES
 IR Intens:        0.178                  9.691                  8.595
 Raman Active:       YES                    YES                    YES
               X      Y      Z        X      Y      Z        X      Y      Z
 I          0.011 -0.039 -0.000   -0.000  0.000 -0.017   -0.058  0.040  0.000
 C          0.041  0.237  0.000    0.000 -0.000  0.526    0.479 -0.177 -0.000
 C          0.079 -0.236 -0.000    0.000 -0.000 -0.211    0.504 -0.215  0.000
 H         -0.085 -0.392 -0.000    0.000 -0.000 -0.823    0.644 -0.088  0.000
 Cl        -0.338 -0.435  0.000   -0.000  0.000  0.015   -0.077  0.018 -0.000
 Cl         0.259  0.589 -0.000   -0.000 -0.000 -0.039   -0.066 -0.027  0.000
 TransDip  -0.012 -0.006 -0.000    0.000 -0.000 -0.100    0.064 -0.069  0.000

 Mode:                 7                      8                      9
 Frequency:       798.62                 811.90                 851.37
 Force Cnst:      4.7266                 0.5179                 2.9244
 Red. Mass:      12.5781                 1.3334                 6.8477
 IR Active:          YES                    YES                    YES
 IR Intens:      134.147                 24.876                 84.728
 Raman Active:       YES                    YES                    YES
               X      Y      Z        X      Y      Z        X      Y      Z
 I          0.005 -0.007 -0.000    0.000 -0.000  0.001    0.003 -0.007 -0.000
 C          0.207  0.618 -0.000   -0.000  0.000  0.064   -0.146  0.493 -0.000
 C          0.202  0.559  0.000    0.000 -0.000 -0.159    0.113 -0.453  0.000
 H         -0.003  0.365 -0.000    0.000 -0.000  0.985   -0.135 -0.696 -0.000
 Cl        -0.086 -0.204 -0.000   -0.000 -0.000  0.007    0.003  0.103 -0.000
 Cl        -0.071 -0.186  0.000   -0.000 -0.000 -0.007    0.002 -0.072  0.000
 TransDip   0.141  0.343 -0.000   -0.000  0.000  0.160   -0.238  0.173 -0.000

 Mode:                10                     11                     12
 Frequency:      1269.45                1605.47                3206.54
 Force Cnst:      1.0675                13.7736                 6.6133
 Red. Mass:       1.1243                 9.0696                 1.0917
 IR Active:          YES                    YES                    YES
 IR Intens:       11.483                  3.862                 12.770
 Raman Active:       YES                    YES                    YES
               X      Y      Z        X      Y      Z        X      Y      Z
 I          0.000 -0.000 -0.000    0.001 -0.001 -0.000    0.000 -0.000 -0.000
 C         -0.080  0.032 -0.000   -0.575 -0.161  0.000    0.005  0.002  0.000
 C          0.001 -0.052  0.000    0.576  0.208 -0.000   -0.065  0.058 -0.000
 H          0.730  0.676 -0.000   -0.026 -0.516  0.000    0.706 -0.703 -0.000
 Cl         0.005 -0.011 -0.000   -0.009 -0.011 -0.000    0.000 -0.000  0.000
 Cl         0.001  0.000 -0.000    0.006  0.012 -0.000    0.000 -0.000 -0.000
 TransDip  -0.107  0.018 -0.000    0.005  0.063 -0.000    0.112  0.023  0.000

 STANDARD THERMODYNAMIC QUANTITIES AT   298.15 K  AND     1.00 ATM

   This Molecule has  0 Imaginary Frequencies
   Zero point vibrational energy:       14.656 kcal/mol

   Atom    1 Element I  Has Mass  126.90440
   Atom    2 Element C  Has Mass   12.00000
   Atom    3 Element C  Has Mass   12.00000
   Atom    4 Element H  Has Mass    1.00783
   Atom    5 Element Cl Has Mass   34.96885
   Atom    6 Element Cl Has Mass   34.96885
   Molecular Mass:   221.849930 amu
   Principal axes and moments of inertia in amu*Bohr^2:
                             1           2           3
    Eigenvalues --     1122.04594  1446.56553  2568.61147
          X               0.99729     0.07355     0.00000
          Y              -0.07355     0.99729     0.00000
          Z              -0.00000    -0.00000     1.00000
   Rotational Symmetry Number is   1
   The Molecule is an Asymmetric Top
   Translational Enthalpy:        0.889 kcal/mol
   Rotational Enthalpy:           0.889 kcal/mol
   Vibrational Enthalpy:         16.533 kcal/mol
   gas constant (RT):             0.592 kcal/mol
   Translational Entropy:        42.093  cal/mol.K
   Rotational Entropy:           29.812  cal/mol.K
   Vibrational Entropy:          10.900  cal/mol.K

   Total Enthalpy:               18.903 kcal/mol
   Total Entropy:                82.805  cal/mol.K

 ======================================================================

 STANDARD THERMODYNAMIC QUANTITIES FOR ANHARMONIC VIBRATION -- TOSH

   Zero point vibrational energy: ************ kcal/mol

   Vibrational Enthalpy:       Infinity kcal/mol
   Vibrational Entropy:             NaN  cal/mol.K

   Total Enthalpy:             Infinity kcal/mol
   Total Entropy:                   NaN  cal/mol.K

 ======================================================================

 STANDARD THERMODYNAMIC QUANTITIES FOR ANHARMONIC VIBRATION -- VPT2

   Zero point vibrational energy: ************ kcal/mol

   Vibrational Enthalpy:       Infinity kcal/mol
   Vibrational Entropy:             NaN  cal/mol.K

   Total Enthalpy:             Infinity kcal/mol
   Total Entropy:                   NaN  cal/mol.K

 ======================================================================

Archival summary:
1\1\TWL01\FREQ\ProcedureUnspecified\BasisUnspecified\1l221\taweetha\TueAug2823:36:392018TueAug2823:36:392018\0\\#,FREQ,ProcedureUnspecified,BasisUnspecified,\\0,1\I\C,1,2.1051\C,2,1.33228,1,125.604\H,3,1.08189,2,121.014,1,180,0\Cl,3,1.73085,2,125.18,1,-0,0\Cl,2,1.7493,1,115.778,3,180,0\\\@

 Total job time:  266.08s(wall), 265.15s(cpu) 
 Tue Aug 28 23:36:39 2018

        *************************************************************
        *                                                           *
        *  Thank you very much for using Q-Chem.  Have a nice day.  *
        *                                                           *
        *************************************************************
