# Supplementary material for: Geometric and energetic data from ab initio calculations of haloethene, haloimine, halomethylenephosphine, haloiminophosphine, halodiazene, halodiphosphene and halocyclopropane
Source: Data Brief. 2019 Nov 2;27:104738. doi: 10.1016/j.dib.2019.104738 (PMC6861602; doi:10.1016/j.dib.2019.104738)
Supplement: Multimedia component 2 [file mmc2.zip › CC/B3LYP/ClHCCII.out]

Q-Chem Developer Version!
                  Welcome to Q-Chem
     A Quantum Leap Into The Future Of Chemistry


 Q-Chem 5.1, Q-Chem, Inc., Pleasanton, CA (2018)

 Yihan Shao,  Zhengting Gan,  E. Epifanovsky,  A. T. B. Gilbert,  M. Wormit,  
 J. Kussmann,  A. W. Lange,  A. Behn,  Jia Deng,  Xintian Feng,  D. Ghosh,  
 M. Goldey,  P. R. Horn,  L. D. Jacobson,  I. Kaliman,  T. Kus,  A. Landau,  
 Jie Liu,  E. I. Proynov,  R. M. Richard,  R. P. Steele,  E. J. Sundstrom,  
 H. L. Woodcock III,  P. M. Zimmerman,  D. Zuev,  B. Albrecht,  E. Alguire,  
 S. A. Baeppler,  D. Barton,  Z. Benda,  Y. A. Bernard,  E. J. Berquist,  
 K. B. Bravaya,  H. Burton,  D. Casanova,  Chun-Min Chang,  Yunqing Chen,  
 A. Chien,  K. D. Closser,  M. P. Coons,  S. Coriani,  S. Dasgupta,  
 A. L. Dempwolff,  M. Diedenhofen,  Hainam Do,  R. G. Edgar,  Po-Tung Fang,  
 S. Faraji,  S. Fatehi,  Qingguo Feng,  K. D. Fenk,  J. Fosso-Tande,  
 Qinghui Ge,  A. Ghysels,  G. Gidofalvi,  J. Gomes,  J. Gonthier,  A. Gunina,  
 D. Hait,  M. W. D. Hanson-Heine,  P. H. P. Harbach,  A. W. Hauser,  
 J. E. Herr,  E. G. Hohenstein,  Z. C. Holden,  Kerwin Hui,  B. C. Huynh,  
 T.-C. Jagau,  Hyunjun Ji,  B. Kaduk,  K. Khistyaev,  Jaehoon Kim,  
 P. Klunzinger,  K. Koh,  D. Kosenkov,  L. Koulias,  T. Kowalczyk,  
 C. M. Krauter,  A. Kunitsa,  Ka Un Lao,  A. Laurent,  K. V. Lawler,  
 Joonho Lee,  D. Lefrancois,  S. Lehtola,  D. S. Levine,  Yi-Pei Li,  
 You-Sheng Lin,  Fenglai Liu,  E. Livshits,  A. Luenser,  P. Manohar,  
 E. Mansoor,  S. F. Manzer,  Shan-Ping Mao,  Yuezhi Mao,  N. Mardirossian,  
 A. V. Marenich,  T. Markovich,  L. A. Martinez-Martinez,  S. A. Maurer,  
 N. J. Mayhall,  S. C. McKenzie,  J.-M. Mewes,  A. F. Morrison,  
 J. W. Mullinax,  K. Nanda,  T. S. Nguyen-Beck,  R. Olivares-Amaya,  
 J. A. Parkhill,  T. M. Perrine,  F. Plasser,  P. Pokhilko,  S. Prager,  
 A. Prociuk,  E. Ramos,  D. R. Rehn,  F. Rob,  M. Schneider,  N. Sergueev,  
 S. M. Sharada,  S. Sharma,  D. W. Small,  T. Stauch,  T. Stein,  
 Yu-Chuan Su,  A. J. W. Thom,  A. Tkatchenko,  T. Tsuchimochi,  N. M. Tubman,  
 L. Vogt,  M. L. Vidal,  O. Vydrov,  M. A. Watson,  J. Wenzel,  
 M. de Wergifosse,  T. A. Wesolowski,  A. White,  J. Witte,  A. Yamada,  
 Jun Yang,  K. Yao,  S. Yeganeh,  S. R. Yost,  Zhi-Qiang You,  A. Zech,  
 Igor Ying Zhang,  Xing Zhang,  Yan Zhao,  Ying Zhu,  B. R. Brooks,  
 G. K. L. Chan,  C. J. Cramer,  M. S. Gordon,  W. J. Hehre,  A. Klamt,  
 M. W. Schmidt,  C. D. Sherrill,  D. G. Truhlar,  A. Aspuru-Guzik,  R. Baer,  
 A. T. Bell,  N. A. Besley,  Jeng-Da Chai,  A. E. DePrince, III,  
 R. A. DiStasio Jr.,  A. Dreuw,  B. D. Dunietz,  T. R. Furlani,  
 Chao-Ping Hsu,  Yousung Jung,  Jing Kong,  D. S. Lambrecht,  WanZhen Liang,  
 C. Ochsenfeld,  V. A. Rassolov,  L. V. Slipchenko,  J. E. Subotnik,  
 T. Van Voorhis,  J. M. Herbert,  A. I. Krylov,  P. M. W. Gill,  M. Head-Gordon

 Contributors to earlier versions of Q-Chem not listed above: 
 R. D. Adamson,  B. Austin,  J. Baker,  G. J. O. Beran,  K. Brandhorst,  
 S. T. Brown,  E. F. C. Byrd,  A. K. Chakraborty,  C.-L. Cheng,  
 Siu Hung Chien,  D. M. Chipman,  D. L. Crittenden,  H. Dachsel,  
 R. J. Doerksen,  A. D. Dutoi,  L. Fusti-Molnar,  W. A. Goddard III,  
 A. Golubeva-Zadorozhnaya,  S. R. Gwaltney,  G. Hawkins,  A. Heyden,  
 S. Hirata,  G. Kedziora,  F. J. Keil,  C. Kelley,  Jihan Kim,  R. A. King,  
 R. Z. Khaliullin,  P. P. Korambath,  W. Kurlancheek,  A. M. Lee,  M. S. Lee,  
 S. V. Levchenko,  Ching Yeh Lin,  D. Liotard,  R. C. Lochan,  I. Lotan,  
 P. E. Maslen,  N. Nair,  D. P. O'Neill,  D. Neuhauser,  E. Neuscamman,  
 C. M. Oana,  R. Olson,  B. Peters,  R. Peverati,  P. A. Pieniazek,  
 Y. M. Rhee,  J. Ritchie,  M. A. Rohrdanz,  E. Rosta,  N. J. Russ,  
 H. F. Schaefer III,  N. E. Schultz,  N. Shenvi,  A. C. Simmonett,  A. Sodt,  
 D. Stuck,  K. S. Thanthiriwatte,  V. Vanovschi,  Tao Wang,  A. Warshel,  
 C. F. Williams,  Q. Wu,  X. Xu,  W. Zhang

 Please cite Q-Chem as follows:
 Y. Shao et al., Mol. Phys. 113, 184-215 (2015)
 DOI: 10.1080/00268976.2014.952696

 Q-Chem 5.1.1 for Intel X86 EM64T Linux

 Parts of Q-Chem use Armadillo 8.300.2 (Tropical Shenanigans).
 http://arma.sourceforge.net/

 Q-Chem begins on Tue Aug 28 18:55:20 2018  

Host: 
0

     Scratch files written to /scratch/taweetham/qchem22406//
Input Ideriv = 2
Curr. Ideriv = -1
Max.  Ideriv = 2

Checking the input file for inconsistencies... 	...done.

--------------------------------------------------------------
User input:
--------------------------------------------------------------
inp/ClIHI.inp
$molecule
0	1
  Cl   -1.5983871    1.3294370   -0.0000000
  I    1.8304409    1.7207407   -0.0000000
  H   -1.1199442   -1.0843531    0.0000000
  I    1.8140455   -1.8989036   -0.0000000
  C   -0.6104391   -0.1264217   -0.0000000
  C    0.7269555   -0.0889260   -0.0000000
$end
$rem
   JOB_TYPE		OPTIMIZATION
   BASIS		6-311++G**
   EXCHANGE		B3LYP
$end

--------------------------------------------------------------
 ----------------------------------------------------------------
             Standard Nuclear Orientation (Angstroms)
    I     Atom           X                Y                Z
 ----------------------------------------------------------------
    1      Cl     -2.0499504112    -2.2998220287    -0.0000000000
    2      I      -1.3760149941     1.0848184386     0.0000000000
    3      H       0.3946868132    -2.5809609567    -0.0000000000
    4      I       2.0658958240    -0.0356027267    -0.0000000000
    5      C      -0.3620181572    -1.8033842068    -0.0000000000
    6      C       0.0104825226    -0.5183653404    -0.0000000000
 ----------------------------------------------------------------
 Molecular Point Group                 Cs    NOp =  2
 Largest Abelian Subgroup              Cs    NOp =  2
 Nuclear Repulsion Energy =  1009.3432033169 hartrees
 There are       68 alpha and       68 beta electrons
 Requested basis set is 6-311++G(d,p)
 There are 78 shells and 205 basis functions

 Total QAlloc Memory Limit   2000 MB
 Mega-Array Size       188 MB
 MEM_STATIC part       192 MB
 A cutoff of  1.0D-11 yielded   2311 shell pairs
 There are     17007 function pairs (     19213 Cartesian)
 Smallest overlap matrix eigenvalue = 6.18E-05

 Scale SEOQF with 1.000000e-01/1.000000e-01/1.000000e-01

 Standard Electronic Orientation quadrupole field applied
 Nucleus-field energy     =     0.0000000271 hartrees
 Guess from superposition of atomic densities
 Warning:  Energy on first SCF cycle will be non-variational
 SAD guess density has 136.000000 electrons

 -----------------------------------------------------------------------
  General SCF calculation program by
  Eric Jon Sundstrom, Paul Horn, Yuezhi Mao, Dmitri Zuev, Alec White,
  David Stuck, Shaama M.S., Shane Yost, Joonho Lee, David Small,
  Daniel Levine, Susi Lehtola, Hugh Burton, Evgeny Epifanovsky
 -----------------------------------------------------------------------
 Exchange:     0.2000 Hartree-Fock + 0.0800 Slater + 0.7200 B88
 Correlation:  0.1900 VWN1RPA + 0.8100 LYP
 Using SG-1 standard quadrature grid
 A restricted SCF calculation will be
 performed using DIIS
 SCF converges when DIIS error is below 1.0e-08
 ---------------------------------------
  Cycle       Energy         DIIS error
 ---------------------------------------
    1  -14376.6332324082      3.57e-02  
    2  -14376.0356843592      2.31e-03  
    3  -14376.0122953404      2.99e-03  
    4  -14376.0560410150      7.02e-04  
    5  -14376.0589229275      1.75e-04  
    6  -14376.0590080180      1.18e-04  
    7  -14376.0590802970      2.64e-05  
    8  -14376.0590833489      4.58e-06  
    9  -14376.0590834385      1.13e-06  
   10  -14376.0590834427      3.15e-07  
   11  -14376.0590834432      7.18e-08  
   12  -14376.0590834430      2.02e-08  
   13  -14376.0590834433      5.45e-09  Convergence criterion met
 ---------------------------------------
 SCF time:   CPU 43.32s  wall 43.00s 
 SCF   energy in the final basis set =   -14376.0590834433
 Total energy in the final basis set =   -14376.0590834433

 --------------------------------------------------------------
             Orbital Energies (a.u.) and Symmetries
 --------------------------------------------------------------

 Alpha MOs, Restricted
 -- Occupied --                  
*******-1165.89 -176.32 -176.32 -165.73 -165.72 -165.72 -165.72
  1 A'    2 A'    3 A'    4 A'    5 A'    1 A"    6 A'    7 A'                 
-165.72 -165.72 -101.58  -35.82  -35.82  -31.31  -31.31  -31.31
  2 A"    8 A'    9 A'   10 A'   11 A'   12 A'   13 A'    3 A"                 
-31.306 -31.303 -31.302 -22.963 -22.962 -22.962 -22.959 -22.958
 14 A'    4 A"   15 A'   16 A'   17 A'    5 A"   18 A'    6 A"                 
-22.958 -22.957 -22.957 -22.953 -22.953 -10.280 -10.266  -9.493
 19 A'   20 A'    7 A"   21 A'    8 A"   22 A'   23 A'   24 A'                 
 -7.258  -7.248  -7.247  -6.369  -6.365  -4.782  -4.778  -4.766
 25 A'    9 A"   26 A'   27 A'   28 A'   29 A'   30 A'   31 A'                 
 -4.766  -4.762  -4.762  -2.047  -2.044  -2.043  -2.042  -2.039
 10 A"   11 A"   32 A'   33 A'   34 A'   35 A'   12 A"   13 A"                 
 -2.038  -2.029  -2.029  -2.025  -2.025  -0.900  -0.802  -0.682
 36 A'   14 A"   37 A'   15 A"   38 A'   39 A'   40 A'   41 A'                 
 -0.668  -0.556  -0.488  -0.452  -0.402  -0.374  -0.342  -0.337
 42 A'   43 A'   44 A'   45 A'   16 A"   46 A'   47 A'   17 A"                 
 -0.298  -0.284  -0.271  -0.258
 48 A'   18 A"   49 A'   19 A"                                                 
 -- Virtual --                   
 -0.087  -0.054  -0.049  -0.004   0.014   0.039   0.056   0.061
 50 A'   51 A'   20 A"   52 A'   53 A'   54 A'   55 A'   21 A"                 
  0.080   0.091   0.096   0.097   0.104   0.120   0.129   0.130
 56 A'   57 A'   22 A"   58 A'   23 A"   59 A'   60 A'   61 A'                 
  0.166   0.183   0.193   0.218   0.224   0.236   0.248   0.284
 62 A'   63 A'   64 A'   24 A"   65 A'   66 A'   25 A"   67 A'                 
  0.331   0.367   0.368   0.378   0.388   0.403   0.405   0.421
 68 A'   26 A"   69 A'   70 A'   27 A"   28 A"   71 A'   29 A"                 
  0.427   0.452   0.458   0.464   0.480   0.497   0.535   0.567
 72 A'   73 A'   74 A'   30 A"   75 A'   76 A'   31 A"   77 A'                 
  0.617   0.622   0.639   0.671   0.693   0.724   0.788   0.811
 78 A'   79 A'   32 A"   80 A'   81 A'   82 A'   33 A"   83 A'                 
  0.830   0.846   0.878   0.908   0.949   1.037   1.088   1.108
 84 A'   34 A"   85 A'   86 A'   87 A'   88 A'   35 A"   89 A'                 
  1.214   1.286   1.319   1.332   1.348   1.406   1.414   1.436
 36 A"   37 A"   90 A'   91 A'   38 A"   92 A'   93 A'   39 A"                 
  1.509   1.579   1.637   1.756   1.812   1.819   1.962   2.110
 94 A'   95 A'   96 A'   97 A'   40 A"   98 A'   41 A"   99 A'                 
  2.207   2.246   2.325   2.438   2.543   2.615   2.628   2.819
100 A'   42 A"  101 A'  102 A'  103 A'  104 A'   43 A"   44 A"                 
  2.867   3.084   3.256   3.659   3.948   3.954   3.976   3.978
105 A'  106 A'  107 A'  108 A'   45 A"   46 A"   47 A"  109 A'                 
  3.983   4.034   4.047   4.115   4.226   4.265   4.378   4.429
110 A'   48 A"  111 A'  112 A'  113 A'  114 A'  115 A'  116 A'                 
  5.971   6.014   6.021   6.038   6.063   6.118   9.711  23.367
 49 A"   50 A"  117 A'  118 A'  119 A'  120 A'  121 A'  122 A'                 
 24.091  25.790  25.898  26.330  27.814  27.871  28.316  28.350
123 A'   51 A"  124 A'  125 A'  126 A'  127 A'   52 A"   53 A"                 
 28.352  28.354  28.388  28.395  28.521  28.525  28.531  28.534
128 A'  129 A'  130 A'  131 A'   54 A"   55 A"   56 A"  132 A'                 
 28.538  28.561  28.565  28.600  28.678  28.707 127.863 127.890
133 A'   57 A"  134 A'  135 A'  136 A'  137 A'   58 A"   59 A"                 
127.891 127.907 127.919 127.948 151.616 151.665 215.6921901.777
138 A'  139 A'  140 A'  141 A'  142 A'  143 A'  144 A'  145 A'                 
*******
146 A'                                                                         

 Beta MOs, Restricted
 -- Occupied --                  
*******-1165.89 -176.32 -176.32 -165.73 -165.72 -165.72 -165.72
  1 A'    2 A'    3 A'    4 A'    5 A'    1 A"    6 A'    7 A'                 
-165.72 -165.72 -101.58  -35.82  -35.82  -31.31  -31.31  -31.31
  2 A"    8 A'    9 A'   10 A'   11 A'   12 A'   13 A'    3 A"                 
-31.306 -31.303 -31.302 -22.963 -22.962 -22.962 -22.959 -22.958
 14 A'    4 A"   15 A'   16 A'   17 A'    5 A"   18 A'    6 A"                 
-22.958 -22.957 -22.957 -22.953 -22.953 -10.280 -10.266  -9.493
 19 A'   20 A'    7 A"   21 A'    8 A"   22 A'   23 A'   24 A'                 
 -7.258  -7.248  -7.247  -6.369  -6.365  -4.782  -4.778  -4.766
 25 A'    9 A"   26 A'   27 A'   28 A'   29 A'   30 A'   31 A'                 
 -4.766  -4.762  -4.762  -2.047  -2.044  -2.043  -2.042  -2.039
 10 A"   11 A"   32 A'   33 A'   34 A'   35 A'   12 A"   13 A"                 
 -2.038  -2.029  -2.029  -2.025  -2.025  -0.900  -0.802  -0.682
 36 A'   14 A"   37 A'   15 A"   38 A'   39 A'   40 A'   41 A'                 
 -0.668  -0.556  -0.488  -0.452  -0.402  -0.374  -0.342  -0.337
 42 A'   43 A'   44 A'   45 A'   16 A"   46 A'   47 A'   17 A"                 
 -0.298  -0.284  -0.271  -0.258
 48 A'   18 A"   49 A'   19 A"                                                 
 -- Virtual --                   
 -0.087  -0.054  -0.049  -0.004   0.014   0.039   0.056   0.061
 50 A'   51 A'   20 A"   52 A'   53 A'   54 A'   55 A'   21 A"                 
  0.080   0.091   0.096   0.097   0.104   0.120   0.129   0.130
 56 A'   57 A'   22 A"   58 A'   23 A"   59 A'   60 A'   61 A'                 
  0.166   0.183   0.193   0.218   0.224   0.236   0.248   0.284
 62 A'   63 A'   64 A'   24 A"   65 A'   66 A'   25 A"   67 A'                 
  0.331   0.367   0.368   0.378   0.388   0.403   0.405   0.421
 68 A'   26 A"   69 A'   70 A'   27 A"   28 A"   71 A'   29 A"                 
  0.427   0.452   0.458   0.464   0.480   0.497   0.535   0.567
 72 A'   73 A'   74 A'   30 A"   75 A'   76 A'   31 A"   77 A'                 
  0.617   0.622   0.639   0.671   0.693   0.724   0.788   0.811
 78 A'   79 A'   32 A"   80 A'   81 A'   82 A'   33 A"   83 A'                 
  0.830   0.846   0.878   0.908   0.949   1.037   1.088   1.108
 84 A'   34 A"   85 A'   86 A'   87 A'   88 A'   35 A"   89 A'                 
  1.214   1.286   1.319   1.332   1.348   1.406   1.414   1.436
 36 A"   37 A"   90 A'   91 A'   38 A"   92 A'   93 A'   39 A"                 
  1.509   1.579   1.637   1.756   1.812   1.819   1.962   2.110
 94 A'   95 A'   96 A'   97 A'   40 A"   98 A'   41 A"   99 A'                 
  2.207   2.246   2.325   2.438   2.543   2.615   2.628   2.819
100 A'   42 A"  101 A'  102 A'  103 A'  104 A'   43 A"   44 A"                 
  2.867   3.084   3.256   3.659   3.948   3.954   3.976   3.978
105 A'  106 A'  107 A'  108 A'   45 A"   46 A"   47 A"  109 A'                 
  3.983   4.034   4.047   4.115   4.226   4.265   4.378   4.429
110 A'   48 A"  111 A'  112 A'  113 A'  114 A'  115 A'  116 A'                 
  5.971   6.014   6.021   6.038   6.063   6.118   9.711  23.367
 49 A"   50 A"  117 A'  118 A'  119 A'  120 A'  121 A'  122 A'                 
 24.091  25.790  25.898  26.330  27.814  27.871  28.316  28.350
123 A'   51 A"  124 A'  125 A'  126 A'  127 A'   52 A"   53 A"                 
 28.352  28.354  28.388  28.395  28.521  28.525  28.531  28.534
128 A'  129 A'  130 A'  131 A'   54 A"   55 A"   56 A"  132 A'                 
 28.538  28.561  28.565  28.600  28.678  28.707 127.863 127.890
133 A'   57 A"  134 A'  135 A'  136 A'  137 A'   58 A"   59 A"                 
127.891 127.907 127.919 127.948 151.616 151.665 215.6921901.777
138 A'  139 A'  140 A'  141 A'  142 A'  143 A'  144 A'  145 A'                 
*******
146 A'                                                                         
 --------------------------------------------------------------

          Ground-State Mulliken Net Atomic Charges

     Atom                 Charge (a.u.)
  ----------------------------------------
      1 Cl                    0.203828
      2 I                     0.148834
      3 H                     0.168478
      4 I                     0.136429
      5 C                    -0.540319
      6 C                    -0.117249
  ----------------------------------------
  Sum of atomic charges =     0.000000

 -----------------------------------------------------------------
                    Cartesian Multipole Moments
 -----------------------------------------------------------------
    Charge (ESU x 10^10)
                 0.0000
    Dipole Moment (Debye)
         X       0.7340      Y      -0.2854      Z      -0.0000
       Tot       0.7875
    Quadrupole Moments (Debye-Ang)
        XX     -78.0187     XY      -2.8165     YY     -78.5060
        XZ      -0.0000     YZ      -0.0000     ZZ     -83.2640
    Octopole Moments (Debye-Ang^2)
       XXX      32.3153    XXY      22.2814    XYY       6.6339
       YYY      40.6129    XXZ      -0.0000    XYZ       0.0000
       YYZ      -0.0000    XZZ       7.9775    YZZ      14.6286
       ZZZ      -0.0000
    Hexadecapole Moments (Debye-Ang^3)
      XXXX   -1372.4777   XXXY     -45.0617   XXYY    -371.4542
      XYYY     -83.5602   YYYY    -829.2381   XXXZ      -0.0000
      XXYZ      -0.0000   XYYZ      -0.0000   YYYZ      -0.0000
      XXZZ    -270.9804   XYZZ     -18.8690   YYZZ    -164.6995
      XZZZ      -0.0000   YZZZ      -0.0000   ZZZZ    -112.4067
 -----------------------------------------------------------------
 Calculating analytic gradient of the SCF energy
 Gradient of SCF Energy
            1           2           3           4           5           6
    1  -0.0124291  -0.0033740   0.0078413  -0.0046197   0.0028574   0.0097241
    2   0.0038427  -0.0014477   0.0039283   0.0006007  -0.0095147   0.0025906
    3  -0.0000000  -0.0000000  -0.0000000  -0.0000000   0.0000000   0.0000000
 Max gradient component =       1.243E-02
 RMS gradient           =       5.171E-03
 Gradient time:  CPU 12.32 s  wall 12.32 s
 Geometry Optimization Parameters
   NAtoms,    NIC,     NZ,  NCons,   NDum,   NFix, NCnnct, MaxDiis
        6      27       0       0       0       0       0       0


** GEOMETRY OPTIMIZATION IN DELOCALIZED INTERNAL COORDINATES **
   Searching for a Minimum

   Optimization Cycle:   1

                       Coordinates (Angstroms)
     ATOM                X               Y               Z
      1  Cl       -2.0499504112   -2.2998220287    0.0000000000
      2  I        -1.3760149941    1.0848184386    0.0000000000
      3  H         0.3946868132   -2.5809609567    0.0000000000
      4  I         2.0658958240   -0.0356027267    0.0000000000
      5  C        -0.3620181572   -1.8033842068    0.0000000000
      6  C         0.0104825226   -0.5183653404    0.0000000000
   Point Group: cs    Number of degrees of freedom:     9


   Energy is -14376.059083443


 Attempting to Generate Delocalized Internal Coordinates

  9 Hessian modes will be used to form the next step
  Hessian Eigenvalues:
     0.113216    0.115368    0.160000    0.220000    0.250000    0.250000
     0.295929    0.353967    0.576736

 Minimum Search - Taking Simple RFO Step
 Searching for Lamda that Minimizes Along All modes
 Value Taken    Lamda =  -0.00284225
 Step Taken.  Stepsize is  0.118144

                             Maximum     Tolerance    Cnvgd?
         Gradient           0.015168      0.000300      NO
         Displacement       0.060296      0.001200      NO
         Energy change     *********      0.000001      NO


 New Cartesian Coordinates Obtained by Inverse Iteration

 Displacement from previous Coordinates is:  0.217165
 ----------------------------------------------------------------
             Standard Nuclear Orientation (Angstroms)
    I     Atom           X                Y                Z
 ----------------------------------------------------------------
    1      Cl     -2.0123115916    -2.3772573358     0.0000000000
    2      I      -1.3511799619     1.1369605846     0.0000000000
    3      H       0.3657546516    -2.5739127206     0.0000000000
    4      I       2.0694152812    -0.0513283175     0.0000000000
    5      C      -0.3756874637    -1.7868048130     0.0000000000
    6      C      -0.0129093182    -0.5009742184     0.0000000000
 ----------------------------------------------------------------
 Molecular Point Group                 Cs    NOp =  2
 Largest Abelian Subgroup              Cs    NOp =  2
 Nuclear Repulsion Energy =  1003.8457626938 hartrees
 There are       68 alpha and       68 beta electrons
 Applying Cartesian multipole field
    Component          Value
    ---------          -----
     (2,0,0)        1.00000E-11
     (0,2,0)        2.00000E-11
     (0,0,2)       -3.00000E-11
 Nucleus-field energy     =     0.0000000278 hartrees
 Requested basis set is 6-311++G(d,p)
 There are 78 shells and 205 basis functions
 A cutoff of  1.0D-11 yielded   2305 shell pairs
 There are     16903 function pairs (     19072 Cartesian)
 Smallest overlap matrix eigenvalue = 6.07E-05
 Guess MOs from SCF MO coefficient file

 -----------------------------------------------------------------------
  General SCF calculation program by
  Eric Jon Sundstrom, Paul Horn, Yuezhi Mao, Dmitri Zuev, Alec White,
  David Stuck, Shaama M.S., Shane Yost, Joonho Lee, David Small,
  Daniel Levine, Susi Lehtola, Hugh Burton, Evgeny Epifanovsky
 -----------------------------------------------------------------------
 Exchange:     0.2000 Hartree-Fock + 0.0800 Slater + 0.7200 B88
 Correlation:  0.1900 VWN1RPA + 0.8100 LYP
 Using SG-1 standard quadrature grid
 A restricted SCF calculation will be
 performed using DIIS
 SCF converges when DIIS error is below 1.0e-08
 ---------------------------------------
  Cycle       Energy         DIIS error
 ---------------------------------------
    1  -14376.0587295962      4.82e-04  
    2  -14376.0605211996      1.25e-04  
    3  -14376.0604240215      1.91e-04  
    4  -14376.0606082388      4.24e-05  
    5  -14376.0606173708      1.45e-05  
    6  -14376.0606184409      5.23e-06  
    7  -14376.0606185778      1.59e-06  
    8  -14376.0606185898      2.39e-07  
    9  -14376.0606185900      4.15e-08  
   10  -14376.0606185900      1.19e-08  
   11  -14376.0606185901      2.09e-09  Convergence criterion met
 ---------------------------------------
 SCF time:   CPU 36.32s  wall 36.00s 
 SCF   energy in the final basis set =   -14376.0606185901
 Total energy in the final basis set =   -14376.0606185901

 --------------------------------------------------------------
             Orbital Energies (a.u.) and Symmetries
 --------------------------------------------------------------

 Alpha MOs, Restricted
 -- Occupied --                  
*******-1165.89 -176.32 -176.32 -165.73 -165.72 -165.72 -165.72
  1 A'    2 A'    3 A'    4 A'    5 A'    6 A'    1 A"    7 A'                 
-165.72 -165.72 -101.58  -35.82  -35.82  -31.31  -31.31  -31.30
  2 A"    8 A'    9 A'   10 A'   11 A'   12 A'   13 A'    3 A"                 
-31.305 -31.304 -31.304 -22.962 -22.961 -22.960 -22.960 -22.960
 14 A'    4 A"   15 A'   16 A'   17 A'   18 A'    5 A"    6 A"                 
-22.960 -22.956 -22.955 -22.955 -22.955 -10.280 -10.265  -9.494
 19 A'   20 A'    7 A"   21 A'    8 A"   22 A'   23 A'   24 A'                 
 -7.259  -7.249  -7.248  -6.367  -6.367  -4.780  -4.780  -4.764
 25 A'    9 A"   26 A'   27 A'   28 A'   29 A'   30 A'   31 A'                 
 -4.764  -4.764  -4.763  -2.046  -2.045  -2.041  -2.041  -2.040
 10 A"   11 A"   32 A'   33 A'   34 A'   35 A'   12 A"   13 A"                 
 -2.040  -2.027  -2.027  -2.027  -2.027  -0.903  -0.802  -0.682
 36 A'   37 A'   14 A"   15 A"   38 A'   39 A'   40 A'   41 A'                 
 -0.666  -0.560  -0.487  -0.453  -0.403  -0.374  -0.340  -0.338
 42 A'   43 A'   44 A'   45 A'   16 A"   46 A'   47 A'   17 A"                 
 -0.299  -0.284  -0.272  -0.257
 48 A'   18 A"   49 A'   19 A"                                                 
 -- Virtual --                   
 -0.089  -0.053  -0.048  -0.002   0.016   0.039   0.056   0.061
 50 A'   51 A'   20 A"   52 A'   53 A'   54 A'   55 A'   21 A"                 
  0.081   0.094   0.097   0.097   0.104   0.124   0.129   0.131
 56 A'   57 A'   22 A"   58 A'   23 A"   59 A'   60 A'   61 A'                 
  0.163   0.183   0.195   0.217   0.223   0.236   0.247   0.284
 62 A'   63 A'   64 A'   24 A"   65 A'   66 A'   25 A"   67 A'                 
  0.332   0.367   0.367   0.377   0.389   0.404   0.407   0.421
 68 A'   69 A'   26 A"   70 A'   27 A"   28 A"   71 A'   29 A"                 
  0.428   0.452   0.459   0.460   0.479   0.486   0.536   0.565
 72 A'   73 A'   74 A'   30 A"   75 A'   76 A'   31 A"   77 A'                 
  0.614   0.619   0.639   0.673   0.687   0.729   0.788   0.808
 78 A'   79 A'   32 A"   80 A'   81 A'   82 A'   33 A"   83 A'                 
  0.829   0.844   0.877   0.916   0.938   1.060   1.083   1.117
 84 A'   34 A"   85 A'   86 A'   87 A'   88 A'   35 A"   89 A'                 
  1.215   1.293   1.316   1.330   1.347   1.401   1.411   1.439
 36 A"   37 A"   90 A'   91 A'   38 A"   92 A'   93 A'   39 A"                 
  1.506   1.582   1.638   1.774   1.810   1.826   1.970   2.122
 94 A'   95 A'   96 A'   97 A'   40 A"   98 A'   41 A"   99 A'                 
  2.195   2.245   2.334   2.451   2.547   2.619   2.631   2.821
100 A'   42 A"  101 A'  102 A'  103 A'  104 A'   43 A"   44 A"                 
  2.877   3.086   3.259   3.662   3.949   3.953   3.976   3.977
105 A'  106 A'  107 A'  108 A'   45 A"   46 A"   47 A"  109 A'                 
  3.982   4.033   4.047   4.112   4.225   4.263   4.374   4.427
110 A'   48 A"  111 A'  112 A'  113 A'  114 A'  115 A'  116 A'                 
  5.971   6.013   6.021   6.037   6.059   6.115   9.718  23.371
 49 A"   50 A"  117 A'  118 A'  119 A'  120 A'  121 A'  122 A'                 
 24.098  25.791  25.893  26.334  27.811  27.871  28.316  28.349
123 A'   51 A"  124 A'  125 A'  126 A'  127 A'   52 A"   53 A"                 
 28.351  28.354  28.385  28.393  28.522  28.524  28.531  28.535
128 A'  129 A'  130 A'  131 A'   54 A"   55 A"   56 A"  132 A'                 
 28.537  28.560  28.565  28.599  28.677  28.705 127.863 127.889
133 A'   57 A"  134 A'  135 A'  136 A'  137 A'   58 A"   59 A"                 
127.891 127.907 127.917 127.947 151.613 151.665 215.7011901.774
138 A'  139 A'  140 A'  141 A'  142 A'  143 A'  144 A'  145 A'                 
*******
146 A'                                                                         

 Beta MOs, Restricted
 -- Occupied --                  
*******-1165.89 -176.32 -176.32 -165.73 -165.72 -165.72 -165.72
  1 A'    2 A'    3 A'    4 A'    5 A'    6 A'    1 A"    7 A'                 
-165.72 -165.72 -101.58  -35.82  -35.82  -31.31  -31.31  -31.30
  2 A"    8 A'    9 A'   10 A'   11 A'   12 A'   13 A'    3 A"                 
-31.305 -31.304 -31.304 -22.962 -22.961 -22.960 -22.960 -22.960
 14 A'    4 A"   15 A'   16 A'   17 A'   18 A'    5 A"    6 A"                 
-22.960 -22.956 -22.955 -22.955 -22.955 -10.280 -10.265  -9.494
 19 A'   20 A'    7 A"   21 A'    8 A"   22 A'   23 A'   24 A'                 
 -7.259  -7.249  -7.248  -6.367  -6.367  -4.780  -4.780  -4.764
 25 A'    9 A"   26 A'   27 A'   28 A'   29 A'   30 A'   31 A'                 
 -4.764  -4.764  -4.763  -2.046  -2.045  -2.041  -2.041  -2.040
 10 A"   11 A"   32 A'   33 A'   34 A'   35 A'   12 A"   13 A"                 
 -2.040  -2.027  -2.027  -2.027  -2.027  -0.903  -0.802  -0.682
 36 A'   37 A'   14 A"   15 A"   38 A'   39 A'   40 A'   41 A'                 
 -0.666  -0.560  -0.487  -0.453  -0.403  -0.374  -0.340  -0.338
 42 A'   43 A'   44 A'   45 A'   16 A"   46 A'   47 A'   17 A"                 
 -0.299  -0.284  -0.272  -0.257
 48 A'   18 A"   49 A'   19 A"                                                 
 -- Virtual --                   
 -0.089  -0.053  -0.048  -0.002   0.016   0.039   0.056   0.061
 50 A'   51 A'   20 A"   52 A'   53 A'   54 A'   55 A'   21 A"                 
  0.081   0.094   0.097   0.097   0.104   0.124   0.129   0.131
 56 A'   57 A'   22 A"   58 A'   23 A"   59 A'   60 A'   61 A'                 
  0.163   0.183   0.195   0.217   0.223   0.236   0.247   0.284
 62 A'   63 A'   64 A'   24 A"   65 A'   66 A'   25 A"   67 A'                 
  0.332   0.367   0.367   0.377   0.389   0.404   0.407   0.421
 68 A'   69 A'   26 A"   70 A'   27 A"   28 A"   71 A'   29 A"                 
  0.428   0.452   0.459   0.460   0.479   0.486   0.536   0.565
 72 A'   73 A'   74 A'   30 A"   75 A'   76 A'   31 A"   77 A'                 
  0.614   0.619   0.639   0.673   0.687   0.729   0.788   0.808
 78 A'   79 A'   32 A"   80 A'   81 A'   82 A'   33 A"   83 A'                 
  0.829   0.844   0.877   0.916   0.938   1.060   1.083   1.117
 84 A'   34 A"   85 A'   86 A'   87 A'   88 A'   35 A"   89 A'                 
  1.215   1.293   1.316   1.330   1.347   1.401   1.411   1.439
 36 A"   37 A"   90 A'   91 A'   38 A"   92 A'   93 A'   39 A"                 
  1.506   1.582   1.638   1.774   1.810   1.826   1.970   2.122
 94 A'   95 A'   96 A'   97 A'   40 A"   98 A'   41 A"   99 A'                 
  2.195   2.245   2.334   2.451   2.547   2.619   2.631   2.821
100 A'   42 A"  101 A'  102 A'  103 A'  104 A'   43 A"   44 A"                 
  2.877   3.086   3.259   3.662   3.949   3.953   3.976   3.977
105 A'  106 A'  107 A'  108 A'   45 A"   46 A"   47 A"  109 A'                 
  3.982   4.033   4.047   4.112   4.225   4.263   4.374   4.427
110 A'   48 A"  111 A'  112 A'  113 A'  114 A'  115 A'  116 A'                 
  5.971   6.013   6.021   6.037   6.059   6.115   9.718  23.371
 49 A"   50 A"  117 A'  118 A'  119 A'  120 A'  121 A'  122 A'                 
 24.098  25.791  25.893  26.334  27.811  27.871  28.316  28.349
123 A'   51 A"  124 A'  125 A'  126 A'  127 A'   52 A"   53 A"                 
 28.351  28.354  28.385  28.393  28.522  28.524  28.531  28.535
128 A'  129 A'  130 A'  131 A'   54 A"   55 A"   56 A"  132 A'                 
 28.537  28.560  28.565  28.599  28.677  28.705 127.863 127.889
133 A'   57 A"  134 A'  135 A'  136 A'  137 A'   58 A"   59 A"                 
127.891 127.907 127.917 127.947 151.613 151.665 215.7011901.774
138 A'  139 A'  140 A'  141 A'  142 A'  143 A'  144 A'  145 A'                 
*******
146 A'                                                                         
 --------------------------------------------------------------

          Ground-State Mulliken Net Atomic Charges

     Atom                 Charge (a.u.)
  ----------------------------------------
      1 Cl                    0.222033
      2 I                     0.154395
      3 H                     0.173895
      4 I                     0.127478
      5 C                    -0.557933
      6 C                    -0.119868
  ----------------------------------------
  Sum of atomic charges =     0.000000

 -----------------------------------------------------------------
                    Cartesian Multipole Moments
 -----------------------------------------------------------------
    Charge (ESU x 10^10)
                 0.0000
    Dipole Moment (Debye)
         X       0.6012      Y      -0.2539      Z       0.0000
       Tot       0.6526
    Quadrupole Moments (Debye-Ang)
        XX     -78.2984     XY      -2.7131     YY     -78.1433
        XZ       0.0000     YZ       0.0000     ZZ     -83.2433
    Octopole Moments (Debye-Ang^2)
       XXX      29.8119    XXY      21.3670    XYY       4.0183
       YYY      39.9426    XXZ       0.0000    XYZ      -0.0000
       YYZ      -0.0000    XZZ       6.6838    YZZ      14.2901
       ZZZ       0.0000
    Hexadecapole Moments (Debye-Ang^3)
      XXXX   -1357.3291   XXXY     -41.6545   XXYY    -373.0184
      XYYY     -77.8768   YYYY    -867.3647   XXXZ      -0.0000
      XXYZ      -0.0000   XYYZ       0.0000   YYYZ       0.0000
      XXZZ    -267.6291   XYZZ     -17.6613   YYZZ    -171.8266
      XZZZ       0.0000   YZZZ       0.0000   ZZZZ    -112.3675
 -----------------------------------------------------------------
 Calculating analytic gradient of the SCF energy
 Gradient of SCF Energy
            1           2           3           4           5           6
    1  -0.0017985  -0.0008584   0.0013981  -0.0024078  -0.0007196   0.0043861
    2  -0.0011725   0.0005474   0.0010433   0.0006295  -0.0043319   0.0032842
    3  -0.0000000   0.0000000   0.0000000   0.0000000   0.0000000  -0.0000000
 Max gradient component =       4.386E-03
 RMS gradient           =       1.888E-03
 Gradient time:  CPU 12.16 s  wall 12.16 s
 Geometry Optimization Parameters
   NAtoms,    NIC,     NZ,  NCons,   NDum,   NFix, NCnnct, MaxDiis
        6      27       0       0       0       0       0       0

 Cartesian Hessian Update
 Hessian Updated using BFGS Update


** GEOMETRY OPTIMIZATION IN DELOCALIZED INTERNAL COORDINATES **
   Searching for a Minimum

   Optimization Cycle:   2

                       Coordinates (Angstroms)
     ATOM                X               Y               Z
      1  Cl       -2.0123115916   -2.3772573358    0.0000000000
      2  I        -1.3511799619    1.1369605846    0.0000000000
      3  H         0.3657546516   -2.5739127206    0.0000000000
      4  I         2.0694152812   -0.0513283175    0.0000000000
      5  C        -0.3756874637   -1.7868048130    0.0000000000
      6  C        -0.0129093182   -0.5009742184    0.0000000000
   Point Group: cs    Number of degrees of freedom:     9


   Energy is -14376.060618590

 Hessian Updated using BFGS Update

  9 Hessian modes will be used to form the next step
  Hessian Eigenvalues:
     0.106103    0.113528    0.150823    0.230266    0.246629    0.263831
     0.285390    0.354176    0.582066

 Minimum Search - Taking Simple RFO Step
 Searching for Lamda that Minimizes Along All modes
 Value Taken    Lamda =  -0.00015131
 Step Taken.  Stepsize is  0.031412

                             Maximum     Tolerance    Cnvgd?
         Gradient           0.003033      0.000300      NO
         Displacement       0.020111      0.001200      NO
         Energy change     -0.001535      0.000001      NO


 New Cartesian Coordinates Obtained by Inverse Iteration

 Displacement from previous Coordinates is:  0.031143
 ----------------------------------------------------------------
             Standard Nuclear Orientation (Angstroms)
    I     Atom           X                Y                Z
 ----------------------------------------------------------------
    1      Cl     -2.0058615475    -2.3734296162     0.0000000000
    2      I      -1.3560584434     1.1308562823     0.0000000000
    3      H       0.3588444303    -2.5763066099     0.0000000000
    4      I       2.0776783343    -0.0517385862     0.0000000000
    5      C      -0.3750847672    -1.7824421321     0.0000000000
    6      C      -0.0164364091    -0.5002561587     0.0000000000
 ----------------------------------------------------------------
 Molecular Point Group                 Cs    NOp =  2
 Largest Abelian Subgroup              Cs    NOp =  2
 Nuclear Repulsion Energy =  1003.1447474721 hartrees
 There are       68 alpha and       68 beta electrons
 Applying Cartesian multipole field
    Component          Value
    ---------          -----
     (2,0,0)        1.00000E-11
     (0,2,0)        2.00000E-11
     (0,0,2)       -3.00000E-11
 Nucleus-field energy     =     0.0000000278 hartrees
 Requested basis set is 6-311++G(d,p)
 There are 78 shells and 205 basis functions
 A cutoff of  1.0D-11 yielded   2306 shell pairs
 There are     16912 function pairs (     19081 Cartesian)
 Smallest overlap matrix eigenvalue = 5.96E-05
 Guess MOs from SCF MO coefficient file

 -----------------------------------------------------------------------
  General SCF calculation program by
  Eric Jon Sundstrom, Paul Horn, Yuezhi Mao, Dmitri Zuev, Alec White,
  David Stuck, Shaama M.S., Shane Yost, Joonho Lee, David Small,
  Daniel Levine, Susi Lehtola, Hugh Burton, Evgeny Epifanovsky
 -----------------------------------------------------------------------
 Exchange:     0.2000 Hartree-Fock + 0.0800 Slater + 0.7200 B88
 Correlation:  0.1900 VWN1RPA + 0.8100 LYP
 Using SG-1 standard quadrature grid
 A restricted SCF calculation will be
 performed using DIIS
 SCF converges when DIIS error is below 1.0e-08
 ---------------------------------------
  Cycle       Energy         DIIS error
 ---------------------------------------
    1  -14376.0606400280      8.94e-05  
    2  -14376.0606791973      4.17e-05  
    3  -14376.0606756087      4.95e-05  
    4  -14376.0606881127      9.15e-06  
    5  -14376.0606885007      3.66e-06  
    6  -14376.0606885728      1.01e-06  
    7  -14376.0606885780      2.10e-07  
    8  -14376.0606885782      6.04e-08  
    9  -14376.0606885782      1.03e-08  
   10  -14376.0606885782      1.81e-09  Convergence criterion met
 ---------------------------------------
 SCF time:   CPU 32.99s  wall 33.00s 
 SCF   energy in the final basis set =   -14376.0606885782
 Total energy in the final basis set =   -14376.0606885782

 --------------------------------------------------------------
             Orbital Energies (a.u.) and Symmetries
 --------------------------------------------------------------

 Alpha MOs, Restricted
 -- Occupied --                  
*******-1165.89 -176.32 -176.32 -165.73 -165.72 -165.72 -165.72
  1 A'    2 A'    3 A'    4 A'    5 A'    6 A'    1 A"    7 A'                 
-165.72 -165.72 -101.58  -35.82  -35.82  -31.31  -31.31  -31.30
  2 A"    8 A'    9 A'   10 A'   11 A'   12 A'   13 A'    3 A"                 
-31.304 -31.304 -31.304 -22.961 -22.961 -22.960 -22.960 -22.960
 14 A'    4 A"   15 A'   16 A'   17 A'    5 A"   18 A'   19 A'                 
-22.960 -22.955 -22.955 -22.955 -22.955 -10.280 -10.264  -9.494
  6 A"   20 A'    7 A"   21 A'    8 A"   22 A'   23 A'   24 A'                 
 -7.259  -7.249  -7.248  -6.367  -6.367  -4.780  -4.780  -4.764
 25 A'    9 A"   26 A'   27 A'   28 A'   29 A'   30 A'   10 A"                 
 -4.764  -4.764  -4.764  -2.046  -2.045  -2.041  -2.040  -2.040
 31 A'   32 A'   11 A"   33 A'   34 A'   12 A"   35 A'   36 A'                 
 -2.040  -2.027  -2.027  -2.027  -2.027  -0.905  -0.802  -0.682
 13 A"   14 A"   37 A'   38 A'   15 A"   39 A'   40 A'   41 A'                 
 -0.665  -0.561  -0.487  -0.453  -0.404  -0.373  -0.340  -0.337
 42 A'   43 A'   44 A'   45 A'   16 A"   46 A'   47 A'   17 A"                 
 -0.298  -0.284  -0.272  -0.257
 48 A'   18 A"   49 A'   19 A"                                                 
 -- Virtual --                   
 -0.090  -0.053  -0.047  -0.002   0.016   0.039   0.057   0.061
 50 A'   51 A'   20 A"   52 A'   53 A'   54 A'   55 A'   21 A"                 
  0.081   0.094   0.096   0.097   0.104   0.124   0.129   0.131
 56 A'   57 A'   22 A"   58 A'   23 A"   59 A'   60 A'   61 A'                 
  0.163   0.184   0.195   0.218   0.224   0.236   0.247   0.284
 62 A'   63 A'   64 A'   24 A"   65 A'   66 A'   25 A"   67 A'                 
  0.332   0.367   0.367   0.377   0.390   0.403   0.408   0.420
 68 A'   69 A'   26 A"   70 A'   27 A"   28 A"   71 A'   29 A"                 
  0.429   0.451   0.458   0.460   0.479   0.487   0.536   0.564
 72 A'   73 A'   74 A'   30 A"   75 A'   76 A'   31 A"   77 A'                 
  0.613   0.619   0.639   0.675   0.686   0.730   0.787   0.808
 78 A'   79 A'   32 A"   80 A'   81 A'   82 A'   33 A"   83 A'                 
  0.829   0.843   0.877   0.918   0.941   1.063   1.083   1.117
 84 A'   34 A"   85 A'   86 A'   87 A'   88 A'   35 A"   89 A'                 
  1.215   1.294   1.314   1.329   1.347   1.401   1.412   1.442
 36 A"   37 A"   90 A'   91 A'   38 A"   92 A'   93 A'   39 A"                 
  1.505   1.583   1.638   1.778   1.809   1.832   1.976   2.124
 94 A'   95 A'   96 A'   97 A'   40 A"   98 A'   41 A"   99 A'                 
  2.196   2.245   2.338   2.452   2.551   2.621   2.632   2.821
100 A'   42 A"  101 A'  102 A'  103 A'  104 A'   43 A"   44 A"                 
  2.880   3.090   3.259   3.661   3.949   3.953   3.975   3.977
105 A'  106 A'  107 A'  108 A'   45 A"   46 A"   47 A"  109 A'                 
  3.983   4.033   4.045   4.113   4.226   4.263   4.372   4.427
110 A'   48 A"  111 A'  112 A'  113 A'  114 A'  115 A'  116 A'                 
  5.971   6.013   6.020   6.037   6.059   6.114   9.720  23.370
 49 A"   50 A"  117 A'  118 A'  119 A'  120 A'  121 A'  122 A'                 
 24.116  25.791  25.896  26.335  27.811  27.871  28.316  28.349
123 A'   51 A"  124 A'  125 A'  126 A'  127 A'   52 A"   53 A"                 
 28.352  28.354  28.385  28.393  28.522  28.524  28.531  28.535
128 A'  129 A'  130 A'  131 A'   54 A"   55 A"   56 A"  132 A'                 
 28.537  28.560  28.564  28.599  28.678  28.704 127.863 127.889
133 A'   57 A"  134 A'  135 A'  136 A'  137 A'   58 A"   59 A"                 
127.891 127.907 127.917 127.946 151.613 151.664 215.7031901.774
138 A'  139 A'  140 A'  141 A'  142 A'  143 A'  144 A'  145 A'                 
*******
146 A'                                                                         

 Beta MOs, Restricted
 -- Occupied --                  
*******-1165.89 -176.32 -176.32 -165.73 -165.72 -165.72 -165.72
  1 A'    2 A'    3 A'    4 A'    5 A'    6 A'    1 A"    7 A'                 
-165.72 -165.72 -101.58  -35.82  -35.82  -31.31  -31.31  -31.30
  2 A"    8 A'    9 A'   10 A'   11 A'   12 A'   13 A'    3 A"                 
-31.304 -31.304 -31.304 -22.961 -22.961 -22.960 -22.960 -22.960
 14 A'    4 A"   15 A'   16 A'   17 A'    5 A"   18 A'   19 A'                 
-22.960 -22.955 -22.955 -22.955 -22.955 -10.280 -10.264  -9.494
  6 A"   20 A'    7 A"   21 A'    8 A"   22 A'   23 A'   24 A'                 
 -7.259  -7.249  -7.248  -6.367  -6.367  -4.780  -4.780  -4.764
 25 A'    9 A"   26 A'   27 A'   28 A'   29 A'   30 A'   10 A"                 
 -4.764  -4.764  -4.764  -2.046  -2.045  -2.041  -2.040  -2.040
 31 A'   32 A'   11 A"   33 A'   34 A'   12 A"   35 A'   36 A'                 
 -2.040  -2.027  -2.027  -2.027  -2.027  -0.905  -0.802  -0.682
 13 A"   14 A"   37 A'   38 A'   15 A"   39 A'   40 A'   41 A'                 
 -0.665  -0.561  -0.487  -0.453  -0.404  -0.373  -0.340  -0.337
 42 A'   43 A'   44 A'   45 A'   16 A"   46 A'   47 A'   17 A"                 
 -0.298  -0.284  -0.272  -0.257
 48 A'   18 A"   49 A'   19 A"                                                 
 -- Virtual --                   
 -0.090  -0.053  -0.047  -0.002   0.016   0.039   0.057   0.061
 50 A'   51 A'   20 A"   52 A'   53 A'   54 A'   55 A'   21 A"                 
  0.081   0.094   0.096   0.097   0.104   0.124   0.129   0.131
 56 A'   57 A'   22 A"   58 A'   23 A"   59 A'   60 A'   61 A'                 
  0.163   0.184   0.195   0.218   0.224   0.236   0.247   0.284
 62 A'   63 A'   64 A'   24 A"   65 A'   66 A'   25 A"   67 A'                 
  0.332   0.367   0.367   0.377   0.390   0.403   0.408   0.420
 68 A'   69 A'   26 A"   70 A'   27 A"   28 A"   71 A'   29 A"                 
  0.429   0.451   0.458   0.460   0.479   0.487   0.536   0.564
 72 A'   73 A'   74 A'   30 A"   75 A'   76 A'   31 A"   77 A'                 
  0.613   0.619   0.639   0.675   0.686   0.730   0.787   0.808
 78 A'   79 A'   32 A"   80 A'   81 A'   82 A'   33 A"   83 A'                 
  0.829   0.843   0.877   0.918   0.941   1.063   1.083   1.117
 84 A'   34 A"   85 A'   86 A'   87 A'   88 A'   35 A"   89 A'                 
  1.215   1.294   1.314   1.329   1.347   1.401   1.412   1.442
 36 A"   37 A"   90 A'   91 A'   38 A"   92 A'   93 A'   39 A"                 
  1.505   1.583   1.638   1.778   1.809   1.832   1.976   2.124
 94 A'   95 A'   96 A'   97 A'   40 A"   98 A'   41 A"   99 A'                 
  2.196   2.245   2.338   2.452   2.551   2.621   2.632   2.821
100 A'   42 A"  101 A'  102 A'  103 A'  104 A'   43 A"   44 A"                 
  2.880   3.090   3.259   3.661   3.949   3.953   3.975   3.977
105 A'  106 A'  107 A'  108 A'   45 A"   46 A"   47 A"  109 A'                 
  3.983   4.033   4.045   4.113   4.226   4.263   4.372   4.427
110 A'   48 A"  111 A'  112 A'  113 A'  114 A'  115 A'  116 A'                 
  5.971   6.013   6.020   6.037   6.059   6.114   9.720  23.370
 49 A"   50 A"  117 A'  118 A'  119 A'  120 A'  121 A'  122 A'                 
 24.116  25.791  25.896  26.335  27.811  27.871  28.316  28.349
123 A'   51 A"  124 A'  125 A'  126 A'  127 A'   52 A"   53 A"                 
 28.352  28.354  28.385  28.393  28.522  28.524  28.531  28.535
128 A'  129 A'  130 A'  131 A'   54 A"   55 A"   56 A"  132 A'                 
 28.537  28.560  28.564  28.599  28.678  28.704 127.863 127.889
133 A'   57 A"  134 A'  135 A'  136 A'  137 A'   58 A"   59 A"                 
127.891 127.907 127.917 127.946 151.613 151.664 215.7031901.774
138 A'  139 A'  140 A'  141 A'  142 A'  143 A'  144 A'  145 A'                 
*******
146 A'                                                                         
 --------------------------------------------------------------

          Ground-State Mulliken Net Atomic Charges

     Atom                 Charge (a.u.)
  ----------------------------------------
      1 Cl                    0.223817
      2 I                     0.155930
      3 H                     0.175911
      4 I                     0.123322
      5 C                    -0.563556
      6 C                    -0.115424
  ----------------------------------------
  Sum of atomic charges =     0.000000

 -----------------------------------------------------------------
                    Cartesian Multipole Moments
 -----------------------------------------------------------------
    Charge (ESU x 10^10)
                 0.0000
    Dipole Moment (Debye)
         X       0.5564      Y      -0.2641      Z      -0.0000
       Tot       0.6159
    Quadrupole Moments (Debye-Ang)
        XX     -78.2995     XY      -2.7082     YY     -78.1049
        XZ      -0.0000     YZ      -0.0000     ZZ     -83.2342
    Octopole Moments (Debye-Ang^2)
       XXX      29.1933    XXY      21.5278    XYY       3.7590
       YYY      39.9962    XXZ      -0.0000    XYZ       0.0000
       YYZ       0.0000    XZZ       6.4449    YZZ      14.3680
       ZZZ      -0.0000
    Hexadecapole Moments (Debye-Ang^3)
      XXXX   -1362.8981   XXXY     -41.2956   XXYY    -373.4339
      XYYY     -76.8341   YYYY    -862.5469   XXXZ      -0.0000
      XXYZ       0.0000   XYYZ       0.0000   YYYZ      -0.0000
      XXZZ    -268.7047   XYZZ     -17.3862   YYZZ    -171.0216
      XZZZ      -0.0000   YZZZ      -0.0000   ZZZZ    -112.3621
 -----------------------------------------------------------------
 Calculating analytic gradient of the SCF energy
 Gradient of SCF Energy
            1           2           3           4           5           6
    1   0.0012499  -0.0008627   0.0003284  -0.0001580  -0.0009350   0.0003774
    2  -0.0002934  -0.0000518   0.0001453   0.0008549   0.0003718  -0.0010267
    3   0.0000000  -0.0000000   0.0000000  -0.0000000  -0.0000000   0.0000000
 Max gradient component =       1.250E-03
 RMS gradient           =       5.522E-04
 Gradient time:  CPU 12.39 s  wall 12.39 s
 Geometry Optimization Parameters
   NAtoms,    NIC,     NZ,  NCons,   NDum,   NFix, NCnnct, MaxDiis
        6      27       0       0       0       0       0       0

 Cartesian Hessian Update
 Hessian Updated using BFGS Update


** GEOMETRY OPTIMIZATION IN DELOCALIZED INTERNAL COORDINATES **
   Searching for a Minimum

   Optimization Cycle:   3

                       Coordinates (Angstroms)
     ATOM                X               Y               Z
      1  Cl       -2.0058615475   -2.3734296162    0.0000000000
      2  I        -1.3560584434    1.1308562823    0.0000000000
      3  H         0.3588444303   -2.5763066099    0.0000000000
      4  I         2.0776783343   -0.0517385862    0.0000000000
      5  C        -0.3750847672   -1.7824421321    0.0000000000
      6  C        -0.0164364091   -0.5002561587    0.0000000000
   Point Group: cs    Number of degrees of freedom:     9


   Energy is -14376.060688578

 Hessian Updated using BFGS Update

  9 Hessian modes will be used to form the next step
  Hessian Eigenvalues:
     0.099402    0.117102    0.151908    0.229811    0.239903    0.263466
     0.315034    0.354203    0.602570

 Minimum Search - Taking Simple RFO Step
 Searching for Lamda that Minimizes Along All modes
 Value Taken    Lamda =  -0.00000651
 Step Taken.  Stepsize is  0.005327

                             Maximum     Tolerance    Cnvgd?
         Gradient           0.000694      0.000300      NO
         Displacement       0.003055      0.001200      NO
         Energy change     -0.000070      0.000001      NO


 New Cartesian Coordinates Obtained by Inverse Iteration

 Displacement from previous Coordinates is:  0.005534
 ----------------------------------------------------------------
             Standard Nuclear Orientation (Angstroms)
    I     Atom           X                Y                Z
 ----------------------------------------------------------------
    1      Cl     -2.0065282226    -2.3739571680     0.0000000000
    2      I      -1.3555227349     1.1307759795     0.0000000000
    3      H       0.3601850372    -2.5754171978     0.0000000000
    4      I       2.0768694496    -0.0532214751     0.0000000000
    5      C      -0.3745548289    -1.7821956872     0.0000000000
    6      C      -0.0173671030    -0.4993012722     0.0000000000
 ----------------------------------------------------------------
 Molecular Point Group                 Cs    NOp =  2
 Largest Abelian Subgroup              Cs    NOp =  2
 Nuclear Repulsion Energy =  1003.3219619746 hartrees
 There are       68 alpha and       68 beta electrons
 Applying Cartesian multipole field
    Component          Value
    ---------          -----
     (2,0,0)        1.00000E-11
     (0,2,0)        2.00000E-11
     (0,0,2)       -3.00000E-11
 Nucleus-field energy     =     0.0000000278 hartrees
 Requested basis set is 6-311++G(d,p)
 There are 78 shells and 205 basis functions
 A cutoff of  1.0D-11 yielded   2307 shell pairs
 There are     16937 function pairs (     19117 Cartesian)
 Smallest overlap matrix eigenvalue = 5.98E-05
 Guess MOs from SCF MO coefficient file

 -----------------------------------------------------------------------
  General SCF calculation program by
  Eric Jon Sundstrom, Paul Horn, Yuezhi Mao, Dmitri Zuev, Alec White,
  David Stuck, Shaama M.S., Shane Yost, Joonho Lee, David Small,
  Daniel Levine, Susi Lehtola, Hugh Burton, Evgeny Epifanovsky
 -----------------------------------------------------------------------
 Exchange:     0.2000 Hartree-Fock + 0.0800 Slater + 0.7200 B88
 Correlation:  0.1900 VWN1RPA + 0.8100 LYP
 Using SG-1 standard quadrature grid
 A restricted SCF calculation will be
 performed using DIIS
 SCF converges when DIIS error is below 1.0e-08
 ---------------------------------------
  Cycle       Energy         DIIS error
 ---------------------------------------
    1  -14376.0606908265      1.91e-05  
    2  -14376.0606923937      1.06e-05  
    3  -14376.0606919550      1.39e-05  
    4  -14376.0606929663      1.60e-06  
    5  -14376.0606929808      5.45e-07  
    6  -14376.0606929824      1.83e-07  
    7  -14376.0606929827      5.46e-08  
    8  -14376.0606929827      6.23e-09  Convergence criterion met
 ---------------------------------------
 SCF time:   CPU 26.45s  wall 26.00s 
 SCF   energy in the final basis set =   -14376.0606929827
 Total energy in the final basis set =   -14376.0606929827

 --------------------------------------------------------------
             Orbital Energies (a.u.) and Symmetries
 --------------------------------------------------------------

 Alpha MOs, Restricted
 -- Occupied --                  
*******-1165.89 -176.32 -176.32 -165.73 -165.72 -165.72 -165.72
  1 A'    2 A'    3 A'    4 A'    5 A'    6 A'    1 A"    7 A'                 
-165.72 -165.72 -101.58  -35.82  -35.82  -31.31  -31.31  -31.30
  2 A"    8 A'    9 A'   10 A'   11 A'   12 A'   13 A'    3 A"                 
-31.305 -31.304 -31.304 -22.962 -22.961 -22.960 -22.960 -22.960
 14 A'    4 A"   15 A'   16 A'   17 A'    5 A"   18 A'   19 A'                 
-22.960 -22.955 -22.955 -22.955 -22.955 -10.280 -10.264  -9.494
  6 A"   20 A'    7 A"   21 A'    8 A"   22 A'   23 A'   24 A'                 
 -7.258  -7.249  -7.248  -6.367  -6.366  -4.780  -4.780  -4.764
 25 A'    9 A"   26 A'   27 A'   28 A'   29 A'   30 A'   10 A"                 
 -4.764  -4.764  -4.764  -2.046  -2.045  -2.041  -2.041  -2.040
 31 A'   32 A'   11 A"   33 A'   34 A'   12 A"   35 A'   36 A'                 
 -2.040  -2.027  -2.027  -2.027  -2.027  -0.904  -0.802  -0.683
 13 A"   14 A"   37 A'   38 A'   15 A"   39 A'   40 A'   41 A'                 
 -0.665  -0.561  -0.487  -0.453  -0.404  -0.373  -0.340  -0.337
 42 A'   43 A'   44 A'   45 A'   16 A"   46 A'   47 A'   17 A"                 
 -0.298  -0.285  -0.272  -0.257
 48 A'   18 A"   49 A'   19 A"                                                 
 -- Virtual --                   
 -0.090  -0.053  -0.047  -0.002   0.016   0.039   0.056   0.061
 50 A'   51 A'   20 A"   52 A'   53 A'   54 A'   55 A'   21 A"                 
  0.081   0.094   0.096   0.097   0.104   0.124   0.129   0.132
 56 A'   57 A'   22 A"   58 A'   23 A"   59 A'   60 A'   61 A'                 
  0.163   0.183   0.195   0.218   0.223   0.236   0.247   0.285
 62 A'   63 A'   64 A'   24 A"   65 A'   66 A'   25 A"   67 A'                 
  0.332   0.367   0.367   0.377   0.390   0.403   0.408   0.420
 68 A'   69 A'   26 A"   70 A'   27 A"   28 A"   71 A'   29 A"                 
  0.429   0.451   0.458   0.460   0.479   0.487   0.536   0.564
 72 A'   73 A'   74 A'   30 A"   75 A'   76 A'   31 A"   77 A'                 
  0.613   0.619   0.639   0.675   0.687   0.730   0.787   0.808
 78 A'   79 A'   32 A"   80 A'   81 A'   82 A'   33 A"   83 A'                 
  0.829   0.844   0.876   0.917   0.941   1.062   1.083   1.117
 84 A'   34 A"   85 A'   86 A'   87 A'   88 A'   35 A"   89 A'                 
  1.215   1.294   1.314   1.329   1.347   1.401   1.412   1.441
 36 A"   37 A"   90 A'   91 A'   38 A"   92 A'   93 A'   39 A"                 
  1.506   1.583   1.638   1.777   1.808   1.831   1.975   2.123
 94 A'   95 A'   96 A'   97 A'   40 A"   98 A'   41 A"   99 A'                 
  2.196   2.245   2.338   2.452   2.551   2.621   2.632   2.821
100 A'   42 A"  101 A'  102 A'  103 A'  104 A'   43 A"   44 A"                 
  2.880   3.090   3.258   3.661   3.949   3.953   3.975   3.977
105 A'  106 A'  107 A'  108 A'   45 A"   46 A"   47 A"  109 A'                 
  3.983   4.033   4.045   4.113   4.226   4.263   4.373   4.427
110 A'   48 A"  111 A'  112 A'  113 A'  114 A'  115 A'  116 A'                 
  5.971   6.013   6.020   6.038   6.059   6.114   9.720  23.370
 49 A"   50 A"  117 A'  118 A'  119 A'  120 A'  121 A'  122 A'                 
 24.115  25.791  25.895  26.334  27.811  27.871  28.316  28.349
123 A'   51 A"  124 A'  125 A'  126 A'  127 A'   52 A"   53 A"                 
 28.352  28.354  28.385  28.393  28.522  28.524  28.531  28.535
128 A'  129 A'  130 A'  131 A'   54 A"   55 A"   56 A"  132 A'                 
 28.537  28.560  28.564  28.599  28.678  28.704 127.863 127.889
133 A'   57 A"  134 A'  135 A'  136 A'  137 A'   58 A"   59 A"                 
127.891 127.907 127.917 127.946 151.613 151.664 215.7021901.774
138 A'  139 A'  140 A'  141 A'  142 A'  143 A'  144 A'  145 A'                 
*******
146 A'                                                                         

 Beta MOs, Restricted
 -- Occupied --                  
*******-1165.89 -176.32 -176.32 -165.73 -165.72 -165.72 -165.72
  1 A'    2 A'    3 A'    4 A'    5 A'    6 A'    1 A"    7 A'                 
-165.72 -165.72 -101.58  -35.82  -35.82  -31.31  -31.31  -31.30
  2 A"    8 A'    9 A'   10 A'   11 A'   12 A'   13 A'    3 A"                 
-31.305 -31.304 -31.304 -22.962 -22.961 -22.960 -22.960 -22.960
 14 A'    4 A"   15 A'   16 A'   17 A'    5 A"   18 A'   19 A'                 
-22.960 -22.955 -22.955 -22.955 -22.955 -10.280 -10.264  -9.494
  6 A"   20 A'    7 A"   21 A'    8 A"   22 A'   23 A'   24 A'                 
 -7.258  -7.249  -7.248  -6.367  -6.366  -4.780  -4.780  -4.764
 25 A'    9 A"   26 A'   27 A'   28 A'   29 A'   30 A'   10 A"                 
 -4.764  -4.764  -4.764  -2.046  -2.045  -2.041  -2.041  -2.040
 31 A'   32 A'   11 A"   33 A'   34 A'   12 A"   35 A'   36 A'                 
 -2.040  -2.027  -2.027  -2.027  -2.027  -0.904  -0.802  -0.683
 13 A"   14 A"   37 A'   38 A'   15 A"   39 A'   40 A'   41 A'                 
 -0.665  -0.561  -0.487  -0.453  -0.404  -0.373  -0.340  -0.337
 42 A'   43 A'   44 A'   45 A'   16 A"   46 A'   47 A'   17 A"                 
 -0.298  -0.285  -0.272  -0.257
 48 A'   18 A"   49 A'   19 A"                                                 
 -- Virtual --                   
 -0.090  -0.053  -0.047  -0.002   0.016   0.039   0.056   0.061
 50 A'   51 A'   20 A"   52 A'   53 A'   54 A'   55 A'   21 A"                 
  0.081   0.094   0.096   0.097   0.104   0.124   0.129   0.132
 56 A'   57 A'   22 A"   58 A'   23 A"   59 A'   60 A'   61 A'                 
  0.163   0.183   0.195   0.218   0.223   0.236   0.247   0.285
 62 A'   63 A'   64 A'   24 A"   65 A'   66 A'   25 A"   67 A'                 
  0.332   0.367   0.367   0.377   0.390   0.403   0.408   0.420
 68 A'   69 A'   26 A"   70 A'   27 A"   28 A"   71 A'   29 A"                 
  0.429   0.451   0.458   0.460   0.479   0.487   0.536   0.564
 72 A'   73 A'   74 A'   30 A"   75 A'   76 A'   31 A"   77 A'                 
  0.613   0.619   0.639   0.675   0.687   0.730   0.787   0.808
 78 A'   79 A'   32 A"   80 A'   81 A'   82 A'   33 A"   83 A'                 
  0.829   0.844   0.876   0.917   0.941   1.062   1.083   1.117
 84 A'   34 A"   85 A'   86 A'   87 A'   88 A'   35 A"   89 A'                 
  1.215   1.294   1.314   1.329   1.347   1.401   1.412   1.441
 36 A"   37 A"   90 A'   91 A'   38 A"   92 A'   93 A'   39 A"                 
  1.506   1.583   1.638   1.777   1.808   1.831   1.975   2.123
 94 A'   95 A'   96 A'   97 A'   40 A"   98 A'   41 A"   99 A'                 
  2.196   2.245   2.338   2.452   2.551   2.621   2.632   2.821
100 A'   42 A"  101 A'  102 A'  103 A'  104 A'   43 A"   44 A"                 
  2.880   3.090   3.258   3.661   3.949   3.953   3.975   3.977
105 A'  106 A'  107 A'  108 A'   45 A"   46 A"   47 A"  109 A'                 
  3.983   4.033   4.045   4.113   4.226   4.263   4.373   4.427
110 A'   48 A"  111 A'  112 A'  113 A'  114 A'  115 A'  116 A'                 
  5.971   6.013   6.020   6.038   6.059   6.114   9.720  23.370
 49 A"   50 A"  117 A'  118 A'  119 A'  120 A'  121 A'  122 A'                 
 24.115  25.791  25.895  26.334  27.811  27.871  28.316  28.349
123 A'   51 A"  124 A'  125 A'  126 A'  127 A'   52 A"   53 A"                 
 28.352  28.354  28.385  28.393  28.522  28.524  28.531  28.535
128 A'  129 A'  130 A'  131 A'   54 A"   55 A"   56 A"  132 A'                 
 28.537  28.560  28.564  28.599  28.678  28.704 127.863 127.889
133 A'   57 A"  134 A'  135 A'  136 A'  137 A'   58 A"   59 A"                 
127.891 127.907 127.917 127.946 151.613 151.664 215.7021901.774
138 A'  139 A'  140 A'  141 A'  142 A'  143 A'  144 A'  145 A'                 
*******
146 A'                                                                         
 --------------------------------------------------------------

          Ground-State Mulliken Net Atomic Charges

     Atom                 Charge (a.u.)
  ----------------------------------------
      1 Cl                    0.222861
      2 I                     0.156798
      3 H                     0.175849
      4 I                     0.123062
      5 C                    -0.562215
      6 C                    -0.116356
  ----------------------------------------
  Sum of atomic charges =     0.000000

 -----------------------------------------------------------------
                    Cartesian Multipole Moments
 -----------------------------------------------------------------
    Charge (ESU x 10^10)
                 0.0000
    Dipole Moment (Debye)
         X       0.5560      Y      -0.2554      Z       0.0000
       Tot       0.6119
    Quadrupole Moments (Debye-Ang)
        XX     -78.3100     XY      -2.7345     YY     -78.1190
        XZ       0.0000     YZ       0.0000     ZZ     -83.2333
    Octopole Moments (Debye-Ang^2)
       XXX      29.2380    XXY      21.5782    XYY       3.8061
       YYY      40.2130    XXZ      -0.0000    XYZ      -0.0000
       YYZ      -0.0000    XZZ       6.4606    YZZ      14.4274
       ZZZ       0.0000
    Hexadecapole Moments (Debye-Ang^3)
      XXXX   -1362.3870   XXXY     -41.3725   XXYY    -373.4283
      XYYY     -76.8728   YYYY    -862.8505   XXXZ      -0.0000
      XXYZ      -0.0000   XYYZ       0.0000   YYYZ       0.0000
      XXZZ    -268.6067   XYZZ     -17.3738   YYZZ    -171.0563
      XZZZ       0.0000   YZZZ       0.0000   ZZZZ    -112.3554
 -----------------------------------------------------------------
 Calculating analytic gradient of the SCF energy
 Gradient of SCF Energy
            1           2           3           4           5           6
    1   0.0006933  -0.0006292   0.0004749  -0.0003574  -0.0003999   0.0002183
    2  -0.0004201  -0.0002277   0.0001483   0.0006774   0.0001798  -0.0003577
    3   0.0000000  -0.0000000  -0.0000000   0.0000000  -0.0000000   0.0000000
 Max gradient component =       6.933E-04
 RMS gradient           =       3.580E-04
 Gradient time:  CPU 12.19 s  wall 12.19 s
 Geometry Optimization Parameters
   NAtoms,    NIC,     NZ,  NCons,   NDum,   NFix, NCnnct, MaxDiis
        6      27       0       0       0       0       0       0

 Cartesian Hessian Update
 Hessian Updated using BFGS Update


** GEOMETRY OPTIMIZATION IN DELOCALIZED INTERNAL COORDINATES **
   Searching for a Minimum

   Optimization Cycle:   4

                       Coordinates (Angstroms)
     ATOM                X               Y               Z
      1  Cl       -2.0065282226   -2.3739571680    0.0000000000
      2  I        -1.3555227349    1.1307759795    0.0000000000
      3  H         0.3601850372   -2.5754171978    0.0000000000
      4  I         2.0768694496   -0.0532214751    0.0000000000
      5  C        -0.3745548289   -1.7821956872    0.0000000000
      6  C        -0.0173671030   -0.4993012722    0.0000000000
   Point Group: cs    Number of degrees of freedom:     9


   Energy is -14376.060692983

 Hessian Updated using BFGS Update

  9 Hessian modes will be used to form the next step
  Hessian Eigenvalues:
     0.083415    0.126496    0.154382    0.181118    0.238547    0.262127
     0.290119    0.357058    0.583924

 Minimum Search - Taking Simple RFO Step
 Searching for Lamda that Minimizes Along All modes
 Value Taken    Lamda =  -0.00000210
 Step Taken.  Stepsize is  0.004256

                             Maximum     Tolerance    Cnvgd?
         Gradient           0.000387      0.000300      NO
         Displacement       0.003609      0.001200      NO
         Energy change     -0.000004      0.000001      NO


 New Cartesian Coordinates Obtained by Inverse Iteration

 Displacement from previous Coordinates is:  0.003100
 ----------------------------------------------------------------
             Standard Nuclear Orientation (Angstroms)
    I     Atom           X                Y                Z
 ----------------------------------------------------------------
    1      Cl     -2.0069306576    -2.3738482890     0.0000000000
    2      I      -1.3558829718     1.1305134500     0.0000000000
    3      H       0.3606111112    -2.5753826018     0.0000000000
    4      I       2.0772553122    -0.0539368527     0.0000000000
    5      C      -0.3738987093    -1.7820932438     0.0000000000
    6      C      -0.0180724873    -0.4985692836     0.0000000000
 ----------------------------------------------------------------
 Molecular Point Group                 Cs    NOp =  2
 Largest Abelian Subgroup              Cs    NOp =  2
 Nuclear Repulsion Energy =  1003.2340914023 hartrees
 There are       68 alpha and       68 beta electrons
 Applying Cartesian multipole field
    Component          Value
    ---------          -----
     (2,0,0)        1.00000E-11
     (0,2,0)        2.00000E-11
     (0,0,2)       -3.00000E-11
 Nucleus-field energy     =     0.0000000278 hartrees
 Requested basis set is 6-311++G(d,p)
 There are 78 shells and 205 basis functions
 A cutoff of  1.0D-11 yielded   2307 shell pairs
 There are     16913 function pairs (     19082 Cartesian)
 Smallest overlap matrix eigenvalue = 6.00E-05
 Guess MOs from SCF MO coefficient file

 -----------------------------------------------------------------------
  General SCF calculation program by
  Eric Jon Sundstrom, Paul Horn, Yuezhi Mao, Dmitri Zuev, Alec White,
  David Stuck, Shaama M.S., Shane Yost, Joonho Lee, David Small,
  Daniel Levine, Susi Lehtola, Hugh Burton, Evgeny Epifanovsky
 -----------------------------------------------------------------------
 Exchange:     0.2000 Hartree-Fock + 0.0800 Slater + 0.7200 B88
 Correlation:  0.1900 VWN1RPA + 0.8100 LYP
 Using SG-1 standard quadrature grid
 A restricted SCF calculation will be
 performed using DIIS
 SCF converges when DIIS error is below 1.0e-08
 ---------------------------------------
  Cycle       Energy         DIIS error
 ---------------------------------------
    1  -14376.0606927609      1.49e-05  
    2  -14376.0606939920      3.76e-06  
    3  -14376.0606939204      5.38e-06  
    4  -14376.0606940693      9.45e-07  
    5  -14376.0606940742      3.86e-07  
    6  -14376.0606940750      1.58e-07  
    7  -14376.0606940750      4.84e-08  
    8  -14376.0606940751      4.72e-09  Convergence criterion met
 ---------------------------------------
 SCF time:   CPU 26.45s  wall 26.00s 
 SCF   energy in the final basis set =   -14376.0606940751
 Total energy in the final basis set =   -14376.0606940751

 --------------------------------------------------------------
             Orbital Energies (a.u.) and Symmetries
 --------------------------------------------------------------

 Alpha MOs, Restricted
 -- Occupied --                  
*******-1165.89 -176.32 -176.32 -165.73 -165.72 -165.72 -165.72
  1 A'    2 A'    3 A'    4 A'    5 A'    6 A'    1 A"    7 A'                 
-165.72 -165.72 -101.58  -35.82  -35.82  -31.31  -31.31  -31.30
  2 A"    8 A'    9 A'   10 A'   11 A'   12 A'   13 A'    3 A"                 
-31.305 -31.304 -31.304 -22.962 -22.961 -22.960 -22.960 -22.960
 14 A'    4 A"   15 A'   16 A'   17 A'    5 A"   18 A'   19 A'                 
-22.960 -22.956 -22.956 -22.955 -22.955 -10.280 -10.264  -9.494
  6 A"   20 A'    7 A"   21 A'    8 A"   22 A'   23 A'   24 A'                 
 -7.258  -7.249  -7.248  -6.367  -6.366  -4.780  -4.779  -4.765
 25 A'    9 A"   26 A'   27 A'   28 A'   29 A'   30 A'   10 A"                 
 -4.764  -4.764  -4.764  -2.046  -2.045  -2.041  -2.041  -2.040
 31 A'   32 A'   11 A"   33 A'   34 A'   12 A"   35 A'   36 A'                 
 -2.040  -2.027  -2.027  -2.027  -2.026  -0.904  -0.802  -0.683
 13 A"   14 A"   37 A'   38 A'   15 A"   39 A'   40 A'   41 A'                 
 -0.665  -0.561  -0.487  -0.453  -0.404  -0.373  -0.340  -0.337
 42 A'   43 A'   44 A'   45 A'   16 A"   46 A'   47 A'   17 A"                 
 -0.298  -0.285  -0.272  -0.257
 48 A'   18 A"   49 A'   19 A"                                                 
 -- Virtual --                   
 -0.090  -0.053  -0.047  -0.002   0.016   0.039   0.056   0.061
 50 A'   51 A'   20 A"   52 A'   53 A'   54 A'   55 A'   21 A"                 
  0.081   0.094   0.096   0.097   0.104   0.123   0.129   0.132
 56 A'   57 A'   22 A"   58 A'   23 A"   59 A'   60 A'   61 A'                 
  0.163   0.183   0.195   0.218   0.224   0.236   0.247   0.285
 62 A'   63 A'   64 A'   24 A"   65 A'   66 A'   25 A"   67 A'                 
  0.332   0.367   0.367   0.377   0.390   0.403   0.408   0.420
 68 A'   69 A'   26 A"   70 A'   27 A"   28 A"   71 A'   29 A"                 
  0.429   0.451   0.458   0.460   0.479   0.487   0.536   0.564
 72 A'   73 A'   74 A'   30 A"   75 A'   76 A'   31 A"   77 A'                 
  0.613   0.619   0.639   0.675   0.687   0.730   0.787   0.808
 78 A'   79 A'   32 A"   80 A'   81 A'   82 A'   33 A"   83 A'                 
  0.829   0.844   0.876   0.917   0.941   1.062   1.083   1.116
 84 A'   34 A"   85 A'   86 A'   87 A'   88 A'   35 A"   89 A'                 
  1.215   1.294   1.314   1.329   1.346   1.401   1.412   1.441
 36 A"   37 A"   90 A'   91 A'   38 A"   92 A'   93 A'   39 A"                 
  1.506   1.583   1.638   1.777   1.808   1.831   1.976   2.123
 94 A'   95 A'   96 A'   97 A'   40 A"   98 A'   41 A"   99 A'                 
  2.195   2.245   2.338   2.452   2.551   2.621   2.632   2.821
100 A'   42 A"  101 A'  102 A'  103 A'  104 A'   43 A"   44 A"                 
  2.880   3.089   3.257   3.661   3.949   3.953   3.975   3.977
105 A'  106 A'  107 A'  108 A'   45 A"   46 A"   47 A"  109 A'                 
  3.983   4.033   4.045   4.113   4.226   4.263   4.373   4.427
110 A'   48 A"  111 A'  112 A'  113 A'  114 A'  115 A'  116 A'                 
  5.971   6.013   6.020   6.038   6.059   6.114   9.719  23.371
 49 A"   50 A"  117 A'  118 A'  119 A'  120 A'  121 A'  122 A'                 
 24.114  25.791  25.895  26.334  27.811  27.871  28.316  28.349
123 A'   51 A"  124 A'  125 A'  126 A'  127 A'   52 A"   53 A"                 
 28.352  28.354  28.385  28.393  28.522  28.524  28.531  28.535
128 A'  129 A'  130 A'  131 A'   54 A"   55 A"   56 A"  132 A'                 
 28.537  28.560  28.564  28.599  28.678  28.704 127.863 127.889
133 A'   57 A"  134 A'  135 A'  136 A'  137 A'   58 A"   59 A"                 
127.891 127.907 127.917 127.946 151.613 151.664 215.7021901.774
138 A'  139 A'  140 A'  141 A'  142 A'  143 A'  144 A'  145 A'                 
*******
146 A'                                                                         

 Beta MOs, Restricted
 -- Occupied --                  
*******-1165.89 -176.32 -176.32 -165.73 -165.72 -165.72 -165.72
  1 A'    2 A'    3 A'    4 A'    5 A'    6 A'    1 A"    7 A'                 
-165.72 -165.72 -101.58  -35.82  -35.82  -31.31  -31.31  -31.30
  2 A"    8 A'    9 A'   10 A'   11 A'   12 A'   13 A'    3 A"                 
-31.305 -31.304 -31.304 -22.962 -22.961 -22.960 -22.960 -22.960
 14 A'    4 A"   15 A'   16 A'   17 A'    5 A"   18 A'   19 A'                 
-22.960 -22.956 -22.956 -22.955 -22.955 -10.280 -10.264  -9.494
  6 A"   20 A'    7 A"   21 A'    8 A"   22 A'   23 A'   24 A'                 
 -7.258  -7.249  -7.248  -6.367  -6.366  -4.780  -4.779  -4.765
 25 A'    9 A"   26 A'   27 A'   28 A'   29 A'   30 A'   10 A"                 
 -4.764  -4.764  -4.764  -2.046  -2.045  -2.041  -2.041  -2.040
 31 A'   32 A'   11 A"   33 A'   34 A'   12 A"   35 A'   36 A'                 
 -2.040  -2.027  -2.027  -2.027  -2.026  -0.904  -0.802  -0.683
 13 A"   14 A"   37 A'   38 A'   15 A"   39 A'   40 A'   41 A'                 
 -0.665  -0.561  -0.487  -0.453  -0.404  -0.373  -0.340  -0.337
 42 A'   43 A'   44 A'   45 A'   16 A"   46 A'   47 A'   17 A"                 
 -0.298  -0.285  -0.272  -0.257
 48 A'   18 A"   49 A'   19 A"                                                 
 -- Virtual --                   
 -0.090  -0.053  -0.047  -0.002   0.016   0.039   0.056   0.061
 50 A'   51 A'   20 A"   52 A'   53 A'   54 A'   55 A'   21 A"                 
  0.081   0.094   0.096   0.097   0.104   0.123   0.129   0.132
 56 A'   57 A'   22 A"   58 A'   23 A"   59 A'   60 A'   61 A'                 
  0.163   0.183   0.195   0.218   0.224   0.236   0.247   0.285
 62 A'   63 A'   64 A'   24 A"   65 A'   66 A'   25 A"   67 A'                 
  0.332   0.367   0.367   0.377   0.390   0.403   0.408   0.420
 68 A'   69 A'   26 A"   70 A'   27 A"   28 A"   71 A'   29 A"                 
  0.429   0.451   0.458   0.460   0.479   0.487   0.536   0.564
 72 A'   73 A'   74 A'   30 A"   75 A'   76 A'   31 A"   77 A'                 
  0.613   0.619   0.639   0.675   0.687   0.730   0.787   0.808
 78 A'   79 A'   32 A"   80 A'   81 A'   82 A'   33 A"   83 A'                 
  0.829   0.844   0.876   0.917   0.941   1.062   1.083   1.116
 84 A'   34 A"   85 A'   86 A'   87 A'   88 A'   35 A"   89 A'                 
  1.215   1.294   1.314   1.329   1.346   1.401   1.412   1.441
 36 A"   37 A"   90 A'   91 A'   38 A"   92 A'   93 A'   39 A"                 
  1.506   1.583   1.638   1.777   1.808   1.831   1.976   2.123
 94 A'   95 A'   96 A'   97 A'   40 A"   98 A'   41 A"   99 A'                 
  2.195   2.245   2.338   2.452   2.551   2.621   2.632   2.821
100 A'   42 A"  101 A'  102 A'  103 A'  104 A'   43 A"   44 A"                 
  2.880   3.089   3.257   3.661   3.949   3.953   3.975   3.977
105 A'  106 A'  107 A'  108 A'   45 A"   46 A"   47 A"  109 A'                 
  3.983   4.033   4.045   4.113   4.226   4.263   4.373   4.427
110 A'   48 A"  111 A'  112 A'  113 A'  114 A'  115 A'  116 A'                 
  5.971   6.013   6.020   6.038   6.059   6.114   9.719  23.371
 49 A"   50 A"  117 A'  118 A'  119 A'  120 A'  121 A'  122 A'                 
 24.114  25.791  25.895  26.334  27.811  27.871  28.316  28.349
123 A'   51 A"  124 A'  125 A'  126 A'  127 A'   52 A"   53 A"                 
 28.352  28.354  28.385  28.393  28.522  28.524  28.531  28.535
128 A'  129 A'  130 A'  131 A'   54 A"   55 A"   56 A"  132 A'                 
 28.537  28.560  28.564  28.599  28.678  28.704 127.863 127.889
133 A'   57 A"  134 A'  135 A'  136 A'  137 A'   58 A"   59 A"                 
127.891 127.907 127.917 127.946 151.613 151.664 215.7021901.774
138 A'  139 A'  140 A'  141 A'  142 A'  143 A'  144 A'  145 A'                 
*******
146 A'                                                                         
 --------------------------------------------------------------

          Ground-State Mulliken Net Atomic Charges

     Atom                 Charge (a.u.)
  ----------------------------------------
      1 Cl                    0.222033
      2 I                     0.157483
      3 H                     0.175993
      4 I                     0.122605
      5 C                    -0.561639
      6 C                    -0.116475
  ----------------------------------------
  Sum of atomic charges =     0.000000

 -----------------------------------------------------------------
                    Cartesian Multipole Moments
 -----------------------------------------------------------------
    Charge (ESU x 10^10)
                 0.0000
    Dipole Moment (Debye)
         X       0.5539      Y      -0.2495      Z      -0.0000
       Tot       0.6075
    Quadrupole Moments (Debye-Ang)
        XX     -78.3159     XY      -2.7568     YY     -78.1263
        XZ       0.0000     YZ       0.0000     ZZ     -83.2348
    Octopole Moments (Debye-Ang^2)
       XXX      29.2395    XXY      21.6225    XYY       3.8348
       YYY      40.3219    XXZ      -0.0000    XYZ      -0.0000
       YYZ      -0.0000    XZZ       6.4606    YZZ      14.4610
       ZZZ      -0.0000
    Hexadecapole Moments (Debye-Ang^3)
      XXXX   -1362.9084   XXXY     -41.4232   XXYY    -373.5655
      XYYY     -76.8920   YYYY    -862.7908   XXXZ      -0.0000
      XXYZ      -0.0000   XYYZ       0.0000   YYYZ      -0.0000
      XXZZ    -268.7099   XYZZ     -17.3535   YYZZ    -171.0410
      XZZZ      -0.0000   YZZZ      -0.0000   ZZZZ    -112.3572
 -----------------------------------------------------------------
 Calculating analytic gradient of the SCF energy
 Gradient of SCF Energy
            1           2           3           4           5           6
    1   0.0003501  -0.0005706   0.0004398  -0.0002556   0.0001083  -0.0000721
    2  -0.0004703  -0.0002924   0.0001561   0.0005903  -0.0000974   0.0001137
    3   0.0000000  -0.0000000   0.0000000   0.0000000  -0.0000000   0.0000000
 Max gradient component =       5.903E-04
 RMS gradient           =       2.814E-04
 Gradient time:  CPU 12.36 s  wall 12.36 s
 Geometry Optimization Parameters
   NAtoms,    NIC,     NZ,  NCons,   NDum,   NFix, NCnnct, MaxDiis
        6      27       0       0       0       0       0       0

 Cartesian Hessian Update
 Hessian Updated using BFGS Update


** GEOMETRY OPTIMIZATION IN DELOCALIZED INTERNAL COORDINATES **
   Searching for a Minimum

   Optimization Cycle:   5

                       Coordinates (Angstroms)
     ATOM                X               Y               Z
      1  Cl       -2.0069306576   -2.3738482890    0.0000000000
      2  I        -1.3558829718    1.1305134500    0.0000000000
      3  H         0.3606111112   -2.5753826018    0.0000000000
      4  I         2.0772553122   -0.0539368527    0.0000000000
      5  C        -0.3738987093   -1.7820932438    0.0000000000
      6  C        -0.0180724873   -0.4985692836    0.0000000000
   Point Group: cs    Number of degrees of freedom:     9


   Energy is -14376.060694075

 Hessian Updated using BFGS Update

  9 Hessian modes will be used to form the next step
  Hessian Eigenvalues:
     0.077804    0.126868    0.148955    0.183894    0.240478    0.263551
     0.292038    0.356982    0.600627

 Minimum Search - Taking Simple RFO Step
 Searching for Lamda that Minimizes Along All modes
 Value Taken    Lamda =   0.00000000
 Step Taken.  Stepsize is  0.000497

                             Maximum     Tolerance    Cnvgd?
         Gradient           0.000055      0.000300     YES
         Displacement       0.000412      0.001200     YES
         Energy change     -0.000001      0.000001      NO


                       Distance Matrix (Angstroms)
             Cl(  1)   I (  2)   H (  3)   I (  4)   C (  5)
   I (  2)  3.564325
   H (  3)  2.376104  4.084118
   I (  4)  4.697080  3.631716  3.050337
   C (  5)  1.736942  3.073690  1.081116  2.999113
   C (  6)  2.733538  2.107996  2.111055  2.141984  1.331933

 Final energy is   -14376.060694075062     


 ******************************
 **  OPTIMIZATION CONVERGED  **
 ******************************

                       Coordinates (Angstroms)
     ATOM                X               Y               Z
      1  Cl       -2.0069306576   -2.3738482890    0.0000000000
      2  I        -1.3558829718    1.1305134500    0.0000000000
      3  H         0.3606111112   -2.5753826018    0.0000000000
      4  I         2.0772553122   -0.0539368527    0.0000000000
      5  C        -0.3738987093   -1.7820932438    0.0000000000
      6  C        -0.0180724873   -0.4985692836    0.0000000000

Z-matrix Print:
$molecule
0 1
I 
C  1 2.107996
C  2 1.331933 1 125.112240
H  3 1.081116 2 121.708516 1 -180.000000 0
Cl 3 1.736942 2 125.413545 1 -0.000000 0
I  2 2.141984 1 117.412449 3 -180.000000 0
$end


 --------------------------------------------------------------
             Orbital Energies (a.u.) and Symmetries
 --------------------------------------------------------------

 Alpha MOs, Restricted
 -- Occupied --                  
*******-1165.89 -176.32 -176.32 -165.73 -165.72 -165.72 -165.72
  1 A'    2 A'    3 A'    4 A'    5 A'    6 A'    1 A"    7 A'                 
-165.72 -165.72 -101.58  -35.82  -35.82  -31.31  -31.31  -31.30
  2 A"    8 A'    9 A'   10 A'   11 A'   12 A'   13 A'    3 A"                 
-31.305 -31.304 -31.304 -22.962 -22.961 -22.960 -22.960 -22.960
 14 A'    4 A"   15 A'   16 A'   17 A'    5 A"   18 A'   19 A'                 
-22.960 -22.956 -22.956 -22.955 -22.955 -10.280 -10.264  -9.494
  6 A"   20 A'    7 A"   21 A'    8 A"   22 A'   23 A'   24 A'                 
 -7.258  -7.249  -7.248  -6.367  -6.366  -4.780  -4.779  -4.765
 25 A'    9 A"   26 A'   27 A'   28 A'   29 A'   30 A'   10 A"                 
 -4.764  -4.764  -4.764  -2.046  -2.045  -2.041  -2.041  -2.040
 31 A'   32 A'   11 A"   33 A'   34 A'   12 A"   35 A'   36 A'                 
 -2.040  -2.027  -2.027  -2.027  -2.026  -0.904  -0.802  -0.683
 13 A"   14 A"   37 A'   38 A'   15 A"   39 A'   40 A'   41 A'                 
 -0.665  -0.561  -0.487  -0.453  -0.404  -0.373  -0.340  -0.337
 42 A'   43 A'   44 A'   45 A'   16 A"   46 A'   47 A'   17 A"                 
 -0.298  -0.285  -0.272  -0.257
 48 A'   18 A"   49 A'   19 A"                                                 
 -- Virtual --                   
 -0.090  -0.053  -0.047  -0.002   0.016   0.039   0.056   0.061
 50 A'   51 A'   20 A"   52 A'   53 A'   54 A'   55 A'   21 A"                 
  0.081   0.094   0.096   0.097   0.104   0.123   0.129   0.132
 56 A'   57 A'   22 A"   58 A'   23 A"   59 A'   60 A'   61 A'                 
  0.163   0.183   0.195   0.218   0.224   0.236   0.247   0.285
 62 A'   63 A'   64 A'   24 A"   65 A'   66 A'   25 A"   67 A'                 
  0.332   0.367   0.367   0.377   0.390   0.403   0.408   0.420
 68 A'   69 A'   26 A"   70 A'   27 A"   28 A"   71 A'   29 A"                 
  0.429   0.451   0.458   0.460   0.479   0.487   0.536   0.564
 72 A'   73 A'   74 A'   30 A"   75 A'   76 A'   31 A"   77 A'                 
  0.613   0.619   0.639   0.675   0.687   0.730   0.787   0.808
 78 A'   79 A'   32 A"   80 A'   81 A'   82 A'   33 A"   83 A'                 
  0.829   0.844   0.876   0.917   0.941   1.062   1.083   1.116
 84 A'   34 A"   85 A'   86 A'   87 A'   88 A'   35 A"   89 A'                 
  1.215   1.294   1.314   1.329   1.346   1.401   1.412   1.441
 36 A"   37 A"   90 A'   91 A'   38 A"   92 A'   93 A'   39 A"                 
  1.506   1.583   1.638   1.777   1.808   1.831   1.976   2.123
 94 A'   95 A'   96 A'   97 A'   40 A"   98 A'   41 A"   99 A'                 
  2.195   2.245   2.338   2.452   2.551   2.621   2.632   2.821
100 A'   42 A"  101 A'  102 A'  103 A'  104 A'   43 A"   44 A"                 
  2.880   3.089   3.257   3.661   3.949   3.953   3.975   3.977
105 A'  106 A'  107 A'  108 A'   45 A"   46 A"   47 A"  109 A'                 
  3.983   4.033   4.045   4.113   4.226   4.263   4.373   4.427
110 A'   48 A"  111 A'  112 A'  113 A'  114 A'  115 A'  116 A'                 
  5.971   6.013   6.020   6.038   6.059   6.114   9.719  23.371
 49 A"   50 A"  117 A'  118 A'  119 A'  120 A'  121 A'  122 A'                 
 24.114  25.791  25.895  26.334  27.811  27.871  28.316  28.349
123 A'   51 A"  124 A'  125 A'  126 A'  127 A'   52 A"   53 A"                 
 28.352  28.354  28.385  28.393  28.522  28.524  28.531  28.535
128 A'  129 A'  130 A'  131 A'   54 A"   55 A"   56 A"  132 A'                 
 28.537  28.560  28.564  28.599  28.678  28.704 127.863 127.889
133 A'   57 A"  134 A'  135 A'  136 A'  137 A'   58 A"   59 A"                 
127.891 127.907 127.917 127.946 151.613 151.664 215.7021901.774
138 A'  139 A'  140 A'  141 A'  142 A'  143 A'  144 A'  145 A'                 
*******
146 A'                                                                         

 Beta MOs, Restricted
 -- Occupied --                  
*******-1165.89 -176.32 -176.32 -165.73 -165.72 -165.72 -165.72
  1 A'    2 A'    3 A'    4 A'    5 A'    6 A'    1 A"    7 A'                 
-165.72 -165.72 -101.58  -35.82  -35.82  -31.31  -31.31  -31.30
  2 A"    8 A'    9 A'   10 A'   11 A'   12 A'   13 A'    3 A"                 
-31.305 -31.304 -31.304 -22.962 -22.961 -22.960 -22.960 -22.960
 14 A'    4 A"   15 A'   16 A'   17 A'    5 A"   18 A'   19 A'                 
-22.960 -22.956 -22.956 -22.955 -22.955 -10.280 -10.264  -9.494
  6 A"   20 A'    7 A"   21 A'    8 A"   22 A'   23 A'   24 A'                 
 -7.258  -7.249  -7.248  -6.367  -6.366  -4.780  -4.779  -4.765
 25 A'    9 A"   26 A'   27 A'   28 A'   29 A'   30 A'   10 A"                 
 -4.764  -4.764  -4.764  -2.046  -2.045  -2.041  -2.041  -2.040
 31 A'   32 A'   11 A"   33 A'   34 A'   12 A"   35 A'   36 A'                 
 -2.040  -2.027  -2.027  -2.027  -2.026  -0.904  -0.802  -0.683
 13 A"   14 A"   37 A'   38 A'   15 A"   39 A'   40 A'   41 A'                 
 -0.665  -0.561  -0.487  -0.453  -0.404  -0.373  -0.340  -0.337
 42 A'   43 A'   44 A'   45 A'   16 A"   46 A'   47 A'   17 A"                 
 -0.298  -0.285  -0.272  -0.257
 48 A'   18 A"   49 A'   19 A"                                                 
 -- Virtual --                   
 -0.090  -0.053  -0.047  -0.002   0.016   0.039   0.056   0.061
 50 A'   51 A'   20 A"   52 A'   53 A'   54 A'   55 A'   21 A"                 
  0.081   0.094   0.096   0.097   0.104   0.123   0.129   0.132
 56 A'   57 A'   22 A"   58 A'   23 A"   59 A'   60 A'   61 A'                 
  0.163   0.183   0.195   0.218   0.224   0.236   0.247   0.285
 62 A'   63 A'   64 A'   24 A"   65 A'   66 A'   25 A"   67 A'                 
  0.332   0.367   0.367   0.377   0.390   0.403   0.408   0.420
 68 A'   69 A'   26 A"   70 A'   27 A"   28 A"   71 A'   29 A"                 
  0.429   0.451   0.458   0.460   0.479   0.487   0.536   0.564
 72 A'   73 A'   74 A'   30 A"   75 A'   76 A'   31 A"   77 A'                 
  0.613   0.619   0.639   0.675   0.687   0.730   0.787   0.808
 78 A'   79 A'   32 A"   80 A'   81 A'   82 A'   33 A"   83 A'                 
  0.829   0.844   0.876   0.917   0.941   1.062   1.083   1.116
 84 A'   34 A"   85 A'   86 A'   87 A'   88 A'   35 A"   89 A'                 
  1.215   1.294   1.314   1.329   1.346   1.401   1.412   1.441
 36 A"   37 A"   90 A'   91 A'   38 A"   92 A'   93 A'   39 A"                 
  1.506   1.583   1.638   1.777   1.808   1.831   1.976   2.123
 94 A'   95 A'   96 A'   97 A'   40 A"   98 A'   41 A"   99 A'                 
  2.195   2.245   2.338   2.452   2.551   2.621   2.632   2.821
100 A'   42 A"  101 A'  102 A'  103 A'  104 A'   43 A"   44 A"                 
  2.880   3.089   3.257   3.661   3.949   3.953   3.975   3.977
105 A'  106 A'  107 A'  108 A'   45 A"   46 A"   47 A"  109 A'                 
  3.983   4.033   4.045   4.113   4.226   4.263   4.373   4.427
110 A'   48 A"  111 A'  112 A'  113 A'  114 A'  115 A'  116 A'                 
  5.971   6.013   6.020   6.038   6.059   6.114   9.719  23.371
 49 A"   50 A"  117 A'  118 A'  119 A'  120 A'  121 A'  122 A'                 
 24.114  25.791  25.895  26.334  27.811  27.871  28.316  28.349
123 A'   51 A"  124 A'  125 A'  126 A'  127 A'   52 A"   53 A"                 
 28.352  28.354  28.385  28.393  28.522  28.524  28.531  28.535
128 A'  129 A'  130 A'  131 A'   54 A"   55 A"   56 A"  132 A'                 
 28.537  28.560  28.564  28.599  28.678  28.704 127.863 127.889
133 A'   57 A"  134 A'  135 A'  136 A'  137 A'   58 A"   59 A"                 
127.891 127.907 127.917 127.946 151.613 151.664 215.7021901.774
138 A'  139 A'  140 A'  141 A'  142 A'  143 A'  144 A'  145 A'                 
*******
146 A'                                                                         
 --------------------------------------------------------------

          Ground-State Mulliken Net Atomic Charges

     Atom                 Charge (a.u.)
  ----------------------------------------
      1 Cl                    0.222033
      2 I                     0.157483
      3 H                     0.175993
      4 I                     0.122605
      5 C                    -0.561639
      6 C                    -0.116475
  ----------------------------------------
  Sum of atomic charges =     0.000000

 -----------------------------------------------------------------
                    Cartesian Multipole Moments
 -----------------------------------------------------------------
    Charge (ESU x 10^10)
                 0.0000
    Dipole Moment (Debye)
         X       0.5539      Y      -0.2495      Z      -0.0000
       Tot       0.6075
    Quadrupole Moments (Debye-Ang)
        XX     -78.3159     XY      -2.7568     YY     -78.1263
        XZ       0.0000     YZ       0.0000     ZZ     -83.2348
    Octopole Moments (Debye-Ang^2)
       XXX      29.2395    XXY      21.6225    XYY       3.8348
       YYY      40.3219    XXZ      -0.0000    XYZ      -0.0000
       YYZ      -0.0000    XZZ       6.4606    YZZ      14.4610
       ZZZ      -0.0000
    Hexadecapole Moments (Debye-Ang^3)
      XXXX   -1362.9084   XXXY     -41.4232   XXYY    -373.5655
      XYYY     -76.8920   YYYY    -862.7908   XXXZ      -0.0000
      XXYZ      -0.0000   XYYZ       0.0000   YYYZ      -0.0000
      XXZZ    -268.7099   XYZZ     -17.3535   YYZZ    -171.0410
      XZZZ      -0.0000   YZZZ      -0.0000   ZZZZ    -112.3572
 -----------------------------------------------------------------
Archival summary:
1\1\TWL01\OPT\ProcedureUnspecified\BasisUnspecified\2l121\taweetha\TueAug2818:59:082018TueAug2818:59:082018\0\\#,OPT,ProcedureUnspecified,BasisUnspecified,\\0,1\I\C,1,2.108\C,2,1.33193,1,125.112\H,3,1.08112,2,121.709,1,-180,0\Cl,3,1.73694,2,125.414,1,-0,0\I,2,2.14198,1,117.412,3,-180,0\\\@

 Total job time:  227.78s(wall), 227.65s(cpu) 
 Tue Aug 28 18:59:08 2018

        *************************************************************
        *                                                           *
        *  Thank you very much for using Q-Chem.  Have a nice day.  *
        *                                                           *
        *************************************************************


 
User input: 2 of 2 
 
Q-Chem Developer Version!
                  Welcome to Q-Chem
     A Quantum Leap Into The Future Of Chemistry


 Q-Chem 5.1, Q-Chem, Inc., Pleasanton, CA (2018)

 Yihan Shao,  Zhengting Gan,  E. Epifanovsky,  A. T. B. Gilbert,  M. Wormit,  
 J. Kussmann,  A. W. Lange,  A. Behn,  Jia Deng,  Xintian Feng,  D. Ghosh,  
 M. Goldey,  P. R. Horn,  L. D. Jacobson,  I. Kaliman,  T. Kus,  A. Landau,  
 Jie Liu,  E. I. Proynov,  R. M. Richard,  R. P. Steele,  E. J. Sundstrom,  
 H. L. Woodcock III,  P. M. Zimmerman,  D. Zuev,  B. Albrecht,  E. Alguire,  
 S. A. Baeppler,  D. Barton,  Z. Benda,  Y. A. Bernard,  E. J. Berquist,  
 K. B. Bravaya,  H. Burton,  D. Casanova,  Chun-Min Chang,  Yunqing Chen,  
 A. Chien,  K. D. Closser,  M. P. Coons,  S. Coriani,  S. Dasgupta,  
 A. L. Dempwolff,  M. Diedenhofen,  Hainam Do,  R. G. Edgar,  Po-Tung Fang,  
 S. Faraji,  S. Fatehi,  Qingguo Feng,  K. D. Fenk,  J. Fosso-Tande,  
 Qinghui Ge,  A. Ghysels,  G. Gidofalvi,  J. Gomes,  J. Gonthier,  A. Gunina,  
 D. Hait,  M. W. D. Hanson-Heine,  P. H. P. Harbach,  A. W. Hauser,  
 J. E. Herr,  E. G. Hohenstein,  Z. C. Holden,  Kerwin Hui,  B. C. Huynh,  
 T.-C. Jagau,  Hyunjun Ji,  B. Kaduk,  K. Khistyaev,  Jaehoon Kim,  
 P. Klunzinger,  K. Koh,  D. Kosenkov,  L. Koulias,  T. Kowalczyk,  
 C. M. Krauter,  A. Kunitsa,  Ka Un Lao,  A. Laurent,  K. V. Lawler,  
 Joonho Lee,  D. Lefrancois,  S. Lehtola,  D. S. Levine,  Yi-Pei Li,  
 You-Sheng Lin,  Fenglai Liu,  E. Livshits,  A. Luenser,  P. Manohar,  
 E. Mansoor,  S. F. Manzer,  Shan-Ping Mao,  Yuezhi Mao,  N. Mardirossian,  
 A. V. Marenich,  T. Markovich,  L. A. Martinez-Martinez,  S. A. Maurer,  
 N. J. Mayhall,  S. C. McKenzie,  J.-M. Mewes,  A. F. Morrison,  
 J. W. Mullinax,  K. Nanda,  T. S. Nguyen-Beck,  R. Olivares-Amaya,  
 J. A. Parkhill,  T. M. Perrine,  F. Plasser,  P. Pokhilko,  S. Prager,  
 A. Prociuk,  E. Ramos,  D. R. Rehn,  F. Rob,  M. Schneider,  N. Sergueev,  
 S. M. Sharada,  S. Sharma,  D. W. Small,  T. Stauch,  T. Stein,  
 Yu-Chuan Su,  A. J. W. Thom,  A. Tkatchenko,  T. Tsuchimochi,  N. M. Tubman,  
 L. Vogt,  M. L. Vidal,  O. Vydrov,  M. A. Watson,  J. Wenzel,  
 M. de Wergifosse,  T. A. Wesolowski,  A. White,  J. Witte,  A. Yamada,  
 Jun Yang,  K. Yao,  S. Yeganeh,  S. R. Yost,  Zhi-Qiang You,  A. Zech,  
 Igor Ying Zhang,  Xing Zhang,  Yan Zhao,  Ying Zhu,  B. R. Brooks,  
 G. K. L. Chan,  C. J. Cramer,  M. S. Gordon,  W. J. Hehre,  A. Klamt,  
 M. W. Schmidt,  C. D. Sherrill,  D. G. Truhlar,  A. Aspuru-Guzik,  R. Baer,  
 A. T. Bell,  N. A. Besley,  Jeng-Da Chai,  A. E. DePrince, III,  
 R. A. DiStasio Jr.,  A. Dreuw,  B. D. Dunietz,  T. R. Furlani,  
 Chao-Ping Hsu,  Yousung Jung,  Jing Kong,  D. S. Lambrecht,  WanZhen Liang,  
 C. Ochsenfeld,  V. A. Rassolov,  L. V. Slipchenko,  J. E. Subotnik,  
 T. Van Voorhis,  J. M. Herbert,  A. I. Krylov,  P. M. W. Gill,  M. Head-Gordon

 Contributors to earlier versions of Q-Chem not listed above: 
 R. D. Adamson,  B. Austin,  J. Baker,  G. J. O. Beran,  K. Brandhorst,  
 S. T. Brown,  E. F. C. Byrd,  A. K. Chakraborty,  C.-L. Cheng,  
 Siu Hung Chien,  D. M. Chipman,  D. L. Crittenden,  H. Dachsel,  
 R. J. Doerksen,  A. D. Dutoi,  L. Fusti-Molnar,  W. A. Goddard III,  
 A. Golubeva-Zadorozhnaya,  S. R. Gwaltney,  G. Hawkins,  A. Heyden,  
 S. Hirata,  G. Kedziora,  F. J. Keil,  C. Kelley,  Jihan Kim,  R. A. King,  
 R. Z. Khaliullin,  P. P. Korambath,  W. Kurlancheek,  A. M. Lee,  M. S. Lee,  
 S. V. Levchenko,  Ching Yeh Lin,  D. Liotard,  R. C. Lochan,  I. Lotan,  
 P. E. Maslen,  N. Nair,  D. P. O'Neill,  D. Neuhauser,  E. Neuscamman,  
 C. M. Oana,  R. Olson,  B. Peters,  R. Peverati,  P. A. Pieniazek,  
 Y. M. Rhee,  J. Ritchie,  M. A. Rohrdanz,  E. Rosta,  N. J. Russ,  
 H. F. Schaefer III,  N. E. Schultz,  N. Shenvi,  A. C. Simmonett,  A. Sodt,  
 D. Stuck,  K. S. Thanthiriwatte,  V. Vanovschi,  Tao Wang,  A. Warshel,  
 C. F. Williams,  Q. Wu,  X. Xu,  W. Zhang

 Please cite Q-Chem as follows:
 Y. Shao et al., Mol. Phys. 113, 184-215 (2015)
 DOI: 10.1080/00268976.2014.952696

 Q-Chem 5.1.1 for Intel X86 EM64T Linux

 Parts of Q-Chem use Armadillo 8.300.2 (Tropical Shenanigans).
 http://arma.sourceforge.net/

 Q-Chem begins on Tue Aug 28 18:59:08 2018  

Host: 
0

     Scratch files written to /scratch/taweetham/qchem22406//
The previous job contains 0 fragments, simply inherited here
Input Ideriv = 2
Curr. Ideriv = -1
Max.  Ideriv = 2

Checking the input file for inconsistencies... 	...done.

--------------------------------------------------------------
User input:
--------------------------------------------------------------

$molecule
read
$end

$rem
   SCF_GUESS 	READ
   JOB_TYPE 	FREQUENCY
   BASIS 	6-311++G**
   EXCHANGE 	B3LYP
   SET_ITER 100
   SET_CONV 5
$end


--------------------------------------------------------------
 ----------------------------------------------------------------
             Standard Nuclear Orientation (Angstroms)
    I     Atom           X                Y                Z
 ----------------------------------------------------------------
    1      Cl     -1.9866518229    -2.4071904151    -0.0000000000
    2      I      -1.3882574542     1.1065452702     0.0000000000
    3      H       0.3836472889    -2.5731790490    -0.0000000000
    4      I       2.0622660558    -0.0262603196    -0.0000000000
    5      C      -0.3626824948    -1.7909996987    -0.0000000000
    6      C      -0.0261545358    -0.5022813473    -0.0000000000
 ----------------------------------------------------------------
 Molecular Point Group                 Cs    NOp =  2
 Largest Abelian Subgroup              Cs    NOp =  2
 Nuclear Repulsion Energy =  1003.2340914023 hartrees
 There are       68 alpha and       68 beta electrons
 Requested basis set is 6-311++G(d,p)
 There are 78 shells and 205 basis functions

 Total QAlloc Memory Limit   2000 MB
 Mega-Array Size       188 MB
 MEM_STATIC part       192 MB

                       Distance Matrix (Angstroms)
             Cl(  1)   I (  2)   H (  3)   I (  4)   C (  5)
   I (  2)  3.564325
   H (  3)  2.376104  4.084118
   I (  4)  4.697080  3.631716  3.050337
   C (  5)  1.736942  3.073690  1.081116  2.999113
   C (  6)  2.733538  2.107996  2.111055  2.141984  1.331933

 A cutoff of  1.0D-11 yielded   2307 shell pairs
 There are     16913 function pairs (     19082 Cartesian)
 Smallest overlap matrix eigenvalue = 6.00E-05
 Guess MOs from SCF MO coefficient file

 -----------------------------------------------------------------------
  General SCF calculation program by
  Eric Jon Sundstrom, Paul Horn, Yuezhi Mao, Dmitri Zuev, Alec White,
  David Stuck, Shaama M.S., Shane Yost, Joonho Lee, David Small,
  Daniel Levine, Susi Lehtola, Hugh Burton, Evgeny Epifanovsky
 -----------------------------------------------------------------------
 Exchange:     0.2000 Hartree-Fock + 0.0800 Slater + 0.7200 B88
 Correlation:  0.1900 VWN1RPA + 0.8100 LYP
 Using SG-1 standard quadrature grid
 A restricted SCF calculation will be
 performed using DIIS
 SCF converges when DIIS error is below 1.0e-08
 ---------------------------------------
  Cycle       Energy         DIIS error
 ---------------------------------------
    1  -14376.0602449382      2.06e-04  
    2  -14376.0605316567      2.28e-05  
    3  -14376.0605345811      1.58e-05  
    4  -14376.0605356600      9.02e-06  
    5  -14376.0605360181      3.82e-06  
    6  -14376.0605360914      9.67e-07  
    7  -14376.0605360950      2.63e-07  
    8  -14376.0605360955      7.51e-08  
    9  -14376.0605360954      1.46e-08  
   10  -14376.0605360954      2.75e-09  Convergence criterion met
 ---------------------------------------
 SCF time:   CPU 34.19s  wall 34.00s 
 SCF   energy in the final basis set =   -14376.0605360954
 Total energy in the final basis set =   -14376.0605360954

 --------------------------------------------------------------
             Orbital Energies (a.u.) and Symmetries
 --------------------------------------------------------------

 Alpha MOs, Restricted
 -- Occupied --                  
*******-1165.89 -176.32 -176.32 -165.73 -165.72 -165.72 -165.72
  1 A'    2 A'    3 A'    4 A'    5 A'    6 A'    1 A"    7 A'                 
-165.72 -165.72 -101.58  -35.82  -35.82  -31.31  -31.31  -31.30
  2 A"    8 A'    9 A'   10 A'   11 A'   12 A'   13 A'    3 A"                 
-31.305 -31.304 -31.304 -22.962 -22.961 -22.960 -22.960 -22.960
 14 A'    4 A"   15 A'   16 A'   17 A'    5 A"   18 A'   19 A'                 
-22.960 -22.956 -22.956 -22.955 -22.955 -10.280 -10.264  -9.494
  6 A"   20 A'    7 A"   21 A'    8 A"   22 A'   23 A'   24 A'                 
 -7.258  -7.249  -7.248  -6.367  -6.366  -4.780  -4.779  -4.765
 25 A'    9 A"   26 A'   27 A'   28 A'   29 A'   30 A'   10 A"                 
 -4.764  -4.764  -4.764  -2.046  -2.045  -2.041  -2.041  -2.040
 31 A'   32 A'   11 A"   33 A'   34 A'   12 A"   35 A'   36 A'                 
 -2.040  -2.027  -2.027  -2.027  -2.027  -0.904  -0.802  -0.683
 13 A"   14 A"   37 A'   15 A"   38 A'   39 A'   40 A'   41 A'                 
 -0.665  -0.561  -0.487  -0.453  -0.404  -0.373  -0.340  -0.337
 42 A'   43 A'   44 A'   45 A'   16 A"   46 A'   47 A'   17 A"                 
 -0.298  -0.285  -0.272  -0.257
 48 A'   18 A"   49 A'   19 A"                                                 
 -- Virtual --                   
 -0.090  -0.053  -0.047  -0.002   0.016   0.039   0.056   0.061
 50 A'   51 A'   20 A"   52 A'   53 A'   54 A'   55 A'   21 A"                 
  0.081   0.094   0.096   0.097   0.104   0.123   0.129   0.132
 56 A'   57 A'   22 A"   58 A'   23 A"   59 A'   60 A'   61 A'                 
  0.163   0.183   0.195   0.218   0.224   0.236   0.247   0.285
 62 A'   63 A'   64 A'   24 A"   65 A'   66 A'   25 A"   67 A'                 
  0.332   0.367   0.367   0.377   0.390   0.403   0.408   0.420
 68 A'   69 A'   26 A"   70 A'   27 A"   28 A"   71 A'   29 A"                 
  0.429   0.451   0.458   0.460   0.479   0.487   0.536   0.564
 72 A'   73 A'   74 A'   30 A"   75 A'   76 A'   31 A"   77 A'                 
  0.613   0.619   0.639   0.675   0.687   0.730   0.787   0.808
 78 A'   79 A'   32 A"   80 A'   81 A'   82 A'   33 A"   83 A'                 
  0.829   0.844   0.876   0.917   0.941   1.062   1.083   1.116
 84 A'   34 A"   85 A'   86 A'   87 A'   88 A'   35 A"   89 A'                 
  1.215   1.294   1.314   1.329   1.347   1.401   1.412   1.441
 36 A"   37 A"   90 A'   91 A'   38 A"   92 A'   93 A'   39 A"                 
  1.506   1.583   1.638   1.777   1.808   1.831   1.976   2.123
 94 A'   95 A'   96 A'   97 A'   40 A"   98 A'   41 A"   99 A'                 
  2.195   2.245   2.338   2.452   2.551   2.621   2.632   2.821
100 A'   42 A"  101 A'  102 A'  103 A'  104 A'   43 A"   44 A"                 
  2.880   3.089   3.257   3.661   3.949   3.953   3.975   3.977
105 A'  106 A'  107 A'  108 A'   45 A"   46 A"   47 A"  109 A'                 
  3.983   4.033   4.045   4.113   4.226   4.263   4.373   4.427
110 A'   48 A"  111 A'  112 A'  113 A'  114 A'  115 A'  116 A'                 
  5.971   6.013   6.020   6.038   6.059   6.114   9.719  23.371
 49 A"   50 A"  117 A'  118 A'  119 A'  120 A'  121 A'  122 A'                 
 24.114  25.791  25.895  26.334  27.811  27.871  28.316  28.349
123 A'   51 A"  124 A'  125 A'  126 A'  127 A'   52 A"   53 A"                 
 28.352  28.354  28.385  28.393  28.522  28.524  28.531  28.535
128 A'  129 A'  130 A'  131 A'   54 A"   55 A"   56 A"  132 A'                 
 28.537  28.560  28.564  28.599  28.678  28.704 127.863 127.889
133 A'   57 A"  134 A'  135 A'  136 A'  137 A'   58 A"   59 A"                 
127.891 127.907 127.917 127.946 151.613 151.664 215.7021901.774
138 A'  139 A'  140 A'  141 A'  142 A'  143 A'  144 A'  145 A'                 
*******
146 A'                                                                         

 Beta MOs, Restricted
 -- Occupied --                  
*******-1165.89 -176.32 -176.32 -165.73 -165.72 -165.72 -165.72
  1 A'    2 A'    3 A'    4 A'    5 A'    6 A'    1 A"    7 A'                 
-165.72 -165.72 -101.58  -35.82  -35.82  -31.31  -31.31  -31.30
  2 A"    8 A'    9 A'   10 A'   11 A'   12 A'   13 A'    3 A"                 
-31.305 -31.304 -31.304 -22.962 -22.961 -22.960 -22.960 -22.960
 14 A'    4 A"   15 A'   16 A'   17 A'    5 A"   18 A'   19 A'                 
-22.960 -22.956 -22.956 -22.955 -22.955 -10.280 -10.264  -9.494
  6 A"   20 A'    7 A"   21 A'    8 A"   22 A'   23 A'   24 A'                 
 -7.258  -7.249  -7.248  -6.367  -6.366  -4.780  -4.779  -4.765
 25 A'    9 A"   26 A'   27 A'   28 A'   29 A'   30 A'   10 A"                 
 -4.764  -4.764  -4.764  -2.046  -2.045  -2.041  -2.041  -2.040
 31 A'   32 A'   11 A"   33 A'   34 A'   12 A"   35 A'   36 A'                 
 -2.040  -2.027  -2.027  -2.027  -2.027  -0.904  -0.802  -0.683
 13 A"   14 A"   37 A'   15 A"   38 A'   39 A'   40 A'   41 A'                 
 -0.665  -0.561  -0.487  -0.453  -0.404  -0.373  -0.340  -0.337
 42 A'   43 A'   44 A'   45 A'   16 A"   46 A'   47 A'   17 A"                 
 -0.298  -0.285  -0.272  -0.257
 48 A'   18 A"   49 A'   19 A"                                                 
 -- Virtual --                   
 -0.090  -0.053  -0.047  -0.002   0.016   0.039   0.056   0.061
 50 A'   51 A'   20 A"   52 A'   53 A'   54 A'   55 A'   21 A"                 
  0.081   0.094   0.096   0.097   0.104   0.123   0.129   0.132
 56 A'   57 A'   22 A"   58 A'   23 A"   59 A'   60 A'   61 A'                 
  0.163   0.183   0.195   0.218   0.224   0.236   0.247   0.285
 62 A'   63 A'   64 A'   24 A"   65 A'   66 A'   25 A"   67 A'                 
  0.332   0.367   0.367   0.377   0.390   0.403   0.408   0.420
 68 A'   69 A'   26 A"   70 A'   27 A"   28 A"   71 A'   29 A"                 
  0.429   0.451   0.458   0.460   0.479   0.487   0.536   0.564
 72 A'   73 A'   74 A'   30 A"   75 A'   76 A'   31 A"   77 A'                 
  0.613   0.619   0.639   0.675   0.687   0.730   0.787   0.808
 78 A'   79 A'   32 A"   80 A'   81 A'   82 A'   33 A"   83 A'                 
  0.829   0.844   0.876   0.917   0.941   1.062   1.083   1.116
 84 A'   34 A"   85 A'   86 A'   87 A'   88 A'   35 A"   89 A'                 
  1.215   1.294   1.314   1.329   1.347   1.401   1.412   1.441
 36 A"   37 A"   90 A'   91 A'   38 A"   92 A'   93 A'   39 A"                 
  1.506   1.583   1.638   1.777   1.808   1.831   1.976   2.123
 94 A'   95 A'   96 A'   97 A'   40 A"   98 A'   41 A"   99 A'                 
  2.195   2.245   2.338   2.452   2.551   2.621   2.632   2.821
100 A'   42 A"  101 A'  102 A'  103 A'  104 A'   43 A"   44 A"                 
  2.880   3.089   3.257   3.661   3.949   3.953   3.975   3.977
105 A'  106 A'  107 A'  108 A'   45 A"   46 A"   47 A"  109 A'                 
  3.983   4.033   4.045   4.113   4.226   4.263   4.373   4.427
110 A'   48 A"  111 A'  112 A'  113 A'  114 A'  115 A'  116 A'                 
  5.971   6.013   6.020   6.038   6.059   6.114   9.719  23.371
 49 A"   50 A"  117 A'  118 A'  119 A'  120 A'  121 A'  122 A'                 
 24.114  25.791  25.895  26.334  27.811  27.871  28.316  28.349
123 A'   51 A"  124 A'  125 A'  126 A'  127 A'   52 A"   53 A"                 
 28.352  28.354  28.385  28.393  28.522  28.524  28.531  28.535
128 A'  129 A'  130 A'  131 A'   54 A"   55 A"   56 A"  132 A'                 
 28.537  28.560  28.564  28.599  28.678  28.704 127.863 127.889
133 A'   57 A"  134 A'  135 A'  136 A'  137 A'   58 A"   59 A"                 
127.891 127.907 127.917 127.946 151.613 151.664 215.7021901.774
138 A'  139 A'  140 A'  141 A'  142 A'  143 A'  144 A'  145 A'                 
*******
146 A'                                                                         
 --------------------------------------------------------------

          Ground-State Mulliken Net Atomic Charges

     Atom                 Charge (a.u.)
  ----------------------------------------
      1 Cl                    0.222021
      2 I                     0.157417
      3 H                     0.176037
      4 I                     0.122577
      5 C                    -0.561861
      6 C                    -0.116191
  ----------------------------------------
  Sum of atomic charges =     0.000000

 -----------------------------------------------------------------
                    Cartesian Multipole Moments
 -----------------------------------------------------------------
    Charge (ESU x 10^10)
                 0.0000
    Dipole Moment (Debye)
         X       0.5579      Y      -0.2421      Z      -0.0000
       Tot       0.6082
    Quadrupole Moments (Debye-Ang)
        XX     -78.2516     XY      -2.7565     YY     -78.2086
        XZ      -0.0000     YZ       0.0000     ZZ     -83.2354
    Octopole Moments (Debye-Ang^2)
       XXX      31.9138    XXY      22.2941    XYY       5.1173
       YYY      41.3126    XXZ       0.0000    XYZ       0.0000
       YYZ       0.0000    XZZ       7.5373    YZZ      14.8472
       ZZZ      -0.0000
    Hexadecapole Moments (Debye-Ang^3)
      XXXX   -1362.2182   XXXY     -46.1947   XXYY    -372.7990
      XYYY     -81.3832   YYYY    -868.1014   XXXZ       0.0000
      XXYZ       0.0000   XYYZ      -0.0000   YYYZ      -0.0000
      XXZZ    -268.3865   XYZZ     -19.0630   YYZZ    -171.6887
      XZZZ      -0.0000   YZZZ       0.0000   ZZZZ    -112.3593
 -----------------------------------------------------------------
 Calculating MO derivatives via CPSCF
   1         3          18      0.109329    0.031978
   2         3          18      0.013111    0.004109
   3         3          18      0.001882    0.000651
   4        18           3      0.000165    0.000079
   5        21           0      0.000000    0.000000    Roots Converged
 Time for AOints: 17.5 s (CPU) 17.5 s (wall)
 ------------------------------------------------------------------------------
                     AOints        : Timing summary (seconds)
 ------------------------------------------------------------------------------
     job step          cpu (% of tot)      sys (% of tot)     wall (% of tot)
 ------------------------------------------------------------------------------
  cpscf_lag         0.1014E+03 (49.0)   0.1210E-03 (19.2)   0.1015E+03 (49.0)
  iterzp            0.8781E+02 (42.4)   0.5080E-03 (80.5)   0.8783E+02 (42.4)
  make_fx           0.0000E+00 ( 0.0)   0.0000E+00 ( 0.0)   0.0000E+00 ( 0.0)
  AOints            0.1751E+02 ( 8.5)   0.1000E-05 ( 0.2)   0.1751E+02 ( 8.5)
 ------------------------------------------------------------------------------
   Grand Totals     0.2071E+03          0.6310E-03          0.2072E+03
 ------------------------------------------------------------------------------
 Calculating analytic Hessian of the SCF energy
 Polarizability Matrix (a.u.)
            1           2           3
    1-124.1391270  -6.2625204   0.0000000
    2  -6.2625204-105.9328677  -0.0000000
    3   0.0000000  -0.0000000 -59.9615646

 Direct stationary perturbation theory relativistic correction:

 rels  =     194.697629940287
 relv  =    -647.302538118102
 rel2e =      85.782276094445
 E_rel =    -366.822632083370

 Hessian of the SCF Energy
            1           2           3           4           5           6
    1   0.2010472   0.0650941   0.0000000   0.0022875   0.0014786  -0.0000000
    2   0.0650941   0.0589609   0.0000000  -0.0030480  -0.0040737  -0.0000000
    3   0.0000000   0.0000000   0.0087008  -0.0000000   0.0000000  -0.0020602
    4   0.0022875  -0.0030480  -0.0000000   0.0738002  -0.0503863   0.0000000
    5   0.0014786  -0.0040737   0.0000000  -0.0503863   0.0654674  -0.0000000
    6  -0.0000000  -0.0000000  -0.0020602   0.0000000  -0.0000000   0.0063646
    7  -0.0261573   0.0062776   0.0000000   0.0009709  -0.0025464  -0.0000000
    8  -0.0174858   0.0064630  -0.0000000  -0.0003513  -0.0019070   0.0000000
    9  -0.0000000  -0.0000000   0.0036865   0.0000000  -0.0000000   0.0048157
   10   0.0002867  -0.0011366   0.0000000  -0.0201948   0.0048474   0.0000000
   11  -0.0025505  -0.0018330  -0.0000000   0.0103803  -0.0000925   0.0000000
   12  -0.0000000  -0.0000000   0.0037250  -0.0000000   0.0000000   0.0018875
   13  -0.1513847  -0.0357039  -0.0000000  -0.0049012   0.0218624   0.0000000
   14  -0.0307673  -0.0480777   0.0000000   0.0064389  -0.0231795  -0.0000000
   15  -0.0000000   0.0000000  -0.0201244   0.0000000  -0.0000000   0.0034027
   16  -0.0260794  -0.0314832  -0.0000000  -0.0519626   0.0247444  -0.0000000
   17  -0.0157690  -0.0114396  -0.0000000   0.0369665  -0.0362148   0.0000000
   18   0.0000000  -0.0000000   0.0060722  -0.0000000   0.0000000  -0.0144104
            7           8           9          10          11          12
    1  -0.0261573  -0.0174858  -0.0000000   0.0002867  -0.0025505  -0.0000000
    2   0.0062776   0.0064630  -0.0000000  -0.0011366  -0.0018330  -0.0000000
    3   0.0000000  -0.0000000   0.0036865   0.0000000  -0.0000000   0.0037250
    4   0.0009709  -0.0003513   0.0000000  -0.0201948   0.0103803  -0.0000000
    5  -0.0025464  -0.0019070  -0.0000000   0.0048474  -0.0000925   0.0000000
    6  -0.0000000   0.0000000   0.0048157   0.0000000   0.0000000   0.0018875
    7   0.1994879  -0.1514630  -0.0000000  -0.0001976  -0.0027579   0.0000000
    8  -0.1514630   0.2212684   0.0000000  -0.0006882   0.0003571  -0.0000000
    9  -0.0000000   0.0000000   0.0196072   0.0000000   0.0000000  -0.0021170
   10  -0.0001976  -0.0006882   0.0000000   0.1108424   0.0270984  -0.0000000
   11  -0.0027579   0.0003571   0.0000000   0.0270984   0.0350288  -0.0000000
   12   0.0000000  -0.0000000  -0.0021170  -0.0000000  -0.0000000   0.0067077
   13  -0.1803247   0.1529116   0.0000000  -0.0223441  -0.0196580  -0.0000000
   14   0.1588720  -0.2081907  -0.0000000  -0.0081070  -0.0047472   0.0000000
   15  -0.0000000  -0.0000000  -0.0320084  -0.0000000   0.0000000   0.0026977
   16   0.0062208   0.0170768  -0.0000000  -0.0683926  -0.0125124   0.0000000
   17  -0.0083823  -0.0179909   0.0000000  -0.0220140  -0.0287132  -0.0000000
   18   0.0000000  -0.0000000   0.0060160   0.0000000  -0.0000000  -0.0129008
           13          14          15          16          17          18
    1  -0.1513847  -0.0307673  -0.0000000  -0.0260794  -0.0157690   0.0000000
    2  -0.0357039  -0.0480777   0.0000000  -0.0314832  -0.0114396  -0.0000000
    3  -0.0000000   0.0000000  -0.0201244  -0.0000000  -0.0000000   0.0060722
    4  -0.0049012   0.0064389   0.0000000  -0.0519626   0.0369665  -0.0000000
    5   0.0218624  -0.0231795  -0.0000000   0.0247444  -0.0362148   0.0000000
    6   0.0000000  -0.0000000   0.0034027  -0.0000000   0.0000000  -0.0144104
    7  -0.1803247   0.1588720  -0.0000000   0.0062208  -0.0083823   0.0000000
    8   0.1529116  -0.2081907  -0.0000000   0.0170768  -0.0179909  -0.0000000
    9   0.0000000  -0.0000000  -0.0320084  -0.0000000   0.0000000   0.0060160
   10  -0.0223441  -0.0081070  -0.0000000  -0.0683926  -0.0220140   0.0000000
   11  -0.0196580  -0.0047472   0.0000000  -0.0125124  -0.0287132  -0.0000000
   12  -0.0000000   0.0000000   0.0026977   0.0000000  -0.0000000  -0.0129008
   13   0.4454545  -0.0250628  -0.0000000  -0.0864998  -0.0943494   0.0000000
   14  -0.0250628   0.7802549  -0.0000000  -0.1013738  -0.4960599   0.0000000
   15  -0.0000000  -0.0000000   0.0868824   0.0000000   0.0000000  -0.0408500
   16  -0.0864998  -0.1013738   0.0000000   0.2267136   0.1035482  -0.0000000
   17  -0.0943494  -0.4960599   0.0000000   0.1035482   0.5904185  -0.0000000
   18   0.0000000   0.0000000  -0.0408500  -0.0000000  -0.0000000   0.0560729
 Gradient time:  CPU 285.65 s  wall 285.73 s
 **********************************************************************
 **                                                                  **
 **                       VIBRATIONAL ANALYSIS                       **
 **                       --------------------                       **
 **                                                                  **
 **        VIBRATIONAL FREQUENCIES (CM**-1) AND NORMAL MODES         **
 **     FORCE CONSTANTS (mDYN/ANGSTROM) AND REDUCED MASSES (AMU)     **
 **                  INFRARED INTENSITIES (KM/MOL)                   **
 **                                                                  **
 **********************************************************************


 Mode:                 1                      2                      3
 Frequency:       112.22                 129.37                 170.40
 Force Cnst:      0.3341                 0.4840                 0.1111
 Red. Mass:      45.0230                49.0820                 6.4923
 IR Active:          YES                    YES                    YES
 IR Intens:        0.282                  0.380                  0.000
 Raman Active:       YES                    YES                    YES
               X      Y      Z        X      Y      Z        X      Y      Z
 Cl        -0.295  0.779  0.000   -0.354  0.167  0.000   -0.000  0.000 -0.176
 I         -0.162 -0.273 -0.000    0.383 -0.216 -0.000    0.000 -0.000 -0.000
 H         -0.282 -0.065 -0.000   -0.324 -0.449 -0.000    0.000  0.000  0.763
 I          0.234  0.034  0.000   -0.272  0.232  0.000    0.000  0.000 -0.039
 C         -0.043  0.160 -0.000   -0.155 -0.285 -0.000   -0.000  0.000  0.494
 C          0.163  0.105 -0.000    0.035 -0.335  0.000    0.000 -0.000  0.376
 TransDip   0.005 -0.016 -0.000    0.020 -0.002 -0.000    0.000 -0.000  0.000

 Mode:                 4                      5                      6
 Frequency:       230.58                 387.48                 400.53
 Force Cnst:      0.7672                 0.4118                 0.8136
 Red. Mass:      24.4902                 4.6549                 8.6082
 IR Active:          YES                    YES                    YES
 IR Intens:        0.151                 10.481                  6.301
 Raman Active:       YES                    YES                    YES
               X      Y      Z        X      Y      Z        X      Y      Z
 Cl         0.490  0.374 -0.000    0.000  0.000  0.027   -0.037 -0.110  0.000
 I          0.024 -0.042  0.000   -0.000  0.000 -0.017    0.047 -0.064 -0.000
 H          0.448  0.283  0.000    0.000 -0.000 -0.821   -0.097  0.627 -0.000
 I         -0.214 -0.107  0.000   -0.000 -0.000 -0.007    0.002 -0.005 -0.000
 C          0.383  0.217  0.000    0.000 -0.000 -0.259   -0.211  0.506 -0.000
 C          0.164  0.243 -0.000    0.000 -0.000  0.508   -0.185  0.492  0.000
 TransDip  -0.010 -0.007  0.000    0.000 -0.000 -0.104   -0.051  0.062 -0.000

 Mode:                 7                      8                      9
 Frequency:       666.94                 806.21                 811.72
 Force Cnst:      3.4468                 2.7347                 0.5117
 Red. Mass:      13.1520                 7.1410                 1.3180
 IR Active:          YES                    YES                    YES
 IR Intens:       94.782                 72.977                 19.688
 Raman Active:       YES                    YES                    YES
               X      Y      Z        X      Y      Z        X      Y      Z
 Cl        -0.184 -0.117  0.000   -0.161 -0.024 -0.000   -0.000 -0.000  0.008
 I         -0.020  0.010  0.000    0.005 -0.001 -0.000    0.000 -0.000  0.001
 H         -0.094 -0.067  0.000    0.705  0.025 -0.000    0.000  0.000  0.986
 I         -0.035 -0.010  0.000   -0.000 -0.004  0.000    0.000 -0.000 -0.001
 C          0.225  0.244 -0.000    0.610 -0.066  0.000    0.000 -0.000 -0.159
 C          0.903  0.109 -0.000   -0.254  0.185 -0.000   -0.000  0.000  0.051
 TransDip   0.312 -0.001  0.000    0.013  0.273 -0.000    0.000  0.000  0.142

 Mode:                10                     11                     12
 Frequency:      1275.29                1586.85                3210.00
 Force Cnst:      1.0555                13.7579                 6.6316
 Red. Mass:       1.1015                 9.2732                 1.0923
 IR Active:          YES                    YES                    YES
 IR Intens:        6.947                 24.329                 12.489
 Raman Active:       YES                    YES                    YES
               X      Y      Z        X      Y      Z        X      Y      Z
 Cl        -0.012  0.005  0.000   -0.009 -0.008  0.000   -0.000  0.000 -0.000
 I         -0.000 -0.000 -0.000   -0.001  0.001 -0.000   -0.000  0.000  0.000
 H          0.706  0.702 -0.000   -0.497  0.043  0.000   -0.678  0.729  0.000
 I          0.000  0.000  0.000    0.001  0.001 -0.000   -0.000  0.000 -0.000
 C         -0.047 -0.001 -0.000    0.216  0.584 -0.000    0.055 -0.068  0.000
 C          0.026 -0.072  0.000   -0.153 -0.583  0.000    0.002  0.005 -0.000
 TransDip   0.009 -0.084 -0.000    0.144  0.064 -0.000    0.012  0.113  0.000

 STANDARD THERMODYNAMIC QUANTITIES AT   298.15 K  AND     1.00 ATM

   This Molecule has  0 Imaginary Frequencies
   Zero point vibrational energy:       13.992 kcal/mol

   Atom    1 Element Cl Has Mass   34.96885
   Atom    2 Element I  Has Mass  126.90440
   Atom    3 Element H  Has Mass    1.00783
   Atom    4 Element I  Has Mass  126.90440
   Atom    5 Element C  Has Mass   12.00000
   Atom    6 Element C  Has Mass   12.00000
   Molecular Mass:   313.785480 amu
   Principal axes and moments of inertia in amu*Bohr^2:
                             1           2           3
    Eigenvalues --     1439.42574  3303.80906  4743.23480
          X               0.99851     0.05465     0.00000
          Y              -0.05465     0.99851    -0.00000
          Z              -0.00000     0.00000     1.00000
   Rotational Symmetry Number is   1
   The Molecule is an Asymmetric Top
   Translational Enthalpy:        0.889 kcal/mol
   Rotational Enthalpy:           0.889 kcal/mol
   Vibrational Enthalpy:         16.150 kcal/mol
   gas constant (RT):             0.592 kcal/mol
   Translational Entropy:        43.127  cal/mol.K
   Rotational Entropy:           31.489  cal/mol.K
   Vibrational Entropy:          13.248  cal/mol.K

   Total Enthalpy:               18.520 kcal/mol
   Total Entropy:                87.864  cal/mol.K

 ======================================================================

 STANDARD THERMODYNAMIC QUANTITIES FOR ANHARMONIC VIBRATION -- TOSH

   Zero point vibrational energy: ************ kcal/mol

   Vibrational Enthalpy:       Infinity kcal/mol
   Vibrational Entropy:             NaN  cal/mol.K

   Total Enthalpy:             Infinity kcal/mol
   Total Entropy:                   NaN  cal/mol.K

 ======================================================================

 STANDARD THERMODYNAMIC QUANTITIES FOR ANHARMONIC VIBRATION -- VPT2

   Zero point vibrational energy: ************ kcal/mol

   Vibrational Enthalpy:       Infinity kcal/mol
   Vibrational Entropy:             NaN  cal/mol.K

   Total Enthalpy:             Infinity kcal/mol
   Total Entropy:                   NaN  cal/mol.K

 ======================================================================

Archival summary:
1\1\TWL01\FREQ\ProcedureUnspecified\BasisUnspecified\2l121\taweetha\TueAug2819:04:282018TueAug2819:04:282018\0\\#,FREQ,ProcedureUnspecified,BasisUnspecified,\\0,1\I\C,1,2.108\C,2,1.33193,1,125.112\H,3,1.08112,2,121.709,1,180,0\Cl,3,1.73694,2,125.414,1,0,0\I,2,2.14198,1,117.412,3,-180,0\\\@

 Total job time:  320.29s(wall), 319.98s(cpu) 
 Tue Aug 28 19:04:28 2018

        *************************************************************
        *                                                           *
        *  Thank you very much for using Q-Chem.  Have a nice day.  *
        *                                                           *
        *************************************************************
