# Supplementary material for: Geometric and energetic data from ab initio calculations of haloethene, haloimine, halomethylenephosphine, haloiminophosphine, halodiazene, halodiphosphene and halocyclopropane
Source: Data Brief. 2019 Nov 2;27:104738. doi: 10.1016/j.dib.2019.104738 (PMC6861602; doi:10.1016/j.dib.2019.104738)
Supplement: Multimedia component 2 [file mmc2.zip › CC/B3LYP/ClICCBrBr.out]

Q-Chem Developer Version!
                  Welcome to Q-Chem
     A Quantum Leap Into The Future Of Chemistry


 Q-Chem 5.1, Q-Chem, Inc., Pleasanton, CA (2018)

 Yihan Shao,  Zhengting Gan,  E. Epifanovsky,  A. T. B. Gilbert,  M. Wormit,  
 J. Kussmann,  A. W. Lange,  A. Behn,  Jia Deng,  Xintian Feng,  D. Ghosh,  
 M. Goldey,  P. R. Horn,  L. D. Jacobson,  I. Kaliman,  T. Kus,  A. Landau,  
 Jie Liu,  E. I. Proynov,  R. M. Richard,  R. P. Steele,  E. J. Sundstrom,  
 H. L. Woodcock III,  P. M. Zimmerman,  D. Zuev,  B. Albrecht,  E. Alguire,  
 S. A. Baeppler,  D. Barton,  Z. Benda,  Y. A. Bernard,  E. J. Berquist,  
 K. B. Bravaya,  H. Burton,  D. Casanova,  Chun-Min Chang,  Yunqing Chen,  
 A. Chien,  K. D. Closser,  M. P. Coons,  S. Coriani,  S. Dasgupta,  
 A. L. Dempwolff,  M. Diedenhofen,  Hainam Do,  R. G. Edgar,  Po-Tung Fang,  
 S. Faraji,  S. Fatehi,  Qingguo Feng,  K. D. Fenk,  J. Fosso-Tande,  
 Qinghui Ge,  A. Ghysels,  G. Gidofalvi,  J. Gomes,  J. Gonthier,  A. Gunina,  
 D. Hait,  M. W. D. Hanson-Heine,  P. H. P. Harbach,  A. W. Hauser,  
 J. E. Herr,  E. G. Hohenstein,  Z. C. Holden,  Kerwin Hui,  B. C. Huynh,  
 T.-C. Jagau,  Hyunjun Ji,  B. Kaduk,  K. Khistyaev,  Jaehoon Kim,  
 P. Klunzinger,  K. Koh,  D. Kosenkov,  L. Koulias,  T. Kowalczyk,  
 C. M. Krauter,  A. Kunitsa,  Ka Un Lao,  A. Laurent,  K. V. Lawler,  
 Joonho Lee,  D. Lefrancois,  S. Lehtola,  D. S. Levine,  Yi-Pei Li,  
 You-Sheng Lin,  Fenglai Liu,  E. Livshits,  A. Luenser,  P. Manohar,  
 E. Mansoor,  S. F. Manzer,  Shan-Ping Mao,  Yuezhi Mao,  N. Mardirossian,  
 A. V. Marenich,  T. Markovich,  L. A. Martinez-Martinez,  S. A. Maurer,  
 N. J. Mayhall,  S. C. McKenzie,  J.-M. Mewes,  A. F. Morrison,  
 J. W. Mullinax,  K. Nanda,  T. S. Nguyen-Beck,  R. Olivares-Amaya,  
 J. A. Parkhill,  T. M. Perrine,  F. Plasser,  P. Pokhilko,  S. Prager,  
 A. Prociuk,  E. Ramos,  D. R. Rehn,  F. Rob,  M. Schneider,  N. Sergueev,  
 S. M. Sharada,  S. Sharma,  D. W. Small,  T. Stauch,  T. Stein,  
 Yu-Chuan Su,  A. J. W. Thom,  A. Tkatchenko,  T. Tsuchimochi,  N. M. Tubman,  
 L. Vogt,  M. L. Vidal,  O. Vydrov,  M. A. Watson,  J. Wenzel,  
 M. de Wergifosse,  T. A. Wesolowski,  A. White,  J. Witte,  A. Yamada,  
 Jun Yang,  K. Yao,  S. Yeganeh,  S. R. Yost,  Zhi-Qiang You,  A. Zech,  
 Igor Ying Zhang,  Xing Zhang,  Yan Zhao,  Ying Zhu,  B. R. Brooks,  
 G. K. L. Chan,  C. J. Cramer,  M. S. Gordon,  W. J. Hehre,  A. Klamt,  
 M. W. Schmidt,  C. D. Sherrill,  D. G. Truhlar,  A. Aspuru-Guzik,  R. Baer,  
 A. T. Bell,  N. A. Besley,  Jeng-Da Chai,  A. E. DePrince, III,  
 R. A. DiStasio Jr.,  A. Dreuw,  B. D. Dunietz,  T. R. Furlani,  
 Chao-Ping Hsu,  Yousung Jung,  Jing Kong,  D. S. Lambrecht,  WanZhen Liang,  
 C. Ochsenfeld,  V. A. Rassolov,  L. V. Slipchenko,  J. E. Subotnik,  
 T. Van Voorhis,  J. M. Herbert,  A. I. Krylov,  P. M. W. Gill,  M. Head-Gordon

 Contributors to earlier versions of Q-Chem not listed above: 
 R. D. Adamson,  B. Austin,  J. Baker,  G. J. O. Beran,  K. Brandhorst,  
 S. T. Brown,  E. F. C. Byrd,  A. K. Chakraborty,  C.-L. Cheng,  
 Siu Hung Chien,  D. M. Chipman,  D. L. Crittenden,  H. Dachsel,  
 R. J. Doerksen,  A. D. Dutoi,  L. Fusti-Molnar,  W. A. Goddard III,  
 A. Golubeva-Zadorozhnaya,  S. R. Gwaltney,  G. Hawkins,  A. Heyden,  
 S. Hirata,  G. Kedziora,  F. J. Keil,  C. Kelley,  Jihan Kim,  R. A. King,  
 R. Z. Khaliullin,  P. P. Korambath,  W. Kurlancheek,  A. M. Lee,  M. S. Lee,  
 S. V. Levchenko,  Ching Yeh Lin,  D. Liotard,  R. C. Lochan,  I. Lotan,  
 P. E. Maslen,  N. Nair,  D. P. O'Neill,  D. Neuhauser,  E. Neuscamman,  
 C. M. Oana,  R. Olson,  B. Peters,  R. Peverati,  P. A. Pieniazek,  
 Y. M. Rhee,  J. Ritchie,  M. A. Rohrdanz,  E. Rosta,  N. J. Russ,  
 H. F. Schaefer III,  N. E. Schultz,  N. Shenvi,  A. C. Simmonett,  A. Sodt,  
 D. Stuck,  K. S. Thanthiriwatte,  V. Vanovschi,  Tao Wang,  A. Warshel,  
 C. F. Williams,  Q. Wu,  X. Xu,  W. Zhang

 Please cite Q-Chem as follows:
 Y. Shao et al., Mol. Phys. 113, 184-215 (2015)
 DOI: 10.1080/00268976.2014.952696

 Q-Chem 5.1.1 for Intel X86 EM64T Linux

 Parts of Q-Chem use Armadillo 8.300.2 (Tropical Shenanigans).
 http://arma.sourceforge.net/

 Q-Chem begins on Mon Aug 27 17:02:29 2018  

Host: 
0

     Scratch files written to /scratch/taweetham/qchem4398//
Input Ideriv = 2
Curr. Ideriv = -1
Max.  Ideriv = 2

Checking the input file for inconsistencies... 	...done.

--------------------------------------------------------------
User input:
--------------------------------------------------------------
inp/ClBrIBr.inp
$molecule
0	1
Cl	-2.0	1.0	0.0
Br	2.0	1.0	0.0
I	-2.0	-1.0	0.0
Br	2.0	-1.0	0.0
C	-1.0	0.0	0.0
C	1.0	0.0	0.0
$end
$rem
   JOB_TYPE		OPTIMIZATION
   BASIS		6-311++G**
   EXCHANGE		B3LYP
$end

--------------------------------------------------------------
 ----------------------------------------------------------------
             Standard Nuclear Orientation (Angstroms)
    I     Atom           X                Y                Z
 ----------------------------------------------------------------
    1      Cl      1.7805304347     1.5360630731    -0.0000000000
    2      Br     -2.1696664564     0.9068218465    -0.0000000000
    3      I       2.0951510480    -0.4390353725     0.0000000000
    4      Br     -1.8550458431    -1.0682765991    -0.0000000000
    5      C       0.9502915186     0.3912035436     0.0000000000
    6      C      -1.0248069270     0.0765829303    -0.0000000000
 ----------------------------------------------------------------
 Molecular Point Group                 Cs    NOp =  2
 Largest Abelian Subgroup              Cs    NOp =  2
 Nuclear Repulsion Energy =  1640.9455492651 hartrees
 There are       76 alpha and       76 beta electrons
 Requested basis set is 6-311++G(d,p)
 There are 87 shells and 232 basis functions

 Total QAlloc Memory Limit   2000 MB
 Mega-Array Size       188 MB
 MEM_STATIC part       192 MB
 A cutoff of  1.0D-11 yielded   2846 shell pairs
 There are     21979 function pairs (     24701 Cartesian)

 -------------------------------------------------------
 OpenMP Integral Computing Module                       
 Release: version 1.0, May 2013, Q-Chem Inc. Pittsburgh 
 -------------------------------------------------------
 Integral Job Info:
 Integral job number is                      11
 Integral operator is                         1
 short-range coefficients                     0
 long-range coefficients              100000000
 Omega coefficients                           0
 if combine SR and LR in K                    0
 Integral screening is                        0
 Integral computing path is                   2
 max size of driver memory is            800000
 size of driver memory is                593474
 size of scratch memory is             29634545
 max col of scratch BK array               1296
 max len of scratch array in speh3          155
 max len of scratch index in speh4           18
 max int batch size is                      520
 min int batch size is                       52
 fixed nKL is                                45
 max L of basis functions is                  2
 order of int derivative is                   0
 number of shells is                         87
 number of basis is                         246
 number of cartesian basis is               246
 number of contracted shell pairs          2846
 number of primitive shell pairs           6697
 maxK2 (contraction) of shell pair           36
 max number of K2 of shell pair               1
 max number of CS2 of shell pair            370
 max number of PS2 of shell pair            370
 mem total for path MDJ                  542588
 -------------------------------------------------------
 Smallest overlap matrix eigenvalue = 8.04E-05

 Scale SEOQF with 1.000000e-01/1.000000e-01/1.000000e-01

 Standard Electronic Orientation quadrupole field applied
 Nucleus-field energy     =     0.0000000294 hartrees
 Guess from superposition of atomic densities
 Warning:  Energy on first SCF cycle will be non-variational
 SAD guess density has 152.000000 electrons

 -----------------------------------------------------------------------
  General SCF calculation program by
  Eric Jon Sundstrom, Paul Horn, Yuezhi Mao, Dmitri Zuev, Alec White,
  David Stuck, Shaama M.S., Shane Yost, Joonho Lee, David Small,
  Daniel Levine, Susi Lehtola, Hugh Burton, Evgeny Epifanovsky
 -----------------------------------------------------------------------
 Exchange:     0.2000 Hartree-Fock + 0.0800 Slater + 0.7200 B88
 Correlation:  0.1900 VWN1RPA + 0.8100 LYP
 Using SG-1 standard quadrature grid
 using 4 threads for integral computing
 -------------------------------------------------------
 OpenMP Integral computing Module                
 Release: version 2.0, May 2017, Q-Chem Inc. Pleasanton 
 -------------------------------------------------------
 -------------------------------------------------------
 OpenMP BLAS3 based DFT computing Module                
 Release: version 1.0, May 2013, Q-Chem Inc. Pittsburgh 
 -------------------------------------------------------
 A restricted SCF calculation will be
 performed using DIIS
 SCF converges when DIIS error is below 1.0e-08
 ---------------------------------------
  Cycle       Energy         DIIS error
 ---------------------------------------
    1  -12608.8639172187      9.32e-02  
    2  -12602.0102260450      9.74e-03  
    3  -12598.6364577675      2.24e-02  
    4  -12602.4914052987      4.76e-03  
    5  -12602.0677526596      7.76e-03  
    6  -12602.6544681223      1.53e-03  
    7  -12602.6702521056      6.98e-04  
    8  -12602.6719962588      3.64e-04  
    9  -12602.6728099573      1.69e-04  
   10  -12602.6729768540      4.99e-05  
   11  -12602.6729966805      1.58e-05  
   12  -12602.6729976541      6.78e-06  
   13  -12602.6729980828      1.64e-06  
   14  -12602.6729980761      1.78e-06  
   15  -12602.6729981022      5.55e-07  
   16  -12602.6729981048      1.73e-07  
   17  -12602.6729981050      3.90e-08  
   18  -12602.6729981050      2.43e-08  
   19  -12602.6729981050      5.32e-09  Convergence criterion met
 ---------------------------------------
 SCF time:   CPU 146.11s  wall 38.00s 
 SCF   energy in the final basis set =   -12602.6729981050
 Total energy in the final basis set =   -12602.6729981050

 --------------------------------------------------------------
             Orbital Energies (a.u.) and Symmetries
 --------------------------------------------------------------

 Alpha MOs, Restricted
 -- Occupied --                  
******* -482.87 -482.87 -176.32 -165.72 -165.72 -165.72 -101.61
  1 A'    2 A'    3 A'    4 A'    1 A"    5 A'    6 A'    7 A'                 
-62.531 -62.528 -56.349 -56.347 -56.347 -56.346 -56.345 -56.344
  8 A'    9 A'   10 A'    2 A"   11 A'   12 A'    3 A"   13 A'                 
-35.825 -31.315 -31.314 -31.313 -22.965 -22.965 -22.964 -22.964
 14 A'   15 A'    4 A"   16 A'   17 A'    5 A"   18 A'    6 A"                 
-22.964 -10.276 -10.276  -9.538  -8.753  -8.751  -7.302  -7.292
 19 A'   20 A'   21 A'   22 A'   23 A'   24 A'   25 A'   26 A'                 
 -7.290  -6.586  -6.583  -6.572  -6.571  -6.569  -6.569  -6.395
  7 A"   27 A'   28 A'   29 A'    8 A"   30 A'    9 A"   31 A'                 
 -4.814  -4.792  -4.791  -2.703  -2.697  -2.695  -2.693  -2.690
 32 A'   10 A"   33 A'   34 A'   35 A'   36 A'   11 A"   12 A"                 
 -2.689  -2.682  -2.682  -2.679  -2.679  -2.105  -2.080  -2.076
 37 A'   38 A'   13 A"   39 A'   14 A"   40 A'   41 A'   15 A"                 
 -2.057  -2.056  -1.173  -1.156  -0.835  -0.784  -0.642  -0.606
 42 A'   16 A"   43 A'   44 A'   45 A'   46 A'   47 A'   48 A'                 
 -0.560  -0.558  -0.543  -0.498  -0.482  -0.435  -0.359  -0.309
 17 A"   49 A'   18 A"   50 A'   51 A'   52 A'   53 A'   19 A"                 
 -0.304  -0.191  -0.187  -0.170
 20 A"   54 A'   21 A"   55 A'                                                 
 -- Virtual --                   
 -0.118  -0.094  -0.010   0.007   0.018   0.023   0.028   0.040
 22 A"   56 A'   57 A'   58 A'   59 A'   23 A"   60 A'   61 A'                 
  0.044   0.059   0.065   0.076   0.079   0.092   0.097   0.100
 62 A'   63 A'   24 A"   25 A"   64 A'   65 A'   66 A'   26 A"                 
  0.113   0.129   0.142   0.143   0.148   0.156   0.169   0.180
 67 A'   68 A'   27 A"   69 A'   70 A'   71 A'   72 A'   73 A'                 
  0.185   0.208   0.266   0.282   0.324   0.331   0.336   0.356
 74 A'   75 A'   28 A"   76 A'   77 A'   78 A'   29 A"   30 A"                 
  0.358   0.366   0.383   0.393   0.400   0.407   0.425   0.457
 79 A'   80 A'   31 A"   81 A'   32 A"   33 A"   82 A'   83 A'                 
  0.480   0.480   0.501   0.503   0.511   0.537   0.554   0.558
 84 A'   34 A"   35 A"   85 A'   36 A"   86 A'   87 A'   37 A"                 
  0.566   0.600   0.635   0.648   0.668   0.682   0.727   0.772
 88 A'   89 A'   90 A'   91 A'   92 A'   38 A"   93 A'   39 A"                 
  0.773   0.782   0.821   0.831   0.874   0.875   0.950   1.037
 94 A'   95 A'   96 A'   40 A"   41 A"   97 A'   98 A'   99 A'                 
  1.066   1.127   1.172   1.182   1.240   1.252   1.301   1.359
100 A'  101 A'  102 A'  103 A'  104 A'  105 A'   42 A"  106 A'                 
  1.418   1.442   1.500   1.506   1.555   1.650   1.693   1.721
 43 A"  107 A'  108 A'   44 A"   45 A"   46 A"  109 A'  110 A'                 
  1.849   1.901   1.933   1.979   2.012   2.046   2.105   2.145
111 A'  112 A'   47 A"   48 A"  113 A'  114 A'  115 A'  116 A'                 
  2.191   2.207   2.306   2.416   2.641   2.684   2.863   3.094
 49 A"  117 A'  118 A'  119 A'   50 A"   51 A"  120 A'  121 A'                 
  3.109   3.332   3.905   3.953   3.986   4.018   4.026   4.067
122 A'  123 A'   52 A"   53 A"   54 A"   55 A"  124 A'  125 A'                 
  4.068   4.103   4.125   4.162   4.252   4.300   4.404   4.508
126 A'   56 A"   57 A"  127 A'  128 A'  129 A'  130 A'  131 A'                 
  4.562   4.687   6.013   6.117   6.229   6.755   6.974   7.508
132 A'  133 A'   58 A"  134 A'  135 A'  136 A'  137 A'   59 A"                 
  7.510   7.602   7.634   7.769   7.781   9.888  23.636  23.730
 60 A"  138 A'  139 A'  140 A'  141 A'  142 A'  143 A'  144 A'                 
 25.756  26.035  26.606  28.026  28.352  28.418  28.456  28.524
 61 A"  145 A'  146 A'  147 A'   62 A"  148 A'  149 A'   63 A"                 
 28.562  28.570  28.729  28.946  48.032  48.202 127.901 127.963
150 A'   64 A"  151 A'  152 A'  153 A'  154 A'   65 A"  155 A'                 
128.038 151.817 215.936 289.729 289.737 289.828 289.864 290.028
156 A'  157 A'  158 A'   66 A"   67 A"  159 A'  160 A'  161 A'                 
290.0411020.8911021.0981901.998
162 A'  163 A'  164 A'  165 A'                                                 

 Beta MOs, Restricted
 -- Occupied --                  
******* -482.87 -482.87 -176.32 -165.72 -165.72 -165.72 -101.61
  1 A'    2 A'    3 A'    4 A'    1 A"    5 A'    6 A'    7 A'                 
-62.531 -62.528 -56.349 -56.347 -56.347 -56.346 -56.345 -56.344
  8 A'    9 A'   10 A'    2 A"   11 A'   12 A'    3 A"   13 A'                 
-35.825 -31.315 -31.314 -31.313 -22.965 -22.965 -22.964 -22.964
 14 A'   15 A'    4 A"   16 A'   17 A'    5 A"   18 A'    6 A"                 
-22.964 -10.276 -10.276  -9.538  -8.753  -8.751  -7.302  -7.292
 19 A'   20 A'   21 A'   22 A'   23 A'   24 A'   25 A'   26 A'                 
 -7.290  -6.586  -6.583  -6.572  -6.571  -6.569  -6.569  -6.395
  7 A"   27 A'   28 A'   29 A'    8 A"   30 A'    9 A"   31 A'                 
 -4.814  -4.792  -4.791  -2.703  -2.697  -2.695  -2.693  -2.690
 32 A'   10 A"   33 A'   34 A'   35 A'   36 A'   11 A"   12 A"                 
 -2.689  -2.682  -2.682  -2.679  -2.679  -2.105  -2.080  -2.076
 37 A'   38 A'   13 A"   39 A'   14 A"   40 A'   41 A'   15 A"                 
 -2.057  -2.056  -1.173  -1.156  -0.835  -0.784  -0.642  -0.606
 42 A'   16 A"   43 A'   44 A'   45 A'   46 A'   47 A'   48 A'                 
 -0.560  -0.558  -0.543  -0.498  -0.482  -0.435  -0.359  -0.309
 17 A"   49 A'   18 A"   50 A'   51 A'   52 A'   53 A'   19 A"                 
 -0.304  -0.191  -0.187  -0.170
 20 A"   54 A'   21 A"   55 A'                                                 
 -- Virtual --                   
 -0.118  -0.094  -0.010   0.007   0.018   0.023   0.028   0.040
 22 A"   56 A'   57 A'   58 A'   59 A'   23 A"   60 A'   61 A'                 
  0.044   0.059   0.065   0.076   0.079   0.092   0.097   0.100
 62 A'   63 A'   24 A"   25 A"   64 A'   65 A'   66 A'   26 A"                 
  0.113   0.129   0.142   0.143   0.148   0.156   0.169   0.180
 67 A'   68 A'   27 A"   69 A'   70 A'   71 A'   72 A'   73 A'                 
  0.185   0.208   0.266   0.282   0.324   0.331   0.336   0.356
 74 A'   75 A'   28 A"   76 A'   77 A'   78 A'   29 A"   30 A"                 
  0.358   0.366   0.383   0.393   0.400   0.407   0.425   0.457
 79 A'   80 A'   31 A"   81 A'   32 A"   33 A"   82 A'   83 A'                 
  0.480   0.480   0.501   0.503   0.511   0.537   0.554   0.558
 84 A'   34 A"   35 A"   85 A'   36 A"   86 A'   87 A'   37 A"                 
  0.566   0.600   0.635   0.648   0.668   0.682   0.727   0.772
 88 A'   89 A'   90 A'   91 A'   92 A'   38 A"   93 A'   39 A"                 
  0.773   0.782   0.821   0.831   0.874   0.875   0.950   1.037
 94 A'   95 A'   96 A'   40 A"   41 A"   97 A'   98 A'   99 A'                 
  1.066   1.127   1.172   1.182   1.240   1.252   1.301   1.359
100 A'  101 A'  102 A'  103 A'  104 A'  105 A'   42 A"  106 A'                 
  1.418   1.442   1.500   1.506   1.555   1.650   1.693   1.721
 43 A"  107 A'  108 A'   44 A"   45 A"   46 A"  109 A'  110 A'                 
  1.849   1.901   1.933   1.979   2.012   2.046   2.105   2.145
111 A'  112 A'   47 A"   48 A"  113 A'  114 A'  115 A'  116 A'                 
  2.191   2.207   2.306   2.416   2.641   2.684   2.863   3.094
 49 A"  117 A'  118 A'  119 A'   50 A"   51 A"  120 A'  121 A'                 
  3.109   3.332   3.905   3.953   3.986   4.018   4.026   4.067
122 A'  123 A'   52 A"   53 A"   54 A"   55 A"  124 A'  125 A'                 
  4.068   4.103   4.125   4.162   4.252   4.300   4.404   4.508
126 A'   56 A"   57 A"  127 A'  128 A'  129 A'  130 A'  131 A'                 
  4.562   4.687   6.013   6.117   6.229   6.755   6.974   7.508
132 A'  133 A'   58 A"  134 A'  135 A'  136 A'  137 A'   59 A"                 
  7.510   7.602   7.634   7.769   7.781   9.888  23.636  23.730
 60 A"  138 A'  139 A'  140 A'  141 A'  142 A'  143 A'  144 A'                 
 25.756  26.035  26.606  28.026  28.352  28.418  28.456  28.524
 61 A"  145 A'  146 A'  147 A'   62 A"  148 A'  149 A'   63 A"                 
 28.562  28.570  28.729  28.946  48.032  48.202 127.901 127.963
150 A'   64 A"  151 A'  152 A'  153 A'  154 A'   65 A"  155 A'                 
128.038 151.817 215.936 289.729 289.737 289.828 289.864 290.028
156 A'  157 A'  158 A'   66 A"   67 A"  159 A'  160 A'  161 A'                 
290.0411020.8911021.0981901.998
162 A'  163 A'  164 A'  165 A'                                                 
 --------------------------------------------------------------

          Ground-State Mulliken Net Atomic Charges

     Atom                 Charge (a.u.)
  ----------------------------------------
      1 Cl                    0.541676
      2 Br                    0.040606
      3 I                     0.316488
      4 Br                   -0.029484
      5 C                    -0.911953
      6 C                     0.042667
  ----------------------------------------
  Sum of atomic charges =     0.000000

 -----------------------------------------------------------------
                    Cartesian Multipole Moments
 -----------------------------------------------------------------
    Charge (ESU x 10^10)
                 0.0000
    Dipole Moment (Debye)
         X      -0.5719      Y       1.1872      Z       0.0000
       Tot       1.3177
    Quadrupole Moments (Debye-Ang)
        XX     -81.1930     XY       5.1861     YY     -94.9015
        XZ       0.0000     YZ      -0.0000     ZZ     -86.6331
    Octopole Moments (Debye-Ang^2)
       XXX     -32.7625    XXY      -1.7822    XYY      -5.1893
       YYY     -16.5464    XXZ       0.0000    XYZ       0.0000
       YYZ       0.0000    XZZ      -8.2454    YZZ      -5.2238
       ZZZ       0.0000
    Hexadecapole Moments (Debye-Ang^3)
      XXXX   -1934.6454   XXXY      -2.2379   XXYY    -418.5808
      XYYY      -1.6293   YYYY    -604.2941   XXXZ      -0.0000
      XXYZ      -0.0000   XYYZ      -0.0000   YYYZ      -0.0000
      XXZZ    -358.1716   XYZZ      -6.0159   YYZZ    -117.4294
      XZZZ       0.0000   YZZZ      -0.0000   ZZZZ    -108.6201
 -----------------------------------------------------------------
 Calculating analytic gradient of the SCF energy
 Gradient of SCF Energy
            1           2           3           4           5           6
    1  -0.0374278   0.4808953  -0.9579979   0.2050309   1.1061463  -0.7966468
    2  -0.6945435  -0.7899523   1.1491955   0.8960596  -0.4263313  -0.1344281
    3   0.0000000  -0.0000000  -0.0000000  -0.0000000   0.0000000   0.0000000
 Max gradient component =       1.149E+00
 RMS gradient           =       6.000E-01
 Gradient time:  CPU 27.33 s  wall 6.95 s
 Geometry Optimization Parameters
   NAtoms,    NIC,     NZ,  NCons,   NDum,   NFix, NCnnct, MaxDiis
        6      37       0       0       0       0       0       0


** GEOMETRY OPTIMIZATION IN DELOCALIZED INTERNAL COORDINATES **
   Searching for a Minimum

   Optimization Cycle:   1

                       Coordinates (Angstroms)
     ATOM                X               Y               Z
      1  Cl        1.7805304347    1.5360630731    0.0000000000
      2  Br       -2.1696664564    0.9068218465    0.0000000000
      3  I         2.0951510480   -0.4390353725    0.0000000000
      4  Br       -1.8550458431   -1.0682765991    0.0000000000
      5  C         0.9502915186    0.3912035436    0.0000000000
      6  C        -1.0248069270    0.0765829303    0.0000000000
   Point Group: cs    Number of degrees of freedom:     9


   Energy is -12602.672998105


 Attempting to Generate Delocalized Internal Coordinates

 ** Taking Steepest Descent Step **
 Calculated Step too Large.  Step scaled by  0.205007
 Step Taken.  Stepsize is  0.300000

                             Maximum     Tolerance    Cnvgd?
         Gradient           0.965078      0.000300      NO
         Displacement       0.197848      0.001200      NO
         Energy change     *********      0.000001      NO


 New Cartesian Coordinates Obtained by Inverse Iteration

 Displacement from previous Coordinates is:  0.222169
 ----------------------------------------------------------------
             Standard Nuclear Orientation (Angstroms)
    I     Atom           X                Y                Z
 ----------------------------------------------------------------
    1      Cl      1.7866990756     1.5568046395     0.0000000000
    2      Br     -2.2159658195     0.9351305327     0.0000000000
    3      I       2.1788800109    -0.4738333742     0.0000000000
    4      Br     -1.8863692975    -1.0986186343     0.0000000000
    5      C       0.9378243432     0.3997392446     0.0000000000
    6      C      -1.0246145379     0.0841370136     0.0000000000
 ----------------------------------------------------------------
 Molecular Point Group                 Cs    NOp =  2
 Largest Abelian Subgroup              Cs    NOp =  2
 Nuclear Repulsion Energy =  1591.9061525135 hartrees
 There are       76 alpha and       76 beta electrons
 Applying Cartesian multipole field
    Component          Value
    ---------          -----
     (2,0,0)        1.00000E-11
     (0,2,0)        2.00000E-11
     (0,0,2)       -3.00000E-11
 Nucleus-field energy     =     0.0000000310 hartrees
 Requested basis set is 6-311++G(d,p)
 There are 87 shells and 232 basis functions
 A cutoff of  1.0D-11 yielded   2815 shell pairs
 There are     21748 function pairs (     24424 Cartesian)
 Smallest overlap matrix eigenvalue = 7.91E-05
 Guess MOs from SCF MO coefficient file

 -----------------------------------------------------------------------
  General SCF calculation program by
  Eric Jon Sundstrom, Paul Horn, Yuezhi Mao, Dmitri Zuev, Alec White,
  David Stuck, Shaama M.S., Shane Yost, Joonho Lee, David Small,
  Daniel Levine, Susi Lehtola, Hugh Burton, Evgeny Epifanovsky
 -----------------------------------------------------------------------
 Exchange:     0.2000 Hartree-Fock + 0.0800 Slater + 0.7200 B88
 Correlation:  0.1900 VWN1RPA + 0.8100 LYP
 Using SG-1 standard quadrature grid
 using 4 threads for integral computing
 -------------------------------------------------------
 OpenMP Integral computing Module                
 Release: version 2.0, May 2017, Q-Chem Inc. Pleasanton 
 -------------------------------------------------------
 -------------------------------------------------------
 OpenMP BLAS3 based DFT computing Module                
 Release: version 1.0, May 2013, Q-Chem Inc. Pittsburgh 
 -------------------------------------------------------
 A restricted SCF calculation will be
 performed using DIIS
 SCF converges when DIIS error is below 1.0e-08
 ---------------------------------------
  Cycle       Energy         DIIS error
 ---------------------------------------
    1  -12603.0312701455      1.75e-03  
    2  -12603.0272019737      1.73e-03  
    3  -12603.0289874679      1.41e-03  
    4  -12603.0216119508      1.63e-03  
    5  -12603.0453544929      1.03e-04  
    6  -12603.0454133516      2.35e-05  
    7  -12603.0454165007      9.88e-06  
    8  -12603.0454172123      2.23e-06  
    9  -12603.0454172738      6.98e-07  
   10  -12603.0454172828      5.62e-07  
   11  -12603.0454172865      1.16e-07  
   12  -12603.0454172868      4.77e-08  
   13  -12603.0454172865      1.58e-08  
   14  -12603.0454172865      3.06e-09  Convergence criterion met
 ---------------------------------------
 SCF time:   CPU 103.18s  wall 27.00s 
 SCF   energy in the final basis set =   -12603.0454172865
 Total energy in the final basis set =   -12603.0454172865

 --------------------------------------------------------------
             Orbital Energies (a.u.) and Symmetries
 --------------------------------------------------------------

 Alpha MOs, Restricted
 -- Occupied --                  
******* -482.87 -482.87 -176.32 -165.72 -165.72 -165.72 -101.60
  1 A'    2 A'    3 A'    4 A'    1 A"    5 A'    6 A'    7 A'                 
-62.527 -62.526 -56.345 -56.345 -56.343 -56.343 -56.343 -56.342
  8 A'    9 A'   10 A'   11 A'    2 A"   12 A'    3 A"   13 A'                 
-35.819 -31.309 -31.307 -31.306 -22.959 -22.959 -22.958 -22.957
 14 A'   15 A'    4 A"   16 A'   17 A'    5 A"   18 A'    6 A"                 
-22.957 -10.281 -10.273  -9.534  -8.747  -8.746  -7.297  -7.288
 19 A'   20 A'   21 A'   22 A'   23 A'   24 A'   25 A'   26 A'                 
 -7.286  -6.579  -6.578  -6.565  -6.565  -6.565  -6.564  -6.383
  7 A"   27 A'   28 A'   29 A'    8 A"   30 A'    9 A"   31 A'                 
 -4.798  -4.780  -4.779  -2.694  -2.691  -2.689  -2.686  -2.685
 32 A'   10 A"   33 A'   34 A'   35 A'   36 A'   11 A"   12 A"                 
 -2.684  -2.676  -2.675  -2.674  -2.674  -2.081  -2.064  -2.061
 37 A'   38 A'   13 A"   39 A'   14 A"   40 A'   41 A'   15 A"                 
 -2.045  -2.045  -1.136  -1.124  -0.827  -0.773  -0.637  -0.601
 42 A'   16 A"   43 A'   44 A'   45 A'   46 A'   47 A'   48 A'                 
 -0.544  -0.535  -0.519  -0.483  -0.477  -0.438  -0.361  -0.306
 49 A'   17 A"   18 A"   50 A'   51 A'   52 A'   53 A'   19 A"                 
 -0.301  -0.198  -0.191  -0.180
 20 A"   54 A'   21 A"   55 A'                                                 
 -- Virtual --                   
 -0.116  -0.090  -0.009   0.007   0.020   0.026   0.027   0.037
 22 A"   56 A'   57 A'   58 A'   59 A'   23 A"   60 A'   61 A'                 
  0.045   0.058   0.066   0.073   0.076   0.091   0.096   0.102
 62 A'   63 A'   24 A"   64 A'   25 A"   65 A'   66 A'   26 A"                 
  0.113   0.127   0.142   0.144   0.145   0.158   0.166   0.172
 67 A'   68 A'   69 A'   70 A'   27 A"   71 A'   72 A'   73 A'                 
  0.185   0.209   0.260   0.278   0.325   0.332   0.347   0.360
 74 A'   75 A'   28 A"   76 A'   77 A'   78 A'   29 A"   79 A'                 
  0.366   0.373   0.387   0.392   0.402   0.410   0.423   0.446
 30 A"   80 A'   31 A"   81 A'   32 A"   33 A"   82 A'   83 A'                 
  0.470   0.473   0.493   0.507   0.510   0.534   0.547   0.559
 34 A"   84 A'   85 A'   35 A"   36 A"   86 A'   87 A'   88 A'                 
  0.564   0.587   0.624   0.632   0.664   0.675   0.718   0.755
 37 A"   89 A'   90 A'   91 A'   92 A'   38 A"   93 A'   39 A"                 
  0.773   0.784   0.812   0.826   0.864   0.868   0.920   1.016
 94 A'   95 A'   96 A'   40 A"   41 A"   97 A'   98 A'   99 A'                 
  1.075   1.108   1.151   1.152   1.200   1.244   1.314   1.365
100 A'  101 A'  102 A'  103 A'  104 A'  105 A'   42 A"  106 A'                 
  1.398   1.430   1.496   1.499   1.542   1.656   1.695   1.703
 43 A"  107 A'   44 A"  108 A'   45 A"   46 A"  109 A'  110 A'                 
  1.857   1.922   1.936   1.988   2.014   2.042   2.113   2.130
111 A'  112 A'   47 A"   48 A"  113 A'  114 A'  115 A'  116 A'                 
  2.194   2.197   2.294   2.418   2.646   2.687   2.843   3.025
117 A'   49 A"  118 A'  119 A'   50 A"   51 A"  120 A'  121 A'                 
  3.069   3.338   3.900   3.960   3.994   4.010   4.029   4.059
122 A'  123 A'   52 A"   53 A"   54 A"   55 A"  124 A'  125 A'                 
  4.065   4.095   4.134   4.149   4.244   4.316   4.345   4.442
126 A'   56 A"   57 A"  127 A'  128 A'  129 A'  130 A'  131 A'                 
  4.528   4.579   6.011   6.113   6.225   6.759   6.920   7.512
132 A'  133 A'   58 A"  134 A'  135 A'  136 A'  137 A'   59 A"                 
  7.515   7.594   7.604   7.750   7.782   9.863  23.542  23.630
 60 A"  138 A'  139 A'  140 A'  141 A'  142 A'  143 A'  144 A'                 
 25.760  26.020  26.519  27.997  28.353  28.419  28.445  28.530
 61 A"  145 A'  146 A'  147 A'   62 A"  148 A'  149 A'   63 A"                 
 28.565  28.565  28.694  28.874  48.031  48.154 127.899 127.958
 64 A"  150 A'  151 A'  152 A'  153 A'  154 A'   65 A"  155 A'                 
128.036 151.784 215.903 289.727 289.741 289.821 289.841 289.990
156 A'  157 A'  158 A'   66 A"   67 A"  159 A'  160 A'  161 A'                 
290.0301020.8831021.0311901.961
162 A'  163 A'  164 A'  165 A'                                                 

 Beta MOs, Restricted
 -- Occupied --                  
******* -482.87 -482.87 -176.32 -165.72 -165.72 -165.72 -101.60
  1 A'    2 A'    3 A'    4 A'    1 A"    5 A'    6 A'    7 A'                 
-62.527 -62.526 -56.345 -56.345 -56.343 -56.343 -56.343 -56.342
  8 A'    9 A'   10 A'   11 A'    2 A"   12 A'    3 A"   13 A'                 
-35.819 -31.309 -31.307 -31.306 -22.959 -22.959 -22.958 -22.957
 14 A'   15 A'    4 A"   16 A'   17 A'    5 A"   18 A'    6 A"                 
-22.957 -10.281 -10.273  -9.534  -8.747  -8.746  -7.297  -7.288
 19 A'   20 A'   21 A'   22 A'   23 A'   24 A'   25 A'   26 A'                 
 -7.286  -6.579  -6.578  -6.565  -6.565  -6.565  -6.564  -6.383
  7 A"   27 A'   28 A'   29 A'    8 A"   30 A'    9 A"   31 A'                 
 -4.798  -4.780  -4.779  -2.694  -2.691  -2.689  -2.686  -2.685
 32 A'   10 A"   33 A'   34 A'   35 A'   36 A'   11 A"   12 A"                 
 -2.684  -2.676  -2.675  -2.674  -2.674  -2.081  -2.064  -2.061
 37 A'   38 A'   13 A"   39 A'   14 A"   40 A'   41 A'   15 A"                 
 -2.045  -2.045  -1.136  -1.124  -0.827  -0.773  -0.637  -0.601
 42 A'   16 A"   43 A'   44 A'   45 A'   46 A'   47 A'   48 A'                 
 -0.544  -0.535  -0.519  -0.483  -0.477  -0.438  -0.361  -0.306
 49 A'   17 A"   18 A"   50 A'   51 A'   52 A'   53 A'   19 A"                 
 -0.301  -0.198  -0.191  -0.180
 20 A"   54 A'   21 A"   55 A'                                                 
 -- Virtual --                   
 -0.116  -0.090  -0.009   0.007   0.020   0.026   0.027   0.037
 22 A"   56 A'   57 A'   58 A'   59 A'   23 A"   60 A'   61 A'                 
  0.045   0.058   0.066   0.073   0.076   0.091   0.096   0.102
 62 A'   63 A'   24 A"   64 A'   25 A"   65 A'   66 A'   26 A"                 
  0.113   0.127   0.142   0.144   0.145   0.158   0.166   0.172
 67 A'   68 A'   69 A'   70 A'   27 A"   71 A'   72 A'   73 A'                 
  0.185   0.209   0.260   0.278   0.325   0.332   0.347   0.360
 74 A'   75 A'   28 A"   76 A'   77 A'   78 A'   29 A"   79 A'                 
  0.366   0.373   0.387   0.392   0.402   0.410   0.423   0.446
 30 A"   80 A'   31 A"   81 A'   32 A"   33 A"   82 A'   83 A'                 
  0.470   0.473   0.493   0.507   0.510   0.534   0.547   0.559
 34 A"   84 A'   85 A'   35 A"   36 A"   86 A'   87 A'   88 A'                 
  0.564   0.587   0.624   0.632   0.664   0.675   0.718   0.755
 37 A"   89 A'   90 A'   91 A'   92 A'   38 A"   93 A'   39 A"                 
  0.773   0.784   0.812   0.826   0.864   0.868   0.920   1.016
 94 A'   95 A'   96 A'   40 A"   41 A"   97 A'   98 A'   99 A'                 
  1.075   1.108   1.151   1.152   1.200   1.244   1.314   1.365
100 A'  101 A'  102 A'  103 A'  104 A'  105 A'   42 A"  106 A'                 
  1.398   1.430   1.496   1.499   1.542   1.656   1.695   1.703
 43 A"  107 A'   44 A"  108 A'   45 A"   46 A"  109 A'  110 A'                 
  1.857   1.922   1.936   1.988   2.014   2.042   2.113   2.130
111 A'  112 A'   47 A"   48 A"  113 A'  114 A'  115 A'  116 A'                 
  2.194   2.197   2.294   2.418   2.646   2.687   2.843   3.025
117 A'   49 A"  118 A'  119 A'   50 A"   51 A"  120 A'  121 A'                 
  3.069   3.338   3.900   3.960   3.994   4.010   4.029   4.059
122 A'  123 A'   52 A"   53 A"   54 A"   55 A"  124 A'  125 A'                 
  4.065   4.095   4.134   4.149   4.244   4.316   4.345   4.442
126 A'   56 A"   57 A"  127 A'  128 A'  129 A'  130 A'  131 A'                 
  4.528   4.579   6.011   6.113   6.225   6.759   6.920   7.512
132 A'  133 A'   58 A"  134 A'  135 A'  136 A'  137 A'   59 A"                 
  7.515   7.594   7.604   7.750   7.782   9.863  23.542  23.630
 60 A"  138 A'  139 A'  140 A'  141 A'  142 A'  143 A'  144 A'                 
 25.760  26.020  26.519  27.997  28.353  28.419  28.445  28.530
 61 A"  145 A'  146 A'  147 A'   62 A"  148 A'  149 A'   63 A"                 
 28.565  28.565  28.694  28.874  48.031  48.154 127.899 127.958
 64 A"  150 A'  151 A'  152 A'  153 A'  154 A'   65 A"  155 A'                 
128.036 151.784 215.903 289.727 289.741 289.821 289.841 289.990
156 A'  157 A'  158 A'   66 A"   67 A"  159 A'  160 A'  161 A'                 
290.0301020.8831021.0311901.961
162 A'  163 A'  164 A'  165 A'                                                 
 --------------------------------------------------------------

          Ground-State Mulliken Net Atomic Charges

     Atom                 Charge (a.u.)
  ----------------------------------------
      1 Cl                    0.537413
      2 Br                    0.031462
      3 I                     0.212785
      4 Br                   -0.029666
      5 C                    -0.771646
      6 C                     0.019653
  ----------------------------------------
  Sum of atomic charges =     0.000000

 -----------------------------------------------------------------
                    Cartesian Multipole Moments
 -----------------------------------------------------------------
    Charge (ESU x 10^10)
                 0.0000
    Dipole Moment (Debye)
         X      -0.6360      Y       1.1458      Z       0.0000
       Tot       1.3105
    Quadrupole Moments (Debye-Ang)
        XX     -80.7389     XY       4.7706     YY     -94.1194
        XZ      -0.0000     YZ       0.0000     ZZ     -87.2038
    Octopole Moments (Debye-Ang^2)
       XXX     -35.7994    XXY      -1.7972    XYY      -6.5034
       YYY     -14.4961    XXZ       0.0000    XYZ      -0.0000
       YYZ       0.0000    XZZ      -9.5485    YZZ      -4.6262
       ZZZ       0.0000
    Hexadecapole Moments (Debye-Ang^3)
      XXXX   -2015.8686   XXXY       0.7847   XXYY    -434.7982
      XYYY       6.7405   YYYY    -619.9239   XXXZ      -0.0000
      XXYZ       0.0000   XYYZ      -0.0000   YYYZ       0.0000
      XXZZ    -374.3141   XYZZ      -3.2750   YYZZ    -120.3319
      XZZZ      -0.0000   YZZZ       0.0000   ZZZZ    -109.2987
 -----------------------------------------------------------------
 Calculating analytic gradient of the SCF energy
 Gradient of SCF Energy
            1           2           3           4           5           6
    1  -0.0267890   0.3696766  -0.6154485   0.1448030   0.7607020  -0.6329441
    2  -0.5911345  -0.6440591   0.8033504   0.7278842  -0.1851426  -0.1108984
    3   0.0000000   0.0000000  -0.0000000   0.0000000  -0.0000000  -0.0000000
 Max gradient component =       8.034E-01
 RMS gradient           =       4.411E-01
 Gradient time:  CPU 26.69 s  wall 6.79 s
 Geometry Optimization Parameters
   NAtoms,    NIC,     NZ,  NCons,   NDum,   NFix, NCnnct, MaxDiis
        6      37       0       0       0       0       0       0


** GEOMETRY OPTIMIZATION IN DELOCALIZED INTERNAL COORDINATES **
   Searching for a Minimum

   Optimization Cycle:   2

                       Coordinates (Angstroms)
     ATOM                X               Y               Z
      1  Cl        1.7866990756    1.5568046395    0.0000000000
      2  Br       -2.2159658195    0.9351305327    0.0000000000
      3  I         2.1788800109   -0.4738333742    0.0000000000
      4  Br       -1.8863692975   -1.0986186343    0.0000000000
      5  C         0.9378243432    0.3997392446    0.0000000000
      6  C        -1.0246145379    0.0841370136    0.0000000000
   Point Group: cs    Number of degrees of freedom:     9


   Energy is -12603.045417287

 Hessian Updated using BFGS Update

 ** Taking Steepest Descent Step **
 Calculated Step too Large.  Step scaled by  0.285065
 Step Taken.  Stepsize is  0.300000

                             Maximum     Tolerance    Cnvgd?
         Gradient           0.719090      0.000300      NO
         Displacement       0.204987      0.001200      NO
         Energy change     -0.372419      0.000001      NO


 New Cartesian Coordinates Obtained by Inverse Iteration

 Displacement from previous Coordinates is:  0.204706
 ----------------------------------------------------------------
             Standard Nuclear Orientation (Angstroms)
    I     Atom           X                Y                Z
 ----------------------------------------------------------------
    1      Cl      1.7931804534     1.5832780148     0.0000000000
    2      Br     -2.2574611690     0.9674155879     0.0000000000
    3      I       2.2479876136    -0.5087114258     0.0000000000
    4      Br     -1.9135741395    -1.1338218013     0.0000000000
    5      C       0.9252658089     0.4044711413     0.0000000000
    6      C      -1.0189447928     0.0907279049     0.0000000000
 ----------------------------------------------------------------
 Molecular Point Group                 Cs    NOp =  2
 Largest Abelian Subgroup              Cs    NOp =  2
 Nuclear Repulsion Energy =  1546.9973621046 hartrees
 There are       76 alpha and       76 beta electrons
 Applying Cartesian multipole field
    Component          Value
    ---------          -----
     (2,0,0)        1.00000E-11
     (0,2,0)        2.00000E-11
     (0,0,2)       -3.00000E-11
 Nucleus-field energy     =     0.0000000325 hartrees
 Requested basis set is 6-311++G(d,p)
 There are 87 shells and 232 basis functions
 A cutoff of  1.0D-11 yielded   2794 shell pairs
 There are     21611 function pairs (     24267 Cartesian)
 Smallest overlap matrix eigenvalue = 7.82E-05
 Guess MOs from SCF MO coefficient file

 -----------------------------------------------------------------------
  General SCF calculation program by
  Eric Jon Sundstrom, Paul Horn, Yuezhi Mao, Dmitri Zuev, Alec White,
  David Stuck, Shaama M.S., Shane Yost, Joonho Lee, David Small,
  Daniel Levine, Susi Lehtola, Hugh Burton, Evgeny Epifanovsky
 -----------------------------------------------------------------------
 Exchange:     0.2000 Hartree-Fock + 0.0800 Slater + 0.7200 B88
 Correlation:  0.1900 VWN1RPA + 0.8100 LYP
 Using SG-1 standard quadrature grid
 using 4 threads for integral computing
 -------------------------------------------------------
 OpenMP Integral computing Module                
 Release: version 2.0, May 2017, Q-Chem Inc. Pleasanton 
 -------------------------------------------------------
 -------------------------------------------------------
 OpenMP BLAS3 based DFT computing Module                
 Release: version 1.0, May 2013, Q-Chem Inc. Pittsburgh 
 -------------------------------------------------------
 A restricted SCF calculation will be
 performed using DIIS
 SCF converges when DIIS error is below 1.0e-08
 ---------------------------------------
  Cycle       Energy         DIIS error
 ---------------------------------------
    1  -12603.3077156335      1.40e-03  
    2  -12603.3069253856      1.36e-03  
    3  -12603.3126153661      8.50e-04  
    4  -12603.3074503034      1.10e-03  
    5  -12603.3180310048      1.03e-04  
    6  -12603.3181018343      1.60e-05  
    7  -12603.3181032523      6.65e-06  
    8  -12603.3181035085      1.35e-06  
    9  -12603.3181035185      5.71e-07  
   10  -12603.3181035202      1.44e-07  
   11  -12603.3181035203      5.01e-08  
   12  -12603.3181035202      1.50e-08  
   13  -12603.3181035202      7.43e-09  Convergence criterion met
 ---------------------------------------
 SCF time:   CPU 93.62s  wall 25.00s 
 SCF   energy in the final basis set =   -12603.3181035202
 Total energy in the final basis set =   -12603.3181035202

 --------------------------------------------------------------
             Orbital Energies (a.u.) and Symmetries
 --------------------------------------------------------------

 Alpha MOs, Restricted
 -- Occupied --                  
******* -482.87 -482.87 -176.32 -165.72 -165.72 -165.72 -101.60
  1 A'    2 A'    3 A'    4 A'    5 A'    1 A"    6 A'    7 A'                 
-62.524 -62.523 -56.342 -56.342 -56.340 -56.340 -56.340 -56.340
  8 A'    9 A'   10 A'   11 A'    2 A"    3 A"   12 A'   13 A'                 
-35.816 -31.307 -31.304 -31.303 -22.957 -22.957 -22.956 -22.955
 14 A'   15 A'    4 A"   16 A'   17 A'    5 A"   18 A'    6 A"                 
-22.955 -10.286 -10.277  -9.529  -8.741  -8.741  -7.292  -7.283
 19 A'   20 A'   21 A'   22 A'   23 A'   24 A'   25 A'   26 A'                 
 -7.281  -6.573  -6.572  -6.560  -6.560  -6.560  -6.559  -6.376
  7 A"   27 A'   28 A'    8 A"   29 A'    9 A"   30 A'   31 A'                 
 -4.790  -4.774  -4.773  -2.687  -2.685  -2.682  -2.681  -2.680
 32 A'   10 A"   33 A'   34 A'   35 A'   36 A'   11 A"   12 A"                 
 -2.679  -2.670  -2.670  -2.669  -2.669  -2.067  -2.055  -2.053
 37 A'   38 A'   13 A"   39 A'   14 A"   40 A'   41 A'   15 A"                 
 -2.038  -2.038  -1.097  -1.091  -0.818  -0.762  -0.632  -0.595
 42 A'   16 A"   43 A'   44 A'   45 A'   46 A'   47 A'   48 A'                 
 -0.532  -0.512  -0.495  -0.472  -0.468  -0.439  -0.361  -0.306
 49 A'   17 A"   18 A"   50 A'   51 A'   52 A'   53 A'   19 A"                 
 -0.297  -0.207  -0.194  -0.191
 20 A"   54 A'   21 A"   55 A'                                                 
 -- Virtual --                   
 -0.114  -0.086  -0.009   0.006   0.021   0.025   0.030   0.033
 22 A"   56 A'   57 A'   58 A'   59 A'   60 A'   23 A"   61 A'                 
  0.045   0.056   0.067   0.069   0.077   0.090   0.094   0.104
 62 A'   63 A'   24 A"   64 A'   25 A"   65 A'   66 A'   26 A"                 
  0.112   0.123   0.137   0.140   0.147   0.160   0.164   0.167
 67 A'   68 A'   69 A'   70 A'   27 A"   71 A'   72 A'   73 A'                 
  0.186   0.209   0.256   0.274   0.323   0.337   0.355   0.363
 74 A'   75 A'   28 A"   76 A'   77 A'   78 A'   29 A"   79 A'                 
  0.379   0.379   0.390   0.393   0.404   0.414   0.415   0.439
 80 A'   30 A"   31 A"   81 A'   32 A"   82 A'   33 A"   83 A'                 
  0.460   0.467   0.485   0.505   0.517   0.527   0.542   0.554
 34 A"   84 A'   85 A'   35 A"   36 A"   86 A'   87 A'   88 A'                 
  0.565   0.574   0.613   0.617   0.662   0.669   0.709   0.737
 37 A"   89 A'   90 A'   91 A'   92 A'   38 A"   93 A'   39 A"                 
  0.776   0.783   0.805   0.823   0.856   0.858   0.896   0.989
 94 A'   95 A'   96 A'   40 A"   41 A"   97 A'   98 A'   99 A'                 
  1.070   1.098   1.118   1.129   1.160   1.235   1.322   1.371
100 A'  101 A'  102 A'  103 A'  104 A'  105 A'   42 A"  106 A'                 
  1.381   1.423   1.480   1.500   1.527   1.654   1.677   1.697
 43 A"  107 A'   44 A"  108 A'   45 A"   46 A"  109 A'  110 A'                 
  1.860   1.940   1.942   1.997   2.025   2.044   2.091   2.147
111 A'  112 A'   47 A"   48 A"  113 A'  114 A'  115 A'  116 A'                 
  2.178   2.203   2.285   2.426   2.646   2.692   2.818   2.991
117 A'   49 A"  118 A'  119 A'   50 A"   51 A"  120 A'  121 A'                 
  3.031   3.347   3.898   3.963   4.000   4.008   4.029   4.048
122 A'  123 A'   52 A"   53 A"   54 A"   55 A"  124 A'  125 A'                 
  4.062   4.092   4.135   4.138   4.213   4.295   4.355   4.397
126 A'   56 A"  127 A'   57 A"  128 A'  129 A'  130 A'  131 A'                 
  4.445   4.545   6.009   6.105   6.218   6.758   6.865   7.513
132 A'  133 A'   58 A"  134 A'  135 A'  136 A'  137 A'   59 A"                 
  7.524   7.576   7.595   7.725   7.782   9.839  23.475  23.546
 60 A"  138 A'  139 A'  140 A'  141 A'  142 A'  143 A'  144 A'                 
 25.766  26.000  26.439  27.979  28.351  28.420  28.448  28.532
 61 A"  145 A'  146 A'  147 A'   62 A"  148 A'  149 A'   63 A"                 
 28.563  28.564  28.665  28.814  48.025  48.105 127.896 127.952
 64 A"  150 A'  151 A'  152 A'  153 A'  154 A'   65 A"  155 A'                 
128.029 151.762 215.870 289.725 289.745 289.814 289.829 289.960
156 A'  157 A'  158 A'   66 A"   67 A"  159 A'  160 A'  161 A'                 
290.0061020.8711020.9641901.936
162 A'  163 A'  164 A'  165 A'                                                 

 Beta MOs, Restricted
 -- Occupied --                  
******* -482.87 -482.87 -176.32 -165.72 -165.72 -165.72 -101.60
  1 A'    2 A'    3 A'    4 A'    5 A'    1 A"    6 A'    7 A'                 
-62.524 -62.523 -56.342 -56.342 -56.340 -56.340 -56.340 -56.340
  8 A'    9 A'   10 A'   11 A'    2 A"    3 A"   12 A'   13 A'                 
-35.816 -31.307 -31.304 -31.303 -22.957 -22.957 -22.956 -22.955
 14 A'   15 A'    4 A"   16 A'   17 A'    5 A"   18 A'    6 A"                 
-22.955 -10.286 -10.277  -9.529  -8.741  -8.741  -7.292  -7.283
 19 A'   20 A'   21 A'   22 A'   23 A'   24 A'   25 A'   26 A'                 
 -7.281  -6.573  -6.572  -6.560  -6.560  -6.560  -6.559  -6.376
  7 A"   27 A'   28 A'    8 A"   29 A'    9 A"   30 A'   31 A'                 
 -4.790  -4.774  -4.773  -2.687  -2.685  -2.682  -2.681  -2.680
 32 A'   10 A"   33 A'   34 A'   35 A'   36 A'   11 A"   12 A"                 
 -2.679  -2.670  -2.670  -2.669  -2.669  -2.067  -2.055  -2.053
 37 A'   38 A'   13 A"   39 A'   14 A"   40 A'   41 A'   15 A"                 
 -2.038  -2.038  -1.097  -1.091  -0.818  -0.762  -0.632  -0.595
 42 A'   16 A"   43 A'   44 A'   45 A'   46 A'   47 A'   48 A'                 
 -0.532  -0.512  -0.495  -0.472  -0.468  -0.439  -0.361  -0.306
 49 A'   17 A"   18 A"   50 A'   51 A'   52 A'   53 A'   19 A"                 
 -0.297  -0.207  -0.194  -0.191
 20 A"   54 A'   21 A"   55 A'                                                 
 -- Virtual --                   
 -0.114  -0.086  -0.009   0.006   0.021   0.025   0.030   0.033
 22 A"   56 A'   57 A'   58 A'   59 A'   60 A'   23 A"   61 A'                 
  0.045   0.056   0.067   0.069   0.077   0.090   0.094   0.104
 62 A'   63 A'   24 A"   64 A'   25 A"   65 A'   66 A'   26 A"                 
  0.112   0.123   0.137   0.140   0.147   0.160   0.164   0.167
 67 A'   68 A'   69 A'   70 A'   27 A"   71 A'   72 A'   73 A'                 
  0.186   0.209   0.256   0.274   0.323   0.337   0.355   0.363
 74 A'   75 A'   28 A"   76 A'   77 A'   78 A'   29 A"   79 A'                 
  0.379   0.379   0.390   0.393   0.404   0.414   0.415   0.439
 80 A'   30 A"   31 A"   81 A'   32 A"   82 A'   33 A"   83 A'                 
  0.460   0.467   0.485   0.505   0.517   0.527   0.542   0.554
 34 A"   84 A'   85 A'   35 A"   36 A"   86 A'   87 A'   88 A'                 
  0.565   0.574   0.613   0.617   0.662   0.669   0.709   0.737
 37 A"   89 A'   90 A'   91 A'   92 A'   38 A"   93 A'   39 A"                 
  0.776   0.783   0.805   0.823   0.856   0.858   0.896   0.989
 94 A'   95 A'   96 A'   40 A"   41 A"   97 A'   98 A'   99 A'                 
  1.070   1.098   1.118   1.129   1.160   1.235   1.322   1.371
100 A'  101 A'  102 A'  103 A'  104 A'  105 A'   42 A"  106 A'                 
  1.381   1.423   1.480   1.500   1.527   1.654   1.677   1.697
 43 A"  107 A'   44 A"  108 A'   45 A"   46 A"  109 A'  110 A'                 
  1.860   1.940   1.942   1.997   2.025   2.044   2.091   2.147
111 A'  112 A'   47 A"   48 A"  113 A'  114 A'  115 A'  116 A'                 
  2.178   2.203   2.285   2.426   2.646   2.692   2.818   2.991
117 A'   49 A"  118 A'  119 A'   50 A"   51 A"  120 A'  121 A'                 
  3.031   3.347   3.898   3.963   4.000   4.008   4.029   4.048
122 A'  123 A'   52 A"   53 A"   54 A"   55 A"  124 A'  125 A'                 
  4.062   4.092   4.135   4.138   4.213   4.295   4.355   4.397
126 A'   56 A"  127 A'   57 A"  128 A'  129 A'  130 A'  131 A'                 
  4.445   4.545   6.009   6.105   6.218   6.758   6.865   7.513
132 A'  133 A'   58 A"  134 A'  135 A'  136 A'  137 A'   59 A"                 
  7.524   7.576   7.595   7.725   7.782   9.839  23.475  23.546
 60 A"  138 A'  139 A'  140 A'  141 A'  142 A'  143 A'  144 A'                 
 25.766  26.000  26.439  27.979  28.351  28.420  28.448  28.532
 61 A"  145 A'  146 A'  147 A'   62 A"  148 A'  149 A'   63 A"                 
 28.563  28.564  28.665  28.814  48.025  48.105 127.896 127.952
 64 A"  150 A'  151 A'  152 A'  153 A'  154 A'   65 A"  155 A'                 
128.029 151.762 215.870 289.725 289.745 289.814 289.829 289.960
156 A'  157 A'  158 A'   66 A"   67 A"  159 A'  160 A'  161 A'                 
290.0061020.8711020.9641901.936
162 A'  163 A'  164 A'  165 A'                                                 
 --------------------------------------------------------------

          Ground-State Mulliken Net Atomic Charges

     Atom                 Charge (a.u.)
  ----------------------------------------
      1 Cl                    0.532237
      2 Br                    0.014069
      3 I                     0.155799
      4 Br                   -0.029879
      5 C                    -0.673789
      6 C                     0.001563
  ----------------------------------------
  Sum of atomic charges =     0.000000

 -----------------------------------------------------------------
                    Cartesian Multipole Moments
 -----------------------------------------------------------------
    Charge (ESU x 10^10)
                 0.0000
    Dipole Moment (Debye)
         X      -0.5986      Y       1.0159      Z       0.0000
       Tot       1.1791
    Quadrupole Moments (Debye-Ang)
        XX     -80.2754     XY       4.2842     YY     -93.4193
        XZ       0.0000     YZ       0.0000     ZZ     -87.7486
    Octopole Moments (Debye-Ang^2)
       XXX     -36.9365    XXY      -2.0322    XYY      -7.7172
       YYY     -12.9337    XXZ       0.0000    XYZ      -0.0000
       YYZ      -0.0000    XZZ     -10.4010    YZZ      -4.0825
       ZZZ       0.0000
    Hexadecapole Moments (Debye-Ang^3)
      XXXX   -2083.9486   XXXY       3.3607   XXYY    -449.3140
      XYYY      14.2162   YYYY    -640.2343   XXXZ       0.0000
      XXYZ       0.0000   XYYZ       0.0000   YYYZ       0.0000
      XXZZ    -388.5870   XYZZ      -0.7497   YYZZ    -124.0987
      XZZZ       0.0000   YZZZ       0.0000   ZZZZ    -110.0542
 -----------------------------------------------------------------
 Calculating analytic gradient of the SCF energy
 Gradient of SCF Energy
            1           2           3           4           5           6
    1  -0.0130010   0.2751478  -0.4162030   0.0947866   0.5542018  -0.4949322
    2  -0.4917475  -0.5157449   0.5896746   0.5776743  -0.0709534  -0.0889031
    3   0.0000000   0.0000000   0.0000000  -0.0000000  -0.0000000   0.0000000
 Max gradient component =       5.897E-01
 RMS gradient           =       3.344E-01
 Gradient time:  CPU 25.86 s  wall 6.58 s
 Geometry Optimization Parameters
   NAtoms,    NIC,     NZ,  NCons,   NDum,   NFix, NCnnct, MaxDiis
        6      37       0       0       0       0       0       0


** GEOMETRY OPTIMIZATION IN DELOCALIZED INTERNAL COORDINATES **
   Searching for a Minimum

   Optimization Cycle:   3

                       Coordinates (Angstroms)
     ATOM                X               Y               Z
      1  Cl        1.7931804534    1.5832780148    0.0000000000
      2  Br       -2.2574611690    0.9674155879    0.0000000000
      3  I         2.2479876136   -0.5087114258    0.0000000000
      4  Br       -1.9135741395   -1.1338218013    0.0000000000
      5  C         0.9252658089    0.4044711413    0.0000000000
      6  C        -1.0189447928    0.0907279049    0.0000000000
   Point Group: cs    Number of degrees of freedom:     9


   Energy is -12603.318103520

 Hessian Updated using BFGS Update

 ** Taking Steepest Descent Step **
 Calculated Step too Large.  Step scaled by  0.381971
 Step Taken.  Stepsize is  0.300000

                             Maximum     Tolerance    Cnvgd?
         Gradient           0.544617      0.000300      NO
         Displacement       0.208028      0.001200      NO
         Energy change     -0.272686      0.000001      NO


 New Cartesian Coordinates Obtained by Inverse Iteration

 Displacement from previous Coordinates is:  0.187537
 ----------------------------------------------------------------
             Standard Nuclear Orientation (Angstroms)
    I     Atom           X                Y                Z
 ----------------------------------------------------------------
    1      Cl      1.7955062987     1.6138180672     0.0000000000
    2      Br     -2.2909808102     1.0031272162     0.0000000000
    3      I       2.3030857604    -0.5447004438     0.0000000000
    4      Br     -1.9333442538    -1.1715104991     0.0000000000
    5      C       0.9104908496     0.4059204939     0.0000000000
    6      C      -1.0083040700     0.0967045874     0.0000000000
 ----------------------------------------------------------------
 Molecular Point Group                 Cs    NOp =  2
 Largest Abelian Subgroup              Cs    NOp =  2
 Nuclear Repulsion Energy =  1507.0319167487 hartrees
 There are       76 alpha and       76 beta electrons
 Applying Cartesian multipole field
    Component          Value
    ---------          -----
     (2,0,0)        1.00000E-11
     (0,2,0)        2.00000E-11
     (0,0,2)       -3.00000E-11
 Nucleus-field energy     =     0.0000000339 hartrees
 Requested basis set is 6-311++G(d,p)
 There are 87 shells and 232 basis functions
 A cutoff of  1.0D-11 yielded   2778 shell pairs
 There are     21527 function pairs (     24168 Cartesian)
 Smallest overlap matrix eigenvalue = 7.64E-05
 Guess MOs from SCF MO coefficient file

 -----------------------------------------------------------------------
  General SCF calculation program by
  Eric Jon Sundstrom, Paul Horn, Yuezhi Mao, Dmitri Zuev, Alec White,
  David Stuck, Shaama M.S., Shane Yost, Joonho Lee, David Small,
  Daniel Levine, Susi Lehtola, Hugh Burton, Evgeny Epifanovsky
 -----------------------------------------------------------------------
 Exchange:     0.2000 Hartree-Fock + 0.0800 Slater + 0.7200 B88
 Correlation:  0.1900 VWN1RPA + 0.8100 LYP
 Using SG-1 standard quadrature grid
 using 4 threads for integral computing
 -------------------------------------------------------
 OpenMP Integral computing Module                
 Release: version 2.0, May 2017, Q-Chem Inc. Pleasanton 
 -------------------------------------------------------
 -------------------------------------------------------
 OpenMP BLAS3 based DFT computing Module                
 Release: version 1.0, May 2013, Q-Chem Inc. Pittsburgh 
 -------------------------------------------------------
 A restricted SCF calculation will be
 performed using DIIS
 SCF converges when DIIS error is below 1.0e-08
 ---------------------------------------
  Cycle       Energy         DIIS error
 ---------------------------------------
    1  -12603.5153913786      1.17e-03  
    2  -12603.5161275100      1.09e-03  
    3  -12603.5204651781      6.46e-04  
    4  -12603.5199961090      6.37e-04  
    5  -12603.5233740904      1.15e-04  
    6  -12603.5234738573      1.20e-05  
    7  -12603.5234747301      5.07e-06  
    8  -12603.5234748679      9.45e-07  
    9  -12603.5234748725      4.91e-07  
   10  -12603.5234748736      1.07e-07  
   11  -12603.5234748736      4.74e-08  
   12  -12603.5234748734      1.16e-08  
   13  -12603.5234748736      2.73e-09  Convergence criterion met
 ---------------------------------------
 SCF time:   CPU 91.91s  wall 25.00s 
 SCF   energy in the final basis set =   -12603.5234748736
 Total energy in the final basis set =   -12603.5234748736

 --------------------------------------------------------------
             Orbital Energies (a.u.) and Symmetries
 --------------------------------------------------------------

 Alpha MOs, Restricted
 -- Occupied --                  
******* -482.86 -482.86 -176.32 -165.72 -165.72 -165.72 -101.60
  1 A'    2 A'    3 A'    4 A'    5 A'    1 A"    6 A'    7 A'                 
-62.521 -62.521 -56.340 -56.340 -56.338 -56.338 -56.337 -56.337
  8 A'    9 A'   10 A'   11 A'    2 A"    3 A"   12 A'   13 A'                 
-35.815 -31.307 -31.303 -31.302 -22.957 -22.957 -22.956 -22.954
 14 A'   15 A'    4 A"   16 A'   17 A'    5 A"   18 A'    6 A"                 
-22.954 -10.293 -10.284  -9.524  -8.736  -8.736  -7.287  -7.278
 19 A'   20 A'   21 A'   22 A'   23 A'   24 A'   25 A'   26 A'                 
 -7.277  -6.568  -6.568  -6.555  -6.555  -6.555  -6.555  -6.372
  7 A"   27 A'   28 A'    8 A"    9 A"   29 A'   30 A'   31 A'                 
 -4.786  -4.770  -4.770  -2.681  -2.680  -2.677  -2.676  -2.675
 32 A'   10 A"   33 A'   34 A'   35 A'   36 A'   11 A"   12 A"                 
 -2.674  -2.666  -2.665  -2.665  -2.665  -2.059  -2.049  -2.049
 37 A'   38 A'   13 A"   39 A'   14 A"   40 A'   41 A'   15 A"                 
 -2.035  -2.034  -1.062  -1.057  -0.811  -0.752  -0.629  -0.589
 42 A'   16 A"   43 A'   44 A'   45 A'   46 A'   47 A'   48 A'                 
 -0.522  -0.492  -0.473  -0.467  -0.455  -0.437  -0.361  -0.306
 49 A'   17 A"   18 A"   50 A'   51 A'   52 A'   53 A'   19 A"                 
 -0.295  -0.217  -0.202  -0.199
 20 A"   54 A'   55 A'   21 A"                                                 
 -- Virtual --                   
 -0.113  -0.082  -0.009   0.005   0.020   0.023   0.030   0.033
 22 A"   56 A'   57 A'   58 A'   59 A'   60 A'   61 A'   23 A"                 
  0.046   0.054   0.065   0.068   0.078   0.089   0.090   0.105
 62 A'   63 A'   64 A'   24 A"   25 A"   65 A'   66 A'   26 A"                 
  0.112   0.119   0.132   0.135   0.149   0.159   0.164   0.164
 67 A'   68 A'   69 A'   70 A'   27 A"   71 A'   72 A'   73 A'                 
  0.189   0.209   0.251   0.269   0.319   0.341   0.360   0.367
 74 A'   75 A'   28 A"   76 A'   77 A'   78 A'   29 A"   79 A'                 
  0.383   0.391   0.395   0.397   0.405   0.407   0.424   0.437
 80 A'   30 A"   31 A"   81 A'   82 A'   32 A"   33 A"   83 A'                 
  0.452   0.461   0.480   0.504   0.518   0.523   0.536   0.550
 34 A"   84 A'   85 A'   35 A"   86 A'   36 A"   87 A'   88 A'                 
  0.561   0.563   0.595   0.609   0.661   0.666   0.702   0.718
 89 A'   37 A"   90 A'   91 A'   92 A'   38 A"   93 A'   39 A"                 
  0.778   0.782   0.801   0.822   0.837   0.850   0.885   0.960
 94 A'   95 A'   96 A'   40 A"   97 A'   41 A"   98 A'   99 A'                 
  1.052   1.076   1.096   1.106   1.136   1.223   1.320   1.367
100 A'  101 A'  102 A'  103 A'  104 A'  105 A'   42 A"   43 A"                 
  1.377   1.419   1.460   1.501   1.514   1.649   1.659   1.689
106 A'  107 A'   44 A"  108 A'   45 A"   46 A"  109 A'  110 A'                 
  1.848   1.950   1.950   2.003   2.040   2.053   2.068   2.157
111 A'   47 A"  112 A'   48 A"  113 A'  114 A'  115 A'  116 A'                 
  2.174   2.210   2.280   2.437   2.643   2.697   2.794   2.968
117 A'   49 A"  118 A'  119 A'   50 A"   51 A"  120 A'  121 A'                 
  2.996   3.359   3.898   3.962   4.005   4.009   4.026   4.031
122 A'  123 A'   52 A"   53 A"   54 A"   55 A"  124 A'  125 A'                 
  4.057   4.090   4.122   4.136   4.189   4.268   4.316   4.376
126 A'   56 A"  127 A'   57 A"  128 A'  129 A'  130 A'  131 A'                 
  4.428   4.525   6.006   6.097   6.208   6.751   6.816   7.514
132 A'  133 A'   58 A"  134 A'  135 A'  136 A'  137 A'   59 A"                 
  7.532   7.574   7.592   7.707   7.761   9.817  23.422  23.481
 60 A"  138 A'  139 A'  140 A'  141 A'  142 A'  143 A'  144 A'                 
 25.773  25.980  26.377  27.961  28.347  28.418  28.450  28.532
 61 A"  145 A'  146 A'  147 A'   62 A"  148 A'  149 A'   63 A"                 
 28.561  28.562  28.644  28.766  48.016  48.062 127.892 127.946
 64 A"  150 A'  151 A'  152 A'  153 A'  154 A'   65 A"  155 A'                 
128.018 151.743 215.838 289.723 289.749 289.808 289.829 289.940
156 A'  157 A'  158 A'   66 A"   67 A"  159 A'  160 A'  161 A'                 
289.9671020.8541020.9061901.915
162 A'  163 A'  164 A'  165 A'                                                 

 Beta MOs, Restricted
 -- Occupied --                  
******* -482.86 -482.86 -176.32 -165.72 -165.72 -165.72 -101.60
  1 A'    2 A'    3 A'    4 A'    5 A'    1 A"    6 A'    7 A'                 
-62.521 -62.521 -56.340 -56.340 -56.338 -56.338 -56.337 -56.337
  8 A'    9 A'   10 A'   11 A'    2 A"    3 A"   12 A'   13 A'                 
-35.815 -31.307 -31.303 -31.302 -22.957 -22.957 -22.956 -22.954
 14 A'   15 A'    4 A"   16 A'   17 A'    5 A"   18 A'    6 A"                 
-22.954 -10.293 -10.284  -9.524  -8.736  -8.736  -7.287  -7.278
 19 A'   20 A'   21 A'   22 A'   23 A'   24 A'   25 A'   26 A'                 
 -7.277  -6.568  -6.568  -6.555  -6.555  -6.555  -6.555  -6.372
  7 A"   27 A'   28 A'    8 A"    9 A"   29 A'   30 A'   31 A'                 
 -4.786  -4.770  -4.770  -2.681  -2.680  -2.677  -2.676  -2.675
 32 A'   10 A"   33 A'   34 A'   35 A'   36 A'   11 A"   12 A"                 
 -2.674  -2.666  -2.665  -2.665  -2.665  -2.059  -2.049  -2.049
 37 A'   38 A'   13 A"   39 A'   14 A"   40 A'   41 A'   15 A"                 
 -2.035  -2.034  -1.062  -1.057  -0.811  -0.752  -0.629  -0.589
 42 A'   16 A"   43 A'   44 A'   45 A'   46 A'   47 A'   48 A'                 
 -0.522  -0.492  -0.473  -0.467  -0.455  -0.437  -0.361  -0.306
 49 A'   17 A"   18 A"   50 A'   51 A'   52 A'   53 A'   19 A"                 
 -0.295  -0.217  -0.202  -0.199
 20 A"   54 A'   55 A'   21 A"                                                 
 -- Virtual --                   
 -0.113  -0.082  -0.009   0.005   0.020   0.023   0.030   0.033
 22 A"   56 A'   57 A'   58 A'   59 A'   60 A'   61 A'   23 A"                 
  0.046   0.054   0.065   0.068   0.078   0.089   0.090   0.105
 62 A'   63 A'   64 A'   24 A"   25 A"   65 A'   66 A'   26 A"                 
  0.112   0.119   0.132   0.135   0.149   0.159   0.164   0.164
 67 A'   68 A'   69 A'   70 A'   27 A"   71 A'   72 A'   73 A'                 
  0.189   0.209   0.251   0.269   0.319   0.341   0.360   0.367
 74 A'   75 A'   28 A"   76 A'   77 A'   78 A'   29 A"   79 A'                 
  0.383   0.391   0.395   0.397   0.405   0.407   0.424   0.437
 80 A'   30 A"   31 A"   81 A'   82 A'   32 A"   33 A"   83 A'                 
  0.452   0.461   0.480   0.504   0.518   0.523   0.536   0.550
 34 A"   84 A'   85 A'   35 A"   86 A'   36 A"   87 A'   88 A'                 
  0.561   0.563   0.595   0.609   0.661   0.666   0.702   0.718
 89 A'   37 A"   90 A'   91 A'   92 A'   38 A"   93 A'   39 A"                 
  0.778   0.782   0.801   0.822   0.837   0.850   0.885   0.960
 94 A'   95 A'   96 A'   40 A"   97 A'   41 A"   98 A'   99 A'                 
  1.052   1.076   1.096   1.106   1.136   1.223   1.320   1.367
100 A'  101 A'  102 A'  103 A'  104 A'  105 A'   42 A"   43 A"                 
  1.377   1.419   1.460   1.501   1.514   1.649   1.659   1.689
106 A'  107 A'   44 A"  108 A'   45 A"   46 A"  109 A'  110 A'                 
  1.848   1.950   1.950   2.003   2.040   2.053   2.068   2.157
111 A'   47 A"  112 A'   48 A"  113 A'  114 A'  115 A'  116 A'                 
  2.174   2.210   2.280   2.437   2.643   2.697   2.794   2.968
117 A'   49 A"  118 A'  119 A'   50 A"   51 A"  120 A'  121 A'                 
  2.996   3.359   3.898   3.962   4.005   4.009   4.026   4.031
122 A'  123 A'   52 A"   53 A"   54 A"   55 A"  124 A'  125 A'                 
  4.057   4.090   4.122   4.136   4.189   4.268   4.316   4.376
126 A'   56 A"  127 A'   57 A"  128 A'  129 A'  130 A'  131 A'                 
  4.428   4.525   6.006   6.097   6.208   6.751   6.816   7.514
132 A'  133 A'   58 A"  134 A'  135 A'  136 A'  137 A'   59 A"                 
  7.532   7.574   7.592   7.707   7.761   9.817  23.422  23.481
 60 A"  138 A'  139 A'  140 A'  141 A'  142 A'  143 A'  144 A'                 
 25.773  25.980  26.377  27.961  28.347  28.418  28.450  28.532
 61 A"  145 A'  146 A'  147 A'   62 A"  148 A'  149 A'   63 A"                 
 28.561  28.562  28.644  28.766  48.016  48.062 127.892 127.946
 64 A"  150 A'  151 A'  152 A'  153 A'  154 A'   65 A"  155 A'                 
128.018 151.743 215.838 289.723 289.749 289.808 289.829 289.940
156 A'  157 A'  158 A'   66 A"   67 A"  159 A'  160 A'  161 A'                 
289.9671020.8541020.9061901.915
162 A'  163 A'  164 A'  165 A'                                                 
 --------------------------------------------------------------

          Ground-State Mulliken Net Atomic Charges

     Atom                 Charge (a.u.)
  ----------------------------------------
      1 Cl                    0.524610
      2 Br                   -0.004465
      3 I                     0.128977
      4 Br                   -0.031688
      5 C                    -0.602165
      6 C                    -0.015269
  ----------------------------------------
  Sum of atomic charges =     0.000000

 -----------------------------------------------------------------
                    Cartesian Multipole Moments
 -----------------------------------------------------------------
    Charge (ESU x 10^10)
                 0.0000
    Dipole Moment (Debye)
         X      -0.5109      Y       0.8470      Z      -0.0000
       Tot       0.9891
    Quadrupole Moments (Debye-Ang)
        XX     -79.8974     XY       3.7323     YY     -92.7691
        XZ      -0.0000     YZ      -0.0000     ZZ     -88.2581
    Octopole Moments (Debye-Ang^2)
       XXX     -36.9569    XXY      -2.3926    XYY      -8.8432
       YYY     -11.6005    XXZ       0.0000    XYZ       0.0000
       YYZ       0.0000    XZZ     -10.9612    YZZ      -3.5817
       ZZZ      -0.0000
    Hexadecapole Moments (Debye-Ang^3)
      XXXX   -2136.2915   XXXY       5.6458   XXYY    -461.1279
      XYYY      21.7083   YYYY    -664.2518   XXXZ      -0.0000
      XXYZ      -0.0000   XYYZ      -0.0000   YYYZ      -0.0000
      XXZZ    -400.1731   XYZZ       1.7737   YYZZ    -128.6343
      XZZZ       0.0000   YZZZ      -0.0000   ZZZZ    -110.8439
 -----------------------------------------------------------------
 Calculating analytic gradient of the SCF energy
 Gradient of SCF Energy
            1           2           3           4           5           6
    1   0.0010613   0.1986425  -0.2842139   0.0562707   0.4143703  -0.3861310
    2  -0.4010330  -0.4079940   0.4423688   0.4511972  -0.0140706  -0.0704685
    3   0.0000000   0.0000000   0.0000000   0.0000000   0.0000000  -0.0000000
 Max gradient component =       4.512E-01
 RMS gradient           =       2.556E-01
 Gradient time:  CPU 24.97 s  wall 6.36 s
 Geometry Optimization Parameters
   NAtoms,    NIC,     NZ,  NCons,   NDum,   NFix, NCnnct, MaxDiis
        6      37       0       0       0       0       0       0


** GEOMETRY OPTIMIZATION IN DELOCALIZED INTERNAL COORDINATES **
   Searching for a Minimum

   Optimization Cycle:   4

                       Coordinates (Angstroms)
     ATOM                X               Y               Z
      1  Cl        1.7955062987    1.6138180672    0.0000000000
      2  Br       -2.2909808102    1.0031272162    0.0000000000
      3  I         2.3030857604   -0.5447004438    0.0000000000
      4  Br       -1.9333442538   -1.1715104991    0.0000000000
      5  C         0.9104908496    0.4059204939    0.0000000000
      6  C        -1.0083040700    0.0967045874    0.0000000000
   Point Group: cs    Number of degrees of freedom:     9


   Energy is -12603.523474874

 Hessian Updated using BFGS Update

 ** Taking Steepest Descent Step **
 Calculated Step too Large.  Step scaled by  0.504743
 Step Taken.  Stepsize is  0.300000

                             Maximum     Tolerance    Cnvgd?
         Gradient           0.414504      0.000300      NO
         Displacement       0.209218      0.001200      NO
         Energy change     -0.205371      0.000001      NO


 New Cartesian Coordinates Obtained by Inverse Iteration

 Displacement from previous Coordinates is:  0.173411
 ----------------------------------------------------------------
             Standard Nuclear Orientation (Angstroms)
    I     Atom           X                Y                Z
 ----------------------------------------------------------------
    1      Cl      1.7896073125     1.6472220961     0.0000000000
    2      Br     -2.3133702492     1.0421406444     0.0000000000
    3      I       2.3425682336    -0.5828302315     0.0000000000
    4      Br     -1.9421025470    -1.2102903010     0.0000000000
    5      C       0.8917331271     0.4046194350     0.0000000000
    6      C      -0.9919821022     0.1024977787     0.0000000000
 ----------------------------------------------------------------
 Molecular Point Group                 Cs    NOp =  2
 Largest Abelian Subgroup              Cs    NOp =  2
 Nuclear Repulsion Energy =  1472.7953214645 hartrees
 There are       76 alpha and       76 beta electrons
 Applying Cartesian multipole field
    Component          Value
    ---------          -----
     (2,0,0)        1.00000E-11
     (0,2,0)        2.00000E-11
     (0,0,2)       -3.00000E-11
 Nucleus-field energy     =     0.0000000351 hartrees
 Requested basis set is 6-311++G(d,p)
 There are 87 shells and 232 basis functions
 A cutoff of  1.0D-11 yielded   2765 shell pairs
 There are     21466 function pairs (     24099 Cartesian)
 Smallest overlap matrix eigenvalue = 7.28E-05
 Guess MOs from SCF MO coefficient file

 -----------------------------------------------------------------------
  General SCF calculation program by
  Eric Jon Sundstrom, Paul Horn, Yuezhi Mao, Dmitri Zuev, Alec White,
  David Stuck, Shaama M.S., Shane Yost, Joonho Lee, David Small,
  Daniel Levine, Susi Lehtola, Hugh Burton, Evgeny Epifanovsky
 -----------------------------------------------------------------------
 Exchange:     0.2000 Hartree-Fock + 0.0800 Slater + 0.7200 B88
 Correlation:  0.1900 VWN1RPA + 0.8100 LYP
 Using SG-1 standard quadrature grid
 using 4 threads for integral computing
 -------------------------------------------------------
 OpenMP Integral computing Module                
 Release: version 2.0, May 2017, Q-Chem Inc. Pleasanton 
 -------------------------------------------------------
 -------------------------------------------------------
 OpenMP BLAS3 based DFT computing Module                
 Release: version 1.0, May 2013, Q-Chem Inc. Pittsburgh 
 -------------------------------------------------------
 A restricted SCF calculation will be
 performed using DIIS
 SCF converges when DIIS error is below 1.0e-08
 ---------------------------------------
  Cycle       Energy         DIIS error
 ---------------------------------------
    1  -12603.6730084238      9.97e-04  
    2  -12603.6747597805      8.67e-04  
    3  -12603.6772418824      5.61e-04  
    4  -12603.6784087519      3.56e-04  
    5  -12603.6793309146      1.30e-04  
    6  -12603.6794658749      1.03e-05  
    7  -12603.6794665979      4.05e-06  
    8  -12603.6794666776      7.99e-07  
    9  -12603.6794666815      4.19e-07  
   10  -12603.6794666821      9.93e-08  
   11  -12603.6794666823      4.08e-08  
   12  -12603.6794666824      9.39e-09  Convergence criterion met
 ---------------------------------------
 SCF time:   CPU 83.56s  wall 22.00s 
 SCF   energy in the final basis set =   -12603.6794666824
 Total energy in the final basis set =   -12603.6794666824

 --------------------------------------------------------------
             Orbital Energies (a.u.) and Symmetries
 --------------------------------------------------------------

 Alpha MOs, Restricted
 -- Occupied --                  
******* -482.86 -482.86 -176.32 -165.72 -165.72 -165.72 -101.60
  1 A'    2 A'    3 A'    4 A'    5 A'    1 A"    6 A'    7 A'                 
-62.519 -62.519 -56.338 -56.338 -56.336 -56.336 -56.335 -56.335
  8 A'    9 A'   10 A'   11 A'    2 A"    3 A"   12 A'   13 A'                 
-35.815 -31.307 -31.303 -31.303 -22.958 -22.957 -22.957 -22.954
 14 A'   15 A'    4 A"   16 A'   17 A'    5 A"   18 A'    6 A"                 
-22.954 -10.299 -10.291  -9.519  -8.733  -8.733  -7.282  -7.273
 19 A'   20 A'   21 A'   22 A'   23 A'   24 A'   25 A'   26 A'                 
 -7.272  -6.564  -6.564  -6.552  -6.552  -6.551  -6.551  -6.371
  7 A"   27 A'   28 A'    8 A"    9 A"   29 A'   30 A'   31 A'                 
 -4.784  -4.769  -4.768  -2.677  -2.676  -2.673  -2.672  -2.672
 32 A'   10 A"   33 A'   34 A'   35 A'   36 A'   11 A"   12 A"                 
 -2.671  -2.662  -2.661  -2.661  -2.661  -2.055  -2.047  -2.046
 37 A'   38 A'   13 A"   39 A'   14 A"   40 A'   41 A'   15 A"                 
 -2.032  -2.032  -1.031  -1.023  -0.806  -0.744  -0.628  -0.583
 42 A'   16 A"   43 A'   44 A'   45 A'   46 A'   47 A'   48 A'                 
 -0.513  -0.474  -0.462  -0.454  -0.445  -0.430  -0.360  -0.307
 49 A'   17 A"   50 A'   18 A"   51 A'   52 A'   53 A'   19 A"                 
 -0.295  -0.227  -0.213  -0.203
 20 A"   54 A'   55 A'   21 A"                                                 
 -- Virtual --                   
 -0.111  -0.079  -0.012   0.003   0.015   0.023   0.028   0.036
 22 A"   56 A'   57 A'   58 A'   59 A'   60 A'   61 A'   23 A"                 
  0.046   0.052   0.062   0.069   0.078   0.084   0.090   0.106
 62 A'   63 A'   64 A'   24 A"   25 A"   65 A'   66 A'   26 A"                 
  0.110   0.117   0.127   0.131   0.151   0.157   0.163   0.167
 67 A'   68 A'   69 A'   70 A'   27 A"   71 A'   72 A'   73 A'                 
  0.190   0.209   0.248   0.265   0.313   0.346   0.363   0.373
 74 A'   75 A'   28 A"   76 A'   77 A'   78 A'   29 A"   79 A'                 
  0.381   0.393   0.401   0.406   0.408   0.410   0.433   0.437
 80 A'   30 A"   81 A'   82 A'   31 A"   32 A"   33 A"   83 A'                 
  0.447   0.454   0.475   0.504   0.506   0.526   0.528   0.544
 34 A"   84 A'   85 A'   35 A"   86 A'   87 A'   36 A"   88 A'                 
  0.555   0.559   0.578   0.605   0.661   0.664   0.699   0.699
 89 A'   37 A"   90 A'   91 A'   92 A'   38 A"   93 A'   39 A"                 
  0.772   0.783   0.802   0.815   0.824   0.847   0.882   0.935
 94 A'   95 A'   96 A'   97 A'   40 A"   41 A"   98 A'   99 A'                 
  1.026   1.053   1.072   1.077   1.139   1.209   1.308   1.356
100 A'  101 A'  102 A'  103 A'  104 A'  105 A'   42 A"   43 A"                 
  1.384   1.416   1.438   1.501   1.502   1.645   1.646   1.678
106 A'  107 A'   44 A"  108 A'   45 A"  109 A'   46 A"  110 A'                 
  1.823   1.952   1.958   2.006   2.028   2.065   2.077   2.142
111 A'  112 A'   47 A"   48 A"  113 A'  114 A'  115 A'  116 A'                 
  2.198   2.216   2.279   2.451   2.637   2.703   2.771   2.948
117 A'   49 A"  118 A'  119 A'   50 A"   51 A"  120 A'  121 A'                 
  2.967   3.379   3.902   3.960   4.006   4.010   4.010   4.022
122 A'  123 A'   52 A"   53 A"   54 A"  124 A'   55 A"  125 A'                 
  4.050   4.089   4.112   4.129   4.171   4.253   4.284   4.341
126 A'   56 A"  127 A'   57 A"  128 A'  129 A'  130 A'  131 A'                 
  4.449   4.507   6.003   6.089   6.195   6.741   6.777   7.515
132 A'  133 A'   58 A"  134 A'  135 A'  136 A'  137 A'   59 A"                 
  7.540   7.585   7.596   7.696   7.721   9.797  23.380  23.432
 60 A"  138 A'  139 A'  140 A'  141 A'  142 A'  143 A'  144 A'                 
 25.779  25.963  26.338  27.944  28.345  28.412  28.449  28.530
 61 A"  145 A'  146 A'  147 A'   62 A"  148 A'  149 A'   63 A"                 
 28.559  28.560  28.629  28.732  48.003  48.028 127.889 127.939
 64 A"  150 A'  151 A'  152 A'  153 A'  154 A'   65 A"  155 A'                 
128.004 151.727 215.810 289.722 289.751 289.803 289.837 289.919
156 A'  157 A'  158 A'   66 A"   67 A"  159 A'  160 A'  161 A'                 
289.9331020.8331020.8611901.897
162 A'  163 A'  164 A'  165 A'                                                 

 Beta MOs, Restricted
 -- Occupied --                  
******* -482.86 -482.86 -176.32 -165.72 -165.72 -165.72 -101.60
  1 A'    2 A'    3 A'    4 A'    5 A'    1 A"    6 A'    7 A'                 
-62.519 -62.519 -56.338 -56.338 -56.336 -56.336 -56.335 -56.335
  8 A'    9 A'   10 A'   11 A'    2 A"    3 A"   12 A'   13 A'                 
-35.815 -31.307 -31.303 -31.303 -22.958 -22.957 -22.957 -22.954
 14 A'   15 A'    4 A"   16 A'   17 A'    5 A"   18 A'    6 A"                 
-22.954 -10.299 -10.291  -9.519  -8.733  -8.733  -7.282  -7.273
 19 A'   20 A'   21 A'   22 A'   23 A'   24 A'   25 A'   26 A'                 
 -7.272  -6.564  -6.564  -6.552  -6.552  -6.551  -6.551  -6.371
  7 A"   27 A'   28 A'    8 A"    9 A"   29 A'   30 A'   31 A'                 
 -4.784  -4.769  -4.768  -2.677  -2.676  -2.673  -2.672  -2.672
 32 A'   10 A"   33 A'   34 A'   35 A'   36 A'   11 A"   12 A"                 
 -2.671  -2.662  -2.661  -2.661  -2.661  -2.055  -2.047  -2.046
 37 A'   38 A'   13 A"   39 A'   14 A"   40 A'   41 A'   15 A"                 
 -2.032  -2.032  -1.031  -1.023  -0.806  -0.744  -0.628  -0.583
 42 A'   16 A"   43 A'   44 A'   45 A'   46 A'   47 A'   48 A'                 
 -0.513  -0.474  -0.462  -0.454  -0.445  -0.430  -0.360  -0.307
 49 A'   17 A"   50 A'   18 A"   51 A'   52 A'   53 A'   19 A"                 
 -0.295  -0.227  -0.213  -0.203
 20 A"   54 A'   55 A'   21 A"                                                 
 -- Virtual --                   
 -0.111  -0.079  -0.012   0.003   0.015   0.023   0.028   0.036
 22 A"   56 A'   57 A'   58 A'   59 A'   60 A'   61 A'   23 A"                 
  0.046   0.052   0.062   0.069   0.078   0.084   0.090   0.106
 62 A'   63 A'   64 A'   24 A"   25 A"   65 A'   66 A'   26 A"                 
  0.110   0.117   0.127   0.131   0.151   0.157   0.163   0.167
 67 A'   68 A'   69 A'   70 A'   27 A"   71 A'   72 A'   73 A'                 
  0.190   0.209   0.248   0.265   0.313   0.346   0.363   0.373
 74 A'   75 A'   28 A"   76 A'   77 A'   78 A'   29 A"   79 A'                 
  0.381   0.393   0.401   0.406   0.408   0.410   0.433   0.437
 80 A'   30 A"   81 A'   82 A'   31 A"   32 A"   33 A"   83 A'                 
  0.447   0.454   0.475   0.504   0.506   0.526   0.528   0.544
 34 A"   84 A'   85 A'   35 A"   86 A'   87 A'   36 A"   88 A'                 
  0.555   0.559   0.578   0.605   0.661   0.664   0.699   0.699
 89 A'   37 A"   90 A'   91 A'   92 A'   38 A"   93 A'   39 A"                 
  0.772   0.783   0.802   0.815   0.824   0.847   0.882   0.935
 94 A'   95 A'   96 A'   97 A'   40 A"   41 A"   98 A'   99 A'                 
  1.026   1.053   1.072   1.077   1.139   1.209   1.308   1.356
100 A'  101 A'  102 A'  103 A'  104 A'  105 A'   42 A"   43 A"                 
  1.384   1.416   1.438   1.501   1.502   1.645   1.646   1.678
106 A'  107 A'   44 A"  108 A'   45 A"  109 A'   46 A"  110 A'                 
  1.823   1.952   1.958   2.006   2.028   2.065   2.077   2.142
111 A'  112 A'   47 A"   48 A"  113 A'  114 A'  115 A'  116 A'                 
  2.198   2.216   2.279   2.451   2.637   2.703   2.771   2.948
117 A'   49 A"  118 A'  119 A'   50 A"   51 A"  120 A'  121 A'                 
  2.967   3.379   3.902   3.960   4.006   4.010   4.010   4.022
122 A'  123 A'   52 A"   53 A"   54 A"  124 A'   55 A"  125 A'                 
  4.050   4.089   4.112   4.129   4.171   4.253   4.284   4.341
126 A'   56 A"  127 A'   57 A"  128 A'  129 A'  130 A'  131 A'                 
  4.449   4.507   6.003   6.089   6.195   6.741   6.777   7.515
132 A'  133 A'   58 A"  134 A'  135 A'  136 A'  137 A'   59 A"                 
  7.540   7.585   7.596   7.696   7.721   9.797  23.380  23.432
 60 A"  138 A'  139 A'  140 A'  141 A'  142 A'  143 A'  144 A'                 
 25.779  25.963  26.338  27.944  28.345  28.412  28.449  28.530
 61 A"  145 A'  146 A'  147 A'   62 A"  148 A'  149 A'   63 A"                 
 28.559  28.560  28.629  28.732  48.003  48.028 127.889 127.939
 64 A"  150 A'  151 A'  152 A'  153 A'  154 A'   65 A"  155 A'                 
128.004 151.727 215.810 289.722 289.751 289.803 289.837 289.919
156 A'  157 A'  158 A'   66 A"   67 A"  159 A'  160 A'  161 A'                 
289.9331020.8331020.8611901.897
162 A'  163 A'  164 A'  165 A'                                                 
 --------------------------------------------------------------

          Ground-State Mulliken Net Atomic Charges

     Atom                 Charge (a.u.)
  ----------------------------------------
      1 Cl                    0.512586
      2 Br                   -0.021974
      3 I                     0.121833
      4 Br                   -0.034568
      5 C                    -0.545014
      6 C                    -0.032863
  ----------------------------------------
  Sum of atomic charges =     0.000000

 -----------------------------------------------------------------
                    Cartesian Multipole Moments
 -----------------------------------------------------------------
    Charge (ESU x 10^10)
                 0.0000
    Dipole Moment (Debye)
         X      -0.4029      Y       0.6602      Z       0.0000
       Tot       0.7734
    Quadrupole Moments (Debye-Ang)
        XX     -79.6802     XY       3.1217     YY     -92.1404
        XZ      -0.0000     YZ      -0.0000     ZZ     -88.7186
    Octopole Moments (Debye-Ang^2)
       XXX     -36.2728    XXY      -2.8328    XYY      -9.8652
       YYY     -10.3535    XXZ       0.0000    XYZ      -0.0000
       YYZ      -0.0000    XZZ     -11.3192    YZZ      -3.1008
       ZZZ       0.0000
    Hexadecapole Moments (Debye-Ang^3)
      XXXX   -2168.3433   XXXY       7.9532   XXYY    -469.1159
      XYYY      29.8469   YYYY    -691.5054   XXXZ       0.0000
      XXYZ       0.0000   XYYZ       0.0000   YYYZ       0.0000
      XXZZ    -407.9387   XYZZ       4.4834   YYZZ    -133.8818
      XZZZ       0.0000   YZZZ      -0.0000   ZZZZ    -111.6132
 -----------------------------------------------------------------
 Calculating analytic gradient of the SCF energy
 Gradient of SCF Energy
            1           2           3           4           5           6
    1   0.0130650   0.1389752  -0.1933002   0.0280266   0.3175792  -0.3043457
    2  -0.3203883  -0.3192355   0.3341583   0.3476950   0.0138671  -0.0560964
    3  -0.0000000  -0.0000000  -0.0000000   0.0000000  -0.0000000   0.0000000
 Max gradient component =       3.477E-01
 RMS gradient           =       1.960E-01
 Gradient time:  CPU 24.80 s  wall 6.32 s
 Geometry Optimization Parameters
   NAtoms,    NIC,     NZ,  NCons,   NDum,   NFix, NCnnct, MaxDiis
        6      37       0       0       0       0       0       0


** GEOMETRY OPTIMIZATION IN DELOCALIZED INTERNAL COORDINATES **
   Searching for a Minimum

   Optimization Cycle:   5

                       Coordinates (Angstroms)
     ATOM                X               Y               Z
      1  Cl        1.7896073125    1.6472220961    0.0000000000
      2  Br       -2.3133702492    1.0421406444    0.0000000000
      3  I         2.3425682336   -0.5828302315    0.0000000000
      4  Br       -1.9421025470   -1.2102903010    0.0000000000
      5  C         0.8917331271    0.4046194350    0.0000000000
      6  C        -0.9919821022    0.1024977787    0.0000000000
   Point Group: cs    Number of degrees of freedom:     9


   Energy is -12603.679466682

 Hessian Updated using BFGS Update

 ** Taking Steepest Descent Step **
 Calculated Step too Large.  Step scaled by  0.659112
 Step Taken.  Stepsize is  0.300000

                             Maximum     Tolerance    Cnvgd?
         Gradient           0.322543      0.000300      NO
         Displacement       0.212592      0.001200      NO
         Energy change     -0.155992      0.000001      NO


 New Cartesian Coordinates Obtained by Inverse Iteration

 Displacement from previous Coordinates is:  0.171532
 ----------------------------------------------------------------
             Standard Nuclear Orientation (Angstroms)
    I     Atom           X                Y                Z
 ----------------------------------------------------------------
    1      Cl      1.7709418739     1.6819725386     0.0000000000
    2      Br     -2.3209637700     1.0845417745     0.0000000000
    3      I       2.3645860214    -0.6233414707     0.0000000000
    4      Br     -1.9366010894    -1.2486901981     0.0000000000
    5      C       0.8671763790     0.4005132913     0.0000000000
    6      C      -0.9686856402     0.1083634863     0.0000000000
 ----------------------------------------------------------------
 Molecular Point Group                 Cs    NOp =  2
 Largest Abelian Subgroup              Cs    NOp =  2
 Nuclear Repulsion Energy =  1445.2399409726 hartrees
 There are       76 alpha and       76 beta electrons
 Applying Cartesian multipole field
    Component          Value
    ---------          -----
     (2,0,0)        1.00000E-11
     (0,2,0)        2.00000E-11
     (0,0,2)       -3.00000E-11
 Nucleus-field energy     =     0.0000000361 hartrees
 Requested basis set is 6-311++G(d,p)
 There are 87 shells and 232 basis functions
 A cutoff of  1.0D-11 yielded   2746 shell pairs
 There are     21363 function pairs (     23988 Cartesian)
 Smallest overlap matrix eigenvalue = 6.64E-05
 Guess MOs from SCF MO coefficient file

 -----------------------------------------------------------------------
  General SCF calculation program by
  Eric Jon Sundstrom, Paul Horn, Yuezhi Mao, Dmitri Zuev, Alec White,
  David Stuck, Shaama M.S., Shane Yost, Joonho Lee, David Small,
  Daniel Levine, Susi Lehtola, Hugh Burton, Evgeny Epifanovsky
 -----------------------------------------------------------------------
 Exchange:     0.2000 Hartree-Fock + 0.0800 Slater + 0.7200 B88
 Correlation:  0.1900 VWN1RPA + 0.8100 LYP
 Using SG-1 standard quadrature grid
 using 4 threads for integral computing
 -------------------------------------------------------
 OpenMP Integral computing Module                
 Release: version 2.0, May 2017, Q-Chem Inc. Pleasanton 
 -------------------------------------------------------
 -------------------------------------------------------
 OpenMP BLAS3 based DFT computing Module                
 Release: version 1.0, May 2013, Q-Chem Inc. Pittsburgh 
 -------------------------------------------------------
 A restricted SCF calculation will be
 performed using DIIS
 SCF converges when DIIS error is below 1.0e-08
 ---------------------------------------
  Cycle       Energy         DIIS error
 ---------------------------------------
    1  -12603.7952575541      8.64e-04  
    2  -12603.7977568038      6.61e-04  
    3  -12603.7986677581      5.14e-04  
    4  -12603.8002153593      1.97e-04  
    5  -12603.8003798846      1.35e-04  
    6  -12603.8005251965      9.66e-06  
    7  -12603.8005258761      3.32e-06  
    8  -12603.8005259250      6.85e-07  
    9  -12603.8005259282      3.34e-07  
   10  -12603.8005259290      8.02e-08  
   11  -12603.8005259290      3.09e-08  
   12  -12603.8005259291      6.66e-09  Convergence criterion met
 ---------------------------------------
 SCF time:   CPU 82.56s  wall 21.00s 
 SCF   energy in the final basis set =   -12603.8005259291
 Total energy in the final basis set =   -12603.8005259291

 --------------------------------------------------------------
             Orbital Energies (a.u.) and Symmetries
 --------------------------------------------------------------

 Alpha MOs, Restricted
 -- Occupied --                  
******* -482.86 -482.86 -176.32 -165.72 -165.72 -165.72 -101.59
  1 A'    2 A'    3 A'    4 A'    5 A'    1 A"    6 A'    7 A'                 
-62.517 -62.517 -56.337 -56.337 -56.334 -56.334 -56.334 -56.333
  8 A'    9 A'   10 A'   11 A'    2 A"    3 A"   12 A'   13 A'                 
-35.816 -31.309 -31.304 -31.303 -22.959 -22.958 -22.958 -22.954
 14 A'   15 A'    4 A"   16 A'   17 A'    5 A"   18 A'    6 A"                 
-22.954 -10.306 -10.298  -9.514  -8.730  -8.730  -7.278  -7.269
 19 A'   20 A'   21 A'   22 A'   23 A'   24 A'   25 A'    7 A"                 
 -7.268  -6.562  -6.562  -6.549  -6.549  -6.548  -6.548  -6.370
 26 A'   27 A'   28 A'    8 A"    9 A"   29 A'   30 A'   31 A'                 
 -4.783  -4.768  -4.767  -2.674  -2.673  -2.670  -2.669  -2.669
 32 A'   10 A"   33 A'   34 A'   35 A'   11 A"   36 A'   12 A"                 
 -2.668  -2.659  -2.658  -2.658  -2.658  -2.053  -2.045  -2.045
 37 A'   38 A'   13 A"   39 A'   14 A"   40 A'   15 A"   41 A'                 
 -2.031  -2.031  -1.005  -0.992  -0.803  -0.738  -0.630  -0.578
 42 A'   16 A"   43 A'   44 A'   45 A'   46 A'   47 A'   48 A'                 
 -0.508  -0.459  -0.459  -0.438  -0.437  -0.420  -0.359  -0.308
 49 A'   17 A"   50 A'   51 A'   18 A"   52 A'   53 A'   19 A"                 
 -0.296  -0.238  -0.224  -0.209
 20 A"   54 A'   55 A'   21 A"                                                 
 -- Virtual --                   
 -0.109  -0.073  -0.016   0.002   0.008   0.024   0.030   0.038
 22 A"   56 A'   57 A'   58 A'   59 A'   60 A'   61 A'   23 A"                 
  0.045   0.050   0.060   0.070   0.079   0.080   0.090   0.107
 62 A'   63 A'   64 A'   24 A"   25 A"   65 A'   66 A'   26 A"                 
  0.108   0.115   0.123   0.128   0.152   0.156   0.162   0.170
 67 A'   68 A'   69 A'   70 A'   27 A"   71 A'   72 A'   73 A'                 
  0.192   0.209   0.245   0.262   0.306   0.353   0.365   0.375
 74 A'   75 A'   28 A"   76 A'   77 A'   78 A'   29 A"   79 A'                 
  0.380   0.394   0.406   0.412   0.412   0.420   0.439   0.439
 80 A'   30 A"   81 A'   31 A"   82 A'   32 A"   83 A'   33 A"                 
  0.448   0.448   0.471   0.492   0.503   0.511   0.532   0.539
 34 A"   84 A'   85 A'   86 A'   35 A"   87 A'   36 A"   88 A'                 
  0.555   0.555   0.565   0.603   0.663   0.664   0.680   0.697
 37 A"   89 A'   90 A'   91 A'   38 A"   92 A'   39 A"   93 A'                 
  0.764   0.776   0.803   0.808   0.826   0.847   0.880   0.919
 94 A'   95 A'   96 A'   97 A'   40 A"   41 A"   98 A'   99 A'                 
  0.996   1.039   1.043   1.056   1.150   1.194   1.289   1.347
100 A'  101 A'  102 A'  103 A'  104 A'  105 A'   42 A"   43 A"                 
  1.395   1.414   1.416   1.494   1.499   1.633   1.649   1.670
106 A'  107 A'   44 A"   45 A"  108 A'  109 A'   46 A"  110 A'                 
  1.791   1.948   1.966   2.007   2.010   2.081   2.092   2.134
111 A'  112 A'   47 A"   48 A"  113 A'  114 A'  115 A'  116 A'                 
  2.217   2.221   2.281   2.465   2.630   2.711   2.753   2.931
117 A'   49 A"  118 A'  119 A'   50 A"   51 A"  120 A'  121 A'                 
  2.945   3.411   3.908   3.958   3.989   4.006   4.010   4.017
122 A'  123 A'   52 A"   53 A"  124 A'   54 A"   55 A"  125 A'                 
  4.043   4.089   4.104   4.117   4.158   4.234   4.281   4.325
126 A'   56 A"  127 A'   57 A"  128 A'  129 A'  130 A'  131 A'                 
  4.447   4.493   6.001   6.082   6.179   6.727   6.752   7.516
132 A'  133 A'   58 A"  134 A'  135 A'  136 A'  137 A'   59 A"                 
  7.545   7.588   7.617   7.672   7.694   9.780  23.349  23.396
 60 A"  138 A'  139 A'  140 A'  141 A'  142 A'  143 A'  144 A'                 
 25.784  25.950  26.318  27.927  28.343  28.405  28.443  28.528
 61 A"  145 A'  146 A'  147 A'   62 A"  148 A'  149 A'   63 A"                 
 28.556  28.557  28.618  28.711  47.987  48.005 127.886 127.933
150 A'   64 A"  151 A'  152 A'  153 A'  154 A'   65 A"  155 A'                 
127.991 151.713 215.787 289.722 289.752 289.793 289.845 289.876
156 A'  157 A'  158 A'   66 A"   67 A"  159 A'  160 A'  161 A'                 
289.9381020.8091020.8301901.881
162 A'  163 A'  164 A'  165 A'                                                 

 Beta MOs, Restricted
 -- Occupied --                  
******* -482.86 -482.86 -176.32 -165.72 -165.72 -165.72 -101.59
  1 A'    2 A'    3 A'    4 A'    5 A'    1 A"    6 A'    7 A'                 
-62.517 -62.517 -56.337 -56.337 -56.334 -56.334 -56.334 -56.333
  8 A'    9 A'   10 A'   11 A'    2 A"    3 A"   12 A'   13 A'                 
-35.816 -31.309 -31.304 -31.303 -22.959 -22.958 -22.958 -22.954
 14 A'   15 A'    4 A"   16 A'   17 A'    5 A"   18 A'    6 A"                 
-22.954 -10.306 -10.298  -9.514  -8.730  -8.730  -7.278  -7.269
 19 A'   20 A'   21 A'   22 A'   23 A'   24 A'   25 A'    7 A"                 
 -7.268  -6.562  -6.562  -6.549  -6.549  -6.548  -6.548  -6.370
 26 A'   27 A'   28 A'    8 A"    9 A"   29 A'   30 A'   31 A'                 
 -4.783  -4.768  -4.767  -2.674  -2.673  -2.670  -2.669  -2.669
 32 A'   10 A"   33 A'   34 A'   35 A'   11 A"   36 A'   12 A"                 
 -2.668  -2.659  -2.658  -2.658  -2.658  -2.053  -2.045  -2.045
 37 A'   38 A'   13 A"   39 A'   14 A"   40 A'   15 A"   41 A'                 
 -2.031  -2.031  -1.005  -0.992  -0.803  -0.738  -0.630  -0.578
 42 A'   16 A"   43 A'   44 A'   45 A'   46 A'   47 A'   48 A'                 
 -0.508  -0.459  -0.459  -0.438  -0.437  -0.420  -0.359  -0.308
 49 A'   17 A"   50 A'   51 A'   18 A"   52 A'   53 A'   19 A"                 
 -0.296  -0.238  -0.224  -0.209
 20 A"   54 A'   55 A'   21 A"                                                 
 -- Virtual --                   
 -0.109  -0.073  -0.016   0.002   0.008   0.024   0.030   0.038
 22 A"   56 A'   57 A'   58 A'   59 A'   60 A'   61 A'   23 A"                 
  0.045   0.050   0.060   0.070   0.079   0.080   0.090   0.107
 62 A'   63 A'   64 A'   24 A"   25 A"   65 A'   66 A'   26 A"                 
  0.108   0.115   0.123   0.128   0.152   0.156   0.162   0.170
 67 A'   68 A'   69 A'   70 A'   27 A"   71 A'   72 A'   73 A'                 
  0.192   0.209   0.245   0.262   0.306   0.353   0.365   0.375
 74 A'   75 A'   28 A"   76 A'   77 A'   78 A'   29 A"   79 A'                 
  0.380   0.394   0.406   0.412   0.412   0.420   0.439   0.439
 80 A'   30 A"   81 A'   31 A"   82 A'   32 A"   83 A'   33 A"                 
  0.448   0.448   0.471   0.492   0.503   0.511   0.532   0.539
 34 A"   84 A'   85 A'   86 A'   35 A"   87 A'   36 A"   88 A'                 
  0.555   0.555   0.565   0.603   0.663   0.664   0.680   0.697
 37 A"   89 A'   90 A'   91 A'   38 A"   92 A'   39 A"   93 A'                 
  0.764   0.776   0.803   0.808   0.826   0.847   0.880   0.919
 94 A'   95 A'   96 A'   97 A'   40 A"   41 A"   98 A'   99 A'                 
  0.996   1.039   1.043   1.056   1.150   1.194   1.289   1.347
100 A'  101 A'  102 A'  103 A'  104 A'  105 A'   42 A"   43 A"                 
  1.395   1.414   1.416   1.494   1.499   1.633   1.649   1.670
106 A'  107 A'   44 A"   45 A"  108 A'  109 A'   46 A"  110 A'                 
  1.791   1.948   1.966   2.007   2.010   2.081   2.092   2.134
111 A'  112 A'   47 A"   48 A"  113 A'  114 A'  115 A'  116 A'                 
  2.217   2.221   2.281   2.465   2.630   2.711   2.753   2.931
117 A'   49 A"  118 A'  119 A'   50 A"   51 A"  120 A'  121 A'                 
  2.945   3.411   3.908   3.958   3.989   4.006   4.010   4.017
122 A'  123 A'   52 A"   53 A"  124 A'   54 A"   55 A"  125 A'                 
  4.043   4.089   4.104   4.117   4.158   4.234   4.281   4.325
126 A'   56 A"  127 A'   57 A"  128 A'  129 A'  130 A'  131 A'                 
  4.447   4.493   6.001   6.082   6.179   6.727   6.752   7.516
132 A'  133 A'   58 A"  134 A'  135 A'  136 A'  137 A'   59 A"                 
  7.545   7.588   7.617   7.672   7.694   9.780  23.349  23.396
 60 A"  138 A'  139 A'  140 A'  141 A'  142 A'  143 A'  144 A'                 
 25.784  25.950  26.318  27.927  28.343  28.405  28.443  28.528
 61 A"  145 A'  146 A'  147 A'   62 A"  148 A'  149 A'   63 A"                 
 28.556  28.557  28.618  28.711  47.987  48.005 127.886 127.933
150 A'   64 A"  151 A'  152 A'  153 A'  154 A'   65 A"  155 A'                 
127.991 151.713 215.787 289.722 289.752 289.793 289.845 289.876
156 A'  157 A'  158 A'   66 A"   67 A"  159 A'  160 A'  161 A'                 
289.9381020.8091020.8301901.881
162 A'  163 A'  164 A'  165 A'                                                 
 --------------------------------------------------------------

          Ground-State Mulliken Net Atomic Charges

     Atom                 Charge (a.u.)
  ----------------------------------------
      1 Cl                    0.496378
      2 Br                   -0.037841
      3 I                     0.126686
      4 Br                   -0.038064
      5 C                    -0.495893
      6 C                    -0.051266
  ----------------------------------------
  Sum of atomic charges =     0.000000

 -----------------------------------------------------------------
                    Cartesian Multipole Moments
 -----------------------------------------------------------------
    Charge (ESU x 10^10)
                -0.0000
    Dipole Moment (Debye)
         X      -0.2944      Y       0.4714      Z       0.0000
       Tot       0.5557
    Quadrupole Moments (Debye-Ang)
        XX     -79.6845     XY       2.4700     YY     -91.5166
        XZ       0.0000     YZ       0.0000     ZZ     -89.1108
    Octopole Moments (Debye-Ang^2)
       XXX     -35.1990    XXY      -3.3057    XYY     -10.7660
       YYY      -9.1240    XXZ       0.0000    XYZ      -0.0000
       YYZ      -0.0000    XZZ     -11.5374    YZZ      -2.6284
       ZZZ      -0.0000
    Hexadecapole Moments (Debye-Ang^3)
      XXXX   -2174.9892   XXXY      10.7468   XXYY    -472.2053
      XYYY      39.0850   YYYY    -721.3615   XXXZ      -0.0000
      XXYZ       0.0000   XYYZ      -0.0000   YYYZ       0.0000
      XXZZ    -410.6706   XYZZ       7.5446   YYZZ    -139.7339
      XZZZ       0.0000   YZZZ       0.0000   ZZZZ    -112.2976
 -----------------------------------------------------------------
 Calculating analytic gradient of the SCF energy
 Gradient of SCF Energy
            1           2           3           4           5           6
    1   0.0218548   0.0950493  -0.1368755   0.0092743   0.2583915  -0.2476943
    2  -0.2519787  -0.2483595   0.2580449   0.2663026   0.0218310  -0.0458403
    3   0.0000000  -0.0000000   0.0000000   0.0000000  -0.0000000   0.0000000
 Max gradient component =       2.663E-01
 RMS gradient           =       1.531E-01
 Gradient time:  CPU 23.99 s  wall 6.11 s
 Geometry Optimization Parameters
   NAtoms,    NIC,     NZ,  NCons,   NDum,   NFix, NCnnct, MaxDiis
        6      37       0       0       0       0       0       0

 Cartesian Hessian Update
 Hessian Updated using BFGS Update


** GEOMETRY OPTIMIZATION IN DELOCALIZED INTERNAL COORDINATES **
   Searching for a Minimum

   Optimization Cycle:   6

                       Coordinates (Angstroms)
     ATOM                X               Y               Z
      1  Cl        1.7709418739    1.6819725386    0.0000000000
      2  Br       -2.3209637700    1.0845417745    0.0000000000
      3  I         2.3645860214   -0.6233414707    0.0000000000
      4  Br       -1.9366010894   -1.2486901981    0.0000000000
      5  C         0.8671763790    0.4005132913    0.0000000000
      6  C        -0.9686856402    0.1083634863    0.0000000000
   Point Group: cs    Number of degrees of freedom:     9


   Energy is -12603.800525929

 Hessian Updated using BFGS Update

  9 Hessian modes will be used to form the next step
  Hessian Eigenvalues:
     0.082593    0.249843    0.250004    0.303322    0.310858    0.524376
     0.922639    1.029576    1.120677

 Minimum Search - Taking Simple RFO Step
 Searching for Lamda that Minimizes Along All modes
 Value Taken    Lamda =  -0.25893792
 Calculated Step too Large.  Step scaled by  0.397148
 Step Taken.  Stepsize is  0.300000

                             Maximum     Tolerance    Cnvgd?
         Gradient           0.249013      0.000300      NO
         Displacement       0.216518      0.001200      NO
         Energy change     -0.121059      0.000001      NO


 New Cartesian Coordinates Obtained by Inverse Iteration

 Displacement from previous Coordinates is:  0.261307
 ----------------------------------------------------------------
             Standard Nuclear Orientation (Angstroms)
    I     Atom           X                Y                Z
 ----------------------------------------------------------------
    1      Cl      1.7082336631     1.7067992954     0.0000000000
    2      Br     -2.2804502858     1.1284590053     0.0000000000
    3      I       2.3372770699    -0.6646271080     0.0000000000
    4      Br     -1.8861822533    -1.2747687983     0.0000000000
    5      C       0.8159926374     0.3902862111     0.0000000000
    6      C      -0.9184170566     0.1172108165     0.0000000000
 ----------------------------------------------------------------
 Molecular Point Group                 Cs    NOp =  2
 Largest Abelian Subgroup              Cs    NOp =  2
 Nuclear Repulsion Energy =  1438.7596563210 hartrees
 There are       76 alpha and       76 beta electrons
 Applying Cartesian multipole field
    Component          Value
    ---------          -----
     (2,0,0)        1.00000E-11
     (0,2,0)        2.00000E-11
     (0,0,2)       -3.00000E-11
 Nucleus-field energy     =     0.0000000359 hartrees
 Requested basis set is 6-311++G(d,p)
 There are 87 shells and 232 basis functions
 A cutoff of  1.0D-11 yielded   2739 shell pairs
 There are     21346 function pairs (     23970 Cartesian)
 Smallest overlap matrix eigenvalue = 4.96E-05
 Guess MOs from SCF MO coefficient file

 -----------------------------------------------------------------------
  General SCF calculation program by
  Eric Jon Sundstrom, Paul Horn, Yuezhi Mao, Dmitri Zuev, Alec White,
  David Stuck, Shaama M.S., Shane Yost, Joonho Lee, David Small,
  Daniel Levine, Susi Lehtola, Hugh Burton, Evgeny Epifanovsky
 -----------------------------------------------------------------------
 Exchange:     0.2000 Hartree-Fock + 0.0800 Slater + 0.7200 B88
 Correlation:  0.1900 VWN1RPA + 0.8100 LYP
 Using SG-1 standard quadrature grid
 using 4 threads for integral computing
 -------------------------------------------------------
 OpenMP Integral computing Module                
 Release: version 2.0, May 2017, Q-Chem Inc. Pleasanton 
 -------------------------------------------------------
 -------------------------------------------------------
 OpenMP BLAS3 based DFT computing Module                
 Release: version 1.0, May 2013, Q-Chem Inc. Pittsburgh 
 -------------------------------------------------------
 A restricted SCF calculation will be
 performed using DIIS
 SCF converges when DIIS error is below 1.0e-08
 ---------------------------------------
  Cycle       Energy         DIIS error
 ---------------------------------------
    1  -12603.8924112636      8.08e-04  
    2  -12603.8964335701      2.73e-04  
    3  -12603.8961869319      3.19e-04  
    4  -12603.8967887787      1.19e-04  
    5  -12603.8968606015      6.68e-05  
    6  -12603.8968942035      1.25e-05  
    7  -12603.8968953605      2.71e-06  
    8  -12603.8968953920      5.85e-07  
    9  -12603.8968953943      2.75e-07  
   10  -12603.8968953947      5.26e-08  
   11  -12603.8968953949      2.22e-08  
   12  -12603.8968953947      4.40e-09  Convergence criterion met
 ---------------------------------------
 SCF time:   CPU 82.43s  wall 21.00s 
 SCF   energy in the final basis set =   -12603.8968953947
 Total energy in the final basis set =   -12603.8968953947

 --------------------------------------------------------------
             Orbital Energies (a.u.) and Symmetries
 --------------------------------------------------------------

 Alpha MOs, Restricted
 -- Occupied --                  
******* -482.86 -482.86 -176.32 -165.72 -165.72 -165.72 -101.59
  1 A'    2 A'    3 A'    4 A'    5 A'    1 A"    6 A'    7 A'                 
-62.516 -62.516 -56.336 -56.336 -56.333 -56.333 -56.332 -56.332
  8 A'    9 A'   10 A'   11 A'    2 A"    3 A"   12 A'   13 A'                 
-35.816 -31.309 -31.304 -31.303 -22.959 -22.958 -22.958 -22.954
 14 A'   15 A'    4 A"   16 A'   17 A'    5 A"   18 A'    6 A"                 
-22.954 -10.308 -10.301  -9.511  -8.728  -8.728  -7.275  -7.265
 19 A'   20 A'   21 A'   22 A'   23 A'   24 A'   25 A'    7 A"                 
 -7.264  -6.560  -6.560  -6.547  -6.547  -6.546  -6.546  -6.369
 26 A'   27 A'   28 A'    8 A"    9 A"   29 A'   30 A'   31 A'                 
 -4.782  -4.767  -4.766  -2.672  -2.671  -2.667  -2.667  -2.667
 32 A'   10 A"   33 A'   34 A'   35 A'   11 A"   12 A"   36 A'                 
 -2.666  -2.656  -2.656  -2.656  -2.656  -2.051  -2.044  -2.044
 37 A'   38 A'   13 A"   39 A'   14 A"   40 A'   15 A"   41 A'                 
 -2.031  -2.030  -0.988  -0.972  -0.802  -0.736  -0.641  -0.573
 42 A'   16 A"   43 A'   44 A'   45 A'   46 A'   47 A'   48 A'                 
 -0.509  -0.460  -0.452  -0.433  -0.425  -0.408  -0.359  -0.309
 49 A'   50 A'   17 A"   51 A'   18 A"   52 A'   53 A'   19 A"                 
 -0.297  -0.247  -0.232  -0.216
 20 A"   54 A'   55 A'   21 A"                                                 
 -- Virtual --                   
 -0.102  -0.056  -0.020   0.001   0.004   0.025   0.039   0.040
 22 A"   56 A'   57 A'   58 A'   59 A'   60 A'   61 A'   23 A"                 
  0.045   0.050   0.060   0.070   0.079   0.080   0.091   0.107
 62 A'   63 A'   64 A'   24 A"   65 A'   25 A"   66 A'   67 A'                 
  0.109   0.116   0.123   0.129   0.152   0.156   0.161   0.175
 26 A"   68 A'   69 A'   70 A'   27 A"   71 A'   72 A'   73 A'                 
  0.191   0.208   0.245   0.262   0.301   0.363   0.367   0.372
 74 A'   75 A'   28 A"   76 A'   77 A'   78 A'   29 A"   79 A'                 
  0.388   0.396   0.410   0.413   0.418   0.425   0.442   0.444
 80 A'   30 A"   81 A'   31 A"   82 A'   32 A"   83 A'   33 A"                 
  0.446   0.455   0.468   0.481   0.501   0.503   0.536   0.538
 84 A'   34 A"   85 A'   86 A'   87 A'   35 A"   88 A'   36 A"                 
  0.553   0.555   0.571   0.606   0.662   0.666   0.670   0.703
 89 A'   37 A"   90 A'   91 A'   38 A"   39 A"   92 A'   93 A'                 
  0.755   0.764   0.799   0.819   0.829   0.855   0.890   0.918
 94 A'   95 A'   96 A'   97 A'   40 A"   41 A"   98 A'   99 A'                 
  0.973   1.023   1.039   1.045   1.170   1.182   1.264   1.337
100 A'  101 A'  102 A'  103 A'  104 A'  105 A'   42 A"   43 A"                 
  1.392   1.414   1.432   1.502   1.502   1.623   1.680   1.683
 44 A"  106 A'  107 A'  108 A'   45 A"  109 A'  110 A'   46 A"                 
  1.757   1.945   1.974   2.006   2.016   2.095   2.107   2.161
111 A'  112 A'   47 A"   48 A"  113 A'  114 A'  115 A'  116 A'                 
  2.227   2.231   2.289   2.481   2.621   2.730   2.759   2.922
 49 A"  117 A'  118 A'  119 A'   50 A"   51 A"  120 A'  121 A'                 
  2.947   3.505   3.917   3.956   3.974   4.005   4.011   4.013
122 A'  123 A'   52 A"   53 A"  124 A'   54 A"   55 A"  125 A'                 
  4.036   4.093   4.103   4.105   4.157   4.224   4.291   4.324
126 A'   56 A"  127 A'   57 A"  128 A'  129 A'  130 A'  131 A'                 
  4.431   4.491   6.002   6.078   6.172   6.722   6.742   7.518
132 A'  133 A'   58 A"  134 A'  135 A'  136 A'  137 A'   59 A"                 
  7.548   7.590   7.633   7.636   7.713   9.774  23.349  23.381
 60 A"  138 A'  139 A'  140 A'  141 A'  142 A'  143 A'  144 A'                 
 25.789  25.951  26.326  27.919  28.343  28.400  28.437  28.527
 61 A"  145 A'  146 A'  147 A'   62 A"  148 A'  149 A'   63 A"                 
 28.554  28.557  28.613  28.705  47.980  47.996 127.886 127.930
150 A'   64 A"  151 A'  152 A'  153 A'  154 A'   65 A"  155 A'                 
127.984 151.707 215.776 289.724 289.752 289.782 289.849 289.856
156 A'  157 A'  158 A'   66 A"   67 A"  159 A'  160 A'  161 A'                 
289.9551020.7981020.8181901.875
162 A'  163 A'  164 A'  165 A'                                                 

 Beta MOs, Restricted
 -- Occupied --                  
******* -482.86 -482.86 -176.32 -165.72 -165.72 -165.72 -101.59
  1 A'    2 A'    3 A'    4 A'    5 A'    1 A"    6 A'    7 A'                 
-62.516 -62.516 -56.336 -56.336 -56.333 -56.333 -56.332 -56.332
  8 A'    9 A'   10 A'   11 A'    2 A"    3 A"   12 A'   13 A'                 
-35.816 -31.309 -31.304 -31.303 -22.959 -22.958 -22.958 -22.954
 14 A'   15 A'    4 A"   16 A'   17 A'    5 A"   18 A'    6 A"                 
-22.954 -10.308 -10.301  -9.511  -8.728  -8.728  -7.275  -7.265
 19 A'   20 A'   21 A'   22 A'   23 A'   24 A'   25 A'    7 A"                 
 -7.264  -6.560  -6.560  -6.547  -6.547  -6.546  -6.546  -6.369
 26 A'   27 A'   28 A'    8 A"    9 A"   29 A'   30 A'   31 A'                 
 -4.782  -4.767  -4.766  -2.672  -2.671  -2.667  -2.667  -2.667
 32 A'   10 A"   33 A'   34 A'   35 A'   11 A"   12 A"   36 A'                 
 -2.666  -2.656  -2.656  -2.656  -2.656  -2.051  -2.044  -2.044
 37 A'   38 A'   13 A"   39 A'   14 A"   40 A'   15 A"   41 A'                 
 -2.031  -2.030  -0.988  -0.972  -0.802  -0.736  -0.641  -0.573
 42 A'   16 A"   43 A'   44 A'   45 A'   46 A'   47 A'   48 A'                 
 -0.509  -0.460  -0.452  -0.433  -0.425  -0.408  -0.359  -0.309
 49 A'   50 A'   17 A"   51 A'   18 A"   52 A'   53 A'   19 A"                 
 -0.297  -0.247  -0.232  -0.216
 20 A"   54 A'   55 A'   21 A"                                                 
 -- Virtual --                   
 -0.102  -0.056  -0.020   0.001   0.004   0.025   0.039   0.040
 22 A"   56 A'   57 A'   58 A'   59 A'   60 A'   61 A'   23 A"                 
  0.045   0.050   0.060   0.070   0.079   0.080   0.091   0.107
 62 A'   63 A'   64 A'   24 A"   65 A'   25 A"   66 A'   67 A'                 
  0.109   0.116   0.123   0.129   0.152   0.156   0.161   0.175
 26 A"   68 A'   69 A'   70 A'   27 A"   71 A'   72 A'   73 A'                 
  0.191   0.208   0.245   0.262   0.301   0.363   0.367   0.372
 74 A'   75 A'   28 A"   76 A'   77 A'   78 A'   29 A"   79 A'                 
  0.388   0.396   0.410   0.413   0.418   0.425   0.442   0.444
 80 A'   30 A"   81 A'   31 A"   82 A'   32 A"   83 A'   33 A"                 
  0.446   0.455   0.468   0.481   0.501   0.503   0.536   0.538
 84 A'   34 A"   85 A'   86 A'   87 A'   35 A"   88 A'   36 A"                 
  0.553   0.555   0.571   0.606   0.662   0.666   0.670   0.703
 89 A'   37 A"   90 A'   91 A'   38 A"   39 A"   92 A'   93 A'                 
  0.755   0.764   0.799   0.819   0.829   0.855   0.890   0.918
 94 A'   95 A'   96 A'   97 A'   40 A"   41 A"   98 A'   99 A'                 
  0.973   1.023   1.039   1.045   1.170   1.182   1.264   1.337
100 A'  101 A'  102 A'  103 A'  104 A'  105 A'   42 A"   43 A"                 
  1.392   1.414   1.432   1.502   1.502   1.623   1.680   1.683
 44 A"  106 A'  107 A'  108 A'   45 A"  109 A'  110 A'   46 A"                 
  1.757   1.945   1.974   2.006   2.016   2.095   2.107   2.161
111 A'  112 A'   47 A"   48 A"  113 A'  114 A'  115 A'  116 A'                 
  2.227   2.231   2.289   2.481   2.621   2.730   2.759   2.922
 49 A"  117 A'  118 A'  119 A'   50 A"   51 A"  120 A'  121 A'                 
  2.947   3.505   3.917   3.956   3.974   4.005   4.011   4.013
122 A'  123 A'   52 A"   53 A"  124 A'   54 A"   55 A"  125 A'                 
  4.036   4.093   4.103   4.105   4.157   4.224   4.291   4.324
126 A'   56 A"  127 A'   57 A"  128 A'  129 A'  130 A'  131 A'                 
  4.431   4.491   6.002   6.078   6.172   6.722   6.742   7.518
132 A'  133 A'   58 A"  134 A'  135 A'  136 A'  137 A'   59 A"                 
  7.548   7.590   7.633   7.636   7.713   9.774  23.349  23.381
 60 A"  138 A'  139 A'  140 A'  141 A'  142 A'  143 A'  144 A'                 
 25.789  25.951  26.326  27.919  28.343  28.400  28.437  28.527
 61 A"  145 A'  146 A'  147 A'   62 A"  148 A'  149 A'   63 A"                 
 28.554  28.557  28.613  28.705  47.980  47.996 127.886 127.930
150 A'   64 A"  151 A'  152 A'  153 A'  154 A'   65 A"  155 A'                 
127.984 151.707 215.776 289.724 289.752 289.782 289.849 289.856
156 A'  157 A'  158 A'   66 A"   67 A"  159 A'  160 A'  161 A'                 
289.9551020.7981020.8181901.875
162 A'  163 A'  164 A'  165 A'                                                 
 --------------------------------------------------------------

          Ground-State Mulliken Net Atomic Charges

     Atom                 Charge (a.u.)
  ----------------------------------------
      1 Cl                    0.479481
      2 Br                   -0.051799
      3 I                     0.137350
      4 Br                   -0.044930
      5 C                    -0.461237
      6 C                    -0.058866
  ----------------------------------------
  Sum of atomic charges =     0.000000

 -----------------------------------------------------------------
                    Cartesian Multipole Moments
 -----------------------------------------------------------------
    Charge (ESU x 10^10)
                 0.0000
    Dipole Moment (Debye)
         X      -0.2152      Y       0.3157      Z      -0.0000
       Tot       0.3821
    Quadrupole Moments (Debye-Ang)
        XX     -80.2254     XY       1.8262     YY     -90.9503
        XZ       0.0000     YZ      -0.0000     ZZ     -89.2641
    Octopole Moments (Debye-Ang^2)
       XXX     -33.7383    XXY      -3.6922    XYY     -11.3609
       YYY      -8.0115    XXZ      -0.0000    XYZ       0.0000
       YYZ      -0.0000    XZZ     -11.5595    YZZ      -2.1666
       ZZZ      -0.0000
    Hexadecapole Moments (Debye-Ang^3)
      XXXX   -2098.8915   XXXY      16.4846   XXYY    -459.6078
      XYYY      51.0428   YYYY    -747.3659   XXXZ       0.0000
      XXYZ      -0.0000   XYYZ       0.0000   YYYZ      -0.0000
      XXZZ    -397.2350   XYZZ      11.6370   YYZZ    -144.9858
      XZZZ       0.0000   YZZZ      -0.0000   ZZZZ    -112.4601
 -----------------------------------------------------------------
 Calculating analytic gradient of the SCF energy
 Gradient of SCF Energy
            1           2           3           4           5           6
    1   0.0231197   0.0731068  -0.1081066   0.0034363   0.2339138  -0.2254700
    2  -0.2074448  -0.2032208   0.2110872   0.2164681   0.0243136  -0.0412032
    3   0.0000000  -0.0000000   0.0000000  -0.0000000  -0.0000000   0.0000000
 Max gradient component =       2.339E-01
 RMS gradient           =       1.294E-01
 Gradient time:  CPU 23.96 s  wall 6.10 s
 Geometry Optimization Parameters
   NAtoms,    NIC,     NZ,  NCons,   NDum,   NFix, NCnnct, MaxDiis
        6      37       0       0       0       0       0       0

 Cartesian Hessian Update
 Hessian Updated using BFGS Update


** GEOMETRY OPTIMIZATION IN DELOCALIZED INTERNAL COORDINATES **
   Searching for a Minimum

   Optimization Cycle:   7

                       Coordinates (Angstroms)
     ATOM                X               Y               Z
      1  Cl        1.7082336631    1.7067992954    0.0000000000
      2  Br       -2.2804502858    1.1284590053    0.0000000000
      3  I         2.3372770699   -0.6646271080    0.0000000000
      4  Br       -1.8861822533   -1.2747687983    0.0000000000
      5  C         0.8159926374    0.3902862111    0.0000000000
      6  C        -0.9184170566    0.1172108165    0.0000000000
   Point Group: cs    Number of degrees of freedom:     9


   Energy is -12603.896895395

 Hessian Updated using BFGS Update

  9 Hessian modes will be used to form the next step
  Hessian Eigenvalues:
     0.055443    0.249897    0.250015    0.305374    0.312631    0.558931
     0.922736    1.029576    1.120937

 Minimum Search - Taking Simple RFO Step
 Searching for Lamda that Minimizes Along All modes
 Value Taken    Lamda =  -0.24206779
 Calculated Step too Large.  Step scaled by  0.358847
 Step Taken.  Stepsize is  0.300000

                             Maximum     Tolerance    Cnvgd?
         Gradient           0.217596      0.000300      NO
         Displacement       0.219321      0.001200      NO
         Energy change     -0.096369      0.000001      NO


 New Cartesian Coordinates Obtained by Inverse Iteration

 Displacement from previous Coordinates is:  0.293323
 ----------------------------------------------------------------
             Standard Nuclear Orientation (Angstroms)
    I     Atom           X                Y                Z
 ----------------------------------------------------------------
    1      Cl      1.6366232169     1.7268081550     0.0000000000
    2      Br     -2.2284349961     1.1695443484     0.0000000000
    3      I       2.2972575866    -0.7036205074     0.0000000000
    4      Br     -1.8260174188    -1.2953525247     0.0000000000
    5      C       0.7574476034     0.3791926462     0.0000000000
    6      C      -0.8604222171     0.1267873043     0.0000000000
 ----------------------------------------------------------------
 Molecular Point Group                 Cs    NOp =  2
 Largest Abelian Subgroup              Cs    NOp =  2
 Nuclear Repulsion Energy =  1439.7029097869 hartrees
 There are       76 alpha and       76 beta electrons
 Applying Cartesian multipole field
    Component          Value
    ---------          -----
     (2,0,0)        1.00000E-11
     (0,2,0)        2.00000E-11
     (0,0,2)       -3.00000E-11
 Nucleus-field energy     =     0.0000000354 hartrees
 Requested basis set is 6-311++G(d,p)
 There are 87 shells and 232 basis functions
 A cutoff of  1.0D-11 yielded   2752 shell pairs
 There are     21427 function pairs (     24053 Cartesian)
 Smallest overlap matrix eigenvalue = 3.45E-05
 Guess MOs from SCF MO coefficient file

 -----------------------------------------------------------------------
  General SCF calculation program by
  Eric Jon Sundstrom, Paul Horn, Yuezhi Mao, Dmitri Zuev, Alec White,
  David Stuck, Shaama M.S., Shane Yost, Joonho Lee, David Small,
  Daniel Levine, Susi Lehtola, Hugh Burton, Evgeny Epifanovsky
 -----------------------------------------------------------------------
 Exchange:     0.2000 Hartree-Fock + 0.0800 Slater + 0.7200 B88
 Correlation:  0.1900 VWN1RPA + 0.8100 LYP
 Using SG-1 standard quadrature grid
 using 4 threads for integral computing
 -------------------------------------------------------
 OpenMP Integral computing Module                
 Release: version 2.0, May 2017, Q-Chem Inc. Pleasanton 
 -------------------------------------------------------
 -------------------------------------------------------
 OpenMP BLAS3 based DFT computing Module                
 Release: version 1.0, May 2013, Q-Chem Inc. Pittsburgh 
 -------------------------------------------------------
 A restricted SCF calculation will be
 performed using DIIS
 SCF converges when DIIS error is below 1.0e-08
 ---------------------------------------
  Cycle       Energy         DIIS error
 ---------------------------------------
    1  -12603.9741403008      9.01e-04  
    2  -12603.9788371941      1.91e-04  
    3  -12603.9789453470      1.34e-04  
    4  -12603.9790635623      2.63e-05  
    5  -12603.9790656832      1.78e-05  
    6  -12603.9790675754      8.99e-06  
    7  -12603.9790681176      1.08e-06  
    8  -12603.9790681227      7.29e-07  
    9  -12603.9790681251      2.27e-07  
   10  -12603.9790681253      3.17e-08  
   11  -12603.9790681254      1.42e-08  
   12  -12603.9790681252      2.45e-09  Convergence criterion met
 ---------------------------------------
 SCF time:   CPU 82.98s  wall 21.00s 
 SCF   energy in the final basis set =   -12603.9790681252
 Total energy in the final basis set =   -12603.9790681252

 --------------------------------------------------------------
             Orbital Energies (a.u.) and Symmetries
 --------------------------------------------------------------

 Alpha MOs, Restricted
 -- Occupied --                  
******* -482.86 -482.86 -176.32 -165.72 -165.72 -165.72 -101.59
  1 A'    2 A'    3 A'    4 A'    5 A'    1 A"    6 A'    7 A'                 
-62.515 -62.515 -56.335 -56.335 -56.332 -56.331 -56.331 -56.331
  8 A'    9 A'   10 A'   11 A'    2 A"    3 A"   12 A'   13 A'                 
-35.817 -31.309 -31.304 -31.303 -22.960 -22.959 -22.958 -22.955
 14 A'   15 A'    4 A"   16 A'   17 A'    5 A"   18 A'    6 A"                 
-22.955 -10.307 -10.301  -9.507  -8.726  -8.726  -7.272  -7.262
 19 A'   20 A'   21 A'   22 A'   23 A'   24 A'   25 A'    7 A"                 
 -7.261  -6.558  -6.558  -6.545  -6.545  -6.544  -6.544  -6.369
 26 A'   27 A'   28 A'    8 A"    9 A"   29 A'   30 A'   31 A'                 
 -4.782  -4.767  -4.766  -2.670  -2.670  -2.666  -2.666  -2.665
 32 A'   10 A"   33 A'   34 A'   35 A'   11 A"   12 A"   36 A'                 
 -2.665  -2.654  -2.654  -2.654  -2.654  -2.050  -2.044  -2.044
 37 A'   38 A'   13 A"   39 A'   14 A"   40 A'   15 A"   41 A'                 
 -2.030  -2.030  -0.976  -0.956  -0.802  -0.737  -0.657  -0.569
 42 A'   16 A"   43 A'   44 A'   45 A'   46 A'   47 A'   48 A'                 
 -0.512  -0.463  -0.449  -0.428  -0.415  -0.397  -0.361  -0.310
 49 A'   50 A'   17 A"   51 A'   18 A"   52 A'   53 A'   19 A"                 
 -0.298  -0.255  -0.239  -0.226
 20 A"   54 A'   55 A'   21 A"                                                 
 -- Virtual --                   
 -0.092  -0.044  -0.023  -0.003   0.002   0.026   0.041   0.043
 22 A"   56 A'   57 A'   58 A'   59 A'   60 A'   23 A"   61 A'                 
  0.046   0.054   0.065   0.071   0.080   0.081   0.092   0.107
 62 A'   63 A'   64 A'   24 A"   65 A'   25 A"   66 A'   67 A'                 
  0.109   0.116   0.124   0.137   0.151   0.156   0.161   0.180
 26 A"   68 A'   69 A'   70 A'   27 A"   71 A'   72 A'   73 A'                 
  0.194   0.209   0.246   0.264   0.298   0.368   0.369   0.373
 74 A'   75 A'   28 A"   76 A'   77 A'   78 A'   29 A"   79 A'                 
  0.394   0.397   0.414   0.414   0.421   0.425   0.442   0.450
 80 A'   30 A"   81 A'   31 A"   82 A'   32 A"   83 A'   33 A"                 
  0.451   0.463   0.465   0.474   0.496   0.503   0.534   0.538
 84 A'   34 A"   85 A'   86 A'   87 A'   35 A"   88 A'   36 A"                 
  0.551   0.559   0.587   0.611   0.650   0.667   0.676   0.706
 89 A'   37 A"   90 A'   91 A'   38 A"   39 A"   92 A'   93 A'                 
  0.749   0.752   0.794   0.827   0.831   0.866   0.898   0.930
 94 A'   95 A'   96 A'   97 A'   40 A"   41 A"   98 A'   99 A'                 
  0.957   1.008   1.028   1.052   1.174   1.191   1.239   1.334
100 A'  101 A'  102 A'  103 A'  104 A'  105 A'   42 A"   43 A"                 
  1.365   1.413   1.459   1.510   1.518   1.624   1.695   1.732
 44 A"  106 A'  107 A'  108 A'   45 A"  109 A'  110 A'   46 A"                 
  1.746   1.948   1.982   2.006   2.032   2.109   2.118   2.198
111 A'  112 A'   47 A"   48 A"  113 A'  114 A'  115 A'  116 A'                 
  2.232   2.246   2.300   2.494   2.614   2.757   2.795   2.922
 49 A"  117 A'  118 A'  119 A'   50 A"   51 A"  120 A'  121 A'                 
  2.966   3.585   3.925   3.955   3.967   4.004   4.009   4.012
122 A'  123 A'   52 A"   53 A"  124 A'   54 A"  125 A'   55 A"                 
  4.030   4.094   4.097   4.103   4.160   4.220   4.301   4.325
126 A'   56 A"   57 A"  127 A'  128 A'  129 A'  130 A'  131 A'                 
  4.411   4.493   6.003   6.076   6.166   6.719   6.737   7.521
132 A'  133 A'   58 A"  134 A'  135 A'  136 A'  137 A'   59 A"                 
  7.550   7.586   7.614   7.646   7.734   9.770  23.351  23.415
 60 A"  138 A'  139 A'  140 A'  141 A'  142 A'  143 A'  144 A'                 
 25.792  25.960  26.342  27.915  28.343  28.397  28.433  28.526
 61 A"  145 A'  146 A'  147 A'   62 A"  148 A'  149 A'   63 A"                 
 28.552  28.556  28.609  28.704  47.975  47.991 127.886 127.928
150 A'   64 A"  151 A'  152 A'  153 A'  154 A'   65 A"  155 A'                 
127.979 151.704 215.769 289.726 289.752 289.772 289.843 289.857
156 A'  157 A'  158 A'   66 A"   67 A"  159 A'  160 A'  161 A'                 
289.9721020.7901020.8101901.871
162 A'  163 A'  164 A'  165 A'                                                 

 Beta MOs, Restricted
 -- Occupied --                  
******* -482.86 -482.86 -176.32 -165.72 -165.72 -165.72 -101.59
  1 A'    2 A'    3 A'    4 A'    5 A'    1 A"    6 A'    7 A'                 
-62.515 -62.515 -56.335 -56.335 -56.332 -56.331 -56.331 -56.331
  8 A'    9 A'   10 A'   11 A'    2 A"    3 A"   12 A'   13 A'                 
-35.817 -31.309 -31.304 -31.303 -22.960 -22.959 -22.958 -22.955
 14 A'   15 A'    4 A"   16 A'   17 A'    5 A"   18 A'    6 A"                 
-22.955 -10.307 -10.301  -9.507  -8.726  -8.726  -7.272  -7.262
 19 A'   20 A'   21 A'   22 A'   23 A'   24 A'   25 A'    7 A"                 
 -7.261  -6.558  -6.558  -6.545  -6.545  -6.544  -6.544  -6.369
 26 A'   27 A'   28 A'    8 A"    9 A"   29 A'   30 A'   31 A'                 
 -4.782  -4.767  -4.766  -2.670  -2.670  -2.666  -2.666  -2.665
 32 A'   10 A"   33 A'   34 A'   35 A'   11 A"   12 A"   36 A'                 
 -2.665  -2.654  -2.654  -2.654  -2.654  -2.050  -2.044  -2.044
 37 A'   38 A'   13 A"   39 A'   14 A"   40 A'   15 A"   41 A'                 
 -2.030  -2.030  -0.976  -0.956  -0.802  -0.737  -0.657  -0.569
 42 A'   16 A"   43 A'   44 A'   45 A'   46 A'   47 A'   48 A'                 
 -0.512  -0.463  -0.449  -0.428  -0.415  -0.397  -0.361  -0.310
 49 A'   50 A'   17 A"   51 A'   18 A"   52 A'   53 A'   19 A"                 
 -0.298  -0.255  -0.239  -0.226
 20 A"   54 A'   55 A'   21 A"                                                 
 -- Virtual --                   
 -0.092  -0.044  -0.023  -0.003   0.002   0.026   0.041   0.043
 22 A"   56 A'   57 A'   58 A'   59 A'   60 A'   23 A"   61 A'                 
  0.046   0.054   0.065   0.071   0.080   0.081   0.092   0.107
 62 A'   63 A'   64 A'   24 A"   65 A'   25 A"   66 A'   67 A'                 
  0.109   0.116   0.124   0.137   0.151   0.156   0.161   0.180
 26 A"   68 A'   69 A'   70 A'   27 A"   71 A'   72 A'   73 A'                 
  0.194   0.209   0.246   0.264   0.298   0.368   0.369   0.373
 74 A'   75 A'   28 A"   76 A'   77 A'   78 A'   29 A"   79 A'                 
  0.394   0.397   0.414   0.414   0.421   0.425   0.442   0.450
 80 A'   30 A"   81 A'   31 A"   82 A'   32 A"   83 A'   33 A"                 
  0.451   0.463   0.465   0.474   0.496   0.503   0.534   0.538
 84 A'   34 A"   85 A'   86 A'   87 A'   35 A"   88 A'   36 A"                 
  0.551   0.559   0.587   0.611   0.650   0.667   0.676   0.706
 89 A'   37 A"   90 A'   91 A'   38 A"   39 A"   92 A'   93 A'                 
  0.749   0.752   0.794   0.827   0.831   0.866   0.898   0.930
 94 A'   95 A'   96 A'   97 A'   40 A"   41 A"   98 A'   99 A'                 
  0.957   1.008   1.028   1.052   1.174   1.191   1.239   1.334
100 A'  101 A'  102 A'  103 A'  104 A'  105 A'   42 A"   43 A"                 
  1.365   1.413   1.459   1.510   1.518   1.624   1.695   1.732
 44 A"  106 A'  107 A'  108 A'   45 A"  109 A'  110 A'   46 A"                 
  1.746   1.948   1.982   2.006   2.032   2.109   2.118   2.198
111 A'  112 A'   47 A"   48 A"  113 A'  114 A'  115 A'  116 A'                 
  2.232   2.246   2.300   2.494   2.614   2.757   2.795   2.922
 49 A"  117 A'  118 A'  119 A'   50 A"   51 A"  120 A'  121 A'                 
  2.966   3.585   3.925   3.955   3.967   4.004   4.009   4.012
122 A'  123 A'   52 A"   53 A"  124 A'   54 A"  125 A'   55 A"                 
  4.030   4.094   4.097   4.103   4.160   4.220   4.301   4.325
126 A'   56 A"   57 A"  127 A'  128 A'  129 A'  130 A'  131 A'                 
  4.411   4.493   6.003   6.076   6.166   6.719   6.737   7.521
132 A'  133 A'   58 A"  134 A'  135 A'  136 A'  137 A'   59 A"                 
  7.550   7.586   7.614   7.646   7.734   9.770  23.351  23.415
 60 A"  138 A'  139 A'  140 A'  141 A'  142 A'  143 A'  144 A'                 
 25.792  25.960  26.342  27.915  28.343  28.397  28.433  28.526
 61 A"  145 A'  146 A'  147 A'   62 A"  148 A'  149 A'   63 A"                 
 28.552  28.556  28.609  28.704  47.975  47.991 127.886 127.928
150 A'   64 A"  151 A'  152 A'  153 A'  154 A'   65 A"  155 A'                 
127.979 151.704 215.769 289.726 289.752 289.772 289.843 289.857
156 A'  157 A'  158 A'   66 A"   67 A"  159 A'  160 A'  161 A'                 
289.9721020.7901020.8101901.871
162 A'  163 A'  164 A'  165 A'                                                 
 --------------------------------------------------------------

          Ground-State Mulliken Net Atomic Charges

     Atom                 Charge (a.u.)
  ----------------------------------------
      1 Cl                    0.468446
      2 Br                   -0.065987
      3 I                     0.145182
      4 Br                   -0.052661
      5 C                    -0.430981
      6 C                    -0.063999
  ----------------------------------------
  Sum of atomic charges =     0.000000

 -----------------------------------------------------------------
                    Cartesian Multipole Moments
 -----------------------------------------------------------------
    Charge (ESU x 10^10)
                 0.0000
    Dipole Moment (Debye)
         X      -0.1543      Y       0.1969      Z       0.0000
       Tot       0.2501
    Quadrupole Moments (Debye-Ang)
        XX     -80.8897     XY       1.2792     YY     -90.4735
        XZ      -0.0000     YZ      -0.0000     ZZ     -89.3220
    Octopole Moments (Debye-Ang^2)
       XXX     -32.5032    XXY      -3.9739    XYY     -11.7175
       YYY      -6.9076    XXZ       0.0000    XYZ       0.0000
       YYZ       0.0000    XZZ     -11.5400    YZZ      -1.7159
       ZZZ       0.0000
    Hexadecapole Moments (Debye-Ang^3)
      XXXX   -2005.4593   XXXY      23.1801   XXYY    -444.1321
      XYYY      62.7144   YYYY    -771.2661   XXXZ      -0.0000
      XXYZ      -0.0000   XYYZ      -0.0000   YYYZ      -0.0000
      XXZZ    -380.3539   XYZZ      15.7074   YYZZ    -149.8702
      XZZZ      -0.0000   YZZZ       0.0000   ZZZZ    -112.4491
 -----------------------------------------------------------------
 Calculating analytic gradient of the SCF energy
 Gradient of SCF Energy
            1           2           3           4           5           6
    1   0.0225405   0.0586169  -0.0874823   0.0008038   0.2103707  -0.2048496
    2  -0.1737301  -0.1699401   0.1756630   0.1802505   0.0245086  -0.0367520
    3   0.0000000   0.0000000  -0.0000000   0.0000000   0.0000000  -0.0000000
 Max gradient component =       2.104E-01
 RMS gradient           =       1.111E-01
 Gradient time:  CPU 23.94 s  wall 6.10 s
 Geometry Optimization Parameters
   NAtoms,    NIC,     NZ,  NCons,   NDum,   NFix, NCnnct, MaxDiis
        6      37       0       0       0       0       0       0

 Cartesian Hessian Update
 Hessian Updated using BFGS Update


** GEOMETRY OPTIMIZATION IN DELOCALIZED INTERNAL COORDINATES **
   Searching for a Minimum

   Optimization Cycle:   8

                       Coordinates (Angstroms)
     ATOM                X               Y               Z
      1  Cl        1.6366232169    1.7268081550    0.0000000000
      2  Br       -2.2284349961    1.1695443484    0.0000000000
      3  I         2.2972575866   -0.7036205074    0.0000000000
      4  Br       -1.8260174188   -1.2953525247    0.0000000000
      5  C         0.7574476034    0.3791926462    0.0000000000
      6  C        -0.8604222171    0.1267873043    0.0000000000
   Point Group: cs    Number of degrees of freedom:     9


   Energy is -12603.979068125

 Hessian Updated using BFGS Update

  9 Hessian modes will be used to form the next step
  Hessian Eigenvalues:
     0.063346    0.249860    0.250110    0.285136    0.311213    0.543557
     0.922696    1.029576    1.121310

 Minimum Search - Taking Simple RFO Step
 Searching for Lamda that Minimizes Along All modes
 Value Taken    Lamda =  -0.20932470
 Calculated Step too Large.  Step scaled by  0.364229
 Step Taken.  Stepsize is  0.300000

                             Maximum     Tolerance    Cnvgd?
         Gradient           0.191610      0.000300      NO
         Displacement       0.219034      0.001200      NO
         Energy change     -0.082173      0.000001      NO


 New Cartesian Coordinates Obtained by Inverse Iteration

 Displacement from previous Coordinates is:  0.304377
 ----------------------------------------------------------------
             Standard Nuclear Orientation (Angstroms)
    I     Atom           X                Y                Z
 ----------------------------------------------------------------
    1      Cl      1.5623701944     1.7454864568     0.0000000000
    2      Br     -2.1723842765     1.2096344140     0.0000000000
    3      I       2.2523933623    -0.7418471655     0.0000000000
    4      Br     -1.7629032723    -1.3144137613     0.0000000000
    5      C       0.6969912992     0.3683056001     0.0000000000
    6      C      -0.8000135324     0.1361938777     0.0000000000
 ----------------------------------------------------------------
 Molecular Point Group                 Cs    NOp =  2
 Largest Abelian Subgroup              Cs    NOp =  2
 Nuclear Repulsion Energy =  1444.0982441211 hartrees
 There are       76 alpha and       76 beta electrons
 Applying Cartesian multipole field
    Component          Value
    ---------          -----
     (2,0,0)        1.00000E-11
     (0,2,0)        2.00000E-11
     (0,0,2)       -3.00000E-11
 Nucleus-field energy     =     0.0000000349 hartrees
 Requested basis set is 6-311++G(d,p)
 There are 87 shells and 232 basis functions
 A cutoff of  1.0D-11 yielded   2764 shell pairs
 There are     21530 function pairs (     24174 Cartesian)
 Smallest overlap matrix eigenvalue = 2.30E-05
 Guess MOs from SCF MO coefficient file

 -----------------------------------------------------------------------
  General SCF calculation program by
  Eric Jon Sundstrom, Paul Horn, Yuezhi Mao, Dmitri Zuev, Alec White,
  David Stuck, Shaama M.S., Shane Yost, Joonho Lee, David Small,
  Daniel Levine, Susi Lehtola, Hugh Burton, Evgeny Epifanovsky
 -----------------------------------------------------------------------
 Exchange:     0.2000 Hartree-Fock + 0.0800 Slater + 0.7200 B88
 Correlation:  0.1900 VWN1RPA + 0.8100 LYP
 Using SG-1 standard quadrature grid
 using 4 threads for integral computing
 -------------------------------------------------------
 OpenMP Integral computing Module                
 Release: version 2.0, May 2017, Q-Chem Inc. Pleasanton 
 -------------------------------------------------------
 -------------------------------------------------------
 OpenMP BLAS3 based DFT computing Module                
 Release: version 1.0, May 2013, Q-Chem Inc. Pittsburgh 
 -------------------------------------------------------
 A restricted SCF calculation will be
 performed using DIIS
 SCF converges when DIIS error is below 1.0e-08
 ---------------------------------------
  Cycle       Energy         DIIS error
 ---------------------------------------
    1  -12604.0433652531      1.05e-03  
    2  -12604.0490368102      2.35e-04  
    3  -12604.0488997307      2.71e-04  
    4  -12604.0493343604      9.55e-05  
    5  -12604.0493915236      2.02e-05  
    6  -12604.0493932764      1.35e-05  
    7  -12604.0493945094      2.93e-06  
    8  -12604.0493945625      5.29e-07  
    9  -12604.0493945641      1.74e-07  
   10  -12604.0493945640      2.88e-08  
   11  -12604.0493945641      1.06e-08  
   12  -12604.0493945640      1.70e-09  Convergence criterion met
 ---------------------------------------
 SCF time:   CPU 83.87s  wall 22.00s 
 SCF   energy in the final basis set =   -12604.0493945640
 Total energy in the final basis set =   -12604.0493945640

 --------------------------------------------------------------
             Orbital Energies (a.u.) and Symmetries
 --------------------------------------------------------------

 Alpha MOs, Restricted
 -- Occupied --                  
******* -482.86 -482.86 -176.32 -165.72 -165.72 -165.72 -101.59
  1 A'    2 A'    3 A'    4 A'    5 A'    1 A"    6 A'    7 A'                 
-62.514 -62.514 -56.334 -56.334 -56.330 -56.330 -56.330 -56.330
  8 A'    9 A'   10 A'   11 A'    2 A"    3 A"   12 A'   13 A'                 
-35.817 -31.310 -31.304 -31.304 -22.960 -22.959 -22.958 -22.955
 14 A'   15 A'    4 A"   16 A'   17 A'    5 A"   18 A'    6 A"                 
-22.955 -10.304 -10.298  -9.505  -8.725  -8.725  -7.269  -7.259
 19 A'   20 A'   21 A'   22 A'   23 A'   24 A'   25 A'    7 A"                 
 -7.258  -6.557  -6.557  -6.544  -6.543  -6.542  -6.542  -6.369
 26 A'   27 A'   28 A'    8 A"    9 A"   29 A'   30 A'   31 A'                 
 -4.782  -4.766  -4.766  -2.668  -2.668  -2.664  -2.664  -2.664
 32 A'   10 A"   33 A'   34 A'   35 A'   11 A"   12 A"   36 A'                 
 -2.663  -2.653  -2.653  -2.653  -2.652  -2.049  -2.044  -2.043
 37 A'   38 A'   13 A"   39 A'   14 A"   40 A'   15 A"   41 A'                 
 -2.029  -2.029  -0.968  -0.942  -0.802  -0.741  -0.676  -0.564
 42 A'   16 A"   43 A'   44 A'   45 A'   46 A'   47 A'   48 A'                 
 -0.515  -0.468  -0.449  -0.422  -0.405  -0.387  -0.362  -0.311
 49 A'   50 A'   17 A"   51 A'   18 A"   52 A'   53 A'   19 A"                 
 -0.299  -0.262  -0.245  -0.237
 20 A"   54 A'   55 A'   21 A"                                                 
 -- Virtual --                   
 -0.079  -0.042  -0.025  -0.009   0.001   0.027   0.042   0.042
 22 A"   56 A'   57 A'   58 A'   59 A'   60 A'   61 A'   23 A"                 
  0.047   0.057   0.070   0.071   0.081   0.088   0.093   0.107
 62 A'   63 A'   64 A'   24 A"   25 A"   65 A'   66 A'   67 A'                 
  0.110   0.115   0.125   0.150   0.150   0.156   0.162   0.182
 26 A"   68 A'   69 A'   70 A'   27 A"   71 A'   72 A'   73 A'                 
  0.204   0.213   0.246   0.267   0.294   0.365   0.370   0.380
 74 A'   75 A'   28 A"   76 A'   77 A'   78 A'   29 A"   79 A'                 
  0.398   0.398   0.415   0.417   0.424   0.427   0.447   0.454
 80 A'   30 A"   31 A"   81 A'   32 A"   82 A'   83 A'   33 A"                 
  0.454   0.467   0.470   0.471   0.496   0.504   0.531   0.534
 84 A'   85 A'   86 A'   34 A"   87 A'   35 A"   88 A'   36 A"                 
  0.555   0.566   0.606   0.621   0.639   0.674   0.681   0.703
 89 A'   37 A"   90 A'   91 A'   38 A"   39 A"   92 A'   93 A'                 
  0.741   0.753   0.785   0.833   0.841   0.878   0.897   0.944
 94 A'   95 A'   96 A'   40 A"   97 A'   41 A"   98 A'   99 A'                 
  0.951   0.996   1.019   1.060   1.168   1.210   1.224   1.332
100 A'  101 A'  102 A'  103 A'  104 A'  105 A'   42 A"   43 A"                 
  1.337   1.411   1.464   1.504   1.540   1.645   1.716   1.771
 44 A"  106 A'  107 A'  108 A'   45 A"  109 A'  110 A'  111 A'                 
  1.789   1.959   1.990   2.006   2.057   2.115   2.131   2.230
 46 A"  112 A'   47 A"   48 A"  113 A'  114 A'  115 A'  116 A'                 
  2.237   2.268   2.316   2.502   2.614   2.789   2.833   2.951
 49 A"  117 A'  118 A'  119 A'   50 A"   51 A"  120 A'  121 A'                 
  3.012   3.601   3.933   3.954   3.965   4.003   4.004   4.013
122 A'  123 A'   52 A"   53 A"  124 A'   54 A"  125 A'   55 A"                 
  4.025   4.084   4.101   4.105   4.166   4.222   4.307   4.323
126 A'   56 A"   57 A"  127 A'  128 A'  129 A'  130 A'  131 A'                 
  4.395   4.496   6.005   6.074   6.162   6.716   6.734   7.525
132 A'  133 A'   58 A"  134 A'  135 A'  136 A'  137 A'   59 A"                 
  7.551   7.574   7.612   7.652   7.754   9.767  23.327  23.569
 60 A"  138 A'  139 A'  140 A'  141 A'  142 A'  143 A'  144 A'                 
 25.795  25.972  26.362  27.912  28.344  28.395  28.429  28.526
 61 A"  145 A'  146 A'  147 A'   62 A"  148 A'  149 A'   63 A"                 
 28.550  28.556  28.607  28.705  47.970  47.988 127.887 127.926
150 A'   64 A"  151 A'  152 A'  153 A'  154 A'   65 A"  155 A'                 
127.975 151.702 215.764 289.729 289.751 289.767 289.840 289.857
156 A'  157 A'  158 A'   66 A"   67 A"  159 A'  160 A'  161 A'                 
289.9861020.7821020.8061901.869
162 A'  163 A'  164 A'  165 A'                                                 

 Beta MOs, Restricted
 -- Occupied --                  
******* -482.86 -482.86 -176.32 -165.72 -165.72 -165.72 -101.59
  1 A'    2 A'    3 A'    4 A'    5 A'    1 A"    6 A'    7 A'                 
-62.514 -62.514 -56.334 -56.334 -56.330 -56.330 -56.330 -56.330
  8 A'    9 A'   10 A'   11 A'    2 A"    3 A"   12 A'   13 A'                 
-35.817 -31.310 -31.304 -31.304 -22.960 -22.959 -22.958 -22.955
 14 A'   15 A'    4 A"   16 A'   17 A'    5 A"   18 A'    6 A"                 
-22.955 -10.304 -10.298  -9.505  -8.725  -8.725  -7.269  -7.259
 19 A'   20 A'   21 A'   22 A'   23 A'   24 A'   25 A'    7 A"                 
 -7.258  -6.557  -6.557  -6.544  -6.543  -6.542  -6.542  -6.369
 26 A'   27 A'   28 A'    8 A"    9 A"   29 A'   30 A'   31 A'                 
 -4.782  -4.766  -4.766  -2.668  -2.668  -2.664  -2.664  -2.664
 32 A'   10 A"   33 A'   34 A'   35 A'   11 A"   12 A"   36 A'                 
 -2.663  -2.653  -2.653  -2.653  -2.652  -2.049  -2.044  -2.043
 37 A'   38 A'   13 A"   39 A'   14 A"   40 A'   15 A"   41 A'                 
 -2.029  -2.029  -0.968  -0.942  -0.802  -0.741  -0.676  -0.564
 42 A'   16 A"   43 A'   44 A'   45 A'   46 A'   47 A'   48 A'                 
 -0.515  -0.468  -0.449  -0.422  -0.405  -0.387  -0.362  -0.311
 49 A'   50 A'   17 A"   51 A'   18 A"   52 A'   53 A'   19 A"                 
 -0.299  -0.262  -0.245  -0.237
 20 A"   54 A'   55 A'   21 A"                                                 
 -- Virtual --                   
 -0.079  -0.042  -0.025  -0.009   0.001   0.027   0.042   0.042
 22 A"   56 A'   57 A'   58 A'   59 A'   60 A'   61 A'   23 A"                 
  0.047   0.057   0.070   0.071   0.081   0.088   0.093   0.107
 62 A'   63 A'   64 A'   24 A"   25 A"   65 A'   66 A'   67 A'                 
  0.110   0.115   0.125   0.150   0.150   0.156   0.162   0.182
 26 A"   68 A'   69 A'   70 A'   27 A"   71 A'   72 A'   73 A'                 
  0.204   0.213   0.246   0.267   0.294   0.365   0.370   0.380
 74 A'   75 A'   28 A"   76 A'   77 A'   78 A'   29 A"   79 A'                 
  0.398   0.398   0.415   0.417   0.424   0.427   0.447   0.454
 80 A'   30 A"   31 A"   81 A'   32 A"   82 A'   83 A'   33 A"                 
  0.454   0.467   0.470   0.471   0.496   0.504   0.531   0.534
 84 A'   85 A'   86 A'   34 A"   87 A'   35 A"   88 A'   36 A"                 
  0.555   0.566   0.606   0.621   0.639   0.674   0.681   0.703
 89 A'   37 A"   90 A'   91 A'   38 A"   39 A"   92 A'   93 A'                 
  0.741   0.753   0.785   0.833   0.841   0.878   0.897   0.944
 94 A'   95 A'   96 A'   40 A"   97 A'   41 A"   98 A'   99 A'                 
  0.951   0.996   1.019   1.060   1.168   1.210   1.224   1.332
100 A'  101 A'  102 A'  103 A'  104 A'  105 A'   42 A"   43 A"                 
  1.337   1.411   1.464   1.504   1.540   1.645   1.716   1.771
 44 A"  106 A'  107 A'  108 A'   45 A"  109 A'  110 A'  111 A'                 
  1.789   1.959   1.990   2.006   2.057   2.115   2.131   2.230
 46 A"  112 A'   47 A"   48 A"  113 A'  114 A'  115 A'  116 A'                 
  2.237   2.268   2.316   2.502   2.614   2.789   2.833   2.951
 49 A"  117 A'  118 A'  119 A'   50 A"   51 A"  120 A'  121 A'                 
  3.012   3.601   3.933   3.954   3.965   4.003   4.004   4.013
122 A'  123 A'   52 A"   53 A"  124 A'   54 A"  125 A'   55 A"                 
  4.025   4.084   4.101   4.105   4.166   4.222   4.307   4.323
126 A'   56 A"   57 A"  127 A'  128 A'  129 A'  130 A'  131 A'                 
  4.395   4.496   6.005   6.074   6.162   6.716   6.734   7.525
132 A'  133 A'   58 A"  134 A'  135 A'  136 A'  137 A'   59 A"                 
  7.551   7.574   7.612   7.652   7.754   9.767  23.327  23.569
 60 A"  138 A'  139 A'  140 A'  141 A'  142 A'  143 A'  144 A'                 
 25.795  25.972  26.362  27.912  28.344  28.395  28.429  28.526
 61 A"  145 A'  146 A'  147 A'   62 A"  148 A'  149 A'   63 A"                 
 28.550  28.556  28.607  28.705  47.970  47.988 127.887 127.926
150 A'   64 A"  151 A'  152 A'  153 A'  154 A'   65 A"  155 A'                 
127.975 151.702 215.764 289.729 289.751 289.767 289.840 289.857
156 A'  157 A'  158 A'   66 A"   67 A"  159 A'  160 A'  161 A'                 
289.9861020.7821020.8061901.869
162 A'  163 A'  164 A'  165 A'                                                 
 --------------------------------------------------------------

          Ground-State Mulliken Net Atomic Charges

     Atom                 Charge (a.u.)
  ----------------------------------------
      1 Cl                    0.460748
      2 Br                   -0.079758
      3 I                     0.151149
      4 Br                   -0.061111
      5 C                    -0.400819
      6 C                    -0.070209
  ----------------------------------------
  Sum of atomic charges =     0.000000

 -----------------------------------------------------------------
                    Cartesian Multipole Moments
 -----------------------------------------------------------------
    Charge (ESU x 10^10)
                 0.0000
    Dipole Moment (Debye)
         X      -0.1012      Y       0.0970      Z       0.0000
       Tot       0.1402
    Quadrupole Moments (Debye-Ang)
        XX     -81.5796     XY       0.7913     YY     -90.0186
        XZ       0.0000     YZ      -0.0000     ZZ     -89.3239
    Octopole Moments (Debye-Ang^2)
       XXX     -31.4330    XXY      -4.1773    XYY     -11.9324
       YYY      -5.7540    XXZ       0.0000    XYZ      -0.0000
       YYZ       0.0000    XZZ     -11.4929    YZZ      -1.2596
       ZZZ       0.0000
    Hexadecapole Moments (Debye-Ang^3)
      XXXX   -1908.4383   XXXY      30.3233   XXYY    -428.4693
      XYYY      73.7218   YYYY    -795.0470   XXXZ       0.0000
      XXYZ      -0.0000   XYYZ      -0.0000   YYYZ      -0.0000
      XXZZ    -362.7140   XYZZ      19.6448   YYZZ    -154.7989
      XZZZ       0.0000   YZZZ      -0.0000   ZZZZ    -112.3808
 -----------------------------------------------------------------
 Calculating analytic gradient of the SCF energy
 Gradient of SCF Energy
            1           2           3           4           5           6
    1   0.0207529   0.0478906  -0.0707952  -0.0002642   0.1708473  -0.1684315
    2  -0.1453931  -0.1426424   0.1458285   0.1508583   0.0210275  -0.0296789
    3   0.0000000  -0.0000000  -0.0000000  -0.0000000  -0.0000000   0.0000000
 Max gradient component =       1.708E-01
 RMS gradient           =       9.193E-02
 Gradient time:  CPU 24.39 s  wall 6.21 s
 Geometry Optimization Parameters
   NAtoms,    NIC,     NZ,  NCons,   NDum,   NFix, NCnnct, MaxDiis
        6      37       0       0       0       0       0       0

 Cartesian Hessian Update
 Hessian Updated using BFGS Update


** GEOMETRY OPTIMIZATION IN DELOCALIZED INTERNAL COORDINATES **
   Searching for a Minimum

   Optimization Cycle:   9

                       Coordinates (Angstroms)
     ATOM                X               Y               Z
      1  Cl        1.5623701944    1.7454864568    0.0000000000
      2  Br       -2.1723842765    1.2096344140    0.0000000000
      3  I         2.2523933623   -0.7418471655    0.0000000000
      4  Br       -1.7629032723   -1.3144137613    0.0000000000
      5  C         0.6969912992    0.3683056001    0.0000000000
      6  C        -0.8000135324    0.1361938777    0.0000000000
   Point Group: cs    Number of degrees of freedom:     9


   Energy is -12604.049394564

 Hessian Updated using BFGS Update

  9 Hessian modes will be used to form the next step
  Hessian Eigenvalues:
     0.125626    0.217929    0.250176    0.250330    0.310796    0.512954
     0.922729    1.029577    1.121548

 Minimum Search - Taking Simple RFO Step
 Searching for Lamda that Minimizes Along All modes
 Value Taken    Lamda =  -0.15428773
 Calculated Step too Large.  Step scaled by  0.423606
 Step Taken.  Stepsize is  0.300000

                             Maximum     Tolerance    Cnvgd?
         Gradient           0.157673      0.000300      NO
         Displacement       0.209318      0.001200      NO
         Energy change     -0.070326      0.000001      NO


 New Cartesian Coordinates Obtained by Inverse Iteration

 Displacement from previous Coordinates is:  0.287835
 ----------------------------------------------------------------
             Standard Nuclear Orientation (Angstroms)
    I     Atom           X                Y                Z
 ----------------------------------------------------------------
    1      Cl      1.4919452491     1.7700375097     0.0000000000
    2      Br     -2.1216748003     1.2537862308     0.0000000000
    3      I       2.2133673650    -0.7839497196     0.0000000000
    4      Br     -1.7048635808    -1.3393363557     0.0000000000
    5      C       0.6440297474     0.3589421763     0.0000000000
    6      C      -0.7463502058     0.1438795804     0.0000000000
 ----------------------------------------------------------------
 Molecular Point Group                 Cs    NOp =  2
 Largest Abelian Subgroup              Cs    NOp =  2
 Nuclear Repulsion Energy =  1445.4497677131 hartrees
 There are       76 alpha and       76 beta electrons
 Applying Cartesian multipole field
    Component          Value
    ---------          -----
     (2,0,0)        1.00000E-11
     (0,2,0)        2.00000E-11
     (0,0,2)       -3.00000E-11
 Nucleus-field energy     =     0.0000000347 hartrees
 Requested basis set is 6-311++G(d,p)
 There are 87 shells and 232 basis functions
 A cutoff of  1.0D-11 yielded   2783 shell pairs
 There are     21628 function pairs (     24288 Cartesian)
 Smallest overlap matrix eigenvalue = 1.60E-05
 Guess MOs from SCF MO coefficient file

 -----------------------------------------------------------------------
  General SCF calculation program by
  Eric Jon Sundstrom, Paul Horn, Yuezhi Mao, Dmitri Zuev, Alec White,
  David Stuck, Shaama M.S., Shane Yost, Joonho Lee, David Small,
  Daniel Levine, Susi Lehtola, Hugh Burton, Evgeny Epifanovsky
 -----------------------------------------------------------------------
 Exchange:     0.2000 Hartree-Fock + 0.0800 Slater + 0.7200 B88
 Correlation:  0.1900 VWN1RPA + 0.8100 LYP
 Using SG-1 standard quadrature grid
 using 4 threads for integral computing
 -------------------------------------------------------
 OpenMP Integral computing Module                
 Release: version 2.0, May 2017, Q-Chem Inc. Pleasanton 
 -------------------------------------------------------
 -------------------------------------------------------
 OpenMP BLAS3 based DFT computing Module                
 Release: version 1.0, May 2013, Q-Chem Inc. Pittsburgh 
 -------------------------------------------------------
 A restricted SCF calculation will be
 performed using DIIS
 SCF converges when DIIS error is below 1.0e-08
 ---------------------------------------
  Cycle       Energy         DIIS error
 ---------------------------------------
    1  -12604.0990965350      1.14e-03  
    2  -12604.1053970722      2.62e-04  
    3  -12604.1051932385      3.07e-04  
    4  -12604.1057615679      1.04e-04  
    5  -12604.1058312039      1.63e-05  
    6  -12604.1058326357      8.67e-06  
    7  -12604.1058330604      3.12e-06  
    8  -12604.1058331232      5.96e-07  
    9  -12604.1058331249      1.39e-07  
   10  -12604.1058331249      2.72e-08  
   11  -12604.1058331249      9.06e-09  Convergence criterion met
 ---------------------------------------
 SCF time:   CPU 77.54s  wall 20.00s 
 SCF   energy in the final basis set =   -12604.1058331249
 Total energy in the final basis set =   -12604.1058331249

 --------------------------------------------------------------
             Orbital Energies (a.u.) and Symmetries
 --------------------------------------------------------------

 Alpha MOs, Restricted
 -- Occupied --                  
******* -482.86 -482.86 -176.32 -165.72 -165.72 -165.72 -101.58
  1 A'    2 A'    3 A'    4 A'    5 A'    1 A"    6 A'    7 A'                 
-62.513 -62.513 -56.333 -56.333 -56.330 -56.330 -56.329 -56.329
  8 A'    9 A'   10 A'   11 A'    2 A"    3 A"   12 A'   13 A'                 
-35.817 -31.310 -31.305 -31.304 -22.961 -22.960 -22.959 -22.955
 14 A'   15 A'    4 A"   16 A'   17 A'    5 A"   18 A'    6 A"                 
-22.955 -10.299 -10.294  -9.503  -8.724  -8.723  -7.267  -7.257
 19 A'   20 A'   21 A'   22 A'   23 A'   24 A'   25 A'    7 A"                 
 -7.256  -6.556  -6.556  -6.542  -6.542  -6.541  -6.541  -6.369
 26 A'   27 A'   28 A'    8 A"    9 A"   29 A'   30 A'   31 A'                 
 -4.782  -4.766  -4.766  -2.667  -2.667  -2.663  -2.663  -2.662
 32 A'   10 A"   33 A'   34 A'   35 A'   11 A"   12 A"   36 A'                 
 -2.662  -2.651  -2.651  -2.651  -2.651  -2.049  -2.044  -2.043
 37 A'   38 A'   13 A"   39 A'   14 A"   40 A'   15 A"   41 A'                 
 -2.029  -2.029  -0.962  -0.928  -0.803  -0.751  -0.689  -0.560
 42 A'   16 A"   43 A'   44 A'   45 A'   46 A'   47 A'   48 A'                 
 -0.516  -0.474  -0.451  -0.414  -0.396  -0.376  -0.362  -0.313
 49 A'   50 A'   17 A"   51 A'   18 A"   52 A'   53 A'   19 A"                 
 -0.300  -0.270  -0.251  -0.247
 20 A"   54 A'   55 A'   21 A"                                                 
 -- Virtual --                   
 -0.065  -0.050  -0.026  -0.015  -0.000   0.028   0.040   0.043
 22 A"   56 A'   57 A'   58 A'   59 A'   60 A'   61 A'   23 A"                 
  0.048   0.058   0.070   0.071   0.082   0.095   0.096   0.107
 62 A'   63 A'   64 A'   24 A"   25 A"   65 A'   66 A'   67 A'                 
  0.111   0.116   0.126   0.149   0.156   0.160   0.165   0.182
 26 A"   68 A'   69 A'   27 A"   70 A'   71 A'   72 A'   73 A'                 
  0.209   0.225   0.247   0.273   0.290   0.361   0.372   0.380
 74 A'   75 A'   28 A"   76 A'   77 A'   78 A'   29 A"   79 A'                 
  0.398   0.405   0.415   0.418   0.424   0.429   0.448   0.454
 30 A"   80 A'   31 A"   81 A'   32 A"   82 A'   83 A'   84 A'                 
  0.457   0.469   0.480   0.481   0.500   0.505   0.527   0.528
 33 A"   85 A'   34 A"   86 A'   87 A'   35 A"   36 A"   88 A'                 
  0.568   0.572   0.618   0.626   0.639   0.684   0.685   0.696
 89 A'   37 A"   90 A'   38 A"   91 A'   92 A'   39 A"   93 A'                 
  0.734   0.760   0.774   0.833   0.858   0.887   0.888   0.936
 94 A'   95 A'   96 A'   40 A"   97 A'   41 A"   98 A'   99 A'                 
  0.961   0.988   1.011   1.065   1.163   1.219   1.226   1.307
100 A'  101 A'  102 A'  103 A'  104 A'   42 A"  105 A'   43 A"                 
  1.338   1.407   1.458   1.489   1.562   1.663   1.740   1.810
 44 A"  106 A'  107 A'  108 A'   45 A"  109 A'  110 A'  111 A'                 
  1.840   1.981   1.999   2.006   2.088   2.108   2.152   2.242
 46 A"  112 A'   47 A"   48 A"  113 A'  114 A'  115 A'   49 A"                 
  2.246   2.285   2.338   2.506   2.620   2.818   2.837   2.990
116 A'  117 A'  118 A'  119 A'   50 A"   51 A"  120 A'  121 A'                 
  3.109   3.534   3.943   3.953   3.965   3.999   4.002   4.014
122 A'  123 A'   52 A"   53 A"  124 A'  125 A'   54 A"   55 A"                 
  4.020   4.073   4.104   4.105   4.176   4.224   4.297   4.327
126 A'   56 A"   57 A"  127 A'  128 A'  129 A'  130 A'  131 A'                 
  4.383   4.496   6.005   6.072   6.154   6.706   6.732   7.528
132 A'  133 A'   58 A"  134 A'  135 A'  136 A'  137 A'   59 A"                 
  7.550   7.564   7.614   7.653   7.767   9.763  23.289  23.832
 60 A"  138 A'  139 A'  140 A'  141 A'  142 A'  143 A'  144 A'                 
 25.798  25.985  26.378  27.908  28.345  28.393  28.425  28.525
 61 A"  145 A'  146 A'  147 A'   62 A"  148 A'  149 A'   63 A"                 
 28.546  28.555  28.605  28.705  47.961  47.986 127.886 127.924
150 A'   64 A"  151 A'  152 A'  153 A'  154 A'   65 A"  155 A'                 
127.970 151.698 215.756 289.732 289.750 289.767 289.839 289.853
156 A'  157 A'  158 A'   66 A"   67 A"  159 A'  160 A'  161 A'                 
289.9921020.7691020.8031901.864
162 A'  163 A'  164 A'  165 A'                                                 

 Beta MOs, Restricted
 -- Occupied --                  
******* -482.86 -482.86 -176.32 -165.72 -165.72 -165.72 -101.58
  1 A'    2 A'    3 A'    4 A'    5 A'    1 A"    6 A'    7 A'                 
-62.513 -62.513 -56.333 -56.333 -56.330 -56.330 -56.329 -56.329
  8 A'    9 A'   10 A'   11 A'    2 A"    3 A"   12 A'   13 A'                 
-35.817 -31.310 -31.305 -31.304 -22.961 -22.960 -22.959 -22.955
 14 A'   15 A'    4 A"   16 A'   17 A'    5 A"   18 A'    6 A"                 
-22.955 -10.299 -10.294  -9.503  -8.724  -8.723  -7.267  -7.257
 19 A'   20 A'   21 A'   22 A'   23 A'   24 A'   25 A'    7 A"                 
 -7.256  -6.556  -6.556  -6.542  -6.542  -6.541  -6.541  -6.369
 26 A'   27 A'   28 A'    8 A"    9 A"   29 A'   30 A'   31 A'                 
 -4.782  -4.766  -4.766  -2.667  -2.667  -2.663  -2.663  -2.662
 32 A'   10 A"   33 A'   34 A'   35 A'   11 A"   12 A"   36 A'                 
 -2.662  -2.651  -2.651  -2.651  -2.651  -2.049  -2.044  -2.043
 37 A'   38 A'   13 A"   39 A'   14 A"   40 A'   15 A"   41 A'                 
 -2.029  -2.029  -0.962  -0.928  -0.803  -0.751  -0.689  -0.560
 42 A'   16 A"   43 A'   44 A'   45 A'   46 A'   47 A'   48 A'                 
 -0.516  -0.474  -0.451  -0.414  -0.396  -0.376  -0.362  -0.313
 49 A'   50 A'   17 A"   51 A'   18 A"   52 A'   53 A'   19 A"                 
 -0.300  -0.270  -0.251  -0.247
 20 A"   54 A'   55 A'   21 A"                                                 
 -- Virtual --                   
 -0.065  -0.050  -0.026  -0.015  -0.000   0.028   0.040   0.043
 22 A"   56 A'   57 A'   58 A'   59 A'   60 A'   61 A'   23 A"                 
  0.048   0.058   0.070   0.071   0.082   0.095   0.096   0.107
 62 A'   63 A'   64 A'   24 A"   25 A"   65 A'   66 A'   67 A'                 
  0.111   0.116   0.126   0.149   0.156   0.160   0.165   0.182
 26 A"   68 A'   69 A'   27 A"   70 A'   71 A'   72 A'   73 A'                 
  0.209   0.225   0.247   0.273   0.290   0.361   0.372   0.380
 74 A'   75 A'   28 A"   76 A'   77 A'   78 A'   29 A"   79 A'                 
  0.398   0.405   0.415   0.418   0.424   0.429   0.448   0.454
 30 A"   80 A'   31 A"   81 A'   32 A"   82 A'   83 A'   84 A'                 
  0.457   0.469   0.480   0.481   0.500   0.505   0.527   0.528
 33 A"   85 A'   34 A"   86 A'   87 A'   35 A"   36 A"   88 A'                 
  0.568   0.572   0.618   0.626   0.639   0.684   0.685   0.696
 89 A'   37 A"   90 A'   38 A"   91 A'   92 A'   39 A"   93 A'                 
  0.734   0.760   0.774   0.833   0.858   0.887   0.888   0.936
 94 A'   95 A'   96 A'   40 A"   97 A'   41 A"   98 A'   99 A'                 
  0.961   0.988   1.011   1.065   1.163   1.219   1.226   1.307
100 A'  101 A'  102 A'  103 A'  104 A'   42 A"  105 A'   43 A"                 
  1.338   1.407   1.458   1.489   1.562   1.663   1.740   1.810
 44 A"  106 A'  107 A'  108 A'   45 A"  109 A'  110 A'  111 A'                 
  1.840   1.981   1.999   2.006   2.088   2.108   2.152   2.242
 46 A"  112 A'   47 A"   48 A"  113 A'  114 A'  115 A'   49 A"                 
  2.246   2.285   2.338   2.506   2.620   2.818   2.837   2.990
116 A'  117 A'  118 A'  119 A'   50 A"   51 A"  120 A'  121 A'                 
  3.109   3.534   3.943   3.953   3.965   3.999   4.002   4.014
122 A'  123 A'   52 A"   53 A"  124 A'  125 A'   54 A"   55 A"                 
  4.020   4.073   4.104   4.105   4.176   4.224   4.297   4.327
126 A'   56 A"   57 A"  127 A'  128 A'  129 A'  130 A'  131 A'                 
  4.383   4.496   6.005   6.072   6.154   6.706   6.732   7.528
132 A'  133 A'   58 A"  134 A'  135 A'  136 A'  137 A'   59 A"                 
  7.550   7.564   7.614   7.653   7.767   9.763  23.289  23.832
 60 A"  138 A'  139 A'  140 A'  141 A'  142 A'  143 A'  144 A'                 
 25.798  25.985  26.378  27.908  28.345  28.393  28.425  28.525
 61 A"  145 A'  146 A'  147 A'   62 A"  148 A'  149 A'   63 A"                 
 28.546  28.555  28.605  28.705  47.961  47.986 127.886 127.924
150 A'   64 A"  151 A'  152 A'  153 A'  154 A'   65 A"  155 A'                 
127.970 151.698 215.756 289.732 289.750 289.767 289.839 289.853
156 A'  157 A'  158 A'   66 A"   67 A"  159 A'  160 A'  161 A'                 
289.9921020.7691020.8031901.864
162 A'  163 A'  164 A'  165 A'                                                 
 --------------------------------------------------------------

          Ground-State Mulliken Net Atomic Charges

     Atom                 Charge (a.u.)
  ----------------------------------------
      1 Cl                    0.453247
      2 Br                   -0.091522
      3 I                     0.157971
      4 Br                   -0.069595
      5 C                    -0.365073
      6 C                    -0.085029
  ----------------------------------------
  Sum of atomic charges =     0.000000

 -----------------------------------------------------------------
                    Cartesian Multipole Moments
 -----------------------------------------------------------------
    Charge (ESU x 10^10)
                 0.0000
    Dipole Moment (Debye)
         X      -0.0439      Y      -0.0094      Z      -0.0000
       Tot       0.0449
    Quadrupole Moments (Debye-Ang)
        XX     -82.2374     XY       0.2870     YY     -89.4611
        XZ      -0.0000     YZ      -0.0000     ZZ     -89.3435
    Octopole Moments (Debye-Ang^2)
       XXX     -30.4968    XXY      -4.3493    XYY     -12.1358
       YYY      -4.3661    XXZ      -0.0000    XYZ       0.0000
       YYZ       0.0000    XZZ     -11.4525    YZZ      -0.7546
       ZZZ      -0.0000
    Hexadecapole Moments (Debye-Ang^3)
      XXXX   -1824.9219   XXXY      37.6127   XXYY    -415.9534
      XYYY      84.3735   YYYY    -823.8958   XXXZ       0.0000
      XXYZ      -0.0000   XYYZ      -0.0000   YYYZ      -0.0000
      XXZZ    -347.4196   XYZZ      23.5805   YYZZ    -160.8413
      XZZZ       0.0000   YZZZ       0.0000   ZZZZ    -112.4439
 -----------------------------------------------------------------
 Calculating analytic gradient of the SCF energy
 Gradient of SCF Energy
            1           2           3           4           5           6
    1   0.0183783   0.0376012  -0.0543170  -0.0011507   0.1037481  -0.1042599
    2  -0.1166377  -0.1155654   0.1162494   0.1217329   0.0122140  -0.0179933
    3   0.0000000  -0.0000000   0.0000000  -0.0000000  -0.0000000  -0.0000000
 Max gradient component =       1.217E-01
 RMS gradient           =       6.754E-02
 Gradient time:  CPU 24.77 s  wall 6.31 s
 Geometry Optimization Parameters
   NAtoms,    NIC,     NZ,  NCons,   NDum,   NFix, NCnnct, MaxDiis
        6      37       0       0       0       0       0       0

 Cartesian Hessian Update
 Hessian Updated using BFGS Update


** GEOMETRY OPTIMIZATION IN DELOCALIZED INTERNAL COORDINATES **
   Searching for a Minimum

   Optimization Cycle:  10

                       Coordinates (Angstroms)
     ATOM                X               Y               Z
      1  Cl        1.4919452491    1.7700375097    0.0000000000
      2  Br       -2.1216748003    1.2537862308    0.0000000000
      3  I         2.2133673650   -0.7839497196    0.0000000000
      4  Br       -1.7048635808   -1.3393363557    0.0000000000
      5  C         0.6440297474    0.3589421763    0.0000000000
      6  C        -0.7463502058    0.1438795804    0.0000000000
   Point Group: cs    Number of degrees of freedom:     9


   Energy is -12604.105833125

 Hessian Updated using BFGS Update

  9 Hessian modes will be used to form the next step
  Hessian Eigenvalues:
     0.150151    0.246770    0.250076    0.260814    0.310731    0.499848
     0.922817    1.029579    1.121620

 Minimum Search - Taking Simple RFO Step
 Searching for Lamda that Minimizes Along All modes
 Value Taken    Lamda =  -0.09680078
 Calculated Step too Large.  Step scaled by  0.497282
 Step Taken.  Stepsize is  0.300000

                             Maximum     Tolerance    Cnvgd?
         Gradient           0.116784      0.000300      NO
         Displacement       0.246832      0.001200      NO
         Energy change     -0.056439      0.000001      NO


 New Cartesian Coordinates Obtained by Inverse Iteration

 Displacement from previous Coordinates is:  0.223082
 ----------------------------------------------------------------
             Standard Nuclear Orientation (Angstroms)
    I     Atom           X                Y                Z
 ----------------------------------------------------------------
    1      Cl      1.4427861610     1.8091738317     0.0000000000
    2      Br     -2.0963355261     1.3049557385     0.0000000000
    3      I       2.1994813770    -0.8336808313     0.0000000000
    4      Br     -1.6687840796    -1.3789697032     0.0000000000
    5      C       0.6207326386     0.3549902534     0.0000000000
    6      C      -0.7214267961     0.1468901327     0.0000000000
 ----------------------------------------------------------------
 Molecular Point Group                 Cs    NOp =  2
 Largest Abelian Subgroup              Cs    NOp =  2
 Nuclear Repulsion Energy =  1433.4289877087 hartrees
 There are       76 alpha and       76 beta electrons
 Applying Cartesian multipole field
    Component          Value
    ---------          -----
     (2,0,0)        1.00000E-11
     (0,2,0)        2.00000E-11
     (0,0,2)       -3.00000E-11
 Nucleus-field energy     =     0.0000000353 hartrees
 Requested basis set is 6-311++G(d,p)
 There are 87 shells and 232 basis functions
 A cutoff of  1.0D-11 yielded   2773 shell pairs
 There are     21486 function pairs (     24110 Cartesian)
 Smallest overlap matrix eigenvalue = 1.45E-05
 Guess MOs from SCF MO coefficient file

 -----------------------------------------------------------------------
  General SCF calculation program by
  Eric Jon Sundstrom, Paul Horn, Yuezhi Mao, Dmitri Zuev, Alec White,
  David Stuck, Shaama M.S., Shane Yost, Joonho Lee, David Small,
  Daniel Levine, Susi Lehtola, Hugh Burton, Evgeny Epifanovsky
 -----------------------------------------------------------------------
 Exchange:     0.2000 Hartree-Fock + 0.0800 Slater + 0.7200 B88
 Correlation:  0.1900 VWN1RPA + 0.8100 LYP
 Using SG-1 standard quadrature grid
 using 4 threads for integral computing
 -------------------------------------------------------
 OpenMP Integral computing Module                
 Release: version 2.0, May 2017, Q-Chem Inc. Pleasanton 
 -------------------------------------------------------
 -------------------------------------------------------
 OpenMP BLAS3 based DFT computing Module                
 Release: version 1.0, May 2013, Q-Chem Inc. Pittsburgh 
 -------------------------------------------------------
 A restricted SCF calculation will be
 performed using DIIS
 SCF converges when DIIS error is below 1.0e-08
 ---------------------------------------
  Cycle       Energy         DIIS error
 ---------------------------------------
    1  -12604.1425981727      7.88e-04  
    2  -12604.1462926247      2.13e-04  
    3  -12604.1462725276      2.09e-04  
    4  -12604.1465177352      8.87e-05  
    5  -12604.1465725430      1.01e-05  
    6  -12604.1465732217      3.01e-06  
    7  -12604.1465732463      1.56e-06  
    8  -12604.1465732595      7.99e-07  
    9  -12604.1465732636      9.53e-08  
   10  -12604.1465732636      1.66e-08  
   11  -12604.1465732633      6.30e-09  Convergence criterion met
 ---------------------------------------
 SCF time:   CPU 77.19s  wall 20.00s 
 SCF   energy in the final basis set =   -12604.1465732633
 Total energy in the final basis set =   -12604.1465732633

 --------------------------------------------------------------
             Orbital Energies (a.u.) and Symmetries
 --------------------------------------------------------------

 Alpha MOs, Restricted
 -- Occupied --                  
******* -482.86 -482.86 -176.32 -165.73 -165.72 -165.72 -101.58
  1 A'    2 A'    3 A'    4 A'    5 A'    1 A"    6 A'    7 A'                 
-62.513 -62.513 -56.334 -56.333 -56.330 -56.329 -56.329 -56.329
  8 A'    9 A'   10 A'   11 A'    2 A"    3 A"   12 A'   13 A'                 
-35.819 -31.312 -31.306 -31.306 -22.962 -22.961 -22.961 -22.957
 14 A'   15 A'    4 A"   16 A'   17 A'    5 A"   18 A'    6 A"                 
-22.957 -10.298 -10.294  -9.501  -8.723  -8.723  -7.266  -7.256
 19 A'   20 A'   21 A'   22 A'   23 A'   24 A'   25 A'    7 A"                 
 -7.255  -6.555  -6.555  -6.542  -6.541  -6.541  -6.540  -6.370
 26 A'   27 A'   28 A'    8 A"    9 A"   29 A'   30 A'   31 A'                 
 -4.783  -4.767  -4.766  -2.666  -2.666  -2.663  -2.662  -2.662
 32 A'   10 A"   33 A'   34 A'   35 A'   11 A"   12 A"   36 A'                 
 -2.662  -2.651  -2.651  -2.651  -2.650  -2.050  -2.044  -2.044
 37 A'   38 A'   13 A"   14 A"   39 A'   40 A'   15 A"   41 A'                 
 -2.030  -2.030  -0.953  -0.912  -0.803  -0.757  -0.691  -0.557
 42 A'   16 A"   43 A'   44 A'   45 A'   46 A'   47 A'   48 A'                 
 -0.513  -0.476  -0.448  -0.409  -0.386  -0.366  -0.359  -0.314
 49 A'   50 A'   17 A"   51 A'   18 A"   52 A'   53 A'   19 A"                 
 -0.302  -0.279  -0.258  -0.253
 20 A"   54 A'   55 A'   21 A"                                                 
 -- Virtual --                   
 -0.059  -0.057  -0.031  -0.021  -0.001   0.028   0.038   0.044
 56 A'   22 A"   57 A'   58 A'   59 A'   60 A'   61 A'   23 A"                 
  0.048   0.060   0.070   0.071   0.082   0.096   0.099   0.106
 62 A'   63 A'   64 A'   24 A"   25 A"   65 A'   66 A'   67 A'                 
  0.112   0.116   0.125   0.148   0.156   0.162   0.169   0.182
 26 A"   68 A'   69 A'   27 A"   70 A'   71 A'   72 A'   73 A'                 
  0.208   0.230   0.247   0.275   0.288   0.358   0.374   0.379
 74 A'   75 A'   28 A"   76 A'   77 A'   78 A'   29 A"   79 A'                 
  0.396   0.410   0.415   0.417   0.423   0.423   0.445   0.456
 30 A"   80 A'   81 A'   31 A"   82 A'   32 A"   83 A'   84 A'                 
  0.459   0.469   0.489   0.491   0.501   0.506   0.523   0.526
 33 A"   85 A'   34 A"   86 A'   87 A'   35 A"   36 A"   88 A'                 
  0.575   0.585   0.611   0.625   0.651   0.678   0.692   0.693
 37 A"   89 A'   38 A"   90 A'   91 A'   92 A'   39 A"   93 A'                 
  0.734   0.754   0.770   0.834   0.862   0.878   0.892   0.924
 94 A'   95 A'   96 A'   40 A"   97 A'   98 A'   41 A"   99 A'                 
  0.948   0.987   1.004   1.063   1.155   1.213   1.237   1.291
100 A'  101 A'  102 A'  103 A'  104 A'   42 A"  105 A'   43 A"                 
  1.339   1.401   1.450   1.482   1.570   1.666   1.735   1.829
 44 A"  106 A'  107 A'  108 A'   45 A"  109 A'  110 A'  111 A'                 
  1.862   2.003   2.005   2.017   2.091   2.105   2.167   2.238
 46 A"   47 A"   48 A"  112 A'  113 A'  114 A'  115 A'  116 A'                 
  2.244   2.285   2.343   2.506   2.624   2.829   2.830   3.005
 49 A"  117 A'  118 A'  119 A'   50 A"   51 A"  120 A'  121 A'                 
  3.159   3.464   3.950   3.954   3.969   3.992   3.999   4.012
122 A'  123 A'   52 A"   53 A"  124 A'  125 A'   54 A"   55 A"                 
  4.015   4.059   4.101   4.104   4.186   4.222   4.264   4.335
126 A'   56 A"  127 A'   57 A"  128 A'  129 A'  130 A'  131 A'                 
  4.376   4.486   6.004   6.067   6.139   6.681   6.726   7.532
132 A'  133 A'   58 A"  134 A'  135 A'  136 A'  137 A'   59 A"                 
  7.548   7.562   7.613   7.647   7.763   9.752  23.259  23.991
 60 A"  138 A'  139 A'  140 A'  141 A'  142 A'  143 A'  144 A'                 
 25.798  25.992  26.379  27.897  28.343  28.389  28.418  28.523
 61 A"  145 A'  146 A'  147 A'   62 A"  148 A'  149 A'   63 A"                 
 28.542  28.553  28.601  28.701  47.941  47.982 127.884 127.920
150 A'   64 A"  151 A'  152 A'  153 A'  154 A'   65 A"  155 A'                 
127.961 151.688 215.742 289.734 289.746 289.777 289.836 289.842
156 A'  157 A'  158 A'   66 A"   67 A"  159 A'  160 A'  161 A'                 
289.9811020.7421020.7981901.853
162 A'  163 A'  164 A'  165 A'                                                 

 Beta MOs, Restricted
 -- Occupied --                  
******* -482.86 -482.86 -176.32 -165.73 -165.72 -165.72 -101.58
  1 A'    2 A'    3 A'    4 A'    5 A'    1 A"    6 A'    7 A'                 
-62.513 -62.513 -56.334 -56.333 -56.330 -56.329 -56.329 -56.329
  8 A'    9 A'   10 A'   11 A'    2 A"    3 A"   12 A'   13 A'                 
-35.819 -31.312 -31.306 -31.306 -22.962 -22.961 -22.961 -22.957
 14 A'   15 A'    4 A"   16 A'   17 A'    5 A"   18 A'    6 A"                 
-22.957 -10.298 -10.294  -9.501  -8.723  -8.723  -7.266  -7.256
 19 A'   20 A'   21 A'   22 A'   23 A'   24 A'   25 A'    7 A"                 
 -7.255  -6.555  -6.555  -6.542  -6.541  -6.541  -6.540  -6.370
 26 A'   27 A'   28 A'    8 A"    9 A"   29 A'   30 A'   31 A'                 
 -4.783  -4.767  -4.766  -2.666  -2.666  -2.663  -2.662  -2.662
 32 A'   10 A"   33 A'   34 A'   35 A'   11 A"   12 A"   36 A'                 
 -2.662  -2.651  -2.651  -2.651  -2.650  -2.050  -2.044  -2.044
 37 A'   38 A'   13 A"   14 A"   39 A'   40 A'   15 A"   41 A'                 
 -2.030  -2.030  -0.953  -0.912  -0.803  -0.757  -0.691  -0.557
 42 A'   16 A"   43 A'   44 A'   45 A'   46 A'   47 A'   48 A'                 
 -0.513  -0.476  -0.448  -0.409  -0.386  -0.366  -0.359  -0.314
 49 A'   50 A'   17 A"   51 A'   18 A"   52 A'   53 A'   19 A"                 
 -0.302  -0.279  -0.258  -0.253
 20 A"   54 A'   55 A'   21 A"                                                 
 -- Virtual --                   
 -0.059  -0.057  -0.031  -0.021  -0.001   0.028   0.038   0.044
 56 A'   22 A"   57 A'   58 A'   59 A'   60 A'   61 A'   23 A"                 
  0.048   0.060   0.070   0.071   0.082   0.096   0.099   0.106
 62 A'   63 A'   64 A'   24 A"   25 A"   65 A'   66 A'   67 A'                 
  0.112   0.116   0.125   0.148   0.156   0.162   0.169   0.182
 26 A"   68 A'   69 A'   27 A"   70 A'   71 A'   72 A'   73 A'                 
  0.208   0.230   0.247   0.275   0.288   0.358   0.374   0.379
 74 A'   75 A'   28 A"   76 A'   77 A'   78 A'   29 A"   79 A'                 
  0.396   0.410   0.415   0.417   0.423   0.423   0.445   0.456
 30 A"   80 A'   81 A'   31 A"   82 A'   32 A"   83 A'   84 A'                 
  0.459   0.469   0.489   0.491   0.501   0.506   0.523   0.526
 33 A"   85 A'   34 A"   86 A'   87 A'   35 A"   36 A"   88 A'                 
  0.575   0.585   0.611   0.625   0.651   0.678   0.692   0.693
 37 A"   89 A'   38 A"   90 A'   91 A'   92 A'   39 A"   93 A'                 
  0.734   0.754   0.770   0.834   0.862   0.878   0.892   0.924
 94 A'   95 A'   96 A'   40 A"   97 A'   98 A'   41 A"   99 A'                 
  0.948   0.987   1.004   1.063   1.155   1.213   1.237   1.291
100 A'  101 A'  102 A'  103 A'  104 A'   42 A"  105 A'   43 A"                 
  1.339   1.401   1.450   1.482   1.570   1.666   1.735   1.829
 44 A"  106 A'  107 A'  108 A'   45 A"  109 A'  110 A'  111 A'                 
  1.862   2.003   2.005   2.017   2.091   2.105   2.167   2.238
 46 A"   47 A"   48 A"  112 A'  113 A'  114 A'  115 A'  116 A'                 
  2.244   2.285   2.343   2.506   2.624   2.829   2.830   3.005
 49 A"  117 A'  118 A'  119 A'   50 A"   51 A"  120 A'  121 A'                 
  3.159   3.464   3.950   3.954   3.969   3.992   3.999   4.012
122 A'  123 A'   52 A"   53 A"  124 A'  125 A'   54 A"   55 A"                 
  4.015   4.059   4.101   4.104   4.186   4.222   4.264   4.335
126 A'   56 A"  127 A'   57 A"  128 A'  129 A'  130 A'  131 A'                 
  4.376   4.486   6.004   6.067   6.139   6.681   6.726   7.532
132 A'  133 A'   58 A"  134 A'  135 A'  136 A'  137 A'   59 A"                 
  7.548   7.562   7.613   7.647   7.763   9.752  23.259  23.991
 60 A"  138 A'  139 A'  140 A'  141 A'  142 A'  143 A'  144 A'                 
 25.798  25.992  26.379  27.897  28.343  28.389  28.418  28.523
 61 A"  145 A'  146 A'  147 A'   62 A"  148 A'  149 A'   63 A"                 
 28.542  28.553  28.601  28.701  47.941  47.982 127.884 127.920
150 A'   64 A"  151 A'  152 A'  153 A'  154 A'   65 A"  155 A'                 
127.961 151.688 215.742 289.734 289.746 289.777 289.836 289.842
156 A'  157 A'  158 A'   66 A"   67 A"  159 A'  160 A'  161 A'                 
289.9811020.7421020.7981901.853
162 A'  163 A'  164 A'  165 A'                                                 
 --------------------------------------------------------------

          Ground-State Mulliken Net Atomic Charges

     Atom                 Charge (a.u.)
  ----------------------------------------
      1 Cl                    0.443490
      2 Br                   -0.097363
      3 I                     0.167993
      4 Br                   -0.074064
      5 C                    -0.332501
      6 C                    -0.107555
  ----------------------------------------
  Sum of atomic charges =     0.000000

 -----------------------------------------------------------------
                    Cartesian Multipole Moments
 -----------------------------------------------------------------
    Charge (ESU x 10^10)
                 0.0000
    Dipole Moment (Debye)
         X       0.0208      Y      -0.1379      Z      -0.0000
       Tot       0.1395
    Quadrupole Moments (Debye-Ang)
        XX     -82.7737     XY      -0.2791     YY     -88.7123
        XZ       0.0000     YZ      -0.0000     ZZ     -89.5081
    Octopole Moments (Debye-Ang^2)
       XXX     -29.8469    XXY      -4.4970    XYY     -12.4593
       YYY      -2.5460    XXZ      -0.0000    XYZ       0.0000
       YYZ      -0.0000    XZZ     -11.4843    YZZ      -0.1549
       ZZZ      -0.0000
    Hexadecapole Moments (Debye-Ang^3)
      XXXX   -1787.3710   XXXY      44.3151   XXYY    -412.5865
      XYYY      94.5865   YYYY    -864.0012   XXXZ       0.0000
      XXYZ       0.0000   XYYZ      -0.0000   YYYZ       0.0000
      XXZZ    -340.1952   XYZZ      27.5064   YYZZ    -169.2102
      XZZZ       0.0000   YZZZ      -0.0000   ZZZZ    -112.8887
 -----------------------------------------------------------------
 Calculating analytic gradient of the SCF energy
 Gradient of SCF Energy
            1           2           3           4           5           6
    1   0.0169536   0.0251735  -0.0358857  -0.0037514   0.0482207  -0.0507108
    2  -0.0846811  -0.0860610   0.0854213   0.0894673   0.0036929  -0.0078394
    3  -0.0000000  -0.0000000   0.0000000   0.0000000  -0.0000000   0.0000000
 Max gradient component =       8.947E-02
 RMS gradient           =       4.538E-02
 Gradient time:  CPU 24.28 s  wall 6.18 s
 Geometry Optimization Parameters
   NAtoms,    NIC,     NZ,  NCons,   NDum,   NFix, NCnnct, MaxDiis
        6      37       0       0       0       0       0       0

 Cartesian Hessian Update
 Hessian Updated using BFGS Update


** GEOMETRY OPTIMIZATION IN DELOCALIZED INTERNAL COORDINATES **
   Searching for a Minimum

   Optimization Cycle:  11

                       Coordinates (Angstroms)
     ATOM                X               Y               Z
      1  Cl        1.4427861610    1.8091738317    0.0000000000
      2  Br       -2.0963355261    1.3049557385    0.0000000000
      3  I         2.1994813770   -0.8336808313    0.0000000000
      4  Br       -1.6687840796   -1.3789697032    0.0000000000
      5  C         0.6207326386    0.3549902534    0.0000000000
      6  C        -0.7214267961    0.1468901327    0.0000000000
   Point Group: cs    Number of degrees of freedom:     9


   Energy is -12604.146573263

 Hessian Updated using BFGS Update

  9 Hessian modes will be used to form the next step
  Hessian Eigenvalues:
     0.112225    0.248823    0.250066    0.310692    0.330428    0.501628
     0.922957    1.029591    1.121620

 Minimum Search - Taking Simple RFO Step
 Searching for Lamda that Minimizes Along All modes
 Value Taken    Lamda =  -0.06330343
 Calculated Step too Large.  Step scaled by  0.514290
 Step Taken.  Stepsize is  0.300000

                             Maximum     Tolerance    Cnvgd?
         Gradient           0.092942      0.000300      NO
         Displacement       0.282946      0.001200      NO
         Energy change     -0.040740      0.000001      NO


 New Cartesian Coordinates Obtained by Inverse Iteration

 Displacement from previous Coordinates is:  0.201062
 ----------------------------------------------------------------
             Standard Nuclear Orientation (Angstroms)
    I     Atom           X                Y                Z
 ----------------------------------------------------------------
    1      Cl      1.4100027096     1.8533873327     0.0000000000
    2      Br     -2.0871910007     1.3549429082     0.0000000000
    3      I       2.1932870366    -0.8865957934     0.0000000000
    4      Br     -1.6408298458    -1.4242482958     0.0000000000
    5      C       0.6179432179     0.3576927432     0.0000000000
    6      C      -0.7167583428     0.1481805269     0.0000000000
 ----------------------------------------------------------------
 Molecular Point Group                 Cs    NOp =  2
 Largest Abelian Subgroup              Cs    NOp =  2
 Nuclear Repulsion Energy =  1416.8137680736 hartrees
 There are       76 alpha and       76 beta electrons
 Applying Cartesian multipole field
    Component          Value
    ---------          -----
     (2,0,0)        1.00000E-11
     (0,2,0)        2.00000E-11
     (0,0,2)       -3.00000E-11
 Nucleus-field energy     =     0.0000000362 hartrees
 Requested basis set is 6-311++G(d,p)
 There are 87 shells and 232 basis functions
 A cutoff of  1.0D-11 yielded   2764 shell pairs
 There are     21449 function pairs (     24064 Cartesian)
 Smallest overlap matrix eigenvalue = 1.60E-05
 Guess MOs from SCF MO coefficient file

 -----------------------------------------------------------------------
  General SCF calculation program by
  Eric Jon Sundstrom, Paul Horn, Yuezhi Mao, Dmitri Zuev, Alec White,
  David Stuck, Shaama M.S., Shane Yost, Joonho Lee, David Small,
  Daniel Levine, Susi Lehtola, Hugh Burton, Evgeny Epifanovsky
 -----------------------------------------------------------------------
 Exchange:     0.2000 Hartree-Fock + 0.0800 Slater + 0.7200 B88
 Correlation:  0.1900 VWN1RPA + 0.8100 LYP
 Using SG-1 standard quadrature grid
 using 4 threads for integral computing
 -------------------------------------------------------
 OpenMP Integral computing Module                
 Release: version 2.0, May 2017, Q-Chem Inc. Pleasanton 
 -------------------------------------------------------
 -------------------------------------------------------
 OpenMP BLAS3 based DFT computing Module                
 Release: version 1.0, May 2013, Q-Chem Inc. Pittsburgh 
 -------------------------------------------------------
 A restricted SCF calculation will be
 performed using DIIS
 SCF converges when DIIS error is below 1.0e-08
 ---------------------------------------
  Cycle       Energy         DIIS error
 ---------------------------------------
    1  -12604.1717665679      5.32e-04  
    2  -12604.1737199191      2.88e-04  
    3  -12604.1735785859      3.14e-04  
    4  -12604.1742436194      5.88e-05  
    5  -12604.1742688266      6.32e-06  
    6  -12604.1742691100      1.75e-06  
    7  -12604.1742691197      5.73e-07  
    8  -12604.1742691209      1.53e-07  
    9  -12604.1742691212      2.46e-08  
   10  -12604.1742691212      2.07e-08  
   11  -12604.1742691215      5.96e-09  Convergence criterion met
 ---------------------------------------
 SCF time:   CPU 76.62s  wall 21.00s 
 SCF   energy in the final basis set =   -12604.1742691215
 Total energy in the final basis set =   -12604.1742691215

 --------------------------------------------------------------
             Orbital Energies (a.u.) and Symmetries
 --------------------------------------------------------------

 Alpha MOs, Restricted
 -- Occupied --                  
******* -482.86 -482.86 -176.32 -165.73 -165.73 -165.73 -101.58
  1 A'    2 A'    3 A'    4 A'    5 A'    1 A"    6 A'    7 A'                 
-62.514 -62.513 -56.334 -56.334 -56.330 -56.330 -56.330 -56.329
  8 A'    9 A'   10 A'   11 A'    2 A"    3 A"   12 A'   13 A'                 
-35.820 -31.314 -31.308 -31.307 -22.964 -22.963 -22.963 -22.958
 14 A'   15 A'    4 A"   16 A'   17 A'    5 A"   18 A'   19 A'                 
-22.958 -10.301 -10.297  -9.501  -8.723  -8.723  -7.266  -7.255
  6 A"   20 A'   21 A'   22 A'   23 A'   24 A'   25 A'    7 A"                 
 -7.254  -6.556  -6.555  -6.542  -6.541  -6.541  -6.540  -6.371
 26 A'   27 A'   28 A'    8 A"    9 A"   29 A'   30 A'   31 A'                 
 -4.784  -4.768  -4.768  -2.666  -2.666  -2.663  -2.662  -2.662
 32 A'   10 A"   33 A'   34 A'   35 A'   11 A"   12 A"   36 A'                 
 -2.662  -2.651  -2.651  -2.650  -2.650  -2.051  -2.045  -2.045
 37 A'   38 A'   13 A"   14 A"   39 A'   40 A'   15 A"   41 A'                 
 -2.031  -2.031  -0.943  -0.898  -0.803  -0.758  -0.689  -0.554
 16 A"   42 A'   43 A'   44 A'   45 A'   46 A'   47 A'   48 A'                 
 -0.508  -0.476  -0.442  -0.406  -0.379  -0.358  -0.355  -0.316
 49 A'   50 A'   17 A"   51 A'   18 A"   52 A'   53 A'   19 A"                 
 -0.303  -0.287  -0.265  -0.255
 20 A"   54 A'   55 A'   21 A"                                                 
 -- Virtual --                   
 -0.066  -0.056  -0.038  -0.027  -0.000   0.028   0.037   0.045
 56 A'   22 A"   57 A'   58 A'   59 A'   60 A'   61 A'   23 A"                 
  0.047   0.061   0.069   0.071   0.082   0.096   0.100   0.105
 62 A'   63 A'   64 A'   24 A"   25 A"   65 A'   66 A'   67 A'                 
  0.113   0.114   0.124   0.147   0.155   0.164   0.173   0.181
 26 A"   68 A'   69 A'   27 A"   70 A'   71 A'   72 A'   73 A'                 
  0.206   0.230   0.245   0.268   0.290   0.356   0.376   0.376
 74 A'   75 A'   28 A"   76 A'   77 A'   78 A'   29 A"   79 A'                 
  0.395   0.406   0.412   0.418   0.419   0.424   0.441   0.457
 30 A"   80 A'   81 A'   31 A"   82 A'   32 A"   83 A'   84 A'                 
  0.459   0.469   0.493   0.497   0.507   0.509   0.522   0.523
 33 A"   85 A'   86 A'   34 A"   35 A"   87 A'   36 A"   88 A'                 
  0.575   0.591   0.596   0.630   0.650   0.668   0.695   0.697
 37 A"   89 A'   38 A"   90 A'   91 A'   92 A'   93 A'   39 A"                 
  0.731   0.743   0.773   0.834   0.850   0.876   0.893   0.913
 94 A'   95 A'   96 A'   40 A"   97 A'   98 A'   41 A"   99 A'                 
  0.929   0.980   1.002   1.055   1.148   1.205   1.238   1.283
100 A'  101 A'  102 A'  103 A'  104 A'   42 A"  105 A'   43 A"                 
  1.337   1.397   1.443   1.485   1.566   1.657   1.717   1.833
 44 A"  106 A'  107 A'  108 A'   45 A"  109 A'  110 A'  111 A'                 
  1.864   2.001   2.005   2.058   2.070   2.108   2.168   2.216
 46 A"   47 A"   48 A"  112 A'  113 A'  114 A'  115 A'  116 A'                 
  2.244   2.273   2.340   2.503   2.624   2.825   2.828   3.006
 49 A"  117 A'  118 A'  119 A'   50 A"  120 A'   51 A"  121 A'                 
  3.156   3.433   3.949   3.961   3.974   3.986   3.995   4.009
122 A'  123 A'   52 A"   53 A"  124 A'  125 A'   54 A"   55 A"                 
  4.011   4.047   4.098   4.102   4.196   4.208   4.236   4.344
126 A'   56 A"  127 A'   57 A"  128 A'  129 A'  130 A'  131 A'                 
  4.373   4.471   6.002   6.062   6.123   6.649   6.720   7.534
132 A'  133 A'   58 A"  134 A'  135 A'  136 A'  137 A'   59 A"                 
  7.545   7.577   7.611   7.635   7.747   9.741  23.244  24.010
 60 A"  138 A'  139 A'  140 A'  141 A'  142 A'  143 A'  144 A'                 
 25.797  25.993  26.377  27.885  28.341  28.385  28.408  28.521
 61 A"  145 A'  146 A'  147 A'   62 A"  148 A'  149 A'   63 A"                 
 28.537  28.550  28.598  28.695  47.917  47.976 127.882 127.917
150 A'   64 A"  151 A'  152 A'  153 A'  154 A'   65 A"  155 A'                 
127.952 151.676 215.729 289.734 289.742 289.795 289.824 289.837
156 A'  157 A'  158 A'   66 A"   67 A"  159 A'  160 A'  161 A'                 
289.9611020.7111020.7901901.840
162 A'  163 A'  164 A'  165 A'                                                 

 Beta MOs, Restricted
 -- Occupied --                  
******* -482.86 -482.86 -176.32 -165.73 -165.73 -165.73 -101.58
  1 A'    2 A'    3 A'    4 A'    5 A'    1 A"    6 A'    7 A'                 
-62.514 -62.513 -56.334 -56.334 -56.330 -56.330 -56.330 -56.329
  8 A'    9 A'   10 A'   11 A'    2 A"    3 A"   12 A'   13 A'                 
-35.820 -31.314 -31.308 -31.307 -22.964 -22.963 -22.963 -22.958
 14 A'   15 A'    4 A"   16 A'   17 A'    5 A"   18 A'   19 A'                 
-22.958 -10.301 -10.297  -9.501  -8.723  -8.723  -7.266  -7.255
  6 A"   20 A'   21 A'   22 A'   23 A'   24 A'   25 A'    7 A"                 
 -7.254  -6.556  -6.555  -6.542  -6.541  -6.541  -6.540  -6.371
 26 A'   27 A'   28 A'    8 A"    9 A"   29 A'   30 A'   31 A'                 
 -4.784  -4.768  -4.768  -2.666  -2.666  -2.663  -2.662  -2.662
 32 A'   10 A"   33 A'   34 A'   35 A'   11 A"   12 A"   36 A'                 
 -2.662  -2.651  -2.651  -2.650  -2.650  -2.051  -2.045  -2.045
 37 A'   38 A'   13 A"   14 A"   39 A'   40 A'   15 A"   41 A'                 
 -2.031  -2.031  -0.943  -0.898  -0.803  -0.758  -0.689  -0.554
 16 A"   42 A'   43 A'   44 A'   45 A'   46 A'   47 A'   48 A'                 
 -0.508  -0.476  -0.442  -0.406  -0.379  -0.358  -0.355  -0.316
 49 A'   50 A'   17 A"   51 A'   18 A"   52 A'   53 A'   19 A"                 
 -0.303  -0.287  -0.265  -0.255
 20 A"   54 A'   55 A'   21 A"                                                 
 -- Virtual --                   
 -0.066  -0.056  -0.038  -0.027  -0.000   0.028   0.037   0.045
 56 A'   22 A"   57 A'   58 A'   59 A'   60 A'   61 A'   23 A"                 
  0.047   0.061   0.069   0.071   0.082   0.096   0.100   0.105
 62 A'   63 A'   64 A'   24 A"   25 A"   65 A'   66 A'   67 A'                 
  0.113   0.114   0.124   0.147   0.155   0.164   0.173   0.181
 26 A"   68 A'   69 A'   27 A"   70 A'   71 A'   72 A'   73 A'                 
  0.206   0.230   0.245   0.268   0.290   0.356   0.376   0.376
 74 A'   75 A'   28 A"   76 A'   77 A'   78 A'   29 A"   79 A'                 
  0.395   0.406   0.412   0.418   0.419   0.424   0.441   0.457
 30 A"   80 A'   81 A'   31 A"   82 A'   32 A"   83 A'   84 A'                 
  0.459   0.469   0.493   0.497   0.507   0.509   0.522   0.523
 33 A"   85 A'   86 A'   34 A"   35 A"   87 A'   36 A"   88 A'                 
  0.575   0.591   0.596   0.630   0.650   0.668   0.695   0.697
 37 A"   89 A'   38 A"   90 A'   91 A'   92 A'   93 A'   39 A"                 
  0.731   0.743   0.773   0.834   0.850   0.876   0.893   0.913
 94 A'   95 A'   96 A'   40 A"   97 A'   98 A'   41 A"   99 A'                 
  0.929   0.980   1.002   1.055   1.148   1.205   1.238   1.283
100 A'  101 A'  102 A'  103 A'  104 A'   42 A"  105 A'   43 A"                 
  1.337   1.397   1.443   1.485   1.566   1.657   1.717   1.833
 44 A"  106 A'  107 A'  108 A'   45 A"  109 A'  110 A'  111 A'                 
  1.864   2.001   2.005   2.058   2.070   2.108   2.168   2.216
 46 A"   47 A"   48 A"  112 A'  113 A'  114 A'  115 A'  116 A'                 
  2.244   2.273   2.340   2.503   2.624   2.825   2.828   3.006
 49 A"  117 A'  118 A'  119 A'   50 A"  120 A'   51 A"  121 A'                 
  3.156   3.433   3.949   3.961   3.974   3.986   3.995   4.009
122 A'  123 A'   52 A"   53 A"  124 A'  125 A'   54 A"   55 A"                 
  4.011   4.047   4.098   4.102   4.196   4.208   4.236   4.344
126 A'   56 A"  127 A'   57 A"  128 A'  129 A'  130 A'  131 A'                 
  4.373   4.471   6.002   6.062   6.123   6.649   6.720   7.534
132 A'  133 A'   58 A"  134 A'  135 A'  136 A'  137 A'   59 A"                 
  7.545   7.577   7.611   7.635   7.747   9.741  23.244  24.010
 60 A"  138 A'  139 A'  140 A'  141 A'  142 A'  143 A'  144 A'                 
 25.797  25.993  26.377  27.885  28.341  28.385  28.408  28.521
 61 A"  145 A'  146 A'  147 A'   62 A"  148 A'  149 A'   63 A"                 
 28.537  28.550  28.598  28.695  47.917  47.976 127.882 127.917
150 A'   64 A"  151 A'  152 A'  153 A'  154 A'   65 A"  155 A'                 
127.952 151.676 215.729 289.734 289.742 289.795 289.824 289.837
156 A'  157 A'  158 A'   66 A"   67 A"  159 A'  160 A'  161 A'                 
289.9611020.7111020.7901901.840
162 A'  163 A'  164 A'  165 A'                                                 
 --------------------------------------------------------------

          Ground-State Mulliken Net Atomic Charges

     Atom                 Charge (a.u.)
  ----------------------------------------
      1 Cl                    0.436404
      2 Br                   -0.099049
      3 I                     0.176059
      4 Br                   -0.075402
      5 C                    -0.324796
      6 C                    -0.113217
  ----------------------------------------
  Sum of atomic charges =     0.000000

 -----------------------------------------------------------------
                    Cartesian Multipole Moments
 -----------------------------------------------------------------
    Charge (ESU x 10^10)
                 0.0000
    Dipole Moment (Debye)
         X       0.0757      Y      -0.2551      Z      -0.0000
       Tot       0.2661
    Quadrupole Moments (Debye-Ang)
        XX     -83.2702     XY      -0.8029     YY     -87.9068
        XZ      -0.0000     YZ       0.0000     ZZ     -89.7298
    Octopole Moments (Debye-Ang^2)
       XXX     -29.4060    XXY      -4.4256    XYY     -12.6551
       YYY      -0.4593    XXZ      -0.0000    XYZ       0.0000
       YYZ      -0.0000    XZZ     -11.4882    YZZ       0.5546
       ZZZ      -0.0000
    Hexadecapole Moments (Debye-Ang^3)
      XXXX   -1771.6962   XXXY      51.0668   XXYY    -413.6629
      XYYY     104.0837   YYYY    -908.9026   XXXZ      -0.0000
      XXYZ       0.0000   XYYZ       0.0000   YYYZ      -0.0000
      XXZZ    -336.5383   XYZZ      31.3430   YYZZ    -178.5691
      XZZZ      -0.0000   YZZZ      -0.0000   ZZZZ    -113.4560
 -----------------------------------------------------------------
 Calculating analytic gradient of the SCF energy
 Gradient of SCF Energy
            1           2           3           4           5           6
    1   0.0156167   0.0144720  -0.0213178  -0.0062921   0.0282423  -0.0307211
    2  -0.0577503  -0.0608830   0.0608123   0.0617674  -0.0005016  -0.0034448
    3   0.0000000   0.0000000  -0.0000000   0.0000000  -0.0000000   0.0000000
 Max gradient component =       6.177E-02
 RMS gradient           =       3.096E-02
 Gradient time:  CPU 24.04 s  wall 6.12 s
 Geometry Optimization Parameters
   NAtoms,    NIC,     NZ,  NCons,   NDum,   NFix, NCnnct, MaxDiis
        6      37       0       0       0       0       0       0

 Cartesian Hessian Update
 Hessian Updated using BFGS Update


** GEOMETRY OPTIMIZATION IN DELOCALIZED INTERNAL COORDINATES **
   Searching for a Minimum

   Optimization Cycle:  12

                       Coordinates (Angstroms)
     ATOM                X               Y               Z
      1  Cl        1.4100027096    1.8533873327    0.0000000000
      2  Br       -2.0871910007    1.3549429082    0.0000000000
      3  I         2.1932870366   -0.8865957934    0.0000000000
      4  Br       -1.6408298458   -1.4242482958    0.0000000000
      5  C         0.6179432179    0.3576927432    0.0000000000
      6  C        -0.7167583428    0.1481805269    0.0000000000
   Point Group: cs    Number of degrees of freedom:     9


   Energy is -12604.174269121

 Hessian Updated using BFGS Update

  9 Hessian modes will be used to form the next step
  Hessian Eigenvalues:
     0.097852    0.248309    0.250070    0.310443    0.313277    0.517843
     0.922951    1.029602    1.121798

 Minimum Search - Taking Simple RFO Step
 Searching for Lamda that Minimizes Along All modes
 Value Taken    Lamda =  -0.04192207
 Calculated Step too Large.  Step scaled by  0.556443
 Step Taken.  Stepsize is  0.300000

                             Maximum     Tolerance    Cnvgd?
         Gradient           0.067177      0.000300      NO
         Displacement       0.281355      0.001200      NO
         Energy change     -0.027696      0.000001      NO


 New Cartesian Coordinates Obtained by Inverse Iteration

 Displacement from previous Coordinates is:  0.227641
 ----------------------------------------------------------------
             Standard Nuclear Orientation (Angstroms)
    I     Atom           X                Y                Z
 ----------------------------------------------------------------
    1      Cl      1.3714882203     1.8964609426     0.0000000000
    2      Br     -2.0705914095     1.4035826587     0.0000000000
    3      I       2.1663845851    -0.9448984886     0.0000000000
    4      Br     -1.5937470673    -1.4689423453     0.0000000000
    5      C       0.6110259697     0.3652708880     0.0000000000
    6      C      -0.7081065236     0.1518857664     0.0000000000
 ----------------------------------------------------------------
 Molecular Point Group                 Cs    NOp =  2
 Largest Abelian Subgroup              Cs    NOp =  2
 Nuclear Repulsion Energy =  1406.9428938595 hartrees
 There are       76 alpha and       76 beta electrons
 Applying Cartesian multipole field
    Component          Value
    ---------          -----
     (2,0,0)        1.00000E-11
     (0,2,0)        2.00000E-11
     (0,0,2)       -3.00000E-11
 Nucleus-field energy     =     0.0000000369 hartrees
 Requested basis set is 6-311++G(d,p)
 There are 87 shells and 232 basis functions
 A cutoff of  1.0D-11 yielded   2758 shell pairs
 There are     21449 function pairs (     24078 Cartesian)
 Smallest overlap matrix eigenvalue = 1.71E-05
 Guess MOs from SCF MO coefficient file

 -----------------------------------------------------------------------
  General SCF calculation program by
  Eric Jon Sundstrom, Paul Horn, Yuezhi Mao, Dmitri Zuev, Alec White,
  David Stuck, Shaama M.S., Shane Yost, Joonho Lee, David Small,
  Daniel Levine, Susi Lehtola, Hugh Burton, Evgeny Epifanovsky
 -----------------------------------------------------------------------
 Exchange:     0.2000 Hartree-Fock + 0.0800 Slater + 0.7200 B88
 Correlation:  0.1900 VWN1RPA + 0.8100 LYP
 Using SG-1 standard quadrature grid
 using 4 threads for integral computing
 -------------------------------------------------------
 OpenMP Integral computing Module                
 Release: version 2.0, May 2017, Q-Chem Inc. Pleasanton 
 -------------------------------------------------------
 -------------------------------------------------------
 OpenMP BLAS3 based DFT computing Module                
 Release: version 1.0, May 2013, Q-Chem Inc. Pittsburgh 
 -------------------------------------------------------
 A restricted SCF calculation will be
 performed using DIIS
 SCF converges when DIIS error is below 1.0e-08
 ---------------------------------------
  Cycle       Energy         DIIS error
 ---------------------------------------
    1  -12604.1911848220      5.28e-04  
    2  -12604.1933427715      2.16e-04  
    3  -12604.1932154159      2.50e-04  
    4  -12604.1936195197      6.83e-05  
    5  -12604.1936534277      6.81e-06  
    6  -12604.1936537539      1.89e-06  
    7  -12604.1936537638      9.42e-07  
    8  -12604.1936537671      5.03e-07  
    9  -12604.1936537691      8.32e-08  
   10  -12604.1936537689      1.68e-08  
   11  -12604.1936537687      4.08e-09  Convergence criterion met
 ---------------------------------------
 SCF time:   CPU 76.16s  wall 20.00s 
 SCF   energy in the final basis set =   -12604.1936537687
 Total energy in the final basis set =   -12604.1936537687

 --------------------------------------------------------------
             Orbital Energies (a.u.) and Symmetries
 --------------------------------------------------------------

 Alpha MOs, Restricted
 -- Occupied --                  
******* -482.86 -482.86 -176.32 -165.73 -165.73 -165.73 -101.58
  1 A'    2 A'    3 A'    4 A'    5 A'    1 A"    6 A'    7 A'                 
-62.514 -62.514 -56.335 -56.334 -56.331 -56.330 -56.330 -56.330
  8 A'    9 A'   10 A'   11 A'    2 A"   12 A'    3 A"   13 A'                 
-35.822 -31.315 -31.309 -31.308 -22.965 -22.964 -22.964 -22.959
 14 A'   15 A'    4 A"   16 A'   17 A'    5 A"   18 A'   19 A'                 
-22.959 -10.302 -10.298  -9.500  -8.724  -8.723  -7.266  -7.255
  6 A"   20 A'   21 A'   22 A'   23 A'   24 A'   25 A'    7 A"                 
 -7.254  -6.556  -6.555  -6.542  -6.541  -6.541  -6.540  -6.372
 26 A'   27 A'   28 A'    8 A"    9 A"   29 A'   30 A'   31 A'                 
 -4.785  -4.769  -4.768  -2.667  -2.666  -2.663  -2.662  -2.662
 32 A'   10 A"   33 A'   34 A'   35 A'   11 A"   36 A'   12 A"                 
 -2.661  -2.651  -2.651  -2.650  -2.650  -2.051  -2.046  -2.045
 37 A'   38 A'   13 A"   14 A"   39 A'   40 A'   15 A"   41 A'                 
 -2.032  -2.032  -0.937  -0.887  -0.804  -0.760  -0.687  -0.552
 16 A"   42 A'   43 A'   44 A'   45 A'   46 A'   47 A'   48 A'                 
 -0.505  -0.477  -0.439  -0.404  -0.373  -0.354  -0.349  -0.318
 49 A'   50 A'   17 A"   51 A'   18 A"   52 A'   53 A'   19 A"                 
 -0.304  -0.295  -0.271  -0.258
 20 A"   54 A'   55 A'   21 A"                                                 
 -- Virtual --                   
 -0.072  -0.053  -0.043  -0.033  -0.000   0.028   0.036   0.045
 56 A'   22 A"   57 A'   58 A'   59 A'   60 A'   61 A'   23 A"                 
  0.047   0.062   0.069   0.071   0.082   0.097   0.100   0.106
 62 A'   63 A'   64 A'   24 A"   25 A"   65 A'   66 A'   67 A'                 
  0.114   0.114   0.123   0.145   0.153   0.166   0.174   0.184
 26 A"   68 A'   69 A'   27 A"   70 A'   71 A'   72 A'   73 A'                 
  0.202   0.231   0.245   0.262   0.294   0.354   0.372   0.379
 74 A'   75 A'   28 A"   76 A'   77 A'   78 A'   79 A'   29 A"                 
  0.392   0.400   0.408   0.418   0.420   0.425   0.435   0.457
 30 A"   80 A'   81 A'   31 A"   82 A'   32 A"   83 A'   84 A'                 
  0.458   0.465   0.491   0.502   0.509   0.522   0.522   0.528
 33 A"   85 A'   86 A'   34 A"   35 A"   87 A'   36 A"   88 A'                 
  0.576   0.583   0.600   0.635   0.646   0.658   0.697   0.703
 37 A"   38 A"   89 A'   90 A'   91 A'   92 A'   93 A'   39 A"                 
  0.723   0.742   0.776   0.834   0.839   0.876   0.894   0.904
 94 A'   95 A'   96 A'   40 A"   97 A'   98 A'   41 A"   99 A'                 
  0.915   0.974   1.005   1.047   1.145   1.199   1.229   1.275
100 A'  101 A'  102 A'  103 A'  104 A'   42 A"  105 A'   43 A"                 
  1.336   1.397   1.437   1.492   1.566   1.651   1.708   1.842
 44 A"  106 A'  107 A'  108 A'   45 A"  109 A'  110 A'  111 A'                 
  1.873   2.000   2.004   2.046   2.092   2.118   2.178   2.201
 46 A"   47 A"   48 A"  112 A'  113 A'  114 A'  115 A'  116 A'                 
  2.244   2.259   2.342   2.501   2.625   2.821   2.829   3.012
 49 A"  117 A'  118 A'  119 A'   50 A"  120 A'   51 A"  121 A'                 
  3.164   3.401   3.948   3.967   3.974   3.989   3.991   4.006
122 A'  123 A'   52 A"   53 A"  124 A'  125 A'   54 A"   55 A"                 
  4.011   4.038   4.097   4.101   4.177   4.208   4.231   4.352
126 A'   56 A"  127 A'   57 A"  128 A'  129 A'  130 A'  131 A'                 
  4.374   4.458   6.001   6.060   6.110   6.623   6.715   7.535
132 A'  133 A'   58 A"  134 A'  135 A'  136 A'  137 A'   59 A"                 
  7.543   7.604   7.610   7.620   7.729   9.734  23.231  24.063
 60 A"  138 A'  139 A'  140 A'  141 A'  142 A'  143 A'  144 A'                 
 25.796  25.991  26.381  27.874  28.339  28.383  28.400  28.520
 61 A"  145 A'  146 A'  147 A'   62 A"  148 A'  149 A'   63 A"                 
 28.535  28.548  28.597  28.691  47.897  47.972 127.881 127.916
150 A'   64 A"  151 A'  152 A'  153 A'  154 A'   65 A"  155 A'                 
127.945 151.667 215.721 289.734 289.739 289.806 289.810 289.848
156 A'  157 A'  158 A'   66 A"   67 A"  159 A'  160 A'  161 A'                 
289.9431020.6861020.7851901.830
162 A'  163 A'  164 A'  165 A'                                                 

 Beta MOs, Restricted
 -- Occupied --                  
******* -482.86 -482.86 -176.32 -165.73 -165.73 -165.73 -101.58
  1 A'    2 A'    3 A'    4 A'    5 A'    1 A"    6 A'    7 A'                 
-62.514 -62.514 -56.335 -56.334 -56.331 -56.330 -56.330 -56.330
  8 A'    9 A'   10 A'   11 A'    2 A"   12 A'    3 A"   13 A'                 
-35.822 -31.315 -31.309 -31.308 -22.965 -22.964 -22.964 -22.959
 14 A'   15 A'    4 A"   16 A'   17 A'    5 A"   18 A'   19 A'                 
-22.959 -10.302 -10.298  -9.500  -8.724  -8.723  -7.266  -7.255
  6 A"   20 A'   21 A'   22 A'   23 A'   24 A'   25 A'    7 A"                 
 -7.254  -6.556  -6.555  -6.542  -6.541  -6.541  -6.540  -6.372
 26 A'   27 A'   28 A'    8 A"    9 A"   29 A'   30 A'   31 A'                 
 -4.785  -4.769  -4.768  -2.667  -2.666  -2.663  -2.662  -2.662
 32 A'   10 A"   33 A'   34 A'   35 A'   11 A"   36 A'   12 A"                 
 -2.661  -2.651  -2.651  -2.650  -2.650  -2.051  -2.046  -2.045
 37 A'   38 A'   13 A"   14 A"   39 A'   40 A'   15 A"   41 A'                 
 -2.032  -2.032  -0.937  -0.887  -0.804  -0.760  -0.687  -0.552
 16 A"   42 A'   43 A'   44 A'   45 A'   46 A'   47 A'   48 A'                 
 -0.505  -0.477  -0.439  -0.404  -0.373  -0.354  -0.349  -0.318
 49 A'   50 A'   17 A"   51 A'   18 A"   52 A'   53 A'   19 A"                 
 -0.304  -0.295  -0.271  -0.258
 20 A"   54 A'   55 A'   21 A"                                                 
 -- Virtual --                   
 -0.072  -0.053  -0.043  -0.033  -0.000   0.028   0.036   0.045
 56 A'   22 A"   57 A'   58 A'   59 A'   60 A'   61 A'   23 A"                 
  0.047   0.062   0.069   0.071   0.082   0.097   0.100   0.106
 62 A'   63 A'   64 A'   24 A"   25 A"   65 A'   66 A'   67 A'                 
  0.114   0.114   0.123   0.145   0.153   0.166   0.174   0.184
 26 A"   68 A'   69 A'   27 A"   70 A'   71 A'   72 A'   73 A'                 
  0.202   0.231   0.245   0.262   0.294   0.354   0.372   0.379
 74 A'   75 A'   28 A"   76 A'   77 A'   78 A'   79 A'   29 A"                 
  0.392   0.400   0.408   0.418   0.420   0.425   0.435   0.457
 30 A"   80 A'   81 A'   31 A"   82 A'   32 A"   83 A'   84 A'                 
  0.458   0.465   0.491   0.502   0.509   0.522   0.522   0.528
 33 A"   85 A'   86 A'   34 A"   35 A"   87 A'   36 A"   88 A'                 
  0.576   0.583   0.600   0.635   0.646   0.658   0.697   0.703
 37 A"   38 A"   89 A'   90 A'   91 A'   92 A'   93 A'   39 A"                 
  0.723   0.742   0.776   0.834   0.839   0.876   0.894   0.904
 94 A'   95 A'   96 A'   40 A"   97 A'   98 A'   41 A"   99 A'                 
  0.915   0.974   1.005   1.047   1.145   1.199   1.229   1.275
100 A'  101 A'  102 A'  103 A'  104 A'   42 A"  105 A'   43 A"                 
  1.336   1.397   1.437   1.492   1.566   1.651   1.708   1.842
 44 A"  106 A'  107 A'  108 A'   45 A"  109 A'  110 A'  111 A'                 
  1.873   2.000   2.004   2.046   2.092   2.118   2.178   2.201
 46 A"   47 A"   48 A"  112 A'  113 A'  114 A'  115 A'  116 A'                 
  2.244   2.259   2.342   2.501   2.625   2.821   2.829   3.012
 49 A"  117 A'  118 A'  119 A'   50 A"  120 A'   51 A"  121 A'                 
  3.164   3.401   3.948   3.967   3.974   3.989   3.991   4.006
122 A'  123 A'   52 A"   53 A"  124 A'  125 A'   54 A"   55 A"                 
  4.011   4.038   4.097   4.101   4.177   4.208   4.231   4.352
126 A'   56 A"  127 A'   57 A"  128 A'  129 A'  130 A'  131 A'                 
  4.374   4.458   6.001   6.060   6.110   6.623   6.715   7.535
132 A'  133 A'   58 A"  134 A'  135 A'  136 A'  137 A'   59 A"                 
  7.543   7.604   7.610   7.620   7.729   9.734  23.231  24.063
 60 A"  138 A'  139 A'  140 A'  141 A'  142 A'  143 A'  144 A'                 
 25.796  25.991  26.381  27.874  28.339  28.383  28.400  28.520
 61 A"  145 A'  146 A'  147 A'   62 A"  148 A'  149 A'   63 A"                 
 28.535  28.548  28.597  28.691  47.897  47.972 127.881 127.916
150 A'   64 A"  151 A'  152 A'  153 A'  154 A'   65 A"  155 A'                 
127.945 151.667 215.721 289.734 289.739 289.806 289.810 289.848
156 A'  157 A'  158 A'   66 A"   67 A"  159 A'  160 A'  161 A'                 
289.9431020.6861020.7851901.830
162 A'  163 A'  164 A'  165 A'                                                 
 --------------------------------------------------------------

          Ground-State Mulliken Net Atomic Charges

     Atom                 Charge (a.u.)
  ----------------------------------------
      1 Cl                    0.435652
      2 Br                   -0.101535
      3 I                     0.178520
      4 Br                   -0.078584
      5 C                    -0.336251
      6 C                    -0.097802
  ----------------------------------------
  Sum of atomic charges =     0.000000

 -----------------------------------------------------------------
                    Cartesian Multipole Moments
 -----------------------------------------------------------------
    Charge (ESU x 10^10)
                 0.0000
    Dipole Moment (Debye)
         X       0.1146      Y      -0.3480      Z      -0.0000
       Tot       0.3663
    Quadrupole Moments (Debye-Ang)
        XX     -83.9449     XY      -1.2578     YY     -87.0519
        XZ       0.0000     YZ       0.0000     ZZ     -89.8842
    Octopole Moments (Debye-Ang^2)
       XXX     -28.9467    XXY      -3.9214    XYY     -12.4802
       YYY       1.9226    XXZ      -0.0000    XYZ       0.0000
       YYZ      -0.0000    XZZ     -11.3420    YZZ       1.4491
       ZZZ      -0.0000
    Hexadecapole Moments (Debye-Ang^3)
      XXXX   -1733.5497   XXXY      60.0047   XXYY    -411.6913
      XYYY     113.8625   YYYY    -955.8559   XXXZ       0.0000
      XXYZ       0.0000   XYYZ       0.0000   YYYZ       0.0000
      XXZZ    -328.3539   XYZZ      35.5484   YYZZ    -188.4547
      XZZZ       0.0000   YZZZ       0.0000   ZZZZ    -113.8771
 -----------------------------------------------------------------
 Calculating analytic gradient of the SCF energy
 Gradient of SCF Energy
            1           2           3           4           5           6
    1   0.0125569   0.0075894  -0.0122033  -0.0063978   0.0057086  -0.0072539
    2  -0.0372309  -0.0408134   0.0415638   0.0402840  -0.0045968   0.0007933
    3  -0.0000000   0.0000000   0.0000000  -0.0000000  -0.0000000  -0.0000000
 Max gradient component =       4.156E-02
 RMS gradient           =       1.960E-02
 Gradient time:  CPU 23.89 s  wall 6.09 s
 Geometry Optimization Parameters
   NAtoms,    NIC,     NZ,  NCons,   NDum,   NFix, NCnnct, MaxDiis
        6      37       0       0       0       0       0       0

 Cartesian Hessian Update
 Hessian Updated using BFGS Update


** GEOMETRY OPTIMIZATION IN DELOCALIZED INTERNAL COORDINATES **
   Searching for a Minimum

   Optimization Cycle:  13

                       Coordinates (Angstroms)
     ATOM                X               Y               Z
      1  Cl        1.3714882203    1.8964609426    0.0000000000
      2  Br       -2.0705914095    1.4035826587    0.0000000000
      3  I         2.1663845851   -0.9448984886    0.0000000000
      4  Br       -1.5937470673   -1.4689423453    0.0000000000
      5  C         0.6110259697    0.3652708880    0.0000000000
      6  C        -0.7081065236    0.1518857664    0.0000000000
   Point Group: cs    Number of degrees of freedom:     9


   Energy is -12604.193653769

 Hessian Updated using BFGS Update

  9 Hessian modes will be used to form the next step
  Hessian Eigenvalues:
     0.075037    0.248690    0.250124    0.310689    0.337059    0.523816
     0.922913    1.029598    1.122032

 Minimum Search - Taking Simple RFO Step
 Searching for Lamda that Minimizes Along All modes
 Value Taken    Lamda =  -0.02598690
 Calculated Step too Large.  Step scaled by  0.594355
 Step Taken.  Stepsize is  0.300000

                             Maximum     Tolerance    Cnvgd?
         Gradient           0.048498      0.000300      NO
         Displacement       0.292678      0.001200      NO
         Energy change     -0.019385      0.000001      NO


 New Cartesian Coordinates Obtained by Inverse Iteration

 Displacement from previous Coordinates is:  0.220946
 ----------------------------------------------------------------
             Standard Nuclear Orientation (Angstroms)
    I     Atom           X                Y                Z
 ----------------------------------------------------------------
    1      Cl      1.3368040708     1.9406249579     0.0000000000
    2      Br     -2.0569061284     1.4515029486     0.0000000000
    3      I       2.1416035926    -1.0027226888     0.0000000000
    4      Br     -1.5500960319    -1.5142915602     0.0000000000
    5      C       0.6142463650     0.3753051847     0.0000000000
    6      C      -0.7091980934     0.1529405796     0.0000000000
 ----------------------------------------------------------------
 Molecular Point Group                 Cs    NOp =  2
 Largest Abelian Subgroup              Cs    NOp =  2
 Nuclear Repulsion Energy =  1396.7291497331 hartrees
 There are       76 alpha and       76 beta electrons
 Applying Cartesian multipole field
    Component          Value
    ---------          -----
     (2,0,0)        1.00000E-11
     (0,2,0)        2.00000E-11
     (0,0,2)       -3.00000E-11
 Nucleus-field energy     =     0.0000000377 hartrees
 Requested basis set is 6-311++G(d,p)
 There are 87 shells and 232 basis functions
 A cutoff of  1.0D-11 yielded   2746 shell pairs
 There are     21391 function pairs (     24012 Cartesian)
 Smallest overlap matrix eigenvalue = 2.03E-05
 Guess MOs from SCF MO coefficient file

 -----------------------------------------------------------------------
  General SCF calculation program by
  Eric Jon Sundstrom, Paul Horn, Yuezhi Mao, Dmitri Zuev, Alec White,
  David Stuck, Shaama M.S., Shane Yost, Joonho Lee, David Small,
  Daniel Levine, Susi Lehtola, Hugh Burton, Evgeny Epifanovsky
 -----------------------------------------------------------------------
 Exchange:     0.2000 Hartree-Fock + 0.0800 Slater + 0.7200 B88
 Correlation:  0.1900 VWN1RPA + 0.8100 LYP
 Using SG-1 standard quadrature grid
 using 4 threads for integral computing
 -------------------------------------------------------
 OpenMP Integral computing Module                
 Release: version 2.0, May 2017, Q-Chem Inc. Pleasanton 
 -------------------------------------------------------
 -------------------------------------------------------
 OpenMP BLAS3 based DFT computing Module                
 Release: version 1.0, May 2013, Q-Chem Inc. Pittsburgh 
 -------------------------------------------------------
 A restricted SCF calculation will be
 performed using DIIS
 SCF converges when DIIS error is below 1.0e-08
 ---------------------------------------
  Cycle       Energy         DIIS error
 ---------------------------------------
    1  -12604.2037665103      4.76e-04  
    2  -12604.2055226253      2.58e-04  
    3  -12604.2053654149      2.95e-04  
    4  -12604.2059605366      5.23e-05  
    5  -12604.2059813259      6.10e-06  
    6  -12604.2059815851      1.77e-06  
    7  -12604.2059815939      9.55e-07  
    8  -12604.2059815977      4.17e-07  
    9  -12604.2059815988      7.16e-08  
   10  -12604.2059815987      1.78e-08  
   11  -12604.2059815990      3.47e-09  Convergence criterion met
 ---------------------------------------
 SCF time:   CPU 75.49s  wall 20.00s 
 SCF   energy in the final basis set =   -12604.2059815990
 Total energy in the final basis set =   -12604.2059815990

 --------------------------------------------------------------
             Orbital Energies (a.u.) and Symmetries
 --------------------------------------------------------------

 Alpha MOs, Restricted
 -- Occupied --                  
******* -482.86 -482.86 -176.33 -165.73 -165.73 -165.73 -101.59
  1 A'    2 A'    3 A'    4 A'    5 A'    1 A"    6 A'    7 A'                 
-62.515 -62.514 -56.336 -56.335 -56.332 -56.331 -56.331 -56.330
  8 A'    9 A'   10 A'   11 A'    2 A"   12 A'    3 A"   13 A'                 
-35.822 -31.316 -31.310 -31.309 -22.966 -22.965 -22.965 -22.960
 14 A'   15 A'    4 A"   16 A'   17 A'    5 A"   18 A'   19 A'                 
-22.960 -10.304 -10.300  -9.501  -8.724  -8.723  -7.266  -7.256
  6 A"   20 A'   21 A'   22 A'   23 A'   24 A'   25 A'    7 A"                 
 -7.255  -6.557  -6.556  -6.542  -6.542  -6.541  -6.540  -6.372
 26 A'   27 A'   28 A'    8 A"   29 A'    9 A"   30 A'   31 A'                 
 -4.785  -4.770  -4.769  -2.667  -2.667  -2.663  -2.663  -2.662
 32 A'   10 A"   33 A'   34 A'   35 A'   11 A"   36 A'   12 A"                 
 -2.662  -2.651  -2.651  -2.650  -2.650  -2.052  -2.046  -2.046
 37 A'   13 A"   38 A'   14 A"   39 A'   40 A'   15 A"   41 A'                 
 -2.032  -2.032  -0.931  -0.879  -0.805  -0.758  -0.683  -0.550
 16 A"   42 A'   43 A'   44 A'   45 A'   46 A'   47 A'   48 A'                 
 -0.500  -0.476  -0.435  -0.403  -0.369  -0.352  -0.343  -0.319
 49 A'   50 A'   17 A"   51 A'   18 A"   52 A'   53 A'   19 A"                 
 -0.305  -0.302  -0.275  -0.258
 20 A"   54 A'   55 A'   21 A"                                                 
 -- Virtual --                   
 -0.075  -0.054  -0.050  -0.037   0.000   0.028   0.035   0.045
 56 A'   22 A"   57 A'   58 A'   59 A'   60 A'   61 A'   23 A"                 
  0.046   0.064   0.068   0.071   0.082   0.096   0.100   0.106
 62 A'   63 A'   64 A'   24 A"   25 A"   65 A'   66 A'   67 A'                 
  0.114   0.114   0.123   0.144   0.151   0.165   0.174   0.188
 68 A'   26 A"   69 A'   27 A"   70 A'   71 A'   72 A'   73 A'                 
  0.198   0.230   0.244   0.256   0.297   0.353   0.368   0.381
 74 A'   75 A'   28 A"   76 A'   77 A'   78 A'   79 A'   29 A"                 
  0.390   0.394   0.406   0.418   0.418   0.427   0.430   0.454
 30 A"   80 A'   81 A'   31 A"   82 A'   32 A"   83 A'   84 A'                 
  0.457   0.464   0.488   0.504   0.510   0.521   0.525   0.544
 33 A"   85 A'   86 A'   34 A"   35 A"   87 A'   36 A"   88 A'                 
  0.572   0.575   0.601   0.634   0.643   0.647   0.691   0.706
 37 A"   38 A"   89 A'   90 A'   91 A'   92 A'   93 A'   39 A"                 
  0.720   0.743   0.776   0.830   0.834   0.870   0.892   0.896
 94 A'   95 A'   96 A'   97 A'   40 A"   98 A'   41 A"   99 A'                 
  0.905   0.967   1.007   1.037   1.142   1.191   1.213   1.272
100 A'  101 A'  102 A'  103 A'  104 A'   42 A"  105 A'   43 A"                 
  1.334   1.398   1.431   1.504   1.561   1.639   1.696   1.843
 44 A"  106 A'  107 A'  108 A'   45 A"  109 A'  110 A'  111 A'                 
  1.872   1.999   2.000   2.024   2.095   2.124   2.176   2.196
 46 A"   47 A"   48 A"  112 A'  113 A'  114 A'  115 A'  116 A'                 
  2.238   2.243   2.340   2.497   2.624   2.818   2.824   3.011
117 A'   49 A"  118 A'  119 A'   50 A"  120 A'   51 A"  121 A'                 
  3.148   3.394   3.946   3.969   3.972   3.987   3.997   4.003
122 A'  123 A'   52 A"  124 A'   53 A"   54 A"  125 A'   55 A"                 
  4.013   4.031   4.095   4.098   4.145   4.215   4.230   4.360
126 A'   56 A"  127 A'   57 A"  128 A'  129 A'  130 A'  131 A'                 
  4.375   4.445   5.999   6.059   6.098   6.602   6.708   7.535
132 A'  133 A'   58 A"  134 A'  135 A'  136 A'  137 A'   59 A"                 
  7.541   7.603   7.606   7.636   7.710   9.728  23.226  24.036
 60 A"  138 A'  139 A'  140 A'  141 A'  142 A'  143 A'  144 A'                 
 25.795  25.982  26.380  27.865  28.338  28.382  28.392  28.519
 61 A"  145 A'  146 A'  147 A'   62 A"  148 A'  149 A'   63 A"                 
 28.533  28.545  28.595  28.687  47.880  47.967 127.879 127.915
150 A'   64 A"  151 A'  152 A'  153 A'  154 A'   65 A"  155 A'                 
127.939 151.658 215.714 289.732 289.736 289.789 289.809 289.870
156 A'  157 A'  158 A'   66 A"   67 A"  159 A'  160 A'  161 A'                 
289.9261020.6651020.7771901.822
162 A'  163 A'  164 A'  165 A'                                                 

 Beta MOs, Restricted
 -- Occupied --                  
******* -482.86 -482.86 -176.33 -165.73 -165.73 -165.73 -101.59
  1 A'    2 A'    3 A'    4 A'    5 A'    1 A"    6 A'    7 A'                 
-62.515 -62.514 -56.336 -56.335 -56.332 -56.331 -56.331 -56.330
  8 A'    9 A'   10 A'   11 A'    2 A"   12 A'    3 A"   13 A'                 
-35.822 -31.316 -31.310 -31.309 -22.966 -22.965 -22.965 -22.960
 14 A'   15 A'    4 A"   16 A'   17 A'    5 A"   18 A'   19 A'                 
-22.960 -10.304 -10.300  -9.501  -8.724  -8.723  -7.266  -7.256
  6 A"   20 A'   21 A'   22 A'   23 A'   24 A'   25 A'    7 A"                 
 -7.255  -6.557  -6.556  -6.542  -6.542  -6.541  -6.540  -6.372
 26 A'   27 A'   28 A'    8 A"   29 A'    9 A"   30 A'   31 A'                 
 -4.785  -4.770  -4.769  -2.667  -2.667  -2.663  -2.663  -2.662
 32 A'   10 A"   33 A'   34 A'   35 A'   11 A"   36 A'   12 A"                 
 -2.662  -2.651  -2.651  -2.650  -2.650  -2.052  -2.046  -2.046
 37 A'   13 A"   38 A'   14 A"   39 A'   40 A'   15 A"   41 A'                 
 -2.032  -2.032  -0.931  -0.879  -0.805  -0.758  -0.683  -0.550
 16 A"   42 A'   43 A'   44 A'   45 A'   46 A'   47 A'   48 A'                 
 -0.500  -0.476  -0.435  -0.403  -0.369  -0.352  -0.343  -0.319
 49 A'   50 A'   17 A"   51 A'   18 A"   52 A'   53 A'   19 A"                 
 -0.305  -0.302  -0.275  -0.258
 20 A"   54 A'   55 A'   21 A"                                                 
 -- Virtual --                   
 -0.075  -0.054  -0.050  -0.037   0.000   0.028   0.035   0.045
 56 A'   22 A"   57 A'   58 A'   59 A'   60 A'   61 A'   23 A"                 
  0.046   0.064   0.068   0.071   0.082   0.096   0.100   0.106
 62 A'   63 A'   64 A'   24 A"   25 A"   65 A'   66 A'   67 A'                 
  0.114   0.114   0.123   0.144   0.151   0.165   0.174   0.188
 68 A'   26 A"   69 A'   27 A"   70 A'   71 A'   72 A'   73 A'                 
  0.198   0.230   0.244   0.256   0.297   0.353   0.368   0.381
 74 A'   75 A'   28 A"   76 A'   77 A'   78 A'   79 A'   29 A"                 
  0.390   0.394   0.406   0.418   0.418   0.427   0.430   0.454
 30 A"   80 A'   81 A'   31 A"   82 A'   32 A"   83 A'   84 A'                 
  0.457   0.464   0.488   0.504   0.510   0.521   0.525   0.544
 33 A"   85 A'   86 A'   34 A"   35 A"   87 A'   36 A"   88 A'                 
  0.572   0.575   0.601   0.634   0.643   0.647   0.691   0.706
 37 A"   38 A"   89 A'   90 A'   91 A'   92 A'   93 A'   39 A"                 
  0.720   0.743   0.776   0.830   0.834   0.870   0.892   0.896
 94 A'   95 A'   96 A'   97 A'   40 A"   98 A'   41 A"   99 A'                 
  0.905   0.967   1.007   1.037   1.142   1.191   1.213   1.272
100 A'  101 A'  102 A'  103 A'  104 A'   42 A"  105 A'   43 A"                 
  1.334   1.398   1.431   1.504   1.561   1.639   1.696   1.843
 44 A"  106 A'  107 A'  108 A'   45 A"  109 A'  110 A'  111 A'                 
  1.872   1.999   2.000   2.024   2.095   2.124   2.176   2.196
 46 A"   47 A"   48 A"  112 A'  113 A'  114 A'  115 A'  116 A'                 
  2.238   2.243   2.340   2.497   2.624   2.818   2.824   3.011
117 A'   49 A"  118 A'  119 A'   50 A"  120 A'   51 A"  121 A'                 
  3.148   3.394   3.946   3.969   3.972   3.987   3.997   4.003
122 A'  123 A'   52 A"  124 A'   53 A"   54 A"  125 A'   55 A"                 
  4.013   4.031   4.095   4.098   4.145   4.215   4.230   4.360
126 A'   56 A"  127 A'   57 A"  128 A'  129 A'  130 A'  131 A'                 
  4.375   4.445   5.999   6.059   6.098   6.602   6.708   7.535
132 A'  133 A'   58 A"  134 A'  135 A'  136 A'  137 A'   59 A"                 
  7.541   7.603   7.606   7.636   7.710   9.728  23.226  24.036
 60 A"  138 A'  139 A'  140 A'  141 A'  142 A'  143 A'  144 A'                 
 25.795  25.982  26.380  27.865  28.338  28.382  28.392  28.519
 61 A"  145 A'  146 A'  147 A'   62 A"  148 A'  149 A'   63 A"                 
 28.533  28.545  28.595  28.687  47.880  47.967 127.879 127.915
150 A'   64 A"  151 A'  152 A'  153 A'  154 A'   65 A"  155 A'                 
127.939 151.658 215.714 289.732 289.736 289.789 289.809 289.870
156 A'  157 A'  158 A'   66 A"   67 A"  159 A'  160 A'  161 A'                 
289.9261020.6651020.7771901.822
162 A'  163 A'  164 A'  165 A'                                                 
 --------------------------------------------------------------

          Ground-State Mulliken Net Atomic Charges

     Atom                 Charge (a.u.)
  ----------------------------------------
      1 Cl                    0.435894
      2 Br                   -0.104083
      3 I                     0.178050
      4 Br                   -0.080822
      5 C                    -0.372061
      6 C                    -0.056977
  ----------------------------------------
  Sum of atomic charges =     0.000000

 -----------------------------------------------------------------
                    Cartesian Multipole Moments
 -----------------------------------------------------------------
    Charge (ESU x 10^10)
                 0.0000
    Dipole Moment (Debye)
         X       0.1430      Y      -0.4253      Z      -0.0000
       Tot       0.4487
    Quadrupole Moments (Debye-Ang)
        XX     -84.6266     XY      -1.6408     YY     -86.1850
        XZ      -0.0000     YZ      -0.0000     ZZ     -90.0535
    Octopole Moments (Debye-Ang^2)
       XXX     -28.6927    XXY      -3.2363    XYY     -12.2361
       YYY       4.2935    XXZ      -0.0000    XYZ       0.0000
       YYZ      -0.0000    XZZ     -11.2022    YZZ       2.3483
       ZZZ      -0.0000
    Hexadecapole Moments (Debye-Ang^3)
      XXXX   -1702.0502   XXXY      69.6457   XXYY    -411.8310
      XYYY     122.7715   YYYY   -1004.5208   XXXZ      -0.0000
      XXYZ       0.0000   XYYZ      -0.0000   YYYZ      -0.0000
      XXZZ    -321.1739   XYZZ      39.6557   YYZZ    -198.7659
      XZZZ       0.0000   YZZZ      -0.0000   ZZZZ    -114.3118
 -----------------------------------------------------------------
 Calculating analytic gradient of the SCF energy
 Gradient of SCF Energy
            1           2           3           4           5           6
    1   0.0095567   0.0022346  -0.0053937  -0.0056629   0.0051759  -0.0059106
    2  -0.0204018  -0.0240927   0.0247066   0.0227630  -0.0036521   0.0006770
    3   0.0000000   0.0000000  -0.0000000   0.0000000  -0.0000000   0.0000000
 Max gradient component =       2.471E-02
 RMS gradient           =       1.145E-02
 Gradient time:  CPU 23.62 s  wall 6.02 s
 Geometry Optimization Parameters
   NAtoms,    NIC,     NZ,  NCons,   NDum,   NFix, NCnnct, MaxDiis
        6      37       0       0       0       0       0       0

 Cartesian Hessian Update
 Hessian Updated using BFGS Update


** GEOMETRY OPTIMIZATION IN DELOCALIZED INTERNAL COORDINATES **
   Searching for a Minimum

   Optimization Cycle:  14

                       Coordinates (Angstroms)
     ATOM                X               Y               Z
      1  Cl        1.3368040708    1.9406249579    0.0000000000
      2  Br       -2.0569061284    1.4515029486    0.0000000000
      3  I         2.1416035926   -1.0027226888    0.0000000000
      4  Br       -1.5500960319   -1.5142915602    0.0000000000
      5  C         0.6142463650    0.3753051847    0.0000000000
      6  C        -0.7091980934    0.1529405796    0.0000000000
   Point Group: cs    Number of degrees of freedom:     9


   Energy is -12604.205981599

 Hessian Updated using BFGS Update

  9 Hessian modes will be used to form the next step
  Hessian Eigenvalues:
     0.066657    0.248620    0.250323    0.310683    0.334508    0.529908
     0.922876    1.029597    1.121911

 Minimum Search - Taking Simple RFO Step
 Searching for Lamda that Minimizes Along All modes
 Value Taken    Lamda =  -0.01286214
 Calculated Step too Large.  Step scaled by  0.752317
 Step Taken.  Stepsize is  0.300000

                             Maximum     Tolerance    Cnvgd?
         Gradient           0.028445      0.000300      NO
         Displacement       0.285340      0.001200      NO
         Energy change     -0.012328      0.000001      NO


 New Cartesian Coordinates Obtained by Inverse Iteration

 Displacement from previous Coordinates is:  0.254352
 ----------------------------------------------------------------
             Standard Nuclear Orientation (Angstroms)
    I     Atom           X                Y                Z
 ----------------------------------------------------------------
    1      Cl      1.2830936075     1.9819420569     0.0000000000
    2      Br     -2.0235577212     1.5029119640     0.0000000000
    3      I       2.1038151905    -1.0602764410     0.0000000000
    4      Br     -1.4946457343    -1.5569003768     0.0000000000
    5      C       0.6095727957     0.3832041204     0.0000000000
    6      C      -0.7018243635     0.1524780983     0.0000000000
 ----------------------------------------------------------------
 Molecular Point Group                 Cs    NOp =  2
 Largest Abelian Subgroup              Cs    NOp =  2
 Nuclear Repulsion Energy =  1393.4878063969 hartrees
 There are       76 alpha and       76 beta electrons
 Applying Cartesian multipole field
    Component          Value
    ---------          -----
     (2,0,0)        1.00000E-11
     (0,2,0)        2.00000E-11
     (0,0,2)       -3.00000E-11
 Nucleus-field energy     =     0.0000000383 hartrees
 Requested basis set is 6-311++G(d,p)
 There are 87 shells and 232 basis functions
 A cutoff of  1.0D-11 yielded   2741 shell pairs
 There are     21376 function pairs (     23997 Cartesian)
 Smallest overlap matrix eigenvalue = 2.24E-05
 Guess MOs from SCF MO coefficient file

 -----------------------------------------------------------------------
  General SCF calculation program by
  Eric Jon Sundstrom, Paul Horn, Yuezhi Mao, Dmitri Zuev, Alec White,
  David Stuck, Shaama M.S., Shane Yost, Joonho Lee, David Small,
  Daniel Levine, Susi Lehtola, Hugh Burton, Evgeny Epifanovsky
 -----------------------------------------------------------------------
 Exchange:     0.2000 Hartree-Fock + 0.0800 Slater + 0.7200 B88
 Correlation:  0.1900 VWN1RPA + 0.8100 LYP
 Using SG-1 standard quadrature grid
 using 4 threads for integral computing
 -------------------------------------------------------
 OpenMP Integral computing Module                
 Release: version 2.0, May 2017, Q-Chem Inc. Pleasanton 
 -------------------------------------------------------
 -------------------------------------------------------
 OpenMP BLAS3 based DFT computing Module                
 Release: version 1.0, May 2013, Q-Chem Inc. Pittsburgh 
 -------------------------------------------------------
 A restricted SCF calculation will be
 performed using DIIS
 SCF converges when DIIS error is below 1.0e-08
 ---------------------------------------
  Cycle       Energy         DIIS error
 ---------------------------------------
    1  -12604.2103607783      4.90e-04  
    2  -12604.2125160399      1.77e-04  
    3  -12604.2124443861      2.03e-04  
    4  -12604.2127030086      6.85e-05  
    5  -12604.2127372144      7.08e-06  
    6  -12604.2127375683      1.92e-06  
    7  -12604.2127375781      1.16e-06  
    8  -12604.2127375838      4.63e-07  
    9  -12604.2127375851      6.78e-08  
   10  -12604.2127375852      1.73e-08  
   11  -12604.2127375849      3.54e-09  Convergence criterion met
 ---------------------------------------
 SCF time:   CPU 75.67s  wall 20.00s 
 SCF   energy in the final basis set =   -12604.2127375849
 Total energy in the final basis set =   -12604.2127375849

 --------------------------------------------------------------
             Orbital Energies (a.u.) and Symmetries
 --------------------------------------------------------------

 Alpha MOs, Restricted
 -- Occupied --                  
******* -482.86 -482.86 -176.33 -165.73 -165.73 -165.73 -101.59
  1 A'    2 A'    3 A'    4 A'    5 A'    1 A"    6 A'    7 A'                 
-62.516 -62.514 -56.336 -56.335 -56.332 -56.332 -56.330 -56.330
  8 A'    9 A'   10 A'   11 A'    2 A"   12 A'    3 A"   13 A'                 
-35.823 -31.317 -31.310 -31.310 -22.967 -22.965 -22.965 -22.961
 14 A'   15 A'    4 A"   16 A'   17 A'    5 A"   18 A'   19 A'                 
-22.961 -10.304 -10.300  -9.501  -8.725  -8.723  -7.266  -7.256
  6 A"   20 A'   21 A'   22 A'   23 A'   24 A'   25 A'    7 A"                 
 -7.255  -6.557  -6.555  -6.543  -6.542  -6.541  -6.540  -6.373
 26 A'   27 A'   28 A'    8 A"   29 A'    9 A"   30 A'   31 A'                 
 -4.786  -4.770  -4.769  -2.668  -2.666  -2.664  -2.663  -2.662
 32 A'   10 A"   33 A'   34 A'   35 A'   11 A"   36 A'   12 A"                 
 -2.661  -2.652  -2.652  -2.650  -2.650  -2.052  -2.046  -2.046
 37 A'   13 A"   38 A'   14 A"   39 A'   40 A'   15 A"   41 A'                 
 -2.033  -2.032  -0.929  -0.872  -0.805  -0.759  -0.681  -0.548
 16 A"   42 A'   43 A'   44 A'   45 A'   46 A'   47 A'   48 A'                 
 -0.497  -0.476  -0.433  -0.401  -0.365  -0.352  -0.337  -0.320
 49 A'   50 A'   17 A"   51 A'   18 A"   52 A'   53 A'   19 A"                 
 -0.308  -0.305  -0.276  -0.260
 54 A'   20 A"   55 A'   21 A"                                                 
 -- Virtual --                   
 -0.079  -0.055  -0.052  -0.042   0.001   0.028   0.034   0.046
 56 A'   57 A'   22 A"   58 A'   59 A'   60 A'   61 A'   23 A"                 
  0.046   0.065   0.067   0.070   0.082   0.095   0.100   0.106
 62 A'   63 A'   64 A'   24 A"   25 A"   65 A'   66 A'   67 A'                 
  0.115   0.117   0.122   0.142   0.149   0.162   0.177   0.185
 26 A"   68 A'   69 A'   27 A"   70 A'   71 A'   72 A'   73 A'                 
  0.201   0.231   0.243   0.254   0.301   0.351   0.365   0.381
 74 A'   75 A'   28 A"   76 A'   77 A'   78 A'   79 A'   29 A"                 
  0.387   0.390   0.406   0.416   0.416   0.425   0.430   0.449
 80 A'   30 A"   81 A'   82 A'   31 A"   83 A'   32 A"   84 A'                 
  0.455   0.468   0.485   0.506   0.511   0.518   0.527   0.561
 33 A"   85 A'   86 A'   34 A"   35 A"   87 A'   36 A"   88 A'                 
  0.564   0.576   0.606   0.625   0.638   0.650   0.683   0.712
 37 A"   38 A"   89 A'   90 A'   91 A'   92 A'   93 A'   39 A"                 
  0.723   0.745   0.776   0.822   0.834   0.863   0.890   0.891
 94 A'   95 A'   96 A'   97 A'   40 A"   98 A'   41 A"   99 A'                 
  0.901   0.963   1.009   1.033   1.136   1.186   1.197   1.267
100 A'  101 A'  102 A'  103 A'  104 A'   42 A"  105 A'   43 A"                 
  1.332   1.399   1.427   1.516   1.562   1.631   1.693   1.853
 44 A"  106 A'  107 A'  108 A'   45 A"  109 A'  110 A'  111 A'                 
  1.881   1.996   2.000   2.005   2.088   2.140   2.164   2.206
 46 A"   47 A"   48 A"  112 A'  113 A'  114 A'  115 A'  116 A'                 
  2.225   2.242   2.342   2.493   2.626   2.817   2.824   3.018
117 A'   49 A"  118 A'  119 A'   50 A"  120 A'   51 A"  121 A'                 
  3.154   3.373   3.945   3.964   3.975   3.984   4.001   4.005
122 A'  123 A'   52 A"  124 A'   53 A"   54 A"   55 A"  125 A'                 
  4.019   4.027   4.092   4.095   4.121   4.216   4.234   4.366
126 A'   56 A"  127 A'   57 A"  128 A'  129 A'  130 A'  131 A'                 
  4.378   4.437   5.998   6.059   6.089   6.592   6.703   7.535
132 A'  133 A'   58 A"  134 A'  135 A'  136 A'  137 A'   59 A"                 
  7.540   7.588   7.601   7.662   7.698   9.726  23.218  24.076
 60 A"  138 A'  139 A'  140 A'  141 A'  142 A'  143 A'  144 A'                 
 25.794  25.975  26.380  27.859  28.337  28.382  28.387  28.518
 61 A"  145 A'  146 A'  147 A'   62 A"  148 A'  149 A'   63 A"                 
 28.532  28.544  28.593  28.685  47.871  47.962 127.878 127.914
150 A'   64 A"  151 A'  152 A'  153 A'  154 A'   65 A"  155 A'                 
127.934 151.653 215.712 289.731 289.735 289.775 289.805 289.888
156 A'  157 A'  158 A'   66 A"   67 A"  159 A'  160 A'  161 A'                 
289.9151020.6551020.7701901.816
162 A'  163 A'  164 A'  165 A'                                                 

 Beta MOs, Restricted
 -- Occupied --                  
******* -482.86 -482.86 -176.33 -165.73 -165.73 -165.73 -101.59
  1 A'    2 A'    3 A'    4 A'    5 A'    1 A"    6 A'    7 A'                 
-62.516 -62.514 -56.336 -56.335 -56.332 -56.332 -56.330 -56.330
  8 A'    9 A'   10 A'   11 A'    2 A"   12 A'    3 A"   13 A'                 
-35.823 -31.317 -31.310 -31.310 -22.967 -22.965 -22.965 -22.961
 14 A'   15 A'    4 A"   16 A'   17 A'    5 A"   18 A'   19 A'                 
-22.961 -10.304 -10.300  -9.501  -8.725  -8.723  -7.266  -7.256
  6 A"   20 A'   21 A'   22 A'   23 A'   24 A'   25 A'    7 A"                 
 -7.255  -6.557  -6.555  -6.543  -6.542  -6.541  -6.540  -6.373
 26 A'   27 A'   28 A'    8 A"   29 A'    9 A"   30 A'   31 A'                 
 -4.786  -4.770  -4.769  -2.668  -2.666  -2.664  -2.663  -2.662
 32 A'   10 A"   33 A'   34 A'   35 A'   11 A"   36 A'   12 A"                 
 -2.661  -2.652  -2.652  -2.650  -2.650  -2.052  -2.046  -2.046
 37 A'   13 A"   38 A'   14 A"   39 A'   40 A'   15 A"   41 A'                 
 -2.033  -2.032  -0.929  -0.872  -0.805  -0.759  -0.681  -0.548
 16 A"   42 A'   43 A'   44 A'   45 A'   46 A'   47 A'   48 A'                 
 -0.497  -0.476  -0.433  -0.401  -0.365  -0.352  -0.337  -0.320
 49 A'   50 A'   17 A"   51 A'   18 A"   52 A'   53 A'   19 A"                 
 -0.308  -0.305  -0.276  -0.260
 54 A'   20 A"   55 A'   21 A"                                                 
 -- Virtual --                   
 -0.079  -0.055  -0.052  -0.042   0.001   0.028   0.034   0.046
 56 A'   57 A'   22 A"   58 A'   59 A'   60 A'   61 A'   23 A"                 
  0.046   0.065   0.067   0.070   0.082   0.095   0.100   0.106
 62 A'   63 A'   64 A'   24 A"   25 A"   65 A'   66 A'   67 A'                 
  0.115   0.117   0.122   0.142   0.149   0.162   0.177   0.185
 26 A"   68 A'   69 A'   27 A"   70 A'   71 A'   72 A'   73 A'                 
  0.201   0.231   0.243   0.254   0.301   0.351   0.365   0.381
 74 A'   75 A'   28 A"   76 A'   77 A'   78 A'   79 A'   29 A"                 
  0.387   0.390   0.406   0.416   0.416   0.425   0.430   0.449
 80 A'   30 A"   81 A'   82 A'   31 A"   83 A'   32 A"   84 A'                 
  0.455   0.468   0.485   0.506   0.511   0.518   0.527   0.561
 33 A"   85 A'   86 A'   34 A"   35 A"   87 A'   36 A"   88 A'                 
  0.564   0.576   0.606   0.625   0.638   0.650   0.683   0.712
 37 A"   38 A"   89 A'   90 A'   91 A'   92 A'   93 A'   39 A"                 
  0.723   0.745   0.776   0.822   0.834   0.863   0.890   0.891
 94 A'   95 A'   96 A'   97 A'   40 A"   98 A'   41 A"   99 A'                 
  0.901   0.963   1.009   1.033   1.136   1.186   1.197   1.267
100 A'  101 A'  102 A'  103 A'  104 A'   42 A"  105 A'   43 A"                 
  1.332   1.399   1.427   1.516   1.562   1.631   1.693   1.853
 44 A"  106 A'  107 A'  108 A'   45 A"  109 A'  110 A'  111 A'                 
  1.881   1.996   2.000   2.005   2.088   2.140   2.164   2.206
 46 A"   47 A"   48 A"  112 A'  113 A'  114 A'  115 A'  116 A'                 
  2.225   2.242   2.342   2.493   2.626   2.817   2.824   3.018
117 A'   49 A"  118 A'  119 A'   50 A"  120 A'   51 A"  121 A'                 
  3.154   3.373   3.945   3.964   3.975   3.984   4.001   4.005
122 A'  123 A'   52 A"  124 A'   53 A"   54 A"   55 A"  125 A'                 
  4.019   4.027   4.092   4.095   4.121   4.216   4.234   4.366
126 A'   56 A"  127 A'   57 A"  128 A'  129 A'  130 A'  131 A'                 
  4.378   4.437   5.998   6.059   6.089   6.592   6.703   7.535
132 A'  133 A'   58 A"  134 A'  135 A'  136 A'  137 A'   59 A"                 
  7.540   7.588   7.601   7.662   7.698   9.726  23.218  24.076
 60 A"  138 A'  139 A'  140 A'  141 A'  142 A'  143 A'  144 A'                 
 25.794  25.975  26.380  27.859  28.337  28.382  28.387  28.518
 61 A"  145 A'  146 A'  147 A'   62 A"  148 A'  149 A'   63 A"                 
 28.532  28.544  28.593  28.685  47.871  47.962 127.878 127.914
150 A'   64 A"  151 A'  152 A'  153 A'  154 A'   65 A"  155 A'                 
127.934 151.653 215.712 289.731 289.735 289.775 289.805 289.888
156 A'  157 A'  158 A'   66 A"   67 A"  159 A'  160 A'  161 A'                 
289.9151020.6551020.7701901.816
162 A'  163 A'  164 A'  165 A'                                                 
 --------------------------------------------------------------

          Ground-State Mulliken Net Atomic Charges

     Atom                 Charge (a.u.)
  ----------------------------------------
      1 Cl                    0.435654
      2 Br                   -0.111471
      3 I                     0.173568
      4 Br                   -0.086092
      5 C                    -0.419633
      6 C                     0.007975
  ----------------------------------------
  Sum of atomic charges =     0.000000

 -----------------------------------------------------------------
                    Cartesian Multipole Moments
 -----------------------------------------------------------------
    Charge (ESU x 10^10)
                 0.0000
    Dipole Moment (Debye)
         X       0.1657      Y      -0.4903      Z      -0.0000
       Tot       0.5176
    Quadrupole Moments (Debye-Ang)
        XX     -85.4795     XY      -1.9584     YY     -85.2960
        XZ       0.0000     YZ      -0.0000     ZZ     -90.1492
    Octopole Moments (Debye-Ang^2)
       XXX     -28.4382    XXY      -2.5049    XYY     -11.9640
       YYY       6.5809    XXZ       0.0000    XYZ       0.0000
       YYZ       0.0000    XZZ     -11.0543    YZZ       3.2132
       ZZZ      -0.0000
    Hexadecapole Moments (Debye-Ang^3)
      XXXX   -1647.4968   XXXY      81.5645   XXYY    -409.6100
      XYYY     131.3396   YYYY   -1053.5417   XXXZ       0.0000
      XXYZ      -0.0000   XYYZ      -0.0000   YYYZ      -0.0000
      XXZZ    -309.6758   XYZZ      43.9797   YYZZ    -209.3431
      XZZZ       0.0000   YZZZ      -0.0000   ZZZZ    -114.5814
 -----------------------------------------------------------------
 Calculating analytic gradient of the SCF energy
 Gradient of SCF Energy
            1           2           3           4           5           6
    1   0.0042866   0.0005093  -0.0025106  -0.0027181  -0.0084204   0.0088531
    2  -0.0080101  -0.0102003   0.0105643   0.0094205  -0.0039903   0.0022159
    3   0.0000000   0.0000000   0.0000000   0.0000000  -0.0000000  -0.0000000
 Max gradient component =       1.056E-02
 RMS gradient           =       5.632E-03
 Gradient time:  CPU 23.64 s  wall 6.02 s
 Geometry Optimization Parameters
   NAtoms,    NIC,     NZ,  NCons,   NDum,   NFix, NCnnct, MaxDiis
        6      37       0       0       0       0       0       0

 Cartesian Hessian Update
 Hessian Updated using BFGS Update


** GEOMETRY OPTIMIZATION IN DELOCALIZED INTERNAL COORDINATES **
   Searching for a Minimum

   Optimization Cycle:  15

                       Coordinates (Angstroms)
     ATOM                X               Y               Z
      1  Cl        1.2830936075    1.9819420569    0.0000000000
      2  Br       -2.0235577212    1.5029119640    0.0000000000
      3  I         2.1038151905   -1.0602764410    0.0000000000
      4  Br       -1.4946457343   -1.5569003768    0.0000000000
      5  C         0.6095727957    0.3832041204    0.0000000000
      6  C        -0.7018243635    0.1524780983    0.0000000000
   Point Group: cs    Number of degrees of freedom:     9


   Energy is -12604.212737585

 Hessian Updated using BFGS Update

  9 Hessian modes will be used to form the next step
  Hessian Eigenvalues:
     0.056144    0.249879    0.250366    0.310669    0.373461    0.529518
     0.922860    1.029596    1.121466

 Minimum Search - Taking Simple RFO Step
 Searching for Lamda that Minimizes Along All modes
 Value Taken    Lamda =  -0.00340152
 Step Taken.  Stepsize is  0.236304

                             Maximum     Tolerance    Cnvgd?
         Gradient           0.014647      0.000300      NO
         Displacement       0.235120      0.001200      NO
         Energy change     -0.006756      0.000001      NO


 New Cartesian Coordinates Obtained by Inverse Iteration

 Displacement from previous Coordinates is:  0.171826
 ----------------------------------------------------------------
             Standard Nuclear Orientation (Angstroms)
    I     Atom           X                Y                Z
 ----------------------------------------------------------------
    1      Cl      1.2481832139     2.0148916695     0.0000000000
    2      Br     -2.0050353019     1.5433770933     0.0000000000
    3      I       2.0907735739    -1.1010421053     0.0000000000
    4      Br     -1.4670129036    -1.5911656798     0.0000000000
    5      C       0.6195446050     0.3887831940     0.0000000000
    6      C      -0.7099994126     0.1485152501     0.0000000000
 ----------------------------------------------------------------
 Molecular Point Group                 Cs    NOp =  2
 Largest Abelian Subgroup              Cs    NOp =  2
 Nuclear Repulsion Energy =  1386.3453378920 hartrees
 There are       76 alpha and       76 beta electrons
 Applying Cartesian multipole field
    Component          Value
    ---------          -----
     (2,0,0)        1.00000E-11
     (0,2,0)        2.00000E-11
     (0,0,2)       -3.00000E-11
 Nucleus-field energy     =     0.0000000390 hartrees
 Requested basis set is 6-311++G(d,p)
 There are 87 shells and 232 basis functions
 A cutoff of  1.0D-11 yielded   2734 shell pairs
 There are     21317 function pairs (     23930 Cartesian)
 Smallest overlap matrix eigenvalue = 2.73E-05
 Guess MOs from SCF MO coefficient file

 -----------------------------------------------------------------------
  General SCF calculation program by
  Eric Jon Sundstrom, Paul Horn, Yuezhi Mao, Dmitri Zuev, Alec White,
  David Stuck, Shaama M.S., Shane Yost, Joonho Lee, David Small,
  Daniel Levine, Susi Lehtola, Hugh Burton, Evgeny Epifanovsky
 -----------------------------------------------------------------------
 Exchange:     0.2000 Hartree-Fock + 0.0800 Slater + 0.7200 B88
 Correlation:  0.1900 VWN1RPA + 0.8100 LYP
 Using SG-1 standard quadrature grid
 using 4 threads for integral computing
 -------------------------------------------------------
 OpenMP Integral computing Module                
 Release: version 2.0, May 2017, Q-Chem Inc. Pleasanton 
 -------------------------------------------------------
 -------------------------------------------------------
 OpenMP BLAS3 based DFT computing Module                
 Release: version 1.0, May 2013, Q-Chem Inc. Pittsburgh 
 -------------------------------------------------------
 A restricted SCF calculation will be
 performed using DIIS
 SCF converges when DIIS error is below 1.0e-08
 ---------------------------------------
  Cycle       Energy         DIIS error
 ---------------------------------------
    1  -12604.2128621751      4.00e-04  
    2  -12604.2139858386      2.33e-04  
    3  -12604.2138274511      2.75e-04  
    4  -12604.2143588903      3.24e-05  
    5  -12604.2143671438      5.12e-06  
    6  -12604.2143673196      1.71e-06  
    7  -12604.2143673288      1.05e-06  
    8  -12604.2143673354      2.50e-07  
    9  -12604.2143673358      5.79e-08  
   10  -12604.2143673360      1.22e-08  
   11  -12604.2143673358      2.18e-09  Convergence criterion met
 ---------------------------------------
 SCF time:   CPU 75.46s  wall 20.00s 
 SCF   energy in the final basis set =   -12604.2143673358
 Total energy in the final basis set =   -12604.2143673358

 --------------------------------------------------------------
             Orbital Energies (a.u.) and Symmetries
 --------------------------------------------------------------

 Alpha MOs, Restricted
 -- Occupied --                  
******* -482.86 -482.86 -176.33 -165.73 -165.73 -165.73 -101.59
  1 A'    2 A'    3 A'    4 A'    5 A'    1 A"    6 A'    7 A'                 
-62.517 -62.514 -56.337 -56.335 -56.333 -56.333 -56.331 -56.330
  8 A'    9 A'   10 A'   11 A'    2 A"   12 A'    3 A"   13 A'                 
-35.824 -31.317 -31.311 -31.311 -22.968 -22.966 -22.966 -22.961
 14 A'   15 A'    4 A"   16 A'   17 A'    5 A"   18 A'   19 A'                 
-22.961 -10.307 -10.303  -9.501  -8.725  -8.723  -7.267  -7.256
  6 A"   20 A'   21 A'   22 A'   23 A'   24 A'   25 A'    7 A"                 
 -7.256  -6.558  -6.555  -6.543  -6.543  -6.541  -6.540  -6.373
 26 A'   27 A'   28 A'    8 A"   29 A'    9 A"   30 A'   31 A'                 
 -4.786  -4.770  -4.770  -2.669  -2.666  -2.664  -2.664  -2.662
 32 A'   10 A"   33 A'   34 A'   35 A'   11 A"   36 A'   12 A"                 
 -2.661  -2.653  -2.653  -2.650  -2.650  -2.053  -2.047  -2.047
 37 A'   13 A"   38 A'   14 A"   39 A'   40 A'   15 A"   41 A'                 
 -2.033  -2.033  -0.924  -0.867  -0.806  -0.756  -0.678  -0.548
 16 A"   42 A'   43 A'   44 A'   45 A'   46 A'   47 A'   48 A'                 
 -0.493  -0.475  -0.429  -0.401  -0.363  -0.351  -0.335  -0.321
 49 A'   50 A'   17 A"   51 A'   18 A"   52 A'   53 A'   19 A"                 
 -0.311  -0.305  -0.278  -0.259
 54 A'   20 A"   55 A'   21 A"                                                 
 -- Virtual --                   
 -0.081  -0.061  -0.055  -0.044   0.001   0.028   0.034   0.046
 56 A'   57 A'   22 A"   58 A'   59 A'   60 A'   61 A'   62 A'                 
  0.046   0.066   0.067   0.070   0.082   0.093   0.100   0.105
 23 A"   63 A'   64 A'   24 A"   25 A"   65 A'   66 A'   67 A'                 
  0.116   0.117   0.122   0.142   0.147   0.160   0.180   0.180
 26 A"   68 A'   69 A'   27 A"   70 A'   71 A'   72 A'   73 A'                 
  0.204   0.227   0.242   0.252   0.303   0.349   0.364   0.380
 74 A'   75 A'   28 A"   76 A'   77 A'   78 A'   79 A'   29 A"                 
  0.381   0.391   0.403   0.415   0.416   0.422   0.431   0.446
 80 A'   30 A"   81 A'   31 A"   82 A'   83 A'   32 A"   84 A'                 
  0.455   0.471   0.481   0.507   0.510   0.514   0.530   0.559
 33 A"   85 A'   86 A'   34 A"   35 A"   87 A'   36 A"   37 A"                 
  0.567   0.575   0.602   0.616   0.626   0.654   0.676   0.714
 88 A'   38 A"   89 A'   90 A'   91 A'   92 A'   93 A'   39 A"                 
  0.720   0.748   0.776   0.816   0.834   0.856   0.886   0.889
 94 A'   95 A'   96 A'   97 A'   40 A"   98 A'   41 A"   99 A'                 
  0.897   0.956   1.007   1.028   1.125   1.177   1.186   1.269
100 A'  101 A'  102 A'  103 A'  104 A'   42 A"  105 A'   43 A"                 
  1.329   1.396   1.423   1.527   1.554   1.619   1.681   1.849
 44 A"  106 A'  107 A'  108 A'   45 A"  109 A'  110 A'  111 A'                 
  1.871   1.991   1.991   2.000   2.078   2.127   2.145   2.195
 46 A"  112 A'   47 A"   48 A"  113 A'  114 A'  115 A'  116 A'                 
  2.223   2.241   2.339   2.486   2.623   2.816   2.818   3.012
117 A'   49 A"  118 A'  119 A'   50 A"  120 A'   51 A"  121 A'                 
  3.126   3.386   3.944   3.960   3.977   3.981   3.998   4.008
122 A'  123 A'   52 A"  124 A'   53 A"   54 A"   55 A"  125 A'                 
  4.021   4.024   4.085   4.092   4.107   4.210   4.235   4.367
126 A'   56 A"  127 A'   57 A"  128 A'  129 A'  130 A'  131 A'                 
  4.378   4.430   5.997   6.058   6.082   6.586   6.696   7.534
132 A'  133 A'   58 A"  134 A'  135 A'  136 A'  137 A'   59 A"                 
  7.539   7.576   7.597   7.673   7.689   9.722  23.220  23.997
 60 A"  138 A'  139 A'  140 A'  141 A'  142 A'  143 A'  144 A'                 
 25.794  25.967  26.372  27.854  28.336  28.381  28.383  28.517
 61 A"  145 A'  146 A'  147 A'   62 A"  148 A'  149 A'   63 A"                 
 28.531  28.542  28.590  28.682  47.866  47.956 127.877 127.913
150 A'   64 A"  151 A'  152 A'  153 A'  154 A'   65 A"  155 A'                 
127.930 151.649 215.708 289.728 289.734 289.766 289.800 289.894
156 A'  157 A'  158 A'   66 A"   67 A"  159 A'  160 A'  161 A'                 
289.9071020.6491020.7631901.811
162 A'  163 A'  164 A'  165 A'                                                 

 Beta MOs, Restricted
 -- Occupied --                  
******* -482.86 -482.86 -176.33 -165.73 -165.73 -165.73 -101.59
  1 A'    2 A'    3 A'    4 A'    5 A'    1 A"    6 A'    7 A'                 
-62.517 -62.514 -56.337 -56.335 -56.333 -56.333 -56.331 -56.330
  8 A'    9 A'   10 A'   11 A'    2 A"   12 A'    3 A"   13 A'                 
-35.824 -31.317 -31.311 -31.311 -22.968 -22.966 -22.966 -22.961
 14 A'   15 A'    4 A"   16 A'   17 A'    5 A"   18 A'   19 A'                 
-22.961 -10.307 -10.303  -9.501  -8.725  -8.723  -7.267  -7.256
  6 A"   20 A'   21 A'   22 A'   23 A'   24 A'   25 A'    7 A"                 
 -7.256  -6.558  -6.555  -6.543  -6.543  -6.541  -6.540  -6.373
 26 A'   27 A'   28 A'    8 A"   29 A'    9 A"   30 A'   31 A'                 
 -4.786  -4.770  -4.770  -2.669  -2.666  -2.664  -2.664  -2.662
 32 A'   10 A"   33 A'   34 A'   35 A'   11 A"   36 A'   12 A"                 
 -2.661  -2.653  -2.653  -2.650  -2.650  -2.053  -2.047  -2.047
 37 A'   13 A"   38 A'   14 A"   39 A'   40 A'   15 A"   41 A'                 
 -2.033  -2.033  -0.924  -0.867  -0.806  -0.756  -0.678  -0.548
 16 A"   42 A'   43 A'   44 A'   45 A'   46 A'   47 A'   48 A'                 
 -0.493  -0.475  -0.429  -0.401  -0.363  -0.351  -0.335  -0.321
 49 A'   50 A'   17 A"   51 A'   18 A"   52 A'   53 A'   19 A"                 
 -0.311  -0.305  -0.278  -0.259
 54 A'   20 A"   55 A'   21 A"                                                 
 -- Virtual --                   
 -0.081  -0.061  -0.055  -0.044   0.001   0.028   0.034   0.046
 56 A'   57 A'   22 A"   58 A'   59 A'   60 A'   61 A'   62 A'                 
  0.046   0.066   0.067   0.070   0.082   0.093   0.100   0.105
 23 A"   63 A'   64 A'   24 A"   25 A"   65 A'   66 A'   67 A'                 
  0.116   0.117   0.122   0.142   0.147   0.160   0.180   0.180
 26 A"   68 A'   69 A'   27 A"   70 A'   71 A'   72 A'   73 A'                 
  0.204   0.227   0.242   0.252   0.303   0.349   0.364   0.380
 74 A'   75 A'   28 A"   76 A'   77 A'   78 A'   79 A'   29 A"                 
  0.381   0.391   0.403   0.415   0.416   0.422   0.431   0.446
 80 A'   30 A"   81 A'   31 A"   82 A'   83 A'   32 A"   84 A'                 
  0.455   0.471   0.481   0.507   0.510   0.514   0.530   0.559
 33 A"   85 A'   86 A'   34 A"   35 A"   87 A'   36 A"   37 A"                 
  0.567   0.575   0.602   0.616   0.626   0.654   0.676   0.714
 88 A'   38 A"   89 A'   90 A'   91 A'   92 A'   93 A'   39 A"                 
  0.720   0.748   0.776   0.816   0.834   0.856   0.886   0.889
 94 A'   95 A'   96 A'   97 A'   40 A"   98 A'   41 A"   99 A'                 
  0.897   0.956   1.007   1.028   1.125   1.177   1.186   1.269
100 A'  101 A'  102 A'  103 A'  104 A'   42 A"  105 A'   43 A"                 
  1.329   1.396   1.423   1.527   1.554   1.619   1.681   1.849
 44 A"  106 A'  107 A'  108 A'   45 A"  109 A'  110 A'  111 A'                 
  1.871   1.991   1.991   2.000   2.078   2.127   2.145   2.195
 46 A"  112 A'   47 A"   48 A"  113 A'  114 A'  115 A'  116 A'                 
  2.223   2.241   2.339   2.486   2.623   2.816   2.818   3.012
117 A'   49 A"  118 A'  119 A'   50 A"  120 A'   51 A"  121 A'                 
  3.126   3.386   3.944   3.960   3.977   3.981   3.998   4.008
122 A'  123 A'   52 A"  124 A'   53 A"   54 A"   55 A"  125 A'                 
  4.021   4.024   4.085   4.092   4.107   4.210   4.235   4.367
126 A'   56 A"  127 A'   57 A"  128 A'  129 A'  130 A'  131 A'                 
  4.378   4.430   5.997   6.058   6.082   6.586   6.696   7.534
132 A'  133 A'   58 A"  134 A'  135 A'  136 A'  137 A'   59 A"                 
  7.539   7.576   7.597   7.673   7.689   9.722  23.220  23.997
 60 A"  138 A'  139 A'  140 A'  141 A'  142 A'  143 A'  144 A'                 
 25.794  25.967  26.372  27.854  28.336  28.381  28.383  28.517
 61 A"  145 A'  146 A'  147 A'   62 A"  148 A'  149 A'   63 A"                 
 28.531  28.542  28.590  28.682  47.866  47.956 127.877 127.913
150 A'   64 A"  151 A'  152 A'  153 A'  154 A'   65 A"  155 A'                 
127.930 151.649 215.708 289.728 289.734 289.766 289.800 289.894
156 A'  157 A'  158 A'   66 A"   67 A"  159 A'  160 A'  161 A'                 
289.9071020.6491020.7631901.811
162 A'  163 A'  164 A'  165 A'                                                 
 --------------------------------------------------------------

          Ground-State Mulliken Net Atomic Charges

     Atom                 Charge (a.u.)
  ----------------------------------------
      1 Cl                    0.432468
      2 Br                   -0.115913
      3 I                     0.171379
      4 Br                   -0.087040
      5 C                    -0.465754
      6 C                     0.064860
  ----------------------------------------
  Sum of atomic charges =     0.000000

 -----------------------------------------------------------------
                    Cartesian Multipole Moments
 -----------------------------------------------------------------
    Charge (ESU x 10^10)
                 0.0000
    Dipole Moment (Debye)
         X       0.1866      Y      -0.5402      Z      -0.0000
       Tot       0.5715
    Quadrupole Moments (Debye-Ang)
        XX     -86.0159     XY      -2.1862     YY     -84.6398
        XZ       0.0000     YZ      -0.0000     ZZ     -90.2838
    Octopole Moments (Debye-Ang^2)
       XXX     -28.4303    XXY      -2.1257    XYY     -11.9623
       YYY       8.1807    XXZ      -0.0000    XYZ      -0.0000
       YYZ      -0.0000    XZZ     -11.0630    YZZ       3.7748
       ZZZ      -0.0000
    Hexadecapole Moments (Debye-Ang^3)
      XXXX   -1625.8900   XXXY      90.3931   XXYY    -412.0355
      XYYY     137.1860   YYYY   -1092.4342   XXXZ       0.0000
      XXYZ       0.0000   XYYZ       0.0000   YYYZ      -0.0000
      XXZZ    -304.5874   XYZZ      47.1248   YYZZ    -217.7300
      XZZZ       0.0000   YZZZ      -0.0000   ZZZZ    -114.8996
 -----------------------------------------------------------------
 Calculating analytic gradient of the SCF energy
 Gradient of SCF Energy
            1           2           3           4           5           6
    1   0.0008247  -0.0008379  -0.0003889  -0.0013007   0.0090142  -0.0073112
    2   0.0007383  -0.0001121   0.0012707  -0.0000386  -0.0001195  -0.0017387
    3  -0.0000000   0.0000000  -0.0000000   0.0000000  -0.0000000   0.0000000
 Max gradient component =       9.014E-03
 RMS gradient           =       2.820E-03
 Gradient time:  CPU 23.36 s  wall 5.95 s
 Geometry Optimization Parameters
   NAtoms,    NIC,     NZ,  NCons,   NDum,   NFix, NCnnct, MaxDiis
        6      37       0       0       0       0       0       0

 Cartesian Hessian Update
 Hessian Updated using BFGS Update


** GEOMETRY OPTIMIZATION IN DELOCALIZED INTERNAL COORDINATES **
   Searching for a Minimum

   Optimization Cycle:  16

                       Coordinates (Angstroms)
     ATOM                X               Y               Z
      1  Cl        1.2481832139    2.0148916695    0.0000000000
      2  Br       -2.0050353019    1.5433770933    0.0000000000
      3  I         2.0907735739   -1.1010421053    0.0000000000
      4  Br       -1.4670129036   -1.5911656798    0.0000000000
      5  C         0.6195446050    0.3887831940    0.0000000000
      6  C        -0.7099994126    0.1485152501    0.0000000000
   Point Group: cs    Number of degrees of freedom:     9


   Energy is -12604.214367336

 Hessian Updated using BFGS Update

  9 Hessian modes will be used to form the next step
  Hessian Eigenvalues:
     0.052306    0.250057    0.252140    0.310669    0.432810    0.529344
     0.923123    1.029596    1.120420

 Minimum Search - Taking Simple RFO Step
 Searching for Lamda that Minimizes Along All modes
 Value Taken    Lamda =  -0.00025986
 Step Taken.  Stepsize is  0.033146

                             Maximum     Tolerance    Cnvgd?
         Gradient           0.008567      0.000300      NO
         Displacement       0.022891      0.001200      NO
         Energy change     -0.001630      0.000001      NO


 New Cartesian Coordinates Obtained by Inverse Iteration

 Displacement from previous Coordinates is:  0.049300
 ----------------------------------------------------------------
             Standard Nuclear Orientation (Angstroms)
    I     Atom           X                Y                Z
 ----------------------------------------------------------------
    1      Cl      1.2409864956     2.0165019516     0.0000000000
    2      Br     -1.9996435137     1.5471170738     0.0000000000
    3      I       2.0774311468    -1.1085608910     0.0000000000
    4      Br     -1.4508057254    -1.5934362445     0.0000000000
    5      C       0.6131213316     0.3903266132     0.0000000000
    6      C      -0.7046359602     0.1514109187     0.0000000000
 ----------------------------------------------------------------
 Molecular Point Group                 Cs    NOp =  2
 Largest Abelian Subgroup              Cs    NOp =  2
 Nuclear Repulsion Energy =  1389.4180217047 hartrees
 There are       76 alpha and       76 beta electrons
 Applying Cartesian multipole field
    Component          Value
    ---------          -----
     (2,0,0)        1.00000E-11
     (0,2,0)        2.00000E-11
     (0,0,2)       -3.00000E-11
 Nucleus-field energy     =     0.0000000389 hartrees
 Requested basis set is 6-311++G(d,p)
 There are 87 shells and 232 basis functions
 A cutoff of  1.0D-11 yielded   2733 shell pairs
 There are     21280 function pairs (     23882 Cartesian)
 Smallest overlap matrix eigenvalue = 2.62E-05
 Guess MOs from SCF MO coefficient file

 -----------------------------------------------------------------------
  General SCF calculation program by
  Eric Jon Sundstrom, Paul Horn, Yuezhi Mao, Dmitri Zuev, Alec White,
  David Stuck, Shaama M.S., Shane Yost, Joonho Lee, David Small,
  Daniel Levine, Susi Lehtola, Hugh Burton, Evgeny Epifanovsky
 -----------------------------------------------------------------------
 Exchange:     0.2000 Hartree-Fock + 0.0800 Slater + 0.7200 B88
 Correlation:  0.1900 VWN1RPA + 0.8100 LYP
 Using SG-1 standard quadrature grid
 using 4 threads for integral computing
 -------------------------------------------------------
 OpenMP Integral computing Module                
 Release: version 2.0, May 2017, Q-Chem Inc. Pleasanton 
 -------------------------------------------------------
 -------------------------------------------------------
 OpenMP BLAS3 based DFT computing Module                
 Release: version 1.0, May 2013, Q-Chem Inc. Pittsburgh 
 -------------------------------------------------------
 A restricted SCF calculation will be
 performed using DIIS
 SCF converges when DIIS error is below 1.0e-08
 ---------------------------------------
  Cycle       Energy         DIIS error
 ---------------------------------------
    1  -12604.2143455177      1.28e-04  
    2  -12604.2144269029      5.68e-05  
    3  -12604.2144077487      7.61e-05  
    4  -12604.2144483309      1.05e-05  
    5  -12604.2144491192      1.53e-06  
    6  -12604.2144491347      5.85e-07  
    7  -12604.2144491357      2.48e-07  
    8  -12604.2144491359      1.42e-07  
    9  -12604.2144491360      2.31e-08  
   10  -12604.2144491361      4.91e-09  Convergence criterion met
 ---------------------------------------
 SCF time:   CPU 68.45s  wall 18.00s 
 SCF   energy in the final basis set =   -12604.2144491361
 Total energy in the final basis set =   -12604.2144491361

 --------------------------------------------------------------
             Orbital Energies (a.u.) and Symmetries
 --------------------------------------------------------------

 Alpha MOs, Restricted
 -- Occupied --                  
******* -482.86 -482.86 -176.33 -165.73 -165.73 -165.73 -101.59
  1 A'    2 A'    3 A'    4 A'    5 A'    1 A"    6 A'    7 A'                 
-62.516 -62.514 -56.337 -56.335 -56.333 -56.333 -56.331 -56.330
  8 A'    9 A'   10 A'   11 A'    2 A"   12 A'    3 A"   13 A'                 
-35.824 -31.317 -31.311 -31.310 -22.968 -22.966 -22.966 -22.961
 14 A'   15 A'    4 A"   16 A'   17 A'    5 A"   18 A'   19 A'                 
-22.961 -10.305 -10.302  -9.501  -8.725  -8.723  -7.267  -7.256
  6 A"   20 A'   21 A'   22 A'   23 A'   24 A'   25 A'    7 A"                 
 -7.256  -6.558  -6.555  -6.543  -6.543  -6.541  -6.540  -6.373
 26 A'   27 A'   28 A'    8 A"   29 A'    9 A"   30 A'   31 A'                 
 -4.786  -4.770  -4.770  -2.668  -2.666  -2.664  -2.664  -2.662
 32 A'   10 A"   33 A'   34 A'   35 A'   11 A"   36 A'   12 A"                 
 -2.661  -2.652  -2.652  -2.650  -2.650  -2.052  -2.047  -2.046
 37 A'   13 A"   38 A'   14 A"   39 A'   40 A'   15 A"   41 A'                 
 -2.033  -2.033  -0.925  -0.867  -0.806  -0.757  -0.679  -0.547
 16 A"   42 A'   43 A'   44 A'   45 A'   46 A'   47 A'   48 A'                 
 -0.493  -0.475  -0.430  -0.401  -0.363  -0.351  -0.334  -0.321
 49 A'   50 A'   17 A"   51 A'   18 A"   52 A'   53 A'   19 A"                 
 -0.312  -0.305  -0.277  -0.260
 54 A'   20 A"   55 A'   21 A"                                                 
 -- Virtual --                   
 -0.081  -0.061  -0.053  -0.044   0.001   0.028   0.034   0.046
 56 A'   57 A'   22 A"   58 A'   59 A'   60 A'   61 A'   23 A"                 
  0.046   0.066   0.067   0.070   0.082   0.093   0.100   0.106
 62 A'   63 A'   64 A'   24 A"   25 A"   65 A'   66 A'   67 A'                 
  0.116   0.118   0.122   0.141   0.147   0.159   0.179   0.181
 26 A"   68 A'   69 A'   27 A"   70 A'   71 A'   72 A'   73 A'                 
  0.205   0.228   0.243   0.253   0.303   0.348   0.364   0.379
 74 A'   75 A'   28 A"   76 A'   77 A'   78 A'   79 A'   29 A"                 
  0.381   0.391   0.403   0.414   0.416   0.422   0.431   0.445
 80 A'   30 A"   81 A'   31 A"   82 A'   83 A'   32 A"   84 A'                 
  0.455   0.473   0.480   0.507   0.510   0.515   0.530   0.559
 33 A"   85 A'   86 A'   34 A"   35 A"   87 A'   36 A"   37 A"                 
  0.570   0.576   0.605   0.615   0.627   0.656   0.677   0.716
 88 A'   38 A"   89 A'   90 A'   91 A'   92 A'   93 A'   39 A"                 
  0.722   0.749   0.776   0.816   0.834   0.856   0.886   0.889
 94 A'   95 A'   96 A'   97 A'   40 A"   98 A'   41 A"   99 A'                 
  0.899   0.957   1.007   1.029   1.124   1.179   1.186   1.267
100 A'  101 A'  102 A'  103 A'  104 A'   42 A"  105 A'   43 A"                 
  1.330   1.397   1.423   1.527   1.558   1.619   1.686   1.854
 44 A"  106 A'  107 A'  108 A'   45 A"  109 A'  110 A'  111 A'                 
  1.879   1.991   1.991   2.001   2.078   2.137   2.149   2.196
 46 A"  112 A'   47 A"   48 A"  113 A'  114 A'  115 A'  116 A'                 
  2.224   2.241   2.340   2.487   2.625   2.817   2.820   3.018
117 A'   49 A"  118 A'  119 A'   50 A"  120 A'   51 A"  121 A'                 
  3.139   3.373   3.944   3.959   3.978   3.981   3.998   4.009
122 A'  123 A'   52 A"  124 A'   53 A"   54 A"   55 A"  125 A'                 
  4.023   4.024   4.084   4.092   4.107   4.211   4.236   4.367
126 A'   56 A"  127 A'   57 A"  128 A'  129 A'  130 A'  131 A'                 
  4.379   4.431   5.997   6.058   6.082   6.587   6.696   7.534
132 A'  133 A'   58 A"  134 A'  135 A'  136 A'  137 A'   59 A"                 
  7.539   7.575   7.597   7.674   7.690   9.723  23.217  24.043
 60 A"  138 A'  139 A'  140 A'  141 A'  142 A'  143 A'  144 A'                 
 25.794  25.967  26.374  27.855  28.336  28.381  28.383  28.518
 61 A"  145 A'  146 A'  147 A'   62 A"  148 A'  149 A'   63 A"                 
 28.531  28.542  28.590  28.682  47.867  47.956 127.877 127.913
150 A'   64 A"  151 A'  152 A'  153 A'  154 A'   65 A"  155 A'                 
127.930 151.649 215.709 289.728 289.734 289.766 289.800 289.895
156 A'  157 A'  158 A'   66 A"   67 A"  159 A'  160 A'  161 A'                 
289.9071020.6501020.7631901.812
162 A'  163 A'  164 A'  165 A'                                                 

 Beta MOs, Restricted
 -- Occupied --                  
******* -482.86 -482.86 -176.33 -165.73 -165.73 -165.73 -101.59
  1 A'    2 A'    3 A'    4 A'    5 A'    1 A"    6 A'    7 A'                 
-62.516 -62.514 -56.337 -56.335 -56.333 -56.333 -56.331 -56.330
  8 A'    9 A'   10 A'   11 A'    2 A"   12 A'    3 A"   13 A'                 
-35.824 -31.317 -31.311 -31.310 -22.968 -22.966 -22.966 -22.961
 14 A'   15 A'    4 A"   16 A'   17 A'    5 A"   18 A'   19 A'                 
-22.961 -10.305 -10.302  -9.501  -8.725  -8.723  -7.267  -7.256
  6 A"   20 A'   21 A'   22 A'   23 A'   24 A'   25 A'    7 A"                 
 -7.256  -6.558  -6.555  -6.543  -6.543  -6.541  -6.540  -6.373
 26 A'   27 A'   28 A'    8 A"   29 A'    9 A"   30 A'   31 A'                 
 -4.786  -4.770  -4.770  -2.668  -2.666  -2.664  -2.664  -2.662
 32 A'   10 A"   33 A'   34 A'   35 A'   11 A"   36 A'   12 A"                 
 -2.661  -2.652  -2.652  -2.650  -2.650  -2.052  -2.047  -2.046
 37 A'   13 A"   38 A'   14 A"   39 A'   40 A'   15 A"   41 A'                 
 -2.033  -2.033  -0.925  -0.867  -0.806  -0.757  -0.679  -0.547
 16 A"   42 A'   43 A'   44 A'   45 A'   46 A'   47 A'   48 A'                 
 -0.493  -0.475  -0.430  -0.401  -0.363  -0.351  -0.334  -0.321
 49 A'   50 A'   17 A"   51 A'   18 A"   52 A'   53 A'   19 A"                 
 -0.312  -0.305  -0.277  -0.260
 54 A'   20 A"   55 A'   21 A"                                                 
 -- Virtual --                   
 -0.081  -0.061  -0.053  -0.044   0.001   0.028   0.034   0.046
 56 A'   57 A'   22 A"   58 A'   59 A'   60 A'   61 A'   23 A"                 
  0.046   0.066   0.067   0.070   0.082   0.093   0.100   0.106
 62 A'   63 A'   64 A'   24 A"   25 A"   65 A'   66 A'   67 A'                 
  0.116   0.118   0.122   0.141   0.147   0.159   0.179   0.181
 26 A"   68 A'   69 A'   27 A"   70 A'   71 A'   72 A'   73 A'                 
  0.205   0.228   0.243   0.253   0.303   0.348   0.364   0.379
 74 A'   75 A'   28 A"   76 A'   77 A'   78 A'   79 A'   29 A"                 
  0.381   0.391   0.403   0.414   0.416   0.422   0.431   0.445
 80 A'   30 A"   81 A'   31 A"   82 A'   83 A'   32 A"   84 A'                 
  0.455   0.473   0.480   0.507   0.510   0.515   0.530   0.559
 33 A"   85 A'   86 A'   34 A"   35 A"   87 A'   36 A"   37 A"                 
  0.570   0.576   0.605   0.615   0.627   0.656   0.677   0.716
 88 A'   38 A"   89 A'   90 A'   91 A'   92 A'   93 A'   39 A"                 
  0.722   0.749   0.776   0.816   0.834   0.856   0.886   0.889
 94 A'   95 A'   96 A'   97 A'   40 A"   98 A'   41 A"   99 A'                 
  0.899   0.957   1.007   1.029   1.124   1.179   1.186   1.267
100 A'  101 A'  102 A'  103 A'  104 A'   42 A"  105 A'   43 A"                 
  1.330   1.397   1.423   1.527   1.558   1.619   1.686   1.854
 44 A"  106 A'  107 A'  108 A'   45 A"  109 A'  110 A'  111 A'                 
  1.879   1.991   1.991   2.001   2.078   2.137   2.149   2.196
 46 A"  112 A'   47 A"   48 A"  113 A'  114 A'  115 A'  116 A'                 
  2.224   2.241   2.340   2.487   2.625   2.817   2.820   3.018
117 A'   49 A"  118 A'  119 A'   50 A"  120 A'   51 A"  121 A'                 
  3.139   3.373   3.944   3.959   3.978   3.981   3.998   4.009
122 A'  123 A'   52 A"  124 A'   53 A"   54 A"   55 A"  125 A'                 
  4.023   4.024   4.084   4.092   4.107   4.211   4.236   4.367
126 A'   56 A"  127 A'   57 A"  128 A'  129 A'  130 A'  131 A'                 
  4.379   4.431   5.997   6.058   6.082   6.587   6.696   7.534
132 A'  133 A'   58 A"  134 A'  135 A'  136 A'  137 A'   59 A"                 
  7.539   7.575   7.597   7.674   7.690   9.723  23.217  24.043
 60 A"  138 A'  139 A'  140 A'  141 A'  142 A'  143 A'  144 A'                 
 25.794  25.967  26.374  27.855  28.336  28.381  28.383  28.518
 61 A"  145 A'  146 A'  147 A'   62 A"  148 A'  149 A'   63 A"                 
 28.531  28.542  28.590  28.682  47.867  47.956 127.877 127.913
150 A'   64 A"  151 A'  152 A'  153 A'  154 A'   65 A"  155 A'                 
127.930 151.649 215.709 289.728 289.734 289.766 289.800 289.895
156 A'  157 A'  158 A'   66 A"   67 A"  159 A'  160 A'  161 A'                 
289.9071020.6501020.7631901.812
162 A'  163 A'  164 A'  165 A'                                                 
 --------------------------------------------------------------

          Ground-State Mulliken Net Atomic Charges

     Atom                 Charge (a.u.)
  ----------------------------------------
      1 Cl                    0.433171
      2 Br                   -0.117368
      3 I                     0.169412
      4 Br                   -0.089653
      5 C                    -0.468244
      6 C                     0.072682
  ----------------------------------------
  Sum of atomic charges =     0.000000

 -----------------------------------------------------------------
                    Cartesian Multipole Moments
 -----------------------------------------------------------------
    Charge (ESU x 10^10)
                 0.0000
    Dipole Moment (Debye)
         X       0.1807      Y      -0.5379      Z      -0.0000
       Tot       0.5674
    Quadrupole Moments (Debye-Ang)
        XX     -86.1730     XY      -2.2173     YY     -84.5500
        XZ       0.0000     YZ      -0.0000     ZZ     -90.2582
    Octopole Moments (Debye-Ang^2)
       XXX     -28.3880    XXY      -1.8065    XYY     -11.7998
       YYY       8.4758    XXZ      -0.0000    XYZ       0.0000
       YYZ      -0.0000    XZZ     -10.9924    YZZ       3.9327
       ZZZ      -0.0000
    Hexadecapole Moments (Debye-Ang^3)
      XXXX   -1609.7302   XXXY      92.3704   XXYY    -410.2274
      XYYY     138.3515   YYYY   -1096.4168   XXXZ       0.0000
      XXYZ      -0.0000   XYYZ       0.0000   YYYZ      -0.0000
      XXZZ    -301.4895   XYZZ      47.7282   YYZZ    -218.6271
      XZZZ       0.0000   YZZZ      -0.0000   ZZZZ    -114.8528
 -----------------------------------------------------------------
 Calculating analytic gradient of the SCF energy
 Gradient of SCF Energy
            1           2           3           4           5           6
    1  -0.0001835  -0.0001767  -0.0013872   0.0002230  -0.0020609   0.0035854
    2   0.0008397   0.0005294   0.0005337  -0.0002624  -0.0019612   0.0003208
    3   0.0000000  -0.0000000  -0.0000000  -0.0000000  -0.0000000   0.0000000
 Max gradient component =       3.585E-03
 RMS gradient           =       1.165E-03
 Gradient time:  CPU 23.83 s  wall 6.07 s
 Geometry Optimization Parameters
   NAtoms,    NIC,     NZ,  NCons,   NDum,   NFix, NCnnct, MaxDiis
        6      37       0       0       0       0       0       0

 Cartesian Hessian Update
 Hessian Updated using BFGS Update


** GEOMETRY OPTIMIZATION IN DELOCALIZED INTERNAL COORDINATES **
   Searching for a Minimum

   Optimization Cycle:  17

                       Coordinates (Angstroms)
     ATOM                X               Y               Z
      1  Cl        1.2409864956    2.0165019516    0.0000000000
      2  Br       -1.9996435137    1.5471170738    0.0000000000
      3  I         2.0774311468   -1.1085608910    0.0000000000
      4  Br       -1.4508057254   -1.5934362445    0.0000000000
      5  C         0.6131213316    0.3903266132    0.0000000000
      6  C        -0.7046359602    0.1514109187    0.0000000000
   Point Group: cs    Number of degrees of freedom:     9


   Energy is -12604.214449136

 Hessian Updated using BFGS Update

  9 Hessian modes will be used to form the next step
  Hessian Eigenvalues:
     0.055123    0.249934    0.254550    0.309386    0.504990    0.596409
     0.922051    1.029960    1.116440

 Minimum Search - Taking Simple RFO Step
 Searching for Lamda that Minimizes Along All modes
 Value Taken    Lamda =  -0.00003120
 Step Taken.  Stepsize is  0.010665

                             Maximum     Tolerance    Cnvgd?
         Gradient           0.003385      0.000300      NO
         Displacement       0.006840      0.001200      NO
         Energy change     -0.000082      0.000001      NO


 New Cartesian Coordinates Obtained by Inverse Iteration

 Displacement from previous Coordinates is:  0.015646
 ----------------------------------------------------------------
             Standard Nuclear Orientation (Angstroms)
    I     Atom           X                Y                Z
 ----------------------------------------------------------------
    1      Cl      1.2429852392     2.0152825151     0.0000000000
    2      Br     -2.0011959347     1.5461046709     0.0000000000
    3      I       2.0822436656    -1.1060662016     0.0000000000
    4      Br     -1.4556330593    -1.5924237387     0.0000000000
    5      C       0.6144886270     0.3896616246     0.0000000000
    6      C      -0.7064347631     0.1508005515     0.0000000000
 ----------------------------------------------------------------
 Molecular Point Group                 Cs    NOp =  2
 Largest Abelian Subgroup              Cs    NOp =  2
 Nuclear Repulsion Energy =  1388.4870026285 hartrees
 There are       76 alpha and       76 beta electrons
 Applying Cartesian multipole field
    Component          Value
    ---------          -----
     (2,0,0)        1.00000E-11
     (0,2,0)        2.00000E-11
     (0,0,2)       -3.00000E-11
 Nucleus-field energy     =     0.0000000389 hartrees
 Requested basis set is 6-311++G(d,p)
 There are 87 shells and 232 basis functions
 A cutoff of  1.0D-11 yielded   2733 shell pairs
 There are     21302 function pairs (     23915 Cartesian)
 Smallest overlap matrix eigenvalue = 2.65E-05
 Guess MOs from SCF MO coefficient file

 -----------------------------------------------------------------------
  General SCF calculation program by
  Eric Jon Sundstrom, Paul Horn, Yuezhi Mao, Dmitri Zuev, Alec White,
  David Stuck, Shaama M.S., Shane Yost, Joonho Lee, David Small,
  Daniel Levine, Susi Lehtola, Hugh Burton, Evgeny Epifanovsky
 -----------------------------------------------------------------------
 Exchange:     0.2000 Hartree-Fock + 0.0800 Slater + 0.7200 B88
 Correlation:  0.1900 VWN1RPA + 0.8100 LYP
 Using SG-1 standard quadrature grid
 using 4 threads for integral computing
 -------------------------------------------------------
 OpenMP Integral computing Module                
 Release: version 2.0, May 2017, Q-Chem Inc. Pleasanton 
 -------------------------------------------------------
 -------------------------------------------------------
 OpenMP BLAS3 based DFT computing Module                
 Release: version 1.0, May 2013, Q-Chem Inc. Pittsburgh 
 -------------------------------------------------------
 A restricted SCF calculation will be
 performed using DIIS
 SCF converges when DIIS error is below 1.0e-08
 ---------------------------------------
  Cycle       Energy         DIIS error
 ---------------------------------------
    1  -12604.2144567265      3.63e-05  
    2  -12604.2144639737      1.54e-05  
    3  -12604.2144626199      2.05e-05  
    4  -12604.2144655451      3.40e-06  
    5  -12604.2144656278      4.51e-07  
    6  -12604.2144656294      1.58e-07  
    7  -12604.2144656295      5.73e-08  
    8  -12604.2144656293      2.53e-08  
    9  -12604.2144656292      9.28e-09  Convergence criterion met
 ---------------------------------------
 SCF time:   CPU 61.69s  wall 16.00s 
 SCF   energy in the final basis set =   -12604.2144656292
 Total energy in the final basis set =   -12604.2144656292

 --------------------------------------------------------------
             Orbital Energies (a.u.) and Symmetries
 --------------------------------------------------------------

 Alpha MOs, Restricted
 -- Occupied --                  
******* -482.86 -482.86 -176.33 -165.73 -165.73 -165.73 -101.59
  1 A'    2 A'    3 A'    4 A'    5 A'    1 A"    6 A'    7 A'                 
-62.516 -62.514 -56.337 -56.335 -56.333 -56.333 -56.331 -56.330
  8 A'    9 A'   10 A'   11 A'    2 A"   12 A'    3 A"   13 A'                 
-35.824 -31.317 -31.311 -31.310 -22.968 -22.966 -22.966 -22.961
 14 A'   15 A'    4 A"   16 A'   17 A'    5 A"   18 A'   19 A'                 
-22.961 -10.306 -10.302  -9.501  -8.725  -8.723  -7.267  -7.256
  6 A"   20 A'   21 A'   22 A'   23 A'   24 A'   25 A'    7 A"                 
 -7.256  -6.558  -6.555  -6.543  -6.543  -6.541  -6.540  -6.373
 26 A'   27 A'   28 A'    8 A"   29 A'    9 A"   30 A'   31 A'                 
 -4.786  -4.770  -4.770  -2.668  -2.666  -2.664  -2.664  -2.662
 32 A'   10 A"   33 A'   34 A'   35 A'   11 A"   36 A'   12 A"                 
 -2.661  -2.652  -2.652  -2.650  -2.650  -2.052  -2.047  -2.046
 37 A'   13 A"   38 A'   14 A"   39 A'   40 A'   15 A"   41 A'                 
 -2.033  -2.033  -0.925  -0.867  -0.806  -0.757  -0.679  -0.547
 16 A"   42 A'   43 A'   44 A'   45 A'   46 A'   47 A'   48 A'                 
 -0.493  -0.475  -0.430  -0.401  -0.363  -0.351  -0.334  -0.321
 49 A'   50 A'   17 A"   51 A'   18 A"   52 A'   53 A'   19 A"                 
 -0.312  -0.305  -0.277  -0.260
 54 A'   20 A"   55 A'   21 A"                                                 
 -- Virtual --                   
 -0.081  -0.061  -0.053  -0.044   0.001   0.028   0.034   0.046
 56 A'   57 A'   22 A"   58 A'   59 A'   60 A'   61 A'   23 A"                 
  0.046   0.066   0.067   0.070   0.082   0.093   0.100   0.105
 62 A'   63 A'   64 A'   24 A"   25 A"   65 A'   66 A'   67 A'                 
  0.116   0.118   0.122   0.141   0.147   0.160   0.180   0.181
 26 A"   68 A'   69 A'   27 A"   70 A'   71 A'   72 A'   73 A'                 
  0.205   0.228   0.243   0.253   0.303   0.348   0.364   0.379
 74 A'   75 A'   28 A"   76 A'   77 A'   78 A'   79 A'   29 A"                 
  0.381   0.391   0.403   0.415   0.416   0.422   0.431   0.445
 80 A'   30 A"   81 A'   31 A"   82 A'   83 A'   32 A"   84 A'                 
  0.455   0.472   0.480   0.507   0.510   0.515   0.529   0.559
 33 A"   85 A'   86 A'   34 A"   35 A"   87 A'   36 A"   37 A"                 
  0.569   0.576   0.604   0.615   0.627   0.655   0.677   0.715
 88 A'   38 A"   89 A'   90 A'   91 A'   92 A'   93 A'   39 A"                 
  0.722   0.748   0.776   0.816   0.834   0.856   0.886   0.889
 94 A'   95 A'   96 A'   97 A'   40 A"   98 A'   41 A"   99 A'                 
  0.898   0.957   1.007   1.029   1.124   1.179   1.186   1.267
100 A'  101 A'  102 A'  103 A'  104 A'   42 A"  105 A'   43 A"                 
  1.329   1.397   1.423   1.527   1.557   1.619   1.685   1.853
 44 A"  106 A'  107 A'  108 A'   45 A"  109 A'  110 A'  111 A'                 
  1.877   1.991   1.991   2.001   2.078   2.135   2.148   2.196
 46 A"  112 A'   47 A"   48 A"  113 A'  114 A'  115 A'  116 A'                 
  2.224   2.241   2.340   2.487   2.625   2.817   2.819   3.016
117 A'   49 A"  118 A'  119 A'   50 A"  120 A'   51 A"  121 A'                 
  3.136   3.377   3.944   3.959   3.978   3.981   3.998   4.009
122 A'  123 A'   52 A"  124 A'   53 A"   54 A"   55 A"  125 A'                 
  4.022   4.024   4.085   4.092   4.107   4.211   4.236   4.367
126 A'   56 A"  127 A'   57 A"  128 A'  129 A'  130 A'  131 A'                 
  4.379   4.431   5.997   6.058   6.082   6.587   6.696   7.534
132 A'  133 A'   58 A"  134 A'  135 A'  136 A'  137 A'   59 A"                 
  7.539   7.576   7.597   7.674   7.690   9.723  23.218  24.031
 60 A"  138 A'  139 A'  140 A'  141 A'  142 A'  143 A'  144 A'                 
 25.794  25.967  26.373  27.854  28.336  28.381  28.383  28.517
 61 A"  145 A'  146 A'  147 A'   62 A"  148 A'  149 A'   63 A"                 
 28.531  28.542  28.590  28.682  47.866  47.956 127.877 127.913
150 A'   64 A"  151 A'  152 A'  153 A'  154 A'   65 A"  155 A'                 
127.930 151.649 215.709 289.728 289.734 289.766 289.800 289.895
156 A'  157 A'  158 A'   66 A"   67 A"  159 A'  160 A'  161 A'                 
289.9071020.6501020.7631901.812
162 A'  163 A'  164 A'  165 A'                                                 

 Beta MOs, Restricted
 -- Occupied --                  
******* -482.86 -482.86 -176.33 -165.73 -165.73 -165.73 -101.59
  1 A'    2 A'    3 A'    4 A'    5 A'    1 A"    6 A'    7 A'                 
-62.516 -62.514 -56.337 -56.335 -56.333 -56.333 -56.331 -56.330
  8 A'    9 A'   10 A'   11 A'    2 A"   12 A'    3 A"   13 A'                 
-35.824 -31.317 -31.311 -31.310 -22.968 -22.966 -22.966 -22.961
 14 A'   15 A'    4 A"   16 A'   17 A'    5 A"   18 A'   19 A'                 
-22.961 -10.306 -10.302  -9.501  -8.725  -8.723  -7.267  -7.256
  6 A"   20 A'   21 A'   22 A'   23 A'   24 A'   25 A'    7 A"                 
 -7.256  -6.558  -6.555  -6.543  -6.543  -6.541  -6.540  -6.373
 26 A'   27 A'   28 A'    8 A"   29 A'    9 A"   30 A'   31 A'                 
 -4.786  -4.770  -4.770  -2.668  -2.666  -2.664  -2.664  -2.662
 32 A'   10 A"   33 A'   34 A'   35 A'   11 A"   36 A'   12 A"                 
 -2.661  -2.652  -2.652  -2.650  -2.650  -2.052  -2.047  -2.046
 37 A'   13 A"   38 A'   14 A"   39 A'   40 A'   15 A"   41 A'                 
 -2.033  -2.033  -0.925  -0.867  -0.806  -0.757  -0.679  -0.547
 16 A"   42 A'   43 A'   44 A'   45 A'   46 A'   47 A'   48 A'                 
 -0.493  -0.475  -0.430  -0.401  -0.363  -0.351  -0.334  -0.321
 49 A'   50 A'   17 A"   51 A'   18 A"   52 A'   53 A'   19 A"                 
 -0.312  -0.305  -0.277  -0.260
 54 A'   20 A"   55 A'   21 A"                                                 
 -- Virtual --                   
 -0.081  -0.061  -0.053  -0.044   0.001   0.028   0.034   0.046
 56 A'   57 A'   22 A"   58 A'   59 A'   60 A'   61 A'   23 A"                 
  0.046   0.066   0.067   0.070   0.082   0.093   0.100   0.105
 62 A'   63 A'   64 A'   24 A"   25 A"   65 A'   66 A'   67 A'                 
  0.116   0.118   0.122   0.141   0.147   0.160   0.180   0.181
 26 A"   68 A'   69 A'   27 A"   70 A'   71 A'   72 A'   73 A'                 
  0.205   0.228   0.243   0.253   0.303   0.348   0.364   0.379
 74 A'   75 A'   28 A"   76 A'   77 A'   78 A'   79 A'   29 A"                 
  0.381   0.391   0.403   0.415   0.416   0.422   0.431   0.445
 80 A'   30 A"   81 A'   31 A"   82 A'   83 A'   32 A"   84 A'                 
  0.455   0.472   0.480   0.507   0.510   0.515   0.529   0.559
 33 A"   85 A'   86 A'   34 A"   35 A"   87 A'   36 A"   37 A"                 
  0.569   0.576   0.604   0.615   0.627   0.655   0.677   0.715
 88 A'   38 A"   89 A'   90 A'   91 A'   92 A'   93 A'   39 A"                 
  0.722   0.748   0.776   0.816   0.834   0.856   0.886   0.889
 94 A'   95 A'   96 A'   97 A'   40 A"   98 A'   41 A"   99 A'                 
  0.898   0.957   1.007   1.029   1.124   1.179   1.186   1.267
100 A'  101 A'  102 A'  103 A'  104 A'   42 A"  105 A'   43 A"                 
  1.329   1.397   1.423   1.527   1.557   1.619   1.685   1.853
 44 A"  106 A'  107 A'  108 A'   45 A"  109 A'  110 A'  111 A'                 
  1.877   1.991   1.991   2.001   2.078   2.135   2.148   2.196
 46 A"  112 A'   47 A"   48 A"  113 A'  114 A'  115 A'  116 A'                 
  2.224   2.241   2.340   2.487   2.625   2.817   2.819   3.016
117 A'   49 A"  118 A'  119 A'   50 A"  120 A'   51 A"  121 A'                 
  3.136   3.377   3.944   3.959   3.978   3.981   3.998   4.009
122 A'  123 A'   52 A"  124 A'   53 A"   54 A"   55 A"  125 A'                 
  4.022   4.024   4.085   4.092   4.107   4.211   4.236   4.367
126 A'   56 A"  127 A'   57 A"  128 A'  129 A'  130 A'  131 A'                 
  4.379   4.431   5.997   6.058   6.082   6.587   6.696   7.534
132 A'  133 A'   58 A"  134 A'  135 A'  136 A'  137 A'   59 A"                 
  7.539   7.576   7.597   7.674   7.690   9.723  23.218  24.031
 60 A"  138 A'  139 A'  140 A'  141 A'  142 A'  143 A'  144 A'                 
 25.794  25.967  26.373  27.854  28.336  28.381  28.383  28.517
 61 A"  145 A'  146 A'  147 A'   62 A"  148 A'  149 A'   63 A"                 
 28.531  28.542  28.590  28.682  47.866  47.956 127.877 127.913
150 A'   64 A"  151 A'  152 A'  153 A'  154 A'   65 A"  155 A'                 
127.930 151.649 215.709 289.728 289.734 289.766 289.800 289.895
156 A'  157 A'  158 A'   66 A"   67 A"  159 A'  160 A'  161 A'                 
289.9071020.6501020.7631901.812
162 A'  163 A'  164 A'  165 A'                                                 
 --------------------------------------------------------------

          Ground-State Mulliken Net Atomic Charges

     Atom                 Charge (a.u.)
  ----------------------------------------
      1 Cl                    0.433076
      2 Br                   -0.116780
      3 I                     0.169853
      4 Br                   -0.088972
      5 C                    -0.467184
      6 C                     0.070007
  ----------------------------------------
  Sum of atomic charges =     0.000000

 -----------------------------------------------------------------
                    Cartesian Multipole Moments
 -----------------------------------------------------------------
    Charge (ESU x 10^10)
                 0.0000
    Dipole Moment (Debye)
         X       0.1818      Y      -0.5358      Z      -0.0000
       Tot       0.5658
    Quadrupole Moments (Debye-Ang)
        XX     -86.1198     XY      -2.2104     YY     -84.5818
        XZ       0.0000     YZ      -0.0000     ZZ     -90.2647
    Octopole Moments (Debye-Ang^2)
       XXX     -28.4337    XXY      -1.9044    XYY     -11.8750
       YYY       8.3894    XXZ      -0.0000    XYZ       0.0000
       YYZ      -0.0000    XZZ     -11.0351    YZZ       3.8835
       ZZZ       0.0000
    Hexadecapole Moments (Debye-Ang^3)
      XXXX   -1614.9083   XXXY      91.8406   XXYY    -410.7835
      XYYY     138.1319   YYYY   -1094.9151   XXXZ      -0.0000
      XXYZ      -0.0000   XYYZ      -0.0000   YYYZ      -0.0000
      XXZZ    -302.4979   XYZZ      47.5897   YYZZ    -218.2917
      XZZZ      -0.0000   YZZZ      -0.0000   ZZZZ    -114.8655
 -----------------------------------------------------------------
 Calculating analytic gradient of the SCF energy
 Gradient of SCF Energy
            1           2           3           4           5           6
    1   0.0000753  -0.0003057  -0.0008963  -0.0001897   0.0008023   0.0005141
    2   0.0006237   0.0002541   0.0007032  -0.0001079  -0.0013590  -0.0001142
    3   0.0000000   0.0000000  -0.0000000   0.0000000  -0.0000000   0.0000000
 Max gradient component =       1.359E-03
 RMS gradient           =       5.091E-04
 Gradient time:  CPU 23.36 s  wall 5.95 s
 Geometry Optimization Parameters
   NAtoms,    NIC,     NZ,  NCons,   NDum,   NFix, NCnnct, MaxDiis
        6      37       0       0       0       0       0       0

 Cartesian Hessian Update
 Hessian Updated using BFGS Update


** GEOMETRY OPTIMIZATION IN DELOCALIZED INTERNAL COORDINATES **
   Searching for a Minimum

   Optimization Cycle:  18

                       Coordinates (Angstroms)
     ATOM                X               Y               Z
      1  Cl        1.2429852392    2.0152825151    0.0000000000
      2  Br       -2.0011959347    1.5461046709    0.0000000000
      3  I         2.0822436656   -1.1060662016    0.0000000000
      4  Br       -1.4556330593   -1.5924237387    0.0000000000
      5  C         0.6144886270    0.3896616246    0.0000000000
      6  C        -0.7064347631    0.1508005515    0.0000000000
   Point Group: cs    Number of degrees of freedom:     9


   Energy is -12604.214465629

 Hessian Updated using BFGS Update

  9 Hessian modes will be used to form the next step
  Hessian Eigenvalues:
     0.055218    0.249555    0.257028    0.304731    0.517944    0.581225
     0.919573    1.026106    1.062164

 Minimum Search - Taking Simple RFO Step
 Searching for Lamda that Minimizes Along All modes
 Value Taken    Lamda =  -0.00000242
 Step Taken.  Stepsize is  0.001954

                             Maximum     Tolerance    Cnvgd?
         Gradient           0.000984      0.000300      NO
         Displacement       0.001251      0.001200      NO
         Energy change     -0.000016      0.000001      NO


 New Cartesian Coordinates Obtained by Inverse Iteration

 Displacement from previous Coordinates is:  0.001995
 ----------------------------------------------------------------
             Standard Nuclear Orientation (Angstroms)
    I     Atom           X                Y                Z
 ----------------------------------------------------------------
    1      Cl      1.2434520831     2.0148899246     0.0000000000
    2      Br     -2.0015886591     1.5460843593     0.0000000000
    3      I       2.0827054378    -1.1060969892     0.0000000000
    4      Br     -1.4554639785    -1.5923806628     0.0000000000
    5      C       0.6142180057     0.3898431897     0.0000000000
    6      C      -0.7068691143     0.1510196003     0.0000000000
 ----------------------------------------------------------------
 Molecular Point Group                 Cs    NOp =  2
 Largest Abelian Subgroup              Cs    NOp =  2
 Nuclear Repulsion Energy =  1388.3993546667 hartrees
 There are       76 alpha and       76 beta electrons
 Applying Cartesian multipole field
    Component          Value
    ---------          -----
     (2,0,0)        1.00000E-11
     (0,2,0)        2.00000E-11
     (0,0,2)       -3.00000E-11
 Nucleus-field energy     =     0.0000000389 hartrees
 Requested basis set is 6-311++G(d,p)
 There are 87 shells and 232 basis functions
 A cutoff of  1.0D-11 yielded   2733 shell pairs
 There are     21302 function pairs (     23915 Cartesian)
 Smallest overlap matrix eigenvalue = 2.65E-05
 Guess MOs from SCF MO coefficient file

 -----------------------------------------------------------------------
  General SCF calculation program by
  Eric Jon Sundstrom, Paul Horn, Yuezhi Mao, Dmitri Zuev, Alec White,
  David Stuck, Shaama M.S., Shane Yost, Joonho Lee, David Small,
  Daniel Levine, Susi Lehtola, Hugh Burton, Evgeny Epifanovsky
 -----------------------------------------------------------------------
 Exchange:     0.2000 Hartree-Fock + 0.0800 Slater + 0.7200 B88
 Correlation:  0.1900 VWN1RPA + 0.8100 LYP
 Using SG-1 standard quadrature grid
 using 4 threads for integral computing
 -------------------------------------------------------
 OpenMP Integral computing Module                
 Release: version 2.0, May 2017, Q-Chem Inc. Pleasanton 
 -------------------------------------------------------
 -------------------------------------------------------
 OpenMP BLAS3 based DFT computing Module                
 Release: version 1.0, May 2013, Q-Chem Inc. Pittsburgh 
 -------------------------------------------------------
 A restricted SCF calculation will be
 performed using DIIS
 SCF converges when DIIS error is below 1.0e-08
 ---------------------------------------
  Cycle       Energy         DIIS error
 ---------------------------------------
    1  -12604.2144674852      5.70e-06  
    2  -12604.2144677390      2.51e-06  
    3  -12604.2144676898      3.69e-06  
    4  -12604.2144677821      4.41e-07  
    5  -12604.2144677839      1.23e-07  
    6  -12604.2144677838      4.45e-08  
    7  -12604.2144677837      2.91e-08  
    8  -12604.2144677837      3.05e-09  Convergence criterion met
 ---------------------------------------
 SCF time:   CPU 54.88s  wall 14.00s 
 SCF   energy in the final basis set =   -12604.2144677837
 Total energy in the final basis set =   -12604.2144677837

 --------------------------------------------------------------
             Orbital Energies (a.u.) and Symmetries
 --------------------------------------------------------------

 Alpha MOs, Restricted
 -- Occupied --                  
******* -482.86 -482.86 -176.33 -165.73 -165.73 -165.73 -101.59
  1 A'    2 A'    3 A'    4 A'    5 A'    1 A"    6 A'    7 A'                 
-62.516 -62.514 -56.337 -56.335 -56.333 -56.333 -56.331 -56.330
  8 A'    9 A'   10 A'   11 A'    2 A"   12 A'    3 A"   13 A'                 
-35.824 -31.317 -31.311 -31.310 -22.968 -22.966 -22.966 -22.961
 14 A'   15 A'    4 A"   16 A'   17 A'    5 A"   18 A'   19 A'                 
-22.961 -10.306 -10.302  -9.501  -8.725  -8.723  -7.267  -7.256
  6 A"   20 A'   21 A'   22 A'   23 A'   24 A'   25 A'    7 A"                 
 -7.256  -6.558  -6.556  -6.543  -6.543  -6.541  -6.540  -6.373
 26 A'   27 A'   28 A'    8 A"   29 A'    9 A"   30 A'   31 A'                 
 -4.786  -4.770  -4.770  -2.668  -2.666  -2.664  -2.664  -2.662
 32 A'   10 A"   33 A'   34 A'   35 A'   11 A"   36 A'   12 A"                 
 -2.662  -2.652  -2.652  -2.650  -2.650  -2.052  -2.047  -2.046
 37 A'   13 A"   38 A'   14 A"   39 A'   40 A'   15 A"   41 A'                 
 -2.033  -2.033  -0.925  -0.867  -0.806  -0.757  -0.679  -0.547
 16 A"   42 A'   43 A'   44 A'   45 A'   46 A'   47 A'   48 A'                 
 -0.493  -0.475  -0.430  -0.401  -0.363  -0.351  -0.334  -0.321
 49 A'   50 A'   17 A"   51 A'   18 A"   52 A'   53 A'   19 A"                 
 -0.312  -0.305  -0.277  -0.260
 54 A'   20 A"   55 A'   21 A"                                                 
 -- Virtual --                   
 -0.081  -0.061  -0.053  -0.044   0.001   0.028   0.034   0.046
 56 A'   57 A'   22 A"   58 A'   59 A'   60 A'   61 A'   23 A"                 
  0.046   0.066   0.067   0.070   0.082   0.093   0.100   0.105
 62 A'   63 A'   64 A'   24 A"   25 A"   65 A'   66 A'   67 A'                 
  0.116   0.118   0.122   0.141   0.147   0.160   0.180   0.181
 26 A"   68 A'   69 A'   27 A"   70 A'   71 A'   72 A'   73 A'                 
  0.205   0.228   0.243   0.253   0.303   0.348   0.364   0.379
 74 A'   75 A'   28 A"   76 A'   77 A'   78 A'   79 A'   29 A"                 
  0.381   0.391   0.403   0.415   0.416   0.422   0.431   0.445
 80 A'   30 A"   81 A'   31 A"   82 A'   83 A'   32 A"   84 A'                 
  0.455   0.472   0.480   0.507   0.510   0.515   0.529   0.559
 33 A"   85 A'   86 A'   34 A"   35 A"   87 A'   36 A"   37 A"                 
  0.569   0.576   0.604   0.615   0.627   0.655   0.677   0.715
 88 A'   38 A"   89 A'   90 A'   91 A'   92 A'   93 A'   39 A"                 
  0.721   0.748   0.776   0.816   0.834   0.856   0.886   0.889
 94 A'   95 A'   96 A'   97 A'   40 A"   98 A'   41 A"   99 A'                 
  0.898   0.957   1.007   1.029   1.124   1.179   1.186   1.267
100 A'  101 A'  102 A'  103 A'  104 A'   42 A"  105 A'   43 A"                 
  1.329   1.397   1.423   1.527   1.557   1.619   1.685   1.853
 44 A"  106 A'  107 A'  108 A'   45 A"  109 A'  110 A'  111 A'                 
  1.877   1.991   1.991   2.001   2.078   2.134   2.148   2.196
 46 A"  112 A'   47 A"   48 A"  113 A'  114 A'  115 A'  116 A'                 
  2.223   2.241   2.340   2.487   2.625   2.817   2.819   3.016
117 A'   49 A"  118 A'  119 A'   50 A"  120 A'   51 A"  121 A'                 
  3.135   3.377   3.944   3.959   3.978   3.981   3.998   4.009
122 A'  123 A'   52 A"  124 A'   53 A"   54 A"   55 A"  125 A'                 
  4.022   4.024   4.085   4.092   4.107   4.211   4.236   4.367
126 A'   56 A"  127 A'   57 A"  128 A'  129 A'  130 A'  131 A'                 
  4.379   4.431   5.997   6.058   6.081   6.587   6.696   7.534
132 A'  133 A'   58 A"  134 A'  135 A'  136 A'  137 A'   59 A"                 
  7.539   7.576   7.597   7.674   7.690   9.723  23.218  24.031
 60 A"  138 A'  139 A'  140 A'  141 A'  142 A'  143 A'  144 A'                 
 25.794  25.967  26.373  27.854  28.336  28.381  28.383  28.517
 61 A"  145 A'  146 A'  147 A'   62 A"  148 A'  149 A'   63 A"                 
 28.531  28.542  28.590  28.682  47.866  47.956 127.877 127.913
150 A'   64 A"  151 A'  152 A'  153 A'  154 A'   65 A"  155 A'                 
127.930 151.649 215.709 289.728 289.734 289.766 289.800 289.895
156 A'  157 A'  158 A'   66 A"   67 A"  159 A'  160 A'  161 A'                 
289.9071020.6501020.7631901.812
162 A'  163 A'  164 A'  165 A'                                                 

 Beta MOs, Restricted
 -- Occupied --                  
******* -482.86 -482.86 -176.33 -165.73 -165.73 -165.73 -101.59
  1 A'    2 A'    3 A'    4 A'    5 A'    1 A"    6 A'    7 A'                 
-62.516 -62.514 -56.337 -56.335 -56.333 -56.333 -56.331 -56.330
  8 A'    9 A'   10 A'   11 A'    2 A"   12 A'    3 A"   13 A'                 
-35.824 -31.317 -31.311 -31.310 -22.968 -22.966 -22.966 -22.961
 14 A'   15 A'    4 A"   16 A'   17 A'    5 A"   18 A'   19 A'                 
-22.961 -10.306 -10.302  -9.501  -8.725  -8.723  -7.267  -7.256
  6 A"   20 A'   21 A'   22 A'   23 A'   24 A'   25 A'    7 A"                 
 -7.256  -6.558  -6.556  -6.543  -6.543  -6.541  -6.540  -6.373
 26 A'   27 A'   28 A'    8 A"   29 A'    9 A"   30 A'   31 A'                 
 -4.786  -4.770  -4.770  -2.668  -2.666  -2.664  -2.664  -2.662
 32 A'   10 A"   33 A'   34 A'   35 A'   11 A"   36 A'   12 A"                 
 -2.662  -2.652  -2.652  -2.650  -2.650  -2.052  -2.047  -2.046
 37 A'   13 A"   38 A'   14 A"   39 A'   40 A'   15 A"   41 A'                 
 -2.033  -2.033  -0.925  -0.867  -0.806  -0.757  -0.679  -0.547
 16 A"   42 A'   43 A'   44 A'   45 A'   46 A'   47 A'   48 A'                 
 -0.493  -0.475  -0.430  -0.401  -0.363  -0.351  -0.334  -0.321
 49 A'   50 A'   17 A"   51 A'   18 A"   52 A'   53 A'   19 A"                 
 -0.312  -0.305  -0.277  -0.260
 54 A'   20 A"   55 A'   21 A"                                                 
 -- Virtual --                   
 -0.081  -0.061  -0.053  -0.044   0.001   0.028   0.034   0.046
 56 A'   57 A'   22 A"   58 A'   59 A'   60 A'   61 A'   23 A"                 
  0.046   0.066   0.067   0.070   0.082   0.093   0.100   0.105
 62 A'   63 A'   64 A'   24 A"   25 A"   65 A'   66 A'   67 A'                 
  0.116   0.118   0.122   0.141   0.147   0.160   0.180   0.181
 26 A"   68 A'   69 A'   27 A"   70 A'   71 A'   72 A'   73 A'                 
  0.205   0.228   0.243   0.253   0.303   0.348   0.364   0.379
 74 A'   75 A'   28 A"   76 A'   77 A'   78 A'   79 A'   29 A"                 
  0.381   0.391   0.403   0.415   0.416   0.422   0.431   0.445
 80 A'   30 A"   81 A'   31 A"   82 A'   83 A'   32 A"   84 A'                 
  0.455   0.472   0.480   0.507   0.510   0.515   0.529   0.559
 33 A"   85 A'   86 A'   34 A"   35 A"   87 A'   36 A"   37 A"                 
  0.569   0.576   0.604   0.615   0.627   0.655   0.677   0.715
 88 A'   38 A"   89 A'   90 A'   91 A'   92 A'   93 A'   39 A"                 
  0.721   0.748   0.776   0.816   0.834   0.856   0.886   0.889
 94 A'   95 A'   96 A'   97 A'   40 A"   98 A'   41 A"   99 A'                 
  0.898   0.957   1.007   1.029   1.124   1.179   1.186   1.267
100 A'  101 A'  102 A'  103 A'  104 A'   42 A"  105 A'   43 A"                 
  1.329   1.397   1.423   1.527   1.557   1.619   1.685   1.853
 44 A"  106 A'  107 A'  108 A'   45 A"  109 A'  110 A'  111 A'                 
  1.877   1.991   1.991   2.001   2.078   2.134   2.148   2.196
 46 A"  112 A'   47 A"   48 A"  113 A'  114 A'  115 A'  116 A'                 
  2.223   2.241   2.340   2.487   2.625   2.817   2.819   3.016
117 A'   49 A"  118 A'  119 A'   50 A"  120 A'   51 A"  121 A'                 
  3.135   3.377   3.944   3.959   3.978   3.981   3.998   4.009
122 A'  123 A'   52 A"  124 A'   53 A"   54 A"   55 A"  125 A'                 
  4.022   4.024   4.085   4.092   4.107   4.211   4.236   4.367
126 A'   56 A"  127 A'   57 A"  128 A'  129 A'  130 A'  131 A'                 
  4.379   4.431   5.997   6.058   6.081   6.587   6.696   7.534
132 A'  133 A'   58 A"  134 A'  135 A'  136 A'  137 A'   59 A"                 
  7.539   7.576   7.597   7.674   7.690   9.723  23.218  24.031
 60 A"  138 A'  139 A'  140 A'  141 A'  142 A'  143 A'  144 A'                 
 25.794  25.967  26.373  27.854  28.336  28.381  28.383  28.517
 61 A"  145 A'  146 A'  147 A'   62 A"  148 A'  149 A'   63 A"                 
 28.531  28.542  28.590  28.682  47.866  47.956 127.877 127.913
150 A'   64 A"  151 A'  152 A'  153 A'  154 A'   65 A"  155 A'                 
127.930 151.649 215.709 289.728 289.734 289.766 289.800 289.895
156 A'  157 A'  158 A'   66 A"   67 A"  159 A'  160 A'  161 A'                 
289.9071020.6501020.7631901.812
162 A'  163 A'  164 A'  165 A'                                                 
 --------------------------------------------------------------

          Ground-State Mulliken Net Atomic Charges

     Atom                 Charge (a.u.)
  ----------------------------------------
      1 Cl                    0.433335
      2 Br                   -0.116582
      3 I                     0.169649
      4 Br                   -0.088956
      5 C                    -0.466956
      6 C                     0.069510
  ----------------------------------------
  Sum of atomic charges =     0.000000

 -----------------------------------------------------------------
                    Cartesian Multipole Moments
 -----------------------------------------------------------------
    Charge (ESU x 10^10)
                 0.0000
    Dipole Moment (Debye)
         X       0.1805      Y      -0.5332      Z       0.0000
       Tot       0.5629
    Quadrupole Moments (Debye-Ang)
        XX     -86.1168     XY      -2.2099     YY     -84.5823
        XZ       0.0000     YZ       0.0000     ZZ     -90.2656
    Octopole Moments (Debye-Ang^2)
       XXX     -28.4648    XXY      -1.8861    XYY     -11.8863
       YYY       8.4057    XXZ       0.0000    XYZ      -0.0000
       YYZ       0.0000    XZZ     -11.0492    YZZ       3.8902
       ZZZ       0.0000
    Hexadecapole Moments (Debye-Ang^3)
      XXXX   -1615.3793   XXXY      91.8908   XXYY    -410.8376
      XYYY     138.2314   YYYY   -1094.8252   XXXZ       0.0000
      XXYZ       0.0000   XYYZ       0.0000   YYYZ      -0.0000
      XXZZ    -302.5909   XYZZ      47.6201   YYZZ    -218.2703
      XZZZ       0.0000   YZZZ       0.0000   ZZZZ    -114.8686
 -----------------------------------------------------------------
 Calculating analytic gradient of the SCF energy
 Gradient of SCF Energy
            1           2           3           4           5           6
    1   0.0001123  -0.0002843  -0.0007432  -0.0001549   0.0008182   0.0002519
    2   0.0005205   0.0002023   0.0006266  -0.0000793  -0.0011852  -0.0000848
    3   0.0000000  -0.0000000   0.0000000  -0.0000000  -0.0000000   0.0000000
 Max gradient component =       1.185E-03
 RMS gradient           =       4.426E-04
 Gradient time:  CPU 23.41 s  wall 5.97 s
 Geometry Optimization Parameters
   NAtoms,    NIC,     NZ,  NCons,   NDum,   NFix, NCnnct, MaxDiis
        6      37       0       0       0       0       0       0

 Cartesian Hessian Update
 Hessian Updated using BFGS Update


** GEOMETRY OPTIMIZATION IN DELOCALIZED INTERNAL COORDINATES **
   Searching for a Minimum

   Optimization Cycle:  19

                       Coordinates (Angstroms)
     ATOM                X               Y               Z
      1  Cl        1.2434520831    2.0148899246    0.0000000000
      2  Br       -2.0015886591    1.5460843593    0.0000000000
      3  I         2.0827054378   -1.1060969892    0.0000000000
      4  Br       -1.4554639785   -1.5923806628    0.0000000000
      5  C         0.6142180057    0.3898431897    0.0000000000
      6  C        -0.7068691143    0.1510196003    0.0000000000
   Point Group: cs    Number of degrees of freedom:     9


   Energy is -12604.214467784

 Hessian Updated using BFGS Update

  9 Hessian modes will be used to form the next step
  Hessian Eigenvalues:
     0.057667    0.118325    0.253875    0.270407    0.403378    0.544277
     0.706402    0.943934    1.031990

 Minimum Search - Taking Simple RFO Step
 Searching for Lamda that Minimizes Along All modes
 Value Taken    Lamda =  -0.00000957
 Step Taken.  Stepsize is  0.008664

                             Maximum     Tolerance    Cnvgd?
         Gradient           0.000841      0.000300      NO
         Displacement       0.005623      0.001200      NO
         Energy change     -0.000002      0.000001      NO


 New Cartesian Coordinates Obtained by Inverse Iteration

 Displacement from previous Coordinates is:  0.006934
 ----------------------------------------------------------------
             Standard Nuclear Orientation (Angstroms)
    I     Atom           X                Y                Z
 ----------------------------------------------------------------
    1      Cl      1.2437343523     2.0134758572     0.0000000000
    2      Br     -2.0014960967     1.5468496772     0.0000000000
    3      I       2.0848524535    -1.1064160154     0.0000000000
    4      Br     -1.4548567797    -1.5926099995     0.0000000000
    5      C       0.6126077065     0.3905850424     0.0000000000
    6      C      -0.7083878611     0.1514748599     0.0000000000
 ----------------------------------------------------------------
 Molecular Point Group                 Cs    NOp =  2
 Largest Abelian Subgroup              Cs    NOp =  2
 Nuclear Repulsion Energy =  1388.0617756248 hartrees
 There are       76 alpha and       76 beta electrons
 Applying Cartesian multipole field
    Component          Value
    ---------          -----
     (2,0,0)        1.00000E-11
     (0,2,0)        2.00000E-11
     (0,0,2)       -3.00000E-11
 Nucleus-field energy     =     0.0000000390 hartrees
 Requested basis set is 6-311++G(d,p)
 There are 87 shells and 232 basis functions
 A cutoff of  1.0D-11 yielded   2732 shell pairs
 There are     21279 function pairs (     23881 Cartesian)
 Smallest overlap matrix eigenvalue = 2.64E-05
 Guess MOs from SCF MO coefficient file

 -----------------------------------------------------------------------
  General SCF calculation program by
  Eric Jon Sundstrom, Paul Horn, Yuezhi Mao, Dmitri Zuev, Alec White,
  David Stuck, Shaama M.S., Shane Yost, Joonho Lee, David Small,
  Daniel Levine, Susi Lehtola, Hugh Burton, Evgeny Epifanovsky
 -----------------------------------------------------------------------
 Exchange:     0.2000 Hartree-Fock + 0.0800 Slater + 0.7200 B88
 Correlation:  0.1900 VWN1RPA + 0.8100 LYP
 Using SG-1 standard quadrature grid
 using 4 threads for integral computing
 -------------------------------------------------------
 OpenMP Integral computing Module                
 Release: version 2.0, May 2017, Q-Chem Inc. Pleasanton 
 -------------------------------------------------------
 -------------------------------------------------------
 OpenMP BLAS3 based DFT computing Module                
 Release: version 1.0, May 2013, Q-Chem Inc. Pittsburgh 
 -------------------------------------------------------
 A restricted SCF calculation will be
 performed using DIIS
 SCF converges when DIIS error is below 1.0e-08
 ---------------------------------------
  Cycle       Energy         DIIS error
 ---------------------------------------
    1  -12604.2144681578      2.21e-05  
    2  -12604.2144721630      1.02e-05  
    3  -12604.2144715329      1.42e-05  
    4  -12604.2144728637      2.06e-06  
    5  -12604.2144728959      5.20e-07  
    6  -12604.2144728968      1.67e-07  
    7  -12604.2144728971      1.10e-07  
    8  -12604.2144728970      1.55e-08  
    9  -12604.2144728972      4.71e-09  Convergence criterion met
 ---------------------------------------
 SCF time:   CPU 61.65s  wall 16.00s 
 SCF   energy in the final basis set =   -12604.2144728972
 Total energy in the final basis set =   -12604.2144728972

 --------------------------------------------------------------
             Orbital Energies (a.u.) and Symmetries
 --------------------------------------------------------------

 Alpha MOs, Restricted
 -- Occupied --                  
******* -482.86 -482.86 -176.33 -165.73 -165.73 -165.73 -101.59
  1 A'    2 A'    3 A'    4 A'    5 A'    1 A"    6 A'    7 A'                 
-62.516 -62.514 -56.337 -56.335 -56.333 -56.333 -56.331 -56.331
  8 A'    9 A'   10 A'   11 A'    2 A"   12 A'    3 A"   13 A'                 
-35.823 -31.317 -31.310 -31.310 -22.967 -22.966 -22.966 -22.961
 14 A'   15 A'    4 A"   16 A'   17 A'    5 A"   18 A'   19 A'                 
-22.961 -10.306 -10.302  -9.502  -8.725  -8.723  -7.267  -7.256
  6 A"   20 A'   21 A'   22 A'   23 A'   24 A'   25 A'    7 A"                 
 -7.256  -6.558  -6.556  -6.543  -6.543  -6.541  -6.540  -6.373
 26 A'   27 A'   28 A'    8 A"   29 A'    9 A"   30 A'   31 A'                 
 -4.786  -4.770  -4.770  -2.668  -2.666  -2.664  -2.664  -2.662
 32 A'   10 A"   33 A'   34 A'   35 A'   11 A"   36 A'   12 A"                 
 -2.662  -2.652  -2.652  -2.650  -2.650  -2.052  -2.047  -2.046
 37 A'   13 A"   38 A'   14 A"   39 A'   40 A'   15 A"   41 A'                 
 -2.033  -2.033  -0.925  -0.867  -0.806  -0.756  -0.678  -0.548
 16 A"   42 A'   43 A'   44 A'   45 A'   46 A'   47 A'   48 A'                 
 -0.493  -0.475  -0.430  -0.401  -0.363  -0.351  -0.334  -0.321
 49 A'   50 A'   17 A"   51 A'   18 A"   52 A'   53 A'   19 A"                 
 -0.312  -0.305  -0.277  -0.260
 54 A'   20 A"   55 A'   21 A"                                                 
 -- Virtual --                   
 -0.082  -0.061  -0.053  -0.044   0.001   0.028   0.034   0.046
 56 A'   57 A'   22 A"   58 A'   59 A'   60 A'   61 A'   23 A"                 
  0.046   0.066   0.067   0.070   0.082   0.093   0.100   0.106
 62 A'   63 A'   64 A'   24 A"   25 A"   65 A'   66 A'   67 A'                 
  0.116   0.118   0.122   0.142   0.147   0.160   0.180   0.181
 26 A"   68 A'   69 A'   27 A"   70 A'   71 A'   72 A'   73 A'                 
  0.205   0.228   0.243   0.252   0.303   0.348   0.364   0.380
 74 A'   75 A'   28 A"   76 A'   77 A'   78 A'   79 A'   29 A"                 
  0.381   0.391   0.403   0.415   0.416   0.422   0.431   0.445
 80 A'   30 A"   81 A'   31 A"   82 A'   83 A'   32 A"   84 A'                 
  0.455   0.472   0.480   0.507   0.510   0.515   0.530   0.559
 33 A"   85 A'   86 A'   34 A"   35 A"   87 A'   36 A"   37 A"                 
  0.569   0.576   0.604   0.615   0.626   0.655   0.677   0.715
 88 A'   38 A"   89 A'   90 A'   91 A'   92 A'   93 A'   39 A"                 
  0.721   0.749   0.776   0.816   0.834   0.856   0.886   0.889
 94 A'   95 A'   96 A'   97 A'   40 A"   98 A'   41 A"   99 A'                 
  0.898   0.957   1.007   1.029   1.125   1.179   1.186   1.268
100 A'  101 A'  102 A'  103 A'  104 A'   42 A"  105 A'   43 A"                 
  1.329   1.397   1.422   1.527   1.557   1.620   1.685   1.853
 44 A"  106 A'  107 A'  108 A'   45 A"  109 A'  110 A'  111 A'                 
  1.877   1.991   1.991   2.001   2.078   2.135   2.149   2.195
 46 A"   47 A"  112 A'   48 A"  113 A'  114 A'  115 A'  116 A'                 
  2.223   2.241   2.339   2.487   2.625   2.817   2.819   3.017
117 A'   49 A"  118 A'  119 A'   50 A"  120 A'   51 A"  121 A'                 
  3.136   3.378   3.944   3.959   3.978   3.981   3.998   4.009
122 A'  123 A'   52 A"  124 A'   53 A"   54 A"   55 A"  125 A'                 
  4.022   4.024   4.084   4.092   4.106   4.211   4.236   4.367
126 A'   56 A"  127 A'   57 A"  128 A'  129 A'  130 A'  131 A'                 
  4.379   4.430   5.997   6.058   6.081   6.587   6.697   7.534
132 A'  133 A'   58 A"  134 A'  135 A'  136 A'  137 A'   59 A"                 
  7.539   7.575   7.597   7.674   7.690   9.723  23.218  24.031
 60 A"  138 A'  139 A'  140 A'  141 A'  142 A'  143 A'  144 A'                 
 25.794  25.967  26.373  27.854  28.336  28.381  28.383  28.518
 61 A"  145 A'  146 A'  147 A'   62 A"  148 A'  149 A'   63 A"                 
 28.531  28.542  28.590  28.682  47.866  47.956 127.877 127.913
150 A'   64 A"  151 A'  152 A'  153 A'  154 A'   65 A"  155 A'                 
127.930 151.648 215.709 289.728 289.734 289.766 289.800 289.895
156 A'  157 A'  158 A'   66 A"   67 A"  159 A'  160 A'  161 A'                 
289.9071020.6501020.7631901.811
162 A'  163 A'  164 A'  165 A'                                                 

 Beta MOs, Restricted
 -- Occupied --                  
******* -482.86 -482.86 -176.33 -165.73 -165.73 -165.73 -101.59
  1 A'    2 A'    3 A'    4 A'    5 A'    1 A"    6 A'    7 A'                 
-62.516 -62.514 -56.337 -56.335 -56.333 -56.333 -56.331 -56.331
  8 A'    9 A'   10 A'   11 A'    2 A"   12 A'    3 A"   13 A'                 
-35.823 -31.317 -31.310 -31.310 -22.967 -22.966 -22.966 -22.961
 14 A'   15 A'    4 A"   16 A'   17 A'    5 A"   18 A'   19 A'                 
-22.961 -10.306 -10.302  -9.502  -8.725  -8.723  -7.267  -7.256
  6 A"   20 A'   21 A'   22 A'   23 A'   24 A'   25 A'    7 A"                 
 -7.256  -6.558  -6.556  -6.543  -6.543  -6.541  -6.540  -6.373
 26 A'   27 A'   28 A'    8 A"   29 A'    9 A"   30 A'   31 A'                 
 -4.786  -4.770  -4.770  -2.668  -2.666  -2.664  -2.664  -2.662
 32 A'   10 A"   33 A'   34 A'   35 A'   11 A"   36 A'   12 A"                 
 -2.662  -2.652  -2.652  -2.650  -2.650  -2.052  -2.047  -2.046
 37 A'   13 A"   38 A'   14 A"   39 A'   40 A'   15 A"   41 A'                 
 -2.033  -2.033  -0.925  -0.867  -0.806  -0.756  -0.678  -0.548
 16 A"   42 A'   43 A'   44 A'   45 A'   46 A'   47 A'   48 A'                 
 -0.493  -0.475  -0.430  -0.401  -0.363  -0.351  -0.334  -0.321
 49 A'   50 A'   17 A"   51 A'   18 A"   52 A'   53 A'   19 A"                 
 -0.312  -0.305  -0.277  -0.260
 54 A'   20 A"   55 A'   21 A"                                                 
 -- Virtual --                   
 -0.082  -0.061  -0.053  -0.044   0.001   0.028   0.034   0.046
 56 A'   57 A'   22 A"   58 A'   59 A'   60 A'   61 A'   23 A"                 
  0.046   0.066   0.067   0.070   0.082   0.093   0.100   0.106
 62 A'   63 A'   64 A'   24 A"   25 A"   65 A'   66 A'   67 A'                 
  0.116   0.118   0.122   0.142   0.147   0.160   0.180   0.181
 26 A"   68 A'   69 A'   27 A"   70 A'   71 A'   72 A'   73 A'                 
  0.205   0.228   0.243   0.252   0.303   0.348   0.364   0.380
 74 A'   75 A'   28 A"   76 A'   77 A'   78 A'   79 A'   29 A"                 
  0.381   0.391   0.403   0.415   0.416   0.422   0.431   0.445
 80 A'   30 A"   81 A'   31 A"   82 A'   83 A'   32 A"   84 A'                 
  0.455   0.472   0.480   0.507   0.510   0.515   0.530   0.559
 33 A"   85 A'   86 A'   34 A"   35 A"   87 A'   36 A"   37 A"                 
  0.569   0.576   0.604   0.615   0.626   0.655   0.677   0.715
 88 A'   38 A"   89 A'   90 A'   91 A'   92 A'   93 A'   39 A"                 
  0.721   0.749   0.776   0.816   0.834   0.856   0.886   0.889
 94 A'   95 A'   96 A'   97 A'   40 A"   98 A'   41 A"   99 A'                 
  0.898   0.957   1.007   1.029   1.125   1.179   1.186   1.268
100 A'  101 A'  102 A'  103 A'  104 A'   42 A"  105 A'   43 A"                 
  1.329   1.397   1.422   1.527   1.557   1.620   1.685   1.853
 44 A"  106 A'  107 A'  108 A'   45 A"  109 A'  110 A'  111 A'                 
  1.877   1.991   1.991   2.001   2.078   2.135   2.149   2.195
 46 A"   47 A"  112 A'   48 A"  113 A'  114 A'  115 A'  116 A'                 
  2.223   2.241   2.339   2.487   2.625   2.817   2.819   3.017
117 A'   49 A"  118 A'  119 A'   50 A"  120 A'   51 A"  121 A'                 
  3.136   3.378   3.944   3.959   3.978   3.981   3.998   4.009
122 A'  123 A'   52 A"  124 A'   53 A"   54 A"   55 A"  125 A'                 
  4.022   4.024   4.084   4.092   4.106   4.211   4.236   4.367
126 A'   56 A"  127 A'   57 A"  128 A'  129 A'  130 A'  131 A'                 
  4.379   4.430   5.997   6.058   6.081   6.587   6.697   7.534
132 A'  133 A'   58 A"  134 A'  135 A'  136 A'  137 A'   59 A"                 
  7.539   7.575   7.597   7.674   7.690   9.723  23.218  24.031
 60 A"  138 A'  139 A'  140 A'  141 A'  142 A'  143 A'  144 A'                 
 25.794  25.967  26.373  27.854  28.336  28.381  28.383  28.518
 61 A"  145 A'  146 A'  147 A'   62 A"  148 A'  149 A'   63 A"                 
 28.531  28.542  28.590  28.682  47.866  47.956 127.877 127.913
150 A'   64 A"  151 A'  152 A'  153 A'  154 A'   65 A"  155 A'                 
127.930 151.648 215.709 289.728 289.734 289.766 289.800 289.895
156 A'  157 A'  158 A'   66 A"   67 A"  159 A'  160 A'  161 A'                 
289.9071020.6501020.7631901.811
162 A'  163 A'  164 A'  165 A'                                                 
 --------------------------------------------------------------

          Ground-State Mulliken Net Atomic Charges

     Atom                 Charge (a.u.)
  ----------------------------------------
      1 Cl                    0.434604
      2 Br                   -0.116095
      3 I                     0.168504
      4 Br                   -0.088817
      5 C                    -0.466809
      6 C                     0.068613
  ----------------------------------------
  Sum of atomic charges =     0.000000

 -----------------------------------------------------------------
                    Cartesian Multipole Moments
 -----------------------------------------------------------------
    Charge (ESU x 10^10)
                 0.0000
    Dipole Moment (Debye)
         X       0.1754      Y      -0.5216      Z       0.0000
       Tot       0.5503
    Quadrupole Moments (Debye-Ang)
        XX     -86.1171     XY      -2.2024     YY     -84.5742
        XZ      -0.0000     YZ       0.0000     ZZ     -90.2685
    Octopole Moments (Debye-Ang^2)
       XXX     -28.6083    XXY      -1.8382    XYY     -11.9584
       YYY       8.4943    XXZ       0.0000    XYZ       0.0000
       YYZ      -0.0000    XZZ     -11.1239    YZZ       3.9173
       ZZZ       0.0000
    Hexadecapole Moments (Debye-Ang^3)
      XXXX   -1616.6302   XXXY      92.2500   XXYY    -411.0295
      XYYY     138.6994   YYYY   -1094.8397   XXXZ      -0.0000
      XXYZ       0.0000   XYYZ      -0.0000   YYYZ       0.0000
      XXZZ    -302.8349   XYZZ      47.7786   YYZZ    -218.2740
      XZZZ      -0.0000   YZZZ       0.0000   ZZZZ    -114.8822
 -----------------------------------------------------------------
 Calculating analytic gradient of the SCF energy
 Gradient of SCF Energy
            1           2           3           4           5           6
    1   0.0000922  -0.0000014  -0.0000423  -0.0000194   0.0001811  -0.0002102
    2   0.0000723   0.0000665   0.0001867  -0.0000612  -0.0003727   0.0001084
    3   0.0000000   0.0000000  -0.0000000   0.0000000  -0.0000000  -0.0000000
 Max gradient component =       3.727E-04
 RMS gradient           =       1.262E-04
 Gradient time:  CPU 23.36 s  wall 5.95 s
 Geometry Optimization Parameters
   NAtoms,    NIC,     NZ,  NCons,   NDum,   NFix, NCnnct, MaxDiis
        6      37       0       0       0       0       0       0

 Cartesian Hessian Update
 Hessian Updated using BFGS Update


** GEOMETRY OPTIMIZATION IN DELOCALIZED INTERNAL COORDINATES **
   Searching for a Minimum

   Optimization Cycle:  20

                       Coordinates (Angstroms)
     ATOM                X               Y               Z
      1  Cl        1.2437343523    2.0134758572    0.0000000000
      2  Br       -2.0014960967    1.5468496772    0.0000000000
      3  I         2.0848524535   -1.1064160154    0.0000000000
      4  Br       -1.4548567797   -1.5926099995    0.0000000000
      5  C         0.6126077065    0.3905850424    0.0000000000
      6  C        -0.7083878611    0.1514748599    0.0000000000
   Point Group: cs    Number of degrees of freedom:     9


   Energy is -12604.214472897

 Hessian Updated using BFGS Update

  9 Hessian modes will be used to form the next step
  Hessian Eigenvalues:
     0.056917    0.111453    0.261645    0.273048    0.392366    0.543392
     0.697213    0.942934    1.032077

 Minimum Search - Taking Simple RFO Step
 Searching for Lamda that Minimizes Along All modes
 Value Taken    Lamda =   0.00000000
 Step Taken.  Stepsize is  0.001626

                             Maximum     Tolerance    Cnvgd?
         Gradient           0.000218      0.000300     YES
         Displacement       0.000850      0.001200     YES
         Energy change     -0.000005      0.000001      NO


                       Distance Matrix (Angstroms)
             Cl(  1)   Br(  2)   I (  3)   Br(  4)   C (  5)
   Br(  2)  3.278607
   I (  3)  3.231285  4.872172
   Br(  4)  4.504026  3.186694  3.572944
   C (  5)  1.741291  2.858406  2.099647  2.864869
   C (  6)  2.697745  1.902419  3.063410  1.897116  1.342462

 Final energy is   -12604.214472897185     


 ******************************
 **  OPTIMIZATION CONVERGED  **
 ******************************

                       Coordinates (Angstroms)
     ATOM                X               Y               Z
      1  Cl        1.2437343523    2.0134758572    0.0000000000
      2  Br       -2.0014960967    1.5468496772    0.0000000000
      3  I         2.0848524535   -1.1064160154    0.0000000000
      4  Br       -1.4548567797   -1.5926099995    0.0000000000
      5  C         0.6126077065    0.3905850424    0.0000000000
      6  C        -0.7083878611    0.1514748599    0.0000000000

Z-matrix Print:
$molecule
0 1
I 
C  1 2.099647
C  2 1.342462 1 124.262422
Cl 2 1.741291 1 114.227116 3 -180.000000 0
Br 3 1.897116 2 123.430822 1 -0.000000 0
Br 3 1.902419 2 122.561708 1 -180.000000 0
$end


 --------------------------------------------------------------
             Orbital Energies (a.u.) and Symmetries
 --------------------------------------------------------------

 Alpha MOs, Restricted
 -- Occupied --                  
******* -482.86 -482.86 -176.33 -165.73 -165.73 -165.73 -101.59
  1 A'    2 A'    3 A'    4 A'    5 A'    1 A"    6 A'    7 A'                 
-62.516 -62.514 -56.337 -56.335 -56.333 -56.333 -56.331 -56.331
  8 A'    9 A'   10 A'   11 A'    2 A"   12 A'    3 A"   13 A'                 
-35.823 -31.317 -31.310 -31.310 -22.967 -22.966 -22.966 -22.961
 14 A'   15 A'    4 A"   16 A'   17 A'    5 A"   18 A'   19 A'                 
-22.961 -10.306 -10.302  -9.502  -8.725  -8.723  -7.267  -7.256
  6 A"   20 A'   21 A'   22 A'   23 A'   24 A'   25 A'    7 A"                 
 -7.256  -6.558  -6.556  -6.543  -6.543  -6.541  -6.540  -6.373
 26 A'   27 A'   28 A'    8 A"   29 A'    9 A"   30 A'   31 A'                 
 -4.786  -4.770  -4.770  -2.668  -2.666  -2.664  -2.664  -2.662
 32 A'   10 A"   33 A'   34 A'   35 A'   11 A"   36 A'   12 A"                 
 -2.662  -2.652  -2.652  -2.650  -2.650  -2.052  -2.047  -2.046
 37 A'   13 A"   38 A'   14 A"   39 A'   40 A'   15 A"   41 A'                 
 -2.033  -2.033  -0.925  -0.867  -0.806  -0.756  -0.678  -0.548
 16 A"   42 A'   43 A'   44 A'   45 A'   46 A'   47 A'   48 A'                 
 -0.493  -0.475  -0.430  -0.401  -0.363  -0.351  -0.334  -0.321
 49 A'   50 A'   17 A"   51 A'   18 A"   52 A'   53 A'   19 A"                 
 -0.312  -0.305  -0.277  -0.260
 54 A'   20 A"   55 A'   21 A"                                                 
 -- Virtual --                   
 -0.082  -0.061  -0.053  -0.044   0.001   0.028   0.034   0.046
 56 A'   57 A'   22 A"   58 A'   59 A'   60 A'   61 A'   23 A"                 
  0.046   0.066   0.067   0.070   0.082   0.093   0.100   0.106
 62 A'   63 A'   64 A'   24 A"   25 A"   65 A'   66 A'   67 A'                 
  0.116   0.118   0.122   0.142   0.147   0.160   0.180   0.181
 26 A"   68 A'   69 A'   27 A"   70 A'   71 A'   72 A'   73 A'                 
  0.205   0.228   0.243   0.252   0.303   0.348   0.364   0.380
 74 A'   75 A'   28 A"   76 A'   77 A'   78 A'   79 A'   29 A"                 
  0.381   0.391   0.403   0.415   0.416   0.422   0.431   0.445
 80 A'   30 A"   81 A'   31 A"   82 A'   83 A'   32 A"   84 A'                 
  0.455   0.472   0.480   0.507   0.510   0.515   0.530   0.559
 33 A"   85 A'   86 A'   34 A"   35 A"   87 A'   36 A"   37 A"                 
  0.569   0.576   0.604   0.615   0.626   0.655   0.677   0.715
 88 A'   38 A"   89 A'   90 A'   91 A'   92 A'   93 A'   39 A"                 
  0.721   0.749   0.776   0.816   0.834   0.856   0.886   0.889
 94 A'   95 A'   96 A'   97 A'   40 A"   98 A'   41 A"   99 A'                 
  0.898   0.957   1.007   1.029   1.125   1.179   1.186   1.268
100 A'  101 A'  102 A'  103 A'  104 A'   42 A"  105 A'   43 A"                 
  1.329   1.397   1.422   1.527   1.557   1.620   1.685   1.853
 44 A"  106 A'  107 A'  108 A'   45 A"  109 A'  110 A'  111 A'                 
  1.877   1.991   1.991   2.001   2.078   2.135   2.149   2.195
 46 A"   47 A"  112 A'   48 A"  113 A'  114 A'  115 A'  116 A'                 
  2.223   2.241   2.339   2.487   2.625   2.817   2.819   3.017
117 A'   49 A"  118 A'  119 A'   50 A"  120 A'   51 A"  121 A'                 
  3.136   3.378   3.944   3.959   3.978   3.981   3.998   4.009
122 A'  123 A'   52 A"  124 A'   53 A"   54 A"   55 A"  125 A'                 
  4.022   4.024   4.084   4.092   4.106   4.211   4.236   4.367
126 A'   56 A"  127 A'   57 A"  128 A'  129 A'  130 A'  131 A'                 
  4.379   4.430   5.997   6.058   6.081   6.587   6.697   7.534
132 A'  133 A'   58 A"  134 A'  135 A'  136 A'  137 A'   59 A"                 
  7.539   7.575   7.597   7.674   7.690   9.723  23.218  24.031
 60 A"  138 A'  139 A'  140 A'  141 A'  142 A'  143 A'  144 A'                 
 25.794  25.967  26.373  27.854  28.336  28.381  28.383  28.518
 61 A"  145 A'  146 A'  147 A'   62 A"  148 A'  149 A'   63 A"                 
 28.531  28.542  28.590  28.682  47.866  47.956 127.877 127.913
150 A'   64 A"  151 A'  152 A'  153 A'  154 A'   65 A"  155 A'                 
127.930 151.648 215.709 289.728 289.734 289.766 289.800 289.895
156 A'  157 A'  158 A'   66 A"   67 A"  159 A'  160 A'  161 A'                 
289.9071020.6501020.7631901.811
162 A'  163 A'  164 A'  165 A'                                                 

 Beta MOs, Restricted
 -- Occupied --                  
******* -482.86 -482.86 -176.33 -165.73 -165.73 -165.73 -101.59
  1 A'    2 A'    3 A'    4 A'    5 A'    1 A"    6 A'    7 A'                 
-62.516 -62.514 -56.337 -56.335 -56.333 -56.333 -56.331 -56.331
  8 A'    9 A'   10 A'   11 A'    2 A"   12 A'    3 A"   13 A'                 
-35.823 -31.317 -31.310 -31.310 -22.967 -22.966 -22.966 -22.961
 14 A'   15 A'    4 A"   16 A'   17 A'    5 A"   18 A'   19 A'                 
-22.961 -10.306 -10.302  -9.502  -8.725  -8.723  -7.267  -7.256
  6 A"   20 A'   21 A'   22 A'   23 A'   24 A'   25 A'    7 A"                 
 -7.256  -6.558  -6.556  -6.543  -6.543  -6.541  -6.540  -6.373
 26 A'   27 A'   28 A'    8 A"   29 A'    9 A"   30 A'   31 A'                 
 -4.786  -4.770  -4.770  -2.668  -2.666  -2.664  -2.664  -2.662
 32 A'   10 A"   33 A'   34 A'   35 A'   11 A"   36 A'   12 A"                 
 -2.662  -2.652  -2.652  -2.650  -2.650  -2.052  -2.047  -2.046
 37 A'   13 A"   38 A'   14 A"   39 A'   40 A'   15 A"   41 A'                 
 -2.033  -2.033  -0.925  -0.867  -0.806  -0.756  -0.678  -0.548
 16 A"   42 A'   43 A'   44 A'   45 A'   46 A'   47 A'   48 A'                 
 -0.493  -0.475  -0.430  -0.401  -0.363  -0.351  -0.334  -0.321
 49 A'   50 A'   17 A"   51 A'   18 A"   52 A'   53 A'   19 A"                 
 -0.312  -0.305  -0.277  -0.260
 54 A'   20 A"   55 A'   21 A"                                                 
 -- Virtual --                   
 -0.082  -0.061  -0.053  -0.044   0.001   0.028   0.034   0.046
 56 A'   57 A'   22 A"   58 A'   59 A'   60 A'   61 A'   23 A"                 
  0.046   0.066   0.067   0.070   0.082   0.093   0.100   0.106
 62 A'   63 A'   64 A'   24 A"   25 A"   65 A'   66 A'   67 A'                 
  0.116   0.118   0.122   0.142   0.147   0.160   0.180   0.181
 26 A"   68 A'   69 A'   27 A"   70 A'   71 A'   72 A'   73 A'                 
  0.205   0.228   0.243   0.252   0.303   0.348   0.364   0.380
 74 A'   75 A'   28 A"   76 A'   77 A'   78 A'   79 A'   29 A"                 
  0.381   0.391   0.403   0.415   0.416   0.422   0.431   0.445
 80 A'   30 A"   81 A'   31 A"   82 A'   83 A'   32 A"   84 A'                 
  0.455   0.472   0.480   0.507   0.510   0.515   0.530   0.559
 33 A"   85 A'   86 A'   34 A"   35 A"   87 A'   36 A"   37 A"                 
  0.569   0.576   0.604   0.615   0.626   0.655   0.677   0.715
 88 A'   38 A"   89 A'   90 A'   91 A'   92 A'   93 A'   39 A"                 
  0.721   0.749   0.776   0.816   0.834   0.856   0.886   0.889
 94 A'   95 A'   96 A'   97 A'   40 A"   98 A'   41 A"   99 A'                 
  0.898   0.957   1.007   1.029   1.125   1.179   1.186   1.268
100 A'  101 A'  102 A'  103 A'  104 A'   42 A"  105 A'   43 A"                 
  1.329   1.397   1.422   1.527   1.557   1.620   1.685   1.853
 44 A"  106 A'  107 A'  108 A'   45 A"  109 A'  110 A'  111 A'                 
  1.877   1.991   1.991   2.001   2.078   2.135   2.149   2.195
 46 A"   47 A"  112 A'   48 A"  113 A'  114 A'  115 A'  116 A'                 
  2.223   2.241   2.339   2.487   2.625   2.817   2.819   3.017
117 A'   49 A"  118 A'  119 A'   50 A"  120 A'   51 A"  121 A'                 
  3.136   3.378   3.944   3.959   3.978   3.981   3.998   4.009
122 A'  123 A'   52 A"  124 A'   53 A"   54 A"   55 A"  125 A'                 
  4.022   4.024   4.084   4.092   4.106   4.211   4.236   4.367
126 A'   56 A"  127 A'   57 A"  128 A'  129 A'  130 A'  131 A'                 
  4.379   4.430   5.997   6.058   6.081   6.587   6.697   7.534
132 A'  133 A'   58 A"  134 A'  135 A'  136 A'  137 A'   59 A"                 
  7.539   7.575   7.597   7.674   7.690   9.723  23.218  24.031
 60 A"  138 A'  139 A'  140 A'  141 A'  142 A'  143 A'  144 A'                 
 25.794  25.967  26.373  27.854  28.336  28.381  28.383  28.518
 61 A"  145 A'  146 A'  147 A'   62 A"  148 A'  149 A'   63 A"                 
 28.531  28.542  28.590  28.682  47.866  47.956 127.877 127.913
150 A'   64 A"  151 A'  152 A'  153 A'  154 A'   65 A"  155 A'                 
127.930 151.648 215.709 289.728 289.734 289.766 289.800 289.895
156 A'  157 A'  158 A'   66 A"   67 A"  159 A'  160 A'  161 A'                 
289.9071020.6501020.7631901.811
162 A'  163 A'  164 A'  165 A'                                                 
 --------------------------------------------------------------

          Ground-State Mulliken Net Atomic Charges

     Atom                 Charge (a.u.)
  ----------------------------------------
      1 Cl                    0.434604
      2 Br                   -0.116095
      3 I                     0.168504
      4 Br                   -0.088817
      5 C                    -0.466809
      6 C                     0.068613
  ----------------------------------------
  Sum of atomic charges =     0.000000

 -----------------------------------------------------------------
                    Cartesian Multipole Moments
 -----------------------------------------------------------------
    Charge (ESU x 10^10)
                 0.0000
    Dipole Moment (Debye)
         X       0.1754      Y      -0.5216      Z       0.0000
       Tot       0.5503
    Quadrupole Moments (Debye-Ang)
        XX     -86.1171     XY      -2.2024     YY     -84.5742
        XZ      -0.0000     YZ       0.0000     ZZ     -90.2685
    Octopole Moments (Debye-Ang^2)
       XXX     -28.6083    XXY      -1.8382    XYY     -11.9584
       YYY       8.4943    XXZ       0.0000    XYZ       0.0000
       YYZ      -0.0000    XZZ     -11.1239    YZZ       3.9173
       ZZZ       0.0000
    Hexadecapole Moments (Debye-Ang^3)
      XXXX   -1616.6302   XXXY      92.2500   XXYY    -411.0295
      XYYY     138.6994   YYYY   -1094.8397   XXXZ      -0.0000
      XXYZ       0.0000   XYYZ      -0.0000   YYYZ       0.0000
      XXZZ    -302.8349   XYZZ      47.7786   YYZZ    -218.2740
      XZZZ      -0.0000   YZZZ       0.0000   ZZZZ    -114.8822
 -----------------------------------------------------------------
Archival summary:
1\1\TWL01\OPT\ProcedureUnspecified\BasisUnspecified\1r2l12\taweetha\MonAug2717:11:452018MonAug2717:11:452018\0\\#,OPT,ProcedureUnspecified,BasisUnspecified,\\0,1\I\C,1,2.09965\C,2,1.34246,1,124.262\Cl,2,1.74129,1,114.227,3,-180,0\Br,3,1.89712,2,123.431,1,-0,0\Br,3,1.90242,2,122.562,1,-180,0\\\@

 Total job time:  556.21s(wall), 2122.94s(cpu) 
 Mon Aug 27 17:11:45 2018

        *************************************************************
        *                                                           *
        *  Thank you very much for using Q-Chem.  Have a nice day.  *
        *                                                           *
        *************************************************************


 
User input: 2 of 2 
 
Q-Chem Developer Version!
                  Welcome to Q-Chem
     A Quantum Leap Into The Future Of Chemistry


 Q-Chem 5.1, Q-Chem, Inc., Pleasanton, CA (2018)

 Yihan Shao,  Zhengting Gan,  E. Epifanovsky,  A. T. B. Gilbert,  M. Wormit,  
 J. Kussmann,  A. W. Lange,  A. Behn,  Jia Deng,  Xintian Feng,  D. Ghosh,  
 M. Goldey,  P. R. Horn,  L. D. Jacobson,  I. Kaliman,  T. Kus,  A. Landau,  
 Jie Liu,  E. I. Proynov,  R. M. Richard,  R. P. Steele,  E. J. Sundstrom,  
 H. L. Woodcock III,  P. M. Zimmerman,  D. Zuev,  B. Albrecht,  E. Alguire,  
 S. A. Baeppler,  D. Barton,  Z. Benda,  Y. A. Bernard,  E. J. Berquist,  
 K. B. Bravaya,  H. Burton,  D. Casanova,  Chun-Min Chang,  Yunqing Chen,  
 A. Chien,  K. D. Closser,  M. P. Coons,  S. Coriani,  S. Dasgupta,  
 A. L. Dempwolff,  M. Diedenhofen,  Hainam Do,  R. G. Edgar,  Po-Tung Fang,  
 S. Faraji,  S. Fatehi,  Qingguo Feng,  K. D. Fenk,  J. Fosso-Tande,  
 Qinghui Ge,  A. Ghysels,  G. Gidofalvi,  J. Gomes,  J. Gonthier,  A. Gunina,  
 D. Hait,  M. W. D. Hanson-Heine,  P. H. P. Harbach,  A. W. Hauser,  
 J. E. Herr,  E. G. Hohenstein,  Z. C. Holden,  Kerwin Hui,  B. C. Huynh,  
 T.-C. Jagau,  Hyunjun Ji,  B. Kaduk,  K. Khistyaev,  Jaehoon Kim,  
 P. Klunzinger,  K. Koh,  D. Kosenkov,  L. Koulias,  T. Kowalczyk,  
 C. M. Krauter,  A. Kunitsa,  Ka Un Lao,  A. Laurent,  K. V. Lawler,  
 Joonho Lee,  D. Lefrancois,  S. Lehtola,  D. S. Levine,  Yi-Pei Li,  
 You-Sheng Lin,  Fenglai Liu,  E. Livshits,  A. Luenser,  P. Manohar,  
 E. Mansoor,  S. F. Manzer,  Shan-Ping Mao,  Yuezhi Mao,  N. Mardirossian,  
 A. V. Marenich,  T. Markovich,  L. A. Martinez-Martinez,  S. A. Maurer,  
 N. J. Mayhall,  S. C. McKenzie,  J.-M. Mewes,  A. F. Morrison,  
 J. W. Mullinax,  K. Nanda,  T. S. Nguyen-Beck,  R. Olivares-Amaya,  
 J. A. Parkhill,  T. M. Perrine,  F. Plasser,  P. Pokhilko,  S. Prager,  
 A. Prociuk,  E. Ramos,  D. R. Rehn,  F. Rob,  M. Schneider,  N. Sergueev,  
 S. M. Sharada,  S. Sharma,  D. W. Small,  T. Stauch,  T. Stein,  
 Yu-Chuan Su,  A. J. W. Thom,  A. Tkatchenko,  T. Tsuchimochi,  N. M. Tubman,  
 L. Vogt,  M. L. Vidal,  O. Vydrov,  M. A. Watson,  J. Wenzel,  
 M. de Wergifosse,  T. A. Wesolowski,  A. White,  J. Witte,  A. Yamada,  
 Jun Yang,  K. Yao,  S. Yeganeh,  S. R. Yost,  Zhi-Qiang You,  A. Zech,  
 Igor Ying Zhang,  Xing Zhang,  Yan Zhao,  Ying Zhu,  B. R. Brooks,  
 G. K. L. Chan,  C. J. Cramer,  M. S. Gordon,  W. J. Hehre,  A. Klamt,  
 M. W. Schmidt,  C. D. Sherrill,  D. G. Truhlar,  A. Aspuru-Guzik,  R. Baer,  
 A. T. Bell,  N. A. Besley,  Jeng-Da Chai,  A. E. DePrince, III,  
 R. A. DiStasio Jr.,  A. Dreuw,  B. D. Dunietz,  T. R. Furlani,  
 Chao-Ping Hsu,  Yousung Jung,  Jing Kong,  D. S. Lambrecht,  WanZhen Liang,  
 C. Ochsenfeld,  V. A. Rassolov,  L. V. Slipchenko,  J. E. Subotnik,  
 T. Van Voorhis,  J. M. Herbert,  A. I. Krylov,  P. M. W. Gill,  M. Head-Gordon

 Contributors to earlier versions of Q-Chem not listed above: 
 R. D. Adamson,  B. Austin,  J. Baker,  G. J. O. Beran,  K. Brandhorst,  
 S. T. Brown,  E. F. C. Byrd,  A. K. Chakraborty,  C.-L. Cheng,  
 Siu Hung Chien,  D. M. Chipman,  D. L. Crittenden,  H. Dachsel,  
 R. J. Doerksen,  A. D. Dutoi,  L. Fusti-Molnar,  W. A. Goddard III,  
 A. Golubeva-Zadorozhnaya,  S. R. Gwaltney,  G. Hawkins,  A. Heyden,  
 S. Hirata,  G. Kedziora,  F. J. Keil,  C. Kelley,  Jihan Kim,  R. A. King,  
 R. Z. Khaliullin,  P. P. Korambath,  W. Kurlancheek,  A. M. Lee,  M. S. Lee,  
 S. V. Levchenko,  Ching Yeh Lin,  D. Liotard,  R. C. Lochan,  I. Lotan,  
 P. E. Maslen,  N. Nair,  D. P. O'Neill,  D. Neuhauser,  E. Neuscamman,  
 C. M. Oana,  R. Olson,  B. Peters,  R. Peverati,  P. A. Pieniazek,  
 Y. M. Rhee,  J. Ritchie,  M. A. Rohrdanz,  E. Rosta,  N. J. Russ,  
 H. F. Schaefer III,  N. E. Schultz,  N. Shenvi,  A. C. Simmonett,  A. Sodt,  
 D. Stuck,  K. S. Thanthiriwatte,  V. Vanovschi,  Tao Wang,  A. Warshel,  
 C. F. Williams,  Q. Wu,  X. Xu,  W. Zhang

 Please cite Q-Chem as follows:
 Y. Shao et al., Mol. Phys. 113, 184-215 (2015)
 DOI: 10.1080/00268976.2014.952696

 Q-Chem 5.1.1 for Intel X86 EM64T Linux

 Parts of Q-Chem use Armadillo 8.300.2 (Tropical Shenanigans).
 http://arma.sourceforge.net/

 Q-Chem begins on Mon Aug 27 17:11:45 2018  

Host: 
0

     Scratch files written to /scratch/taweetham/qchem4398//
The previous job contains 0 fragments, simply inherited here
Input Ideriv = 2
Curr. Ideriv = -1
Max.  Ideriv = 2

Checking the input file for inconsistencies... 	...done.

--------------------------------------------------------------
User input:
--------------------------------------------------------------

$molecule
read
$end

$rem
   SCF_GUESS 	READ
   JOB_TYPE 	FREQUENCY
   BASIS 	6-311++G**
   EXCHANGE 	B3LYP
   MEM_TOTAL	7500	
$end


--------------------------------------------------------------
 ----------------------------------------------------------------
             Standard Nuclear Orientation (Angstroms)
    I     Atom           X                Y                Z
 ----------------------------------------------------------------
    1      Cl      0.1387839357    -2.4589301520    -0.0000000000
    2      Br     -2.5949082105    -0.6489058680    -0.0000000000
    3      I       2.2336873034     0.0012700100     0.0000000000
    4      Br     -0.7578082411     1.9549538261    -0.0000000000
    5      C       0.2625622530    -0.7220437516     0.0000000000
    6      C      -0.8291752834     0.0591810052    -0.0000000000
 ----------------------------------------------------------------
 Molecular Point Group                 Cs    NOp =  2
 Largest Abelian Subgroup              Cs    NOp =  2
 Nuclear Repulsion Energy =  1388.0617756248 hartrees
 There are       76 alpha and       76 beta electrons
 Requested basis set is 6-311++G(d,p)
 There are 87 shells and 232 basis functions

 Total QAlloc Memory Limit   7500 MB
 Mega-Array Size       188 MB
 MEM_STATIC part       192 MB

                       Distance Matrix (Angstroms)
             Cl(  1)   Br(  2)   I (  3)   Br(  4)   C (  5)
   Br(  2)  3.278607
   I (  3)  3.231285  4.872172
   Br(  4)  4.504026  3.186694  3.572944
   C (  5)  1.741291  2.858406  2.099647  2.864869
   C (  6)  2.697745  1.902419  3.063410  1.897116  1.342462

 A cutoff of  1.0D-11 yielded   2732 shell pairs
 There are     21279 function pairs (     23881 Cartesian)

 -------------------------------------------------------
 OpenMP Integral Computing Module                       
 Release: version 1.0, May 2013, Q-Chem Inc. Pittsburgh 
 -------------------------------------------------------
 Integral Job Info:
 Integral job number is                      11
 Integral operator is                         1
 short-range coefficients                     0
 long-range coefficients              100000000
 Omega coefficients                           0
 if combine SR and LR in K                    0
 Integral screening is                        0
 Integral computing path is                   2
 max size of driver memory is            800000
 size of driver memory is                593474
 size of scratch memory is             29634545
 max col of scratch BK array               1296
 max len of scratch array in speh3          155
 max len of scratch index in speh4           18
 max int batch size is                      520
 min int batch size is                       52
 fixed nKL is                                45
 max L of basis functions is                  2
 order of int derivative is                   0
 number of shells is                         87
 number of basis is                         246
 number of cartesian basis is               246
 number of contracted shell pairs          2732
 number of primitive shell pairs           6380
 maxK2 (contraction) of shell pair           36
 max number of K2 of shell pair               1
 max number of CS2 of shell pair            343
 max number of PS2 of shell pair            343
 mem total for path MDJ                  541132
 -------------------------------------------------------
 Smallest overlap matrix eigenvalue = 2.64E-05
 Guess MOs from SCF MO coefficient file

 -----------------------------------------------------------------------
  General SCF calculation program by
  Eric Jon Sundstrom, Paul Horn, Yuezhi Mao, Dmitri Zuev, Alec White,
  David Stuck, Shaama M.S., Shane Yost, Joonho Lee, David Small,
  Daniel Levine, Susi Lehtola, Hugh Burton, Evgeny Epifanovsky
 -----------------------------------------------------------------------
 Exchange:     0.2000 Hartree-Fock + 0.0800 Slater + 0.7200 B88
 Correlation:  0.1900 VWN1RPA + 0.8100 LYP
 Using SG-1 standard quadrature grid
 using 4 threads for integral computing
 -------------------------------------------------------
 OpenMP Integral computing Module                
 Release: version 2.0, May 2017, Q-Chem Inc. Pleasanton 
 -------------------------------------------------------
 -------------------------------------------------------
 OpenMP BLAS3 based DFT computing Module                
 Release: version 1.0, May 2013, Q-Chem Inc. Pittsburgh 
 -------------------------------------------------------
 A restricted SCF calculation will be
 performed using DIIS
 SCF converges when DIIS error is below 1.0e-08
 ---------------------------------------
  Cycle       Energy         DIIS error
 ---------------------------------------
    1  -12602.2299380373      1.56e-02  
    2  -12603.9802097323      5.25e-03  
    3  -12603.6905080581      8.14e-03  
    4  -12604.2034032159      1.27e-03  
    5  -12604.2125729613      5.83e-04  
    6  -12604.2146226639      1.33e-04  
    7  -12604.2146859264      3.51e-05  
    8  -12604.2146900433      1.73e-05  
    9  -12604.2146919138      6.23e-06  
   10  -12604.2146921358      1.15e-06  
   11  -12604.2146921396      3.64e-07  
   12  -12604.2146921402      3.56e-08  
   13  -12604.2146921402      1.03e-08  
   14  -12604.2146921401      2.15e-09  Convergence criterion met
 ---------------------------------------
 SCF time:   CPU 99.75s  wall 26.00s 
 SCF   energy in the final basis set =   -12604.2146921401
 Total energy in the final basis set =   -12604.2146921401

 --------------------------------------------------------------
             Orbital Energies (a.u.) and Symmetries
 --------------------------------------------------------------

 Alpha MOs, Restricted
 -- Occupied --                  
******* -482.86 -482.86 -176.33 -165.73 -165.73 -165.73 -101.59
  1 A'    2 A'    3 A'    4 A'    5 A'    1 A"    6 A'    7 A'                 
-62.516 -62.514 -56.337 -56.335 -56.333 -56.333 -56.331 -56.331
  8 A'    9 A'   10 A'   11 A'    2 A"   12 A'    3 A"   13 A'                 
-35.823 -31.317 -31.310 -31.310 -22.967 -22.966 -22.966 -22.961
 14 A'   15 A'    4 A"   16 A'   17 A'    5 A"   18 A'   19 A'                 
-22.961 -10.306 -10.302  -9.502  -8.725  -8.723  -7.267  -7.256
  6 A"   20 A'   21 A'   22 A'   23 A'   24 A'   25 A'    7 A"                 
 -7.256  -6.558  -6.556  -6.543  -6.543  -6.541  -6.540  -6.373
 26 A'   27 A'   28 A'    8 A"   29 A'    9 A"   30 A'   31 A'                 
 -4.786  -4.770  -4.770  -2.668  -2.666  -2.664  -2.664  -2.662
 32 A'   10 A"   33 A'   34 A'   35 A'   11 A"   36 A'   12 A"                 
 -2.662  -2.652  -2.652  -2.650  -2.650  -2.052  -2.047  -2.046
 37 A'   13 A"   38 A'   14 A"   39 A'   40 A'   15 A"   41 A'                 
 -2.033  -2.033  -0.925  -0.867  -0.806  -0.756  -0.678  -0.548
 16 A"   42 A'   43 A'   44 A'   45 A'   46 A'   47 A'   48 A'                 
 -0.493  -0.475  -0.430  -0.401  -0.363  -0.351  -0.334  -0.321
 49 A'   50 A'   17 A"   51 A'   18 A"   52 A'   53 A'   19 A"                 
 -0.312  -0.305  -0.277  -0.260
 54 A'   20 A"   55 A'   21 A"                                                 
 -- Virtual --                   
 -0.082  -0.061  -0.053  -0.044   0.001   0.028   0.034   0.046
 56 A'   57 A'   22 A"   58 A'   59 A'   60 A'   61 A'   23 A"                 
  0.046   0.066   0.067   0.070   0.082   0.093   0.100   0.106
 62 A'   63 A'   64 A'   24 A"   25 A"   65 A'   66 A'   67 A'                 
  0.116   0.118   0.122   0.142   0.147   0.160   0.180   0.181
 26 A"   68 A'   69 A'   27 A"   70 A'   71 A'   72 A'   73 A'                 
  0.205   0.228   0.243   0.252   0.303   0.348   0.364   0.380
 74 A'   75 A'   28 A"   76 A'   77 A'   78 A'   79 A'   29 A"                 
  0.381   0.391   0.403   0.415   0.416   0.422   0.431   0.445
 80 A'   30 A"   81 A'   31 A"   82 A'   83 A'   32 A"   84 A'                 
  0.455   0.472   0.480   0.507   0.510   0.515   0.530   0.559
 33 A"   85 A'   86 A'   34 A"   35 A"   87 A'   36 A"   37 A"                 
  0.569   0.576   0.604   0.615   0.626   0.655   0.677   0.715
 88 A'   38 A"   89 A'   90 A'   91 A'   92 A'   93 A'   39 A"                 
  0.722   0.749   0.776   0.816   0.834   0.856   0.886   0.889
 94 A'   95 A'   96 A'   97 A'   40 A"   98 A'   41 A"   99 A'                 
  0.898   0.957   1.007   1.029   1.125   1.179   1.186   1.268
100 A'  101 A'  102 A'  103 A'  104 A'   42 A"  105 A'   43 A"                 
  1.329   1.396   1.422   1.527   1.557   1.620   1.685   1.853
 44 A"  106 A'  107 A'  108 A'   45 A"  109 A'  110 A'  111 A'                 
  1.877   1.991   1.991   2.001   2.078   2.135   2.149   2.195
 46 A"  112 A'   47 A"   48 A"  113 A'  114 A'  115 A'  116 A'                 
  2.223   2.241   2.339   2.487   2.625   2.817   2.819   3.017
117 A'   49 A"  118 A'  119 A'   50 A"  120 A'   51 A"  121 A'                 
  3.136   3.378   3.944   3.959   3.978   3.981   3.998   4.009
122 A'  123 A'   52 A"  124 A'   53 A"   54 A"   55 A"  125 A'                 
  4.022   4.024   4.085   4.092   4.106   4.211   4.236   4.367
126 A'   56 A"  127 A'   57 A"  128 A'  129 A'  130 A'  131 A'                 
  4.379   4.430   5.997   6.058   6.081   6.587   6.697   7.534
132 A'  133 A'   58 A"  134 A'  135 A'  136 A'  137 A'   59 A"                 
  7.539   7.575   7.597   7.674   7.689   9.723  23.218  24.031
 60 A"  138 A'  139 A'  140 A'  141 A'  142 A'  143 A'  144 A'                 
 25.794  25.967  26.373  27.854  28.336  28.381  28.383  28.518
 61 A"  145 A'  146 A'  147 A'   62 A"  148 A'  149 A'   63 A"                 
 28.531  28.542  28.590  28.682  47.867  47.956 127.877 127.913
150 A'   64 A"  151 A'  152 A'  153 A'  154 A'   65 A"  155 A'                 
127.930 151.648 215.709 289.728 289.734 289.766 289.800 289.895
156 A'  157 A'  158 A'   66 A"   67 A"  159 A'  160 A'  161 A'                 
289.9071020.6501020.7631901.811
162 A'  163 A'  164 A'  165 A'                                                 

 Beta MOs, Restricted
 -- Occupied --                  
******* -482.86 -482.86 -176.33 -165.73 -165.73 -165.73 -101.59
  1 A'    2 A'    3 A'    4 A'    5 A'    1 A"    6 A'    7 A'                 
-62.516 -62.514 -56.337 -56.335 -56.333 -56.333 -56.331 -56.331
  8 A'    9 A'   10 A'   11 A'    2 A"   12 A'    3 A"   13 A'                 
-35.823 -31.317 -31.310 -31.310 -22.967 -22.966 -22.966 -22.961
 14 A'   15 A'    4 A"   16 A'   17 A'    5 A"   18 A'   19 A'                 
-22.961 -10.306 -10.302  -9.502  -8.725  -8.723  -7.267  -7.256
  6 A"   20 A'   21 A'   22 A'   23 A'   24 A'   25 A'    7 A"                 
 -7.256  -6.558  -6.556  -6.543  -6.543  -6.541  -6.540  -6.373
 26 A'   27 A'   28 A'    8 A"   29 A'    9 A"   30 A'   31 A'                 
 -4.786  -4.770  -4.770  -2.668  -2.666  -2.664  -2.664  -2.662
 32 A'   10 A"   33 A'   34 A'   35 A'   11 A"   36 A'   12 A"                 
 -2.662  -2.652  -2.652  -2.650  -2.650  -2.052  -2.047  -2.046
 37 A'   13 A"   38 A'   14 A"   39 A'   40 A'   15 A"   41 A'                 
 -2.033  -2.033  -0.925  -0.867  -0.806  -0.756  -0.678  -0.548
 16 A"   42 A'   43 A'   44 A'   45 A'   46 A'   47 A'   48 A'                 
 -0.493  -0.475  -0.430  -0.401  -0.363  -0.351  -0.334  -0.321
 49 A'   50 A'   17 A"   51 A'   18 A"   52 A'   53 A'   19 A"                 
 -0.312  -0.305  -0.277  -0.260
 54 A'   20 A"   55 A'   21 A"                                                 
 -- Virtual --                   
 -0.082  -0.061  -0.053  -0.044   0.001   0.028   0.034   0.046
 56 A'   57 A'   22 A"   58 A'   59 A'   60 A'   61 A'   23 A"                 
  0.046   0.066   0.067   0.070   0.082   0.093   0.100   0.106
 62 A'   63 A'   64 A'   24 A"   25 A"   65 A'   66 A'   67 A'                 
  0.116   0.118   0.122   0.142   0.147   0.160   0.180   0.181
 26 A"   68 A'   69 A'   27 A"   70 A'   71 A'   72 A'   73 A'                 
  0.205   0.228   0.243   0.252   0.303   0.348   0.364   0.380
 74 A'   75 A'   28 A"   76 A'   77 A'   78 A'   79 A'   29 A"                 
  0.381   0.391   0.403   0.415   0.416   0.422   0.431   0.445
 80 A'   30 A"   81 A'   31 A"   82 A'   83 A'   32 A"   84 A'                 
  0.455   0.472   0.480   0.507   0.510   0.515   0.530   0.559
 33 A"   85 A'   86 A'   34 A"   35 A"   87 A'   36 A"   37 A"                 
  0.569   0.576   0.604   0.615   0.626   0.655   0.677   0.715
 88 A'   38 A"   89 A'   90 A'   91 A'   92 A'   93 A'   39 A"                 
  0.722   0.749   0.776   0.816   0.834   0.856   0.886   0.889
 94 A'   95 A'   96 A'   97 A'   40 A"   98 A'   41 A"   99 A'                 
  0.898   0.957   1.007   1.029   1.125   1.179   1.186   1.268
100 A'  101 A'  102 A'  103 A'  104 A'   42 A"  105 A'   43 A"                 
  1.329   1.396   1.422   1.527   1.557   1.620   1.685   1.853
 44 A"  106 A'  107 A'  108 A'   45 A"  109 A'  110 A'  111 A'                 
  1.877   1.991   1.991   2.001   2.078   2.135   2.149   2.195
 46 A"  112 A'   47 A"   48 A"  113 A'  114 A'  115 A'  116 A'                 
  2.223   2.241   2.339   2.487   2.625   2.817   2.819   3.017
117 A'   49 A"  118 A'  119 A'   50 A"  120 A'   51 A"  121 A'                 
  3.136   3.378   3.944   3.959   3.978   3.981   3.998   4.009
122 A'  123 A'   52 A"  124 A'   53 A"   54 A"   55 A"  125 A'                 
  4.022   4.024   4.085   4.092   4.106   4.211   4.236   4.367
126 A'   56 A"  127 A'   57 A"  128 A'  129 A'  130 A'  131 A'                 
  4.379   4.430   5.997   6.058   6.081   6.587   6.697   7.534
132 A'  133 A'   58 A"  134 A'  135 A'  136 A'  137 A'   59 A"                 
  7.539   7.575   7.597   7.674   7.689   9.723  23.218  24.031
 60 A"  138 A'  139 A'  140 A'  141 A'  142 A'  143 A'  144 A'                 
 25.794  25.967  26.373  27.854  28.336  28.381  28.383  28.518
 61 A"  145 A'  146 A'  147 A'   62 A"  148 A'  149 A'   63 A"                 
 28.531  28.542  28.590  28.682  47.867  47.956 127.877 127.913
150 A'   64 A"  151 A'  152 A'  153 A'  154 A'   65 A"  155 A'                 
127.930 151.648 215.709 289.728 289.734 289.766 289.800 289.895
156 A'  157 A'  158 A'   66 A"   67 A"  159 A'  160 A'  161 A'                 
289.9071020.6501020.7631901.811
162 A'  163 A'  164 A'  165 A'                                                 
 --------------------------------------------------------------

          Ground-State Mulliken Net Atomic Charges

     Atom                 Charge (a.u.)
  ----------------------------------------
      1 Cl                    0.434719
      2 Br                   -0.115909
      3 I                     0.168396
      4 Br                   -0.088690
      5 C                    -0.466769
      6 C                     0.068252
  ----------------------------------------
  Sum of atomic charges =     0.000000

 -----------------------------------------------------------------
                    Cartesian Multipole Moments
 -----------------------------------------------------------------
    Charge (ESU x 10^10)
                 0.0000
    Dipole Moment (Debye)
         X       0.3829      Y       0.3951      Z       0.0000
       Tot       0.5501
    Quadrupole Moments (Debye-Ang)
        XX     -84.2188     XY       1.9035     YY     -86.6436
        XZ      -0.0000     YZ      -0.0000     ZZ     -90.2677
    Octopole Moments (Debye-Ang^2)
       XXX       5.5579    XXY      10.4282    XYY      -3.3833
       YYY      37.1925    XXZ       0.0000    XYZ       0.0000
       YYZ      -0.0000    XZZ      -0.5269    YZZ      10.8678
       ZZZ       0.0000
    Hexadecapole Moments (Debye-Ang^3)
      XXXX   -1635.1556   XXXY      51.9618   XXYY    -469.6465
      XYYY       2.0155   YYYY    -962.2574   XXXZ      -0.0000
      XXYZ      -0.0000   XYYZ      -0.0000   YYYZ      -0.0000
      XXZZ    -322.7803   XYZZ       2.3092   YYZZ    -198.0919
      XZZZ      -0.0000   YZZZ       0.0000   ZZZZ    -114.8744
 -----------------------------------------------------------------
 Calculating MO derivatives via CPSCF
 D1JvT checksum  = 494784 32425.7805546680
 D1KAT checksum  = 1290816 1127.1618238047
   1         3          18      0.108439    0.028241
   2         3          18      0.014299    0.003945
   3         3          18      0.002162    0.000645
   4         3          18      0.000243    0.000081
   5        17           4      0.000014    0.000008
   6        21           0      0.000000    0.000000    Roots Converged
 Time for AOints: 30.8 s (CPU) 7.8 s (wall)
 ------------------------------------------------------------------------------
                     AOints        : Timing summary (seconds)
 ------------------------------------------------------------------------------
     job step          cpu (% of tot)      sys (% of tot)     wall (% of tot)
 ------------------------------------------------------------------------------
  cpscf_lag         0.1455E+03 (34.5)   0.1000E-04 (15.4)   0.3723E+02 (34.0)
  iterzp            0.2449E+03 (58.1)   0.5200E-04 (80.0)   0.6404E+02 (58.5)
  make_fx           0.0000E+00 ( 0.0)   0.0000E+00 ( 0.0)   0.0000E+00 ( 0.0)
  AOints            0.3082E+02 ( 7.3)   0.2000E-05 ( 3.1)   0.7787E+01 ( 7.1)
 ------------------------------------------------------------------------------
   Grand Totals     0.4217E+03          0.6500E-04          0.1095E+03
 ------------------------------------------------------------------------------
 Calculating analytic Hessian of the SCF energy
 Polarizability Matrix (a.u.)
            1           2           3
    1-138.2347609  -1.7852859  -0.0000000
    2  -1.7852859-116.5042737   0.0000000
    3  -0.0000000   0.0000000 -63.7272387

 Direct stationary perturbation theory relativistic correction:

 rels  =     131.334714076189
 relv  =    -440.462908734985
 rel2e =      62.838566150029
 E_rel =    -246.289628508767

 Hessian of the SCF Energy
            1           2           3           4           5           6
    1   0.0482469   0.0080546  -0.0000000  -0.0056293   0.0089285   0.0000000
    2   0.0080546   0.2207695  -0.0000000   0.0027017  -0.0006956   0.0000000
    3  -0.0000000  -0.0000000   0.0098712  -0.0000000   0.0000000  -0.0015781
    4  -0.0056293   0.0027017  -0.0000000   0.1832620   0.0580816   0.0000000
    5   0.0089285  -0.0006956   0.0000000   0.0580816   0.0605468   0.0000000
    6   0.0000000   0.0000000  -0.0015781   0.0000000   0.0000000   0.0066708
    7  -0.0107466  -0.0154816   0.0000000  -0.0007004   0.0011970   0.0000000
    8  -0.0218176  -0.0201199  -0.0000000   0.0014471   0.0000532  -0.0000000
    9   0.0000000   0.0000000   0.0032330   0.0000000  -0.0000000   0.0026773
   10  -0.0008470   0.0020403  -0.0000000  -0.0085965  -0.0217489  -0.0000000
   11   0.0018169  -0.0015013  -0.0000000  -0.0150902  -0.0214881  -0.0000000
   12  -0.0000000   0.0000000   0.0040485  -0.0000000  -0.0000000   0.0030396
   13  -0.0318715   0.0035189  -0.0000000  -0.0342806   0.0023335   0.0000000
   14  -0.0160566  -0.1600704   0.0000000  -0.0114779   0.0017383  -0.0000000
   15  -0.0000000   0.0000000  -0.0207826  -0.0000000  -0.0000000   0.0057170
   16   0.0008475  -0.0008338   0.0000000  -0.1340551  -0.0487919  -0.0000000
   17   0.0190741  -0.0383823   0.0000000  -0.0356624  -0.0401546   0.0000000
   18   0.0000000   0.0000000   0.0052079  -0.0000000   0.0000000  -0.0165265
            7           8           9          10          11          12
    1  -0.0107466  -0.0218176   0.0000000  -0.0008470   0.0018169  -0.0000000
    2  -0.0154816  -0.0201199   0.0000000   0.0020403  -0.0015013   0.0000000
    3   0.0000000  -0.0000000   0.0032330  -0.0000000  -0.0000000   0.0040485
    4  -0.0007004   0.0014471   0.0000000  -0.0085965  -0.0150902  -0.0000000
    5   0.0011970   0.0000532  -0.0000000  -0.0217489  -0.0214881  -0.0000000
    6   0.0000000  -0.0000000   0.0026773  -0.0000000  -0.0000000   0.0030396
    7   0.1343510   0.0371579  -0.0000000  -0.0061869   0.0021687  -0.0000000
    8   0.0371579   0.0440257  -0.0000000   0.0073281  -0.0017314  -0.0000000
    9  -0.0000000  -0.0000000   0.0048145   0.0000000   0.0000000  -0.0005663
   10  -0.0061869   0.0073281   0.0000000   0.0386319   0.0048242   0.0000000
   11   0.0021687  -0.0017314   0.0000000   0.0048242   0.2042507   0.0000000
   12  -0.0000000  -0.0000000  -0.0005663   0.0000000   0.0000000   0.0085644
   13  -0.0884170  -0.0260663   0.0000000   0.0013703   0.0005230  -0.0000000
   14  -0.0171830  -0.0245474  -0.0000000   0.0150416  -0.0297871  -0.0000000
   15   0.0000000  -0.0000000  -0.0137498  -0.0000000  -0.0000000   0.0025231
   16  -0.0283000   0.0019508  -0.0000000  -0.0243717   0.0057573   0.0000000
   17  -0.0078591   0.0023198   0.0000000  -0.0074854  -0.1497428  -0.0000000
   18  -0.0000000   0.0000000   0.0035913   0.0000000   0.0000000  -0.0176092
           13          14          15          16          17          18
    1  -0.0318715  -0.0160566  -0.0000000   0.0008475   0.0190741   0.0000000
    2   0.0035189  -0.1600704   0.0000000  -0.0008338  -0.0383823   0.0000000
    3  -0.0000000   0.0000000  -0.0207826   0.0000000   0.0000000   0.0052079
    4  -0.0342806  -0.0114779  -0.0000000  -0.1340551  -0.0356624  -0.0000000
    5   0.0023335   0.0017383  -0.0000000  -0.0487919  -0.0401546   0.0000000
    6   0.0000000  -0.0000000   0.0057170  -0.0000000   0.0000000  -0.0165265
    7  -0.0884170  -0.0171830   0.0000000  -0.0283000  -0.0078591  -0.0000000
    8  -0.0260663  -0.0245474  -0.0000000   0.0019508   0.0023198   0.0000000
    9   0.0000000  -0.0000000  -0.0137498  -0.0000000   0.0000000   0.0035913
   10   0.0013703   0.0150416  -0.0000000  -0.0243717  -0.0074854   0.0000000
   11   0.0005230  -0.0297871  -0.0000000   0.0057573  -0.1497428   0.0000000
   12  -0.0000000  -0.0000000   0.0025231   0.0000000  -0.0000000  -0.0176092
   13   0.4871516  -0.1749205   0.0000000  -0.3339527   0.1946115  -0.0000000
   14  -0.1749205   0.4094823   0.0000000   0.2045963  -0.1968157  -0.0000000
   15   0.0000000   0.0000000   0.0674168  -0.0000000  -0.0000000  -0.0411245
   16  -0.3339527   0.2045963  -0.0000000   0.5198320  -0.1626787   0.0000000
   17   0.1946115  -0.1968157  -0.0000000  -0.1626787   0.4227756   0.0000000
   18  -0.0000000  -0.0000000  -0.0411245   0.0000000   0.0000000   0.0664611
 Gradient time:  CPU 628.28 s  wall 163.50 s
 **********************************************************************
 **                                                                  **
 **                       VIBRATIONAL ANALYSIS                       **
 **                       --------------------                       **
 **                                                                  **
 **        VIBRATIONAL FREQUENCIES (CM**-1) AND NORMAL MODES         **
 **     FORCE CONSTANTS (mDYN/ANGSTROM) AND REDUCED MASSES (AMU)     **
 **                  INFRARED INTENSITIES (KM/MOL)                   **
 **                                                                  **
 **********************************************************************


 Mode:                 1                      2                      3
 Frequency:        57.30                 111.94                 161.35
 Force Cnst:      0.0924                 0.5214                 0.9815
 Red. Mass:      47.7379                70.6271                63.9884
 IR Active:          YES                    YES                    YES
 IR Intens:        0.048                  0.153                  0.038
 Raman Active:       YES                    YES                    YES
               X      Y      Z        X      Y      Z        X      Y      Z
 Cl         0.000 -0.000  0.773    0.127 -0.309 -0.000    0.436 -0.195  0.000
 Br         0.000  0.000 -0.379   -0.146  0.075  0.000   -0.389  0.458  0.000
 I         -0.000  0.000 -0.218   -0.316  0.303  0.000    0.277  0.039  0.000
 Br         0.000 -0.000  0.322    0.609 -0.333 -0.000   -0.266 -0.363  0.000
 C         -0.000 -0.000  0.300   -0.055 -0.319  0.000    0.108 -0.172 -0.000
 C         -0.000  0.000  0.131   -0.017 -0.288 -0.000   -0.007 -0.296 -0.000
 TransDip  -0.000 -0.000 -0.007   -0.013 -0.000 -0.000   -0.006 -0.001  0.000

 Mode:                 4                      5                      6
 Frequency:       204.98                 215.17                 251.13
 Force Cnst:      1.3636                 1.2380                 0.4817
 Red. Mass:      55.0808                45.3855                12.9632
 IR Active:          YES                    YES                    YES
 IR Intens:        0.241                  0.444                  2.043
 Raman Active:       YES                    YES                    YES
               X      Y      Z        X      Y      Z        X      Y      Z
 Cl         0.772 -0.167 -0.000   -0.599 -0.281 -0.000    0.000 -0.000 -0.148
 Br         0.306  0.245  0.000    0.423  0.231 -0.000   -0.000 -0.000 -0.044
 I         -0.334 -0.169  0.000   -0.020  0.115 -0.000    0.000 -0.000 -0.025
 Br        -0.152  0.111 -0.000   -0.198 -0.231 -0.000    0.000  0.000 -0.062
 C          0.091 -0.083 -0.000    0.164 -0.287  0.000   -0.000 -0.000  0.680
 C          0.178  0.020 -0.000    0.316 -0.120  0.000   -0.000 -0.000  0.714
 TransDip  -0.015 -0.003  0.000   -0.003  0.021 -0.000   -0.000 -0.000 -0.046

 Mode:                 7                      8                      9
 Frequency:       314.49                 491.98                 627.46
 Force Cnst:      2.2068                 1.7325                 3.1170
 Red. Mass:      37.8687                12.1489                13.4376
 IR Active:          YES                    YES                    YES
 IR Intens:        0.100                  0.204                 36.738
 Raman Active:       YES                    YES                    YES
               X      Y      Z        X      Y      Z        X      Y      Z
 Cl         0.020  0.787 -0.000    0.000  0.000 -0.058   -0.048  0.113  0.000
 Br         0.099  0.055 -0.000   -0.000 -0.000  0.023   -0.100 -0.024 -0.000
 I         -0.076 -0.069 -0.000    0.000 -0.000 -0.011   -0.044 -0.010 -0.000
 Br         0.020 -0.377 -0.000   -0.000 -0.000  0.019   -0.011  0.047  0.000
 C          0.045  0.438 -0.000   -0.000 -0.000  0.713    0.712 -0.141  0.000
 C         -0.082  0.114  0.000    0.000  0.000 -0.698    0.621 -0.238 -0.000
 TransDip   0.004 -0.009 -0.000   -0.000 -0.000 -0.014    0.193 -0.016 -0.000

 Mode:                10                     11                     12
 Frequency:       778.49                 882.33                1565.06
 Force Cnst:      4.8730                 5.6546                17.3401
 Red. Mass:      13.6470                12.3278                12.0154
 IR Active:          YES                    YES                    YES
 IR Intens:      132.404                  1.947                  1.658
 Raman Active:       YES                    YES                    YES
               X      Y      Z        X      Y      Z        X      Y      Z
 Cl        -0.013 -0.227 -0.000    0.032  0.068  0.000    0.001 -0.018  0.000
 Br        -0.039 -0.018  0.000   -0.032 -0.022 -0.000   -0.007 -0.002 -0.000
 I         -0.015 -0.006 -0.000    0.006  0.006  0.000    0.003  0.000 -0.000
 Br         0.001 -0.068  0.000   -0.010 -0.035 -0.000   -0.001  0.007  0.000
 C          0.269  0.684  0.000   -0.354 -0.503 -0.000   -0.558  0.427  0.000
 C          0.174  0.609 -0.000    0.481  0.618  0.000    0.578 -0.416  0.000
 TransDip   0.132  0.344 -0.000    0.029  0.034  0.000    0.031  0.027 -0.000

 STANDARD THERMODYNAMIC QUANTITIES AT   298.15 K  AND     1.00 ATM

   This Molecule has  0 Imaginary Frequencies
   Zero point vibrational energy:        8.094 kcal/mol

   Atom    1 Element Cl Has Mass   34.96885
   Atom    2 Element Br Has Mass   78.91830
   Atom    3 Element I  Has Mass  126.90440
   Atom    4 Element Br Has Mass   78.91830
   Atom    5 Element C  Has Mass   12.00000
   Atom    6 Element C  Has Mass   12.00000
   Molecular Mass:   343.709850 amu
   Principal axes and moments of inertia in amu*Bohr^2:
                             1           2           3
    Eigenvalues --     1972.38204  4352.45562  6324.83766
          X               1.00000    -0.00161     0.00000
          Y               0.00161     1.00000     0.00000
          Z               0.00000    -0.00000     1.00000
   Rotational Symmetry Number is   1
   The Molecule is an Asymmetric Top
   Translational Enthalpy:        0.889 kcal/mol
   Rotational Enthalpy:           0.889 kcal/mol
   Vibrational Enthalpy:         11.015 kcal/mol
   gas constant (RT):             0.592 kcal/mol
   Translational Entropy:        43.398  cal/mol.K
   Rotational Entropy:           32.362  cal/mol.K
   Vibrational Entropy:          18.933  cal/mol.K

   Total Enthalpy:               13.385 kcal/mol
   Total Entropy:                94.693  cal/mol.K

 ======================================================================

 STANDARD THERMODYNAMIC QUANTITIES FOR ANHARMONIC VIBRATION -- TOSH

   Zero point vibrational energy: ************ kcal/mol

   Vibrational Enthalpy:       Infinity kcal/mol
   Vibrational Entropy:             NaN  cal/mol.K

   Total Enthalpy:             Infinity kcal/mol
   Total Entropy:                   NaN  cal/mol.K

 ======================================================================

 STANDARD THERMODYNAMIC QUANTITIES FOR ANHARMONIC VIBRATION -- VPT2

   Zero point vibrational energy: ************ kcal/mol

   Vibrational Enthalpy:       Infinity kcal/mol
   Vibrational Entropy:             NaN  cal/mol.K

   Total Enthalpy:             Infinity kcal/mol
   Total Entropy:                   NaN  cal/mol.K

 ======================================================================

Archival summary:
1\1\TWL01\FREQ\ProcedureUnspecified\BasisUnspecified\1r2l12\taweetha\MonAug2717:14:552018MonAug2717:14:552018\0\\#,FREQ,ProcedureUnspecified,BasisUnspecified,\\0,1\I\C,1,2.09965\C,2,1.34246,1,124.262\Cl,2,1.74129,1,114.227,3,-180,0\Br,3,1.89712,2,123.431,1,-0,0\Br,3,1.90242,2,122.562,1,180,0\\\@

 Total job time:  189.86s(wall), 728.28s(cpu) 
 Mon Aug 27 17:14:55 2018

        *************************************************************
        *                                                           *
        *  Thank you very much for using Q-Chem.  Have a nice day.  *
        *                                                           *
        *************************************************************
