# Supplementary material for: Geometric and energetic data from ab initio calculations of haloethene, haloimine, halomethylenephosphine, haloiminophosphine, halodiazene, halodiphosphene and halocyclopropane
Source: Data Brief. 2019 Nov 2;27:104738. doi: 10.1016/j.dib.2019.104738 (PMC6861602; doi:10.1016/j.dib.2019.104738)
Supplement: Multimedia component 2 [file mmc2.zip › CC/B3LYP/ClICCBrCl.out]

Q-Chem Developer Version!
                  Welcome to Q-Chem
     A Quantum Leap Into The Future Of Chemistry


 Q-Chem 5.1, Q-Chem, Inc., Pleasanton, CA (2018)

 Yihan Shao,  Zhengting Gan,  E. Epifanovsky,  A. T. B. Gilbert,  M. Wormit,  
 J. Kussmann,  A. W. Lange,  A. Behn,  Jia Deng,  Xintian Feng,  D. Ghosh,  
 M. Goldey,  P. R. Horn,  L. D. Jacobson,  I. Kaliman,  T. Kus,  A. Landau,  
 Jie Liu,  E. I. Proynov,  R. M. Richard,  R. P. Steele,  E. J. Sundstrom,  
 H. L. Woodcock III,  P. M. Zimmerman,  D. Zuev,  B. Albrecht,  E. Alguire,  
 S. A. Baeppler,  D. Barton,  Z. Benda,  Y. A. Bernard,  E. J. Berquist,  
 K. B. Bravaya,  H. Burton,  D. Casanova,  Chun-Min Chang,  Yunqing Chen,  
 A. Chien,  K. D. Closser,  M. P. Coons,  S. Coriani,  S. Dasgupta,  
 A. L. Dempwolff,  M. Diedenhofen,  Hainam Do,  R. G. Edgar,  Po-Tung Fang,  
 S. Faraji,  S. Fatehi,  Qingguo Feng,  K. D. Fenk,  J. Fosso-Tande,  
 Qinghui Ge,  A. Ghysels,  G. Gidofalvi,  J. Gomes,  J. Gonthier,  A. Gunina,  
 D. Hait,  M. W. D. Hanson-Heine,  P. H. P. Harbach,  A. W. Hauser,  
 J. E. Herr,  E. G. Hohenstein,  Z. C. Holden,  Kerwin Hui,  B. C. Huynh,  
 T.-C. Jagau,  Hyunjun Ji,  B. Kaduk,  K. Khistyaev,  Jaehoon Kim,  
 P. Klunzinger,  K. Koh,  D. Kosenkov,  L. Koulias,  T. Kowalczyk,  
 C. M. Krauter,  A. Kunitsa,  Ka Un Lao,  A. Laurent,  K. V. Lawler,  
 Joonho Lee,  D. Lefrancois,  S. Lehtola,  D. S. Levine,  Yi-Pei Li,  
 You-Sheng Lin,  Fenglai Liu,  E. Livshits,  A. Luenser,  P. Manohar,  
 E. Mansoor,  S. F. Manzer,  Shan-Ping Mao,  Yuezhi Mao,  N. Mardirossian,  
 A. V. Marenich,  T. Markovich,  L. A. Martinez-Martinez,  S. A. Maurer,  
 N. J. Mayhall,  S. C. McKenzie,  J.-M. Mewes,  A. F. Morrison,  
 J. W. Mullinax,  K. Nanda,  T. S. Nguyen-Beck,  R. Olivares-Amaya,  
 J. A. Parkhill,  T. M. Perrine,  F. Plasser,  P. Pokhilko,  S. Prager,  
 A. Prociuk,  E. Ramos,  D. R. Rehn,  F. Rob,  M. Schneider,  N. Sergueev,  
 S. M. Sharada,  S. Sharma,  D. W. Small,  T. Stauch,  T. Stein,  
 Yu-Chuan Su,  A. J. W. Thom,  A. Tkatchenko,  T. Tsuchimochi,  N. M. Tubman,  
 L. Vogt,  M. L. Vidal,  O. Vydrov,  M. A. Watson,  J. Wenzel,  
 M. de Wergifosse,  T. A. Wesolowski,  A. White,  J. Witte,  A. Yamada,  
 Jun Yang,  K. Yao,  S. Yeganeh,  S. R. Yost,  Zhi-Qiang You,  A. Zech,  
 Igor Ying Zhang,  Xing Zhang,  Yan Zhao,  Ying Zhu,  B. R. Brooks,  
 G. K. L. Chan,  C. J. Cramer,  M. S. Gordon,  W. J. Hehre,  A. Klamt,  
 M. W. Schmidt,  C. D. Sherrill,  D. G. Truhlar,  A. Aspuru-Guzik,  R. Baer,  
 A. T. Bell,  N. A. Besley,  Jeng-Da Chai,  A. E. DePrince, III,  
 R. A. DiStasio Jr.,  A. Dreuw,  B. D. Dunietz,  T. R. Furlani,  
 Chao-Ping Hsu,  Yousung Jung,  Jing Kong,  D. S. Lambrecht,  WanZhen Liang,  
 C. Ochsenfeld,  V. A. Rassolov,  L. V. Slipchenko,  J. E. Subotnik,  
 T. Van Voorhis,  J. M. Herbert,  A. I. Krylov,  P. M. W. Gill,  M. Head-Gordon

 Contributors to earlier versions of Q-Chem not listed above: 
 R. D. Adamson,  B. Austin,  J. Baker,  G. J. O. Beran,  K. Brandhorst,  
 S. T. Brown,  E. F. C. Byrd,  A. K. Chakraborty,  C.-L. Cheng,  
 Siu Hung Chien,  D. M. Chipman,  D. L. Crittenden,  H. Dachsel,  
 R. J. Doerksen,  A. D. Dutoi,  L. Fusti-Molnar,  W. A. Goddard III,  
 A. Golubeva-Zadorozhnaya,  S. R. Gwaltney,  G. Hawkins,  A. Heyden,  
 S. Hirata,  G. Kedziora,  F. J. Keil,  C. Kelley,  Jihan Kim,  R. A. King,  
 R. Z. Khaliullin,  P. P. Korambath,  W. Kurlancheek,  A. M. Lee,  M. S. Lee,  
 S. V. Levchenko,  Ching Yeh Lin,  D. Liotard,  R. C. Lochan,  I. Lotan,  
 P. E. Maslen,  N. Nair,  D. P. O'Neill,  D. Neuhauser,  E. Neuscamman,  
 C. M. Oana,  R. Olson,  B. Peters,  R. Peverati,  P. A. Pieniazek,  
 Y. M. Rhee,  J. Ritchie,  M. A. Rohrdanz,  E. Rosta,  N. J. Russ,  
 H. F. Schaefer III,  N. E. Schultz,  N. Shenvi,  A. C. Simmonett,  A. Sodt,  
 D. Stuck,  K. S. Thanthiriwatte,  V. Vanovschi,  Tao Wang,  A. Warshel,  
 C. F. Williams,  Q. Wu,  X. Xu,  W. Zhang

 Please cite Q-Chem as follows:
 Y. Shao et al., Mol. Phys. 113, 184-215 (2015)
 DOI: 10.1080/00268976.2014.952696

 Q-Chem 5.1.1 for Intel X86 EM64T Linux

 Parts of Q-Chem use Armadillo 8.300.2 (Tropical Shenanigans).
 http://arma.sourceforge.net/

 Q-Chem begins on Mon Aug 27 17:14:55 2018  

Host: 
0

     Scratch files written to /scratch/taweetham/qchem4473//
Input Ideriv = 2
Curr. Ideriv = -1
Max.  Ideriv = 2

Checking the input file for inconsistencies... 	...done.

--------------------------------------------------------------
User input:
--------------------------------------------------------------
inp/ClBrICl.inp
$molecule
0	1
Cl	-2.0	1.0	0.0
Br	2.0	1.0	0.0
I	-2.0	-1.0	0.0
Cl	2.0	-1.0	0.0
C	-1.0	0.0	0.0
C	1.0	0.0	0.0
$end
$rem
   JOB_TYPE		OPTIMIZATION
   BASIS		6-311++G**
   EXCHANGE		B3LYP
$end

--------------------------------------------------------------
 ----------------------------------------------------------------
             Standard Nuclear Orientation (Angstroms)
    I     Atom           X                Y                Z
 ----------------------------------------------------------------
    1      Cl      1.3908872116    -1.5328676246     0.0000000000
    2      Br     -2.4808551663    -0.5280736361     0.0000000000
    3      I       1.8932842058     0.4030035644    -0.0000000000
    4      Cl     -1.9784581720     1.4077975528    -0.0000000000
    5      C       0.6741501143    -0.3137335330     0.0000000000
    6      C      -1.2617210747     0.1886634613     0.0000000000
 ----------------------------------------------------------------
 Molecular Point Group                 Cs    NOp =  2
 Largest Abelian Subgroup              Cs    NOp =  2
 Nuclear Repulsion Energy =  1253.3529761816 hartrees
 There are       67 alpha and       67 beta electrons
 Requested basis set is 6-311++G(d,p)
 There are 81 shells and 214 basis functions

 Total QAlloc Memory Limit   2000 MB
 Mega-Array Size       188 MB
 MEM_STATIC part       192 MB
 A cutoff of  1.0D-11 yielded   2500 shell pairs
 There are     19022 function pairs (     21211 Cartesian)

 -------------------------------------------------------
 OpenMP Integral Computing Module                       
 Release: version 1.0, May 2013, Q-Chem Inc. Pittsburgh 
 -------------------------------------------------------
 Integral Job Info:
 Integral job number is                      11
 Integral operator is                         1
 short-range coefficients                     0
 long-range coefficients              100000000
 Omega coefficients                           0
 if combine SR and LR in K                    0
 Integral screening is                        0
 Integral computing path is                   2
 max size of driver memory is            800000
 size of driver memory is                593474
 size of scratch memory is             29634545
 max col of scratch BK array               1296
 max len of scratch array in speh3          155
 max len of scratch index in speh4           18
 max int batch size is                      520
 min int batch size is                       52
 fixed nKL is                                45
 max L of basis functions is                  2
 order of int derivative is                   0
 number of shells is                         81
 number of basis is                         226
 number of cartesian basis is               226
 number of contracted shell pairs          2500
 number of primitive shell pairs           5908
 maxK2 (contraction) of shell pair           36
 max number of K2 of shell pair               1
 max number of CS2 of shell pair            325
 max number of PS2 of shell pair            342
 mem total for path MDJ                  536972
 -------------------------------------------------------
 Smallest overlap matrix eigenvalue = 6.54E-05

 Scale SEOQF with 1.000000e-01/1.000000e-01/1.000000e-01

 Standard Electronic Orientation quadrupole field applied
 Nucleus-field energy     =     0.0000000251 hartrees
 Guess from superposition of atomic densities
 Warning:  Energy on first SCF cycle will be non-variational
 SAD guess density has 134.000000 electrons

 -----------------------------------------------------------------------
  General SCF calculation program by
  Eric Jon Sundstrom, Paul Horn, Yuezhi Mao, Dmitri Zuev, Alec White,
  David Stuck, Shaama M.S., Shane Yost, Joonho Lee, David Small,
  Daniel Levine, Susi Lehtola, Hugh Burton, Evgeny Epifanovsky
 -----------------------------------------------------------------------
 Exchange:     0.2000 Hartree-Fock + 0.0800 Slater + 0.7200 B88
 Correlation:  0.1900 VWN1RPA + 0.8100 LYP
 Using SG-1 standard quadrature grid
 using 4 threads for integral computing
 -------------------------------------------------------
 OpenMP Integral computing Module                
 Release: version 2.0, May 2017, Q-Chem Inc. Pleasanton 
 -------------------------------------------------------
 -------------------------------------------------------
 OpenMP BLAS3 based DFT computing Module                
 Release: version 1.0, May 2013, Q-Chem Inc. Pittsburgh 
 -------------------------------------------------------
 A restricted SCF calculation will be
 performed using DIIS
 SCF converges when DIIS error is below 1.0e-08
 ---------------------------------------
  Cycle       Energy         DIIS error
 ---------------------------------------
    1  -10494.5386055597      9.09e-02  
    2  -10488.5478024016      7.99e-03  
    3  -10487.6092292469      1.48e-02  
    4  -10488.7816530256      3.88e-03  
    5  -10488.5631034935      6.46e-03  
    6  -10488.9092907144      7.76e-04  
    7  -10488.9124947421      4.14e-04  
    8  -10488.9131782915      1.75e-04  
    9  -10488.9134279702      7.67e-05  
   10  -10488.9134771841      2.24e-05  
   11  -10488.9134820308      8.87e-06  
   12  -10488.9134826254      3.85e-06  
   13  -10488.9134827763      2.14e-06  
   14  -10488.9134828173      1.02e-06  
   15  -10488.9134828266      2.12e-07  
   16  -10488.9134828268      5.15e-08  
   17  -10488.9134828269      2.42e-08  
   18  -10488.9134828270      6.67e-09  Convergence criterion met
 ---------------------------------------
 SCF time:   CPU 96.87s  wall 25.00s 
 SCF   energy in the final basis set =   -10488.9134828270
 Total energy in the final basis set =   -10488.9134828270

 --------------------------------------------------------------
             Orbital Energies (a.u.) and Symmetries
 --------------------------------------------------------------

 Alpha MOs, Restricted
 -- Occupied --                  
******* -482.87 -176.32 -165.72 -165.72 -165.72 -101.61 -101.59
  1 A'    2 A'    3 A'    1 A"    4 A'    5 A'    6 A'    7 A'                 
-62.526 -56.344 -56.343 -56.342 -35.821 -31.311 -31.310 -31.309
  8 A'    9 A'    2 A"   10 A'   11 A'   12 A'    3 A"   13 A'                 
-22.962 -22.961 -22.960 -22.960 -22.960 -10.288 -10.274  -9.538
 14 A'    4 A"   15 A'    5 A"   16 A'   17 A'   18 A'   19 A'                 
 -9.522  -8.747  -7.301  -7.292  -7.289  -7.285  -7.275  -7.275
 20 A'   21 A'   22 A'   23 A'    6 A"   24 A'   25 A'    7 A"                 
 -6.579  -6.566  -6.566  -6.392  -4.811  -4.788  -4.787  -2.694
 26 A'    8 A"   27 A'   28 A'   29 A'   30 A'    9 A"   31 A'                 
 -2.687  -2.687  -2.676  -2.676  -2.101  -2.077  -2.072  -2.053
 32 A'   10 A"   33 A'   11 A"   34 A'   35 A'   12 A"   36 A'                 
 -2.052  -1.165  -1.154  -0.858  -0.782  -0.644  -0.611  -0.563
 13 A"   37 A'   38 A'   39 A'   40 A'   41 A'   42 A'   43 A'                 
 -0.556  -0.539  -0.504  -0.494  -0.432  -0.362  -0.327  -0.306
 14 A"   15 A"   44 A'   45 A'   46 A'   47 A'   16 A"   17 A"                 
 -0.215  -0.184  -0.172
 48 A'   18 A"   49 A'                                                         
 -- Virtual --                   
 -0.114  -0.094  -0.009   0.014   0.018   0.027   0.031   0.042
 19 A"   50 A'   51 A'   52 A'   53 A'   20 A"   54 A'   55 A'                 
  0.051   0.065   0.070   0.078   0.080   0.085   0.097   0.107
 56 A'   57 A'   21 A"   58 A'   22 A"   59 A'   60 A'   23 A"                 
  0.128   0.132   0.143   0.144   0.159   0.167   0.169   0.189
 61 A'   62 A'   63 A'   24 A"   64 A'   65 A'   66 A'   67 A'                 
  0.204   0.212   0.273   0.288   0.319   0.339   0.357   0.364
 68 A'   69 A'   25 A"   70 A'   71 A'   26 A"   72 A'   73 A'                 
  0.367   0.372   0.405   0.411   0.421   0.423   0.432   0.444
 74 A'   27 A"   28 A"   75 A'   29 A"   76 A'   77 A'   30 A"                 
  0.482   0.495   0.502   0.509   0.550   0.554   0.570   0.571
 78 A'   31 A"   79 A'   32 A"   80 A'   81 A'   82 A'   33 A"                 
  0.578   0.608   0.643   0.678   0.683   0.740   0.776   0.785
 34 A"   83 A'   84 A'   85 A'   86 A'   35 A"   87 A'   88 A'                 
  0.825   0.851   0.877   0.899   0.906   0.946   0.980   1.078
 89 A'   36 A"   37 A"   38 A"   90 A'   91 A'   92 A'   93 A'                 
  1.086   1.162   1.188   1.245   1.255   1.306   1.314   1.371
 94 A'   95 A'   96 A'   97 A'   98 A'   39 A"   99 A'  100 A'                 
  1.429   1.456   1.514   1.519   1.590   1.680   1.721   1.779
 40 A"  101 A'   41 A"  102 A'   42 A"   43 A"  103 A'  104 A'                 
  1.863   1.950   1.984   2.043   2.141   2.191   2.220   2.227
105 A'   44 A"  106 A'  107 A'  108 A'   45 A"  109 A'   46 A"                 
  2.263   2.324   2.391   2.464   2.643   2.707   2.901   3.094
110 A'  111 A'  112 A'  113 A'   47 A"   48 A"  114 A'  115 A'                 
  3.189   3.358   3.957   3.976   4.025   4.030   4.065   4.073
116 A'  117 A'   49 A"   50 A"   51 A"  118 A'  119 A'   52 A"                 
  4.252   4.287   4.428   4.558   4.673   6.019   6.120   6.232
120 A'  121 A'  122 A'  123 A'  124 A'   53 A"  125 A'  126 A'                 
  6.853   7.507   7.604   7.750   9.881   9.910  23.632  23.663
127 A'   54 A"  128 A'  129 A'  130 A'  131 A'  132 A'  133 A'                 
 25.751  25.807  25.968  26.086  26.540  26.717  28.024  28.357
 55 A"   56 A"  134 A'  135 A'  136 A'  137 A'  138 A'   57 A"                 
 28.422  28.458  28.528  28.565  28.574  28.729  28.949  48.111
139 A'  140 A'   58 A"  141 A'   59 A"  142 A'  143 A'  144 A'                 
127.906 127.966 128.042 151.812 215.925 215.958 289.729 289.828
 60 A"  145 A'  146 A'  147 A'  148 A'  149 A'   61 A"  150 A'                 
290.0191020.9831901.993
151 A'  152 A'  153 A'                                                         

 Beta MOs, Restricted
 -- Occupied --                  
******* -482.87 -176.32 -165.72 -165.72 -165.72 -101.61 -101.59
  1 A'    2 A'    3 A'    1 A"    4 A'    5 A'    6 A'    7 A'                 
-62.526 -56.344 -56.343 -56.342 -35.821 -31.311 -31.310 -31.309
  8 A'    9 A'    2 A"   10 A'   11 A'   12 A'    3 A"   13 A'                 
-22.962 -22.961 -22.960 -22.960 -22.960 -10.288 -10.274  -9.538
 14 A'    4 A"   15 A'    5 A"   16 A'   17 A'   18 A'   19 A'                 
 -9.522  -8.747  -7.301  -7.292  -7.289  -7.285  -7.275  -7.275
 20 A'   21 A'   22 A'   23 A'    6 A"   24 A'   25 A'    7 A"                 
 -6.579  -6.566  -6.566  -6.392  -4.811  -4.788  -4.787  -2.694
 26 A'    8 A"   27 A'   28 A'   29 A'   30 A'    9 A"   31 A'                 
 -2.687  -2.687  -2.676  -2.676  -2.101  -2.077  -2.072  -2.053
 32 A'   10 A"   33 A'   11 A"   34 A'   35 A'   12 A"   36 A'                 
 -2.052  -1.165  -1.154  -0.858  -0.782  -0.644  -0.611  -0.563
 13 A"   37 A'   38 A'   39 A'   40 A'   41 A'   42 A'   43 A'                 
 -0.556  -0.539  -0.504  -0.494  -0.432  -0.362  -0.327  -0.306
 14 A"   15 A"   44 A'   45 A'   46 A'   47 A'   16 A"   17 A"                 
 -0.215  -0.184  -0.172
 48 A'   18 A"   49 A'                                                         
 -- Virtual --                   
 -0.114  -0.094  -0.009   0.014   0.018   0.027   0.031   0.042
 19 A"   50 A'   51 A'   52 A'   53 A'   20 A"   54 A'   55 A'                 
  0.051   0.065   0.070   0.078   0.080   0.085   0.097   0.107
 56 A'   57 A'   21 A"   58 A'   22 A"   59 A'   60 A'   23 A"                 
  0.128   0.132   0.143   0.144   0.159   0.167   0.169   0.189
 61 A'   62 A'   63 A'   24 A"   64 A'   65 A'   66 A'   67 A'                 
  0.204   0.212   0.273   0.288   0.319   0.339   0.357   0.364
 68 A'   69 A'   25 A"   70 A'   71 A'   26 A"   72 A'   73 A'                 
  0.367   0.372   0.405   0.411   0.421   0.423   0.432   0.444
 74 A'   27 A"   28 A"   75 A'   29 A"   76 A'   77 A'   30 A"                 
  0.482   0.495   0.502   0.509   0.550   0.554   0.570   0.571
 78 A'   31 A"   79 A'   32 A"   80 A'   81 A'   82 A'   33 A"                 
  0.578   0.608   0.643   0.678   0.683   0.740   0.776   0.785
 34 A"   83 A'   84 A'   85 A'   86 A'   35 A"   87 A'   88 A'                 
  0.825   0.851   0.877   0.899   0.906   0.946   0.980   1.078
 89 A'   36 A"   37 A"   38 A"   90 A'   91 A'   92 A'   93 A'                 
  1.086   1.162   1.188   1.245   1.255   1.306   1.314   1.371
 94 A'   95 A'   96 A'   97 A'   98 A'   39 A"   99 A'  100 A'                 
  1.429   1.456   1.514   1.519   1.590   1.680   1.721   1.779
 40 A"  101 A'   41 A"  102 A'   42 A"   43 A"  103 A'  104 A'                 
  1.863   1.950   1.984   2.043   2.141   2.191   2.220   2.227
105 A'   44 A"  106 A'  107 A'  108 A'   45 A"  109 A'   46 A"                 
  2.263   2.324   2.391   2.464   2.643   2.707   2.901   3.094
110 A'  111 A'  112 A'  113 A'   47 A"   48 A"  114 A'  115 A'                 
  3.189   3.358   3.957   3.976   4.025   4.030   4.065   4.073
116 A'  117 A'   49 A"   50 A"   51 A"  118 A'  119 A'   52 A"                 
  4.252   4.287   4.428   4.558   4.673   6.019   6.120   6.232
120 A'  121 A'  122 A'  123 A'  124 A'   53 A"  125 A'  126 A'                 
  6.853   7.507   7.604   7.750   9.881   9.910  23.632  23.663
127 A'   54 A"  128 A'  129 A'  130 A'  131 A'  132 A'  133 A'                 
 25.751  25.807  25.968  26.086  26.540  26.717  28.024  28.357
 55 A"   56 A"  134 A'  135 A'  136 A'  137 A'  138 A'   57 A"                 
 28.422  28.458  28.528  28.565  28.574  28.729  28.949  48.111
139 A'  140 A'   58 A"  141 A'   59 A"  142 A'  143 A'  144 A'                 
127.906 127.966 128.042 151.812 215.925 215.958 289.729 289.828
 60 A"  145 A'  146 A'  147 A'  148 A'  149 A'   61 A"  150 A'                 
290.0191020.9831901.993
151 A'  152 A'  153 A'                                                         
 --------------------------------------------------------------

          Ground-State Mulliken Net Atomic Charges

     Atom                 Charge (a.u.)
  ----------------------------------------
      1 Cl                    0.613039
      2 Br                   -0.020028
      3 I                     0.298801
      4 Cl                    0.317670
      5 C                    -0.926130
      6 C                    -0.283352
  ----------------------------------------
  Sum of atomic charges =     0.000000

 -----------------------------------------------------------------
                    Cartesian Multipole Moments
 -----------------------------------------------------------------
    Charge (ESU x 10^10)
                 0.0000
    Dipole Moment (Debye)
         X      -0.9026      Y      -0.9617      Z      -0.0000
       Tot       1.3190
    Quadrupole Moments (Debye-Ang)
        XX     -77.1468     XY      -6.2790     YY     -87.2729
        XZ      -0.0000     YZ       0.0000     ZZ     -81.2299
    Octopole Moments (Debye-Ang^2)
       XXX      -7.4130    XXY      -0.0697    XYY       3.4872
       YYY      -2.8763    XXZ      -0.0000    XYZ       0.0000
       YYZ      -0.0000    XZZ       0.8780    YZZ      -0.1916
       ZZZ       0.0000
    Hexadecapole Moments (Debye-Ang^3)
      XXXX   -1791.0935   XXXY      23.5030   XXYY    -385.3561
      XYYY      21.2358   YYYY    -531.6573   XXXZ      -0.0000
      XXYZ       0.0000   XYYZ      -0.0000   YYYZ      -0.0000
      XXZZ    -332.0083   XYZZ      13.4455   YYZZ    -105.2054
      XZZZ      -0.0000   YZZZ       0.0000   ZZZZ    -101.4764
 -----------------------------------------------------------------
 Calculating analytic gradient of the SCF energy
 Gradient of SCF Energy
            1           2           3           4           5           6
    1   0.0308399   0.5387797  -1.0690124   0.0070209   1.1476240  -0.6552520
    2   0.6918496   0.6529031  -1.0479497  -0.5969842   0.3123734  -0.0121921
    3  -0.0000000  -0.0000000   0.0000000   0.0000000   0.0000000  -0.0000000
 Max gradient component =       1.148E+00
 RMS gradient           =       5.596E-01
 Gradient time:  CPU 19.74 s  wall 5.04 s
 Geometry Optimization Parameters
   NAtoms,    NIC,     NZ,  NCons,   NDum,   NFix, NCnnct, MaxDiis
        6      37       0       0       0       0       0       0


** GEOMETRY OPTIMIZATION IN DELOCALIZED INTERNAL COORDINATES **
   Searching for a Minimum

   Optimization Cycle:   1

                       Coordinates (Angstroms)
     ATOM                X               Y               Z
      1  Cl        1.3908872116   -1.5328676246    0.0000000000
      2  Br       -2.4808551663   -0.5280736361    0.0000000000
      3  I         1.8932842058    0.4030035644    0.0000000000
      4  Cl       -1.9784581720    1.4077975528    0.0000000000
      5  C         0.6741501143   -0.3137335330    0.0000000000
      6  C        -1.2617210747    0.1886634613    0.0000000000
   Point Group: cs    Number of degrees of freedom:     9


   Energy is -10488.913482827


 Attempting to Generate Delocalized Internal Coordinates

 ** Taking Steepest Descent Step **
 Calculated Step too Large.  Step scaled by  0.218466
 Step Taken.  Stepsize is  0.300000

                             Maximum     Tolerance    Cnvgd?
         Gradient           0.871479      0.000300      NO
         Displacement       0.190388      0.001200      NO
         Energy change     *********      0.000001      NO


 New Cartesian Coordinates Obtained by Inverse Iteration

 Displacement from previous Coordinates is:  0.223720
 ----------------------------------------------------------------
             Standard Nuclear Orientation (Angstroms)
    I     Atom           X                Y                Z
 ----------------------------------------------------------------
    1      Cl      1.3901934747    -1.5522975360     0.0000000000
    2      Br     -2.5354326009    -0.5508968354     0.0000000000
    3      I       1.9843408550     0.4330636183     0.0000000000
    4      Cl     -1.9936307492     1.4271997048     0.0000000000
    5      C       0.6568449773    -0.3173933487     0.0000000000
    6      C      -1.2650288383     0.1851141819     0.0000000000
 ----------------------------------------------------------------
 Molecular Point Group                 Cs    NOp =  2
 Largest Abelian Subgroup              Cs    NOp =  2
 Nuclear Repulsion Energy =  1214.7935495014 hartrees
 There are       67 alpha and       67 beta electrons
 Applying Cartesian multipole field
    Component          Value
    ---------          -----
     (2,0,0)        1.00000E-11
     (0,2,0)        2.00000E-11
     (0,0,2)       -3.00000E-11
 Nucleus-field energy     =     0.0000000264 hartrees
 Requested basis set is 6-311++G(d,p)
 There are 81 shells and 214 basis functions
 A cutoff of  1.0D-11 yielded   2474 shell pairs
 There are     18809 function pairs (     20941 Cartesian)
 Smallest overlap matrix eigenvalue = 6.60E-05
 Guess MOs from SCF MO coefficient file

 -----------------------------------------------------------------------
  General SCF calculation program by
  Eric Jon Sundstrom, Paul Horn, Yuezhi Mao, Dmitri Zuev, Alec White,
  David Stuck, Shaama M.S., Shane Yost, Joonho Lee, David Small,
  Daniel Levine, Susi Lehtola, Hugh Burton, Evgeny Epifanovsky
 -----------------------------------------------------------------------
 Exchange:     0.2000 Hartree-Fock + 0.0800 Slater + 0.7200 B88
 Correlation:  0.1900 VWN1RPA + 0.8100 LYP
 Using SG-1 standard quadrature grid
 using 4 threads for integral computing
 -------------------------------------------------------
 OpenMP Integral computing Module                
 Release: version 2.0, May 2017, Q-Chem Inc. Pleasanton 
 -------------------------------------------------------
 -------------------------------------------------------
 OpenMP BLAS3 based DFT computing Module                
 Release: version 1.0, May 2013, Q-Chem Inc. Pittsburgh 
 -------------------------------------------------------
 A restricted SCF calculation will be
 performed using DIIS
 SCF converges when DIIS error is below 1.0e-08
 ---------------------------------------
  Cycle       Energy         DIIS error
 ---------------------------------------
    1  -10489.2429663272      1.90e-03  
    2  -10489.2349101726      2.01e-03  
    3  -10489.2220951824      2.18e-03  
    4  -10489.2405549915      1.50e-03  
    5  -10489.2572162509      1.02e-04  
    6  -10489.2572642568      3.13e-05  
    7  -10489.2572675963      1.03e-05  
    8  -10489.2572683840      2.76e-06  
    9  -10489.2572684518      7.81e-07  
   10  -10489.2572684599      4.61e-07  
   11  -10489.2572684626      1.08e-07  
   12  -10489.2572684627      4.93e-08  
   13  -10489.2572684629      1.04e-08  
   14  -10489.2572684628      3.48e-09  Convergence criterion met
 ---------------------------------------
 SCF time:   CPU 73.34s  wall 19.00s 
 SCF   energy in the final basis set =   -10489.2572684628
 Total energy in the final basis set =   -10489.2572684628

 --------------------------------------------------------------
             Orbital Energies (a.u.) and Symmetries
 --------------------------------------------------------------

 Alpha MOs, Restricted
 -- Occupied --                  
******* -482.87 -176.31 -165.72 -165.72 -165.71 -101.60 -101.59
  1 A'    2 A'    3 A'    4 A'    1 A"    5 A'    6 A'    7 A'                 
-62.524 -56.342 -56.340 -56.340 -35.816 -31.306 -31.305 -31.303
  8 A'    9 A'    2 A"   10 A'   11 A'   12 A'    3 A"   13 A'                 
-22.957 -22.956 -22.956 -22.955 -22.955 -10.293 -10.271  -9.533
 14 A'    4 A"   15 A'    5 A"   16 A'   17 A'   18 A'   19 A'                 
 -9.519  -8.742  -7.296  -7.287  -7.285  -7.283  -7.273  -7.273
 20 A'   21 A'   22 A'   23 A'    6 A"   24 A'    7 A"   25 A'                 
 -6.574  -6.561  -6.561  -6.379  -4.795  -4.777  -4.776  -2.688
 26 A'    8 A"   27 A'   28 A'   29 A'    9 A"   30 A'   31 A'                 
 -2.682  -2.682  -2.671  -2.671  -2.077  -2.061  -2.058  -2.042
 10 A"   32 A'   33 A'   11 A"   34 A'   35 A'   12 A"   36 A'                 
 -2.041  -1.136  -1.121  -0.851  -0.770  -0.640  -0.606  -0.549
 13 A"   37 A'   38 A'   39 A'   40 A'   41 A'   42 A'   43 A'                 
 -0.533  -0.518  -0.492  -0.487  -0.437  -0.364  -0.326  -0.299
 14 A"   15 A"   44 A'   45 A'   46 A'   47 A'   16 A"   17 A"                 
 -0.222  -0.189  -0.182
 48 A'   18 A"   49 A'                                                         
 -- Virtual --                   
 -0.113  -0.089  -0.008   0.012   0.020   0.029   0.030   0.040
 19 A"   50 A'   51 A'   52 A'   53 A'   54 A'   20 A"   55 A'                 
  0.052   0.062   0.071   0.077   0.081   0.082   0.097   0.108
 56 A'   57 A'   21 A"   58 A'   22 A"   59 A'   60 A'   23 A"                 
  0.126   0.130   0.140   0.146   0.157   0.163   0.167   0.188
 61 A'   62 A'   63 A'   24 A"   64 A'   65 A'   66 A'   67 A'                 
  0.204   0.211   0.265   0.281   0.318   0.350   0.361   0.365
 68 A'   69 A'   25 A"   70 A'   71 A'   26 A"   72 A'   73 A'                 
  0.370   0.378   0.409   0.412   0.420   0.423   0.431   0.451
 74 A'   27 A"   28 A"   75 A'   76 A'   29 A"   77 A'   30 A"                 
  0.481   0.482   0.485   0.520   0.539   0.549   0.565   0.568
 78 A'   31 A"   79 A'   32 A"   80 A'   81 A'   33 A"   82 A'                 
  0.585   0.593   0.635   0.670   0.680   0.738   0.771   0.784
 34 A"   83 A'   84 A'   85 A'   86 A'   35 A"   87 A'   88 A'                 
  0.818   0.845   0.866   0.890   0.897   0.919   0.972   1.048
 89 A'   36 A"   37 A"   38 A"   90 A'   91 A'   92 A'   93 A'                 
  1.096   1.145   1.156   1.223   1.243   1.294   1.320   1.381
 94 A'   95 A'   96 A'   97 A'   98 A'   99 A'   39 A"  100 A'                 
  1.407   1.441   1.503   1.516   1.578   1.680   1.702   1.767
 40 A"  101 A'   41 A"  102 A'   42 A"   43 A"  103 A'  104 A'                 
  1.867   1.956   1.991   2.040   2.123   2.197   2.208   2.229
105 A'   44 A"  106 A'  107 A'  108 A'   45 A"  109 A'   46 A"                 
  2.267   2.321   2.392   2.474   2.650   2.707   2.872   3.023
110 A'  111 A'  112 A'  113 A'   47 A"   48 A"  114 A'  115 A'                 
  3.150   3.367   3.963   3.978   4.017   4.032   4.064   4.071
116 A'  117 A'   49 A"   50 A"   51 A"  118 A'  119 A'   52 A"                 
  4.222   4.246   4.389   4.518   4.560   6.016   6.114   6.226
120 A'  121 A'  122 A'  123 A'  124 A'   53 A"  125 A'  126 A'                 
  6.838   7.511   7.599   7.730   9.855   9.885  23.534  23.589
127 A'   54 A"  128 A'  129 A'  130 A'  131 A'  132 A'  133 A'                 
 25.756  25.809  25.961  26.071  26.460  26.632  27.994  28.356
 55 A"   56 A"  134 A'  135 A'  136 A'  137 A'  138 A'   57 A"                 
 28.422  28.446  28.533  28.567  28.567  28.691  28.872  48.092
139 A'  140 A'   58 A"   59 A"  141 A'  142 A'  143 A'  144 A'                 
127.903 127.960 128.037 151.778 215.891 215.924 289.730 289.819
 60 A"  145 A'  146 A'  147 A'  148 A'  149 A'   61 A"  150 A'                 
289.9881020.9541901.954
151 A'  152 A'  153 A'                                                         

 Beta MOs, Restricted
 -- Occupied --                  
******* -482.87 -176.31 -165.72 -165.72 -165.71 -101.60 -101.59
  1 A'    2 A'    3 A'    4 A'    1 A"    5 A'    6 A'    7 A'                 
-62.524 -56.342 -56.340 -56.340 -35.816 -31.306 -31.305 -31.303
  8 A'    9 A'    2 A"   10 A'   11 A'   12 A'    3 A"   13 A'                 
-22.957 -22.956 -22.956 -22.955 -22.955 -10.293 -10.271  -9.533
 14 A'    4 A"   15 A'    5 A"   16 A'   17 A'   18 A'   19 A'                 
 -9.519  -8.742  -7.296  -7.287  -7.285  -7.283  -7.273  -7.273
 20 A'   21 A'   22 A'   23 A'    6 A"   24 A'    7 A"   25 A'                 
 -6.574  -6.561  -6.561  -6.379  -4.795  -4.777  -4.776  -2.688
 26 A'    8 A"   27 A'   28 A'   29 A'    9 A"   30 A'   31 A'                 
 -2.682  -2.682  -2.671  -2.671  -2.077  -2.061  -2.058  -2.042
 10 A"   32 A'   33 A'   11 A"   34 A'   35 A'   12 A"   36 A'                 
 -2.041  -1.136  -1.121  -0.851  -0.770  -0.640  -0.606  -0.549
 13 A"   37 A'   38 A'   39 A'   40 A'   41 A'   42 A'   43 A'                 
 -0.533  -0.518  -0.492  -0.487  -0.437  -0.364  -0.326  -0.299
 14 A"   15 A"   44 A'   45 A'   46 A'   47 A'   16 A"   17 A"                 
 -0.222  -0.189  -0.182
 48 A'   18 A"   49 A'                                                         
 -- Virtual --                   
 -0.113  -0.089  -0.008   0.012   0.020   0.029   0.030   0.040
 19 A"   50 A'   51 A'   52 A'   53 A'   54 A'   20 A"   55 A'                 
  0.052   0.062   0.071   0.077   0.081   0.082   0.097   0.108
 56 A'   57 A'   21 A"   58 A'   22 A"   59 A'   60 A'   23 A"                 
  0.126   0.130   0.140   0.146   0.157   0.163   0.167   0.188
 61 A'   62 A'   63 A'   24 A"   64 A'   65 A'   66 A'   67 A'                 
  0.204   0.211   0.265   0.281   0.318   0.350   0.361   0.365
 68 A'   69 A'   25 A"   70 A'   71 A'   26 A"   72 A'   73 A'                 
  0.370   0.378   0.409   0.412   0.420   0.423   0.431   0.451
 74 A'   27 A"   28 A"   75 A'   76 A'   29 A"   77 A'   30 A"                 
  0.481   0.482   0.485   0.520   0.539   0.549   0.565   0.568
 78 A'   31 A"   79 A'   32 A"   80 A'   81 A'   33 A"   82 A'                 
  0.585   0.593   0.635   0.670   0.680   0.738   0.771   0.784
 34 A"   83 A'   84 A'   85 A'   86 A'   35 A"   87 A'   88 A'                 
  0.818   0.845   0.866   0.890   0.897   0.919   0.972   1.048
 89 A'   36 A"   37 A"   38 A"   90 A'   91 A'   92 A'   93 A'                 
  1.096   1.145   1.156   1.223   1.243   1.294   1.320   1.381
 94 A'   95 A'   96 A'   97 A'   98 A'   99 A'   39 A"  100 A'                 
  1.407   1.441   1.503   1.516   1.578   1.680   1.702   1.767
 40 A"  101 A'   41 A"  102 A'   42 A"   43 A"  103 A'  104 A'                 
  1.867   1.956   1.991   2.040   2.123   2.197   2.208   2.229
105 A'   44 A"  106 A'  107 A'  108 A'   45 A"  109 A'   46 A"                 
  2.267   2.321   2.392   2.474   2.650   2.707   2.872   3.023
110 A'  111 A'  112 A'  113 A'   47 A"   48 A"  114 A'  115 A'                 
  3.150   3.367   3.963   3.978   4.017   4.032   4.064   4.071
116 A'  117 A'   49 A"   50 A"   51 A"  118 A'  119 A'   52 A"                 
  4.222   4.246   4.389   4.518   4.560   6.016   6.114   6.226
120 A'  121 A'  122 A'  123 A'  124 A'   53 A"  125 A'  126 A'                 
  6.838   7.511   7.599   7.730   9.855   9.885  23.534  23.589
127 A'   54 A"  128 A'  129 A'  130 A'  131 A'  132 A'  133 A'                 
 25.756  25.809  25.961  26.071  26.460  26.632  27.994  28.356
 55 A"   56 A"  134 A'  135 A'  136 A'  137 A'  138 A'   57 A"                 
 28.422  28.446  28.533  28.567  28.567  28.691  28.872  48.092
139 A'  140 A'   58 A"   59 A"  141 A'  142 A'  143 A'  144 A'                 
127.903 127.960 128.037 151.778 215.891 215.924 289.730 289.819
 60 A"  145 A'  146 A'  147 A'  148 A'  149 A'   61 A"  150 A'                 
289.9881020.9541901.954
151 A'  152 A'  153 A'                                                         
 --------------------------------------------------------------

          Ground-State Mulliken Net Atomic Charges

     Atom                 Charge (a.u.)
  ----------------------------------------
      1 Cl                    0.598932
      2 Br                   -0.047581
      3 I                     0.193015
      4 Cl                    0.334753
      5 C                    -0.776735
      6 C                    -0.302385
  ----------------------------------------
  Sum of atomic charges =    -0.000000

 -----------------------------------------------------------------
                    Cartesian Multipole Moments
 -----------------------------------------------------------------
    Charge (ESU x 10^10)
                -0.0000
    Dipole Moment (Debye)
         X      -0.8565      Y      -0.8792      Z      -0.0000
       Tot       1.2274
    Quadrupole Moments (Debye-Ang)
        XX     -76.6480     XY      -5.8318     YY     -86.6945
        XZ       0.0000     YZ      -0.0000     ZZ     -81.7884
    Octopole Moments (Debye-Ang^2)
       XXX     -10.4849    XXY       0.0823    XYY       2.0599
       YYY      -3.7688    XXZ      -0.0000    XYZ       0.0000
       YYZ      -0.0000    XZZ      -0.4304    YZZ      -0.5559
       ZZZ      -0.0000
    Hexadecapole Moments (Debye-Ang^3)
      XXXX   -1867.9669   XXXY      19.3744   XXYY    -401.6550
      XYYY      11.6303   YYYY    -540.9822   XXXZ       0.0000
      XXYZ      -0.0000   XYYZ      -0.0000   YYYZ      -0.0000
      XXZZ    -347.5555   XYZZ      10.3467   YYZZ    -107.0914
      XZZZ       0.0000   YZZZ      -0.0000   ZZZZ    -102.2721
 -----------------------------------------------------------------
 Calculating analytic gradient of the SCF energy
 Gradient of SCF Energy
            1           2           3           4           5           6
    1   0.0320235   0.4107695  -0.6729265  -0.0044990   0.7582049  -0.5235724
    2   0.5831259   0.5327849  -0.7193794  -0.5152695   0.0940206   0.0247175
    3  -0.0000000   0.0000000   0.0000000  -0.0000000  -0.0000000   0.0000000
 Max gradient component =       7.582E-01
 RMS gradient           =       4.006E-01
 Gradient time:  CPU 19.17 s  wall 4.90 s
 Geometry Optimization Parameters
   NAtoms,    NIC,     NZ,  NCons,   NDum,   NFix, NCnnct, MaxDiis
        6      37       0       0       0       0       0       0


** GEOMETRY OPTIMIZATION IN DELOCALIZED INTERNAL COORDINATES **
   Searching for a Minimum

   Optimization Cycle:   2

                       Coordinates (Angstroms)
     ATOM                X               Y               Z
      1  Cl        1.3901934747   -1.5522975360    0.0000000000
      2  Br       -2.5354326009   -0.5508968354    0.0000000000
      3  I         1.9843408550    0.4330636183    0.0000000000
      4  Cl       -1.9936307492    1.4271997048    0.0000000000
      5  C         0.6568449773   -0.3173933487    0.0000000000
      6  C        -1.2650288383    0.1851141819    0.0000000000
   Point Group: cs    Number of degrees of freedom:     9


   Energy is -10489.257268463

 Hessian Updated using BFGS Update

 ** Taking Steepest Descent Step **
 Calculated Step too Large.  Step scaled by  0.313430
 Step Taken.  Stepsize is  0.300000

                             Maximum     Tolerance    Cnvgd?
         Gradient           0.641222      0.000300      NO
         Displacement       0.200978      0.001200      NO
         Energy change     -0.343786      0.000001      NO


 New Cartesian Coordinates Obtained by Inverse Iteration

 Displacement from previous Coordinates is:  0.203724
 ----------------------------------------------------------------
             Standard Nuclear Orientation (Angstroms)
    I     Atom           X                Y                Z
 ----------------------------------------------------------------
    1      Cl      1.3892195766    -1.5787087150     0.0000000000
    2      Br     -2.5846717148    -0.5789131809     0.0000000000
    3      I       2.0593606291     0.4648791236     0.0000000000
    4      Cl     -2.0045340171     1.4525371741     0.0000000000
    5      C       0.6397738414    -0.3167496463     0.0000000000
    6      C      -1.2618611965     0.1817450294     0.0000000000
 ----------------------------------------------------------------
 Molecular Point Group                 Cs    NOp =  2
 Largest Abelian Subgroup              Cs    NOp =  2
 Nuclear Repulsion Energy =  1179.9730752803 hartrees
 There are       67 alpha and       67 beta electrons
 Applying Cartesian multipole field
    Component          Value
    ---------          -----
     (2,0,0)        1.00000E-11
     (0,2,0)        2.00000E-11
     (0,0,2)       -3.00000E-11
 Nucleus-field energy     =     0.0000000277 hartrees
 Requested basis set is 6-311++G(d,p)
 There are 81 shells and 214 basis functions
 A cutoff of  1.0D-11 yielded   2464 shell pairs
 There are     18751 function pairs (     20878 Cartesian)
 Smallest overlap matrix eigenvalue = 6.65E-05
 Guess MOs from SCF MO coefficient file

 -----------------------------------------------------------------------
  General SCF calculation program by
  Eric Jon Sundstrom, Paul Horn, Yuezhi Mao, Dmitri Zuev, Alec White,
  David Stuck, Shaama M.S., Shane Yost, Joonho Lee, David Small,
  Daniel Levine, Susi Lehtola, Hugh Burton, Evgeny Epifanovsky
 -----------------------------------------------------------------------
 Exchange:     0.2000 Hartree-Fock + 0.0800 Slater + 0.7200 B88
 Correlation:  0.1900 VWN1RPA + 0.8100 LYP
 Using SG-1 standard quadrature grid
 using 4 threads for integral computing
 -------------------------------------------------------
 OpenMP Integral computing Module                
 Release: version 2.0, May 2017, Q-Chem Inc. Pleasanton 
 -------------------------------------------------------
 -------------------------------------------------------
 OpenMP BLAS3 based DFT computing Module                
 Release: version 1.0, May 2013, Q-Chem Inc. Pittsburgh 
 -------------------------------------------------------
 A restricted SCF calculation will be
 performed using DIIS
 SCF converges when DIIS error is below 1.0e-08
 ---------------------------------------
  Cycle       Energy         DIIS error
 ---------------------------------------
    1  -10489.4928933325      1.47e-03  
    2  -10489.4906970165      1.50e-03  
    3  -10489.4878330061      1.46e-03  
    4  -10489.4926198875      1.19e-03  
    5  -10489.5029780132      8.46e-05  
    6  -10489.5030139331      1.86e-05  
    7  -10489.5030152584      6.26e-06  
    8  -10489.5030154795      1.43e-06  
    9  -10489.5030154916      4.73e-07  
   10  -10489.5030154922      1.14e-07  
   11  -10489.5030154925      4.25e-08  
   12  -10489.5030154926      1.07e-08  
   13  -10489.5030154925      3.63e-09  Convergence criterion met
 ---------------------------------------
 SCF time:   CPU 66.70s  wall 18.00s 
 SCF   energy in the final basis set =   -10489.5030154925
 Total energy in the final basis set =   -10489.5030154925

 --------------------------------------------------------------
             Orbital Energies (a.u.) and Symmetries
 --------------------------------------------------------------

 Alpha MOs, Restricted
 -- Occupied --                  
******* -482.86 -176.31 -165.72 -165.72 -165.71 -101.60 -101.59
  1 A'    2 A'    3 A'    4 A'    1 A"    5 A'    6 A'    7 A'                 
-62.521 -56.340 -56.338 -56.337 -35.814 -31.305 -31.302 -31.302
  8 A'    9 A'    2 A"   10 A'   11 A'   12 A'    3 A"   13 A'                 
-22.956 -22.955 -22.955 -22.953 -22.953 -10.299 -10.276  -9.528
 14 A'    4 A"   15 A'    5 A"   16 A'   17 A'   18 A'   19 A'                 
 -9.516  -8.738  -7.290  -7.282  -7.280  -7.280  -7.270  -7.270
 20 A'   21 A'   22 A'   23 A'    6 A"   24 A'    7 A"   25 A'                 
 -6.569  -6.557  -6.556  -6.374  -4.788  -4.771  -4.771  -2.682
 26 A'    8 A"   27 A'   28 A'   29 A'    9 A"   30 A'   31 A'                 
 -2.677  -2.676  -2.666  -2.666  -2.064  -2.052  -2.051  -2.036
 10 A"   32 A'   33 A'   11 A"   34 A'   35 A'   12 A"   36 A'                 
 -2.036  -1.103  -1.086  -0.843  -0.759  -0.637  -0.600  -0.537
 13 A"   37 A'   38 A'   39 A'   40 A'   41 A'   42 A'   43 A'                 
 -0.511  -0.496  -0.487  -0.471  -0.439  -0.364  -0.325  -0.296
 14 A"   15 A"   44 A'   45 A'   46 A'   47 A'   16 A"   17 A"                 
 -0.231  -0.194  -0.193
 48 A'   18 A"   49 A'                                                         
 -- Virtual --                   
 -0.111  -0.085  -0.007   0.011   0.022   0.026   0.034   0.037
 19 A"   50 A'   51 A'   52 A'   53 A'   54 A'   20 A"   55 A'                 
  0.052   0.058   0.072   0.076   0.081   0.082   0.094   0.110
 56 A'   57 A'   21 A"   58 A'   59 A'   22 A"   60 A'   23 A"                 
  0.122   0.127   0.137   0.148   0.151   0.164   0.166   0.189
 61 A'   62 A'   63 A'   24 A"   64 A'   65 A'   66 A'   67 A'                 
  0.203   0.211   0.259   0.275   0.317   0.357   0.362   0.372
 68 A'   69 A'   25 A"   70 A'   71 A'   26 A"   72 A'   73 A'                 
  0.373   0.386   0.410   0.415   0.415   0.426   0.437   0.452
 74 A'   27 A"   75 A'   28 A"   76 A'   29 A"   77 A'   30 A"                 
  0.475   0.479   0.480   0.528   0.528   0.542   0.557   0.567
 78 A'   79 A'   31 A"   80 A'   32 A"   81 A'   33 A"   82 A'                 
  0.580   0.593   0.621   0.661   0.683   0.735   0.767   0.783
 83 A'   34 A"   84 A'   85 A'   86 A'   35 A"   87 A'   88 A'                 
  0.814   0.839   0.858   0.868   0.883   0.913   0.965   1.015
 89 A'   36 A"   37 A"   90 A'   38 A"   91 A'   92 A'   93 A'                 
  1.090   1.124   1.134   1.193   1.233   1.273   1.326   1.390
 94 A'   95 A'   96 A'   97 A'   98 A'   99 A'   39 A"   40 A"                 
  1.391   1.432   1.482   1.514   1.562   1.674   1.682   1.749
100 A'  101 A'   41 A"  102 A'   42 A"   43 A"  103 A'  104 A'                 
  1.867   1.964   1.997   2.042   2.103   2.190   2.204   2.232
105 A'   44 A"  106 A'  107 A'  108 A'  109 A'   45 A"   46 A"                 
  2.269   2.321   2.398   2.487   2.651   2.708   2.838   2.988
110 A'  111 A'  112 A'  113 A'   47 A"   48 A"  114 A'  115 A'                 
  3.111   3.378   3.964   3.979   4.014   4.030   4.061   4.072
116 A'  117 A'   49 A"   50 A"   51 A"  118 A'  119 A'   52 A"                 
  4.190   4.223   4.354   4.413   4.533   6.012   6.105   6.217
120 A'  121 A'  122 A'  123 A'  124 A'   53 A"  125 A'  126 A'                 
  6.819   7.517   7.595   7.710   9.831   9.858  23.466  23.524
127 A'   54 A"  128 A'  129 A'  130 A'  131 A'  132 A'  133 A'                 
 25.762  25.811  25.951  26.051  26.383  26.553  27.975  28.353
 55 A"   56 A"  134 A'  135 A'  136 A'  137 A'  138 A'   57 A"                 
 28.423  28.448  28.534  28.564  28.566  28.661  28.808  48.070
139 A'  140 A'   58 A"   59 A"  141 A'  142 A'  143 A'  144 A'                 
127.898 127.953 128.028 151.755 215.857 215.889 289.731 289.810
 60 A"  145 A'  146 A'  147 A'  148 A'  149 A'   61 A"  150 A'                 
289.9571020.9211901.929
151 A'  152 A'  153 A'                                                         

 Beta MOs, Restricted
 -- Occupied --                  
******* -482.86 -176.31 -165.72 -165.72 -165.71 -101.60 -101.59
  1 A'    2 A'    3 A'    4 A'    1 A"    5 A'    6 A'    7 A'                 
-62.521 -56.340 -56.338 -56.337 -35.814 -31.305 -31.302 -31.302
  8 A'    9 A'    2 A"   10 A'   11 A'   12 A'    3 A"   13 A'                 
-22.956 -22.955 -22.955 -22.953 -22.953 -10.299 -10.276  -9.528
 14 A'    4 A"   15 A'    5 A"   16 A'   17 A'   18 A'   19 A'                 
 -9.516  -8.738  -7.290  -7.282  -7.280  -7.280  -7.270  -7.270
 20 A'   21 A'   22 A'   23 A'    6 A"   24 A'    7 A"   25 A'                 
 -6.569  -6.557  -6.556  -6.374  -4.788  -4.771  -4.771  -2.682
 26 A'    8 A"   27 A'   28 A'   29 A'    9 A"   30 A'   31 A'                 
 -2.677  -2.676  -2.666  -2.666  -2.064  -2.052  -2.051  -2.036
 10 A"   32 A'   33 A'   11 A"   34 A'   35 A'   12 A"   36 A'                 
 -2.036  -1.103  -1.086  -0.843  -0.759  -0.637  -0.600  -0.537
 13 A"   37 A'   38 A'   39 A'   40 A'   41 A'   42 A'   43 A'                 
 -0.511  -0.496  -0.487  -0.471  -0.439  -0.364  -0.325  -0.296
 14 A"   15 A"   44 A'   45 A'   46 A'   47 A'   16 A"   17 A"                 
 -0.231  -0.194  -0.193
 48 A'   18 A"   49 A'                                                         
 -- Virtual --                   
 -0.111  -0.085  -0.007   0.011   0.022   0.026   0.034   0.037
 19 A"   50 A'   51 A'   52 A'   53 A'   54 A'   20 A"   55 A'                 
  0.052   0.058   0.072   0.076   0.081   0.082   0.094   0.110
 56 A'   57 A'   21 A"   58 A'   59 A'   22 A"   60 A'   23 A"                 
  0.122   0.127   0.137   0.148   0.151   0.164   0.166   0.189
 61 A'   62 A'   63 A'   24 A"   64 A'   65 A'   66 A'   67 A'                 
  0.203   0.211   0.259   0.275   0.317   0.357   0.362   0.372
 68 A'   69 A'   25 A"   70 A'   71 A'   26 A"   72 A'   73 A'                 
  0.373   0.386   0.410   0.415   0.415   0.426   0.437   0.452
 74 A'   27 A"   75 A'   28 A"   76 A'   29 A"   77 A'   30 A"                 
  0.475   0.479   0.480   0.528   0.528   0.542   0.557   0.567
 78 A'   79 A'   31 A"   80 A'   32 A"   81 A'   33 A"   82 A'                 
  0.580   0.593   0.621   0.661   0.683   0.735   0.767   0.783
 83 A'   34 A"   84 A'   85 A'   86 A'   35 A"   87 A'   88 A'                 
  0.814   0.839   0.858   0.868   0.883   0.913   0.965   1.015
 89 A'   36 A"   37 A"   90 A'   38 A"   91 A'   92 A'   93 A'                 
  1.090   1.124   1.134   1.193   1.233   1.273   1.326   1.390
 94 A'   95 A'   96 A'   97 A'   98 A'   99 A'   39 A"   40 A"                 
  1.391   1.432   1.482   1.514   1.562   1.674   1.682   1.749
100 A'  101 A'   41 A"  102 A'   42 A"   43 A"  103 A'  104 A'                 
  1.867   1.964   1.997   2.042   2.103   2.190   2.204   2.232
105 A'   44 A"  106 A'  107 A'  108 A'  109 A'   45 A"   46 A"                 
  2.269   2.321   2.398   2.487   2.651   2.708   2.838   2.988
110 A'  111 A'  112 A'  113 A'   47 A"   48 A"  114 A'  115 A'                 
  3.111   3.378   3.964   3.979   4.014   4.030   4.061   4.072
116 A'  117 A'   49 A"   50 A"   51 A"  118 A'  119 A'   52 A"                 
  4.190   4.223   4.354   4.413   4.533   6.012   6.105   6.217
120 A'  121 A'  122 A'  123 A'  124 A'   53 A"  125 A'  126 A'                 
  6.819   7.517   7.595   7.710   9.831   9.858  23.466  23.524
127 A'   54 A"  128 A'  129 A'  130 A'  131 A'  132 A'  133 A'                 
 25.762  25.811  25.951  26.051  26.383  26.553  27.975  28.353
 55 A"   56 A"  134 A'  135 A'  136 A'  137 A'  138 A'   57 A"                 
 28.423  28.448  28.534  28.564  28.566  28.661  28.808  48.070
139 A'  140 A'   58 A"   59 A"  141 A'  142 A'  143 A'  144 A'                 
127.898 127.953 128.028 151.755 215.857 215.889 289.731 289.810
 60 A"  145 A'  146 A'  147 A'  148 A'  149 A'   61 A"  150 A'                 
289.9571020.9211901.929
151 A'  152 A'  153 A'                                                         
 --------------------------------------------------------------

          Ground-State Mulliken Net Atomic Charges

     Atom                 Charge (a.u.)
  ----------------------------------------
      1 Cl                    0.584791
      2 Br                   -0.075601
      3 I                     0.138390
      4 Cl                    0.344653
      5 C                    -0.675075
      6 C                    -0.317159
  ----------------------------------------
  Sum of atomic charges =     0.000000

 -----------------------------------------------------------------
                    Cartesian Multipole Moments
 -----------------------------------------------------------------
    Charge (ESU x 10^10)
                 0.0000
    Dipole Moment (Debye)
         X      -0.7161      Y      -0.7496      Z       0.0000
       Tot       1.0367
    Quadrupole Moments (Debye-Ang)
        XX     -76.1534     XY      -5.2481     YY     -86.2158
        XZ      -0.0000     YZ      -0.0000     ZZ     -82.3153
    Octopole Moments (Debye-Ang^2)
       XXX     -11.5899    XXY       0.1014    XYY       0.9061
       YYY      -4.3203    XXZ       0.0000    XYZ       0.0000
       YYZ       0.0000    XZZ      -1.2760    YZZ      -0.8676
       ZZZ      -0.0000
    Hexadecapole Moments (Debye-Ang^3)
      XXXX   -1932.2987   XXXY      15.5753   XXYY    -416.1948
      XYYY       2.2080   YYYY    -555.2559   XXXZ      -0.0000
      XXYZ      -0.0000   XYYZ      -0.0000   YYYZ      -0.0000
      XXZZ    -361.3193   XYZZ       7.2355   YYZZ    -109.8478
      XZZZ      -0.0000   YZZZ       0.0000   ZZZZ    -103.0879
 -----------------------------------------------------------------
 Calculating analytic gradient of the SCF energy
 Gradient of SCF Energy
            1           2           3           4           5           6
    1   0.0370824   0.3028525  -0.4472204  -0.0159913   0.5340674  -0.4107905
    2   0.4765346   0.4261509  -0.5219521  -0.4281443   0.0031979   0.0442129
    3  -0.0000000   0.0000000   0.0000000   0.0000000   0.0000000  -0.0000000
 Max gradient component =       5.341E-01
 RMS gradient           =       2.994E-01
 Gradient time:  CPU 18.84 s  wall 4.82 s
 Geometry Optimization Parameters
   NAtoms,    NIC,     NZ,  NCons,   NDum,   NFix, NCnnct, MaxDiis
        6      37       0       0       0       0       0       0


** GEOMETRY OPTIMIZATION IN DELOCALIZED INTERNAL COORDINATES **
   Searching for a Minimum

   Optimization Cycle:   3

                       Coordinates (Angstroms)
     ATOM                X               Y               Z
      1  Cl        1.3892195766   -1.5787087150    0.0000000000
      2  Br       -2.5846717148   -0.5789131809    0.0000000000
      3  I         2.0593606291    0.4648791236    0.0000000000
      4  Cl       -2.0045340171    1.4525371741    0.0000000000
      5  C         0.6397738414   -0.3167496463    0.0000000000
      6  C        -1.2618611965    0.1817450294    0.0000000000
   Point Group: cs    Number of degrees of freedom:     9


   Energy is -10489.503015493

 Hessian Updated using BFGS Update

 ** Taking Steepest Descent Step **
 Calculated Step too Large.  Step scaled by  0.426801
 Step Taken.  Stepsize is  0.300000

                             Maximum     Tolerance    Cnvgd?
         Gradient           0.481848      0.000300      NO
         Displacement       0.205653      0.001200      NO
         Energy change     -0.245747      0.000001      NO


 New Cartesian Coordinates Obtained by Inverse Iteration

 Displacement from previous Coordinates is:  0.184408
 ----------------------------------------------------------------
             Standard Nuclear Orientation (Angstroms)
    I     Atom           X                Y                Z
 ----------------------------------------------------------------
    1      Cl      1.3834701432    -1.6095260095     0.0000000000
    2      Br     -2.6241455348    -0.6114207445     0.0000000000
    3      I       2.1174978740     0.4996395289     0.0000000000
    4      Cl     -2.0076737601     1.4815907311     0.0000000000
    5      C       0.6206704785    -0.3130717203     0.0000000000
    6      C      -1.2525320821     0.1775779992     0.0000000000
 ----------------------------------------------------------------
 Molecular Point Group                 Cs    NOp =  2
 Largest Abelian Subgroup              Cs    NOp =  2
 Nuclear Repulsion Energy =  1149.6568302531 hartrees
 There are       67 alpha and       67 beta electrons
 Applying Cartesian multipole field
    Component          Value
    ---------          -----
     (2,0,0)        1.00000E-11
     (0,2,0)        2.00000E-11
     (0,0,2)       -3.00000E-11
 Nucleus-field energy     =     0.0000000289 hartrees
 Requested basis set is 6-311++G(d,p)
 There are 81 shells and 214 basis functions
 A cutoff of  1.0D-11 yielded   2449 shell pairs
 There are     18672 function pairs (     20788 Cartesian)
 Smallest overlap matrix eigenvalue = 6.56E-05
 Guess MOs from SCF MO coefficient file

 -----------------------------------------------------------------------
  General SCF calculation program by
  Eric Jon Sundstrom, Paul Horn, Yuezhi Mao, Dmitri Zuev, Alec White,
  David Stuck, Shaama M.S., Shane Yost, Joonho Lee, David Small,
  Daniel Levine, Susi Lehtola, Hugh Burton, Evgeny Epifanovsky
 -----------------------------------------------------------------------
 Exchange:     0.2000 Hartree-Fock + 0.0800 Slater + 0.7200 B88
 Correlation:  0.1900 VWN1RPA + 0.8100 LYP
 Using SG-1 standard quadrature grid
 using 4 threads for integral computing
 -------------------------------------------------------
 OpenMP Integral computing Module                
 Release: version 2.0, May 2017, Q-Chem Inc. Pleasanton 
 -------------------------------------------------------
 -------------------------------------------------------
 OpenMP BLAS3 based DFT computing Module                
 Release: version 1.0, May 2013, Q-Chem Inc. Pittsburgh 
 -------------------------------------------------------
 A restricted SCF calculation will be
 performed using DIIS
 SCF converges when DIIS error is below 1.0e-08
 ---------------------------------------
  Cycle       Energy         DIIS error
 ---------------------------------------
    1  -10489.6782115030      1.20e-03  
    2  -10489.6787200008      1.14e-03  
    3  -10489.6780972477      1.07e-03  
    4  -10489.6795172657      9.45e-04  
    5  -10489.6858968016      7.74e-05  
    6  -10489.6859300772      1.32e-05  
    7  -10489.6859309046      4.47e-06  
    8  -10489.6859310057      8.97e-07  
    9  -10489.6859310103      4.42e-07  
   10  -10489.6859310111      1.14e-07  
   11  -10489.6859310113      3.06e-08  
   12  -10489.6859310113      1.28e-08  
   13  -10489.6859310113      2.66e-09  Convergence criterion met
 ---------------------------------------
 SCF time:   CPU 65.78s  wall 17.00s 
 SCF   energy in the final basis set =   -10489.6859310113
 Total energy in the final basis set =   -10489.6859310113

 --------------------------------------------------------------
             Orbital Energies (a.u.) and Symmetries
 --------------------------------------------------------------

 Alpha MOs, Restricted
 -- Occupied --                  
******* -482.86 -176.31 -165.72 -165.72 -165.72 -101.60 -101.59
  1 A'    2 A'    3 A'    4 A'    1 A"    5 A'    6 A'    7 A'                 
-62.519 -56.338 -56.336 -56.335 -35.814 -31.306 -31.302 -31.301
  8 A'    9 A'    2 A"   10 A'   11 A'   12 A'    3 A"   13 A'                 
-22.956 -22.955 -22.955 -22.952 -22.952 -10.306 -10.284  -9.522
 14 A'    4 A"   15 A'    5 A"   16 A'   17 A'   18 A'   19 A'                 
 -9.514  -8.734  -7.285  -7.277  -7.276  -7.275  -7.268  -7.267
 20 A'   21 A'   22 A'   23 A'   24 A'    6 A"    7 A"   25 A'                 
 -6.565  -6.553  -6.552  -6.371  -4.784  -4.769  -4.768  -2.678
 26 A'    8 A"   27 A'   28 A'   29 A'    9 A"   30 A'   31 A'                 
 -2.673  -2.672  -2.662  -2.662  -2.057  -2.048  -2.047  -2.033
 10 A"   32 A'   33 A'   11 A"   34 A'   35 A'   12 A"   36 A'                 
 -2.033  -1.071  -1.053  -0.836  -0.749  -0.635  -0.594  -0.527
 13 A"   37 A'   38 A'   39 A'   40 A'   41 A'   42 A'   43 A'                 
 -0.492  -0.482  -0.475  -0.457  -0.439  -0.364  -0.324  -0.294
 14 A"   44 A'   15 A"   45 A'   46 A'   47 A'   16 A"   17 A"                 
 -0.240  -0.205  -0.199
 48 A'   49 A'   18 A"                                                         
 -- Virtual --                   
 -0.110  -0.081  -0.007   0.008   0.021   0.024   0.035   0.037
 19 A"   50 A'   51 A'   52 A'   53 A'   54 A'   55 A'   20 A"                 
  0.052   0.055   0.073   0.075   0.079   0.082   0.091   0.111
 56 A'   57 A'   21 A"   58 A'   59 A'   22 A"   60 A'   23 A"                 
  0.117   0.123   0.135   0.146   0.150   0.163   0.168   0.190
 61 A'   62 A'   63 A'   64 A'   24 A"   65 A'   66 A'   67 A'                 
  0.201   0.210   0.253   0.269   0.314   0.362   0.365   0.373
 68 A'   69 A'   25 A"   70 A'   71 A'   26 A"   72 A'   73 A'                 
  0.380   0.393   0.403   0.419   0.421   0.430   0.443   0.446
 74 A'   27 A"   75 A'   76 A'   28 A"   29 A"   77 A'   30 A"                 
  0.469   0.478   0.488   0.517   0.534   0.535   0.549   0.556
 78 A'   79 A'   31 A"   80 A'   81 A'   32 A"   33 A"   82 A'                 
  0.578   0.600   0.604   0.654   0.688   0.733   0.766   0.780
 83 A'   34 A"   84 A'   85 A'   86 A'   35 A"   87 A'   88 A'                 
  0.805   0.835   0.844   0.850   0.878   0.913   0.958   0.983
 89 A'   36 A"   90 A'   37 A"   38 A"   91 A'   92 A'   93 A'                 
  1.059   1.102   1.136   1.162   1.220   1.254   1.322   1.377
 94 A'   95 A'   96 A'   97 A'   98 A'   99 A'   39 A"   40 A"                 
  1.400   1.428   1.459   1.513   1.545   1.664   1.666   1.729
100 A'  101 A'   41 A"  102 A'   42 A"  103 A'   43 A"  104 A'                 
  1.852   1.972   2.000   2.055   2.080   2.168   2.211   2.234
105 A'   44 A"  106 A'  107 A'  108 A'  109 A'   45 A"   46 A"                 
  2.271   2.323   2.406   2.500   2.647   2.709   2.809   2.963
110 A'  111 A'  112 A'  113 A'   47 A"   48 A"  114 A'  115 A'                 
  3.075   3.392   3.963   3.979   4.014   4.026   4.057   4.073
116 A'  117 A'   49 A"   50 A"   51 A"  118 A'  119 A'   52 A"                 
  4.167   4.205   4.326   4.334   4.513   6.008   6.095   6.205
120 A'  121 A'  122 A'  123 A'  124 A'   53 A"  125 A'  126 A'                 
  6.798   7.522   7.591   7.692   9.808   9.833  23.413  23.468
127 A'   54 A"  128 A'  129 A'  130 A'  131 A'  132 A'  133 A'                 
 25.769  25.812  25.942  26.030  26.323  26.493  27.956  28.349
 55 A"   56 A"  134 A'  135 A'  136 A'  137 A'  138 A'   57 A"                 
 28.419  28.449  28.532  28.562  28.563  28.640  28.759  48.047
139 A'  140 A'   58 A"   59 A"  141 A'  142 A'  143 A'  144 A'                 
127.894 127.945 128.014 151.737 215.825 215.856 289.732 289.801
 60 A"  145 A'  146 A'  147 A'  148 A'  149 A'   61 A"  150 A'                 
289.9291020.8881901.908
151 A'  152 A'  153 A'                                                         

 Beta MOs, Restricted
 -- Occupied --                  
******* -482.86 -176.31 -165.72 -165.72 -165.72 -101.60 -101.59
  1 A'    2 A'    3 A'    4 A'    1 A"    5 A'    6 A'    7 A'                 
-62.519 -56.338 -56.336 -56.335 -35.814 -31.306 -31.302 -31.301
  8 A'    9 A'    2 A"   10 A'   11 A'   12 A'    3 A"   13 A'                 
-22.956 -22.955 -22.955 -22.952 -22.952 -10.306 -10.284  -9.522
 14 A'    4 A"   15 A'    5 A"   16 A'   17 A'   18 A'   19 A'                 
 -9.514  -8.734  -7.285  -7.277  -7.276  -7.275  -7.268  -7.267
 20 A'   21 A'   22 A'   23 A'   24 A'    6 A"    7 A"   25 A'                 
 -6.565  -6.553  -6.552  -6.371  -4.784  -4.769  -4.768  -2.678
 26 A'    8 A"   27 A'   28 A'   29 A'    9 A"   30 A'   31 A'                 
 -2.673  -2.672  -2.662  -2.662  -2.057  -2.048  -2.047  -2.033
 10 A"   32 A'   33 A'   11 A"   34 A'   35 A'   12 A"   36 A'                 
 -2.033  -1.071  -1.053  -0.836  -0.749  -0.635  -0.594  -0.527
 13 A"   37 A'   38 A'   39 A'   40 A'   41 A'   42 A'   43 A'                 
 -0.492  -0.482  -0.475  -0.457  -0.439  -0.364  -0.324  -0.294
 14 A"   44 A'   15 A"   45 A'   46 A'   47 A'   16 A"   17 A"                 
 -0.240  -0.205  -0.199
 48 A'   49 A'   18 A"                                                         
 -- Virtual --                   
 -0.110  -0.081  -0.007   0.008   0.021   0.024   0.035   0.037
 19 A"   50 A'   51 A'   52 A'   53 A'   54 A'   55 A'   20 A"                 
  0.052   0.055   0.073   0.075   0.079   0.082   0.091   0.111
 56 A'   57 A'   21 A"   58 A'   59 A'   22 A"   60 A'   23 A"                 
  0.117   0.123   0.135   0.146   0.150   0.163   0.168   0.190
 61 A'   62 A'   63 A'   64 A'   24 A"   65 A'   66 A'   67 A'                 
  0.201   0.210   0.253   0.269   0.314   0.362   0.365   0.373
 68 A'   69 A'   25 A"   70 A'   71 A'   26 A"   72 A'   73 A'                 
  0.380   0.393   0.403   0.419   0.421   0.430   0.443   0.446
 74 A'   27 A"   75 A'   76 A'   28 A"   29 A"   77 A'   30 A"                 
  0.469   0.478   0.488   0.517   0.534   0.535   0.549   0.556
 78 A'   79 A'   31 A"   80 A'   81 A'   32 A"   33 A"   82 A'                 
  0.578   0.600   0.604   0.654   0.688   0.733   0.766   0.780
 83 A'   34 A"   84 A'   85 A'   86 A'   35 A"   87 A'   88 A'                 
  0.805   0.835   0.844   0.850   0.878   0.913   0.958   0.983
 89 A'   36 A"   90 A'   37 A"   38 A"   91 A'   92 A'   93 A'                 
  1.059   1.102   1.136   1.162   1.220   1.254   1.322   1.377
 94 A'   95 A'   96 A'   97 A'   98 A'   99 A'   39 A"   40 A"                 
  1.400   1.428   1.459   1.513   1.545   1.664   1.666   1.729
100 A'  101 A'   41 A"  102 A'   42 A"  103 A'   43 A"  104 A'                 
  1.852   1.972   2.000   2.055   2.080   2.168   2.211   2.234
105 A'   44 A"  106 A'  107 A'  108 A'  109 A'   45 A"   46 A"                 
  2.271   2.323   2.406   2.500   2.647   2.709   2.809   2.963
110 A'  111 A'  112 A'  113 A'   47 A"   48 A"  114 A'  115 A'                 
  3.075   3.392   3.963   3.979   4.014   4.026   4.057   4.073
116 A'  117 A'   49 A"   50 A"   51 A"  118 A'  119 A'   52 A"                 
  4.167   4.205   4.326   4.334   4.513   6.008   6.095   6.205
120 A'  121 A'  122 A'  123 A'  124 A'   53 A"  125 A'  126 A'                 
  6.798   7.522   7.591   7.692   9.808   9.833  23.413  23.468
127 A'   54 A"  128 A'  129 A'  130 A'  131 A'  132 A'  133 A'                 
 25.769  25.812  25.942  26.030  26.323  26.493  27.956  28.349
 55 A"   56 A"  134 A'  135 A'  136 A'  137 A'  138 A'   57 A"                 
 28.419  28.449  28.532  28.562  28.563  28.640  28.759  48.047
139 A'  140 A'   58 A"   59 A"  141 A'  142 A'  143 A'  144 A'                 
127.894 127.945 128.014 151.737 215.825 215.856 289.732 289.801
 60 A"  145 A'  146 A'  147 A'  148 A'  149 A'   61 A"  150 A'                 
289.9291020.8881901.908
151 A'  152 A'  153 A'                                                         
 --------------------------------------------------------------

          Ground-State Mulliken Net Atomic Charges

     Atom                 Charge (a.u.)
  ----------------------------------------
      1 Cl                    0.568262
      2 Br                   -0.099291
      3 I                     0.116671
      4 Cl                    0.348976
      5 C                    -0.603146
      6 C                    -0.331471
  ----------------------------------------
  Sum of atomic charges =     0.000000

 -----------------------------------------------------------------
                    Cartesian Multipole Moments
 -----------------------------------------------------------------
    Charge (ESU x 10^10)
                 0.0000
    Dipole Moment (Debye)
         X      -0.5430      Y      -0.6079      Z       0.0000
       Tot       0.8151
    Quadrupole Moments (Debye-Ang)
        XX     -75.7340     XY      -4.5505     YY     -85.8032
        XZ       0.0000     YZ      -0.0000     ZZ     -82.7974
    Octopole Moments (Debye-Ang^2)
       XXX     -11.4660    XXY       0.0278    XYY       0.0027
       YYY      -4.8240    XXZ       0.0000    XYZ      -0.0000
       YYZ       0.0000    XZZ      -1.7944    YZZ      -1.1668
       ZZZ       0.0000
    Hexadecapole Moments (Debye-Ang^3)
      XXXX   -1979.4331   XXXY      11.9149   XXYY    -427.7774
      XYYY      -7.8641   YYYY    -573.4442   XXXZ       0.0000
      XXYZ       0.0000   XYYZ       0.0000   YYYZ      -0.0000
      XXZZ    -372.1290   XYZZ       3.9253   YYZZ    -113.3866
      XZZZ       0.0000   YZZZ       0.0000   ZZZZ    -103.8780
 -----------------------------------------------------------------
 Calculating analytic gradient of the SCF energy
 Gradient of SCF Energy
            1           2           3           4           5           6
    1   0.0427706   0.2173671  -0.3004521  -0.0254637   0.3879989  -0.3222208
    2   0.3809456   0.3363767  -0.3873537  -0.3454924  -0.0364179   0.0519417
    3   0.0000000  -0.0000000   0.0000000   0.0000000  -0.0000000  -0.0000000
 Max gradient component =       3.880E-01
 RMS gradient           =       2.268E-01
 Gradient time:  CPU 18.16 s  wall 4.65 s
 Geometry Optimization Parameters
   NAtoms,    NIC,     NZ,  NCons,   NDum,   NFix, NCnnct, MaxDiis
        6      37       0       0       0       0       0       0


** GEOMETRY OPTIMIZATION IN DELOCALIZED INTERNAL COORDINATES **
   Searching for a Minimum

   Optimization Cycle:   4

                       Coordinates (Angstroms)
     ATOM                X               Y               Z
      1  Cl        1.3834701432   -1.6095260095    0.0000000000
      2  Br       -2.6241455348   -0.6114207445    0.0000000000
      3  I         2.1174978740    0.4996395289    0.0000000000
      4  Cl       -2.0076737601    1.4815907311    0.0000000000
      5  C         0.6206704785   -0.3130717203    0.0000000000
      6  C        -1.2525320821    0.1775779992    0.0000000000
   Point Group: cs    Number of degrees of freedom:     9


   Energy is -10489.685931011

 Hessian Updated using BFGS Update

 ** Taking Steepest Descent Step **
 Calculated Step too Large.  Step scaled by  0.568366
 Step Taken.  Stepsize is  0.300000

                             Maximum     Tolerance    Cnvgd?
         Gradient           0.368709      0.000300      NO
         Displacement       0.209562      0.001200      NO
         Energy change     -0.182916      0.000001      NO


 New Cartesian Coordinates Obtained by Inverse Iteration

 Displacement from previous Coordinates is:  0.172349
 ----------------------------------------------------------------
             Standard Nuclear Orientation (Angstroms)
    I     Atom           X                Y                Z
 ----------------------------------------------------------------
    1      Cl      1.3678736701    -1.6425738896     0.0000000000
    2      Br     -2.6498504267    -0.6486368345     0.0000000000
    3      I       2.1571360479     0.5381837595     0.0000000000
    4      Cl     -1.9994037310     1.5122474215     0.0000000000
    5      C       0.5976672679    -0.3064915766     0.0000000000
    6      C      -1.2361357094     0.1720609046     0.0000000000
 ----------------------------------------------------------------
 Molecular Point Group                 Cs    NOp =  2
 Largest Abelian Subgroup              Cs    NOp =  2
 Nuclear Repulsion Energy =  1124.5442157413 hartrees
 There are       67 alpha and       67 beta electrons
 Applying Cartesian multipole field
    Component          Value
    ---------          -----
     (2,0,0)        1.00000E-11
     (0,2,0)        2.00000E-11
     (0,0,2)       -3.00000E-11
 Nucleus-field energy     =     0.0000000298 hartrees
 Requested basis set is 6-311++G(d,p)
 There are 81 shells and 214 basis functions
 A cutoff of  1.0D-11 yielded   2441 shell pairs
 There are     18626 function pairs (     20734 Cartesian)
 Smallest overlap matrix eigenvalue = 6.22E-05
 Guess MOs from SCF MO coefficient file

 -----------------------------------------------------------------------
  General SCF calculation program by
  Eric Jon Sundstrom, Paul Horn, Yuezhi Mao, Dmitri Zuev, Alec White,
  David Stuck, Shaama M.S., Shane Yost, Joonho Lee, David Small,
  Daniel Levine, Susi Lehtola, Hugh Burton, Evgeny Epifanovsky
 -----------------------------------------------------------------------
 Exchange:     0.2000 Hartree-Fock + 0.0800 Slater + 0.7200 B88
 Correlation:  0.1900 VWN1RPA + 0.8100 LYP
 Using SG-1 standard quadrature grid
 using 4 threads for integral computing
 -------------------------------------------------------
 OpenMP Integral computing Module                
 Release: version 2.0, May 2017, Q-Chem Inc. Pleasanton 
 -------------------------------------------------------
 -------------------------------------------------------
 OpenMP BLAS3 based DFT computing Module                
 Release: version 1.0, May 2013, Q-Chem Inc. Pittsburgh 
 -------------------------------------------------------
 A restricted SCF calculation will be
 performed using DIIS
 SCF converges when DIIS error is below 1.0e-08
 ---------------------------------------
  Cycle       Energy         DIIS error
 ---------------------------------------
    1  -10489.8183761303      1.02e-03  
    2  -10489.8203863741      8.62e-04  
    3  -10489.8198766331      8.38e-04  
    4  -10489.8210898105      6.98e-04  
    5  -10489.8244829079      7.53e-05  
    6  -10489.8245168619      1.04e-05  
    7  -10489.8245174639      3.49e-06  
    8  -10489.8245175195      6.85e-07  
    9  -10489.8245175223      3.70e-07  
   10  -10489.8245175230      1.04e-07  
   11  -10489.8245175232      2.16e-08  
   12  -10489.8245175232      1.09e-08  
   13  -10489.8245175230      1.97e-09  Convergence criterion met
 ---------------------------------------
 SCF time:   CPU 65.00s  wall 17.00s 
 SCF   energy in the final basis set =   -10489.8245175230
 Total energy in the final basis set =   -10489.8245175230

 --------------------------------------------------------------
             Orbital Energies (a.u.) and Symmetries
 --------------------------------------------------------------

 Alpha MOs, Restricted
 -- Occupied --                  
******* -482.86 -176.32 -165.72 -165.72 -165.72 -101.59 -101.59
  1 A'    2 A'    3 A'    4 A'    1 A"    5 A'    6 A'    7 A'                 
-62.518 -56.337 -56.334 -56.334 -35.815 -31.307 -31.303 -31.302
  8 A'    9 A'    2 A"   10 A'   11 A'   12 A'    3 A"   13 A'                 
-22.958 -22.957 -22.956 -22.953 -22.953 -10.312 -10.293  -9.517
 14 A'    4 A"   15 A'    5 A"   16 A'   17 A'   18 A'   19 A'                 
 -9.511  -8.731  -7.281  -7.275  -7.271  -7.271  -7.266  -7.265
 20 A'   21 A'   22 A'   23 A'   24 A'    6 A"    7 A"   25 A'                 
 -6.562  -6.550  -6.549  -6.370  -4.783  -4.768  -4.767  -2.674
 26 A'    8 A"   27 A'   28 A'   29 A'    9 A"   30 A'   31 A'                 
 -2.670  -2.669  -2.659  -2.659  -2.054  -2.045  -2.045  -2.031
 10 A"   32 A'   33 A'   11 A"   34 A'   35 A'   12 A"   36 A'                 
 -2.031  -1.041  -1.022  -0.831  -0.741  -0.634  -0.588  -0.519
 13 A"   37 A'   38 A'   39 A'   40 A'   41 A'   42 A'   43 A'                 
 -0.478  -0.476  -0.457  -0.446  -0.435  -0.363  -0.324  -0.295
 44 A'   14 A"   15 A"   45 A'   46 A'   47 A'   16 A"   17 A"                 
 -0.250  -0.216  -0.205
 48 A'   49 A'   18 A"                                                         
 -- Virtual --                   
 -0.109  -0.076  -0.009   0.005   0.013   0.028   0.033   0.040
 19 A"   50 A'   51 A'   52 A'   53 A'   54 A'   55 A'   20 A"                 
  0.050   0.054   0.073   0.074   0.078   0.083   0.088   0.112
 56 A'   57 A'   58 A'   21 A"   59 A'   22 A"   60 A'   23 A"                 
  0.114   0.119   0.133   0.142   0.151   0.161   0.170   0.191
 61 A'   62 A'   63 A'   64 A'   24 A"   65 A'   66 A'   67 A'                 
  0.200   0.209   0.249   0.266   0.309   0.364   0.368   0.376
 68 A'   69 A'   25 A"   70 A'   71 A'   26 A"   72 A'   73 A'                 
  0.386   0.398   0.401   0.424   0.426   0.437   0.441   0.447
 74 A'   27 A"   75 A'   76 A'   28 A"   29 A"   30 A"   77 A'                 
  0.463   0.481   0.499   0.504   0.526   0.538   0.544   0.545
 78 A'   79 A'   31 A"   80 A'   81 A'   32 A"   33 A"   82 A'                 
  0.581   0.587   0.604   0.651   0.695   0.731   0.765   0.777
 83 A'   84 A'   34 A"   85 A'   86 A'   35 A"   87 A'   88 A'                 
  0.789   0.832   0.837   0.845   0.878   0.914   0.951   0.956
 89 A'   36 A"   90 A'   37 A"   38 A"   91 A'   92 A'   93 A'                 
  1.023   1.087   1.122   1.156   1.204   1.235   1.309   1.365
 94 A'   95 A'   96 A'   97 A'   98 A'   99 A'   39 A"   40 A"                 
  1.408   1.427   1.436   1.511   1.529   1.649   1.662   1.711
100 A'  101 A'   41 A"  102 A'   42 A"  103 A'   43 A"  104 A'                 
  1.824   1.978   2.002   2.056   2.074   2.151   2.218   2.235
105 A'   44 A"  106 A'  107 A'  108 A'  109 A'   45 A"   46 A"                 
  2.273   2.326   2.415   2.512   2.641   2.713   2.786   2.941
110 A'  111 A'  112 A'  113 A'   47 A"   48 A"  114 A'  115 A'                 
  3.044   3.416   3.961   3.980   4.014   4.021   4.052   4.074
116 A'  117 A'   49 A"   50 A"   51 A"  118 A'  119 A'   52 A"                 
  4.149   4.189   4.282   4.315   4.496   6.005   6.087   6.189
120 A'  121 A'  122 A'  123 A'  124 A'   53 A"  125 A'  126 A'                 
  6.776   7.525   7.587   7.675   9.789   9.811  23.371  23.421
127 A'   54 A"  128 A'  129 A'  130 A'  131 A'  132 A'  133 A'                 
 25.774  25.814  25.935  26.012  26.282  26.453  27.937  28.346
 55 A"   56 A"  134 A'  135 A'  136 A'  137 A'  138 A'   57 A"                 
 28.412  28.446  28.530  28.559  28.559  28.625  28.726  48.025
139 A'  140 A'   58 A"   59 A"  141 A'  142 A'  143 A'  144 A'                 
127.890 127.938 128.000 151.720 215.798 215.826 289.733 289.794
 60 A"  145 A'  146 A'  147 A'  148 A'  149 A'   61 A"  150 A'                 
289.9081020.8571901.889
151 A'  152 A'  153 A'                                                         

 Beta MOs, Restricted
 -- Occupied --                  
******* -482.86 -176.32 -165.72 -165.72 -165.72 -101.59 -101.59
  1 A'    2 A'    3 A'    4 A'    1 A"    5 A'    6 A'    7 A'                 
-62.518 -56.337 -56.334 -56.334 -35.815 -31.307 -31.303 -31.302
  8 A'    9 A'    2 A"   10 A'   11 A'   12 A'    3 A"   13 A'                 
-22.958 -22.957 -22.956 -22.953 -22.953 -10.312 -10.293  -9.517
 14 A'    4 A"   15 A'    5 A"   16 A'   17 A'   18 A'   19 A'                 
 -9.511  -8.731  -7.281  -7.275  -7.271  -7.271  -7.266  -7.265
 20 A'   21 A'   22 A'   23 A'   24 A'    6 A"    7 A"   25 A'                 
 -6.562  -6.550  -6.549  -6.370  -4.783  -4.768  -4.767  -2.674
 26 A'    8 A"   27 A'   28 A'   29 A'    9 A"   30 A'   31 A'                 
 -2.670  -2.669  -2.659  -2.659  -2.054  -2.045  -2.045  -2.031
 10 A"   32 A'   33 A'   11 A"   34 A'   35 A'   12 A"   36 A'                 
 -2.031  -1.041  -1.022  -0.831  -0.741  -0.634  -0.588  -0.519
 13 A"   37 A'   38 A'   39 A'   40 A'   41 A'   42 A'   43 A'                 
 -0.478  -0.476  -0.457  -0.446  -0.435  -0.363  -0.324  -0.295
 44 A'   14 A"   15 A"   45 A'   46 A'   47 A'   16 A"   17 A"                 
 -0.250  -0.216  -0.205
 48 A'   49 A'   18 A"                                                         
 -- Virtual --                   
 -0.109  -0.076  -0.009   0.005   0.013   0.028   0.033   0.040
 19 A"   50 A'   51 A'   52 A'   53 A'   54 A'   55 A'   20 A"                 
  0.050   0.054   0.073   0.074   0.078   0.083   0.088   0.112
 56 A'   57 A'   58 A'   21 A"   59 A'   22 A"   60 A'   23 A"                 
  0.114   0.119   0.133   0.142   0.151   0.161   0.170   0.191
 61 A'   62 A'   63 A'   64 A'   24 A"   65 A'   66 A'   67 A'                 
  0.200   0.209   0.249   0.266   0.309   0.364   0.368   0.376
 68 A'   69 A'   25 A"   70 A'   71 A'   26 A"   72 A'   73 A'                 
  0.386   0.398   0.401   0.424   0.426   0.437   0.441   0.447
 74 A'   27 A"   75 A'   76 A'   28 A"   29 A"   30 A"   77 A'                 
  0.463   0.481   0.499   0.504   0.526   0.538   0.544   0.545
 78 A'   79 A'   31 A"   80 A'   81 A'   32 A"   33 A"   82 A'                 
  0.581   0.587   0.604   0.651   0.695   0.731   0.765   0.777
 83 A'   84 A'   34 A"   85 A'   86 A'   35 A"   87 A'   88 A'                 
  0.789   0.832   0.837   0.845   0.878   0.914   0.951   0.956
 89 A'   36 A"   90 A'   37 A"   38 A"   91 A'   92 A'   93 A'                 
  1.023   1.087   1.122   1.156   1.204   1.235   1.309   1.365
 94 A'   95 A'   96 A'   97 A'   98 A'   99 A'   39 A"   40 A"                 
  1.408   1.427   1.436   1.511   1.529   1.649   1.662   1.711
100 A'  101 A'   41 A"  102 A'   42 A"  103 A'   43 A"  104 A'                 
  1.824   1.978   2.002   2.056   2.074   2.151   2.218   2.235
105 A'   44 A"  106 A'  107 A'  108 A'  109 A'   45 A"   46 A"                 
  2.273   2.326   2.415   2.512   2.641   2.713   2.786   2.941
110 A'  111 A'  112 A'  113 A'   47 A"   48 A"  114 A'  115 A'                 
  3.044   3.416   3.961   3.980   4.014   4.021   4.052   4.074
116 A'  117 A'   49 A"   50 A"   51 A"  118 A'  119 A'   52 A"                 
  4.149   4.189   4.282   4.315   4.496   6.005   6.087   6.189
120 A'  121 A'  122 A'  123 A'  124 A'   53 A"  125 A'  126 A'                 
  6.776   7.525   7.587   7.675   9.789   9.811  23.371  23.421
127 A'   54 A"  128 A'  129 A'  130 A'  131 A'  132 A'  133 A'                 
 25.774  25.814  25.935  26.012  26.282  26.453  27.937  28.346
 55 A"   56 A"  134 A'  135 A'  136 A'  137 A'  138 A'   57 A"                 
 28.412  28.446  28.530  28.559  28.559  28.625  28.726  48.025
139 A'  140 A'   58 A"   59 A"  141 A'  142 A'  143 A'  144 A'                 
127.890 127.938 128.000 151.720 215.798 215.826 289.733 289.794
 60 A"  145 A'  146 A'  147 A'  148 A'  149 A'   61 A"  150 A'                 
289.9081020.8571901.889
151 A'  152 A'  153 A'                                                         
 --------------------------------------------------------------

          Ground-State Mulliken Net Atomic Charges

     Atom                 Charge (a.u.)
  ----------------------------------------
      1 Cl                    0.547320
      2 Br                   -0.117663
      3 I                     0.115476
      4 Cl                    0.348877
      5 C                    -0.548003
      6 C                    -0.346007
  ----------------------------------------
  Sum of atomic charges =    -0.000000

 -----------------------------------------------------------------
                    Cartesian Multipole Moments
 -----------------------------------------------------------------
    Charge (ESU x 10^10)
                -0.0000
    Dipole Moment (Debye)
         X      -0.3690      Y      -0.4658      Z      -0.0000
       Tot       0.5943
    Quadrupole Moments (Debye-Ang)
        XX     -75.4634     XY      -3.7592     YY     -85.4212
        XZ       0.0000     YZ       0.0000     ZZ     -83.2173
    Octopole Moments (Debye-Ang^2)
       XXX     -10.4929    XXY      -0.1073    XYY      -0.6494
       YYY      -5.4035    XXZ       0.0000    XYZ       0.0000
       YYZ       0.0000    XZZ      -2.0579    YZZ      -1.4734
       ZZZ       0.0000
    Hexadecapole Moments (Debye-Ang^3)
      XXXX   -2004.2997   XXXY       7.8757   XXYY    -435.2400
      XYYY     -19.3435   YYYY    -594.7450   XXXZ       0.0000
      XXYZ      -0.0000   XYYZ       0.0000   YYYZ       0.0000
      XXZZ    -378.7327   XYZZ       0.1765   YYZZ    -117.6003
      XZZZ       0.0000   YZZZ       0.0000   ZZZZ    -104.5835
 -----------------------------------------------------------------
 Calculating analytic gradient of the SCF energy
 Gradient of SCF Energy
            1           2           3           4           5           6
    1   0.0463432   0.1523695  -0.2038391  -0.0318218   0.2941826  -0.2572345
    2   0.2978965   0.2629840  -0.2916940  -0.2722110  -0.0497700   0.0527944
    3  -0.0000000   0.0000000  -0.0000000   0.0000000   0.0000000  -0.0000000
 Max gradient component =       2.979E-01
 RMS gradient           =       1.737E-01
 Gradient time:  CPU 18.09 s  wall 4.63 s
 Geometry Optimization Parameters
   NAtoms,    NIC,     NZ,  NCons,   NDum,   NFix, NCnnct, MaxDiis
        6      37       0       0       0       0       0       0


** GEOMETRY OPTIMIZATION IN DELOCALIZED INTERNAL COORDINATES **
   Searching for a Minimum

   Optimization Cycle:   5

                       Coordinates (Angstroms)
     ATOM                X               Y               Z
      1  Cl        1.3678736701   -1.6425738896    0.0000000000
      2  Br       -2.6498504267   -0.6486368345    0.0000000000
      3  I         2.1571360479    0.5381837595    0.0000000000
      4  Cl       -1.9994037310    1.5122474215    0.0000000000
      5  C         0.5976672679   -0.3064915766    0.0000000000
      6  C        -1.2361357094    0.1720609046    0.0000000000
   Point Group: cs    Number of degrees of freedom:     9


   Energy is -10489.824517523

 Hessian Updated using BFGS Update

 ** Taking Steepest Descent Step **
 Calculated Step too Large.  Step scaled by  0.739376
 Step Taken.  Stepsize is  0.300000

                             Maximum     Tolerance    Cnvgd?
         Gradient           0.285257      0.000300      NO
         Displacement       0.210912      0.001200      NO
         Energy change     -0.138587      0.000001      NO


 New Cartesian Coordinates Obtained by Inverse Iteration

 Displacement from previous Coordinates is:  0.179079
 ----------------------------------------------------------------
             Standard Nuclear Orientation (Angstroms)
    I     Atom           X                Y                Z
 ----------------------------------------------------------------
    1      Cl      1.3381848565    -1.6751340249     0.0000000000
    2      Br     -2.6584894102    -0.6904162490     0.0000000000
    3      I       2.1767264996     0.5808255287     0.0000000000
    4      Cl     -1.9762118748     1.5421272003     0.0000000000
    5      C       0.5686505370    -0.2972505220     0.0000000000
    6      C      -1.2115734893     0.1646378518     0.0000000000
 ----------------------------------------------------------------
 Molecular Point Group                 Cs    NOp =  2
 Largest Abelian Subgroup              Cs    NOp =  2
 Nuclear Repulsion Energy =  1105.3910093519 hartrees
 There are       67 alpha and       67 beta electrons
 Applying Cartesian multipole field
    Component          Value
    ---------          -----
     (2,0,0)        1.00000E-11
     (0,2,0)        2.00000E-11
     (0,0,2)       -3.00000E-11
 Nucleus-field energy     =     0.0000000305 hartrees
 Requested basis set is 6-311++G(d,p)
 There are 81 shells and 214 basis functions
 A cutoff of  1.0D-11 yielded   2424 shell pairs
 There are     18541 function pairs (     20642 Cartesian)
 Smallest overlap matrix eigenvalue = 5.59E-05
 Guess MOs from SCF MO coefficient file

 -----------------------------------------------------------------------
  General SCF calculation program by
  Eric Jon Sundstrom, Paul Horn, Yuezhi Mao, Dmitri Zuev, Alec White,
  David Stuck, Shaama M.S., Shane Yost, Joonho Lee, David Small,
  Daniel Levine, Susi Lehtola, Hugh Burton, Evgeny Epifanovsky
 -----------------------------------------------------------------------
 Exchange:     0.2000 Hartree-Fock + 0.0800 Slater + 0.7200 B88
 Correlation:  0.1900 VWN1RPA + 0.8100 LYP
 Using SG-1 standard quadrature grid
 using 4 threads for integral computing
 -------------------------------------------------------
 OpenMP Integral computing Module                
 Release: version 2.0, May 2017, Q-Chem Inc. Pleasanton 
 -------------------------------------------------------
 -------------------------------------------------------
 OpenMP BLAS3 based DFT computing Module                
 Release: version 1.0, May 2013, Q-Chem Inc. Pittsburgh 
 -------------------------------------------------------
 A restricted SCF calculation will be
 performed using DIIS
 SCF converges when DIIS error is below 1.0e-08
 ---------------------------------------
  Cycle       Energy         DIIS error
 ---------------------------------------
    1  -10489.9279814302      8.89e-04  
    2  -10489.9308776701      6.23e-04  
    3  -10489.9299384579      6.97e-04  
    4  -10489.9315721188      4.64e-04  
    5  -10489.9330092477      7.60e-05  
    6  -10489.9330454792      8.89e-06  
    7  -10489.9330459344      2.84e-06  
    8  -10489.9330459680      5.87e-07  
    9  -10489.9330459703      2.88e-07  
   10  -10489.9330459707      8.06e-08  
   11  -10489.9330459707      1.69e-08  
   12  -10489.9330459706      7.07e-09  Convergence criterion met
 ---------------------------------------
 SCF time:   CPU 59.46s  wall 16.00s 
 SCF   energy in the final basis set =   -10489.9330459706
 Total energy in the final basis set =   -10489.9330459706

 --------------------------------------------------------------
             Orbital Energies (a.u.) and Symmetries
 --------------------------------------------------------------

 Alpha MOs, Restricted
 -- Occupied --                  
******* -482.86 -176.32 -165.72 -165.72 -165.72 -101.59 -101.59
  1 A'    2 A'    3 A'    4 A'    1 A"    5 A'    6 A'    7 A'                 
-62.517 -56.337 -56.333 -56.333 -35.816 -31.309 -31.304 -31.303
  8 A'    9 A'    2 A"   10 A'   11 A'   12 A'    3 A"   13 A'                 
-22.959 -22.958 -22.958 -22.954 -22.954 -10.317 -10.300  -9.513
 14 A'    4 A"   15 A'   16 A'    5 A"   17 A'   18 A'   19 A'                 
 -9.509  -8.729  -7.277  -7.274  -7.267  -7.267  -7.264  -7.263
 20 A'   21 A'   22 A'   23 A'    6 A"   24 A'    7 A"   25 A'                 
 -6.560  -6.548  -6.546  -6.369  -4.782  -4.767  -4.767  -2.672
 26 A'    8 A"   27 A'   28 A'   29 A'    9 A"   30 A'   31 A'                 
 -2.668  -2.667  -2.657  -2.657  -2.052  -2.045  -2.045  -2.031
 10 A"   32 A'   33 A'   11 A"   34 A'   12 A"   35 A'   36 A'                 
 -2.031  -1.015  -0.995  -0.828  -0.736  -0.637  -0.583  -0.514
 13 A"   37 A'   38 A'   39 A'   40 A'   41 A'   42 A'   43 A'                 
 -0.474  -0.463  -0.442  -0.439  -0.425  -0.362  -0.325  -0.296
 44 A'   14 A"   15 A"   45 A'   46 A'   47 A'   16 A"   17 A"                 
 -0.260  -0.228  -0.211
 48 A'   49 A'   18 A"                                                         
 -- Virtual --                   
 -0.106  -0.070  -0.013   0.003   0.006   0.032   0.033   0.042
 19 A"   50 A'   51 A'   52 A'   53 A'   54 A'   55 A'   20 A"                 
  0.048   0.054   0.069   0.075   0.077   0.083   0.089   0.112
 56 A'   57 A'   58 A'   21 A"   59 A'   22 A"   60 A'   61 A'                 
  0.113   0.116   0.132   0.139   0.151   0.159   0.173   0.191
 23 A"   62 A'   63 A'   64 A'   24 A"   65 A'   66 A'   67 A'                 
  0.198   0.208   0.247   0.264   0.304   0.367   0.369   0.380
 68 A'   69 A'   25 A"   70 A'   71 A'   26 A"   72 A'   73 A'                 
  0.390   0.401   0.406   0.429   0.431   0.435   0.447   0.448
 74 A'   27 A"   75 A'   28 A"   76 A'   29 A"   30 A"   77 A'                 
  0.459   0.485   0.489   0.508   0.520   0.535   0.543   0.546
 78 A'   79 A'   80 A'   31 A"   81 A'   32 A"   82 A'   33 A"                 
  0.570   0.586   0.607   0.649   0.703   0.730   0.753   0.772
 83 A'   84 A'   34 A"   85 A'   86 A'   35 A"   87 A'   88 A'                 
  0.786   0.830   0.839   0.841   0.881   0.912   0.935   0.948
 89 A'   36 A"   90 A'   37 A"   38 A"   91 A'   92 A'   93 A'                 
  0.992   1.079   1.095   1.168   1.187   1.219   1.292   1.353
 94 A'   95 A'   96 A'   97 A'   98 A'   99 A'   39 A"   40 A"                 
  1.414   1.415   1.433   1.507   1.519   1.639   1.666   1.698
100 A'   41 A"  101 A'  102 A'   42 A"  103 A'   43 A"  104 A'                 
  1.792   1.983   2.004   2.039   2.090   2.143   2.223   2.237
105 A'   44 A"  106 A'  107 A'  108 A'  109 A'   45 A"   46 A"                 
  2.277   2.328   2.422   2.521   2.633   2.720   2.770   2.924
110 A'  111 A'  112 A'  113 A'   47 A"   48 A"  114 A'  115 A'                 
  3.021   3.455   3.958   3.979   4.013   4.016   4.045   4.073
116 A'  117 A'   49 A"   50 A"   51 A"  118 A'  119 A'   52 A"                 
  4.133   4.176   4.254   4.311   4.482   6.003   6.079   6.173
120 A'  121 A'  122 A'  123 A'  124 A'   53 A"  125 A'  126 A'                 
  6.756   7.528   7.584   7.662   9.774   9.792  23.342  23.385
127 A'   54 A"  128 A'  129 A'  130 A'  131 A'  132 A'  133 A'                 
 25.777  25.816  25.931  25.996  26.259  26.433  27.920  28.343
 55 A"   56 A"  134 A'  135 A'  136 A'  137 A'  138 A'   57 A"                 
 28.404  28.438  28.528  28.556  28.557  28.615  28.708  48.006
139 A'  140 A'   58 A"  141 A'   59 A"  142 A'  143 A'  144 A'                 
127.887 127.932 127.986 151.706 215.777 215.800 289.734 289.787
 60 A"  145 A'  146 A'  147 A'  148 A'  149 A'   61 A"  150 A'                 
289.8941020.8311901.874
151 A'  152 A'  153 A'                                                         

 Beta MOs, Restricted
 -- Occupied --                  
******* -482.86 -176.32 -165.72 -165.72 -165.72 -101.59 -101.59
  1 A'    2 A'    3 A'    4 A'    1 A"    5 A'    6 A'    7 A'                 
-62.517 -56.337 -56.333 -56.333 -35.816 -31.309 -31.304 -31.303
  8 A'    9 A'    2 A"   10 A'   11 A'   12 A'    3 A"   13 A'                 
-22.959 -22.958 -22.958 -22.954 -22.954 -10.317 -10.300  -9.513
 14 A'    4 A"   15 A'   16 A'    5 A"   17 A'   18 A'   19 A'                 
 -9.509  -8.729  -7.277  -7.274  -7.267  -7.267  -7.264  -7.263
 20 A'   21 A'   22 A'   23 A'    6 A"   24 A'    7 A"   25 A'                 
 -6.560  -6.548  -6.546  -6.369  -4.782  -4.767  -4.767  -2.672
 26 A'    8 A"   27 A'   28 A'   29 A'    9 A"   30 A'   31 A'                 
 -2.668  -2.667  -2.657  -2.657  -2.052  -2.045  -2.045  -2.031
 10 A"   32 A'   33 A'   11 A"   34 A'   12 A"   35 A'   36 A'                 
 -2.031  -1.015  -0.995  -0.828  -0.736  -0.637  -0.583  -0.514
 13 A"   37 A'   38 A'   39 A'   40 A'   41 A'   42 A'   43 A'                 
 -0.474  -0.463  -0.442  -0.439  -0.425  -0.362  -0.325  -0.296
 44 A'   14 A"   15 A"   45 A'   46 A'   47 A'   16 A"   17 A"                 
 -0.260  -0.228  -0.211
 48 A'   49 A'   18 A"                                                         
 -- Virtual --                   
 -0.106  -0.070  -0.013   0.003   0.006   0.032   0.033   0.042
 19 A"   50 A'   51 A'   52 A'   53 A'   54 A'   55 A'   20 A"                 
  0.048   0.054   0.069   0.075   0.077   0.083   0.089   0.112
 56 A'   57 A'   58 A'   21 A"   59 A'   22 A"   60 A'   61 A'                 
  0.113   0.116   0.132   0.139   0.151   0.159   0.173   0.191
 23 A"   62 A'   63 A'   64 A'   24 A"   65 A'   66 A'   67 A'                 
  0.198   0.208   0.247   0.264   0.304   0.367   0.369   0.380
 68 A'   69 A'   25 A"   70 A'   71 A'   26 A"   72 A'   73 A'                 
  0.390   0.401   0.406   0.429   0.431   0.435   0.447   0.448
 74 A'   27 A"   75 A'   28 A"   76 A'   29 A"   30 A"   77 A'                 
  0.459   0.485   0.489   0.508   0.520   0.535   0.543   0.546
 78 A'   79 A'   80 A'   31 A"   81 A'   32 A"   82 A'   33 A"                 
  0.570   0.586   0.607   0.649   0.703   0.730   0.753   0.772
 83 A'   84 A'   34 A"   85 A'   86 A'   35 A"   87 A'   88 A'                 
  0.786   0.830   0.839   0.841   0.881   0.912   0.935   0.948
 89 A'   36 A"   90 A'   37 A"   38 A"   91 A'   92 A'   93 A'                 
  0.992   1.079   1.095   1.168   1.187   1.219   1.292   1.353
 94 A'   95 A'   96 A'   97 A'   98 A'   99 A'   39 A"   40 A"                 
  1.414   1.415   1.433   1.507   1.519   1.639   1.666   1.698
100 A'   41 A"  101 A'  102 A'   42 A"  103 A'   43 A"  104 A'                 
  1.792   1.983   2.004   2.039   2.090   2.143   2.223   2.237
105 A'   44 A"  106 A'  107 A'  108 A'  109 A'   45 A"   46 A"                 
  2.277   2.328   2.422   2.521   2.633   2.720   2.770   2.924
110 A'  111 A'  112 A'  113 A'   47 A"   48 A"  114 A'  115 A'                 
  3.021   3.455   3.958   3.979   4.013   4.016   4.045   4.073
116 A'  117 A'   49 A"   50 A"   51 A"  118 A'  119 A'   52 A"                 
  4.133   4.176   4.254   4.311   4.482   6.003   6.079   6.173
120 A'  121 A'  122 A'  123 A'  124 A'   53 A"  125 A'  126 A'                 
  6.756   7.528   7.584   7.662   9.774   9.792  23.342  23.385
127 A'   54 A"  128 A'  129 A'  130 A'  131 A'  132 A'  133 A'                 
 25.777  25.816  25.931  25.996  26.259  26.433  27.920  28.343
 55 A"   56 A"  134 A'  135 A'  136 A'  137 A'  138 A'   57 A"                 
 28.404  28.438  28.528  28.556  28.557  28.615  28.708  48.006
139 A'  140 A'   58 A"  141 A'   59 A"  142 A'  143 A'  144 A'                 
127.887 127.932 127.986 151.706 215.777 215.800 289.734 289.787
 60 A"  145 A'  146 A'  147 A'  148 A'  149 A'   61 A"  150 A'                 
289.8941020.8311901.874
151 A'  152 A'  153 A'                                                         
 --------------------------------------------------------------

          Ground-State Mulliken Net Atomic Charges

     Atom                 Charge (a.u.)
  ----------------------------------------
      1 Cl                    0.523383
      2 Br                   -0.130971
      3 I                     0.125262
      4 Cl                    0.346231
      5 C                    -0.503881
      6 C                    -0.360023
  ----------------------------------------
  Sum of atomic charges =    -0.000000

 -----------------------------------------------------------------
                    Cartesian Multipole Moments
 -----------------------------------------------------------------
    Charge (ESU x 10^10)
                -0.0000
    Dipole Moment (Debye)
         X      -0.2147      Y      -0.3329      Z       0.0000
       Tot       0.3961
    Quadrupole Moments (Debye-Ang)
        XX     -75.4009     XY      -2.9132     YY     -85.0453
        XZ      -0.0000     YZ      -0.0000     ZZ     -83.5561
    Octopole Moments (Debye-Ang^2)
       XXX      -8.9463    XXY      -0.2886    XYY      -1.0495
       YYY      -6.1404    XXZ       0.0000    XYZ       0.0000
       YYZ      -0.0000    XZZ      -2.1178    YZZ      -1.8088
       ZZZ       0.0000
    Hexadecapole Moments (Debye-Ang^3)
      XXXX   -2002.5354   XXXY       2.6994   XXYY    -437.6078
      XYYY     -32.7560   YYYY    -618.1389   XXXZ      -0.0000
      XXYZ      -0.0000   XYYZ       0.0000   YYYZ      -0.0000
      XXZZ    -380.0544   XYZZ      -4.2274   YYZZ    -122.3073
      XZZZ       0.0000   YZZZ      -0.0000   ZZZZ    -105.1490
 -----------------------------------------------------------------
 Calculating analytic gradient of the SCF energy
 Gradient of SCF Energy
            1           2           3           4           5           6
    1   0.0473084   0.1059510  -0.1447915  -0.0349102   0.2403391  -0.2138967
    2   0.2294152   0.2052932  -0.2258568  -0.2111185  -0.0477060   0.0499728
    3  -0.0000000  -0.0000000   0.0000000   0.0000000  -0.0000000   0.0000000
 Max gradient component =       2.403E-01
 RMS gradient           =       1.363E-01
 Gradient time:  CPU 17.59 s  wall 4.51 s
 Geometry Optimization Parameters
   NAtoms,    NIC,     NZ,  NCons,   NDum,   NFix, NCnnct, MaxDiis
        6      37       0       0       0       0       0       0

 Cartesian Hessian Update
 Hessian Updated using BFGS Update


** GEOMETRY OPTIMIZATION IN DELOCALIZED INTERNAL COORDINATES **
   Searching for a Minimum

   Optimization Cycle:   6

                       Coordinates (Angstroms)
     ATOM                X               Y               Z
      1  Cl        1.3381848565   -1.6751340249    0.0000000000
      2  Br       -2.6584894102   -0.6904162490    0.0000000000
      3  I         2.1767264996    0.5808255287    0.0000000000
      4  Cl       -1.9762118748    1.5421272003    0.0000000000
      5  C         0.5686505370   -0.2972505220    0.0000000000
      6  C        -1.2115734893    0.1646378518    0.0000000000
   Point Group: cs    Number of degrees of freedom:     9


   Energy is -10489.933045971

 Hessian Updated using BFGS Update

  9 Hessian modes will be used to form the next step
  Hessian Eigenvalues:
     0.079772    0.249797    0.250111    0.289647    0.310781    0.523701
     0.925419    1.029926    1.144724

 Minimum Search - Taking Simple RFO Step
 Searching for Lamda that Minimizes Along All modes
 Value Taken    Lamda =  -0.24119111
 Calculated Step too Large.  Step scaled by  0.386767
 Step Taken.  Stepsize is  0.300000

                             Maximum     Tolerance    Cnvgd?
         Gradient           0.222108      0.000300      NO
         Displacement       0.214560      0.001200      NO
         Energy change     -0.108528      0.000001      NO


 New Cartesian Coordinates Obtained by Inverse Iteration

 Displacement from previous Coordinates is:  0.277811
 ----------------------------------------------------------------
             Standard Nuclear Orientation (Angstroms)
    I     Atom           X                Y                Z
 ----------------------------------------------------------------
    1      Cl      1.2713398347    -1.6922758053     0.0000000000
    2      Br     -2.6220105739    -0.7346568316     0.0000000000
    3      I       2.1458159126     0.6278631308     0.0000000000
    4      Cl     -1.9115532668     1.5573986298     0.0000000000
    5      C       0.5142818454    -0.2831496221     0.0000000000
    6      C      -1.1605866333     0.1496102832     0.0000000000
 ----------------------------------------------------------------
 Molecular Point Group                 Cs    NOp =  2
 Largest Abelian Subgroup              Cs    NOp =  2
 Nuclear Repulsion Energy =  1102.7188911210 hartrees
 There are       67 alpha and       67 beta electrons
 Applying Cartesian multipole field
    Component          Value
    ---------          -----
     (2,0,0)        1.00000E-11
     (0,2,0)        2.00000E-11
     (0,0,2)       -3.00000E-11
 Nucleus-field energy     =     0.0000000302 hartrees
 Requested basis set is 6-311++G(d,p)
 There are 81 shells and 214 basis functions
 A cutoff of  1.0D-11 yielded   2433 shell pairs
 There are     18609 function pairs (     20715 Cartesian)
 Smallest overlap matrix eigenvalue = 4.09E-05
 Guess MOs from SCF MO coefficient file

 -----------------------------------------------------------------------
  General SCF calculation program by
  Eric Jon Sundstrom, Paul Horn, Yuezhi Mao, Dmitri Zuev, Alec White,
  David Stuck, Shaama M.S., Shane Yost, Joonho Lee, David Small,
  Daniel Levine, Susi Lehtola, Hugh Burton, Evgeny Epifanovsky
 -----------------------------------------------------------------------
 Exchange:     0.2000 Hartree-Fock + 0.0800 Slater + 0.7200 B88
 Correlation:  0.1900 VWN1RPA + 0.8100 LYP
 Using SG-1 standard quadrature grid
 using 4 threads for integral computing
 -------------------------------------------------------
 OpenMP Integral computing Module                
 Release: version 2.0, May 2017, Q-Chem Inc. Pleasanton 
 -------------------------------------------------------
 -------------------------------------------------------
 OpenMP BLAS3 based DFT computing Module                
 Release: version 1.0, May 2013, Q-Chem Inc. Pittsburgh 
 -------------------------------------------------------
 A restricted SCF calculation will be
 performed using DIIS
 SCF converges when DIIS error is below 1.0e-08
 ---------------------------------------
  Cycle       Energy         DIIS error
 ---------------------------------------
    1  -10490.0164150361      8.83e-04  
    2  -10490.0207235547      2.56e-04  
    3  -10490.0198361698      4.39e-04  
    4  -10490.0208024637      2.12e-04  
    5  -10490.0210850197      3.94e-05  
    6  -10490.0210939915      1.18e-05  
    7  -10490.0210947890      2.25e-06  
    8  -10490.0210948092      5.59e-07  
    9  -10490.0210948111      2.34e-07  
   10  -10490.0210948111      5.19e-08  
   11  -10490.0210948112      1.42e-08  
   12  -10490.0210948111      4.86e-09  Convergence criterion met
 ---------------------------------------
 SCF time:   CPU 59.77s  wall 16.00s 
 SCF   energy in the final basis set =   -10490.0210948111
 Total energy in the final basis set =   -10490.0210948111

 --------------------------------------------------------------
             Orbital Energies (a.u.) and Symmetries
 --------------------------------------------------------------

 Alpha MOs, Restricted
 -- Occupied --                  
******* -482.86 -176.32 -165.72 -165.72 -165.72 -101.59 -101.59
  1 A'    2 A'    3 A'    4 A'    1 A"    5 A'    6 A'    7 A'                 
-62.516 -56.336 -56.332 -56.332 -35.816 -31.309 -31.304 -31.303
  8 A'    9 A'    2 A"   10 A'   11 A'   12 A'    3 A"   13 A'                 
-22.960 -22.959 -22.958 -22.955 -22.955 -10.318 -10.302  -9.510
 14 A'    4 A"   15 A'   16 A'    5 A"   17 A'   18 A'   19 A'                 
 -9.507  -8.727  -7.274  -7.272  -7.264  -7.263  -7.262  -7.261
 20 A'   21 A'   22 A'   23 A'    6 A"   24 A'    7 A"   25 A'                 
 -6.559  -6.546  -6.545  -6.369  -4.782  -4.767  -4.766  -2.671
 26 A'    8 A"   27 A'   28 A'   29 A'    9 A"   30 A'   31 A'                 
 -2.667  -2.666  -2.655  -2.655  -2.051  -2.044  -2.044  -2.030
 10 A"   32 A'   33 A'   11 A"   34 A'   12 A"   35 A'   36 A'                 
 -2.030  -0.999  -0.978  -0.827  -0.735  -0.648  -0.579  -0.516
 13 A"   37 A'   38 A'   39 A'   40 A'   41 A'   42 A'   43 A'                 
 -0.475  -0.457  -0.436  -0.431  -0.414  -0.362  -0.325  -0.297
 44 A'   14 A"   45 A'   15 A"   46 A'   47 A'   16 A"   17 A"                 
 -0.268  -0.236  -0.219
 48 A'   49 A'   18 A"                                                         
 -- Virtual --                   
 -0.099  -0.052  -0.014  -0.000   0.003   0.032   0.043   0.043
 19 A"   50 A'   51 A'   52 A'   53 A'   54 A'   20 A"   55 A'                 
  0.047   0.055   0.066   0.076   0.079   0.083   0.091   0.111
 56 A'   57 A'   58 A'   21 A"   59 A'   22 A"   60 A'   61 A'                 
  0.114   0.118   0.132   0.140   0.151   0.158   0.179   0.189
 23 A"   62 A'   63 A'   64 A'   24 A"   65 A'   66 A'   67 A'                 
  0.197   0.206   0.247   0.267   0.302   0.369   0.369   0.381
 68 A'   69 A'   25 A"   70 A'   71 A'   26 A"   72 A'   73 A'                 
  0.395   0.403   0.413   0.428   0.435   0.440   0.445   0.454
 74 A'   27 A"   75 A'   28 A"   29 A"   76 A'   77 A'   30 A"                 
  0.461   0.477   0.485   0.516   0.516   0.531   0.552   0.555
 78 A'   79 A'   80 A'   31 A"   81 A'   32 A"   33 A"   82 A'                 
  0.563   0.592   0.608   0.652   0.714   0.729   0.740   0.763
 83 A'   84 A'   34 A"   85 A'   86 A'   35 A"   87 A'   88 A'                 
  0.799   0.831   0.839   0.849   0.891   0.906   0.932   0.953
 89 A'   36 A"   37 A"   90 A'   38 A"   91 A'   92 A'   93 A'                 
  0.974   1.071   1.093   1.174   1.185   1.214   1.272   1.340
 94 A'   95 A'   96 A'   97 A'   98 A'   99 A'   39 A"   40 A"                 
  1.392   1.417   1.459   1.520   1.525   1.635   1.694   1.704
 41 A"  100 A'  101 A'  102 A'   42 A"  103 A'  104 A'   43 A"                 
  1.770   1.987   2.009   2.047   2.105   2.177   2.228   2.238
105 A'   44 A"  106 A'  107 A'  108 A'  109 A'   45 A"   46 A"                 
  2.286   2.332   2.429   2.533   2.624   2.739   2.784   2.922
110 A'  111 A'  112 A'  113 A'   47 A"   48 A"  114 A'  115 A'                 
  3.017   3.556   3.956   3.980   4.012   4.013   4.039   4.074
116 A'  117 A'   49 A"   50 A"  118 A'   51 A"  119 A'   52 A"                 
  4.122   4.175   4.245   4.315   4.478   6.003   6.076   6.166
120 A'  121 A'  122 A'  123 A'  124 A'   53 A"  125 A'  126 A'                 
  6.746   7.531   7.585   7.659   9.772   9.782  23.344  23.374
127 A'   54 A"  128 A'  129 A'  130 A'  131 A'  132 A'  133 A'                 
 25.779  25.819  25.935  25.992  26.256  26.453  27.913  28.343
 55 A"   56 A"  134 A'  135 A'  136 A'  137 A'  138 A'   57 A"                 
 28.399  28.433  28.527  28.553  28.556  28.610  28.703  47.997
139 A'  140 A'   58 A"  141 A'   59 A"  142 A'  143 A'  144 A'                 
127.886 127.929 127.980 151.701 215.772 215.785 289.734 289.787
 60 A"  145 A'  146 A'  147 A'  148 A'  149 A'   61 A"  150 A'                 
289.8921020.8181901.868
151 A'  152 A'  153 A'                                                         

 Beta MOs, Restricted
 -- Occupied --                  
******* -482.86 -176.32 -165.72 -165.72 -165.72 -101.59 -101.59
  1 A'    2 A'    3 A'    4 A'    1 A"    5 A'    6 A'    7 A'                 
-62.516 -56.336 -56.332 -56.332 -35.816 -31.309 -31.304 -31.303
  8 A'    9 A'    2 A"   10 A'   11 A'   12 A'    3 A"   13 A'                 
-22.960 -22.959 -22.958 -22.955 -22.955 -10.318 -10.302  -9.510
 14 A'    4 A"   15 A'   16 A'    5 A"   17 A'   18 A'   19 A'                 
 -9.507  -8.727  -7.274  -7.272  -7.264  -7.263  -7.262  -7.261
 20 A'   21 A'   22 A'   23 A'    6 A"   24 A'    7 A"   25 A'                 
 -6.559  -6.546  -6.545  -6.369  -4.782  -4.767  -4.766  -2.671
 26 A'    8 A"   27 A'   28 A'   29 A'    9 A"   30 A'   31 A'                 
 -2.667  -2.666  -2.655  -2.655  -2.051  -2.044  -2.044  -2.030
 10 A"   32 A'   33 A'   11 A"   34 A'   12 A"   35 A'   36 A'                 
 -2.030  -0.999  -0.978  -0.827  -0.735  -0.648  -0.579  -0.516
 13 A"   37 A'   38 A'   39 A'   40 A'   41 A'   42 A'   43 A'                 
 -0.475  -0.457  -0.436  -0.431  -0.414  -0.362  -0.325  -0.297
 44 A'   14 A"   45 A'   15 A"   46 A'   47 A'   16 A"   17 A"                 
 -0.268  -0.236  -0.219
 48 A'   49 A'   18 A"                                                         
 -- Virtual --                   
 -0.099  -0.052  -0.014  -0.000   0.003   0.032   0.043   0.043
 19 A"   50 A'   51 A'   52 A'   53 A'   54 A'   20 A"   55 A'                 
  0.047   0.055   0.066   0.076   0.079   0.083   0.091   0.111
 56 A'   57 A'   58 A'   21 A"   59 A'   22 A"   60 A'   61 A'                 
  0.114   0.118   0.132   0.140   0.151   0.158   0.179   0.189
 23 A"   62 A'   63 A'   64 A'   24 A"   65 A'   66 A'   67 A'                 
  0.197   0.206   0.247   0.267   0.302   0.369   0.369   0.381
 68 A'   69 A'   25 A"   70 A'   71 A'   26 A"   72 A'   73 A'                 
  0.395   0.403   0.413   0.428   0.435   0.440   0.445   0.454
 74 A'   27 A"   75 A'   28 A"   29 A"   76 A'   77 A'   30 A"                 
  0.461   0.477   0.485   0.516   0.516   0.531   0.552   0.555
 78 A'   79 A'   80 A'   31 A"   81 A'   32 A"   33 A"   82 A'                 
  0.563   0.592   0.608   0.652   0.714   0.729   0.740   0.763
 83 A'   84 A'   34 A"   85 A'   86 A'   35 A"   87 A'   88 A'                 
  0.799   0.831   0.839   0.849   0.891   0.906   0.932   0.953
 89 A'   36 A"   37 A"   90 A'   38 A"   91 A'   92 A'   93 A'                 
  0.974   1.071   1.093   1.174   1.185   1.214   1.272   1.340
 94 A'   95 A'   96 A'   97 A'   98 A'   99 A'   39 A"   40 A"                 
  1.392   1.417   1.459   1.520   1.525   1.635   1.694   1.704
 41 A"  100 A'  101 A'  102 A'   42 A"  103 A'  104 A'   43 A"                 
  1.770   1.987   2.009   2.047   2.105   2.177   2.228   2.238
105 A'   44 A"  106 A'  107 A'  108 A'  109 A'   45 A"   46 A"                 
  2.286   2.332   2.429   2.533   2.624   2.739   2.784   2.922
110 A'  111 A'  112 A'  113 A'   47 A"   48 A"  114 A'  115 A'                 
  3.017   3.556   3.956   3.980   4.012   4.013   4.039   4.074
116 A'  117 A'   49 A"   50 A"  118 A'   51 A"  119 A'   52 A"                 
  4.122   4.175   4.245   4.315   4.478   6.003   6.076   6.166
120 A'  121 A'  122 A'  123 A'  124 A'   53 A"  125 A'  126 A'                 
  6.746   7.531   7.585   7.659   9.772   9.782  23.344  23.374
127 A'   54 A"  128 A'  129 A'  130 A'  131 A'  132 A'  133 A'                 
 25.779  25.819  25.935  25.992  26.256  26.453  27.913  28.343
 55 A"   56 A"  134 A'  135 A'  136 A'  137 A'  138 A'   57 A"                 
 28.399  28.433  28.527  28.553  28.556  28.610  28.703  47.997
139 A'  140 A'   58 A"  141 A'   59 A"  142 A'  143 A'  144 A'                 
127.886 127.929 127.980 151.701 215.772 215.785 289.734 289.787
 60 A"  145 A'  146 A'  147 A'  148 A'  149 A'   61 A"  150 A'                 
289.8921020.8181901.868
151 A'  152 A'  153 A'                                                         
 --------------------------------------------------------------

          Ground-State Mulliken Net Atomic Charges

     Atom                 Charge (a.u.)
  ----------------------------------------
      1 Cl                    0.503852
      2 Br                   -0.137380
      3 I                     0.137647
      4 Cl                    0.344608
      5 C                    -0.485233
      6 C                    -0.363494
  ----------------------------------------
  Sum of atomic charges =     0.000000

 -----------------------------------------------------------------
                    Cartesian Multipole Moments
 -----------------------------------------------------------------
    Charge (ESU x 10^10)
                 0.0000
    Dipole Moment (Debye)
         X      -0.1131      Y      -0.2347      Z      -0.0000
       Tot       0.2605
    Quadrupole Moments (Debye-Ang)
        XX     -75.8082     XY      -2.1217     YY     -84.7244
        XZ      -0.0000     YZ      -0.0000     ZZ     -83.6560
    Octopole Moments (Debye-Ang^2)
       XXX      -6.2770    XXY      -0.5985    XYY      -0.8640
       YYY      -7.2445    XXZ       0.0000    XYZ       0.0000
       YYZ      -0.0000    XZZ      -1.7597    YZZ      -2.2608
       ZZZ      -0.0000
    Hexadecapole Moments (Debye-Ang^3)
      XXXX   -1928.1218   XXXY      -6.8753   XXYY    -425.8722
      XYYY     -49.7768   YYYY    -637.2643   XXXZ      -0.0000
      XXYZ      -0.0000   XYYZ      -0.0000   YYYZ      -0.0000
      XXZZ    -367.0997   XYZZ     -10.0301   YYZZ    -126.2654
      XZZZ       0.0000   YZZZ      -0.0000   ZZZZ    -105.1786
 -----------------------------------------------------------------
 Calculating analytic gradient of the SCF energy
 Gradient of SCF Energy
            1           2           3           4           5           6
    1   0.0432389   0.0831928  -0.1137407  -0.0327357   0.2178219  -0.1977773
    2   0.1882029   0.1693186  -0.1857937  -0.1732556  -0.0468241   0.0483519
    3  -0.0000000   0.0000000  -0.0000000   0.0000000  -0.0000000  -0.0000000
 Max gradient component =       2.178E-01
 RMS gradient           =       1.161E-01
 Gradient time:  CPU 17.87 s  wall 4.58 s
 Geometry Optimization Parameters
   NAtoms,    NIC,     NZ,  NCons,   NDum,   NFix, NCnnct, MaxDiis
        6      37       0       0       0       0       0       0

 Cartesian Hessian Update
 Hessian Updated using BFGS Update


** GEOMETRY OPTIMIZATION IN DELOCALIZED INTERNAL COORDINATES **
   Searching for a Minimum

   Optimization Cycle:   7

                       Coordinates (Angstroms)
     ATOM                X               Y               Z
      1  Cl        1.2713398347   -1.6922758053    0.0000000000
      2  Br       -2.6220105739   -0.7346568316    0.0000000000
      3  I         2.1458159126    0.6278631308    0.0000000000
      4  Cl       -1.9115532668    1.5573986298    0.0000000000
      5  C         0.5142818454   -0.2831496221    0.0000000000
      6  C        -1.1605866333    0.1496102832    0.0000000000
   Point Group: cs    Number of degrees of freedom:     9


   Energy is -10490.021094811

 Hessian Updated using BFGS Update

  9 Hessian modes will be used to form the next step
  Hessian Eigenvalues:
     0.050772    0.249882    0.250114    0.302177    0.310773    0.570803
     0.925418    1.029982    1.145191

 Minimum Search - Taking Simple RFO Step
 Searching for Lamda that Minimizes Along All modes
 Value Taken    Lamda =  -0.22823170
 Calculated Step too Large.  Step scaled by  0.351592
 Step Taken.  Stepsize is  0.300000

                             Maximum     Tolerance    Cnvgd?
         Gradient           0.195834      0.000300      NO
         Displacement       0.215069      0.001200      NO
         Energy change     -0.088049      0.000001      NO


 New Cartesian Coordinates Obtained by Inverse Iteration

 Displacement from previous Coordinates is:  0.308801
 ----------------------------------------------------------------
             Standard Nuclear Orientation (Angstroms)
    I     Atom           X                Y                Z
 ----------------------------------------------------------------
    1      Cl      1.1970095011    -1.7040291415     0.0000000000
    2      Br     -2.5742215310    -0.7772354883     0.0000000000
    3      I       2.1020893443     0.6735401364     0.0000000000
    4      Cl     -1.8386468640     1.5673245954     0.0000000000
    5      C       0.4536849755    -0.2679904957     0.0000000000
    6      C      -1.1026283073     0.1331801787     0.0000000000
 ----------------------------------------------------------------
 Molecular Point Group                 Cs    NOp =  2
 Largest Abelian Subgroup              Cs    NOp =  2
 Nuclear Repulsion Energy =  1105.6490145971 hartrees
 There are       67 alpha and       67 beta electrons
 Applying Cartesian multipole field
    Component          Value
    ---------          -----
     (2,0,0)        1.00000E-11
     (0,2,0)        2.00000E-11
     (0,0,2)       -3.00000E-11
 Nucleus-field energy     =     0.0000000296 hartrees
 Requested basis set is 6-311++G(d,p)
 There are 81 shells and 214 basis functions
 A cutoff of  1.0D-11 yielded   2448 shell pairs
 There are     18695 function pairs (     20806 Cartesian)
 Smallest overlap matrix eigenvalue = 2.78E-05
 Guess MOs from SCF MO coefficient file

 -----------------------------------------------------------------------
  General SCF calculation program by
  Eric Jon Sundstrom, Paul Horn, Yuezhi Mao, Dmitri Zuev, Alec White,
  David Stuck, Shaama M.S., Shane Yost, Joonho Lee, David Small,
  Daniel Levine, Susi Lehtola, Hugh Burton, Evgeny Epifanovsky
 -----------------------------------------------------------------------
 Exchange:     0.2000 Hartree-Fock + 0.0800 Slater + 0.7200 B88
 Correlation:  0.1900 VWN1RPA + 0.8100 LYP
 Using SG-1 standard quadrature grid
 using 4 threads for integral computing
 -------------------------------------------------------
 OpenMP Integral computing Module                
 Release: version 2.0, May 2017, Q-Chem Inc. Pleasanton 
 -------------------------------------------------------
 -------------------------------------------------------
 OpenMP BLAS3 based DFT computing Module                
 Release: version 1.0, May 2013, Q-Chem Inc. Pittsburgh 
 -------------------------------------------------------
 A restricted SCF calculation will be
 performed using DIIS
 SCF converges when DIIS error is below 1.0e-08
 ---------------------------------------
  Cycle       Energy         DIIS error
 ---------------------------------------
    1  -10490.0915830853      1.02e-03  
    2  -10490.0967611750      2.29e-04  
    3  -10490.0965247912      2.96e-04  
    4  -10490.0969245056      1.49e-04  
    5  -10490.0970515777      4.12e-05  
    6  -10490.0970606263      1.24e-05  
    7  -10490.0970615166      2.04e-06  
    8  -10490.0970615397      5.35e-07  
    9  -10490.0970615412      1.76e-07  
   10  -10490.0970615414      2.95e-08  
   11  -10490.0970615414      8.95e-09  Convergence criterion met
 ---------------------------------------
 SCF time:   CPU 55.32s  wall 15.00s 
 SCF   energy in the final basis set =   -10490.0970615414
 Total energy in the final basis set =   -10490.0970615414

 --------------------------------------------------------------
             Orbital Energies (a.u.) and Symmetries
 --------------------------------------------------------------

 Alpha MOs, Restricted
 -- Occupied --                  
******* -482.86 -176.32 -165.72 -165.72 -165.72 -101.59 -101.59
  1 A'    2 A'    3 A'    4 A'    1 A"    5 A'    6 A'    7 A'                 
-62.515 -56.335 -56.332 -56.331 -35.817 -31.310 -31.304 -31.304
  8 A'    9 A'    2 A"   10 A'   11 A'   12 A'    3 A"   13 A'                 
-22.960 -22.959 -22.958 -22.955 -22.955 -10.317 -10.301  -9.507
 14 A'    4 A"   15 A'   16 A'    5 A"   17 A'   18 A'   19 A'                 
 -9.506  -8.726  -7.271  -7.270  -7.261  -7.260  -7.260  -7.259
 20 A'   21 A'   22 A'   23 A'    6 A"   24 A'    7 A"   25 A'                 
 -6.558  -6.545  -6.543  -6.369  -4.782  -4.767  -4.766  -2.669
 26 A'    8 A"   27 A'   28 A'   29 A'    9 A"   30 A'   31 A'                 
 -2.665  -2.664  -2.654  -2.654  -2.050  -2.044  -2.043  -2.030
 10 A"   32 A'   33 A'   11 A"   34 A'   12 A"   35 A'   36 A'                 
 -2.030  -0.989  -0.965  -0.826  -0.737  -0.665  -0.576  -0.520
 13 A"   37 A'   38 A'   39 A'   40 A'   41 A'   42 A'   43 A'                 
 -0.477  -0.456  -0.432  -0.421  -0.404  -0.364  -0.326  -0.298
 44 A'   14 A"   45 A'   15 A"   46 A'   47 A'   16 A"   17 A"                 
 -0.275  -0.243  -0.230
 48 A'   49 A'   18 A"                                                         
 -- Virtual --                   
 -0.088  -0.044  -0.013  -0.005   0.002   0.032   0.044   0.046
 19 A"   50 A'   51 A'   52 A'   53 A'   54 A'   20 A"   55 A'                 
  0.051   0.060   0.065   0.077   0.083   0.084   0.096   0.113
 56 A'   57 A'   58 A'   21 A"   22 A"   59 A'   60 A'   61 A'                 
  0.115   0.120   0.132   0.146   0.150   0.156   0.185   0.193
 23 A"   62 A'   63 A'   64 A'   24 A"   65 A'   66 A'   67 A'                 
  0.197   0.206   0.247   0.270   0.301   0.370   0.370   0.381
 68 A'   69 A'   25 A"   70 A'   71 A'   72 A'   26 A"   73 A'                 
  0.400   0.404   0.418   0.425   0.436   0.441   0.451   0.459
 74 A'   27 A"   75 A'   28 A"   29 A"   76 A'   77 A'   30 A"                 
  0.463   0.470   0.484   0.514   0.522   0.528   0.556   0.560
 78 A'   79 A'   80 A'   81 A'   31 A"   32 A"   33 A"   82 A'                 
  0.574   0.605   0.610   0.655   0.720   0.731   0.731   0.759
 83 A'   84 A'   34 A"   85 A'   86 A'   87 A'   35 A"   88 A'                 
  0.808   0.831   0.839   0.863   0.897   0.902   0.930   0.964
 89 A'   36 A"   37 A"   90 A'   91 A'   38 A"   92 A'   93 A'                 
  0.967   1.056   1.106   1.164   1.188   1.227   1.253   1.335
 94 A'   95 A'   96 A'   97 A'   98 A'   99 A'   39 A"   40 A"                 
  1.365   1.416   1.470   1.539   1.541   1.646   1.696   1.756
 41 A"  100 A'  101 A'  102 A'   42 A"  103 A'  104 A'   43 A"                 
  1.779   1.991   2.019   2.062   2.122   2.219   2.233   2.241
105 A'   44 A"  106 A'  107 A'  108 A'  109 A'   45 A"   46 A"                 
  2.299   2.342   2.438   2.541   2.619   2.766   2.828   2.936
110 A'  111 A'  112 A'  113 A'   47 A"   48 A"  114 A'  115 A'                 
  3.027   3.635   3.955   3.980   4.007   4.014   4.033   4.076
116 A'  117 A'   49 A"   50 A"  118 A'   51 A"  119 A'   52 A"                 
  4.113   4.180   4.242   4.320   4.479   6.005   6.074   6.162
120 A'  121 A'  122 A'  123 A'  124 A'   53 A"  125 A'  126 A'                 
  6.739   7.533   7.587   7.661   9.767   9.781  23.339  23.433
127 A'   54 A"  128 A'  129 A'  130 A'  131 A'  132 A'  133 A'                 
 25.780  25.823  25.942  25.996  26.265  26.480  27.909  28.344
 55 A"   56 A"  134 A'  135 A'  136 A'  137 A'  138 A'   57 A"                 
 28.396  28.429  28.526  28.551  28.555  28.606  28.703  47.991
139 A'  140 A'   58 A"  141 A'   59 A"  142 A'  143 A'  144 A'                 
127.887 127.927 127.975 151.698 215.769 215.776 289.736 289.788
 60 A"  145 A'  146 A'  147 A'  148 A'  149 A'   61 A"  150 A'                 
289.8941020.8091901.864
151 A'  152 A'  153 A'                                                         

 Beta MOs, Restricted
 -- Occupied --                  
******* -482.86 -176.32 -165.72 -165.72 -165.72 -101.59 -101.59
  1 A'    2 A'    3 A'    4 A'    1 A"    5 A'    6 A'    7 A'                 
-62.515 -56.335 -56.332 -56.331 -35.817 -31.310 -31.304 -31.304
  8 A'    9 A'    2 A"   10 A'   11 A'   12 A'    3 A"   13 A'                 
-22.960 -22.959 -22.958 -22.955 -22.955 -10.317 -10.301  -9.507
 14 A'    4 A"   15 A'   16 A'    5 A"   17 A'   18 A'   19 A'                 
 -9.506  -8.726  -7.271  -7.270  -7.261  -7.260  -7.260  -7.259
 20 A'   21 A'   22 A'   23 A'    6 A"   24 A'    7 A"   25 A'                 
 -6.558  -6.545  -6.543  -6.369  -4.782  -4.767  -4.766  -2.669
 26 A'    8 A"   27 A'   28 A'   29 A'    9 A"   30 A'   31 A'                 
 -2.665  -2.664  -2.654  -2.654  -2.050  -2.044  -2.043  -2.030
 10 A"   32 A'   33 A'   11 A"   34 A'   12 A"   35 A'   36 A'                 
 -2.030  -0.989  -0.965  -0.826  -0.737  -0.665  -0.576  -0.520
 13 A"   37 A'   38 A'   39 A'   40 A'   41 A'   42 A'   43 A'                 
 -0.477  -0.456  -0.432  -0.421  -0.404  -0.364  -0.326  -0.298
 44 A'   14 A"   45 A'   15 A"   46 A'   47 A'   16 A"   17 A"                 
 -0.275  -0.243  -0.230
 48 A'   49 A'   18 A"                                                         
 -- Virtual --                   
 -0.088  -0.044  -0.013  -0.005   0.002   0.032   0.044   0.046
 19 A"   50 A'   51 A'   52 A'   53 A'   54 A'   20 A"   55 A'                 
  0.051   0.060   0.065   0.077   0.083   0.084   0.096   0.113
 56 A'   57 A'   58 A'   21 A"   22 A"   59 A'   60 A'   61 A'                 
  0.115   0.120   0.132   0.146   0.150   0.156   0.185   0.193
 23 A"   62 A'   63 A'   64 A'   24 A"   65 A'   66 A'   67 A'                 
  0.197   0.206   0.247   0.270   0.301   0.370   0.370   0.381
 68 A'   69 A'   25 A"   70 A'   71 A'   72 A'   26 A"   73 A'                 
  0.400   0.404   0.418   0.425   0.436   0.441   0.451   0.459
 74 A'   27 A"   75 A'   28 A"   29 A"   76 A'   77 A'   30 A"                 
  0.463   0.470   0.484   0.514   0.522   0.528   0.556   0.560
 78 A'   79 A'   80 A'   81 A'   31 A"   32 A"   33 A"   82 A'                 
  0.574   0.605   0.610   0.655   0.720   0.731   0.731   0.759
 83 A'   84 A'   34 A"   85 A'   86 A'   87 A'   35 A"   88 A'                 
  0.808   0.831   0.839   0.863   0.897   0.902   0.930   0.964
 89 A'   36 A"   37 A"   90 A'   91 A'   38 A"   92 A'   93 A'                 
  0.967   1.056   1.106   1.164   1.188   1.227   1.253   1.335
 94 A'   95 A'   96 A'   97 A'   98 A'   99 A'   39 A"   40 A"                 
  1.365   1.416   1.470   1.539   1.541   1.646   1.696   1.756
 41 A"  100 A'  101 A'  102 A'   42 A"  103 A'  104 A'   43 A"                 
  1.779   1.991   2.019   2.062   2.122   2.219   2.233   2.241
105 A'   44 A"  106 A'  107 A'  108 A'  109 A'   45 A"   46 A"                 
  2.299   2.342   2.438   2.541   2.619   2.766   2.828   2.936
110 A'  111 A'  112 A'  113 A'   47 A"   48 A"  114 A'  115 A'                 
  3.027   3.635   3.955   3.980   4.007   4.014   4.033   4.076
116 A'  117 A'   49 A"   50 A"  118 A'   51 A"  119 A'   52 A"                 
  4.113   4.180   4.242   4.320   4.479   6.005   6.074   6.162
120 A'  121 A'  122 A'  123 A'  124 A'   53 A"  125 A'  126 A'                 
  6.739   7.533   7.587   7.661   9.767   9.781  23.339  23.433
127 A'   54 A"  128 A'  129 A'  130 A'  131 A'  132 A'  133 A'                 
 25.780  25.823  25.942  25.996  26.265  26.480  27.909  28.344
 55 A"   56 A"  134 A'  135 A'  136 A'  137 A'  138 A'   57 A"                 
 28.396  28.429  28.526  28.551  28.555  28.606  28.703  47.991
139 A'  140 A'   58 A"  141 A'   59 A"  142 A'  143 A'  144 A'                 
127.887 127.927 127.975 151.698 215.769 215.776 289.736 289.788
 60 A"  145 A'  146 A'  147 A'  148 A'  149 A'   61 A"  150 A'                 
289.8941020.8091901.864
151 A'  152 A'  153 A'                                                         
 --------------------------------------------------------------

          Ground-State Mulliken Net Atomic Charges

     Atom                 Charge (a.u.)
  ----------------------------------------
      1 Cl                    0.489741
      2 Br                   -0.141815
      3 I                     0.147076
      4 Cl                    0.345585
      5 C                    -0.483016
      6 C                    -0.357572
  ----------------------------------------
  Sum of atomic charges =     0.000000

 -----------------------------------------------------------------
                    Cartesian Multipole Moments
 -----------------------------------------------------------------
    Charge (ESU x 10^10)
                 0.0000
    Dipole Moment (Debye)
         X      -0.0364      Y      -0.1627      Z       0.0000
       Tot       0.1667
    Quadrupole Moments (Debye-Ang)
        XX     -76.3437     XY      -1.4418     YY     -84.4416
        XZ      -0.0000     YZ       0.0000     ZZ     -83.6600
    Octopole Moments (Debye-Ang^2)
       XXX      -3.6341    XXY      -0.9157    XYY      -0.4604
       YYY      -8.4495    XXZ       0.0000    XYZ      -0.0000
       YYZ      -0.0000    XZZ      -1.3268    YZZ      -2.7226
       ZZZ       0.0000
    Hexadecapole Moments (Debye-Ang^3)
      XXXX   -1839.1942   XXXY     -17.6343   XXYY    -411.4509
      XYYY     -66.3305   YYYY    -654.9041   XXXZ       0.0000
      XXYZ       0.0000   XYYZ       0.0000   YYYZ       0.0000
      XXZZ    -351.1571   XYZZ     -15.8005   YYZZ    -129.9577
      XZZZ       0.0000   YZZZ       0.0000   ZZZZ    -105.0304
 -----------------------------------------------------------------
 Calculating analytic gradient of the SCF energy
 Gradient of SCF Energy
            1           2           3           4           5           6
    1   0.0385613   0.0681862  -0.0915397  -0.0294036   0.1929847  -0.1787890
    2   0.1579769   0.1425592  -0.1554347  -0.1453366  -0.0438884   0.0441236
    3  -0.0000000  -0.0000000  -0.0000000   0.0000000   0.0000000   0.0000000
 Max gradient component =       1.930E-01
 RMS gradient           =       9.973E-02
 Gradient time:  CPU 17.83 s  wall 4.57 s
 Geometry Optimization Parameters
   NAtoms,    NIC,     NZ,  NCons,   NDum,   NFix, NCnnct, MaxDiis
        6      37       0       0       0       0       0       0

 Cartesian Hessian Update
 Hessian Updated using BFGS Update


** GEOMETRY OPTIMIZATION IN DELOCALIZED INTERNAL COORDINATES **
   Searching for a Minimum

   Optimization Cycle:   8

                       Coordinates (Angstroms)
     ATOM                X               Y               Z
      1  Cl        1.1970095011   -1.7040291415    0.0000000000
      2  Br       -2.5742215310   -0.7772354883    0.0000000000
      3  I         2.1020893443    0.6735401364    0.0000000000
      4  Cl       -1.8386468640    1.5673245954    0.0000000000
      5  C         0.4536849755   -0.2679904957    0.0000000000
      6  C        -1.1026283073    0.1331801787    0.0000000000
   Point Group: cs    Number of degrees of freedom:     9


   Energy is -10490.097061541

 Hessian Updated using BFGS Update

  9 Hessian modes will be used to form the next step
  Hessian Eigenvalues:
     0.069814    0.249690    0.250134    0.267150    0.310804    0.556414
     0.925457    1.029979    1.145918

 Minimum Search - Taking Simple RFO Step
 Searching for Lamda that Minimizes Along All modes
 Value Taken    Lamda =  -0.19214189
 Calculated Step too Large.  Step scaled by  0.368503
 Step Taken.  Stepsize is  0.300000

                             Maximum     Tolerance    Cnvgd?
         Gradient           0.171783      0.000300      NO
         Displacement       0.212912      0.001200      NO
         Energy change     -0.075967      0.000001      NO


 New Cartesian Coordinates Obtained by Inverse Iteration

 Displacement from previous Coordinates is:  0.316935
 ----------------------------------------------------------------
             Standard Nuclear Orientation (Angstroms)
    I     Atom           X                Y                Z
 ----------------------------------------------------------------
    1      Cl      1.1204136150    -1.7155442176     0.0000000000
    2      Br     -2.5229167935    -0.8201440613     0.0000000000
    3      I       2.0547424923     0.7192078124     0.0000000000
    4      Cl     -1.7643509315     1.5767751274     0.0000000000
    5      C       0.3926744124    -0.2529484774     0.0000000000
    6      C      -1.0432756761     0.1174436014     0.0000000000
 ----------------------------------------------------------------
 Molecular Point Group                 Cs    NOp =  2
 Largest Abelian Subgroup              Cs    NOp =  2
 Nuclear Repulsion Energy =  1110.7226455854 hartrees
 There are       67 alpha and       67 beta electrons
 Applying Cartesian multipole field
    Component          Value
    ---------          -----
     (2,0,0)        1.00000E-11
     (0,2,0)        2.00000E-11
     (0,0,2)       -3.00000E-11
 Nucleus-field energy     =     0.0000000291 hartrees
 Requested basis set is 6-311++G(d,p)
 There are 81 shells and 214 basis functions
 A cutoff of  1.0D-11 yielded   2470 shell pairs
 There are     18832 function pairs (     20970 Cartesian)
 Smallest overlap matrix eigenvalue = 1.84E-05
 Guess MOs from SCF MO coefficient file

 -----------------------------------------------------------------------
  General SCF calculation program by
  Eric Jon Sundstrom, Paul Horn, Yuezhi Mao, Dmitri Zuev, Alec White,
  David Stuck, Shaama M.S., Shane Yost, Joonho Lee, David Small,
  Daniel Levine, Susi Lehtola, Hugh Burton, Evgeny Epifanovsky
 -----------------------------------------------------------------------
 Exchange:     0.2000 Hartree-Fock + 0.0800 Slater + 0.7200 B88
 Correlation:  0.1900 VWN1RPA + 0.8100 LYP
 Using SG-1 standard quadrature grid
 using 4 threads for integral computing
 -------------------------------------------------------
 OpenMP Integral computing Module                
 Release: version 2.0, May 2017, Q-Chem Inc. Pleasanton 
 -------------------------------------------------------
 -------------------------------------------------------
 OpenMP BLAS3 based DFT computing Module                
 Release: version 1.0, May 2013, Q-Chem Inc. Pittsburgh 
 -------------------------------------------------------
 A restricted SCF calculation will be
 performed using DIIS
 SCF converges when DIIS error is below 1.0e-08
 ---------------------------------------
  Cycle       Energy         DIIS error
 ---------------------------------------
    1  -10490.1545639906      1.21e-03  
    2  -10490.1609225542      3.06e-04  
    3  -10490.1604816788      4.08e-04  
    4  -10490.1613985293      9.16e-05  
    5  -10490.1614426686      2.29e-05  
    6  -10490.1614444263      1.49e-05  
    7  -10490.1614457253      2.29e-06  
    8  -10490.1614457554      4.94e-07  
    9  -10490.1614457566      1.41e-07  
   10  -10490.1614457566      2.55e-08  
   11  -10490.1614457568      6.44e-09  Convergence criterion met
 ---------------------------------------
 SCF time:   CPU 56.02s  wall 15.00s 
 SCF   energy in the final basis set =   -10490.1614457568
 Total energy in the final basis set =   -10490.1614457568

 --------------------------------------------------------------
             Orbital Energies (a.u.) and Symmetries
 --------------------------------------------------------------

 Alpha MOs, Restricted
 -- Occupied --                  
******* -482.86 -176.32 -165.72 -165.72 -165.72 -101.59 -101.59
  1 A'    2 A'    3 A'    4 A'    1 A"    5 A'    6 A'    7 A'                 
-62.514 -56.334 -56.331 -56.330 -35.817 -31.310 -31.304 -31.304
  8 A'    9 A'    2 A"   10 A'   11 A'   12 A'    3 A"   13 A'                 
-22.960 -22.959 -22.959 -22.955 -22.955 -10.312 -10.298  -9.505
 14 A'    4 A"   15 A'   16 A'    5 A"   17 A'   18 A'   19 A'                 
 -9.504  -8.725  -7.269  -7.269  -7.259  -7.258  -7.258  -7.257
 20 A'   21 A'   22 A'   23 A'    6 A"    7 A"   24 A'   25 A'                 
 -6.557  -6.543  -6.542  -6.369  -4.782  -4.766  -4.766  -2.668
 26 A'    8 A"   27 A'   28 A'   29 A'    9 A"   30 A'   31 A'                 
 -2.664  -2.663  -2.653  -2.652  -2.049  -2.044  -2.043  -2.029
 10 A"   32 A'   33 A'   11 A"   34 A'   12 A"   35 A'   36 A'                 
 -2.029  -0.981  -0.953  -0.826  -0.745  -0.682  -0.572  -0.522
 13 A"   37 A'   38 A'   39 A'   40 A'   41 A'   42 A'   43 A'                 
 -0.481  -0.457  -0.427  -0.412  -0.394  -0.365  -0.327  -0.300
 44 A'   14 A"   45 A'   15 A"   46 A'   47 A'   16 A"   17 A"                 
 -0.281  -0.249  -0.241
 48 A'   49 A'   18 A"                                                         
 -- Virtual --                   
 -0.074  -0.045  -0.012  -0.009   0.000   0.032   0.045   0.046
 19 A"   50 A'   51 A'   52 A'   53 A'   54 A'   20 A"   55 A'                 
  0.052   0.060   0.069   0.078   0.083   0.091   0.103   0.115
 56 A'   57 A'   58 A'   21 A"   22 A"   59 A'   60 A'   61 A'                 
  0.117   0.123   0.131   0.149   0.155   0.157   0.183   0.196
 23 A"   62 A'   63 A'   24 A"   64 A'   65 A'   66 A'   67 A'                 
  0.205   0.214   0.248   0.274   0.302   0.369   0.372   0.379
 68 A'   69 A'   25 A"   70 A'   71 A'   72 A'   26 A"   73 A'                 
  0.404   0.405   0.419   0.422   0.438   0.443   0.458   0.460
 74 A'   27 A"   75 A'   28 A"   29 A"   76 A'   77 A'   78 A'                 
  0.464   0.471   0.489   0.514   0.522   0.528   0.559   0.565
 30 A"   79 A'   80 A'   81 A'   31 A"   32 A"   33 A"   82 A'                 
  0.590   0.611   0.624   0.658   0.717   0.726   0.738   0.764
 83 A'   34 A"   84 A'   85 A'   86 A'   87 A'   35 A"   88 A'                 
  0.813   0.832   0.838   0.878   0.889   0.913   0.924   0.964
 89 A'   36 A"   37 A"   90 A'   91 A'   38 A"   92 A'   93 A'                 
  0.984   1.042   1.115   1.157   1.187   1.245   1.248   1.328
 94 A'   95 A'   96 A'   97 A'   98 A'   39 A"   99 A'   40 A"                 
  1.343   1.413   1.470   1.531   1.564   1.665   1.727   1.814
 41 A"  100 A'  101 A'  102 A'   42 A"  103 A'  104 A'  105 A'                 
  1.814   1.996   2.033   2.086   2.146   2.237   2.245   2.247
 43 A"   44 A"  106 A'  107 A'  108 A'   45 A"   46 A"  109 A'                 
  2.316   2.365   2.451   2.543   2.621   2.798   2.865   2.983
110 A'  111 A'  112 A'  113 A'   47 A"   48 A"  114 A'  115 A'                 
  3.071   3.639   3.954   3.981   4.002   4.015   4.028   4.077
116 A'  117 A'   49 A"   50 A"  118 A'   51 A"  119 A'   52 A"                 
  4.107   4.188   4.242   4.327   4.481   6.006   6.072   6.158
120 A'  121 A'  122 A'  123 A'  124 A'   53 A"  125 A'  126 A'                 
  6.733   7.535   7.589   7.665   9.757   9.788  23.312  23.621
127 A'   54 A"  128 A'  129 A'  130 A'  131 A'  132 A'  133 A'                 
 25.780  25.827  25.948  26.009  26.287  26.503  27.906  28.345
 55 A"   56 A"  134 A'  135 A'  136 A'  137 A'  138 A'   57 A"                 
 28.394  28.427  28.525  28.548  28.555  28.604  28.705  47.985
139 A'  140 A'   58 A"  141 A'   59 A"  142 A'  143 A'  144 A'                 
127.887 127.925 127.972 151.696 215.755 215.780 289.737 289.791
 60 A"  145 A'  146 A'  147 A'  148 A'  149 A'   61 A"  150 A'                 
289.8981020.8011901.862
151 A'  152 A'  153 A'                                                         

 Beta MOs, Restricted
 -- Occupied --                  
******* -482.86 -176.32 -165.72 -165.72 -165.72 -101.59 -101.59
  1 A'    2 A'    3 A'    4 A'    1 A"    5 A'    6 A'    7 A'                 
-62.514 -56.334 -56.331 -56.330 -35.817 -31.310 -31.304 -31.304
  8 A'    9 A'    2 A"   10 A'   11 A'   12 A'    3 A"   13 A'                 
-22.960 -22.959 -22.959 -22.955 -22.955 -10.312 -10.298  -9.505
 14 A'    4 A"   15 A'   16 A'    5 A"   17 A'   18 A'   19 A'                 
 -9.504  -8.725  -7.269  -7.269  -7.259  -7.258  -7.258  -7.257
 20 A'   21 A'   22 A'   23 A'    6 A"    7 A"   24 A'   25 A'                 
 -6.557  -6.543  -6.542  -6.369  -4.782  -4.766  -4.766  -2.668
 26 A'    8 A"   27 A'   28 A'   29 A'    9 A"   30 A'   31 A'                 
 -2.664  -2.663  -2.653  -2.652  -2.049  -2.044  -2.043  -2.029
 10 A"   32 A'   33 A'   11 A"   34 A'   12 A"   35 A'   36 A'                 
 -2.029  -0.981  -0.953  -0.826  -0.745  -0.682  -0.572  -0.522
 13 A"   37 A'   38 A'   39 A'   40 A'   41 A'   42 A'   43 A'                 
 -0.481  -0.457  -0.427  -0.412  -0.394  -0.365  -0.327  -0.300
 44 A'   14 A"   45 A'   15 A"   46 A'   47 A'   16 A"   17 A"                 
 -0.281  -0.249  -0.241
 48 A'   49 A'   18 A"                                                         
 -- Virtual --                   
 -0.074  -0.045  -0.012  -0.009   0.000   0.032   0.045   0.046
 19 A"   50 A'   51 A'   52 A'   53 A'   54 A'   20 A"   55 A'                 
  0.052   0.060   0.069   0.078   0.083   0.091   0.103   0.115
 56 A'   57 A'   58 A'   21 A"   22 A"   59 A'   60 A'   61 A'                 
  0.117   0.123   0.131   0.149   0.155   0.157   0.183   0.196
 23 A"   62 A'   63 A'   24 A"   64 A'   65 A'   66 A'   67 A'                 
  0.205   0.214   0.248   0.274   0.302   0.369   0.372   0.379
 68 A'   69 A'   25 A"   70 A'   71 A'   72 A'   26 A"   73 A'                 
  0.404   0.405   0.419   0.422   0.438   0.443   0.458   0.460
 74 A'   27 A"   75 A'   28 A"   29 A"   76 A'   77 A'   78 A'                 
  0.464   0.471   0.489   0.514   0.522   0.528   0.559   0.565
 30 A"   79 A'   80 A'   81 A'   31 A"   32 A"   33 A"   82 A'                 
  0.590   0.611   0.624   0.658   0.717   0.726   0.738   0.764
 83 A'   34 A"   84 A'   85 A'   86 A'   87 A'   35 A"   88 A'                 
  0.813   0.832   0.838   0.878   0.889   0.913   0.924   0.964
 89 A'   36 A"   37 A"   90 A'   91 A'   38 A"   92 A'   93 A'                 
  0.984   1.042   1.115   1.157   1.187   1.245   1.248   1.328
 94 A'   95 A'   96 A'   97 A'   98 A'   39 A"   99 A'   40 A"                 
  1.343   1.413   1.470   1.531   1.564   1.665   1.727   1.814
 41 A"  100 A'  101 A'  102 A'   42 A"  103 A'  104 A'  105 A'                 
  1.814   1.996   2.033   2.086   2.146   2.237   2.245   2.247
 43 A"   44 A"  106 A'  107 A'  108 A'   45 A"   46 A"  109 A'                 
  2.316   2.365   2.451   2.543   2.621   2.798   2.865   2.983
110 A'  111 A'  112 A'  113 A'   47 A"   48 A"  114 A'  115 A'                 
  3.071   3.639   3.954   3.981   4.002   4.015   4.028   4.077
116 A'  117 A'   49 A"   50 A"  118 A'   51 A"  119 A'   52 A"                 
  4.107   4.188   4.242   4.327   4.481   6.006   6.072   6.158
120 A'  121 A'  122 A'  123 A'  124 A'   53 A"  125 A'  126 A'                 
  6.733   7.535   7.589   7.665   9.757   9.788  23.312  23.621
127 A'   54 A"  128 A'  129 A'  130 A'  131 A'  132 A'  133 A'                 
 25.780  25.827  25.948  26.009  26.287  26.503  27.906  28.345
 55 A"   56 A"  134 A'  135 A'  136 A'  137 A'  138 A'   57 A"                 
 28.394  28.427  28.525  28.548  28.555  28.604  28.705  47.985
139 A'  140 A'   58 A"  141 A'   59 A"  142 A'  143 A'  144 A'                 
127.887 127.925 127.972 151.696 215.755 215.780 289.737 289.791
 60 A"  145 A'  146 A'  147 A'  148 A'  149 A'   61 A"  150 A'                 
289.8981020.8011901.862
151 A'  152 A'  153 A'                                                         
 --------------------------------------------------------------

          Ground-State Mulliken Net Atomic Charges

     Atom                 Charge (a.u.)
  ----------------------------------------
      1 Cl                    0.477851
      2 Br                   -0.145242
      3 I                     0.155137
      4 Cl                    0.348755
      5 C                    -0.496687
      6 C                    -0.339813
  ----------------------------------------
  Sum of atomic charges =     0.000000

 -----------------------------------------------------------------
                    Cartesian Multipole Moments
 -----------------------------------------------------------------
    Charge (ESU x 10^10)
                 0.0000
    Dipole Moment (Debye)
         X       0.0335      Y      -0.1019      Z       0.0000
       Tot       0.1073
    Quadrupole Moments (Debye-Ang)
        XX     -76.9056     XY      -0.8164     YY     -84.1360
        XZ      -0.0000     YZ       0.0000     ZZ     -83.6140
    Octopole Moments (Debye-Ang^2)
       XXX      -1.1086    XXY      -1.2269    XYY       0.0358
       YYY      -9.7108    XXZ      -0.0000    XYZ      -0.0000
       YYZ      -0.0000    XZZ      -0.8762    YZZ      -3.1845
       ZZZ      -0.0000
    Hexadecapole Moments (Debye-Ang^3)
      XXXX   -1749.1458   XXXY     -28.8477   XXYY    -397.0454
      XYYY     -82.0372   YYYY    -673.4564   XXXZ      -0.0000
      XXYZ      -0.0000   XYYZ      -0.0000   YYYZ      -0.0000
      XXZZ    -334.8485   XYZZ     -21.4182   YYZZ    -133.8725
      XZZZ      -0.0000   YZZZ      -0.0000   ZZZZ    -104.8371
 -----------------------------------------------------------------
 Calculating analytic gradient of the SCF energy
 Gradient of SCF Energy
            1           2           3           4           5           6
    1   0.0332864   0.0565077  -0.0734469  -0.0252495   0.1476168  -0.1387143
    2   0.1319290   0.1197180  -0.1290442  -0.1217463  -0.0343039   0.0334475
    3   0.0000000  -0.0000000   0.0000000  -0.0000000  -0.0000000   0.0000000
 Max gradient component =       1.476E-01
 RMS gradient           =       8.058E-02
 Gradient time:  CPU 18.21 s  wall 4.66 s
 Geometry Optimization Parameters
   NAtoms,    NIC,     NZ,  NCons,   NDum,   NFix, NCnnct, MaxDiis
        6      37       0       0       0       0       0       0

 Cartesian Hessian Update
 Hessian Updated using BFGS Update


** GEOMETRY OPTIMIZATION IN DELOCALIZED INTERNAL COORDINATES **
   Searching for a Minimum

   Optimization Cycle:   9

                       Coordinates (Angstroms)
     ATOM                X               Y               Z
      1  Cl        1.1204136150   -1.7155442176    0.0000000000
      2  Br       -2.5229167935   -0.8201440613    0.0000000000
      3  I         2.0547424923    0.7192078124    0.0000000000
      4  Cl       -1.7643509315    1.5767751274    0.0000000000
      5  C         0.3926744124   -0.2529484774    0.0000000000
      6  C        -1.0432756761    0.1174436014    0.0000000000
   Point Group: cs    Number of degrees of freedom:     9


   Energy is -10490.161445757

 Hessian Updated using BFGS Update

  9 Hessian modes will be used to form the next step
  Hessian Eigenvalues:
     0.153223    0.201891    0.250141    0.250678    0.310795    0.534376
     0.925533    1.029975    1.146214

 Minimum Search - Taking Simple RFO Step
 Searching for Lamda that Minimizes Along All modes
 Value Taken    Lamda =  -0.13121735
 Calculated Step too Large.  Step scaled by  0.449645
 Step Taken.  Stepsize is  0.300000

                             Maximum     Tolerance    Cnvgd?
         Gradient           0.135667      0.000300      NO
         Displacement       0.194923      0.001200      NO
         Energy change     -0.064384      0.000001      NO


 New Cartesian Coordinates Obtained by Inverse Iteration

 Displacement from previous Coordinates is:  0.290896
 ----------------------------------------------------------------
             Standard Nuclear Orientation (Angstroms)
    I     Atom           X                Y                Z
 ----------------------------------------------------------------
    1      Cl      1.0494497923    -1.7371035653     0.0000000000
    2      Br     -2.4811612997    -0.8680038228     0.0000000000
    3      I       2.0164801940     0.7705514793     0.0000000000
    4      Cl     -1.6961553358     1.5955891126     0.0000000000
    5      C       0.3433753895    -0.2417745040     0.0000000000
    6      C      -0.9947016217     0.1055310850     0.0000000000
 ----------------------------------------------------------------
 Molecular Point Group                 Cs    NOp =  2
 Largest Abelian Subgroup              Cs    NOp =  2
 Nuclear Repulsion Energy =  1111.6622012819 hartrees
 There are       67 alpha and       67 beta electrons
 Applying Cartesian multipole field
    Component          Value
    ---------          -----
     (2,0,0)        1.00000E-11
     (0,2,0)        2.00000E-11
     (0,0,2)       -3.00000E-11
 Nucleus-field energy     =     0.0000000290 hartrees
 Requested basis set is 6-311++G(d,p)
 There are 81 shells and 214 basis functions
 A cutoff of  1.0D-11 yielded   2484 shell pairs
 There are     18910 function pairs (     21072 Cartesian)
 Smallest overlap matrix eigenvalue = 1.33E-05
 Guess MOs from SCF MO coefficient file

 -----------------------------------------------------------------------
  General SCF calculation program by
  Eric Jon Sundstrom, Paul Horn, Yuezhi Mao, Dmitri Zuev, Alec White,
  David Stuck, Shaama M.S., Shane Yost, Joonho Lee, David Small,
  Daniel Levine, Susi Lehtola, Hugh Burton, Evgeny Epifanovsky
 -----------------------------------------------------------------------
 Exchange:     0.2000 Hartree-Fock + 0.0800 Slater + 0.7200 B88
 Correlation:  0.1900 VWN1RPA + 0.8100 LYP
 Using SG-1 standard quadrature grid
 using 4 threads for integral computing
 -------------------------------------------------------
 OpenMP Integral computing Module                
 Release: version 2.0, May 2017, Q-Chem Inc. Pleasanton 
 -------------------------------------------------------
 -------------------------------------------------------
 OpenMP BLAS3 based DFT computing Module                
 Release: version 1.0, May 2013, Q-Chem Inc. Pittsburgh 
 -------------------------------------------------------
 A restricted SCF calculation will be
 performed using DIIS
 SCF converges when DIIS error is below 1.0e-08
 ---------------------------------------
  Cycle       Energy         DIIS error
 ---------------------------------------
    1  -10490.2040739230      1.23e-03  
    2  -10490.2106527577      2.93e-04  
    3  -10490.2104011867      3.54e-04  
    4  -10490.2110623502      1.01e-04  
    5  -10490.2111188907      1.40e-05  
    6  -10490.2111200030      2.93e-06  
    7  -10490.2111200418      9.32e-07  
    8  -10490.2111200437      7.46e-07  
    9  -10490.2111200468      1.18e-07  
   10  -10490.2111200467      2.95e-08  
   11  -10490.2111200469      5.49e-09  Convergence criterion met
 ---------------------------------------
 SCF time:   CPU 56.55s  wall 15.00s 
 SCF   energy in the final basis set =   -10490.2111200469
 Total energy in the final basis set =   -10490.2111200469

 --------------------------------------------------------------
             Orbital Energies (a.u.) and Symmetries
 --------------------------------------------------------------

 Alpha MOs, Restricted
 -- Occupied --                  
******* -482.86 -176.32 -165.72 -165.72 -165.72 -101.59 -101.58
  1 A'    2 A'    3 A'    4 A'    1 A"    5 A'    6 A'    7 A'                 
-62.513 -56.334 -56.330 -56.330 -35.818 -31.311 -31.305 -31.305
  8 A'    9 A'    2 A"   10 A'   11 A'   12 A'    3 A"   13 A'                 
-22.961 -22.960 -22.960 -22.956 -22.956 -10.307 -10.293  -9.503
 14 A'    4 A"   15 A'   16 A'    5 A"   17 A'   18 A'   19 A'                 
 -9.503  -8.724  -7.268  -7.267  -7.257  -7.257  -7.256  -7.256
 20 A'   21 A'   22 A'   23 A'    6 A"    7 A"   24 A'   25 A'                 
 -6.556  -6.542  -6.541  -6.369  -4.782  -4.767  -4.766  -2.667
 26 A'    8 A"   27 A'   28 A'   29 A'    9 A"   30 A'   31 A'                 
 -2.663  -2.662  -2.651  -2.651  -2.049  -2.044  -2.043  -2.030
 10 A"   32 A'   33 A'   11 A"   34 A'   12 A"   35 A'   36 A'                 
 -2.029  -0.975  -0.940  -0.826  -0.758  -0.692  -0.568  -0.522
 13 A"   37 A'   38 A'   39 A'   40 A'   41 A'   42 A'   43 A'                 
 -0.486  -0.459  -0.421  -0.403  -0.384  -0.364  -0.327  -0.302
 44 A'   14 A"   45 A'   15 A"   46 A'   47 A'   16 A"   17 A"                 
 -0.288  -0.256  -0.251
 48 A'   49 A'   18 A"                                                         
 -- Virtual --                   
 -0.060  -0.053  -0.017  -0.010  -0.000   0.032   0.044   0.046
 19 A"   50 A'   51 A'   52 A'   53 A'   54 A'   55 A'   20 A"                 
  0.053   0.059   0.071   0.078   0.083   0.095   0.108   0.117
 56 A'   57 A'   58 A'   21 A"   22 A"   59 A'   60 A'   61 A'                 
  0.118   0.125   0.131   0.148   0.156   0.165   0.181   0.195
 23 A"   62 A'   63 A'   24 A"   64 A'   65 A'   66 A'   67 A'                 
  0.205   0.234   0.249   0.276   0.303   0.367   0.374   0.379
 68 A'   69 A'   25 A"   70 A'   71 A'   72 A'   26 A"   73 A'                 
  0.405   0.406   0.417   0.419   0.438   0.439   0.456   0.464
 27 A"   74 A'   75 A'   28 A"   76 A'   29 A"   77 A'   78 A'                 
  0.467   0.473   0.496   0.517   0.517   0.533   0.562   0.584
 30 A"   79 A'   80 A'   31 A"   81 A'   32 A"   33 A"   82 A'                 
  0.603   0.613   0.645   0.665   0.714   0.724   0.749   0.775
 83 A'   34 A"   84 A'   85 A'   86 A'   87 A'   35 A"   88 A'                 
  0.812   0.832   0.838   0.874   0.896   0.915   0.922   0.963
 89 A'   36 A"   37 A"   90 A'   91 A'   92 A'   38 A"   93 A'                 
  0.997   1.029   1.115   1.151   1.185   1.245   1.268   1.306
 94 A'   95 A'   96 A'   97 A'   98 A'   39 A"   99 A'   40 A"                 
  1.342   1.408   1.464   1.514   1.585   1.679   1.750   1.854
 41 A"  100 A'  101 A'  102 A'   42 A"  103 A'  104 A'  105 A'                 
  1.863   2.001   2.050   2.112   2.175   2.239   2.249   2.255
 43 A"   44 A"  106 A'  107 A'  108 A'   45 A"   46 A"  109 A'                 
  2.329   2.387   2.467   2.538   2.628   2.823   2.866   3.022
110 A'  111 A'  112 A'  113 A'   47 A"   48 A"  114 A'  115 A'                 
  3.164   3.563   3.952   3.981   3.996   4.015   4.022   4.077
116 A'  117 A'   49 A"   50 A"  118 A'   51 A"  119 A'   52 A"                 
  4.103   4.195   4.242   4.334   4.478   6.007   6.069   6.150
120 A'  121 A'  122 A'  123 A'  124 A'   53 A"  125 A'  126 A'                 
  6.722   7.537   7.592   7.666   9.744   9.790  23.272  23.893
127 A'   54 A"  128 A'  129 A'  130 A'  131 A'  132 A'  133 A'                 
 25.780  25.828  25.953  26.024  26.315  26.508  27.901  28.345
 55 A"   56 A"  134 A'  135 A'  136 A'  137 A'  138 A'   57 A"                 
 28.391  28.422  28.524  28.544  28.554  28.602  28.704  47.976
139 A'  140 A'   58 A"  141 A'   59 A"  142 A'  143 A'  144 A'                 
127.886 127.922 127.966 151.690 215.737 215.782 289.737 289.794
 60 A"  145 A'  146 A'  147 A'  148 A'  149 A'   61 A"  150 A'                 
289.9001020.7891901.856
151 A'  152 A'  153 A'                                                         

 Beta MOs, Restricted
 -- Occupied --                  
******* -482.86 -176.32 -165.72 -165.72 -165.72 -101.59 -101.58
  1 A'    2 A'    3 A'    4 A'    1 A"    5 A'    6 A'    7 A'                 
-62.513 -56.334 -56.330 -56.330 -35.818 -31.311 -31.305 -31.305
  8 A'    9 A'    2 A"   10 A'   11 A'   12 A'    3 A"   13 A'                 
-22.961 -22.960 -22.960 -22.956 -22.956 -10.307 -10.293  -9.503
 14 A'    4 A"   15 A'   16 A'    5 A"   17 A'   18 A'   19 A'                 
 -9.503  -8.724  -7.268  -7.267  -7.257  -7.257  -7.256  -7.256
 20 A'   21 A'   22 A'   23 A'    6 A"    7 A"   24 A'   25 A'                 
 -6.556  -6.542  -6.541  -6.369  -4.782  -4.767  -4.766  -2.667
 26 A'    8 A"   27 A'   28 A'   29 A'    9 A"   30 A'   31 A'                 
 -2.663  -2.662  -2.651  -2.651  -2.049  -2.044  -2.043  -2.030
 10 A"   32 A'   33 A'   11 A"   34 A'   12 A"   35 A'   36 A'                 
 -2.029  -0.975  -0.940  -0.826  -0.758  -0.692  -0.568  -0.522
 13 A"   37 A'   38 A'   39 A'   40 A'   41 A'   42 A'   43 A'                 
 -0.486  -0.459  -0.421  -0.403  -0.384  -0.364  -0.327  -0.302
 44 A'   14 A"   45 A'   15 A"   46 A'   47 A'   16 A"   17 A"                 
 -0.288  -0.256  -0.251
 48 A'   49 A'   18 A"                                                         
 -- Virtual --                   
 -0.060  -0.053  -0.017  -0.010  -0.000   0.032   0.044   0.046
 19 A"   50 A'   51 A'   52 A'   53 A'   54 A'   55 A'   20 A"                 
  0.053   0.059   0.071   0.078   0.083   0.095   0.108   0.117
 56 A'   57 A'   58 A'   21 A"   22 A"   59 A'   60 A'   61 A'                 
  0.118   0.125   0.131   0.148   0.156   0.165   0.181   0.195
 23 A"   62 A'   63 A'   24 A"   64 A'   65 A'   66 A'   67 A'                 
  0.205   0.234   0.249   0.276   0.303   0.367   0.374   0.379
 68 A'   69 A'   25 A"   70 A'   71 A'   72 A'   26 A"   73 A'                 
  0.405   0.406   0.417   0.419   0.438   0.439   0.456   0.464
 27 A"   74 A'   75 A'   28 A"   76 A'   29 A"   77 A'   78 A'                 
  0.467   0.473   0.496   0.517   0.517   0.533   0.562   0.584
 30 A"   79 A'   80 A'   31 A"   81 A'   32 A"   33 A"   82 A'                 
  0.603   0.613   0.645   0.665   0.714   0.724   0.749   0.775
 83 A'   34 A"   84 A'   85 A'   86 A'   87 A'   35 A"   88 A'                 
  0.812   0.832   0.838   0.874   0.896   0.915   0.922   0.963
 89 A'   36 A"   37 A"   90 A'   91 A'   92 A'   38 A"   93 A'                 
  0.997   1.029   1.115   1.151   1.185   1.245   1.268   1.306
 94 A'   95 A'   96 A'   97 A'   98 A'   39 A"   99 A'   40 A"                 
  1.342   1.408   1.464   1.514   1.585   1.679   1.750   1.854
 41 A"  100 A'  101 A'  102 A'   42 A"  103 A'  104 A'  105 A'                 
  1.863   2.001   2.050   2.112   2.175   2.239   2.249   2.255
 43 A"   44 A"  106 A'  107 A'  108 A'   45 A"   46 A"  109 A'                 
  2.329   2.387   2.467   2.538   2.628   2.823   2.866   3.022
110 A'  111 A'  112 A'  113 A'   47 A"   48 A"  114 A'  115 A'                 
  3.164   3.563   3.952   3.981   3.996   4.015   4.022   4.077
116 A'  117 A'   49 A"   50 A"  118 A'   51 A"  119 A'   52 A"                 
  4.103   4.195   4.242   4.334   4.478   6.007   6.069   6.150
120 A'  121 A'  122 A'  123 A'  124 A'   53 A"  125 A'  126 A'                 
  6.722   7.537   7.592   7.666   9.744   9.790  23.272  23.893
127 A'   54 A"  128 A'  129 A'  130 A'  131 A'  132 A'  133 A'                 
 25.780  25.828  25.953  26.024  26.315  26.508  27.901  28.345
 55 A"   56 A"  134 A'  135 A'  136 A'  137 A'  138 A'   57 A"                 
 28.391  28.422  28.524  28.544  28.554  28.602  28.704  47.976
139 A'  140 A'   58 A"  141 A'   59 A"  142 A'  143 A'  144 A'                 
127.886 127.922 127.966 151.690 215.737 215.782 289.737 289.794
 60 A"  145 A'  146 A'  147 A'  148 A'  149 A'   61 A"  150 A'                 
289.9001020.7891901.856
151 A'  152 A'  153 A'                                                         
 --------------------------------------------------------------

          Ground-State Mulliken Net Atomic Charges

     Atom                 Charge (a.u.)
  ----------------------------------------
      1 Cl                    0.465071
      2 Br                   -0.148277
      3 I                     0.164834
      4 Cl                    0.353720
      5 C                    -0.517145
      6 C                    -0.318204
  ----------------------------------------
  Sum of atomic charges =     0.000000

 -----------------------------------------------------------------
                    Cartesian Multipole Moments
 -----------------------------------------------------------------
    Charge (ESU x 10^10)
                 0.0000
    Dipole Moment (Debye)
         X       0.1073      Y      -0.0329      Z       0.0000
       Tot       0.1122
    Quadrupole Moments (Debye-Ang)
        XX     -77.4232     XY      -0.1340     YY     -83.6844
        XZ       0.0000     YZ      -0.0000     ZZ     -83.6138
    Octopole Moments (Debye-Ang^2)
       XXX       1.0832    XXY      -1.5624    XYY       0.4704
       YYY     -11.1303    XXZ      -0.0000    XYZ       0.0000
       YYZ      -0.0000    XZZ      -0.4775    YZZ      -3.6894
       ZZZ      -0.0000
    Hexadecapole Moments (Debye-Ang^3)
      XXXX   -1677.0175   XXXY     -40.0189   XXYY    -386.4774
      XYYY     -97.3725   YYYY    -698.9150   XXXZ       0.0000
      XXYZ      -0.0000   XYYZ       0.0000   YYYZ      -0.0000
      XXZZ    -321.6315   XYZZ     -27.0909   YYZZ    -139.2259
      XZZZ       0.0000   YZZZ      -0.0000   ZZZZ    -104.8315
 -----------------------------------------------------------------
 Calculating analytic gradient of the SCF energy
 Gradient of SCF Energy
            1           2           3           4           5           6
    1   0.0276092   0.0438294  -0.0548591  -0.0207814   0.0760161  -0.0718143
    2   0.1031954   0.0950670  -0.1011156  -0.0958729  -0.0164284   0.0151546
    3   0.0000000   0.0000000  -0.0000000   0.0000000  -0.0000000  -0.0000000
 Max gradient component =       1.032E-01
 RMS gradient           =       5.611E-02
 Gradient time:  CPU 18.31 s  wall 4.69 s
 Geometry Optimization Parameters
   NAtoms,    NIC,     NZ,  NCons,   NDum,   NFix, NCnnct, MaxDiis
        6      37       0       0       0       0       0       0

 Cartesian Hessian Update
 Hessian Updated using BFGS Update


** GEOMETRY OPTIMIZATION IN DELOCALIZED INTERNAL COORDINATES **
   Searching for a Minimum

   Optimization Cycle:  10

                       Coordinates (Angstroms)
     ATOM                X               Y               Z
      1  Cl        1.0494497923   -1.7371035653    0.0000000000
      2  Br       -2.4811612997   -0.8680038228    0.0000000000
      3  I         2.0164801940    0.7705514793    0.0000000000
      4  Cl       -1.6961553358    1.5955891126    0.0000000000
      5  C         0.3433753895   -0.2417745040    0.0000000000
      6  C        -0.9947016217    0.1055310850    0.0000000000
   Point Group: cs    Number of degrees of freedom:     9


   Energy is -10490.211120047

 Hessian Updated using BFGS Update

  9 Hessian modes will be used to form the next step
  Hessian Eigenvalues:
     0.135828    0.249448    0.250157    0.309813    0.312337    0.525327
     0.925625    1.029985    1.146236

 Minimum Search - Taking Simple RFO Step
 Searching for Lamda that Minimizes Along All modes
 Value Taken    Lamda =  -0.07901719
 Calculated Step too Large.  Step scaled by  0.511116
 Step Taken.  Stepsize is  0.300000

                             Maximum     Tolerance    Cnvgd?
         Gradient           0.105924      0.000300      NO
         Displacement       0.265898      0.001200      NO
         Energy change     -0.049674      0.000001      NO


 New Cartesian Coordinates Obtained by Inverse Iteration

 Displacement from previous Coordinates is:  0.220643
 ----------------------------------------------------------------
             Standard Nuclear Orientation (Angstroms)
    I     Atom           X                Y                Z
 ----------------------------------------------------------------
    1      Cl      1.0012493657    -1.7758354581     0.0000000000
    2      Br     -2.4676240604    -0.9188527658     0.0000000000
    3      I       2.0053663406     0.8262226625     0.0000000000
    4      Cl     -1.6507968595     1.6307553258     0.0000000000
    5      C       0.3275554857    -0.2403019582     0.0000000000
    6      C      -0.9784631533     0.1028019787     0.0000000000
 ----------------------------------------------------------------
 Molecular Point Group                 Cs    NOp =  2
 Largest Abelian Subgroup              Cs    NOp =  2
 Nuclear Repulsion Energy =  1101.7555665212 hartrees
 There are       67 alpha and       67 beta electrons
 Applying Cartesian multipole field
    Component          Value
    ---------          -----
     (2,0,0)        1.00000E-11
     (0,2,0)        2.00000E-11
     (0,0,2)       -3.00000E-11
 Nucleus-field energy     =     0.0000000295 hartrees
 Requested basis set is 6-311++G(d,p)
 There are 81 shells and 214 basis functions
 A cutoff of  1.0D-11 yielded   2481 shell pairs
 There are     18879 function pairs (     21030 Cartesian)
 Smallest overlap matrix eigenvalue = 1.31E-05
 Guess MOs from SCF MO coefficient file

 -----------------------------------------------------------------------
  General SCF calculation program by
  Eric Jon Sundstrom, Paul Horn, Yuezhi Mao, Dmitri Zuev, Alec White,
  David Stuck, Shaama M.S., Shane Yost, Joonho Lee, David Small,
  Daniel Levine, Susi Lehtola, Hugh Burton, Evgeny Epifanovsky
 -----------------------------------------------------------------------
 Exchange:     0.2000 Hartree-Fock + 0.0800 Slater + 0.7200 B88
 Correlation:  0.1900 VWN1RPA + 0.8100 LYP
 Using SG-1 standard quadrature grid
 using 4 threads for integral computing
 -------------------------------------------------------
 OpenMP Integral computing Module                
 Release: version 2.0, May 2017, Q-Chem Inc. Pleasanton 
 -------------------------------------------------------
 -------------------------------------------------------
 OpenMP BLAS3 based DFT computing Module                
 Release: version 1.0, May 2013, Q-Chem Inc. Pittsburgh 
 -------------------------------------------------------
 A restricted SCF calculation will be
 performed using DIIS
 SCF converges when DIIS error is below 1.0e-08
 ---------------------------------------
  Cycle       Energy         DIIS error
 ---------------------------------------
    1  -10490.2417566837      7.26e-04  
    2  -10490.2449679395      2.27e-04  
    3  -10490.2448995967      2.44e-04  
    4  -10490.2452076519      8.55e-05  
    5  -10490.2452508252      1.00e-05  
    6  -10490.2452512077      5.98e-06  
    7  -10490.2452513893      1.84e-06  
    8  -10490.2452514068      4.31e-07  
    9  -10490.2452514076      4.73e-08  
   10  -10490.2452514075      1.89e-08  
   11  -10490.2452514077      3.54e-09  Convergence criterion met
 ---------------------------------------
 SCF time:   CPU 56.36s  wall 15.00s 
 SCF   energy in the final basis set =   -10490.2452514077
 Total energy in the final basis set =   -10490.2452514077

 --------------------------------------------------------------
             Orbital Energies (a.u.) and Symmetries
 --------------------------------------------------------------

 Alpha MOs, Restricted
 -- Occupied --                  
******* -482.86 -176.32 -165.73 -165.72 -165.72 -101.59 -101.59
  1 A'    2 A'    3 A'    4 A'    1 A"    5 A'    6 A'    7 A'                 
-62.514 -56.334 -56.330 -56.330 -35.819 -31.313 -31.307 -31.306
  8 A'    9 A'    2 A"   10 A'   11 A'   12 A'    3 A"   13 A'                 
-22.963 -22.962 -22.961 -22.957 -22.957 -10.307 -10.294  -9.503
 14 A'    4 A"   15 A'   16 A'    5 A"   17 A'   18 A'   19 A'                 
 -9.502  -8.724  -7.267  -7.267  -7.257  -7.256  -7.256  -7.256
 20 A'   21 A'   22 A'   23 A'    6 A"    7 A"   24 A'   25 A'                 
 -6.556  -6.542  -6.541  -6.370  -4.783  -4.768  -4.767  -2.667
 26 A'    8 A"   27 A'   28 A'   29 A'    9 A"   30 A'   31 A'                 
 -2.663  -2.662  -2.651  -2.651  -2.050  -2.045  -2.044  -2.030
 10 A"   32 A'   33 A'   11 A"   34 A'   12 A"   35 A'   36 A'                 
 -2.030  -0.965  -0.926  -0.825  -0.763  -0.691  -0.565  -0.518
 13 A"   37 A'   38 A'   39 A'   40 A'   41 A'   42 A'   43 A'                 
 -0.487  -0.455  -0.418  -0.395  -0.375  -0.360  -0.328  -0.304
 44 A'   14 A"   45 A'   15 A"   46 A'   47 A'   16 A"   17 A"                 
 -0.296  -0.264  -0.255
 48 A'   49 A'   18 A"                                                         
 -- Virtual --                   
 -0.061  -0.054  -0.023  -0.014  -0.000   0.032   0.043   0.047
 50 A'   19 A"   51 A'   52 A'   53 A'   54 A'   55 A'   20 A"                 
  0.053   0.060   0.072   0.079   0.083   0.098   0.109   0.117
 56 A'   57 A'   58 A'   21 A"   22 A"   59 A'   60 A'   61 A'                 
  0.119   0.125   0.129   0.147   0.157   0.170   0.179   0.191
 23 A"   62 A'   63 A'   24 A"   64 A'   65 A'   66 A'   67 A'                 
  0.204   0.241   0.248   0.271   0.305   0.366   0.376   0.378
 68 A'   69 A'   25 A"   70 A'   71 A'   72 A'   26 A"   73 A'                 
  0.403   0.406   0.412   0.418   0.426   0.440   0.455   0.464
 27 A"   74 A'   75 A'   28 A"   76 A'   29 A"   77 A'   78 A'                 
  0.469   0.475   0.494   0.513   0.520   0.535   0.563   0.595
 30 A"   79 A'   80 A'   31 A"   81 A'   32 A"   33 A"   82 A'                 
  0.612   0.612   0.655   0.676   0.709   0.727   0.756   0.779
 34 A"   83 A'   84 A'   85 A'   86 A'   87 A'   35 A"   88 A'                 
  0.811   0.832   0.837   0.858   0.896   0.908   0.926   0.951
 89 A'   36 A"   37 A"   90 A'   91 A'   92 A'   38 A"   93 A'                 
  0.998   1.018   1.106   1.140   1.181   1.239   1.277   1.294
 94 A'   95 A'   96 A'   97 A'   98 A'   39 A"   99 A'   40 A"                 
  1.341   1.403   1.456   1.511   1.587   1.676   1.739   1.869
 41 A"  100 A'  101 A'  102 A'   42 A"  103 A'  104 A'  105 A'                 
  1.875   2.001   2.058   2.124   2.188   2.239   2.244   2.251
 43 A"   44 A"  106 A'  107 A'  108 A'   45 A"  109 A'   46 A"                 
  2.337   2.377   2.477   2.526   2.629   2.829   2.860   3.031
110 A'  111 A'  112 A'  113 A'   47 A"   48 A"  114 A'  115 A'                 
  3.194   3.507   3.950   3.980   3.988   4.013   4.015   4.074
116 A'  117 A'   49 A"   50 A"  118 A'   51 A"  119 A'   52 A"                 
  4.098   4.196   4.240   4.339   4.466   6.005   6.064   6.133
120 A'  121 A'  122 A'  123 A'  124 A'   53 A"  125 A'  126 A'                 
  6.705   7.537   7.592   7.661   9.727   9.784  23.247  24.000
127 A'   54 A"  128 A'  129 A'  130 A'  131 A'  132 A'  133 A'                 
 25.779  25.827  25.957  26.027  26.332  26.491  27.890  28.343
 55 A"   56 A"  134 A'  135 A'  136 A'  137 A'  138 A'   57 A"                 
 28.387  28.414  28.522  28.540  28.552  28.598  28.699  47.963
139 A'  140 A'   58 A"  141 A'   59 A"  142 A'  143 A'  144 A'                 
127.884 127.919 127.957 151.680 215.716 215.775 289.736 289.792
 60 A"  145 A'  146 A'  147 A'  148 A'  149 A'   61 A"  150 A'                 
289.8951020.7711901.845
151 A'  152 A'  153 A'                                                         

 Beta MOs, Restricted
 -- Occupied --                  
******* -482.86 -176.32 -165.73 -165.72 -165.72 -101.59 -101.59
  1 A'    2 A'    3 A'    4 A'    1 A"    5 A'    6 A'    7 A'                 
-62.514 -56.334 -56.330 -56.330 -35.819 -31.313 -31.307 -31.306
  8 A'    9 A'    2 A"   10 A'   11 A'   12 A'    3 A"   13 A'                 
-22.963 -22.962 -22.961 -22.957 -22.957 -10.307 -10.294  -9.503
 14 A'    4 A"   15 A'   16 A'    5 A"   17 A'   18 A'   19 A'                 
 -9.502  -8.724  -7.267  -7.267  -7.257  -7.256  -7.256  -7.256
 20 A'   21 A'   22 A'   23 A'    6 A"    7 A"   24 A'   25 A'                 
 -6.556  -6.542  -6.541  -6.370  -4.783  -4.768  -4.767  -2.667
 26 A'    8 A"   27 A'   28 A'   29 A'    9 A"   30 A'   31 A'                 
 -2.663  -2.662  -2.651  -2.651  -2.050  -2.045  -2.044  -2.030
 10 A"   32 A'   33 A'   11 A"   34 A'   12 A"   35 A'   36 A'                 
 -2.030  -0.965  -0.926  -0.825  -0.763  -0.691  -0.565  -0.518
 13 A"   37 A'   38 A'   39 A'   40 A'   41 A'   42 A'   43 A'                 
 -0.487  -0.455  -0.418  -0.395  -0.375  -0.360  -0.328  -0.304
 44 A'   14 A"   45 A'   15 A"   46 A'   47 A'   16 A"   17 A"                 
 -0.296  -0.264  -0.255
 48 A'   49 A'   18 A"                                                         
 -- Virtual --                   
 -0.061  -0.054  -0.023  -0.014  -0.000   0.032   0.043   0.047
 50 A'   19 A"   51 A'   52 A'   53 A'   54 A'   55 A'   20 A"                 
  0.053   0.060   0.072   0.079   0.083   0.098   0.109   0.117
 56 A'   57 A'   58 A'   21 A"   22 A"   59 A'   60 A'   61 A'                 
  0.119   0.125   0.129   0.147   0.157   0.170   0.179   0.191
 23 A"   62 A'   63 A'   24 A"   64 A'   65 A'   66 A'   67 A'                 
  0.204   0.241   0.248   0.271   0.305   0.366   0.376   0.378
 68 A'   69 A'   25 A"   70 A'   71 A'   72 A'   26 A"   73 A'                 
  0.403   0.406   0.412   0.418   0.426   0.440   0.455   0.464
 27 A"   74 A'   75 A'   28 A"   76 A'   29 A"   77 A'   78 A'                 
  0.469   0.475   0.494   0.513   0.520   0.535   0.563   0.595
 30 A"   79 A'   80 A'   31 A"   81 A'   32 A"   33 A"   82 A'                 
  0.612   0.612   0.655   0.676   0.709   0.727   0.756   0.779
 34 A"   83 A'   84 A'   85 A'   86 A'   87 A'   35 A"   88 A'                 
  0.811   0.832   0.837   0.858   0.896   0.908   0.926   0.951
 89 A'   36 A"   37 A"   90 A'   91 A'   92 A'   38 A"   93 A'                 
  0.998   1.018   1.106   1.140   1.181   1.239   1.277   1.294
 94 A'   95 A'   96 A'   97 A'   98 A'   39 A"   99 A'   40 A"                 
  1.341   1.403   1.456   1.511   1.587   1.676   1.739   1.869
 41 A"  100 A'  101 A'  102 A'   42 A"  103 A'  104 A'  105 A'                 
  1.875   2.001   2.058   2.124   2.188   2.239   2.244   2.251
 43 A"   44 A"  106 A'  107 A'  108 A'   45 A"  109 A'   46 A"                 
  2.337   2.377   2.477   2.526   2.629   2.829   2.860   3.031
110 A'  111 A'  112 A'  113 A'   47 A"   48 A"  114 A'  115 A'                 
  3.194   3.507   3.950   3.980   3.988   4.013   4.015   4.074
116 A'  117 A'   49 A"   50 A"  118 A'   51 A"  119 A'   52 A"                 
  4.098   4.196   4.240   4.339   4.466   6.005   6.064   6.133
120 A'  121 A'  122 A'  123 A'  124 A'   53 A"  125 A'  126 A'                 
  6.705   7.537   7.592   7.661   9.727   9.784  23.247  24.000
127 A'   54 A"  128 A'  129 A'  130 A'  131 A'  132 A'  133 A'                 
 25.779  25.827  25.957  26.027  26.332  26.491  27.890  28.343
 55 A"   56 A"  134 A'  135 A'  136 A'  137 A'  138 A'   57 A"                 
 28.387  28.414  28.522  28.540  28.552  28.598  28.699  47.963
139 A'  140 A'   58 A"  141 A'   59 A"  142 A'  143 A'  144 A'                 
127.884 127.919 127.957 151.680 215.716 215.775 289.736 289.792
 60 A"  145 A'  146 A'  147 A'  148 A'  149 A'   61 A"  150 A'                 
289.8951020.7711901.845
151 A'  152 A'  153 A'                                                         
 --------------------------------------------------------------

          Ground-State Mulliken Net Atomic Charges

     Atom                 Charge (a.u.)
  ----------------------------------------
      1 Cl                    0.451335
      2 Br                   -0.150081
      3 I                     0.175962
      4 Cl                    0.359283
      5 C                    -0.526738
      6 C                    -0.309760
  ----------------------------------------
  Sum of atomic charges =     0.000000

 -----------------------------------------------------------------
                    Cartesian Multipole Moments
 -----------------------------------------------------------------
    Charge (ESU x 10^10)
                 0.0000
    Dipole Moment (Debye)
         X       0.1692      Y       0.0484      Z       0.0000
       Tot       0.1760
    Quadrupole Moments (Debye-Ang)
        XX     -77.8068     XY       0.5960     YY     -83.0655
        XZ      -0.0000     YZ      -0.0000     ZZ     -83.7722
    Octopole Moments (Debye-Ang^2)
       XXX       2.3156    XXY      -1.9170    XYY       0.6269
       YYY     -12.6202    XXZ       0.0000    XYZ       0.0000
       YYZ       0.0000    XZZ      -0.2697    YZZ      -4.2151
       ZZZ       0.0000
    Hexadecapole Moments (Debye-Ang^3)
      XXXX   -1650.3484   XXXY     -49.7045   XXYY    -384.7674
      XYYY    -111.2333   YYYY    -734.3266   XXXZ      -0.0000
      XXYZ      -0.0000   XYYZ       0.0000   YYYZ      -0.0000
      XXZZ    -316.3888   XYZZ     -32.4644   YYZZ    -146.5769
      XZZZ      -0.0000   YZZZ       0.0000   ZZZZ    -105.2186
 -----------------------------------------------------------------
 Calculating analytic gradient of the SCF energy
 Gradient of SCF Energy
            1           2           3           4           5           6
    1   0.0232599   0.0288110  -0.0360274  -0.0175756   0.0336285  -0.0320963
    2   0.0723197   0.0687713  -0.0730290  -0.0672589  -0.0048941   0.0040910
    3   0.0000000   0.0000000   0.0000000   0.0000000  -0.0000000   0.0000000
 Max gradient component =       7.303E-02
 RMS gradient           =       3.727E-02
 Gradient time:  CPU 18.13 s  wall 4.64 s
 Geometry Optimization Parameters
   NAtoms,    NIC,     NZ,  NCons,   NDum,   NFix, NCnnct, MaxDiis
        6      37       0       0       0       0       0       0

 Cartesian Hessian Update
 Hessian Updated using BFGS Update


** GEOMETRY OPTIMIZATION IN DELOCALIZED INTERNAL COORDINATES **
   Searching for a Minimum

   Optimization Cycle:  11

                       Coordinates (Angstroms)
     ATOM                X               Y               Z
      1  Cl        1.0012493657   -1.7758354581    0.0000000000
      2  Br       -2.4676240604   -0.9188527658    0.0000000000
      3  I         2.0053663406    0.8262226625    0.0000000000
      4  Cl       -1.6507968595    1.6307553258    0.0000000000
      5  C         0.3275554857   -0.2403019582    0.0000000000
      6  C        -0.9784631533    0.1028019787    0.0000000000
   Point Group: cs    Number of degrees of freedom:     9


   Energy is -10490.245251408

 Hessian Updated using BFGS Update

  9 Hessian modes will be used to form the next step
  Hessian Eigenvalues:
     0.106891    0.249513    0.250174    0.310693    0.354719    0.528474
     0.925652    1.030021    1.146389

 Minimum Search - Taking Simple RFO Step
 Searching for Lamda that Minimizes Along All modes
 Value Taken    Lamda =  -0.05103180
 Calculated Step too Large.  Step scaled by  0.537880
 Step Taken.  Stepsize is  0.300000

                             Maximum     Tolerance    Cnvgd?
         Gradient           0.081061      0.000300      NO
         Displacement       0.286709      0.001200      NO
         Energy change     -0.034131      0.000001      NO


 New Cartesian Coordinates Obtained by Inverse Iteration

 Displacement from previous Coordinates is:  0.209790
 ----------------------------------------------------------------
             Standard Nuclear Orientation (Angstroms)
    I     Atom           X                Y                Z
 ----------------------------------------------------------------
    1      Cl      0.9569209402    -1.8174850308     0.0000000000
    2      Br     -2.4581557226    -0.9700230080     0.0000000000
    3      I       2.0005051913     0.8809165980     0.0000000000
    4      Cl     -1.6130512272     1.6688140121     0.0000000000
    5      C       0.3256946304    -0.2425522571     0.0000000000
    6      C      -0.9746266935     0.1051194707     0.0000000000
 ----------------------------------------------------------------
 Molecular Point Group                 Cs    NOp =  2
 Largest Abelian Subgroup              Cs    NOp =  2
 Nuclear Repulsion Energy =  1090.4778407291 hartrees
 There are       67 alpha and       67 beta electrons
 Applying Cartesian multipole field
    Component          Value
    ---------          -----
     (2,0,0)        1.00000E-11
     (0,2,0)        2.00000E-11
     (0,0,2)       -3.00000E-11
 Nucleus-field energy     =     0.0000000302 hartrees
 Requested basis set is 6-311++G(d,p)
 There are 81 shells and 214 basis functions
 A cutoff of  1.0D-11 yielded   2474 shell pairs
 There are     18852 function pairs (     21002 Cartesian)
 Smallest overlap matrix eigenvalue = 1.48E-05
 Guess MOs from SCF MO coefficient file

 -----------------------------------------------------------------------
  General SCF calculation program by
  Eric Jon Sundstrom, Paul Horn, Yuezhi Mao, Dmitri Zuev, Alec White,
  David Stuck, Shaama M.S., Shane Yost, Joonho Lee, David Small,
  Daniel Levine, Susi Lehtola, Hugh Burton, Evgeny Epifanovsky
 -----------------------------------------------------------------------
 Exchange:     0.2000 Hartree-Fock + 0.0800 Slater + 0.7200 B88
 Correlation:  0.1900 VWN1RPA + 0.8100 LYP
 Using SG-1 standard quadrature grid
 using 4 threads for integral computing
 -------------------------------------------------------
 OpenMP Integral computing Module                
 Release: version 2.0, May 2017, Q-Chem Inc. Pleasanton 
 -------------------------------------------------------
 -------------------------------------------------------
 OpenMP BLAS3 based DFT computing Module                
 Release: version 1.0, May 2013, Q-Chem Inc. Pittsburgh 
 -------------------------------------------------------
 A restricted SCF calculation will be
 performed using DIIS
 SCF converges when DIIS error is below 1.0e-08
 ---------------------------------------
  Cycle       Energy         DIIS error
 ---------------------------------------
    1  -10490.2656279181      5.65e-04  
    2  -10490.2678832818      2.74e-04  
    3  -10490.2677431783      3.09e-04  
    4  -10490.2682910409      6.22e-05  
    5  -10490.2683146279      9.27e-06  
    6  -10490.2683148533      7.01e-06  
    7  -10490.2683151210      1.26e-06  
    8  -10490.2683151287      3.66e-07  
    9  -10490.2683151288      2.76e-08  
   10  -10490.2683151288      1.65e-08  
   11  -10490.2683151288      2.26e-09  Convergence criterion met
 ---------------------------------------
 SCF time:   CPU 55.80s  wall 15.00s 
 SCF   energy in the final basis set =   -10490.2683151288
 Total energy in the final basis set =   -10490.2683151288

 --------------------------------------------------------------
             Orbital Energies (a.u.) and Symmetries
 --------------------------------------------------------------

 Alpha MOs, Restricted
 -- Occupied --                  
******* -482.86 -176.32 -165.73 -165.73 -165.73 -101.59 -101.59
  1 A'    2 A'    3 A'    4 A'    1 A"    5 A'    6 A'    7 A'                 
-62.515 -56.335 -56.331 -56.331 -35.821 -31.314 -31.308 -31.308
  8 A'    9 A'    2 A"   10 A'   11 A'   12 A'    3 A"   13 A'                 
-22.964 -22.963 -22.963 -22.959 -22.959 -10.309 -10.297  -9.503
 14 A'    4 A"   15 A'   16 A'    5 A"   17 A'   18 A'   19 A'                 
 -9.501  -8.724  -7.268  -7.266  -7.258  -7.257  -7.256  -7.255
 20 A'   21 A'   22 A'   23 A'    6 A"   24 A'    7 A"   25 A'                 
 -6.556  -6.542  -6.541  -6.371  -4.784  -4.769  -4.768  -2.667
 26 A'    8 A"   27 A'   28 A'   29 A'    9 A"   30 A'   31 A'                 
 -2.663  -2.663  -2.651  -2.651  -2.051  -2.046  -2.045  -2.031
 10 A"   32 A'   33 A'   11 A"   34 A'   12 A"   35 A'   36 A'                 
 -2.031  -0.956  -0.916  -0.825  -0.763  -0.689  -0.563  -0.514
 13 A"   37 A'   38 A'   39 A'   40 A'   41 A'   42 A'   43 A'                 
 -0.487  -0.450  -0.415  -0.389  -0.369  -0.356  -0.329  -0.306
 44 A'   14 A"   45 A'   15 A"   46 A'   47 A'   16 A"   17 A"                 
 -0.304  -0.271  -0.257
 48 A'   49 A'   18 A"                                                         
 -- Virtual --                   
 -0.067  -0.053  -0.028  -0.020   0.000   0.031   0.042   0.048
 50 A'   19 A"   51 A'   52 A'   53 A'   54 A'   55 A'   20 A"                 
  0.053   0.061   0.072   0.078   0.083   0.100   0.110   0.117
 56 A'   57 A'   58 A'   21 A"   22 A"   59 A'   60 A'   61 A'                 
  0.120   0.123   0.126   0.146   0.158   0.174   0.178   0.186
 23 A"   62 A'   63 A'   24 A"   64 A'   65 A'   66 A'   67 A'                 
  0.202   0.244   0.246   0.264   0.306   0.366   0.376   0.378
 68 A'   69 A'   25 A"   70 A'   71 A'   72 A'   73 A'   26 A"                 
  0.401   0.405   0.408   0.417   0.418   0.442   0.453   0.464
 27 A"   74 A'   75 A'   76 A'   28 A"   29 A"   77 A'   78 A'                 
  0.470   0.474   0.490   0.511   0.522   0.536   0.564   0.596
 30 A"   79 A'   80 A'   31 A"   81 A'   32 A"   33 A"   82 A'                 
  0.610   0.616   0.654   0.688   0.704   0.734   0.761   0.777
 34 A"   83 A'   84 A'   85 A'   86 A'   87 A'   35 A"   88 A'                 
  0.814   0.832   0.836   0.844   0.890   0.905   0.926   0.935
 89 A'   36 A"   37 A"   90 A'   91 A'   92 A'   38 A"   93 A'                 
  0.991   1.013   1.099   1.130   1.176   1.229   1.273   1.288
 94 A'   95 A'   96 A'   97 A'   98 A'   39 A"   99 A'   40 A"                 
  1.340   1.402   1.450   1.518   1.582   1.666   1.721   1.874
 41 A"  100 A'  101 A'  102 A'   42 A"  103 A'  104 A'  105 A'                 
  1.876   2.000   2.056   2.127   2.183   2.233   2.236   2.251
 43 A"   44 A"  106 A'  107 A'  108 A'  109 A'   45 A"   46 A"                 
  2.341   2.361   2.484   2.514   2.628   2.827   2.856   3.031
110 A'  111 A'  112 A'  113 A'   47 A"   48 A"  114 A'  115 A'                 
  3.190   3.480   3.948   3.980   3.982   4.010   4.011   4.069
116 A'  117 A'   49 A"   50 A"  118 A'  119 A'   51 A"   52 A"                 
  4.097   4.194   4.238   4.343   4.453   6.003   6.060   6.118
120 A'  121 A'  122 A'  123 A'  124 A'   53 A"  125 A'  126 A'                 
  6.688   7.536   7.591   7.658   9.712   9.778  23.234  24.010
127 A'   54 A"  128 A'  129 A'  130 A'  131 A'  132 A'  133 A'                 
 25.776  25.824  25.965  26.022  26.341  26.474  27.879  28.341
 55 A"   56 A"  134 A'  135 A'  136 A'  137 A'  138 A'   57 A"                 
 28.383  28.405  28.521  28.536  28.549  28.596  28.693  47.949
139 A'  140 A'   58 A"  141 A'   59 A"  142 A'  143 A'  144 A'                 
127.882 127.916 127.948 151.669 215.697 215.768 289.734 289.790
 60 A"  145 A'  146 A'  147 A'  148 A'  149 A'   61 A"  150 A'                 
289.8901020.7541901.833
151 A'  152 A'  153 A'                                                         

 Beta MOs, Restricted
 -- Occupied --                  
******* -482.86 -176.32 -165.73 -165.73 -165.73 -101.59 -101.59
  1 A'    2 A'    3 A'    4 A'    1 A"    5 A'    6 A'    7 A'                 
-62.515 -56.335 -56.331 -56.331 -35.821 -31.314 -31.308 -31.308
  8 A'    9 A'    2 A"   10 A'   11 A'   12 A'    3 A"   13 A'                 
-22.964 -22.963 -22.963 -22.959 -22.959 -10.309 -10.297  -9.503
 14 A'    4 A"   15 A'   16 A'    5 A"   17 A'   18 A'   19 A'                 
 -9.501  -8.724  -7.268  -7.266  -7.258  -7.257  -7.256  -7.255
 20 A'   21 A'   22 A'   23 A'    6 A"   24 A'    7 A"   25 A'                 
 -6.556  -6.542  -6.541  -6.371  -4.784  -4.769  -4.768  -2.667
 26 A'    8 A"   27 A'   28 A'   29 A'    9 A"   30 A'   31 A'                 
 -2.663  -2.663  -2.651  -2.651  -2.051  -2.046  -2.045  -2.031
 10 A"   32 A'   33 A'   11 A"   34 A'   12 A"   35 A'   36 A'                 
 -2.031  -0.956  -0.916  -0.825  -0.763  -0.689  -0.563  -0.514
 13 A"   37 A'   38 A'   39 A'   40 A'   41 A'   42 A'   43 A'                 
 -0.487  -0.450  -0.415  -0.389  -0.369  -0.356  -0.329  -0.306
 44 A'   14 A"   45 A'   15 A"   46 A'   47 A'   16 A"   17 A"                 
 -0.304  -0.271  -0.257
 48 A'   49 A'   18 A"                                                         
 -- Virtual --                   
 -0.067  -0.053  -0.028  -0.020   0.000   0.031   0.042   0.048
 50 A'   19 A"   51 A'   52 A'   53 A'   54 A'   55 A'   20 A"                 
  0.053   0.061   0.072   0.078   0.083   0.100   0.110   0.117
 56 A'   57 A'   58 A'   21 A"   22 A"   59 A'   60 A'   61 A'                 
  0.120   0.123   0.126   0.146   0.158   0.174   0.178   0.186
 23 A"   62 A'   63 A'   24 A"   64 A'   65 A'   66 A'   67 A'                 
  0.202   0.244   0.246   0.264   0.306   0.366   0.376   0.378
 68 A'   69 A'   25 A"   70 A'   71 A'   72 A'   73 A'   26 A"                 
  0.401   0.405   0.408   0.417   0.418   0.442   0.453   0.464
 27 A"   74 A'   75 A'   76 A'   28 A"   29 A"   77 A'   78 A'                 
  0.470   0.474   0.490   0.511   0.522   0.536   0.564   0.596
 30 A"   79 A'   80 A'   31 A"   81 A'   32 A"   33 A"   82 A'                 
  0.610   0.616   0.654   0.688   0.704   0.734   0.761   0.777
 34 A"   83 A'   84 A'   85 A'   86 A'   87 A'   35 A"   88 A'                 
  0.814   0.832   0.836   0.844   0.890   0.905   0.926   0.935
 89 A'   36 A"   37 A"   90 A'   91 A'   92 A'   38 A"   93 A'                 
  0.991   1.013   1.099   1.130   1.176   1.229   1.273   1.288
 94 A'   95 A'   96 A'   97 A'   98 A'   39 A"   99 A'   40 A"                 
  1.340   1.402   1.450   1.518   1.582   1.666   1.721   1.874
 41 A"  100 A'  101 A'  102 A'   42 A"  103 A'  104 A'  105 A'                 
  1.876   2.000   2.056   2.127   2.183   2.233   2.236   2.251
 43 A"   44 A"  106 A'  107 A'  108 A'  109 A'   45 A"   46 A"                 
  2.341   2.361   2.484   2.514   2.628   2.827   2.856   3.031
110 A'  111 A'  112 A'  113 A'   47 A"   48 A"  114 A'  115 A'                 
  3.190   3.480   3.948   3.980   3.982   4.010   4.011   4.069
116 A'  117 A'   49 A"   50 A"  118 A'  119 A'   51 A"   52 A"                 
  4.097   4.194   4.238   4.343   4.453   6.003   6.060   6.118
120 A'  121 A'  122 A'  123 A'  124 A'   53 A"  125 A'  126 A'                 
  6.688   7.536   7.591   7.658   9.712   9.778  23.234  24.010
127 A'   54 A"  128 A'  129 A'  130 A'  131 A'  132 A'  133 A'                 
 25.776  25.824  25.965  26.022  26.341  26.474  27.879  28.341
 55 A"   56 A"  134 A'  135 A'  136 A'  137 A'  138 A'   57 A"                 
 28.383  28.405  28.521  28.536  28.549  28.596  28.693  47.949
139 A'  140 A'   58 A"  141 A'   59 A"  142 A'  143 A'  144 A'                 
127.882 127.916 127.948 151.669 215.697 215.768 289.734 289.790
 60 A"  145 A'  146 A'  147 A'  148 A'  149 A'   61 A"  150 A'                 
289.8901020.7541901.833
151 A'  152 A'  153 A'                                                         
 --------------------------------------------------------------

          Ground-State Mulliken Net Atomic Charges

     Atom                 Charge (a.u.)
  ----------------------------------------
      1 Cl                    0.440092
      2 Br                   -0.150847
      3 I                     0.183212
      4 Cl                    0.367125
      5 C                    -0.544684
      6 C                    -0.294897
  ----------------------------------------
  Sum of atomic charges =     0.000000

 -----------------------------------------------------------------
                    Cartesian Multipole Moments
 -----------------------------------------------------------------
    Charge (ESU x 10^10)
                 0.0000
    Dipole Moment (Debye)
         X       0.2145      Y       0.1223      Z       0.0000
       Tot       0.2469
    Quadrupole Moments (Debye-Ang)
        XX     -78.1964     XY       1.2496     YY     -82.4073
        XZ      -0.0000     YZ      -0.0000     ZZ     -83.9561
    Octopole Moments (Debye-Ang^2)
       XXX       3.1630    XXY      -2.2383    XYY       0.6947
       YYY     -14.0619    XXZ      -0.0000    XYZ      -0.0000
       YYZ       0.0000    XZZ      -0.1225    YZZ      -4.7156
       ZZZ       0.0000
    Hexadecapole Moments (Debye-Ang^3)
      XXXX   -1634.8810   XXXY     -59.8645   XXYY    -385.3279
      XYYY    -124.0962   YYYY    -772.4458   XXXZ       0.0000
      XXYZ      -0.0000   XYYZ      -0.0000   YYYZ      -0.0000
      XXZZ    -312.8350   XYZZ     -37.7482   YYZZ    -154.4805
      XZZZ       0.0000   YZZZ      -0.0000   ZZZZ    -105.6616
 -----------------------------------------------------------------
 Calculating analytic gradient of the SCF energy
 Gradient of SCF Energy
            1           2           3           4           5           6
    1   0.0190592   0.0168540  -0.0226827  -0.0144311   0.0194020  -0.0182014
    2   0.0475038   0.0468101  -0.0506973  -0.0438608  -0.0002376   0.0004819
    3  -0.0000000   0.0000000   0.0000000   0.0000000   0.0000000  -0.0000000
 Max gradient component =       5.070E-02
 RMS gradient           =       2.474E-02
 Gradient time:  CPU 17.90 s  wall 4.59 s
 Geometry Optimization Parameters
   NAtoms,    NIC,     NZ,  NCons,   NDum,   NFix, NCnnct, MaxDiis
        6      37       0       0       0       0       0       0

 Cartesian Hessian Update
 Hessian Updated using BFGS Update


** GEOMETRY OPTIMIZATION IN DELOCALIZED INTERNAL COORDINATES **
   Searching for a Minimum

   Optimization Cycle:  12

                       Coordinates (Angstroms)
     ATOM                X               Y               Z
      1  Cl        0.9569209402   -1.8174850308    0.0000000000
      2  Br       -2.4581557226   -0.9700230080    0.0000000000
      3  I         2.0005051913    0.8809165980    0.0000000000
      4  Cl       -1.6130512272    1.6688140121    0.0000000000
      5  C         0.3256946304   -0.2425522571    0.0000000000
      6  C        -0.9746266935    0.1051194707    0.0000000000
   Point Group: cs    Number of degrees of freedom:     9


   Energy is -10490.268315129

 Hessian Updated using BFGS Update

  9 Hessian modes will be used to form the next step
  Hessian Eigenvalues:
     0.090676    0.249457    0.250173    0.310640    0.343126    0.537788
     0.925653    1.030016    1.146833

 Minimum Search - Taking Simple RFO Step
 Searching for Lamda that Minimizes Along All modes
 Value Taken    Lamda =  -0.03211166
 Calculated Step too Large.  Step scaled by  0.593064
 Step Taken.  Stepsize is  0.300000

                             Maximum     Tolerance    Cnvgd?
         Gradient           0.056301      0.000300      NO
         Displacement       0.285064      0.001200      NO
         Energy change     -0.023064      0.000001      NO


 New Cartesian Coordinates Obtained by Inverse Iteration

 Displacement from previous Coordinates is:  0.229193
 ----------------------------------------------------------------
             Standard Nuclear Orientation (Angstroms)
    I     Atom           X                Y                Z
 ----------------------------------------------------------------
    1      Cl      0.9010232034    -1.8565617750     0.0000000000
    2      Br     -2.4370561669    -1.0239764966     0.0000000000
    3      I       1.9872805640     0.9370938858     0.0000000000
    4      Cl     -1.5681818429     1.7044985122     0.0000000000
    5      C       0.3216094360    -0.2446942103     0.0000000000
    6      C      -0.9673880749     0.1084298687     0.0000000000
 ----------------------------------------------------------------
 Molecular Point Group                 Cs    NOp =  2
 Largest Abelian Subgroup              Cs    NOp =  2
 Nuclear Repulsion Energy =  1082.8539336926 hartrees
 There are       67 alpha and       67 beta electrons
 Applying Cartesian multipole field
    Component          Value
    ---------          -----
     (2,0,0)        1.00000E-11
     (0,2,0)        2.00000E-11
     (0,0,2)       -3.00000E-11
 Nucleus-field energy     =     0.0000000308 hartrees
 Requested basis set is 6-311++G(d,p)
 There are 81 shells and 214 basis functions
 A cutoff of  1.0D-11 yielded   2464 shell pairs
 There are     18834 function pairs (     21000 Cartesian)
 Smallest overlap matrix eigenvalue = 1.65E-05
 Guess MOs from SCF MO coefficient file

 -----------------------------------------------------------------------
  General SCF calculation program by
  Eric Jon Sundstrom, Paul Horn, Yuezhi Mao, Dmitri Zuev, Alec White,
  David Stuck, Shaama M.S., Shane Yost, Joonho Lee, David Small,
  Daniel Levine, Susi Lehtola, Hugh Burton, Evgeny Epifanovsky
 -----------------------------------------------------------------------
 Exchange:     0.2000 Hartree-Fock + 0.0800 Slater + 0.7200 B88
 Correlation:  0.1900 VWN1RPA + 0.8100 LYP
 Using SG-1 standard quadrature grid
 using 4 threads for integral computing
 -------------------------------------------------------
 OpenMP Integral computing Module                
 Release: version 2.0, May 2017, Q-Chem Inc. Pleasanton 
 -------------------------------------------------------
 -------------------------------------------------------
 OpenMP BLAS3 based DFT computing Module                
 Release: version 1.0, May 2013, Q-Chem Inc. Pittsburgh 
 -------------------------------------------------------
 A restricted SCF calculation will be
 performed using DIIS
 SCF converges when DIIS error is below 1.0e-08
 ---------------------------------------
  Cycle       Energy         DIIS error
 ---------------------------------------
    1  -10490.2810878269      5.60e-04  
    2  -10490.2834676498      2.22e-04  
    3  -10490.2833419709      2.62e-04  
    4  -10490.2837273106      6.69e-05  
    5  -10490.2837546813      8.03e-06  
    6  -10490.2837548785      5.82e-06  
    7  -10490.2837550554      1.44e-06  
    8  -10490.2837550660      3.89e-07  
    9  -10490.2837550662      2.71e-08  
   10  -10490.2837550662      1.37e-08  
   11  -10490.2837550663      2.15e-09  Convergence criterion met
 ---------------------------------------
 SCF time:   CPU 55.48s  wall 14.00s 
 SCF   energy in the final basis set =   -10490.2837550663
 Total energy in the final basis set =   -10490.2837550663

 --------------------------------------------------------------
             Orbital Energies (a.u.) and Symmetries
 --------------------------------------------------------------

 Alpha MOs, Restricted
 -- Occupied --                  
******* -482.86 -176.33 -165.73 -165.73 -165.73 -101.59 -101.59
  1 A'    2 A'    3 A'    4 A'    1 A"    5 A'    6 A'    7 A'                 
-62.515 -56.336 -56.331 -56.331 -35.822 -31.315 -31.309 -31.309
  8 A'    9 A'    2 A"   10 A'   11 A'   12 A'    3 A"   13 A'                 
-22.966 -22.964 -22.964 -22.960 -22.960 -10.309 -10.298  -9.504
 14 A'    4 A"   15 A'   16 A'    5 A"   17 A'   18 A'   19 A'                 
 -9.501  -8.724  -7.269  -7.266  -7.259  -7.258  -7.256  -7.255
 20 A'   21 A'   22 A'   23 A'    6 A"   24 A'    7 A"   25 A'                 
 -6.556  -6.542  -6.542  -6.372  -4.785  -4.769  -4.769  -2.667
 26 A'    8 A"   27 A'   28 A'   29 A'    9 A"   30 A'   31 A'                 
 -2.663  -2.663  -2.651  -2.651  -2.051  -2.046  -2.046  -2.032
 10 A"   32 A'   11 A"   33 A'   34 A'   12 A"   35 A'   36 A'                 
 -2.032  -0.950  -0.907  -0.824  -0.764  -0.686  -0.561  -0.510
 13 A"   37 A'   38 A'   39 A'   40 A'   41 A'   42 A'   43 A'                 
 -0.488  -0.446  -0.413  -0.384  -0.364  -0.353  -0.330  -0.310
 44 A'   14 A"   45 A'   15 A"   46 A'   47 A'   16 A"   48 A'                 
 -0.307  -0.276  -0.259
 17 A"   49 A'   18 A"                                                         
 -- Virtual --                   
 -0.072  -0.051  -0.034  -0.024   0.001   0.031   0.041   0.048
 50 A'   19 A"   51 A'   52 A'   53 A'   54 A'   55 A'   20 A"                 
  0.053   0.062   0.072   0.078   0.083   0.102   0.113   0.117
 56 A'   57 A'   58 A'   21 A"   22 A"   59 A'   60 A'   61 A'                 
  0.121   0.122   0.125   0.145   0.159   0.176   0.180   0.182
 23 A"   62 A'   63 A'   24 A"   64 A'   65 A'   66 A'   67 A'                 
  0.200   0.245   0.245   0.257   0.308   0.367   0.375   0.380
 68 A'   69 A'   25 A"   70 A'   71 A'   72 A'   73 A'   26 A"                 
  0.398   0.399   0.406   0.415   0.418   0.442   0.450   0.463
 74 A'   27 A"   75 A'   76 A'   28 A"   29 A"   77 A'   78 A'                 
  0.470   0.472   0.488   0.509   0.522   0.537   0.565   0.597
 30 A"   79 A'   80 A'   31 A"   81 A'   32 A"   33 A"   82 A'                 
  0.608   0.620   0.650   0.697   0.700   0.742   0.768   0.775
 34 A"   83 A'   84 A'   85 A'   86 A'   87 A'   35 A"   88 A'                 
  0.817   0.832   0.834   0.836   0.884   0.905   0.919   0.926
 89 A'   36 A"   90 A'   37 A"   91 A'   92 A'   93 A'   38 A"                 
  0.982   1.011   1.097   1.122   1.173   1.221   1.260   1.283
 94 A'   95 A'   96 A'   97 A'   98 A'   39 A"   99 A'   40 A"                 
  1.338   1.403   1.447   1.528   1.581   1.657   1.709   1.881
 41 A"  100 A'  101 A'  102 A'   42 A"  103 A'  104 A'   43 A"                 
  1.883   1.998   2.048   2.135   2.171   2.226   2.234   2.251
105 A'   44 A"  106 A'  107 A'  108 A'  109 A'   45 A"   46 A"                 
  2.344   2.352   2.490   2.504   2.629   2.826   2.853   3.035
110 A'  111 A'  112 A'  113 A'   47 A"   48 A"  114 A'  115 A'                 
  3.195   3.453   3.947   3.978   3.979   4.008   4.009   4.065
116 A'  117 A'   49 A"  118 A'   50 A"  119 A'   51 A"   52 A"                 
  4.099   4.191   4.237   4.346   4.441   6.002   6.059   6.106
120 A'  121 A'  122 A'  123 A'  124 A'   53 A"  125 A'  126 A'                 
  6.674   7.536   7.590   7.656   9.700   9.774  23.223  24.044
127 A'   54 A"  128 A'  129 A'  130 A'  131 A'  132 A'  133 A'                 
 25.773  25.822  25.975  26.013  26.347  26.463  27.869  28.340
 55 A"   56 A"  134 A'  135 A'  136 A'  137 A'  138 A'   57 A"                 
 28.381  28.398  28.519  28.534  28.547  28.595  28.690  47.939
139 A'  140 A'   58 A"  141 A'   59 A"  142 A'  143 A'  144 A'                 
127.881 127.914 127.942 151.661 215.684 215.765 289.732 289.787
 60 A"  145 A'  146 A'  147 A'  148 A'  149 A'   61 A"  150 A'                 
289.8861020.7421901.824
151 A'  152 A'  153 A'                                                         

 Beta MOs, Restricted
 -- Occupied --                  
******* -482.86 -176.33 -165.73 -165.73 -165.73 -101.59 -101.59
  1 A'    2 A'    3 A'    4 A'    1 A"    5 A'    6 A'    7 A'                 
-62.515 -56.336 -56.331 -56.331 -35.822 -31.315 -31.309 -31.309
  8 A'    9 A'    2 A"   10 A'   11 A'   12 A'    3 A"   13 A'                 
-22.966 -22.964 -22.964 -22.960 -22.960 -10.309 -10.298  -9.504
 14 A'    4 A"   15 A'   16 A'    5 A"   17 A'   18 A'   19 A'                 
 -9.501  -8.724  -7.269  -7.266  -7.259  -7.258  -7.256  -7.255
 20 A'   21 A'   22 A'   23 A'    6 A"   24 A'    7 A"   25 A'                 
 -6.556  -6.542  -6.542  -6.372  -4.785  -4.769  -4.769  -2.667
 26 A'    8 A"   27 A'   28 A'   29 A'    9 A"   30 A'   31 A'                 
 -2.663  -2.663  -2.651  -2.651  -2.051  -2.046  -2.046  -2.032
 10 A"   32 A'   11 A"   33 A'   34 A'   12 A"   35 A'   36 A'                 
 -2.032  -0.950  -0.907  -0.824  -0.764  -0.686  -0.561  -0.510
 13 A"   37 A'   38 A'   39 A'   40 A'   41 A'   42 A'   43 A'                 
 -0.488  -0.446  -0.413  -0.384  -0.364  -0.353  -0.330  -0.310
 44 A'   14 A"   45 A'   15 A"   46 A'   47 A'   16 A"   48 A'                 
 -0.307  -0.276  -0.259
 17 A"   49 A'   18 A"                                                         
 -- Virtual --                   
 -0.072  -0.051  -0.034  -0.024   0.001   0.031   0.041   0.048
 50 A'   19 A"   51 A'   52 A'   53 A'   54 A'   55 A'   20 A"                 
  0.053   0.062   0.072   0.078   0.083   0.102   0.113   0.117
 56 A'   57 A'   58 A'   21 A"   22 A"   59 A'   60 A'   61 A'                 
  0.121   0.122   0.125   0.145   0.159   0.176   0.180   0.182
 23 A"   62 A'   63 A'   24 A"   64 A'   65 A'   66 A'   67 A'                 
  0.200   0.245   0.245   0.257   0.308   0.367   0.375   0.380
 68 A'   69 A'   25 A"   70 A'   71 A'   72 A'   73 A'   26 A"                 
  0.398   0.399   0.406   0.415   0.418   0.442   0.450   0.463
 74 A'   27 A"   75 A'   76 A'   28 A"   29 A"   77 A'   78 A'                 
  0.470   0.472   0.488   0.509   0.522   0.537   0.565   0.597
 30 A"   79 A'   80 A'   31 A"   81 A'   32 A"   33 A"   82 A'                 
  0.608   0.620   0.650   0.697   0.700   0.742   0.768   0.775
 34 A"   83 A'   84 A'   85 A'   86 A'   87 A'   35 A"   88 A'                 
  0.817   0.832   0.834   0.836   0.884   0.905   0.919   0.926
 89 A'   36 A"   90 A'   37 A"   91 A'   92 A'   93 A'   38 A"                 
  0.982   1.011   1.097   1.122   1.173   1.221   1.260   1.283
 94 A'   95 A'   96 A'   97 A'   98 A'   39 A"   99 A'   40 A"                 
  1.338   1.403   1.447   1.528   1.581   1.657   1.709   1.881
 41 A"  100 A'  101 A'  102 A'   42 A"  103 A'  104 A'   43 A"                 
  1.883   1.998   2.048   2.135   2.171   2.226   2.234   2.251
105 A'   44 A"  106 A'  107 A'  108 A'  109 A'   45 A"   46 A"                 
  2.344   2.352   2.490   2.504   2.629   2.826   2.853   3.035
110 A'  111 A'  112 A'  113 A'   47 A"   48 A"  114 A'  115 A'                 
  3.195   3.453   3.947   3.978   3.979   4.008   4.009   4.065
116 A'  117 A'   49 A"  118 A'   50 A"  119 A'   51 A"   52 A"                 
  4.099   4.191   4.237   4.346   4.441   6.002   6.059   6.106
120 A'  121 A'  122 A'  123 A'  124 A'   53 A"  125 A'  126 A'                 
  6.674   7.536   7.590   7.656   9.700   9.774  23.223  24.044
127 A'   54 A"  128 A'  129 A'  130 A'  131 A'  132 A'  133 A'                 
 25.773  25.822  25.975  26.013  26.347  26.463  27.869  28.340
 55 A"   56 A"  134 A'  135 A'  136 A'  137 A'  138 A'   57 A"                 
 28.381  28.398  28.519  28.534  28.547  28.595  28.690  47.939
139 A'  140 A'   58 A"  141 A'   59 A"  142 A'  143 A'  144 A'                 
127.881 127.914 127.942 151.661 215.684 215.765 289.732 289.787
 60 A"  145 A'  146 A'  147 A'  148 A'  149 A'   61 A"  150 A'                 
289.8861020.7421901.824
151 A'  152 A'  153 A'                                                         
 --------------------------------------------------------------

          Ground-State Mulliken Net Atomic Charges

     Atom                 Charge (a.u.)
  ----------------------------------------
      1 Cl                    0.431354
      2 Br                   -0.151976
      3 I                     0.185279
      4 Cl                    0.377883
      5 C                    -0.575131
      6 C                    -0.267409
  ----------------------------------------
  Sum of atomic charges =     0.000000

 -----------------------------------------------------------------
                    Cartesian Multipole Moments
 -----------------------------------------------------------------
    Charge (ESU x 10^10)
                 0.0000
    Dipole Moment (Debye)
         X       0.2502      Y       0.1860      Z      -0.0000
       Tot       0.3117
    Quadrupole Moments (Debye-Ang)
        XX     -78.7063     XY       1.8280     YY     -81.7233
        XZ      -0.0000     YZ      -0.0000     ZZ     -84.0918
    Octopole Moments (Debye-Ang^2)
       XXX       4.1578    XXY      -2.5492    XYY       0.8155
       YYY     -15.5625    XXZ       0.0000    XYZ       0.0000
       YYZ       0.0000    XZZ       0.0726    YZZ      -5.2320
       ZZZ      -0.0000
    Hexadecapole Moments (Debye-Ang^3)
      XXXX   -1607.2392   XXXY     -72.5775   XXYY    -384.1511
      XYYY    -137.1857   YYYY    -811.8270   XXXZ      -0.0000
      XXYZ       0.0000   XYYZ      -0.0000   YYYZ      -0.0000
      XXZZ    -306.7458   XYZZ     -43.4574   YYZZ    -162.6889
      XZZZ      -0.0000   YZZZ      -0.0000   ZZZZ    -106.0030
 -----------------------------------------------------------------
 Calculating analytic gradient of the SCF energy
 Gradient of SCF Energy
            1           2           3           4           5           6
    1   0.0135397   0.0092204  -0.0142730  -0.0102933   0.0045769  -0.0027706
    2   0.0287643   0.0288295  -0.0331633  -0.0260131   0.0047039  -0.0031212
    3   0.0000000   0.0000000  -0.0000000   0.0000000   0.0000000  -0.0000000
 Max gradient component =       3.316E-02
 RMS gradient           =       1.504E-02
 Gradient time:  CPU 17.78 s  wall 4.55 s
 Geometry Optimization Parameters
   NAtoms,    NIC,     NZ,  NCons,   NDum,   NFix, NCnnct, MaxDiis
        6      37       0       0       0       0       0       0

 Cartesian Hessian Update
 Hessian Updated using BFGS Update


** GEOMETRY OPTIMIZATION IN DELOCALIZED INTERNAL COORDINATES **
   Searching for a Minimum

   Optimization Cycle:  13

                       Coordinates (Angstroms)
     ATOM                X               Y               Z
      1  Cl        0.9010232034   -1.8565617750    0.0000000000
      2  Br       -2.4370561669   -1.0239764966    0.0000000000
      3  I         1.9872805640    0.9370938858    0.0000000000
      4  Cl       -1.5681818429    1.7044985122    0.0000000000
      5  C         0.3216094360   -0.2446942103    0.0000000000
      6  C        -0.9673880749    0.1084298687    0.0000000000
   Point Group: cs    Number of degrees of freedom:     9


   Energy is -10490.283755066

 Hessian Updated using BFGS Update

  9 Hessian modes will be used to form the next step
  Hessian Eigenvalues:
     0.072513    0.249546    0.250334    0.310614    0.357525    0.538951
     0.925676    1.029989    1.147067

 Minimum Search - Taking Simple RFO Step
 Searching for Lamda that Minimizes Along All modes
 Value Taken    Lamda =  -0.01748651
 Calculated Step too Large.  Step scaled by  0.682631
 Step Taken.  Stepsize is  0.300000

                             Maximum     Tolerance    Cnvgd?
         Gradient           0.037538      0.000300      NO
         Displacement       0.292219      0.001200      NO
         Energy change     -0.015440      0.000001      NO


 New Cartesian Coordinates Obtained by Inverse Iteration

 Displacement from previous Coordinates is:  0.223678
 ----------------------------------------------------------------
             Standard Nuclear Orientation (Angstroms)
    I     Atom           X                Y                Z
 ----------------------------------------------------------------
    1      Cl      0.8511290976    -1.8967411388     0.0000000000
    2      Br     -2.4214196439    -1.0744220076     0.0000000000
    3      I       1.9724827538     0.9955262079     0.0000000000
    4      Cl     -1.5220087206     1.7402552345     0.0000000000
    5      C       0.3242118041    -0.2519650306     0.0000000000
    6      C      -0.9671081724     0.1121365195     0.0000000000
 ----------------------------------------------------------------
 Molecular Point Group                 Cs    NOp =  2
 Largest Abelian Subgroup              Cs    NOp =  2
 Nuclear Repulsion Energy =  1075.1631733961 hartrees
 There are       67 alpha and       67 beta electrons
 Applying Cartesian multipole field
    Component          Value
    ---------          -----
     (2,0,0)        1.00000E-11
     (0,2,0)        2.00000E-11
     (0,0,2)       -3.00000E-11
 Nucleus-field energy     =     0.0000000315 hartrees
 Requested basis set is 6-311++G(d,p)
 There are 81 shells and 214 basis functions
 A cutoff of  1.0D-11 yielded   2461 shell pairs
 There are     18799 function pairs (     20956 Cartesian)
 Smallest overlap matrix eigenvalue = 1.96E-05
 Guess MOs from SCF MO coefficient file

 -----------------------------------------------------------------------
  General SCF calculation program by
  Eric Jon Sundstrom, Paul Horn, Yuezhi Mao, Dmitri Zuev, Alec White,
  David Stuck, Shaama M.S., Shane Yost, Joonho Lee, David Small,
  Daniel Levine, Susi Lehtola, Hugh Burton, Evgeny Epifanovsky
 -----------------------------------------------------------------------
 Exchange:     0.2000 Hartree-Fock + 0.0800 Slater + 0.7200 B88
 Correlation:  0.1900 VWN1RPA + 0.8100 LYP
 Using SG-1 standard quadrature grid
 using 4 threads for integral computing
 -------------------------------------------------------
 OpenMP Integral computing Module                
 Release: version 2.0, May 2017, Q-Chem Inc. Pleasanton 
 -------------------------------------------------------
 -------------------------------------------------------
 OpenMP BLAS3 based DFT computing Module                
 Release: version 1.0, May 2013, Q-Chem Inc. Pittsburgh 
 -------------------------------------------------------
 A restricted SCF calculation will be
 performed using DIIS
 SCF converges when DIIS error is below 1.0e-08
 ---------------------------------------
  Cycle       Energy         DIIS error
 ---------------------------------------
    1  -10490.2902912318      5.24e-04  
    2  -10490.2923634091      2.58e-04  
    3  -10490.2921924067      3.06e-04  
    4  -10490.2927402277      5.47e-05  
    5  -10490.2927589291      9.19e-06  
    6  -10490.2927591196      7.32e-06  
    7  -10490.2927594160      1.19e-06  
    8  -10490.2927594225      3.85e-07  
    9  -10490.2927594227      3.90e-08  
   10  -10490.2927594228      1.74e-08  
   11  -10490.2927594228      3.30e-09  Convergence criterion met
 ---------------------------------------
 SCF time:   CPU 55.07s  wall 15.00s 
 SCF   energy in the final basis set =   -10490.2927594228
 Total energy in the final basis set =   -10490.2927594228

 --------------------------------------------------------------
             Orbital Energies (a.u.) and Symmetries
 --------------------------------------------------------------

 Alpha MOs, Restricted
 -- Occupied --                  
******* -482.86 -176.33 -165.73 -165.73 -165.73 -101.59 -101.59
  1 A'    2 A'    3 A'    4 A'    1 A"    5 A'    6 A'    7 A'                 
-62.515 -56.336 -56.332 -56.332 -35.823 -31.316 -31.310 -31.310
  8 A'    9 A'    2 A"   10 A'   11 A'   12 A'    3 A"   13 A'                 
-22.967 -22.965 -22.965 -22.961 -22.961 -10.311 -10.300  -9.505
 14 A'    4 A"   15 A'   16 A'    5 A"   17 A'   18 A'   19 A'                 
 -9.501  -8.724  -7.270  -7.266  -7.259  -7.259  -7.256  -7.255
 20 A'   21 A'   22 A'   23 A'    6 A"   24 A'    7 A"   25 A'                 
 -6.557  -6.542  -6.542  -6.373  -4.786  -4.770  -4.769  -2.667
 26 A'    8 A"   27 A'   28 A'   29 A'    9 A"   30 A'   31 A'                 
 -2.663  -2.663  -2.652  -2.652  -2.052  -2.047  -2.046  -2.033
 10 A"   32 A'   11 A"   33 A'   34 A'   12 A"   35 A'   36 A'                 
 -2.033  -0.944  -0.901  -0.824  -0.763  -0.683  -0.559  -0.505
 13 A"   37 A'   38 A'   39 A'   40 A'   41 A'   42 A'   43 A'                 
 -0.487  -0.442  -0.412  -0.380  -0.361  -0.350  -0.331  -0.314
 44 A'   14 A"   45 A'   15 A"   46 A'   47 A'   16 A"   48 A'                 
 -0.307  -0.280  -0.259
 17 A"   49 A'   18 A"                                                         
 -- Virtual --                   
 -0.076  -0.052  -0.040  -0.029   0.001   0.030   0.040   0.049
 50 A'   19 A"   51 A'   52 A'   53 A'   54 A'   55 A'   20 A"                 
  0.053   0.063   0.072   0.078   0.083   0.104   0.113   0.116
 56 A'   57 A'   58 A'   21 A"   22 A"   59 A'   60 A'   61 A'                 
  0.121   0.122   0.123   0.144   0.159   0.173   0.177   0.187
 62 A'   23 A"   63 A'   24 A"   64 A'   65 A'   66 A'   67 A'                 
  0.198   0.243   0.244   0.250   0.310   0.369   0.373   0.382
 68 A'   69 A'   25 A"   70 A'   71 A'   72 A'   73 A'   26 A"                 
  0.391   0.398   0.405   0.416   0.418   0.443   0.447   0.462
 74 A'   27 A"   75 A'   76 A'   28 A"   29 A"   77 A'   78 A'                 
  0.470   0.471   0.487   0.508   0.519   0.538   0.566   0.593
 30 A"   79 A'   80 A'   31 A"   81 A'   32 A"   33 A"   82 A'                 
  0.605   0.621   0.644   0.691   0.702   0.750   0.773   0.774
 34 A"   83 A'   84 A'   85 A'   86 A'   87 A'   35 A"   88 A'                 
  0.818   0.825   0.832   0.835   0.878   0.904   0.907   0.924
 89 A'   90 A'   36 A"   37 A"   91 A'   92 A'   93 A'   38 A"                 
  0.972   1.005   1.096   1.113   1.168   1.210   1.241   1.281
 94 A'   95 A'   96 A'   97 A'   98 A'   39 A"   99 A'   40 A"                 
  1.335   1.402   1.444   1.541   1.576   1.643   1.697   1.879
 41 A"  100 A'  101 A'  102 A'   42 A"  103 A'  104 A'   43 A"                 
  1.886   1.996   2.037   2.133   2.153   2.214   2.231   2.250
105 A'   44 A"  106 A'  107 A'  108 A'  109 A'   45 A"   46 A"                 
  2.341   2.343   2.489   2.496   2.627   2.822   2.851   3.033
110 A'  111 A'  112 A'  113 A'   47 A"   48 A"  114 A'  115 A'                 
  3.183   3.443   3.946   3.976   3.979   4.006   4.008   4.061
116 A'  117 A'   49 A"  118 A'   50 A"   51 A"  119 A'   52 A"                 
  4.099   4.184   4.236   4.347   4.430   6.000   6.058   6.095
120 A'  121 A'  122 A'  123 A'  124 A'   53 A"  125 A'  126 A'                 
  6.663   7.535   7.588   7.653   9.692   9.770  23.218  24.021
127 A'   54 A"  128 A'  129 A'  130 A'  131 A'  132 A'  133 A'                 
 25.770  25.819  25.977  26.000  26.343  26.452  27.861  28.338
 55 A"   56 A"  134 A'  135 A'  136 A'  137 A'  138 A'   57 A"                 
 28.379  28.391  28.518  28.532  28.544  28.594  28.686  47.931
139 A'  140 A'   58 A"  141 A'   59 A"  142 A'  143 A'  144 A'                 
127.879 127.913 127.935 151.654 215.675 215.761 289.731 289.783
 60 A"  145 A'  146 A'  147 A'  148 A'  149 A'   61 A"  150 A'                 
289.8821020.7311901.817
151 A'  152 A'  153 A'                                                         

 Beta MOs, Restricted
 -- Occupied --                  
******* -482.86 -176.33 -165.73 -165.73 -165.73 -101.59 -101.59
  1 A'    2 A'    3 A'    4 A'    1 A"    5 A'    6 A'    7 A'                 
-62.515 -56.336 -56.332 -56.332 -35.823 -31.316 -31.310 -31.310
  8 A'    9 A'    2 A"   10 A'   11 A'   12 A'    3 A"   13 A'                 
-22.967 -22.965 -22.965 -22.961 -22.961 -10.311 -10.300  -9.505
 14 A'    4 A"   15 A'   16 A'    5 A"   17 A'   18 A'   19 A'                 
 -9.501  -8.724  -7.270  -7.266  -7.259  -7.259  -7.256  -7.255
 20 A'   21 A'   22 A'   23 A'    6 A"   24 A'    7 A"   25 A'                 
 -6.557  -6.542  -6.542  -6.373  -4.786  -4.770  -4.769  -2.667
 26 A'    8 A"   27 A'   28 A'   29 A'    9 A"   30 A'   31 A'                 
 -2.663  -2.663  -2.652  -2.652  -2.052  -2.047  -2.046  -2.033
 10 A"   32 A'   11 A"   33 A'   34 A'   12 A"   35 A'   36 A'                 
 -2.033  -0.944  -0.901  -0.824  -0.763  -0.683  -0.559  -0.505
 13 A"   37 A'   38 A'   39 A'   40 A'   41 A'   42 A'   43 A'                 
 -0.487  -0.442  -0.412  -0.380  -0.361  -0.350  -0.331  -0.314
 44 A'   14 A"   45 A'   15 A"   46 A'   47 A'   16 A"   48 A'                 
 -0.307  -0.280  -0.259
 17 A"   49 A'   18 A"                                                         
 -- Virtual --                   
 -0.076  -0.052  -0.040  -0.029   0.001   0.030   0.040   0.049
 50 A'   19 A"   51 A'   52 A'   53 A'   54 A'   55 A'   20 A"                 
  0.053   0.063   0.072   0.078   0.083   0.104   0.113   0.116
 56 A'   57 A'   58 A'   21 A"   22 A"   59 A'   60 A'   61 A'                 
  0.121   0.122   0.123   0.144   0.159   0.173   0.177   0.187
 62 A'   23 A"   63 A'   24 A"   64 A'   65 A'   66 A'   67 A'                 
  0.198   0.243   0.244   0.250   0.310   0.369   0.373   0.382
 68 A'   69 A'   25 A"   70 A'   71 A'   72 A'   73 A'   26 A"                 
  0.391   0.398   0.405   0.416   0.418   0.443   0.447   0.462
 74 A'   27 A"   75 A'   76 A'   28 A"   29 A"   77 A'   78 A'                 
  0.470   0.471   0.487   0.508   0.519   0.538   0.566   0.593
 30 A"   79 A'   80 A'   31 A"   81 A'   32 A"   33 A"   82 A'                 
  0.605   0.621   0.644   0.691   0.702   0.750   0.773   0.774
 34 A"   83 A'   84 A'   85 A'   86 A'   87 A'   35 A"   88 A'                 
  0.818   0.825   0.832   0.835   0.878   0.904   0.907   0.924
 89 A'   90 A'   36 A"   37 A"   91 A'   92 A'   93 A'   38 A"                 
  0.972   1.005   1.096   1.113   1.168   1.210   1.241   1.281
 94 A'   95 A'   96 A'   97 A'   98 A'   39 A"   99 A'   40 A"                 
  1.335   1.402   1.444   1.541   1.576   1.643   1.697   1.879
 41 A"  100 A'  101 A'  102 A'   42 A"  103 A'  104 A'   43 A"                 
  1.886   1.996   2.037   2.133   2.153   2.214   2.231   2.250
105 A'   44 A"  106 A'  107 A'  108 A'  109 A'   45 A"   46 A"                 
  2.341   2.343   2.489   2.496   2.627   2.822   2.851   3.033
110 A'  111 A'  112 A'  113 A'   47 A"   48 A"  114 A'  115 A'                 
  3.183   3.443   3.946   3.976   3.979   4.006   4.008   4.061
116 A'  117 A'   49 A"  118 A'   50 A"   51 A"  119 A'   52 A"                 
  4.099   4.184   4.236   4.347   4.430   6.000   6.058   6.095
120 A'  121 A'  122 A'  123 A'  124 A'   53 A"  125 A'  126 A'                 
  6.663   7.535   7.588   7.653   9.692   9.770  23.218  24.021
127 A'   54 A"  128 A'  129 A'  130 A'  131 A'  132 A'  133 A'                 
 25.770  25.819  25.977  26.000  26.343  26.452  27.861  28.338
 55 A"   56 A"  134 A'  135 A'  136 A'  137 A'  138 A'   57 A"                 
 28.379  28.391  28.518  28.532  28.544  28.594  28.686  47.931
139 A'  140 A'   58 A"  141 A'   59 A"  142 A'  143 A'  144 A'                 
127.879 127.913 127.935 151.654 215.675 215.761 289.731 289.783
 60 A"  145 A'  146 A'  147 A'  148 A'  149 A'   61 A"  150 A'                 
289.8821020.7311901.817
151 A'  152 A'  153 A'                                                         
 --------------------------------------------------------------

          Ground-State Mulliken Net Atomic Charges

     Atom                 Charge (a.u.)
  ----------------------------------------
      1 Cl                    0.425739
      2 Br                   -0.153500
      3 I                     0.183543
      4 Cl                    0.386618
      5 C                    -0.597507
      6 C                    -0.244893
  ----------------------------------------
  Sum of atomic charges =     0.000000

 -----------------------------------------------------------------
                    Cartesian Multipole Moments
 -----------------------------------------------------------------
    Charge (ESU x 10^10)
                 0.0000
    Dipole Moment (Debye)
         X       0.2691      Y       0.2386      Z      -0.0000
       Tot       0.3596
    Quadrupole Moments (Debye-Ang)
        XX     -79.2409     XY       2.3311     YY     -81.0289
        XZ       0.0000     YZ       0.0000     ZZ     -84.2429
    Octopole Moments (Debye-Ang^2)
       XXX       4.9980    XXY      -3.0199    XYY       1.0739
       YYY     -17.2424    XXZ      -0.0000    XYZ       0.0000
       YYZ      -0.0000    XZZ       0.3141    YZZ      -5.8518
       ZZZ      -0.0000
    Hexadecapole Moments (Debye-Ang^3)
      XXXX   -1583.7915   XXXY     -86.2773   XXYY    -384.2789
      XYYY    -149.4829   YYYY    -853.2322   XXXZ       0.0000
      XXYZ      -0.0000   XYYZ      -0.0000   YYYZ      -0.0000
      XXZZ    -301.2503   XYZZ     -49.1472   YYZZ    -171.3080
      XZZZ       0.0000   YZZZ      -0.0000   ZZZZ    -106.3749
 -----------------------------------------------------------------
 Calculating analytic gradient of the SCF energy
 Gradient of SCF Energy
            1           2           3           4           5           6
    1   0.0081671   0.0036894  -0.0081358  -0.0061170   0.0057784  -0.0033822
    2   0.0136262   0.0137358  -0.0186142  -0.0115880   0.0046931  -0.0018529
    3  -0.0000000   0.0000000  -0.0000000   0.0000000   0.0000000   0.0000000
 Max gradient component =       1.861E-02
 RMS gradient           =       7.850E-03
 Gradient time:  CPU 17.63 s  wall 4.52 s
 Geometry Optimization Parameters
   NAtoms,    NIC,     NZ,  NCons,   NDum,   NFix, NCnnct, MaxDiis
        6      37       0       0       0       0       0       0

 Cartesian Hessian Update
 Hessian Updated using BFGS Update


** GEOMETRY OPTIMIZATION IN DELOCALIZED INTERNAL COORDINATES **
   Searching for a Minimum

   Optimization Cycle:  14

                       Coordinates (Angstroms)
     ATOM                X               Y               Z
      1  Cl        0.8511290976   -1.8967411388    0.0000000000
      2  Br       -2.4214196439   -1.0744220076    0.0000000000
      3  I         1.9724827538    0.9955262079    0.0000000000
      4  Cl       -1.5220087206    1.7402552345    0.0000000000
      5  C         0.3242118041   -0.2519650306    0.0000000000
      6  C        -0.9671081724    0.1121365195    0.0000000000
   Point Group: cs    Number of degrees of freedom:     9


   Energy is -10490.292759423

 Hessian Updated using BFGS Update

  9 Hessian modes will be used to form the next step
  Hessian Eigenvalues:
     0.063465    0.249578    0.250484    0.310700    0.355504    0.540017
     0.925716    1.029955    1.146687

 Minimum Search - Taking Simple RFO Step
 Searching for Lamda that Minimizes Along All modes
 Value Taken    Lamda =  -0.00632410
 Step Taken.  Stepsize is  0.298676

                             Maximum     Tolerance    Cnvgd?
         Gradient           0.018610      0.000300      NO
         Displacement       0.285033      0.001200      NO
         Energy change     -0.009004      0.000001      NO


 New Cartesian Coordinates Obtained by Inverse Iteration

 Displacement from previous Coordinates is:  0.246320
 ----------------------------------------------------------------
             Standard Nuclear Orientation (Angstroms)
    I     Atom           X                Y                Z
 ----------------------------------------------------------------
    1      Cl      0.7951169152    -1.9347004691     0.0000000000
    2      Br     -2.3998045843    -1.1235454587     0.0000000000
    3      I       1.9443037730     1.0592264520     0.0000000000
    4      Cl     -1.4625944459     1.7720214173     0.0000000000
    5      C       0.3209811159    -0.2613702442     0.0000000000
    6      C      -0.9607156552     0.1131580876     0.0000000000
 ----------------------------------------------------------------
 Molecular Point Group                 Cs    NOp =  2
 Largest Abelian Subgroup              Cs    NOp =  2
 Nuclear Repulsion Energy =  1071.1858409367 hartrees
 There are       67 alpha and       67 beta electrons
 Applying Cartesian multipole field
    Component          Value
    ---------          -----
     (2,0,0)        1.00000E-11
     (0,2,0)        2.00000E-11
     (0,0,2)       -3.00000E-11
 Nucleus-field energy     =     0.0000000320 hartrees
 Requested basis set is 6-311++G(d,p)
 There are 81 shells and 214 basis functions
 A cutoff of  1.0D-11 yielded   2463 shell pairs
 There are     18855 function pairs (     21039 Cartesian)
 Smallest overlap matrix eigenvalue = 2.19E-05
 Guess MOs from SCF MO coefficient file

 -----------------------------------------------------------------------
  General SCF calculation program by
  Eric Jon Sundstrom, Paul Horn, Yuezhi Mao, Dmitri Zuev, Alec White,
  David Stuck, Shaama M.S., Shane Yost, Joonho Lee, David Small,
  Daniel Levine, Susi Lehtola, Hugh Burton, Evgeny Epifanovsky
 -----------------------------------------------------------------------
 Exchange:     0.2000 Hartree-Fock + 0.0800 Slater + 0.7200 B88
 Correlation:  0.1900 VWN1RPA + 0.8100 LYP
 Using SG-1 standard quadrature grid
 using 4 threads for integral computing
 -------------------------------------------------------
 OpenMP Integral computing Module                
 Release: version 2.0, May 2017, Q-Chem Inc. Pleasanton 
 -------------------------------------------------------
 -------------------------------------------------------
 OpenMP BLAS3 based DFT computing Module                
 Release: version 1.0, May 2013, Q-Chem Inc. Pittsburgh 
 -------------------------------------------------------
 A restricted SCF calculation will be
 performed using DIIS
 SCF converges when DIIS error is below 1.0e-08
 ---------------------------------------
  Cycle       Energy         DIIS error
 ---------------------------------------
    1  -10490.2938780989      5.28e-04  
    2  -10490.2961256422      2.03e-04  
    3  -10490.2959940880      2.51e-04  
    4  -10490.2963528038      6.42e-05  
    5  -10490.2963781740      8.62e-06  
    6  -10490.2963783959      6.21e-06  
    7  -10490.2963785997      1.50e-06  
    8  -10490.2963786111      4.84e-07  
    9  -10490.2963786118      3.24e-08  
   10  -10490.2963786118      1.71e-08  
   11  -10490.2963786117      3.18e-09  Convergence criterion met
 ---------------------------------------
 SCF time:   CPU 54.94s  wall 15.00s 
 SCF   energy in the final basis set =   -10490.2963786117
 Total energy in the final basis set =   -10490.2963786117

 --------------------------------------------------------------
             Orbital Energies (a.u.) and Symmetries
 --------------------------------------------------------------

 Alpha MOs, Restricted
 -- Occupied --                  
******* -482.86 -176.33 -165.73 -165.73 -165.73 -101.59 -101.59
  1 A'    2 A'    3 A'    4 A'    1 A"    5 A'    6 A'    7 A'                 
-62.516 -56.336 -56.332 -56.332 -35.823 -31.317 -31.311 -31.310
  8 A'    9 A'    2 A"   10 A'   11 A'   12 A'    3 A"   13 A'                 
-22.967 -22.966 -22.966 -22.961 -22.961 -10.312 -10.301  -9.506
 14 A'    4 A"   15 A'   16 A'    5 A"   17 A'   18 A'   19 A'                 
 -9.502  -8.724  -7.271  -7.267  -7.260  -7.260  -7.257  -7.256
 20 A'   21 A'   22 A'   23 A'    6 A"   24 A'    7 A"   25 A'                 
 -6.557  -6.542  -6.542  -6.373  -4.786  -4.770  -4.770  -2.668
 26 A'    8 A"   27 A'   28 A'   29 A'    9 A"   30 A'   31 A'                 
 -2.663  -2.663  -2.652  -2.652  -2.052  -2.047  -2.047  -2.033
 10 A"   32 A'   11 A"   33 A'   34 A'   12 A"   35 A'   13 A"                 
 -2.033  -0.941  -0.896  -0.823  -0.763  -0.680  -0.557  -0.502
 36 A'   37 A'   38 A'   39 A'   40 A'   41 A'   42 A'   43 A'                 
 -0.487  -0.440  -0.411  -0.377  -0.360  -0.348  -0.331  -0.316
 44 A'   14 A"   45 A'   15 A"   46 A'   47 A'   16 A"   48 A'                 
 -0.308  -0.282  -0.261
 17 A"   49 A'   18 A"                                                         
 -- Virtual --                   
 -0.081  -0.051  -0.047  -0.033   0.002   0.030   0.040   0.049
 50 A'   19 A"   51 A'   52 A'   53 A'   54 A'   55 A'   20 A"                 
  0.053   0.064   0.071   0.078   0.083   0.105   0.111   0.118
 56 A'   57 A'   58 A'   21 A"   22 A"   59 A'   60 A'   61 A'                 
  0.120   0.122   0.123   0.143   0.158   0.166   0.177   0.193
 62 A'   23 A"   63 A'   24 A"   64 A'   65 A'   66 A'   67 A'                 
  0.198   0.241   0.243   0.245   0.312   0.371   0.373   0.383
 68 A'   69 A'   25 A"   70 A'   71 A'   72 A'   73 A'   26 A"                 
  0.384   0.397   0.406   0.416   0.419   0.443   0.444   0.457
 74 A'   27 A"   75 A'   28 A"   76 A'   29 A"   77 A'   78 A'                 
  0.471   0.473   0.487   0.507   0.514   0.538   0.567   0.591
 30 A"   79 A'   80 A'   31 A"   81 A'   32 A"   33 A"   82 A'                 
  0.604   0.624   0.640   0.686   0.702   0.757   0.777   0.779
 34 A"   83 A'   84 A'   85 A'   86 A'   87 A'   88 A'   35 A"                 
  0.818   0.819   0.832   0.835   0.872   0.896   0.906   0.921
 89 A'   90 A'   36 A"   37 A"   91 A'   92 A'   93 A'   38 A"                 
  0.963   1.000   1.094   1.105   1.164   1.202   1.224   1.277
 94 A'   95 A'   96 A'   97 A'   98 A'   39 A"   99 A'   40 A"                 
  1.333   1.402   1.440   1.551   1.575   1.628   1.693   1.884
 41 A"  100 A'  101 A'  102 A'   42 A"  103 A'  104 A'   43 A"                 
  1.892   1.994   2.026   2.136   2.143   2.203   2.229   2.250
105 A'   44 A"  106 A'  107 A'  108 A'  109 A'   45 A"   46 A"                 
  2.336   2.339   2.483   2.493   2.628   2.821   2.849   3.035
110 A'  111 A'  112 A'  113 A'   47 A"   48 A"  114 A'  115 A'                 
  3.186   3.423   3.945   3.976   3.978   4.004   4.009   4.056
116 A'  117 A'   49 A"  118 A'   50 A"   51 A"  119 A'   52 A"                 
  4.098   4.173   4.234   4.347   4.421   5.999   6.058   6.085
120 A'  121 A'  122 A'  123 A'  124 A'   53 A"  125 A'  126 A'                 
  6.655   7.535   7.584   7.652   9.687   9.767  23.211  24.045
127 A'   54 A"  128 A'  129 A'  130 A'  131 A'  132 A'  133 A'                 
 25.768  25.817  25.973  25.987  26.338  26.444  27.855  28.337
 55 A"   56 A"  134 A'  135 A'  136 A'  137 A'  138 A'   57 A"                 
 28.378  28.386  28.517  28.532  28.542  28.591  28.682  47.925
139 A'  140 A'   58 A"  141 A'   59 A"  142 A'  143 A'  144 A'                 
127.878 127.913 127.930 151.649 215.670 215.757 289.730 289.779
 60 A"  145 A'  146 A'  147 A'  148 A'  149 A'   61 A"  150 A'                 
289.8791020.7231901.812
151 A'  152 A'  153 A'                                                         

 Beta MOs, Restricted
 -- Occupied --                  
******* -482.86 -176.33 -165.73 -165.73 -165.73 -101.59 -101.59
  1 A'    2 A'    3 A'    4 A'    1 A"    5 A'    6 A'    7 A'                 
-62.516 -56.336 -56.332 -56.332 -35.823 -31.317 -31.311 -31.310
  8 A'    9 A'    2 A"   10 A'   11 A'   12 A'    3 A"   13 A'                 
-22.967 -22.966 -22.966 -22.961 -22.961 -10.312 -10.301  -9.506
 14 A'    4 A"   15 A'   16 A'    5 A"   17 A'   18 A'   19 A'                 
 -9.502  -8.724  -7.271  -7.267  -7.260  -7.260  -7.257  -7.256
 20 A'   21 A'   22 A'   23 A'    6 A"   24 A'    7 A"   25 A'                 
 -6.557  -6.542  -6.542  -6.373  -4.786  -4.770  -4.770  -2.668
 26 A'    8 A"   27 A'   28 A'   29 A'    9 A"   30 A'   31 A'                 
 -2.663  -2.663  -2.652  -2.652  -2.052  -2.047  -2.047  -2.033
 10 A"   32 A'   11 A"   33 A'   34 A'   12 A"   35 A'   13 A"                 
 -2.033  -0.941  -0.896  -0.823  -0.763  -0.680  -0.557  -0.502
 36 A'   37 A'   38 A'   39 A'   40 A'   41 A'   42 A'   43 A'                 
 -0.487  -0.440  -0.411  -0.377  -0.360  -0.348  -0.331  -0.316
 44 A'   14 A"   45 A'   15 A"   46 A'   47 A'   16 A"   48 A'                 
 -0.308  -0.282  -0.261
 17 A"   49 A'   18 A"                                                         
 -- Virtual --                   
 -0.081  -0.051  -0.047  -0.033   0.002   0.030   0.040   0.049
 50 A'   19 A"   51 A'   52 A'   53 A'   54 A'   55 A'   20 A"                 
  0.053   0.064   0.071   0.078   0.083   0.105   0.111   0.118
 56 A'   57 A'   58 A'   21 A"   22 A"   59 A'   60 A'   61 A'                 
  0.120   0.122   0.123   0.143   0.158   0.166   0.177   0.193
 62 A'   23 A"   63 A'   24 A"   64 A'   65 A'   66 A'   67 A'                 
  0.198   0.241   0.243   0.245   0.312   0.371   0.373   0.383
 68 A'   69 A'   25 A"   70 A'   71 A'   72 A'   73 A'   26 A"                 
  0.384   0.397   0.406   0.416   0.419   0.443   0.444   0.457
 74 A'   27 A"   75 A'   28 A"   76 A'   29 A"   77 A'   78 A'                 
  0.471   0.473   0.487   0.507   0.514   0.538   0.567   0.591
 30 A"   79 A'   80 A'   31 A"   81 A'   32 A"   33 A"   82 A'                 
  0.604   0.624   0.640   0.686   0.702   0.757   0.777   0.779
 34 A"   83 A'   84 A'   85 A'   86 A'   87 A'   88 A'   35 A"                 
  0.818   0.819   0.832   0.835   0.872   0.896   0.906   0.921
 89 A'   90 A'   36 A"   37 A"   91 A'   92 A'   93 A'   38 A"                 
  0.963   1.000   1.094   1.105   1.164   1.202   1.224   1.277
 94 A'   95 A'   96 A'   97 A'   98 A'   39 A"   99 A'   40 A"                 
  1.333   1.402   1.440   1.551   1.575   1.628   1.693   1.884
 41 A"  100 A'  101 A'  102 A'   42 A"  103 A'  104 A'   43 A"                 
  1.892   1.994   2.026   2.136   2.143   2.203   2.229   2.250
105 A'   44 A"  106 A'  107 A'  108 A'  109 A'   45 A"   46 A"                 
  2.336   2.339   2.483   2.493   2.628   2.821   2.849   3.035
110 A'  111 A'  112 A'  113 A'   47 A"   48 A"  114 A'  115 A'                 
  3.186   3.423   3.945   3.976   3.978   4.004   4.009   4.056
116 A'  117 A'   49 A"  118 A'   50 A"   51 A"  119 A'   52 A"                 
  4.098   4.173   4.234   4.347   4.421   5.999   6.058   6.085
120 A'  121 A'  122 A'  123 A'  124 A'   53 A"  125 A'  126 A'                 
  6.655   7.535   7.584   7.652   9.687   9.767  23.211  24.045
127 A'   54 A"  128 A'  129 A'  130 A'  131 A'  132 A'  133 A'                 
 25.768  25.817  25.973  25.987  26.338  26.444  27.855  28.337
 55 A"   56 A"  134 A'  135 A'  136 A'  137 A'  138 A'   57 A"                 
 28.378  28.386  28.517  28.532  28.542  28.591  28.682  47.925
139 A'  140 A'   58 A"  141 A'   59 A"  142 A'  143 A'  144 A'                 
127.878 127.913 127.930 151.649 215.670 215.757 289.730 289.779
 60 A"  145 A'  146 A'  147 A'  148 A'  149 A'   61 A"  150 A'                 
289.8791020.7231901.812
151 A'  152 A'  153 A'                                                         
 --------------------------------------------------------------

          Ground-State Mulliken Net Atomic Charges

     Atom                 Charge (a.u.)
  ----------------------------------------
      1 Cl                    0.421705
      2 Br                   -0.157352
      3 I                     0.177094
      4 Cl                    0.394101
      5 C                    -0.613692
      6 C                    -0.221856
  ----------------------------------------
  Sum of atomic charges =     0.000000

 -----------------------------------------------------------------
                    Cartesian Multipole Moments
 -----------------------------------------------------------------
    Charge (ESU x 10^10)
                 0.0000
    Dipole Moment (Debye)
         X       0.2720      Y       0.2781      Z       0.0000
       Tot       0.3890
    Quadrupole Moments (Debye-Ang)
        XX     -79.9157     XY       2.7657     YY     -80.3191
        XZ      -0.0000     YZ       0.0000     ZZ     -84.3512
    Octopole Moments (Debye-Ang^2)
       XXX       6.0493    XXY      -3.7512    XYY       1.6103
       YYY     -19.2119    XXZ       0.0000    XYZ      -0.0000
       YYZ       0.0000    XZZ       0.7000    YZZ      -6.6231
       ZZZ       0.0000
    Hexadecapole Moments (Debye-Ang^3)
      XXXX   -1547.0896   XXXY    -102.5934   XXYY    -382.9248
      XYYY    -161.9154   YYYY    -896.1495   XXXZ      -0.0000
      XXYZ       0.0000   XYYZ      -0.0000   YYYZ       0.0000
      XXZZ    -293.2012   XYZZ     -55.2168   YYZZ    -180.2779
      XZZZ      -0.0000   YZZZ       0.0000   ZZZZ    -106.6635
 -----------------------------------------------------------------
 Calculating analytic gradient of the SCF energy
 Gradient of SCF Energy
            1           2           3           4           5           6
    1   0.0018770   0.0009068  -0.0044758  -0.0005466  -0.0031439   0.0053826
    2   0.0020080   0.0010789  -0.0055433  -0.0006340   0.0061472  -0.0030569
    3   0.0000000  -0.0000000   0.0000000   0.0000000  -0.0000000  -0.0000000
 Max gradient component =       6.147E-03
 RMS gradient           =       2.858E-03
 Gradient time:  CPU 17.66 s  wall 4.53 s
 Geometry Optimization Parameters
   NAtoms,    NIC,     NZ,  NCons,   NDum,   NFix, NCnnct, MaxDiis
        6      37       0       0       0       0       0       0

 Cartesian Hessian Update
 Hessian Updated using BFGS Update


** GEOMETRY OPTIMIZATION IN DELOCALIZED INTERNAL COORDINATES **
   Searching for a Minimum

   Optimization Cycle:  15

                       Coordinates (Angstroms)
     ATOM                X               Y               Z
      1  Cl        0.7951169152   -1.9347004691    0.0000000000
      2  Br       -2.3998045843   -1.1235454587    0.0000000000
      3  I         1.9443037730    1.0592264520    0.0000000000
      4  Cl       -1.4625944459    1.7720214173    0.0000000000
      5  C         0.3209811159   -0.2613702442    0.0000000000
      6  C        -0.9607156552    0.1131580876    0.0000000000
   Point Group: cs    Number of degrees of freedom:     9


   Energy is -10490.296378612

 Hessian Updated using BFGS Update

  9 Hessian modes will be used to form the next step
  Hessian Eigenvalues:
     0.055649    0.249660    0.250535    0.310547    0.376947    0.542427
     0.925683    1.029934    1.144274

 Minimum Search - Taking Simple RFO Step
 Searching for Lamda that Minimizes Along All modes
 Value Taken    Lamda =  -0.00038985
 Step Taken.  Stepsize is  0.072216

                             Maximum     Tolerance    Cnvgd?
         Gradient           0.004964      0.000300      NO
         Displacement       0.070882      0.001200      NO
         Energy change     -0.003619      0.000001      NO


 New Cartesian Coordinates Obtained by Inverse Iteration

 Displacement from previous Coordinates is:  0.046524
 ----------------------------------------------------------------
             Standard Nuclear Orientation (Angstroms)
    I     Atom           X                Y                Z
 ----------------------------------------------------------------
    1      Cl      0.7878322636    -1.9450855773     0.0000000000
    2      Br     -2.4011486132    -1.1329249542     0.0000000000
    3      I       1.9457841126     1.0728162320     0.0000000000
    4      Cl     -1.4568490405     1.7803045581     0.0000000000
    5      C       0.3264923720    -0.2653788865     0.0000000000
    6      C      -0.9648239758     0.1150584128     0.0000000000
 ----------------------------------------------------------------
 Molecular Point Group                 Cs    NOp =  2
 Largest Abelian Subgroup              Cs    NOp =  2
 Nuclear Repulsion Energy =  1068.0439972830 hartrees
 There are       67 alpha and       67 beta electrons
 Applying Cartesian multipole field
    Component          Value
    ---------          -----
     (2,0,0)        1.00000E-11
     (0,2,0)        2.00000E-11
     (0,0,2)       -3.00000E-11
 Nucleus-field energy     =     0.0000000323 hartrees
 Requested basis set is 6-311++G(d,p)
 There are 81 shells and 214 basis functions
 A cutoff of  1.0D-11 yielded   2459 shell pairs
 There are     18823 function pairs (     20996 Cartesian)
 Smallest overlap matrix eigenvalue = 2.36E-05
 Guess MOs from SCF MO coefficient file

 -----------------------------------------------------------------------
  General SCF calculation program by
  Eric Jon Sundstrom, Paul Horn, Yuezhi Mao, Dmitri Zuev, Alec White,
  David Stuck, Shaama M.S., Shane Yost, Joonho Lee, David Small,
  Daniel Levine, Susi Lehtola, Hugh Burton, Evgeny Epifanovsky
 -----------------------------------------------------------------------
 Exchange:     0.2000 Hartree-Fock + 0.0800 Slater + 0.7200 B88
 Correlation:  0.1900 VWN1RPA + 0.8100 LYP
 Using SG-1 standard quadrature grid
 using 4 threads for integral computing
 -------------------------------------------------------
 OpenMP Integral computing Module                
 Release: version 2.0, May 2017, Q-Chem Inc. Pleasanton 
 -------------------------------------------------------
 -------------------------------------------------------
 OpenMP BLAS3 based DFT computing Module                
 Release: version 1.0, May 2013, Q-Chem Inc. Pittsburgh 
 -------------------------------------------------------
 A restricted SCF calculation will be
 performed using DIIS
 SCF converges when DIIS error is below 1.0e-08
 ---------------------------------------
  Cycle       Energy         DIIS error
 ---------------------------------------
    1  -10490.2963653388      1.61e-04  
    2  -10490.2964651952      1.07e-04  
    3  -10490.2964611282      1.09e-04  
    4  -10490.2965329232      9.82e-06  
    5  -10490.2965334626      4.02e-06  
    6  -10490.2965335312      1.95e-06  
    7  -10490.2965335525      3.44e-07  
    8  -10490.2965335532      8.55e-08  
    9  -10490.2965335533      2.27e-08  
   10  -10490.2965335532      5.13e-09  Convergence criterion met
 ---------------------------------------
 SCF time:   CPU 49.82s  wall 13.00s 
 SCF   energy in the final basis set =   -10490.2965335532
 Total energy in the final basis set =   -10490.2965335532

 --------------------------------------------------------------
             Orbital Energies (a.u.) and Symmetries
 --------------------------------------------------------------

 Alpha MOs, Restricted
 -- Occupied --                  
******* -482.86 -176.33 -165.73 -165.73 -165.73 -101.59 -101.59
  1 A'    2 A'    3 A'    4 A'    1 A"    5 A'    6 A'    7 A'                 
-62.516 -56.337 -56.332 -56.332 -35.824 -31.317 -31.311 -31.310
  8 A'    9 A'    2 A"   10 A'   11 A'   12 A'    3 A"   13 A'                 
-22.968 -22.966 -22.966 -22.961 -22.961 -10.313 -10.303  -9.506
 14 A'    4 A"   15 A'   16 A'    5 A"   17 A'   18 A'   19 A'                 
 -9.502  -8.724  -7.271  -7.267  -7.261  -7.260  -7.257  -7.256
 20 A'   21 A'   22 A'   23 A'    6 A"   24 A'    7 A"   25 A'                 
 -6.557  -6.543  -6.542  -6.373  -4.786  -4.770  -4.770  -2.668
 26 A'    8 A"   27 A'   28 A'   29 A'    9 A"   30 A'   31 A'                 
 -2.663  -2.663  -2.652  -2.652  -2.052  -2.047  -2.047  -2.033
 10 A"   32 A'   11 A"   33 A'   34 A'   12 A"   35 A'   13 A"                 
 -2.033  -0.939  -0.895  -0.823  -0.761  -0.679  -0.557  -0.500
 36 A'   37 A'   38 A'   39 A'   40 A'   41 A'   42 A'   43 A'                 
 -0.487  -0.439  -0.411  -0.377  -0.359  -0.348  -0.331  -0.316
 44 A'   14 A"   45 A'   15 A"   46 A'   47 A'   16 A"   48 A'                 
 -0.308  -0.282  -0.260
 17 A"   49 A'   18 A"                                                         
 -- Virtual --                   
 -0.082  -0.053  -0.049  -0.033   0.002   0.030   0.039   0.049
 50 A'   19 A"   51 A'   52 A'   53 A'   54 A'   55 A'   20 A"                 
  0.053   0.065   0.071   0.078   0.083   0.105   0.110   0.118
 56 A'   57 A'   58 A'   21 A"   22 A"   59 A'   60 A'   61 A'                 
  0.120   0.122   0.122   0.143   0.157   0.164   0.178   0.193
 62 A'   23 A"   63 A'   24 A"   64 A'   65 A'   66 A'   67 A'                 
  0.198   0.240   0.243   0.243   0.311   0.372   0.373   0.383
 68 A'   69 A'   25 A"   70 A'   71 A'   72 A'   73 A'   74 A'                 
  0.383   0.397   0.405   0.416   0.419   0.443   0.444   0.456
 26 A"   27 A"   75 A'   28 A"   76 A'   29 A"   77 A'   78 A'                 
  0.471   0.473   0.487   0.507   0.513   0.539   0.567   0.589
 30 A"   79 A'   80 A'   31 A"   81 A'   32 A"   33 A"   82 A'                 
  0.603   0.618   0.639   0.683   0.699   0.759   0.777   0.779
 34 A"   83 A'   84 A'   85 A'   86 A'   87 A'   88 A'   35 A"                 
  0.817   0.819   0.832   0.835   0.871   0.894   0.905   0.919
 89 A'   90 A'   36 A"   37 A"   91 A'   92 A'   93 A'   38 A"                 
  0.959   0.997   1.092   1.103   1.163   1.198   1.219   1.278
 94 A'   95 A'   96 A'   97 A'   98 A'   39 A"   99 A'   40 A"                 
  1.332   1.400   1.437   1.555   1.570   1.622   1.687   1.878
 41 A"  100 A'  101 A'  102 A'   42 A"  103 A'  104 A'   43 A"                 
  1.889   1.993   2.023   2.126   2.137   2.198   2.228   2.249
105 A'   44 A"  106 A'  107 A'  108 A'  109 A'   45 A"   46 A"                 
  2.333   2.337   2.480   2.490   2.626   2.818   2.849   3.029
110 A'  111 A'  112 A'  113 A'   47 A"   48 A"  114 A'  115 A'                 
  3.172   3.431   3.945   3.976   3.978   4.003   4.009   4.055
116 A'  117 A'   49 A"  118 A'   50 A"   51 A"  119 A'   52 A"                 
  4.096   4.170   4.233   4.347   4.418   5.998   6.057   6.082
120 A'  121 A'  122 A'  123 A'  124 A'   53 A"  125 A'  126 A'                 
  6.652   7.534   7.583   7.651   9.686   9.764  23.212  24.002
127 A'   54 A"  128 A'  129 A'  130 A'  131 A'  132 A'  133 A'                 
 25.767  25.816  25.969  25.982  26.334  26.441  27.853  28.336
 55 A"   56 A"  134 A'  135 A'  136 A'  137 A'  138 A'   57 A"                 
 28.377  28.384  28.517  28.532  28.542  28.590  28.681  47.922
139 A'  140 A'   58 A"  141 A'   59 A"  142 A'  143 A'  144 A'                 
127.877 127.912 127.928 151.648 215.668 215.754 289.729 289.778
 60 A"  145 A'  146 A'  147 A'  148 A'  149 A'   61 A"  150 A'                 
289.8781020.7211901.811
151 A'  152 A'  153 A'                                                         

 Beta MOs, Restricted
 -- Occupied --                  
******* -482.86 -176.33 -165.73 -165.73 -165.73 -101.59 -101.59
  1 A'    2 A'    3 A'    4 A'    1 A"    5 A'    6 A'    7 A'                 
-62.516 -56.337 -56.332 -56.332 -35.824 -31.317 -31.311 -31.310
  8 A'    9 A'    2 A"   10 A'   11 A'   12 A'    3 A"   13 A'                 
-22.968 -22.966 -22.966 -22.961 -22.961 -10.313 -10.303  -9.506
 14 A'    4 A"   15 A'   16 A'    5 A"   17 A'   18 A'   19 A'                 
 -9.502  -8.724  -7.271  -7.267  -7.261  -7.260  -7.257  -7.256
 20 A'   21 A'   22 A'   23 A'    6 A"   24 A'    7 A"   25 A'                 
 -6.557  -6.543  -6.542  -6.373  -4.786  -4.770  -4.770  -2.668
 26 A'    8 A"   27 A'   28 A'   29 A'    9 A"   30 A'   31 A'                 
 -2.663  -2.663  -2.652  -2.652  -2.052  -2.047  -2.047  -2.033
 10 A"   32 A'   11 A"   33 A'   34 A'   12 A"   35 A'   13 A"                 
 -2.033  -0.939  -0.895  -0.823  -0.761  -0.679  -0.557  -0.500
 36 A'   37 A'   38 A'   39 A'   40 A'   41 A'   42 A'   43 A'                 
 -0.487  -0.439  -0.411  -0.377  -0.359  -0.348  -0.331  -0.316
 44 A'   14 A"   45 A'   15 A"   46 A'   47 A'   16 A"   48 A'                 
 -0.308  -0.282  -0.260
 17 A"   49 A'   18 A"                                                         
 -- Virtual --                   
 -0.082  -0.053  -0.049  -0.033   0.002   0.030   0.039   0.049
 50 A'   19 A"   51 A'   52 A'   53 A'   54 A'   55 A'   20 A"                 
  0.053   0.065   0.071   0.078   0.083   0.105   0.110   0.118
 56 A'   57 A'   58 A'   21 A"   22 A"   59 A'   60 A'   61 A'                 
  0.120   0.122   0.122   0.143   0.157   0.164   0.178   0.193
 62 A'   23 A"   63 A'   24 A"   64 A'   65 A'   66 A'   67 A'                 
  0.198   0.240   0.243   0.243   0.311   0.372   0.373   0.383
 68 A'   69 A'   25 A"   70 A'   71 A'   72 A'   73 A'   74 A'                 
  0.383   0.397   0.405   0.416   0.419   0.443   0.444   0.456
 26 A"   27 A"   75 A'   28 A"   76 A'   29 A"   77 A'   78 A'                 
  0.471   0.473   0.487   0.507   0.513   0.539   0.567   0.589
 30 A"   79 A'   80 A'   31 A"   81 A'   32 A"   33 A"   82 A'                 
  0.603   0.618   0.639   0.683   0.699   0.759   0.777   0.779
 34 A"   83 A'   84 A'   85 A'   86 A'   87 A'   88 A'   35 A"                 
  0.817   0.819   0.832   0.835   0.871   0.894   0.905   0.919
 89 A'   90 A'   36 A"   37 A"   91 A'   92 A'   93 A'   38 A"                 
  0.959   0.997   1.092   1.103   1.163   1.198   1.219   1.278
 94 A'   95 A'   96 A'   97 A'   98 A'   39 A"   99 A'   40 A"                 
  1.332   1.400   1.437   1.555   1.570   1.622   1.687   1.878
 41 A"  100 A'  101 A'  102 A'   42 A"  103 A'  104 A'   43 A"                 
  1.889   1.993   2.023   2.126   2.137   2.198   2.228   2.249
105 A'   44 A"  106 A'  107 A'  108 A'  109 A'   45 A"   46 A"                 
  2.333   2.337   2.480   2.490   2.626   2.818   2.849   3.029
110 A'  111 A'  112 A'  113 A'   47 A"   48 A"  114 A'  115 A'                 
  3.172   3.431   3.945   3.976   3.978   4.003   4.009   4.055
116 A'  117 A'   49 A"  118 A'   50 A"   51 A"  119 A'   52 A"                 
  4.096   4.170   4.233   4.347   4.418   5.998   6.057   6.082
120 A'  121 A'  122 A'  123 A'  124 A'   53 A"  125 A'  126 A'                 
  6.652   7.534   7.583   7.651   9.686   9.764  23.212  24.002
127 A'   54 A"  128 A'  129 A'  130 A'  131 A'  132 A'  133 A'                 
 25.767  25.816  25.969  25.982  26.334  26.441  27.853  28.336
 55 A"   56 A"  134 A'  135 A'  136 A'  137 A'  138 A'   57 A"                 
 28.377  28.384  28.517  28.532  28.542  28.590  28.681  47.922
139 A'  140 A'   58 A"  141 A'   59 A"  142 A'  143 A'  144 A'                 
127.877 127.912 127.928 151.648 215.668 215.754 289.729 289.778
 60 A"  145 A'  146 A'  147 A'  148 A'  149 A'   61 A"  150 A'                 
289.8781020.7211901.811
151 A'  152 A'  153 A'                                                         
 --------------------------------------------------------------

          Ground-State Mulliken Net Atomic Charges

     Atom                 Charge (a.u.)
  ----------------------------------------
      1 Cl                    0.420993
      2 Br                   -0.157886
      3 I                     0.175700
      4 Cl                    0.395291
      5 C                    -0.612725
      6 C                    -0.221374
  ----------------------------------------
  Sum of atomic charges =     0.000000

 -----------------------------------------------------------------
                    Cartesian Multipole Moments
 -----------------------------------------------------------------
    Charge (ESU x 10^10)
                 0.0000
    Dipole Moment (Debye)
         X       0.2730      Y       0.2855      Z       0.0000
       Tot       0.3950
    Quadrupole Moments (Debye-Ang)
        XX     -80.0113     XY       2.8449     YY     -80.1646
        XZ       0.0000     YZ       0.0000     ZZ     -84.4111
    Octopole Moments (Debye-Ang^2)
       XXX       6.0271    XXY      -3.8797    XYY       1.6530
       YYY     -19.6591    XXZ       0.0000    XYZ       0.0000
       YYZ       0.0000    XZZ       0.7126    YZZ      -6.7955
       ZZZ       0.0000
    Hexadecapole Moments (Debye-Ang^3)
      XXXX   -1549.0992   XXXY    -105.7998   XXYY    -384.4045
      XYYY    -164.5123   YYYY    -906.3274   XXXZ       0.0000
      XXYZ       0.0000   XYYZ      -0.0000   YYYZ       0.0000
      XXZZ    -293.2980   XYZZ     -56.4779   YYZZ    -182.3801
      XZZZ       0.0000   YZZZ       0.0000   ZZZZ    -106.8044
 -----------------------------------------------------------------
 Calculating analytic gradient of the SCF energy
 Gradient of SCF Energy
            1           2           3           4           5           6
    1   0.0010092  -0.0004205  -0.0028648  -0.0001137   0.0064973  -0.0041075
    2  -0.0008130  -0.0016201  -0.0023601   0.0021026   0.0024854   0.0002053
    3   0.0000000   0.0000000   0.0000000   0.0000000  -0.0000000  -0.0000000
 Max gradient component =       6.497E-03
 RMS gradient           =       2.211E-03
 Gradient time:  CPU 17.42 s  wall 4.46 s
 Geometry Optimization Parameters
   NAtoms,    NIC,     NZ,  NCons,   NDum,   NFix, NCnnct, MaxDiis
        6      37       0       0       0       0       0       0

 Cartesian Hessian Update
 Hessian Updated using BFGS Update


** GEOMETRY OPTIMIZATION IN DELOCALIZED INTERNAL COORDINATES **
   Searching for a Minimum

   Optimization Cycle:  16

                       Coordinates (Angstroms)
     ATOM                X               Y               Z
      1  Cl        0.7878322636   -1.9450855773    0.0000000000
      2  Br       -2.4011486132   -1.1329249542    0.0000000000
      3  I         1.9457841126    1.0728162320    0.0000000000
      4  Cl       -1.4568490405    1.7803045581    0.0000000000
      5  C         0.3264923720   -0.2653788865    0.0000000000
      6  C        -0.9648239758    0.1150584128    0.0000000000
   Point Group: cs    Number of degrees of freedom:     9


   Energy is -10490.296533553

 Hessian Updated using BFGS Update

  9 Hessian modes will be used to form the next step
  Hessian Eigenvalues:
     0.050307    0.250335    0.250558    0.307134    0.512160    0.551207
     0.926094    1.029869    1.110918

 Minimum Search - Taking Simple RFO Step
 Searching for Lamda that Minimizes Along All modes
 Value Taken    Lamda =  -0.00005832
 Step Taken.  Stepsize is  0.010917

                             Maximum     Tolerance    Cnvgd?
         Gradient           0.003381      0.000300      NO
         Displacement       0.006937      0.001200      NO
         Energy change     -0.000155      0.000001      NO


 New Cartesian Coordinates Obtained by Inverse Iteration

 Displacement from previous Coordinates is:  0.011922
 ----------------------------------------------------------------
             Standard Nuclear Orientation (Angstroms)
    I     Atom           X                Y                Z
 ----------------------------------------------------------------
    1      Cl      0.7839299007    -1.9448874329     0.0000000000
    2      Br     -2.3986104209    -1.1339092860     0.0000000000
    3      I       1.9451215952     1.0745637630     0.0000000000
    4      Cl     -1.4553543967     1.7794920338     0.0000000000
    5      C       0.3244737781    -0.2651876635     0.0000000000
    6      C      -0.9622733377     0.1147183704     0.0000000000
 ----------------------------------------------------------------
 Molecular Point Group                 Cs    NOp =  2
 Largest Abelian Subgroup              Cs    NOp =  2
 Nuclear Repulsion Energy =  1068.4432668575 hartrees
 There are       67 alpha and       67 beta electrons
 Applying Cartesian multipole field
    Component          Value
    ---------          -----
     (2,0,0)        1.00000E-11
     (0,2,0)        2.00000E-11
     (0,0,2)       -3.00000E-11
 Nucleus-field energy     =     0.0000000323 hartrees
 Requested basis set is 6-311++G(d,p)
 There are 81 shells and 214 basis functions
 A cutoff of  1.0D-11 yielded   2461 shell pairs
 There are     18851 function pairs (     21035 Cartesian)
 Smallest overlap matrix eigenvalue = 2.32E-05
 Guess MOs from SCF MO coefficient file

 -----------------------------------------------------------------------
  General SCF calculation program by
  Eric Jon Sundstrom, Paul Horn, Yuezhi Mao, Dmitri Zuev, Alec White,
  David Stuck, Shaama M.S., Shane Yost, Joonho Lee, David Small,
  Daniel Levine, Susi Lehtola, Hugh Burton, Evgeny Epifanovsky
 -----------------------------------------------------------------------
 Exchange:     0.2000 Hartree-Fock + 0.0800 Slater + 0.7200 B88
 Correlation:  0.1900 VWN1RPA + 0.8100 LYP
 Using SG-1 standard quadrature grid
 using 4 threads for integral computing
 -------------------------------------------------------
 OpenMP Integral computing Module                
 Release: version 2.0, May 2017, Q-Chem Inc. Pleasanton 
 -------------------------------------------------------
 -------------------------------------------------------
 OpenMP BLAS3 based DFT computing Module                
 Release: version 1.0, May 2013, Q-Chem Inc. Pittsburgh 
 -------------------------------------------------------
 A restricted SCF calculation will be
 performed using DIIS
 SCF converges when DIIS error is below 1.0e-08
 ---------------------------------------
  Cycle       Energy         DIIS error
 ---------------------------------------
    1  -10490.2965567437      5.17e-05  
    2  -10490.2965673442      2.01e-05  
    3  -10490.2965648729      2.83e-05  
    4  -10490.2965695783      3.21e-06  
    5  -10490.2965696385      5.56e-07  
    6  -10490.2965696398      2.74e-07  
    7  -10490.2965696402      1.24e-07  
    8  -10490.2965696401      2.65e-08  
    9  -10490.2965696402      6.14e-09  Convergence criterion met
 ---------------------------------------
 SCF time:   CPU 44.91s  wall 12.00s 
 SCF   energy in the final basis set =   -10490.2965696402
 Total energy in the final basis set =   -10490.2965696402

 --------------------------------------------------------------
             Orbital Energies (a.u.) and Symmetries
 --------------------------------------------------------------

 Alpha MOs, Restricted
 -- Occupied --                  
******* -482.86 -176.33 -165.73 -165.73 -165.73 -101.59 -101.59
  1 A'    2 A'    3 A'    4 A'    1 A"    5 A'    6 A'    7 A'                 
-62.516 -56.336 -56.332 -56.332 -35.824 -31.317 -31.311 -31.310
  8 A'    9 A'    2 A"   10 A'   11 A'   12 A'    3 A"   13 A'                 
-22.968 -22.966 -22.966 -22.961 -22.961 -10.313 -10.302  -9.506
 14 A'    4 A"   15 A'   16 A'    5 A"   17 A'   18 A'   19 A'                 
 -9.502  -8.724  -7.271  -7.267  -7.261  -7.260  -7.257  -7.256
 20 A'   21 A'   22 A'   23 A'    6 A"   24 A'    7 A"   25 A'                 
 -6.557  -6.542  -6.542  -6.373  -4.786  -4.770  -4.770  -2.668
 26 A'    8 A"   27 A'   28 A'   29 A'    9 A"   30 A'   31 A'                 
 -2.663  -2.663  -2.652  -2.651  -2.052  -2.047  -2.047  -2.033
 10 A"   32 A'   11 A"   33 A'   34 A'   12 A"   35 A'   13 A"                 
 -2.033  -0.940  -0.895  -0.822  -0.762  -0.679  -0.557  -0.500
 36 A'   37 A'   38 A'   39 A'   40 A'   41 A'   42 A'   43 A'                 
 -0.487  -0.439  -0.411  -0.377  -0.359  -0.348  -0.331  -0.316
 44 A'   14 A"   45 A'   15 A"   46 A'   47 A'   16 A"   48 A'                 
 -0.308  -0.282  -0.261
 17 A"   49 A'   18 A"                                                         
 -- Virtual --                   
 -0.083  -0.052  -0.049  -0.033   0.002   0.030   0.039   0.049
 50 A'   19 A"   51 A'   52 A'   53 A'   54 A'   55 A'   20 A"                 
  0.053   0.065   0.071   0.078   0.083   0.105   0.110   0.118
 56 A'   57 A'   58 A'   21 A"   22 A"   59 A'   60 A'   61 A'                 
  0.120   0.122   0.122   0.143   0.157   0.164   0.178   0.194
 62 A'   23 A"   63 A'   24 A"   64 A'   65 A'   66 A'   67 A'                 
  0.199   0.240   0.243   0.243   0.312   0.371   0.373   0.383
 68 A'   69 A'   25 A"   70 A'   71 A'   72 A'   73 A'   74 A'                 
  0.383   0.397   0.406   0.416   0.419   0.442   0.444   0.456
 26 A"   27 A"   75 A'   28 A"   76 A'   29 A"   77 A'   78 A'                 
  0.471   0.473   0.487   0.506   0.512   0.539   0.567   0.590
 30 A"   79 A'   80 A'   31 A"   81 A'   32 A"   33 A"   82 A'                 
  0.603   0.620   0.639   0.683   0.700   0.759   0.777   0.779
 34 A"   83 A'   84 A'   85 A'   86 A'   87 A'   88 A'   35 A"                 
  0.817   0.819   0.832   0.835   0.871   0.894   0.906   0.919
 89 A'   90 A'   36 A"   37 A"   91 A'   92 A'   93 A'   38 A"                 
  0.960   0.997   1.092   1.103   1.163   1.199   1.219   1.277
 94 A'   95 A'   96 A'   97 A'   98 A'   39 A"   99 A'   40 A"                 
  1.332   1.400   1.437   1.555   1.572   1.623   1.689   1.881
 41 A"  100 A'  101 A'  102 A'   42 A"  103 A'  104 A'   43 A"                 
  1.890   1.993   2.023   2.129   2.139   2.199   2.228   2.250
105 A'   44 A"  106 A'  107 A'  108 A'  109 A'   45 A"   46 A"                 
  2.334   2.337   2.480   2.491   2.627   2.819   2.849   3.031
110 A'  111 A'  112 A'  113 A'   47 A"   48 A"  114 A'  115 A'                 
  3.178   3.426   3.945   3.976   3.978   4.002   4.009   4.055
116 A'  117 A'   49 A"  118 A'   50 A"   51 A"  119 A'   52 A"                 
  4.096   4.170   4.234   4.347   4.418   5.998   6.057   6.082
120 A'  121 A'  122 A'  123 A'  124 A'   53 A"  125 A'  126 A'                 
  6.652   7.535   7.584   7.651   9.686   9.765  23.211  24.020
127 A'   54 A"  128 A'  129 A'  130 A'  131 A'  132 A'  133 A'                 
 25.767  25.817  25.970  25.983  26.335  26.441  27.853  28.336
 55 A"   56 A"  134 A'  135 A'  136 A'  137 A'  138 A'   57 A"                 
 28.377  28.384  28.517  28.532  28.542  28.590  28.681  47.923
139 A'  140 A'   58 A"  141 A'   59 A"  142 A'  143 A'  144 A'                 
127.877 127.912 127.928 151.648 215.669 215.755 289.729 289.778
 60 A"  145 A'  146 A'  147 A'  148 A'  149 A'   61 A"  150 A'                 
289.8781020.7211901.810
151 A'  152 A'  153 A'                                                         

 Beta MOs, Restricted
 -- Occupied --                  
******* -482.86 -176.33 -165.73 -165.73 -165.73 -101.59 -101.59
  1 A'    2 A'    3 A'    4 A'    1 A"    5 A'    6 A'    7 A'                 
-62.516 -56.336 -56.332 -56.332 -35.824 -31.317 -31.311 -31.310
  8 A'    9 A'    2 A"   10 A'   11 A'   12 A'    3 A"   13 A'                 
-22.968 -22.966 -22.966 -22.961 -22.961 -10.313 -10.302  -9.506
 14 A'    4 A"   15 A'   16 A'    5 A"   17 A'   18 A'   19 A'                 
 -9.502  -8.724  -7.271  -7.267  -7.261  -7.260  -7.257  -7.256
 20 A'   21 A'   22 A'   23 A'    6 A"   24 A'    7 A"   25 A'                 
 -6.557  -6.542  -6.542  -6.373  -4.786  -4.770  -4.770  -2.668
 26 A'    8 A"   27 A'   28 A'   29 A'    9 A"   30 A'   31 A'                 
 -2.663  -2.663  -2.652  -2.651  -2.052  -2.047  -2.047  -2.033
 10 A"   32 A'   11 A"   33 A'   34 A'   12 A"   35 A'   13 A"                 
 -2.033  -0.940  -0.895  -0.822  -0.762  -0.679  -0.557  -0.500
 36 A'   37 A'   38 A'   39 A'   40 A'   41 A'   42 A'   43 A'                 
 -0.487  -0.439  -0.411  -0.377  -0.359  -0.348  -0.331  -0.316
 44 A'   14 A"   45 A'   15 A"   46 A'   47 A'   16 A"   48 A'                 
 -0.308  -0.282  -0.261
 17 A"   49 A'   18 A"                                                         
 -- Virtual --                   
 -0.083  -0.052  -0.049  -0.033   0.002   0.030   0.039   0.049
 50 A'   19 A"   51 A'   52 A'   53 A'   54 A'   55 A'   20 A"                 
  0.053   0.065   0.071   0.078   0.083   0.105   0.110   0.118
 56 A'   57 A'   58 A'   21 A"   22 A"   59 A'   60 A'   61 A'                 
  0.120   0.122   0.122   0.143   0.157   0.164   0.178   0.194
 62 A'   23 A"   63 A'   24 A"   64 A'   65 A'   66 A'   67 A'                 
  0.199   0.240   0.243   0.243   0.312   0.371   0.373   0.383
 68 A'   69 A'   25 A"   70 A'   71 A'   72 A'   73 A'   74 A'                 
  0.383   0.397   0.406   0.416   0.419   0.442   0.444   0.456
 26 A"   27 A"   75 A'   28 A"   76 A'   29 A"   77 A'   78 A'                 
  0.471   0.473   0.487   0.506   0.512   0.539   0.567   0.590
 30 A"   79 A'   80 A'   31 A"   81 A'   32 A"   33 A"   82 A'                 
  0.603   0.620   0.639   0.683   0.700   0.759   0.777   0.779
 34 A"   83 A'   84 A'   85 A'   86 A'   87 A'   88 A'   35 A"                 
  0.817   0.819   0.832   0.835   0.871   0.894   0.906   0.919
 89 A'   90 A'   36 A"   37 A"   91 A'   92 A'   93 A'   38 A"                 
  0.960   0.997   1.092   1.103   1.163   1.199   1.219   1.277
 94 A'   95 A'   96 A'   97 A'   98 A'   39 A"   99 A'   40 A"                 
  1.332   1.400   1.437   1.555   1.572   1.623   1.689   1.881
 41 A"  100 A'  101 A'  102 A'   42 A"  103 A'  104 A'   43 A"                 
  1.890   1.993   2.023   2.129   2.139   2.199   2.228   2.250
105 A'   44 A"  106 A'  107 A'  108 A'  109 A'   45 A"   46 A"                 
  2.334   2.337   2.480   2.491   2.627   2.819   2.849   3.031
110 A'  111 A'  112 A'  113 A'   47 A"   48 A"  114 A'  115 A'                 
  3.178   3.426   3.945   3.976   3.978   4.002   4.009   4.055
116 A'  117 A'   49 A"  118 A'   50 A"   51 A"  119 A'   52 A"                 
  4.096   4.170   4.234   4.347   4.418   5.998   6.057   6.082
120 A'  121 A'  122 A'  123 A'  124 A'   53 A"  125 A'  126 A'                 
  6.652   7.535   7.584   7.651   9.686   9.765  23.211  24.020
127 A'   54 A"  128 A'  129 A'  130 A'  131 A'  132 A'  133 A'                 
 25.767  25.817  25.970  25.983  26.335  26.441  27.853  28.336
 55 A"   56 A"  134 A'  135 A'  136 A'  137 A'  138 A'   57 A"                 
 28.377  28.384  28.517  28.532  28.542  28.590  28.681  47.923
139 A'  140 A'   58 A"  141 A'   59 A"  142 A'  143 A'  144 A'                 
127.877 127.912 127.928 151.648 215.669 215.755 289.729 289.778
 60 A"  145 A'  146 A'  147 A'  148 A'  149 A'   61 A"  150 A'                 
289.8781020.7211901.810
151 A'  152 A'  153 A'                                                         
 --------------------------------------------------------------

          Ground-State Mulliken Net Atomic Charges

     Atom                 Charge (a.u.)
  ----------------------------------------
      1 Cl                    0.421185
      2 Br                   -0.158411
      3 I                     0.174798
      4 Cl                    0.395961
      5 C                    -0.613287
      6 C                    -0.220245
  ----------------------------------------
  Sum of atomic charges =     0.000000

 -----------------------------------------------------------------
                    Cartesian Multipole Moments
 -----------------------------------------------------------------
    Charge (ESU x 10^10)
                 0.0000
    Dipole Moment (Debye)
         X       0.2738      Y       0.2844      Z       0.0000
       Tot       0.3948
    Quadrupole Moments (Debye-Ang)
        XX     -80.0412     XY       2.8433     YY     -80.1521
        XZ      -0.0000     YZ       0.0000     ZZ     -84.4033
    Octopole Moments (Debye-Ang^2)
       XXX       6.0550    XXY      -3.8702    XYY       1.6534
       YYY     -19.7485    XXZ       0.0000    XYZ      -0.0000
       YYZ       0.0000    XZZ       0.7044    YZZ      -6.8235
       ZZZ       0.0000
    Hexadecapole Moments (Debye-Ang^3)
      XXXX   -1546.7666   XXXY    -106.5399   XXYY    -384.0699
      XYYY    -165.0714   YYYY    -906.7830   XXXZ      -0.0000
      XXYZ       0.0000   XYYZ      -0.0000   YYYZ       0.0000
      XXZZ    -292.8601   XYZZ     -56.7117   YYZZ    -182.4816
      XZZZ      -0.0000   YZZZ       0.0000   ZZZZ    -106.7932
 -----------------------------------------------------------------
 Calculating analytic gradient of the SCF energy
 Gradient of SCF Energy
            1           2           3           4           5           6
    1   0.0005433  -0.0001868  -0.0027598   0.0000192   0.0022097   0.0001744
    2  -0.0006474  -0.0016917  -0.0019538   0.0019400   0.0033288  -0.0009759
    3   0.0000000  -0.0000000   0.0000000   0.0000000  -0.0000000   0.0000000
 Max gradient component =       3.329E-03
 RMS gradient           =       1.409E-03
 Gradient time:  CPU 17.65 s  wall 4.52 s
 Geometry Optimization Parameters
   NAtoms,    NIC,     NZ,  NCons,   NDum,   NFix, NCnnct, MaxDiis
        6      37       0       0       0       0       0       0

 Cartesian Hessian Update
 Hessian Updated using BFGS Update


** GEOMETRY OPTIMIZATION IN DELOCALIZED INTERNAL COORDINATES **
   Searching for a Minimum

   Optimization Cycle:  17

                       Coordinates (Angstroms)
     ATOM                X               Y               Z
      1  Cl        0.7839299007   -1.9448874329    0.0000000000
      2  Br       -2.3986104209   -1.1339092860    0.0000000000
      3  I         1.9451215952    1.0745637630    0.0000000000
      4  Cl       -1.4553543967    1.7794920338    0.0000000000
      5  C         0.3244737781   -0.2651876635    0.0000000000
      6  C        -0.9622733377    0.1147183704    0.0000000000
   Point Group: cs    Number of degrees of freedom:     9


   Energy is -10490.296569640

 Hessian Updated using BFGS Update

  9 Hessian modes will be used to form the next step
  Hessian Eigenvalues:
     0.051628    0.228487    0.251623    0.259327    0.435234    0.681671
     0.926464    1.018044    1.030220

 Minimum Search - Taking Simple RFO Step
 Searching for Lamda that Minimizes Along All modes
 Value Taken    Lamda =  -0.00002793
 Step Taken.  Stepsize is  0.009323

                             Maximum     Tolerance    Cnvgd?
         Gradient           0.002156      0.000300      NO
         Displacement       0.005167      0.001200      NO
         Energy change     -0.000036      0.000001      NO


 New Cartesian Coordinates Obtained by Inverse Iteration

 Displacement from previous Coordinates is:  0.006495
 ----------------------------------------------------------------
             Standard Nuclear Orientation (Angstroms)
    I     Atom           X                Y                Z
 ----------------------------------------------------------------
    1      Cl      0.7840870601    -1.9444931752     0.0000000000
    2      Br     -2.3996659059    -1.1323966179     0.0000000000
    3      I       1.9464539540     1.0756112280     0.0000000000
    4      Cl     -1.4560534018     1.7778670997     0.0000000000
    5      C       0.3238047380    -0.2659638878     0.0000000000
    6      C      -0.9613393256     0.1141651381     0.0000000000
 ----------------------------------------------------------------
 Molecular Point Group                 Cs    NOp =  2
 Largest Abelian Subgroup              Cs    NOp =  2
 Nuclear Repulsion Energy =  1068.2613634555 hartrees
 There are       67 alpha and       67 beta electrons
 Applying Cartesian multipole field
    Component          Value
    ---------          -----
     (2,0,0)        1.00000E-11
     (0,2,0)        2.00000E-11
     (0,0,2)       -3.00000E-11
 Nucleus-field energy     =     0.0000000323 hartrees
 Requested basis set is 6-311++G(d,p)
 There are 81 shells and 214 basis functions
 A cutoff of  1.0D-11 yielded   2461 shell pairs
 There are     18851 function pairs (     21035 Cartesian)
 Smallest overlap matrix eigenvalue = 2.30E-05
 Guess MOs from SCF MO coefficient file

 -----------------------------------------------------------------------
  General SCF calculation program by
  Eric Jon Sundstrom, Paul Horn, Yuezhi Mao, Dmitri Zuev, Alec White,
  David Stuck, Shaama M.S., Shane Yost, Joonho Lee, David Small,
  Daniel Levine, Susi Lehtola, Hugh Burton, Evgeny Epifanovsky
 -----------------------------------------------------------------------
 Exchange:     0.2000 Hartree-Fock + 0.0800 Slater + 0.7200 B88
 Correlation:  0.1900 VWN1RPA + 0.8100 LYP
 Using SG-1 standard quadrature grid
 using 4 threads for integral computing
 -------------------------------------------------------
 OpenMP Integral computing Module                
 Release: version 2.0, May 2017, Q-Chem Inc. Pleasanton 
 -------------------------------------------------------
 -------------------------------------------------------
 OpenMP BLAS3 based DFT computing Module                
 Release: version 1.0, May 2013, Q-Chem Inc. Pittsburgh 
 -------------------------------------------------------
 A restricted SCF calculation will be
 performed using DIIS
 SCF converges when DIIS error is below 1.0e-08
 ---------------------------------------
  Cycle       Energy         DIIS error
 ---------------------------------------
    1  -10490.2965885525      2.44e-05  
    2  -10490.2965924659      8.84e-06  
    3  -10490.2965918748      1.36e-05  
    4  -10490.2965929014      1.66e-06  
    5  -10490.2965929167      5.21e-07  
    6  -10490.2965929177      2.64e-07  
    7  -10490.2965929180      7.28e-08  
    8  -10490.2965929182      1.17e-08  
    9  -10490.2965929183      2.68e-09  Convergence criterion met
 ---------------------------------------
 SCF time:   CPU 44.89s  wall 12.00s 
 SCF   energy in the final basis set =   -10490.2965929183
 Total energy in the final basis set =   -10490.2965929183

 --------------------------------------------------------------
             Orbital Energies (a.u.) and Symmetries
 --------------------------------------------------------------

 Alpha MOs, Restricted
 -- Occupied --                  
******* -482.86 -176.33 -165.73 -165.73 -165.73 -101.59 -101.59
  1 A'    2 A'    3 A'    4 A'    1 A"    5 A'    6 A'    7 A'                 
-62.516 -56.336 -56.332 -56.332 -35.824 -31.317 -31.311 -31.310
  8 A'    9 A'    2 A"   10 A'   11 A'   12 A'    3 A"   13 A'                 
-22.968 -22.966 -22.966 -22.961 -22.961 -10.313 -10.302  -9.506
 14 A'    4 A"   15 A'   16 A'    5 A"   17 A'   18 A'   19 A'                 
 -9.502  -8.724  -7.271  -7.268  -7.261  -7.260  -7.257  -7.257
 20 A'   21 A'   22 A'   23 A'    6 A"   24 A'    7 A"   25 A'                 
 -6.557  -6.542  -6.542  -6.373  -4.786  -4.770  -4.770  -2.668
 26 A'    8 A"   27 A'   28 A'   29 A'    9 A"   30 A'   31 A'                 
 -2.663  -2.663  -2.652  -2.651  -2.052  -2.047  -2.047  -2.033
 10 A"   32 A'   11 A"   33 A'   34 A'   12 A"   35 A'   13 A"                 
 -2.033  -0.940  -0.895  -0.822  -0.762  -0.679  -0.557  -0.501
 36 A'   37 A'   38 A'   39 A'   40 A'   41 A'   42 A'   43 A'                 
 -0.487  -0.439  -0.410  -0.377  -0.359  -0.348  -0.331  -0.316
 44 A'   14 A"   45 A'   15 A"   46 A'   47 A'   16 A"   48 A'                 
 -0.308  -0.282  -0.261
 17 A"   49 A'   18 A"                                                         
 -- Virtual --                   
 -0.083  -0.052  -0.049  -0.033   0.002   0.030   0.039   0.049
 50 A'   19 A"   51 A'   52 A'   53 A'   54 A'   55 A'   20 A"                 
  0.053   0.064   0.071   0.078   0.083   0.105   0.110   0.118
 56 A'   57 A'   58 A'   21 A"   22 A"   59 A'   60 A'   61 A'                 
  0.120   0.122   0.122   0.143   0.157   0.164   0.178   0.194
 62 A'   23 A"   63 A'   24 A"   64 A'   65 A'   66 A'   67 A'                 
  0.199   0.240   0.243   0.243   0.312   0.371   0.373   0.383
 68 A'   69 A'   25 A"   70 A'   71 A'   72 A'   73 A'   74 A'                 
  0.383   0.397   0.406   0.416   0.419   0.442   0.444   0.456
 26 A"   27 A"   75 A'   28 A"   76 A'   29 A"   77 A'   78 A'                 
  0.470   0.473   0.487   0.506   0.512   0.539   0.567   0.590
 30 A"   79 A'   80 A'   31 A"   81 A'   32 A"   33 A"   82 A'                 
  0.604   0.620   0.639   0.683   0.700   0.759   0.777   0.779
 34 A"   83 A'   84 A'   85 A'   86 A'   87 A'   88 A'   35 A"                 
  0.817   0.819   0.832   0.835   0.871   0.894   0.906   0.919
 89 A'   90 A'   36 A"   37 A"   91 A'   92 A'   93 A'   38 A"                 
  0.960   0.997   1.092   1.103   1.163   1.199   1.219   1.277
 94 A'   95 A'   96 A'   97 A'   98 A'   39 A"   99 A'   40 A"                 
  1.332   1.400   1.437   1.554   1.572   1.624   1.690   1.882
 41 A"  100 A'  101 A'  102 A'   42 A"  103 A'  104 A'   43 A"                 
  1.891   1.994   2.024   2.130   2.140   2.200   2.228   2.250
105 A'   44 A"  106 A'  107 A'  108 A'  109 A'   45 A"   46 A"                 
  2.334   2.337   2.481   2.491   2.627   2.819   2.849   3.031
110 A'  111 A'  112 A'  113 A'   47 A"   48 A"  114 A'  115 A'                 
  3.179   3.425   3.945   3.976   3.978   4.002   4.009   4.055
116 A'  117 A'   49 A"  118 A'   50 A"   51 A"  119 A'   52 A"                 
  4.095   4.170   4.234   4.347   4.417   5.998   6.057   6.081
120 A'  121 A'  122 A'  123 A'  124 A'   53 A"  125 A'  126 A'                 
  6.652   7.535   7.584   7.651   9.687   9.765  23.211  24.025
127 A'   54 A"  128 A'  129 A'  130 A'  131 A'  132 A'  133 A'                 
 25.768  25.817  25.969  25.984  26.335  26.442  27.853  28.336
 55 A"   56 A"  134 A'  135 A'  136 A'  137 A'  138 A'   57 A"                 
 28.376  28.384  28.517  28.532  28.541  28.590  28.681  47.923
139 A'  140 A'   58 A"  141 A'   59 A"  142 A'  143 A'  144 A'                 
127.877 127.912 127.928 151.647 215.669 215.755 289.730 289.778
 60 A"  145 A'  146 A'  147 A'  148 A'  149 A'   61 A"  150 A'                 
289.8781020.7211901.810
151 A'  152 A'  153 A'                                                         

 Beta MOs, Restricted
 -- Occupied --                  
******* -482.86 -176.33 -165.73 -165.73 -165.73 -101.59 -101.59
  1 A'    2 A'    3 A'    4 A'    1 A"    5 A'    6 A'    7 A'                 
-62.516 -56.336 -56.332 -56.332 -35.824 -31.317 -31.311 -31.310
  8 A'    9 A'    2 A"   10 A'   11 A'   12 A'    3 A"   13 A'                 
-22.968 -22.966 -22.966 -22.961 -22.961 -10.313 -10.302  -9.506
 14 A'    4 A"   15 A'   16 A'    5 A"   17 A'   18 A'   19 A'                 
 -9.502  -8.724  -7.271  -7.268  -7.261  -7.260  -7.257  -7.257
 20 A'   21 A'   22 A'   23 A'    6 A"   24 A'    7 A"   25 A'                 
 -6.557  -6.542  -6.542  -6.373  -4.786  -4.770  -4.770  -2.668
 26 A'    8 A"   27 A'   28 A'   29 A'    9 A"   30 A'   31 A'                 
 -2.663  -2.663  -2.652  -2.651  -2.052  -2.047  -2.047  -2.033
 10 A"   32 A'   11 A"   33 A'   34 A'   12 A"   35 A'   13 A"                 
 -2.033  -0.940  -0.895  -0.822  -0.762  -0.679  -0.557  -0.501
 36 A'   37 A'   38 A'   39 A'   40 A'   41 A'   42 A'   43 A'                 
 -0.487  -0.439  -0.410  -0.377  -0.359  -0.348  -0.331  -0.316
 44 A'   14 A"   45 A'   15 A"   46 A'   47 A'   16 A"   48 A'                 
 -0.308  -0.282  -0.261
 17 A"   49 A'   18 A"                                                         
 -- Virtual --                   
 -0.083  -0.052  -0.049  -0.033   0.002   0.030   0.039   0.049
 50 A'   19 A"   51 A'   52 A'   53 A'   54 A'   55 A'   20 A"                 
  0.053   0.064   0.071   0.078   0.083   0.105   0.110   0.118
 56 A'   57 A'   58 A'   21 A"   22 A"   59 A'   60 A'   61 A'                 
  0.120   0.122   0.122   0.143   0.157   0.164   0.178   0.194
 62 A'   23 A"   63 A'   24 A"   64 A'   65 A'   66 A'   67 A'                 
  0.199   0.240   0.243   0.243   0.312   0.371   0.373   0.383
 68 A'   69 A'   25 A"   70 A'   71 A'   72 A'   73 A'   74 A'                 
  0.383   0.397   0.406   0.416   0.419   0.442   0.444   0.456
 26 A"   27 A"   75 A'   28 A"   76 A'   29 A"   77 A'   78 A'                 
  0.470   0.473   0.487   0.506   0.512   0.539   0.567   0.590
 30 A"   79 A'   80 A'   31 A"   81 A'   32 A"   33 A"   82 A'                 
  0.604   0.620   0.639   0.683   0.700   0.759   0.777   0.779
 34 A"   83 A'   84 A'   85 A'   86 A'   87 A'   88 A'   35 A"                 
  0.817   0.819   0.832   0.835   0.871   0.894   0.906   0.919
 89 A'   90 A'   36 A"   37 A"   91 A'   92 A'   93 A'   38 A"                 
  0.960   0.997   1.092   1.103   1.163   1.199   1.219   1.277
 94 A'   95 A'   96 A'   97 A'   98 A'   39 A"   99 A'   40 A"                 
  1.332   1.400   1.437   1.554   1.572   1.624   1.690   1.882
 41 A"  100 A'  101 A'  102 A'   42 A"  103 A'  104 A'   43 A"                 
  1.891   1.994   2.024   2.130   2.140   2.200   2.228   2.250
105 A'   44 A"  106 A'  107 A'  108 A'  109 A'   45 A"   46 A"                 
  2.334   2.337   2.481   2.491   2.627   2.819   2.849   3.031
110 A'  111 A'  112 A'  113 A'   47 A"   48 A"  114 A'  115 A'                 
  3.179   3.425   3.945   3.976   3.978   4.002   4.009   4.055
116 A'  117 A'   49 A"  118 A'   50 A"   51 A"  119 A'   52 A"                 
  4.095   4.170   4.234   4.347   4.417   5.998   6.057   6.081
120 A'  121 A'  122 A'  123 A'  124 A'   53 A"  125 A'  126 A'                 
  6.652   7.535   7.584   7.651   9.687   9.765  23.211  24.025
127 A'   54 A"  128 A'  129 A'  130 A'  131 A'  132 A'  133 A'                 
 25.768  25.817  25.969  25.984  26.335  26.442  27.853  28.336
 55 A"   56 A"  134 A'  135 A'  136 A'  137 A'  138 A'   57 A"                 
 28.376  28.384  28.517  28.532  28.541  28.590  28.681  47.923
139 A'  140 A'   58 A"  141 A'   59 A"  142 A'  143 A'  144 A'                 
127.877 127.912 127.928 151.647 215.669 215.755 289.730 289.778
 60 A"  145 A'  146 A'  147 A'  148 A'  149 A'   61 A"  150 A'                 
289.8781020.7211901.810
151 A'  152 A'  153 A'                                                         
 --------------------------------------------------------------

          Ground-State Mulliken Net Atomic Charges

     Atom                 Charge (a.u.)
  ----------------------------------------
      1 Cl                    0.422130
      2 Br                   -0.158505
      3 I                     0.173830
      4 Cl                    0.396157
      5 C                    -0.611215
      6 C                    -0.222397
  ----------------------------------------
  Sum of atomic charges =     0.000000

 -----------------------------------------------------------------
                    Cartesian Multipole Moments
 -----------------------------------------------------------------
    Charge (ESU x 10^10)
                 0.0000
    Dipole Moment (Debye)
         X       0.2720      Y       0.2806      Z       0.0000
       Tot       0.3908
    Quadrupole Moments (Debye-Ang)
        XX     -80.0391     XY       2.8268     YY     -80.1557
        XZ       0.0000     YZ       0.0000     ZZ     -84.4028
    Octopole Moments (Debye-Ang^2)
       XXX       5.9685    XXY      -3.8849    XYY       1.6704
       YYY     -19.8628    XXZ      -0.0000    XYZ      -0.0000
       YYZ      -0.0000    XZZ       0.6809    YZZ      -6.8657
       ZZZ       0.0000
    Hexadecapole Moments (Debye-Ang^3)
      XXXX   -1548.0514   XXXY    -106.7612   XXYY    -384.2252
      XYYY    -165.4185   YYYY    -906.3759   XXXZ       0.0000
      XXYZ       0.0000   XYYZ       0.0000   YYYZ       0.0000
      XXZZ    -293.1364   XYZZ     -56.8031   YYZZ    -182.3912
      XZZZ       0.0000   YZZZ       0.0000   ZZZZ    -106.7984
 -----------------------------------------------------------------
 Calculating analytic gradient of the SCF energy
 Gradient of SCF Energy
            1           2           3           4           5           6
    1   0.0004990  -0.0002741  -0.0023902  -0.0001144   0.0006177   0.0016620
    2  -0.0003796  -0.0014457  -0.0015913   0.0015583   0.0031232  -0.0012650
    3  -0.0000000   0.0000000   0.0000000   0.0000000   0.0000000  -0.0000000
 Max gradient component =       3.123E-03
 RMS gradient           =       1.241E-03
 Gradient time:  CPU 17.60 s  wall 4.51 s
 Geometry Optimization Parameters
   NAtoms,    NIC,     NZ,  NCons,   NDum,   NFix, NCnnct, MaxDiis
        6      37       0       0       0       0       0       0

 Cartesian Hessian Update
 Hessian Updated using BFGS Update


** GEOMETRY OPTIMIZATION IN DELOCALIZED INTERNAL COORDINATES **
   Searching for a Minimum

   Optimization Cycle:  18

                       Coordinates (Angstroms)
     ATOM                X               Y               Z
      1  Cl        0.7840870601   -1.9444931752    0.0000000000
      2  Br       -2.3996659059   -1.1323966179    0.0000000000
      3  I         1.9464539540    1.0756112280    0.0000000000
      4  Cl       -1.4560534018    1.7778670997    0.0000000000
      5  C         0.3238047380   -0.2659638878    0.0000000000
      6  C        -0.9613393256    0.1141651381    0.0000000000
   Point Group: cs    Number of degrees of freedom:     9


   Energy is -10490.296592918

 Hessian Updated using BFGS Update

  9 Hessian modes will be used to form the next step
  Hessian Eigenvalues:
     0.052694    0.085923    0.253172    0.255949    0.414868    0.678790
     0.910995    0.952563    1.030483

 Minimum Search - Taking Simple RFO Step
 Searching for Lamda that Minimizes Along All modes
 Value Taken    Lamda =  -0.00006696
 Step Taken.  Stepsize is  0.026226

                             Maximum     Tolerance    Cnvgd?
         Gradient           0.001757      0.000300      NO
         Displacement       0.016641      0.001200      NO
         Energy change     -0.000023      0.000001      NO


 New Cartesian Coordinates Obtained by Inverse Iteration

 Displacement from previous Coordinates is:  0.019642
 ----------------------------------------------------------------
             Standard Nuclear Orientation (Angstroms)
    I     Atom           X                Y                Z
 ----------------------------------------------------------------
    1      Cl      0.7834823726    -1.9441509279     0.0000000000
    2      Br     -2.4021413475    -1.1292797526     0.0000000000
    3      I       1.9530393693     1.0786856177     0.0000000000
    4      Cl     -1.4602034315     1.7740644334     0.0000000000
    5      C       0.3232701075    -0.2682782466     0.0000000000
    6      C      -0.9601599517     0.1137486609     0.0000000000
 ----------------------------------------------------------------
 Molecular Point Group                 Cs    NOp =  2
 Largest Abelian Subgroup              Cs    NOp =  2
 Nuclear Repulsion Energy =  1067.1425882270 hartrees
 There are       67 alpha and       67 beta electrons
 Applying Cartesian multipole field
    Component          Value
    ---------          -----
     (2,0,0)        1.00000E-11
     (0,2,0)        2.00000E-11
     (0,0,2)       -3.00000E-11
 Nucleus-field energy     =     0.0000000324 hartrees
 Requested basis set is 6-311++G(d,p)
 There are 81 shells and 214 basis functions
 A cutoff of  1.0D-11 yielded   2460 shell pairs
 There are     18850 function pairs (     21034 Cartesian)
 Smallest overlap matrix eigenvalue = 2.27E-05
 Guess MOs from SCF MO coefficient file

 -----------------------------------------------------------------------
  General SCF calculation program by
  Eric Jon Sundstrom, Paul Horn, Yuezhi Mao, Dmitri Zuev, Alec White,
  David Stuck, Shaama M.S., Shane Yost, Joonho Lee, David Small,
  Daniel Levine, Susi Lehtola, Hugh Burton, Evgeny Epifanovsky
 -----------------------------------------------------------------------
 Exchange:     0.2000 Hartree-Fock + 0.0800 Slater + 0.7200 B88
 Correlation:  0.1900 VWN1RPA + 0.8100 LYP
 Using SG-1 standard quadrature grid
 using 4 threads for integral computing
 -------------------------------------------------------
 OpenMP Integral computing Module                
 Release: version 2.0, May 2017, Q-Chem Inc. Pleasanton 
 -------------------------------------------------------
 -------------------------------------------------------
 OpenMP BLAS3 based DFT computing Module                
 Release: version 1.0, May 2013, Q-Chem Inc. Pittsburgh 
 -------------------------------------------------------
 A restricted SCF calculation will be
 performed using DIIS
 SCF converges when DIIS error is below 1.0e-08
 ---------------------------------------
  Cycle       Energy         DIIS error
 ---------------------------------------
    1  -10490.2966067346      5.92e-05  
    2  -10490.2966294920      2.78e-05  
    3  -10490.2966248084      4.02e-05  
    4  -10490.2966340024      4.15e-06  
    5  -10490.2966340964      1.02e-06  
    6  -10490.2966341006      2.88e-07  
    7  -10490.2966341010      1.51e-07  
    8  -10490.2966341010      4.68e-08  
    9  -10490.2966341010      6.87e-09  Convergence criterion met
 ---------------------------------------
 SCF time:   CPU 44.84s  wall 12.00s 
 SCF   energy in the final basis set =   -10490.2966341010
 Total energy in the final basis set =   -10490.2966341010

 --------------------------------------------------------------
             Orbital Energies (a.u.) and Symmetries
 --------------------------------------------------------------

 Alpha MOs, Restricted
 -- Occupied --                  
******* -482.86 -176.33 -165.73 -165.73 -165.73 -101.59 -101.59
  1 A'    2 A'    3 A'    4 A'    1 A"    5 A'    6 A'    7 A'                 
-62.515 -56.336 -56.332 -56.332 -35.823 -31.317 -31.311 -31.310
  8 A'    9 A'    2 A"   10 A'   11 A'   12 A'    3 A"   13 A'                 
-22.967 -22.966 -22.966 -22.961 -22.961 -10.313 -10.302  -9.506
 14 A'    4 A"   15 A'   16 A'    5 A"   17 A'   18 A'   19 A'                 
 -9.503  -8.724  -7.271  -7.268  -7.261  -7.260  -7.258  -7.257
 20 A'   21 A'   22 A'   23 A'    6 A"   24 A'    7 A"   25 A'                 
 -6.557  -6.542  -6.542  -6.373  -4.786  -4.770  -4.770  -2.667
 26 A'    8 A"   27 A'   28 A'   29 A'    9 A"   30 A'   31 A'                 
 -2.663  -2.663  -2.651  -2.651  -2.052  -2.047  -2.046  -2.033
 10 A"   32 A'   11 A"   33 A'   34 A'   12 A"   35 A'   13 A"                 
 -2.033  -0.940  -0.896  -0.822  -0.762  -0.678  -0.557  -0.501
 36 A'   37 A'   38 A'   39 A'   40 A'   41 A'   42 A'   43 A'                 
 -0.487  -0.440  -0.410  -0.377  -0.360  -0.348  -0.331  -0.316
 44 A'   14 A"   45 A'   15 A"   46 A'   47 A'   16 A"   48 A'                 
 -0.307  -0.282  -0.261
 17 A"   49 A'   18 A"                                                         
 -- Virtual --                   
 -0.085  -0.052  -0.049  -0.033   0.002   0.030   0.040   0.049
 50 A'   19 A"   51 A'   52 A'   53 A'   54 A'   55 A'   20 A"                 
  0.053   0.064   0.071   0.078   0.083   0.105   0.111   0.118
 56 A'   57 A'   58 A'   21 A"   22 A"   59 A'   60 A'   61 A'                 
  0.120   0.122   0.122   0.143   0.158   0.164   0.178   0.193
 62 A'   23 A"   63 A'   24 A"   64 A'   65 A'   66 A'   67 A'                 
  0.199   0.239   0.242   0.243   0.311   0.371   0.373   0.383
 68 A'   69 A'   25 A"   70 A'   71 A'   72 A'   73 A'   74 A'                 
  0.384   0.396   0.406   0.416   0.419   0.442   0.443   0.457
 26 A"   27 A"   75 A'   28 A"   76 A'   29 A"   77 A'   78 A'                 
  0.470   0.473   0.488   0.506   0.512   0.539   0.567   0.590
 30 A"   79 A'   80 A'   31 A"   81 A'   32 A"   33 A"   82 A'                 
  0.604   0.619   0.639   0.682   0.700   0.759   0.777   0.778
 34 A"   83 A'   84 A'   85 A'   86 A'   87 A'   88 A'   35 A"                 
  0.816   0.820   0.831   0.835   0.870   0.895   0.906   0.918
 89 A'   90 A'   36 A"   37 A"   91 A'   92 A'   93 A'   38 A"                 
  0.961   0.998   1.092   1.104   1.162   1.200   1.220   1.277
 94 A'   95 A'   96 A'   97 A'   98 A'   39 A"   99 A'   40 A"                 
  1.331   1.399   1.435   1.553   1.573   1.625   1.691   1.883
 41 A"  100 A'  101 A'  102 A'   42 A"  103 A'  104 A'   43 A"                 
  1.891   1.994   2.024   2.132   2.141   2.201   2.228   2.249
105 A'   44 A"  106 A'  107 A'  108 A'  109 A'   45 A"   46 A"                 
  2.335   2.338   2.481   2.491   2.628   2.820   2.849   3.031
110 A'  111 A'  112 A'  113 A'   47 A"   48 A"  114 A'  115 A'                 
  3.181   3.426   3.945   3.976   3.978   4.002   4.009   4.055
116 A'  117 A'   49 A"  118 A'   50 A"   51 A"  119 A'   52 A"                 
  4.094   4.171   4.234   4.347   4.415   5.998   6.056   6.079
120 A'  121 A'  122 A'  123 A'  124 A'   53 A"  125 A'  126 A'                 
  6.652   7.535   7.584   7.652   9.687   9.765  23.211  24.029
127 A'   54 A"  128 A'  129 A'  130 A'  131 A'  132 A'  133 A'                 
 25.767  25.817  25.969  25.985  26.334  26.443  27.852  28.336
 55 A"   56 A"  134 A'  135 A'  136 A'  137 A'  138 A'   57 A"                 
 28.375  28.383  28.517  28.532  28.541  28.589  28.680  47.923
139 A'  140 A'   58 A"  141 A'   59 A"  142 A'  143 A'  144 A'                 
127.877 127.911 127.927 151.646 215.669 215.756 289.730 289.779
 60 A"  145 A'  146 A'  147 A'  148 A'  149 A'   61 A"  150 A'                 
289.8781020.7211901.809
151 A'  152 A'  153 A'                                                         

 Beta MOs, Restricted
 -- Occupied --                  
******* -482.86 -176.33 -165.73 -165.73 -165.73 -101.59 -101.59
  1 A'    2 A'    3 A'    4 A'    1 A"    5 A'    6 A'    7 A'                 
-62.515 -56.336 -56.332 -56.332 -35.823 -31.317 -31.311 -31.310
  8 A'    9 A'    2 A"   10 A'   11 A'   12 A'    3 A"   13 A'                 
-22.967 -22.966 -22.966 -22.961 -22.961 -10.313 -10.302  -9.506
 14 A'    4 A"   15 A'   16 A'    5 A"   17 A'   18 A'   19 A'                 
 -9.503  -8.724  -7.271  -7.268  -7.261  -7.260  -7.258  -7.257
 20 A'   21 A'   22 A'   23 A'    6 A"   24 A'    7 A"   25 A'                 
 -6.557  -6.542  -6.542  -6.373  -4.786  -4.770  -4.770  -2.667
 26 A'    8 A"   27 A'   28 A'   29 A'    9 A"   30 A'   31 A'                 
 -2.663  -2.663  -2.651  -2.651  -2.052  -2.047  -2.046  -2.033
 10 A"   32 A'   11 A"   33 A'   34 A'   12 A"   35 A'   13 A"                 
 -2.033  -0.940  -0.896  -0.822  -0.762  -0.678  -0.557  -0.501
 36 A'   37 A'   38 A'   39 A'   40 A'   41 A'   42 A'   43 A'                 
 -0.487  -0.440  -0.410  -0.377  -0.360  -0.348  -0.331  -0.316
 44 A'   14 A"   45 A'   15 A"   46 A'   47 A'   16 A"   48 A'                 
 -0.307  -0.282  -0.261
 17 A"   49 A'   18 A"                                                         
 -- Virtual --                   
 -0.085  -0.052  -0.049  -0.033   0.002   0.030   0.040   0.049
 50 A'   19 A"   51 A'   52 A'   53 A'   54 A'   55 A'   20 A"                 
  0.053   0.064   0.071   0.078   0.083   0.105   0.111   0.118
 56 A'   57 A'   58 A'   21 A"   22 A"   59 A'   60 A'   61 A'                 
  0.120   0.122   0.122   0.143   0.158   0.164   0.178   0.193
 62 A'   23 A"   63 A'   24 A"   64 A'   65 A'   66 A'   67 A'                 
  0.199   0.239   0.242   0.243   0.311   0.371   0.373   0.383
 68 A'   69 A'   25 A"   70 A'   71 A'   72 A'   73 A'   74 A'                 
  0.384   0.396   0.406   0.416   0.419   0.442   0.443   0.457
 26 A"   27 A"   75 A'   28 A"   76 A'   29 A"   77 A'   78 A'                 
  0.470   0.473   0.488   0.506   0.512   0.539   0.567   0.590
 30 A"   79 A'   80 A'   31 A"   81 A'   32 A"   33 A"   82 A'                 
  0.604   0.619   0.639   0.682   0.700   0.759   0.777   0.778
 34 A"   83 A'   84 A'   85 A'   86 A'   87 A'   88 A'   35 A"                 
  0.816   0.820   0.831   0.835   0.870   0.895   0.906   0.918
 89 A'   90 A'   36 A"   37 A"   91 A'   92 A'   93 A'   38 A"                 
  0.961   0.998   1.092   1.104   1.162   1.200   1.220   1.277
 94 A'   95 A'   96 A'   97 A'   98 A'   39 A"   99 A'   40 A"                 
  1.331   1.399   1.435   1.553   1.573   1.625   1.691   1.883
 41 A"  100 A'  101 A'  102 A'   42 A"  103 A'  104 A'   43 A"                 
  1.891   1.994   2.024   2.132   2.141   2.201   2.228   2.249
105 A'   44 A"  106 A'  107 A'  108 A'  109 A'   45 A"   46 A"                 
  2.335   2.338   2.481   2.491   2.628   2.820   2.849   3.031
110 A'  111 A'  112 A'  113 A'   47 A"   48 A"  114 A'  115 A'                 
  3.181   3.426   3.945   3.976   3.978   4.002   4.009   4.055
116 A'  117 A'   49 A"  118 A'   50 A"   51 A"  119 A'   52 A"                 
  4.094   4.171   4.234   4.347   4.415   5.998   6.056   6.079
120 A'  121 A'  122 A'  123 A'  124 A'   53 A"  125 A'  126 A'                 
  6.652   7.535   7.584   7.652   9.687   9.765  23.211  24.029
127 A'   54 A"  128 A'  129 A'  130 A'  131 A'  132 A'  133 A'                 
 25.767  25.817  25.969  25.985  26.334  26.443  27.852  28.336
 55 A"   56 A"  134 A'  135 A'  136 A'  137 A'  138 A'   57 A"                 
 28.375  28.383  28.517  28.532  28.541  28.589  28.680  47.923
139 A'  140 A'   58 A"  141 A'   59 A"  142 A'  143 A'  144 A'                 
127.877 127.911 127.927 151.646 215.669 215.756 289.730 289.779
 60 A"  145 A'  146 A'  147 A'  148 A'  149 A'   61 A"  150 A'                 
289.8781020.7211901.809
151 A'  152 A'  153 A'                                                         
 --------------------------------------------------------------

          Ground-State Mulliken Net Atomic Charges

     Atom                 Charge (a.u.)
  ----------------------------------------
      1 Cl                    0.424671
      2 Br                   -0.158689
      3 I                     0.170998
      4 Cl                    0.397354
      5 C                    -0.606132
      6 C                    -0.228201
  ----------------------------------------
  Sum of atomic charges =     0.000000

 -----------------------------------------------------------------
                    Cartesian Multipole Moments
 -----------------------------------------------------------------
    Charge (ESU x 10^10)
                 0.0000
    Dipole Moment (Debye)
         X       0.2674      Y       0.2706      Z       0.0000
       Tot       0.3805
    Quadrupole Moments (Debye-Ang)
        XX     -80.0307     XY       2.7796     YY     -80.1533
        XZ       0.0000     YZ       0.0000     ZZ     -84.4112
    Octopole Moments (Debye-Ang^2)
       XXX       5.6520    XXY      -3.8718    XYY       1.6387
       YYY     -20.1788    XXZ      -0.0000    XYZ      -0.0000
       YYZ       0.0000    XZZ       0.5663    YZZ      -6.9715
       ZZZ       0.0000
    Hexadecapole Moments (Debye-Ang^3)
      XXXX   -1553.7917   XXXY    -107.5915   XXYY    -385.0493
      XYYY    -166.5882   YYYY    -905.8341   XXXZ       0.0000
      XXYZ       0.0000   XYYZ       0.0000   YYYZ       0.0000
      XXZZ    -294.2729   XYZZ     -57.1461   YYZZ    -182.2628
      XZZZ       0.0000   YZZZ       0.0000   ZZZZ    -106.8357
 -----------------------------------------------------------------
 Calculating analytic gradient of the SCF energy
 Gradient of SCF Energy
            1           2           3           4           5           6
    1   0.0002749  -0.0004666  -0.0010415  -0.0006586  -0.0010129   0.0029046
    2   0.0001839  -0.0008806  -0.0003364   0.0006310   0.0015231  -0.0011208
    3   0.0000000   0.0000000   0.0000000  -0.0000000   0.0000000  -0.0000000
 Max gradient component =       2.905E-03
 RMS gradient           =       9.478E-04
 Gradient time:  CPU 17.38 s  wall 4.45 s
 Geometry Optimization Parameters
   NAtoms,    NIC,     NZ,  NCons,   NDum,   NFix, NCnnct, MaxDiis
        6      37       0       0       0       0       0       0

 Cartesian Hessian Update
 Hessian Updated using BFGS Update


** GEOMETRY OPTIMIZATION IN DELOCALIZED INTERNAL COORDINATES **
   Searching for a Minimum

   Optimization Cycle:  19

                       Coordinates (Angstroms)
     ATOM                X               Y               Z
      1  Cl        0.7834823726   -1.9441509279    0.0000000000
      2  Br       -2.4021413475   -1.1292797526    0.0000000000
      3  I         1.9530393693    1.0786856177    0.0000000000
      4  Cl       -1.4602034315    1.7740644334    0.0000000000
      5  C         0.3232701075   -0.2682782466    0.0000000000
      6  C        -0.9601599517    0.1137486609    0.0000000000
   Point Group: cs    Number of degrees of freedom:     9


   Energy is -10490.296634101

 Hessian Updated using BFGS Update

  9 Hessian modes will be used to form the next step
  Hessian Eigenvalues:
     0.051932    0.072692    0.253744    0.256474    0.411617    0.661288
     0.852868    0.961334    1.030434

 Minimum Search - Taking Simple RFO Step
 Searching for Lamda that Minimizes Along All modes
 Value Taken    Lamda =  -0.00001352
 Step Taken.  Stepsize is  0.009827

                             Maximum     Tolerance    Cnvgd?
         Gradient           0.001531      0.000300      NO
         Displacement       0.006713      0.001200      NO
         Energy change     -0.000041      0.000001      NO


 New Cartesian Coordinates Obtained by Inverse Iteration

 Displacement from previous Coordinates is:  0.007525
 ----------------------------------------------------------------
             Standard Nuclear Orientation (Angstroms)
    I     Atom           X                Y                Z
 ----------------------------------------------------------------
    1      Cl      0.7841485986    -1.9445247655     0.0000000000
    2      Br     -2.4037384511    -1.1280746960     0.0000000000
    3      I       1.9549942658     1.0805631178     0.0000000000
    4      Cl     -1.4606404901     1.7729678515     0.0000000000
    5      C       0.3233052962    -0.2697328577     0.0000000000
    6      C      -0.9607821007     0.1135911348     0.0000000000
 ----------------------------------------------------------------
 Molecular Point Group                 Cs    NOp =  2
 Largest Abelian Subgroup              Cs    NOp =  2
 Nuclear Repulsion Energy =  1066.6160423819 hartrees
 There are       67 alpha and       67 beta electrons
 Applying Cartesian multipole field
    Component          Value
    ---------          -----
     (2,0,0)        1.00000E-11
     (0,2,0)        2.00000E-11
     (0,0,2)       -3.00000E-11
 Nucleus-field energy     =     0.0000000324 hartrees
 Requested basis set is 6-311++G(d,p)
 There are 81 shells and 214 basis functions
 A cutoff of  1.0D-11 yielded   2460 shell pairs
 There are     18850 function pairs (     21034 Cartesian)
 Smallest overlap matrix eigenvalue = 2.28E-05
 Guess MOs from SCF MO coefficient file

 -----------------------------------------------------------------------
  General SCF calculation program by
  Eric Jon Sundstrom, Paul Horn, Yuezhi Mao, Dmitri Zuev, Alec White,
  David Stuck, Shaama M.S., Shane Yost, Joonho Lee, David Small,
  Daniel Levine, Susi Lehtola, Hugh Burton, Evgeny Epifanovsky
 -----------------------------------------------------------------------
 Exchange:     0.2000 Hartree-Fock + 0.0800 Slater + 0.7200 B88
 Correlation:  0.1900 VWN1RPA + 0.8100 LYP
 Using SG-1 standard quadrature grid
 using 4 threads for integral computing
 -------------------------------------------------------
 OpenMP Integral computing Module                
 Release: version 2.0, May 2017, Q-Chem Inc. Pleasanton 
 -------------------------------------------------------
 -------------------------------------------------------
 OpenMP BLAS3 based DFT computing Module                
 Release: version 1.0, May 2013, Q-Chem Inc. Pittsburgh 
 -------------------------------------------------------
 A restricted SCF calculation will be
 performed using DIIS
 SCF converges when DIIS error is below 1.0e-08
 ---------------------------------------
  Cycle       Energy         DIIS error
 ---------------------------------------
    1  -10490.2966389489      2.51e-05  
    2  -10490.2966413896      1.63e-05  
    3  -10490.2966409944      1.83e-05  
    4  -10490.2966429509      1.44e-06  
    5  -10490.2966429618      5.65e-07  
    6  -10490.2966429630      2.57e-07  
    7  -10490.2966429634      8.06e-08  
    8  -10490.2966429635      6.40e-09  Convergence criterion met
 ---------------------------------------
 SCF time:   CPU 39.86s  wall 11.00s 
 SCF   energy in the final basis set =   -10490.2966429635
 Total energy in the final basis set =   -10490.2966429635

 --------------------------------------------------------------
             Orbital Energies (a.u.) and Symmetries
 --------------------------------------------------------------

 Alpha MOs, Restricted
 -- Occupied --                  
******* -482.86 -176.33 -165.73 -165.73 -165.73 -101.59 -101.59
  1 A'    2 A'    3 A'    4 A'    1 A"    5 A'    6 A'    7 A'                 
-62.515 -56.336 -56.332 -56.332 -35.823 -31.317 -31.310 -31.310
  8 A'    9 A'    2 A"   10 A'   11 A'   12 A'    3 A"   13 A'                 
-22.967 -22.966 -22.966 -22.961 -22.961 -10.313 -10.303  -9.506
 14 A'    4 A"   15 A'   16 A'    5 A"   17 A'   18 A'   19 A'                 
 -9.503  -8.724  -7.271  -7.268  -7.261  -7.260  -7.258  -7.257
 20 A'   21 A'   22 A'   23 A'    6 A"   24 A'    7 A"   25 A'                 
 -6.557  -6.542  -6.542  -6.373  -4.786  -4.770  -4.769  -2.667
 26 A'    8 A"   27 A'   28 A'   29 A'    9 A"   30 A'   31 A'                 
 -2.663  -2.663  -2.651  -2.651  -2.052  -2.047  -2.046  -2.032
 10 A"   32 A'   11 A"   33 A'   34 A'   12 A"   35 A'   13 A"                 
 -2.032  -0.940  -0.896  -0.822  -0.761  -0.678  -0.558  -0.501
 36 A'   37 A'   38 A'   39 A'   40 A'   41 A'   42 A'   43 A'                 
 -0.487  -0.439  -0.410  -0.378  -0.359  -0.348  -0.331  -0.316
 44 A'   14 A"   45 A'   15 A"   46 A'   47 A'   16 A"   48 A'                 
 -0.307  -0.282  -0.261
 17 A"   49 A'   18 A"                                                         
 -- Virtual --                   
 -0.085  -0.052  -0.049  -0.032   0.002   0.030   0.040   0.049
 50 A'   19 A"   51 A'   52 A'   53 A'   54 A'   55 A'   20 A"                 
  0.053   0.064   0.071   0.078   0.083   0.105   0.111   0.118
 56 A'   57 A'   58 A'   21 A"   22 A"   59 A'   60 A'   61 A'                 
  0.120   0.122   0.122   0.143   0.158   0.164   0.178   0.193
 62 A'   23 A"   63 A'   24 A"   64 A'   65 A'   66 A'   67 A'                 
  0.199   0.239   0.242   0.243   0.311   0.371   0.373   0.383
 68 A'   69 A'   25 A"   70 A'   71 A'   72 A'   73 A'   74 A'                 
  0.384   0.396   0.406   0.416   0.419   0.442   0.443   0.457
 26 A"   27 A"   75 A'   28 A"   76 A'   29 A"   77 A'   78 A'                 
  0.470   0.473   0.488   0.506   0.511   0.539   0.567   0.590
 30 A"   79 A'   80 A'   31 A"   81 A'   32 A"   33 A"   82 A'                 
  0.604   0.618   0.639   0.682   0.699   0.759   0.777   0.778
 34 A"   83 A'   84 A'   85 A'   86 A'   87 A'   88 A'   35 A"                 
  0.816   0.820   0.831   0.834   0.870   0.895   0.906   0.918
 89 A'   90 A'   36 A"   37 A"   91 A'   92 A'   93 A'   38 A"                 
  0.961   0.998   1.092   1.104   1.162   1.200   1.220   1.278
 94 A'   95 A'   96 A'   97 A'   98 A'   39 A"   99 A'   40 A"                 
  1.331   1.398   1.434   1.553   1.573   1.625   1.691   1.883
 41 A"  100 A'  101 A'  102 A'   42 A"  103 A'  104 A'   43 A"                 
  1.890   1.994   2.024   2.132   2.140   2.201   2.228   2.249
105 A'   44 A"  106 A'  107 A'  108 A'  109 A'   45 A"   46 A"                 
  2.335   2.338   2.481   2.491   2.628   2.820   2.849   3.030
110 A'  111 A'  112 A'  113 A'   47 A"   48 A"  114 A'  115 A'                 
  3.181   3.428   3.945   3.976   3.978   4.001   4.009   4.055
116 A'  117 A'   49 A"  118 A'   50 A"   51 A"  119 A'   52 A"                 
  4.094   4.171   4.233   4.347   4.415   5.998   6.056   6.078
120 A'  121 A'  122 A'  123 A'  124 A'   53 A"  125 A'  126 A'                 
  6.652   7.535   7.584   7.651   9.687   9.766  23.211  24.025
127 A'   54 A"  128 A'  129 A'  130 A'  131 A'  132 A'  133 A'                 
 25.767  25.817  25.968  25.985  26.334  26.443  27.851  28.336
 55 A"   56 A"  134 A'  135 A'  136 A'  137 A'  138 A'   57 A"                 
 28.375  28.383  28.517  28.532  28.541  28.589  28.680  47.923
139 A'  140 A'   58 A"  141 A'   59 A"  142 A'  143 A'  144 A'                 
127.877 127.911 127.927 151.646 215.670 215.756 289.730 289.779
 60 A"  145 A'  146 A'  147 A'  148 A'  149 A'   61 A"  150 A'                 
289.8781020.7211901.808
151 A'  152 A'  153 A'                                                         

 Beta MOs, Restricted
 -- Occupied --                  
******* -482.86 -176.33 -165.73 -165.73 -165.73 -101.59 -101.59
  1 A'    2 A'    3 A'    4 A'    1 A"    5 A'    6 A'    7 A'                 
-62.515 -56.336 -56.332 -56.332 -35.823 -31.317 -31.310 -31.310
  8 A'    9 A'    2 A"   10 A'   11 A'   12 A'    3 A"   13 A'                 
-22.967 -22.966 -22.966 -22.961 -22.961 -10.313 -10.303  -9.506
 14 A'    4 A"   15 A'   16 A'    5 A"   17 A'   18 A'   19 A'                 
 -9.503  -8.724  -7.271  -7.268  -7.261  -7.260  -7.258  -7.257
 20 A'   21 A'   22 A'   23 A'    6 A"   24 A'    7 A"   25 A'                 
 -6.557  -6.542  -6.542  -6.373  -4.786  -4.770  -4.769  -2.667
 26 A'    8 A"   27 A'   28 A'   29 A'    9 A"   30 A'   31 A'                 
 -2.663  -2.663  -2.651  -2.651  -2.052  -2.047  -2.046  -2.032
 10 A"   32 A'   11 A"   33 A'   34 A'   12 A"   35 A'   13 A"                 
 -2.032  -0.940  -0.896  -0.822  -0.761  -0.678  -0.558  -0.501
 36 A'   37 A'   38 A'   39 A'   40 A'   41 A'   42 A'   43 A'                 
 -0.487  -0.439  -0.410  -0.378  -0.359  -0.348  -0.331  -0.316
 44 A'   14 A"   45 A'   15 A"   46 A'   47 A'   16 A"   48 A'                 
 -0.307  -0.282  -0.261
 17 A"   49 A'   18 A"                                                         
 -- Virtual --                   
 -0.085  -0.052  -0.049  -0.032   0.002   0.030   0.040   0.049
 50 A'   19 A"   51 A'   52 A'   53 A'   54 A'   55 A'   20 A"                 
  0.053   0.064   0.071   0.078   0.083   0.105   0.111   0.118
 56 A'   57 A'   58 A'   21 A"   22 A"   59 A'   60 A'   61 A'                 
  0.120   0.122   0.122   0.143   0.158   0.164   0.178   0.193
 62 A'   23 A"   63 A'   24 A"   64 A'   65 A'   66 A'   67 A'                 
  0.199   0.239   0.242   0.243   0.311   0.371   0.373   0.383
 68 A'   69 A'   25 A"   70 A'   71 A'   72 A'   73 A'   74 A'                 
  0.384   0.396   0.406   0.416   0.419   0.442   0.443   0.457
 26 A"   27 A"   75 A'   28 A"   76 A'   29 A"   77 A'   78 A'                 
  0.470   0.473   0.488   0.506   0.511   0.539   0.567   0.590
 30 A"   79 A'   80 A'   31 A"   81 A'   32 A"   33 A"   82 A'                 
  0.604   0.618   0.639   0.682   0.699   0.759   0.777   0.778
 34 A"   83 A'   84 A'   85 A'   86 A'   87 A'   88 A'   35 A"                 
  0.816   0.820   0.831   0.834   0.870   0.895   0.906   0.918
 89 A'   90 A'   36 A"   37 A"   91 A'   92 A'   93 A'   38 A"                 
  0.961   0.998   1.092   1.104   1.162   1.200   1.220   1.278
 94 A'   95 A'   96 A'   97 A'   98 A'   39 A"   99 A'   40 A"                 
  1.331   1.398   1.434   1.553   1.573   1.625   1.691   1.883
 41 A"  100 A'  101 A'  102 A'   42 A"  103 A'  104 A'   43 A"                 
  1.890   1.994   2.024   2.132   2.140   2.201   2.228   2.249
105 A'   44 A"  106 A'  107 A'  108 A'  109 A'   45 A"   46 A"                 
  2.335   2.338   2.481   2.491   2.628   2.820   2.849   3.030
110 A'  111 A'  112 A'  113 A'   47 A"   48 A"  114 A'  115 A'                 
  3.181   3.428   3.945   3.976   3.978   4.001   4.009   4.055
116 A'  117 A'   49 A"  118 A'   50 A"   51 A"  119 A'   52 A"                 
  4.094   4.171   4.233   4.347   4.415   5.998   6.056   6.078
120 A'  121 A'  122 A'  123 A'  124 A'   53 A"  125 A'  126 A'                 
  6.652   7.535   7.584   7.651   9.687   9.766  23.211  24.025
127 A'   54 A"  128 A'  129 A'  130 A'  131 A'  132 A'  133 A'                 
 25.767  25.817  25.968  25.985  26.334  26.443  27.851  28.336
 55 A"   56 A"  134 A'  135 A'  136 A'  137 A'  138 A'   57 A"                 
 28.375  28.383  28.517  28.532  28.541  28.589  28.680  47.923
139 A'  140 A'   58 A"  141 A'   59 A"  142 A'  143 A'  144 A'                 
127.877 127.911 127.927 151.646 215.670 215.756 289.730 289.779
 60 A"  145 A'  146 A'  147 A'  148 A'  149 A'   61 A"  150 A'                 
289.8781020.7211901.808
151 A'  152 A'  153 A'                                                         
 --------------------------------------------------------------

          Ground-State Mulliken Net Atomic Charges

     Atom                 Charge (a.u.)
  ----------------------------------------
      1 Cl                    0.425853
      2 Br                   -0.158458
      3 I                     0.169784
      4 Cl                    0.397786
      5 C                    -0.603832
      6 C                    -0.231133
  ----------------------------------------
  Sum of atomic charges =     0.000000

 -----------------------------------------------------------------
                    Cartesian Multipole Moments
 -----------------------------------------------------------------
    Charge (ESU x 10^10)
                 0.0000
    Dipole Moment (Debye)
         X       0.2617      Y       0.2664      Z       0.0000
       Tot       0.3734
    Quadrupole Moments (Debye-Ang)
        XX     -80.0307     XY       2.7633     YY     -80.1437
        XZ       0.0000     YZ      -0.0000     ZZ     -84.4176
    Octopole Moments (Debye-Ang^2)
       XXX       5.5064    XXY      -3.9069    XYY       1.6407
       YYY     -20.3281    XXZ      -0.0000    XYZ      -0.0000
       YYZ       0.0000    XZZ       0.5259    YZZ      -7.0274
       ZZZ      -0.0000
    Hexadecapole Moments (Debye-Ang^3)
      XXXX   -1556.0052   XXXY    -107.9697   XXYY    -385.4160
      XYYY    -167.0681   YYYY    -906.0223   XXXZ       0.0000
      XXYZ       0.0000   XYYZ       0.0000   YYYZ       0.0000
      XXZZ    -294.6892   XYZZ     -57.3027   YYZZ    -182.2959
      XZZZ       0.0000   YZZZ      -0.0000   ZZZZ    -106.8575
 -----------------------------------------------------------------
 Calculating analytic gradient of the SCF energy
 Gradient of SCF Energy
            1           2           3           4           5           6
    1   0.0002942  -0.0005034  -0.0005121  -0.0006949  -0.0003897   0.0018059
    2   0.0002630  -0.0006819   0.0002330   0.0002463   0.0005074  -0.0005678
    3   0.0000000   0.0000000  -0.0000000   0.0000000   0.0000000  -0.0000000
 Max gradient component =       1.806E-03
 RMS gradient           =       5.641E-04
 Gradient time:  CPU 17.55 s  wall 4.50 s
 Geometry Optimization Parameters
   NAtoms,    NIC,     NZ,  NCons,   NDum,   NFix, NCnnct, MaxDiis
        6      37       0       0       0       0       0       0

 Cartesian Hessian Update
 Hessian Updated using BFGS Update


** GEOMETRY OPTIMIZATION IN DELOCALIZED INTERNAL COORDINATES **
   Searching for a Minimum

   Optimization Cycle:  20

                       Coordinates (Angstroms)
     ATOM                X               Y               Z
      1  Cl        0.7841485986   -1.9445247655    0.0000000000
      2  Br       -2.4037384511   -1.1280746960    0.0000000000
      3  I         1.9549942658    1.0805631178    0.0000000000
      4  Cl       -1.4606404901    1.7729678515    0.0000000000
      5  C         0.3233052962   -0.2697328577    0.0000000000
      6  C        -0.9607821007    0.1135911348    0.0000000000
   Point Group: cs    Number of degrees of freedom:     9


   Energy is -10490.296642963

 Hessian Updated using BFGS Update

  9 Hessian modes will be used to form the next step
  Hessian Eigenvalues:
     0.050869    0.075399    0.253724    0.264892    0.391480    0.490872
     0.792279    0.959128    1.031903

 Minimum Search - Taking Simple RFO Step
 Searching for Lamda that Minimizes Along All modes
 Value Taken    Lamda =  -0.00000457
 Step Taken.  Stepsize is  0.004366

                             Maximum     Tolerance    Cnvgd?
         Gradient           0.000909      0.000300      NO
         Displacement       0.002791      0.001200      NO
         Energy change     -0.000009      0.000001      NO


 New Cartesian Coordinates Obtained by Inverse Iteration

 Displacement from previous Coordinates is:  0.003518
 ----------------------------------------------------------------
             Standard Nuclear Orientation (Angstroms)
    I     Atom           X                Y                Z
 ----------------------------------------------------------------
    1      Cl      0.7836886891    -1.9445514047     0.0000000000
    2      Br     -2.4032438638    -1.1282837664     0.0000000000
    3      I       1.9563007378     1.0808547843     0.0000000000
    4      Cl     -1.4610820216     1.7727365638     0.0000000000
    5      C       0.3232228718    -0.2699871677     0.0000000000
    6      C      -0.9615992945     0.1140207756     0.0000000000
 ----------------------------------------------------------------
 Molecular Point Group                 Cs    NOp =  2
 Largest Abelian Subgroup              Cs    NOp =  2
 Nuclear Repulsion Energy =  1066.4521037514 hartrees
 There are       67 alpha and       67 beta electrons
 Applying Cartesian multipole field
    Component          Value
    ---------          -----
     (2,0,0)        1.00000E-11
     (0,2,0)        2.00000E-11
     (0,0,2)       -3.00000E-11
 Nucleus-field energy     =     0.0000000324 hartrees
 Requested basis set is 6-311++G(d,p)
 There are 81 shells and 214 basis functions
 A cutoff of  1.0D-11 yielded   2460 shell pairs
 There are     18850 function pairs (     21034 Cartesian)
 Smallest overlap matrix eigenvalue = 2.29E-05
 Guess MOs from SCF MO coefficient file

 -----------------------------------------------------------------------
  General SCF calculation program by
  Eric Jon Sundstrom, Paul Horn, Yuezhi Mao, Dmitri Zuev, Alec White,
  David Stuck, Shaama M.S., Shane Yost, Joonho Lee, David Small,
  Daniel Levine, Susi Lehtola, Hugh Burton, Evgeny Epifanovsky
 -----------------------------------------------------------------------
 Exchange:     0.2000 Hartree-Fock + 0.0800 Slater + 0.7200 B88
 Correlation:  0.1900 VWN1RPA + 0.8100 LYP
 Using SG-1 standard quadrature grid
 using 4 threads for integral computing
 -------------------------------------------------------
 OpenMP Integral computing Module                
 Release: version 2.0, May 2017, Q-Chem Inc. Pleasanton 
 -------------------------------------------------------
 -------------------------------------------------------
 OpenMP BLAS3 based DFT computing Module                
 Release: version 1.0, May 2013, Q-Chem Inc. Pittsburgh 
 -------------------------------------------------------
 A restricted SCF calculation will be
 performed using DIIS
 SCF converges when DIIS error is below 1.0e-08
 ---------------------------------------
  Cycle       Energy         DIIS error
 ---------------------------------------
    1  -10490.2966446316      1.44e-05  
    2  -10490.2966454748      8.74e-06  
    3  -10490.2966453034      1.02e-05  
    4  -10490.2966459080      1.00e-06  
    5  -10490.2966459139      3.03e-07  
    6  -10490.2966459144      1.41e-07  
    7  -10490.2966459143      5.33e-08  
    8  -10490.2966459144      5.37e-09  Convergence criterion met
 ---------------------------------------
 SCF time:   CPU 39.87s  wall 10.00s 
 SCF   energy in the final basis set =   -10490.2966459144
 Total energy in the final basis set =   -10490.2966459144

 --------------------------------------------------------------
             Orbital Energies (a.u.) and Symmetries
 --------------------------------------------------------------

 Alpha MOs, Restricted
 -- Occupied --                  
******* -482.86 -176.33 -165.73 -165.73 -165.73 -101.59 -101.59
  1 A'    2 A'    3 A'    4 A'    1 A"    5 A'    6 A'    7 A'                 
-62.515 -56.336 -56.332 -56.332 -35.823 -31.317 -31.310 -31.310
  8 A'    9 A'    2 A"   10 A'   11 A'   12 A'    3 A"   13 A'                 
-22.967 -22.966 -22.966 -22.961 -22.961 -10.313 -10.303  -9.506
 14 A'    4 A"   15 A'   16 A'    5 A"   17 A'   18 A'   19 A'                 
 -9.503  -8.724  -7.271  -7.268  -7.261  -7.260  -7.258  -7.257
 20 A'   21 A'   22 A'   23 A'    6 A"   24 A'    7 A"   25 A'                 
 -6.557  -6.542  -6.542  -6.373  -4.786  -4.770  -4.769  -2.667
 26 A'    8 A"   27 A'   28 A'   29 A'    9 A"   30 A'   31 A'                 
 -2.663  -2.663  -2.651  -2.651  -2.052  -2.047  -2.046  -2.032
 10 A"   32 A'   11 A"   33 A'   34 A'   12 A"   35 A'   13 A"                 
 -2.032  -0.940  -0.896  -0.822  -0.761  -0.678  -0.558  -0.501
 36 A'   37 A'   38 A'   39 A'   40 A'   41 A'   42 A'   43 A'                 
 -0.487  -0.439  -0.410  -0.378  -0.359  -0.348  -0.331  -0.316
 44 A'   14 A"   45 A'   15 A"   46 A'   47 A'   16 A"   48 A'                 
 -0.307  -0.282  -0.261
 17 A"   49 A'   18 A"                                                         
 -- Virtual --                   
 -0.085  -0.052  -0.049  -0.032   0.002   0.030   0.040   0.049
 50 A'   19 A"   51 A'   52 A'   53 A'   54 A'   55 A'   20 A"                 
  0.053   0.064   0.071   0.078   0.083   0.105   0.111   0.118
 56 A'   57 A'   58 A'   21 A"   22 A"   59 A'   60 A'   61 A'                 
  0.120   0.122   0.122   0.143   0.158   0.165   0.178   0.193
 62 A'   23 A"   63 A'   24 A"   64 A'   65 A'   66 A'   67 A'                 
  0.199   0.239   0.242   0.243   0.311   0.371   0.373   0.383
 68 A'   69 A'   25 A"   70 A'   71 A'   72 A'   73 A'   74 A'                 
  0.384   0.396   0.406   0.416   0.419   0.442   0.443   0.457
 26 A"   27 A"   75 A'   28 A"   76 A'   29 A"   77 A'   78 A'                 
  0.470   0.473   0.488   0.506   0.511   0.539   0.567   0.589
 30 A"   79 A'   80 A'   31 A"   81 A'   32 A"   33 A"   82 A'                 
  0.604   0.617   0.639   0.682   0.699   0.759   0.777   0.778
 34 A"   83 A'   84 A'   85 A'   86 A'   87 A'   88 A'   35 A"                 
  0.816   0.820   0.831   0.834   0.870   0.895   0.906   0.918
 89 A'   90 A'   36 A"   37 A"   91 A'   92 A'   93 A'   38 A"                 
  0.961   0.998   1.092   1.104   1.162   1.200   1.219   1.278
 94 A'   95 A'   96 A'   97 A'   98 A'   39 A"   99 A'   40 A"                 
  1.331   1.398   1.434   1.553   1.573   1.625   1.691   1.882
 41 A"  100 A'  101 A'  102 A'   42 A"  103 A'  104 A'   43 A"                 
  1.891   1.994   2.024   2.132   2.140   2.201   2.228   2.249
105 A'   44 A"  106 A'  107 A'  108 A'  109 A'   45 A"   46 A"                 
  2.335   2.337   2.481   2.491   2.628   2.820   2.849   3.030
110 A'  111 A'  112 A'  113 A'   47 A"   48 A"  114 A'  115 A'                 
  3.180   3.429   3.945   3.976   3.978   4.001   4.009   4.055
116 A'  117 A'   49 A"  118 A'   50 A"   51 A"  119 A'   52 A"                 
  4.094   4.171   4.233   4.347   4.414   5.998   6.056   6.078
120 A'  121 A'  122 A'  123 A'  124 A'   53 A"  125 A'  126 A'                 
  6.652   7.535   7.584   7.651   9.687   9.766  23.211  24.022
127 A'   54 A"  128 A'  129 A'  130 A'  131 A'  132 A'  133 A'                 
 25.767  25.817  25.968  25.985  26.333  26.443  27.851  28.336
 55 A"   56 A"  134 A'  135 A'  136 A'  137 A'  138 A'   57 A"                 
 28.375  28.383  28.518  28.532  28.541  28.589  28.680  47.923
139 A'  140 A'   58 A"  141 A'   59 A"  142 A'  143 A'  144 A'                 
127.877 127.911 127.926 151.646 215.670 215.756 289.730 289.779
 60 A"  145 A'  146 A'  147 A'  148 A'  149 A'   61 A"  150 A'                 
289.8781020.7211901.808
151 A'  152 A'  153 A'                                                         

 Beta MOs, Restricted
 -- Occupied --                  
******* -482.86 -176.33 -165.73 -165.73 -165.73 -101.59 -101.59
  1 A'    2 A'    3 A'    4 A'    1 A"    5 A'    6 A'    7 A'                 
-62.515 -56.336 -56.332 -56.332 -35.823 -31.317 -31.310 -31.310
  8 A'    9 A'    2 A"   10 A'   11 A'   12 A'    3 A"   13 A'                 
-22.967 -22.966 -22.966 -22.961 -22.961 -10.313 -10.303  -9.506
 14 A'    4 A"   15 A'   16 A'    5 A"   17 A'   18 A'   19 A'                 
 -9.503  -8.724  -7.271  -7.268  -7.261  -7.260  -7.258  -7.257
 20 A'   21 A'   22 A'   23 A'    6 A"   24 A'    7 A"   25 A'                 
 -6.557  -6.542  -6.542  -6.373  -4.786  -4.770  -4.769  -2.667
 26 A'    8 A"   27 A'   28 A'   29 A'    9 A"   30 A'   31 A'                 
 -2.663  -2.663  -2.651  -2.651  -2.052  -2.047  -2.046  -2.032
 10 A"   32 A'   11 A"   33 A'   34 A'   12 A"   35 A'   13 A"                 
 -2.032  -0.940  -0.896  -0.822  -0.761  -0.678  -0.558  -0.501
 36 A'   37 A'   38 A'   39 A'   40 A'   41 A'   42 A'   43 A'                 
 -0.487  -0.439  -0.410  -0.378  -0.359  -0.348  -0.331  -0.316
 44 A'   14 A"   45 A'   15 A"   46 A'   47 A'   16 A"   48 A'                 
 -0.307  -0.282  -0.261
 17 A"   49 A'   18 A"                                                         
 -- Virtual --                   
 -0.085  -0.052  -0.049  -0.032   0.002   0.030   0.040   0.049
 50 A'   19 A"   51 A'   52 A'   53 A'   54 A'   55 A'   20 A"                 
  0.053   0.064   0.071   0.078   0.083   0.105   0.111   0.118
 56 A'   57 A'   58 A'   21 A"   22 A"   59 A'   60 A'   61 A'                 
  0.120   0.122   0.122   0.143   0.158   0.165   0.178   0.193
 62 A'   23 A"   63 A'   24 A"   64 A'   65 A'   66 A'   67 A'                 
  0.199   0.239   0.242   0.243   0.311   0.371   0.373   0.383
 68 A'   69 A'   25 A"   70 A'   71 A'   72 A'   73 A'   74 A'                 
  0.384   0.396   0.406   0.416   0.419   0.442   0.443   0.457
 26 A"   27 A"   75 A'   28 A"   76 A'   29 A"   77 A'   78 A'                 
  0.470   0.473   0.488   0.506   0.511   0.539   0.567   0.589
 30 A"   79 A'   80 A'   31 A"   81 A'   32 A"   33 A"   82 A'                 
  0.604   0.617   0.639   0.682   0.699   0.759   0.777   0.778
 34 A"   83 A'   84 A'   85 A'   86 A'   87 A'   88 A'   35 A"                 
  0.816   0.820   0.831   0.834   0.870   0.895   0.906   0.918
 89 A'   90 A'   36 A"   37 A"   91 A'   92 A'   93 A'   38 A"                 
  0.961   0.998   1.092   1.104   1.162   1.200   1.219   1.278
 94 A'   95 A'   96 A'   97 A'   98 A'   39 A"   99 A'   40 A"                 
  1.331   1.398   1.434   1.553   1.573   1.625   1.691   1.882
 41 A"  100 A'  101 A'  102 A'   42 A"  103 A'  104 A'   43 A"                 
  1.891   1.994   2.024   2.132   2.140   2.201   2.228   2.249
105 A'   44 A"  106 A'  107 A'  108 A'  109 A'   45 A"   46 A"                 
  2.335   2.337   2.481   2.491   2.628   2.820   2.849   3.030
110 A'  111 A'  112 A'  113 A'   47 A"   48 A"  114 A'  115 A'                 
  3.180   3.429   3.945   3.976   3.978   4.001   4.009   4.055
116 A'  117 A'   49 A"  118 A'   50 A"   51 A"  119 A'   52 A"                 
  4.094   4.171   4.233   4.347   4.414   5.998   6.056   6.078
120 A'  121 A'  122 A'  123 A'  124 A'   53 A"  125 A'  126 A'                 
  6.652   7.535   7.584   7.651   9.687   9.766  23.211  24.022
127 A'   54 A"  128 A'  129 A'  130 A'  131 A'  132 A'  133 A'                 
 25.767  25.817  25.968  25.985  26.333  26.443  27.851  28.336
 55 A"   56 A"  134 A'  135 A'  136 A'  137 A'  138 A'   57 A"                 
 28.375  28.383  28.518  28.532  28.541  28.589  28.680  47.923
139 A'  140 A'   58 A"  141 A'   59 A"  142 A'  143 A'  144 A'                 
127.877 127.911 127.926 151.646 215.670 215.756 289.730 289.779
 60 A"  145 A'  146 A'  147 A'  148 A'  149 A'   61 A"  150 A'                 
289.8781020.7211901.808
151 A'  152 A'  153 A'                                                         
 --------------------------------------------------------------

          Ground-State Mulliken Net Atomic Charges

     Atom                 Charge (a.u.)
  ----------------------------------------
      1 Cl                    0.426142
      2 Br                   -0.158220
      3 I                     0.169304
      4 Cl                    0.398328
      5 C                    -0.604011
      6 C                    -0.231544
  ----------------------------------------
  Sum of atomic charges =     0.000000

 -----------------------------------------------------------------
                    Cartesian Multipole Moments
 -----------------------------------------------------------------
    Charge (ESU x 10^10)
                 0.0000
    Dipole Moment (Debye)
         X       0.2580      Y       0.2653      Z      -0.0000
       Tot       0.3701
    Quadrupole Moments (Debye-Ang)
        XX     -80.0318     XY       2.7573     YY     -80.1367
        XZ       0.0000     YZ      -0.0000     ZZ     -84.4201
    Octopole Moments (Debye-Ang^2)
       XXX       5.4306    XXY      -3.8962    XYY       1.5943
       YYY     -20.3521    XXZ      -0.0000    XYZ      -0.0000
       YYZ      -0.0000    XZZ       0.4871    YZZ      -7.0316
       ZZZ      -0.0000
    Hexadecapole Moments (Debye-Ang^3)
      XXXX   -1556.7474   XXXY    -108.1584   XXYY    -385.5236
      XYYY    -167.2443   YYYY    -906.0795   XXXZ       0.0000
      XXYZ       0.0000   XYYZ       0.0000   YYYZ      -0.0000
      XXZZ    -294.8103   XYZZ     -57.3699   YYZZ    -182.3101
      XZZZ       0.0000   YZZZ      -0.0000   ZZZZ    -106.8660
 -----------------------------------------------------------------
 Calculating analytic gradient of the SCF energy
 Gradient of SCF Energy
            1           2           3           4           5           6
    1   0.0002551  -0.0002659  -0.0002786  -0.0006426   0.0002852   0.0006468
    2   0.0002886  -0.0005731   0.0004332   0.0000114  -0.0000093  -0.0001506
    3  -0.0000000   0.0000000  -0.0000000  -0.0000000   0.0000000  -0.0000000
 Max gradient component =       6.468E-04
 RMS gradient           =       3.117E-04
 Gradient time:  CPU 17.60 s  wall 4.51 s
 Geometry Optimization Parameters
   NAtoms,    NIC,     NZ,  NCons,   NDum,   NFix, NCnnct, MaxDiis
        6      37       0       0       0       0       0       0

 Cartesian Hessian Update
 Hessian Updated using BFGS Update


** GEOMETRY OPTIMIZATION IN DELOCALIZED INTERNAL COORDINATES **
   Searching for a Minimum

   Optimization Cycle:  21

                       Coordinates (Angstroms)
     ATOM                X               Y               Z
      1  Cl        0.7836886891   -1.9445514047    0.0000000000
      2  Br       -2.4032438638   -1.1282837664    0.0000000000
      3  I         1.9563007378    1.0808547843    0.0000000000
      4  Cl       -1.4610820216    1.7727365638    0.0000000000
      5  C         0.3232228718   -0.2699871677    0.0000000000
      6  C        -0.9615992945    0.1140207756    0.0000000000
   Point Group: cs    Number of degrees of freedom:     9


   Energy is -10490.296645914

 Hessian Updated using BFGS Update

  9 Hessian modes will be used to form the next step
  Hessian Eigenvalues:
     0.051705    0.081807    0.231229    0.262492    0.280511    0.438623
     0.849959    0.991324    1.032039

 Minimum Search - Taking Simple RFO Step
 Searching for Lamda that Minimizes Along All modes
 Value Taken    Lamda =  -0.00000173
 Step Taken.  Stepsize is  0.002571

                             Maximum     Tolerance    Cnvgd?
         Gradient           0.000547      0.000300      NO
         Displacement       0.001934      0.001200      NO
         Energy change     -0.000003      0.000001      NO


 New Cartesian Coordinates Obtained by Inverse Iteration

 Displacement from previous Coordinates is:  0.002294
 ----------------------------------------------------------------
             Standard Nuclear Orientation (Angstroms)
    I     Atom           X                Y                Z
 ----------------------------------------------------------------
    1      Cl      0.7838685606    -1.9444987662     0.0000000000
    2      Br     -2.4029439027    -1.1283833983     0.0000000000
    3      I       1.9560967251     1.0810009403     0.0000000000
    4      Cl     -1.4602845010     1.7726882628     0.0000000000
    5      C       0.3228325674    -0.2701066588     0.0000000000
    6      C      -0.9622823306     0.1140894051     0.0000000000
 ----------------------------------------------------------------
 Molecular Point Group                 Cs    NOp =  2
 Largest Abelian Subgroup              Cs    NOp =  2
 Nuclear Repulsion Energy =  1066.5250790328 hartrees
 There are       67 alpha and       67 beta electrons
 Applying Cartesian multipole field
    Component          Value
    ---------          -----
     (2,0,0)        1.00000E-11
     (0,2,0)        2.00000E-11
     (0,0,2)       -3.00000E-11
 Nucleus-field energy     =     0.0000000324 hartrees
 Requested basis set is 6-311++G(d,p)
 There are 81 shells and 214 basis functions
 A cutoff of  1.0D-11 yielded   2460 shell pairs
 There are     18850 function pairs (     21034 Cartesian)
 Smallest overlap matrix eigenvalue = 2.29E-05
 Guess MOs from SCF MO coefficient file

 -----------------------------------------------------------------------
  General SCF calculation program by
  Eric Jon Sundstrom, Paul Horn, Yuezhi Mao, Dmitri Zuev, Alec White,
  David Stuck, Shaama M.S., Shane Yost, Joonho Lee, David Small,
  Daniel Levine, Susi Lehtola, Hugh Burton, Evgeny Epifanovsky
 -----------------------------------------------------------------------
 Exchange:     0.2000 Hartree-Fock + 0.0800 Slater + 0.7200 B88
 Correlation:  0.1900 VWN1RPA + 0.8100 LYP
 Using SG-1 standard quadrature grid
 using 4 threads for integral computing
 -------------------------------------------------------
 OpenMP Integral computing Module                
 Release: version 2.0, May 2017, Q-Chem Inc. Pleasanton 
 -------------------------------------------------------
 -------------------------------------------------------
 OpenMP BLAS3 based DFT computing Module                
 Release: version 1.0, May 2013, Q-Chem Inc. Pittsburgh 
 -------------------------------------------------------
 A restricted SCF calculation will be
 performed using DIIS
 SCF converges when DIIS error is below 1.0e-08
 ---------------------------------------
  Cycle       Energy         DIIS error
 ---------------------------------------
    1  -10490.2966464134      9.01e-06  
    2  -10490.2966469786      4.12e-06  
    3  -10490.2966468748      5.96e-06  
    4  -10490.2966470705      6.31e-07  
    5  -10490.2966470732      1.95e-07  
    6  -10490.2966470732      7.30e-08  
    7  -10490.2966470735      4.13e-08  
    8  -10490.2966470733      4.96e-09  Convergence criterion met
 ---------------------------------------
 SCF time:   CPU 39.87s  wall 10.00s 
 SCF   energy in the final basis set =   -10490.2966470733
 Total energy in the final basis set =   -10490.2966470733

 --------------------------------------------------------------
             Orbital Energies (a.u.) and Symmetries
 --------------------------------------------------------------

 Alpha MOs, Restricted
 -- Occupied --                  
******* -482.86 -176.33 -165.73 -165.73 -165.73 -101.59 -101.59
  1 A'    2 A'    3 A'    4 A'    1 A"    5 A'    6 A'    7 A'                 
-62.515 -56.336 -56.332 -56.332 -35.823 -31.317 -31.310 -31.310
  8 A'    9 A'    2 A"   10 A'   11 A'   12 A'    3 A"   13 A'                 
-22.967 -22.966 -22.966 -22.961 -22.961 -10.313 -10.303  -9.506
 14 A'    4 A"   15 A'   16 A'    5 A"   17 A'   18 A'   19 A'                 
 -9.503  -8.724  -7.271  -7.268  -7.261  -7.260  -7.258  -7.257
 20 A'   21 A'   22 A'   23 A'    6 A"   24 A'    7 A"   25 A'                 
 -6.557  -6.542  -6.542  -6.373  -4.786  -4.770  -4.769  -2.668
 26 A'    8 A"   27 A'   28 A'   29 A'    9 A"   30 A'   31 A'                 
 -2.663  -2.663  -2.651  -2.651  -2.052  -2.046  -2.046  -2.032
 10 A"   32 A'   11 A"   33 A'   34 A'   12 A"   35 A'   13 A"                 
 -2.032  -0.940  -0.896  -0.822  -0.761  -0.678  -0.558  -0.501
 36 A'   37 A'   38 A'   39 A'   40 A'   41 A'   42 A'   43 A'                 
 -0.487  -0.439  -0.410  -0.378  -0.359  -0.348  -0.331  -0.316
 44 A'   14 A"   45 A'   15 A"   46 A'   47 A'   16 A"   48 A'                 
 -0.307  -0.282  -0.261
 17 A"   49 A'   18 A"                                                         
 -- Virtual --                   
 -0.085  -0.052  -0.049  -0.032   0.002   0.030   0.040   0.049
 50 A'   19 A"   51 A'   52 A'   53 A'   54 A'   55 A'   20 A"                 
  0.053   0.064   0.071   0.078   0.083   0.105   0.111   0.118
 56 A'   57 A'   58 A'   21 A"   22 A"   59 A'   60 A'   61 A'                 
  0.120   0.122   0.122   0.143   0.158   0.165   0.178   0.193
 62 A'   23 A"   63 A'   24 A"   64 A'   65 A'   66 A'   67 A'                 
  0.199   0.239   0.242   0.243   0.311   0.371   0.373   0.383
 68 A'   69 A'   25 A"   70 A'   71 A'   72 A'   73 A'   74 A'                 
  0.384   0.396   0.406   0.416   0.419   0.442   0.443   0.457
 26 A"   27 A"   75 A'   28 A"   76 A'   29 A"   77 A'   78 A'                 
  0.470   0.473   0.488   0.506   0.511   0.539   0.567   0.589
 30 A"   79 A'   80 A'   31 A"   81 A'   32 A"   33 A"   82 A'                 
  0.604   0.617   0.639   0.682   0.699   0.759   0.777   0.777
 34 A"   83 A'   84 A'   85 A'   86 A'   87 A'   88 A'   35 A"                 
  0.816   0.820   0.831   0.834   0.870   0.895   0.906   0.918
 89 A'   90 A'   36 A"   37 A"   91 A'   92 A'   93 A'   38 A"                 
  0.961   0.998   1.092   1.104   1.162   1.200   1.219   1.278
 94 A'   95 A'   96 A'   97 A'   98 A'   39 A"   99 A'   40 A"                 
  1.331   1.398   1.434   1.554   1.573   1.625   1.691   1.882
 41 A"  100 A'  101 A'  102 A'   42 A"  103 A'  104 A'   43 A"                 
  1.891   1.994   2.024   2.131   2.140   2.200   2.228   2.249
105 A'   44 A"  106 A'  107 A'  108 A'  109 A'   45 A"   46 A"                 
  2.335   2.337   2.481   2.491   2.628   2.819   2.849   3.030
110 A'  111 A'  112 A'  113 A'   47 A"   48 A"  114 A'  115 A'                 
  3.180   3.430   3.945   3.976   3.978   4.001   4.009   4.055
116 A'  117 A'   49 A"  118 A'   50 A"   51 A"  119 A'   52 A"                 
  4.094   4.171   4.233   4.347   4.414   5.998   6.056   6.078
120 A'  121 A'  122 A'  123 A'  124 A'   53 A"  125 A'  126 A'                 
  6.652   7.535   7.584   7.651   9.688   9.766  23.212  24.020
127 A'   54 A"  128 A'  129 A'  130 A'  131 A'  132 A'  133 A'                 
 25.767  25.817  25.968  25.985  26.333  26.443  27.851  28.336
 55 A"   56 A"  134 A'  135 A'  136 A'  137 A'  138 A'   57 A"                 
 28.375  28.383  28.518  28.532  28.541  28.589  28.680  47.923
139 A'  140 A'   58 A"  141 A'   59 A"  142 A'  143 A'  144 A'                 
127.877 127.911 127.926 151.646 215.670 215.756 289.730 289.779
 60 A"  145 A'  146 A'  147 A'  148 A'  149 A'   61 A"  150 A'                 
289.8781020.7211901.808
151 A'  152 A'  153 A'                                                         

 Beta MOs, Restricted
 -- Occupied --                  
******* -482.86 -176.33 -165.73 -165.73 -165.73 -101.59 -101.59
  1 A'    2 A'    3 A'    4 A'    1 A"    5 A'    6 A'    7 A'                 
-62.515 -56.336 -56.332 -56.332 -35.823 -31.317 -31.310 -31.310
  8 A'    9 A'    2 A"   10 A'   11 A'   12 A'    3 A"   13 A'                 
-22.967 -22.966 -22.966 -22.961 -22.961 -10.313 -10.303  -9.506
 14 A'    4 A"   15 A'   16 A'    5 A"   17 A'   18 A'   19 A'                 
 -9.503  -8.724  -7.271  -7.268  -7.261  -7.260  -7.258  -7.257
 20 A'   21 A'   22 A'   23 A'    6 A"   24 A'    7 A"   25 A'                 
 -6.557  -6.542  -6.542  -6.373  -4.786  -4.770  -4.769  -2.668
 26 A'    8 A"   27 A'   28 A'   29 A'    9 A"   30 A'   31 A'                 
 -2.663  -2.663  -2.651  -2.651  -2.052  -2.046  -2.046  -2.032
 10 A"   32 A'   11 A"   33 A'   34 A'   12 A"   35 A'   13 A"                 
 -2.032  -0.940  -0.896  -0.822  -0.761  -0.678  -0.558  -0.501
 36 A'   37 A'   38 A'   39 A'   40 A'   41 A'   42 A'   43 A'                 
 -0.487  -0.439  -0.410  -0.378  -0.359  -0.348  -0.331  -0.316
 44 A'   14 A"   45 A'   15 A"   46 A'   47 A'   16 A"   48 A'                 
 -0.307  -0.282  -0.261
 17 A"   49 A'   18 A"                                                         
 -- Virtual --                   
 -0.085  -0.052  -0.049  -0.032   0.002   0.030   0.040   0.049
 50 A'   19 A"   51 A'   52 A'   53 A'   54 A'   55 A'   20 A"                 
  0.053   0.064   0.071   0.078   0.083   0.105   0.111   0.118
 56 A'   57 A'   58 A'   21 A"   22 A"   59 A'   60 A'   61 A'                 
  0.120   0.122   0.122   0.143   0.158   0.165   0.178   0.193
 62 A'   23 A"   63 A'   24 A"   64 A'   65 A'   66 A'   67 A'                 
  0.199   0.239   0.242   0.243   0.311   0.371   0.373   0.383
 68 A'   69 A'   25 A"   70 A'   71 A'   72 A'   73 A'   74 A'                 
  0.384   0.396   0.406   0.416   0.419   0.442   0.443   0.457
 26 A"   27 A"   75 A'   28 A"   76 A'   29 A"   77 A'   78 A'                 
  0.470   0.473   0.488   0.506   0.511   0.539   0.567   0.589
 30 A"   79 A'   80 A'   31 A"   81 A'   32 A"   33 A"   82 A'                 
  0.604   0.617   0.639   0.682   0.699   0.759   0.777   0.777
 34 A"   83 A'   84 A'   85 A'   86 A'   87 A'   88 A'   35 A"                 
  0.816   0.820   0.831   0.834   0.870   0.895   0.906   0.918
 89 A'   90 A'   36 A"   37 A"   91 A'   92 A'   93 A'   38 A"                 
  0.961   0.998   1.092   1.104   1.162   1.200   1.219   1.278
 94 A'   95 A'   96 A'   97 A'   98 A'   39 A"   99 A'   40 A"                 
  1.331   1.398   1.434   1.554   1.573   1.625   1.691   1.882
 41 A"  100 A'  101 A'  102 A'   42 A"  103 A'  104 A'   43 A"                 
  1.891   1.994   2.024   2.131   2.140   2.200   2.228   2.249
105 A'   44 A"  106 A'  107 A'  108 A'  109 A'   45 A"   46 A"                 
  2.335   2.337   2.481   2.491   2.628   2.819   2.849   3.030
110 A'  111 A'  112 A'  113 A'   47 A"   48 A"  114 A'  115 A'                 
  3.180   3.430   3.945   3.976   3.978   4.001   4.009   4.055
116 A'  117 A'   49 A"  118 A'   50 A"   51 A"  119 A'   52 A"                 
  4.094   4.171   4.233   4.347   4.414   5.998   6.056   6.078
120 A'  121 A'  122 A'  123 A'  124 A'   53 A"  125 A'  126 A'                 
  6.652   7.535   7.584   7.651   9.688   9.766  23.212  24.020
127 A'   54 A"  128 A'  129 A'  130 A'  131 A'  132 A'  133 A'                 
 25.767  25.817  25.968  25.985  26.333  26.443  27.851  28.336
 55 A"   56 A"  134 A'  135 A'  136 A'  137 A'  138 A'   57 A"                 
 28.375  28.383  28.518  28.532  28.541  28.589  28.680  47.923
139 A'  140 A'   58 A"  141 A'   59 A"  142 A'  143 A'  144 A'                 
127.877 127.911 127.926 151.646 215.670 215.756 289.730 289.779
 60 A"  145 A'  146 A'  147 A'  148 A'  149 A'   61 A"  150 A'                 
289.8781020.7211901.808
151 A'  152 A'  153 A'                                                         
 --------------------------------------------------------------

          Ground-State Mulliken Net Atomic Charges

     Atom                 Charge (a.u.)
  ----------------------------------------
      1 Cl                    0.426263
      2 Br                   -0.157941
      3 I                     0.169099
      4 Cl                    0.398501
      5 C                    -0.604153
      6 C                    -0.231770
  ----------------------------------------
  Sum of atomic charges =     0.000000

 -----------------------------------------------------------------
                    Cartesian Multipole Moments
 -----------------------------------------------------------------
    Charge (ESU x 10^10)
                 0.0000
    Dipole Moment (Debye)
         X       0.2541      Y       0.2647      Z       0.0000
       Tot       0.3669
    Quadrupole Moments (Debye-Ang)
        XX     -80.0338     XY       2.7568     YY     -80.1328
        XZ      -0.0000     YZ       0.0000     ZZ     -84.4197
    Octopole Moments (Debye-Ang^2)
       XXX       5.3995    XXY      -3.9124    XYY       1.5799
       YYY     -20.3575    XXZ       0.0000    XYZ       0.0000
       YYZ       0.0000    XZZ       0.4745    YZZ      -7.0344
       ZZZ       0.0000
    Hexadecapole Moments (Debye-Ang^3)
      XXXX   -1556.4245   XXXY    -108.2152   XXYY    -385.4699
      XYYY    -167.2693   YYYY    -906.0976   XXXZ      -0.0000
      XXYZ      -0.0000   XYYZ      -0.0000   YYYZ       0.0000
      XXZZ    -294.7373   XYZZ     -57.3862   YYZZ    -182.3163
      XZZZ      -0.0000   YZZZ       0.0000   ZZZZ    -106.8663
 -----------------------------------------------------------------
 Calculating analytic gradient of the SCF energy
 Gradient of SCF Energy
            1           2           3           4           5           6
    1   0.0002970  -0.0000480  -0.0002467  -0.0004685   0.0004618   0.0000044
    2   0.0002771  -0.0004852   0.0004747  -0.0001715  -0.0001257   0.0000306
    3  -0.0000000   0.0000000   0.0000000  -0.0000000   0.0000000  -0.0000000
 Max gradient component =       4.852E-04
 RMS gradient           =       2.547E-04
 Gradient time:  CPU 17.49 s  wall 4.48 s
 Geometry Optimization Parameters
   NAtoms,    NIC,     NZ,  NCons,   NDum,   NFix, NCnnct, MaxDiis
        6      37       0       0       0       0       0       0

 Cartesian Hessian Update
 Hessian Updated using BFGS Update


** GEOMETRY OPTIMIZATION IN DELOCALIZED INTERNAL COORDINATES **
   Searching for a Minimum

   Optimization Cycle:  22

                       Coordinates (Angstroms)
     ATOM                X               Y               Z
      1  Cl        0.7838685606   -1.9444987662    0.0000000000
      2  Br       -2.4029439027   -1.1283833983    0.0000000000
      3  I         1.9560967251    1.0810009403    0.0000000000
      4  Cl       -1.4602845010    1.7726882628    0.0000000000
      5  C         0.3228325674   -0.2701066588    0.0000000000
      6  C        -0.9622823306    0.1140894051    0.0000000000
   Point Group: cs    Number of degrees of freedom:     9


   Energy is -10490.296647073

 Hessian Updated using BFGS Update

  9 Hessian modes will be used to form the next step
  Hessian Eigenvalues:
     0.052362    0.081084    0.157943    0.257761    0.286902    0.451420
     0.864124    0.910935    1.032059

 Minimum Search - Taking Simple RFO Step
 Searching for Lamda that Minimizes Along All modes
 Value Taken    Lamda =   0.00000000
 Step Taken.  Stepsize is  0.002014

                             Maximum     Tolerance    Cnvgd?
         Gradient           0.000359      0.000300      NO
         Displacement       0.001755      0.001200      NO
         Energy change     -0.000001      0.000001      NO


 New Cartesian Coordinates Obtained by Inverse Iteration

 Displacement from previous Coordinates is:  0.002145
 ----------------------------------------------------------------
             Standard Nuclear Orientation (Angstroms)
    I     Atom           X                Y                Z
 ----------------------------------------------------------------
    1      Cl      0.7836329477    -1.9442864215     0.0000000000
    2      Br     -2.4022290184    -1.1287092829     0.0000000000
    3      I       1.9561201720     1.0806896159     0.0000000000
    4      Cl     -1.4600040341     1.7727087653     0.0000000000
    5      C       0.3224180506    -0.2698557770     0.0000000000
    6      C      -0.9626509991     0.1142428851     0.0000000000
 ----------------------------------------------------------------
 Molecular Point Group                 Cs    NOp =  2
 Largest Abelian Subgroup              Cs    NOp =  2
 Nuclear Repulsion Energy =  1066.6367685885 hartrees
 There are       67 alpha and       67 beta electrons
 Applying Cartesian multipole field
    Component          Value
    ---------          -----
     (2,0,0)        1.00000E-11
     (0,2,0)        2.00000E-11
     (0,0,2)       -3.00000E-11
 Nucleus-field energy     =     0.0000000324 hartrees
 Requested basis set is 6-311++G(d,p)
 There are 81 shells and 214 basis functions
 A cutoff of  1.0D-11 yielded   2460 shell pairs
 There are     18850 function pairs (     21034 Cartesian)
 Smallest overlap matrix eigenvalue = 2.29E-05
 Guess MOs from SCF MO coefficient file

 -----------------------------------------------------------------------
  General SCF calculation program by
  Eric Jon Sundstrom, Paul Horn, Yuezhi Mao, Dmitri Zuev, Alec White,
  David Stuck, Shaama M.S., Shane Yost, Joonho Lee, David Small,
  Daniel Levine, Susi Lehtola, Hugh Burton, Evgeny Epifanovsky
 -----------------------------------------------------------------------
 Exchange:     0.2000 Hartree-Fock + 0.0800 Slater + 0.7200 B88
 Correlation:  0.1900 VWN1RPA + 0.8100 LYP
 Using SG-1 standard quadrature grid
 using 4 threads for integral computing
 -------------------------------------------------------
 OpenMP Integral computing Module                
 Release: version 2.0, May 2017, Q-Chem Inc. Pleasanton 
 -------------------------------------------------------
 -------------------------------------------------------
 OpenMP BLAS3 based DFT computing Module                
 Release: version 1.0, May 2013, Q-Chem Inc. Pittsburgh 
 -------------------------------------------------------
 A restricted SCF calculation will be
 performed using DIIS
 SCF converges when DIIS error is below 1.0e-08
 ---------------------------------------
  Cycle       Energy         DIIS error
 ---------------------------------------
    1  -10490.2966472287      5.77e-06  
    2  -10490.2966474755      2.90e-06  
    3  -10490.2966474470      3.68e-06  
    4  -10490.2966475226      4.43e-07  
    5  -10490.2966475238      1.49e-07  
    6  -10490.2966475240      7.25e-08  
    7  -10490.2966475241      2.99e-08  
    8  -10490.2966475241      3.43e-09  Convergence criterion met
 ---------------------------------------
 SCF time:   CPU 39.89s  wall 11.00s 
 SCF   energy in the final basis set =   -10490.2966475241
 Total energy in the final basis set =   -10490.2966475241

 --------------------------------------------------------------
             Orbital Energies (a.u.) and Symmetries
 --------------------------------------------------------------

 Alpha MOs, Restricted
 -- Occupied --                  
******* -482.86 -176.33 -165.73 -165.73 -165.73 -101.59 -101.59
  1 A'    2 A'    3 A'    4 A'    1 A"    5 A'    6 A'    7 A'                 
-62.515 -56.336 -56.332 -56.332 -35.823 -31.317 -31.310 -31.310
  8 A'    9 A'    2 A"   10 A'   11 A'   12 A'    3 A"   13 A'                 
-22.967 -22.966 -22.966 -22.961 -22.961 -10.313 -10.303  -9.506
 14 A'    4 A"   15 A'   16 A'    5 A"   17 A'   18 A'   19 A'                 
 -9.503  -8.724  -7.271  -7.268  -7.261  -7.260  -7.258  -7.257
 20 A'   21 A'   22 A'   23 A'    6 A"   24 A'    7 A"   25 A'                 
 -6.557  -6.542  -6.542  -6.373  -4.786  -4.770  -4.769  -2.668
 26 A'    8 A"   27 A'   28 A'   29 A'    9 A"   30 A'   31 A'                 
 -2.663  -2.663  -2.651  -2.651  -2.052  -2.046  -2.046  -2.032
 10 A"   32 A'   11 A"   33 A'   34 A'   12 A"   35 A'   13 A"                 
 -2.032  -0.941  -0.896  -0.823  -0.761  -0.678  -0.558  -0.501
 36 A'   37 A'   38 A'   39 A'   40 A'   41 A'   42 A'   43 A'                 
 -0.487  -0.439  -0.410  -0.378  -0.359  -0.348  -0.331  -0.316
 44 A'   14 A"   45 A'   15 A"   46 A'   47 A'   16 A"   48 A'                 
 -0.307  -0.282  -0.261
 17 A"   49 A'   18 A"                                                         
 -- Virtual --                   
 -0.085  -0.052  -0.048  -0.032   0.002   0.030   0.040   0.049
 50 A'   19 A"   51 A'   52 A'   53 A'   54 A'   55 A'   20 A"                 
  0.053   0.064   0.071   0.078   0.083   0.105   0.111   0.118
 56 A'   57 A'   58 A'   21 A"   22 A"   59 A'   60 A'   61 A'                 
  0.120   0.122   0.123   0.143   0.158   0.165   0.178   0.193
 62 A'   23 A"   63 A'   24 A"   64 A'   65 A'   66 A'   67 A'                 
  0.199   0.239   0.242   0.243   0.311   0.371   0.373   0.383
 68 A'   69 A'   25 A"   70 A'   71 A'   72 A'   73 A'   74 A'                 
  0.384   0.396   0.406   0.416   0.419   0.442   0.443   0.457
 26 A"   27 A"   75 A'   28 A"   76 A'   29 A"   77 A'   78 A'                 
  0.470   0.473   0.488   0.506   0.511   0.539   0.567   0.589
 30 A"   79 A'   80 A'   31 A"   81 A'   32 A"   33 A"   82 A'                 
  0.604   0.617   0.639   0.682   0.699   0.759   0.777   0.777
 34 A"   83 A'   84 A'   85 A'   86 A'   87 A'   88 A'   35 A"                 
  0.816   0.820   0.831   0.834   0.870   0.895   0.906   0.918
 89 A'   90 A'   36 A"   37 A"   91 A'   92 A'   93 A'   38 A"                 
  0.961   0.998   1.092   1.104   1.162   1.200   1.219   1.278
 94 A'   95 A'   96 A'   97 A'   98 A'   39 A"   99 A'   40 A"                 
  1.331   1.398   1.434   1.554   1.573   1.626   1.691   1.882
 41 A"  100 A'  101 A'  102 A'   42 A"  103 A'  104 A'   43 A"                 
  1.891   1.994   2.024   2.132   2.140   2.200   2.228   2.249
105 A'   44 A"  106 A'  107 A'  108 A'  109 A'   45 A"   46 A"                 
  2.335   2.337   2.481   2.491   2.628   2.820   2.849   3.031
110 A'  111 A'  112 A'  113 A'   47 A"   48 A"  114 A'  115 A'                 
  3.180   3.430   3.946   3.976   3.978   4.001   4.009   4.055
116 A'  117 A'   49 A"  118 A'   50 A"   51 A"  119 A'   52 A"                 
  4.094   4.171   4.234   4.346   4.414   5.998   6.056   6.078
120 A'  121 A'  122 A'  123 A'  124 A'   53 A"  125 A'  126 A'                 
  6.653   7.535   7.584   7.651   9.688   9.766  23.212  24.021
127 A'   54 A"  128 A'  129 A'  130 A'  131 A'  132 A'  133 A'                 
 25.767  25.817  25.968  25.985  26.334  26.443  27.851  28.336
 55 A"   56 A"  134 A'  135 A'  136 A'  137 A'  138 A'   57 A"                 
 28.375  28.383  28.518  28.532  28.541  28.589  28.680  47.923
139 A'  140 A'   58 A"  141 A'   59 A"  142 A'  143 A'  144 A'                 
127.877 127.911 127.926 151.646 215.670 215.756 289.730 289.779
 60 A"  145 A'  146 A'  147 A'  148 A'  149 A'   61 A"  150 A'                 
289.8781020.7221901.808
151 A'  152 A'  153 A'                                                         

 Beta MOs, Restricted
 -- Occupied --                  
******* -482.86 -176.33 -165.73 -165.73 -165.73 -101.59 -101.59
  1 A'    2 A'    3 A'    4 A'    1 A"    5 A'    6 A'    7 A'                 
-62.515 -56.336 -56.332 -56.332 -35.823 -31.317 -31.310 -31.310
  8 A'    9 A'    2 A"   10 A'   11 A'   12 A'    3 A"   13 A'                 
-22.967 -22.966 -22.966 -22.961 -22.961 -10.313 -10.303  -9.506
 14 A'    4 A"   15 A'   16 A'    5 A"   17 A'   18 A'   19 A'                 
 -9.503  -8.724  -7.271  -7.268  -7.261  -7.260  -7.258  -7.257
 20 A'   21 A'   22 A'   23 A'    6 A"   24 A'    7 A"   25 A'                 
 -6.557  -6.542  -6.542  -6.373  -4.786  -4.770  -4.769  -2.668
 26 A'    8 A"   27 A'   28 A'   29 A'    9 A"   30 A'   31 A'                 
 -2.663  -2.663  -2.651  -2.651  -2.052  -2.046  -2.046  -2.032
 10 A"   32 A'   11 A"   33 A'   34 A'   12 A"   35 A'   13 A"                 
 -2.032  -0.941  -0.896  -0.823  -0.761  -0.678  -0.558  -0.501
 36 A'   37 A'   38 A'   39 A'   40 A'   41 A'   42 A'   43 A'                 
 -0.487  -0.439  -0.410  -0.378  -0.359  -0.348  -0.331  -0.316
 44 A'   14 A"   45 A'   15 A"   46 A'   47 A'   16 A"   48 A'                 
 -0.307  -0.282  -0.261
 17 A"   49 A'   18 A"                                                         
 -- Virtual --                   
 -0.085  -0.052  -0.048  -0.032   0.002   0.030   0.040   0.049
 50 A'   19 A"   51 A'   52 A'   53 A'   54 A'   55 A'   20 A"                 
  0.053   0.064   0.071   0.078   0.083   0.105   0.111   0.118
 56 A'   57 A'   58 A'   21 A"   22 A"   59 A'   60 A'   61 A'                 
  0.120   0.122   0.123   0.143   0.158   0.165   0.178   0.193
 62 A'   23 A"   63 A'   24 A"   64 A'   65 A'   66 A'   67 A'                 
  0.199   0.239   0.242   0.243   0.311   0.371   0.373   0.383
 68 A'   69 A'   25 A"   70 A'   71 A'   72 A'   73 A'   74 A'                 
  0.384   0.396   0.406   0.416   0.419   0.442   0.443   0.457
 26 A"   27 A"   75 A'   28 A"   76 A'   29 A"   77 A'   78 A'                 
  0.470   0.473   0.488   0.506   0.511   0.539   0.567   0.589
 30 A"   79 A'   80 A'   31 A"   81 A'   32 A"   33 A"   82 A'                 
  0.604   0.617   0.639   0.682   0.699   0.759   0.777   0.777
 34 A"   83 A'   84 A'   85 A'   86 A'   87 A'   88 A'   35 A"                 
  0.816   0.820   0.831   0.834   0.870   0.895   0.906   0.918
 89 A'   90 A'   36 A"   37 A"   91 A'   92 A'   93 A'   38 A"                 
  0.961   0.998   1.092   1.104   1.162   1.200   1.219   1.278
 94 A'   95 A'   96 A'   97 A'   98 A'   39 A"   99 A'   40 A"                 
  1.331   1.398   1.434   1.554   1.573   1.626   1.691   1.882
 41 A"  100 A'  101 A'  102 A'   42 A"  103 A'  104 A'   43 A"                 
  1.891   1.994   2.024   2.132   2.140   2.200   2.228   2.249
105 A'   44 A"  106 A'  107 A'  108 A'  109 A'   45 A"   46 A"                 
  2.335   2.337   2.481   2.491   2.628   2.820   2.849   3.031
110 A'  111 A'  112 A'  113 A'   47 A"   48 A"  114 A'  115 A'                 
  3.180   3.430   3.946   3.976   3.978   4.001   4.009   4.055
116 A'  117 A'   49 A"  118 A'   50 A"   51 A"  119 A'   52 A"                 
  4.094   4.171   4.234   4.346   4.414   5.998   6.056   6.078
120 A'  121 A'  122 A'  123 A'  124 A'   53 A"  125 A'  126 A'                 
  6.653   7.535   7.584   7.651   9.688   9.766  23.212  24.021
127 A'   54 A"  128 A'  129 A'  130 A'  131 A'  132 A'  133 A'                 
 25.767  25.817  25.968  25.985  26.334  26.443  27.851  28.336
 55 A"   56 A"  134 A'  135 A'  136 A'  137 A'  138 A'   57 A"                 
 28.375  28.383  28.518  28.532  28.541  28.589  28.680  47.923
139 A'  140 A'   58 A"  141 A'   59 A"  142 A'  143 A'  144 A'                 
127.877 127.911 127.926 151.646 215.670 215.756 289.730 289.779
 60 A"  145 A'  146 A'  147 A'  148 A'  149 A'   61 A"  150 A'                 
289.8781020.7221901.808
151 A'  152 A'  153 A'                                                         
 --------------------------------------------------------------

          Ground-State Mulliken Net Atomic Charges

     Atom                 Charge (a.u.)
  ----------------------------------------
      1 Cl                    0.426155
      2 Br                   -0.157784
      3 I                     0.169069
      4 Cl                    0.398657
      5 C                    -0.604672
      6 C                    -0.231425
  ----------------------------------------
  Sum of atomic charges =     0.000000

 -----------------------------------------------------------------
                    Cartesian Multipole Moments
 -----------------------------------------------------------------
    Charge (ESU x 10^10)
                 0.0000
    Dipole Moment (Debye)
         X       0.2520      Y       0.2648      Z      -0.0000
       Tot       0.3655
    Quadrupole Moments (Debye-Ang)
        XX     -80.0338     XY       2.7578     YY     -80.1327
        XZ       0.0000     YZ       0.0000     ZZ     -84.4183
    Octopole Moments (Debye-Ang^2)
       XXX       5.3853    XXY      -3.9072    XYY       1.5534
       YYY     -20.3353    XXZ       0.0000    XYZ       0.0000
       YYZ       0.0000    XZZ       0.4605    YZZ      -7.0243
       ZZZ      -0.0000
    Hexadecapole Moments (Debye-Ang^3)
      XXXX   -1556.0402   XXXY    -108.2180   XXYY    -385.3932
      XYYY    -167.2443   YYYY    -906.0062   XXXZ      -0.0000
      XXYZ      -0.0000   XYYZ      -0.0000   YYYZ      -0.0000
      XXZZ    -294.6588   XYZZ     -57.3819   YYZZ    -182.2999
      XZZZ       0.0000   YZZZ       0.0000   ZZZZ    -106.8633
 -----------------------------------------------------------------
 Calculating analytic gradient of the SCF energy
 Gradient of SCF Energy
            1           2           3           4           5           6
    1   0.0003031   0.0001641  -0.0002517  -0.0003622   0.0003198  -0.0001730
    2   0.0002774  -0.0004220   0.0004367  -0.0002825  -0.0000416   0.0000320
    3  -0.0000000  -0.0000000   0.0000000   0.0000000   0.0000000   0.0000000
 Max gradient component =       4.367E-04
 RMS gradient           =       2.326E-04
 Gradient time:  CPU 17.38 s  wall 4.45 s
 Geometry Optimization Parameters
   NAtoms,    NIC,     NZ,  NCons,   NDum,   NFix, NCnnct, MaxDiis
        6      37       0       0       0       0       0       0

 Cartesian Hessian Update
 Hessian Updated using BFGS Update


** GEOMETRY OPTIMIZATION IN DELOCALIZED INTERNAL COORDINATES **
   Searching for a Minimum

   Optimization Cycle:  23

                       Coordinates (Angstroms)
     ATOM                X               Y               Z
      1  Cl        0.7836329477   -1.9442864215    0.0000000000
      2  Br       -2.4022290184   -1.1287092829    0.0000000000
      3  I         1.9561201720    1.0806896159    0.0000000000
      4  Cl       -1.4600040341    1.7727087653    0.0000000000
      5  C         0.3224180506   -0.2698557770    0.0000000000
      6  C        -0.9626509991    0.1142428851    0.0000000000
   Point Group: cs    Number of degrees of freedom:     9


   Energy is -10490.296647524

 Hessian Updated using BFGS Update

  9 Hessian modes will be used to form the next step
  Hessian Eigenvalues:
     0.051585    0.078265    0.150557    0.256609    0.295817    0.472733
     0.741131    0.869313    1.028346

 Minimum Search - Taking Simple RFO Step
 Searching for Lamda that Minimizes Along All modes
 Value Taken    Lamda =   0.00000000
 Step Taken.  Stepsize is  0.000745

                             Maximum     Tolerance    Cnvgd?
         Gradient           0.000176      0.000300     YES
         Displacement       0.000595      0.001200     YES
         Energy change     -0.000000      0.000001     YES


                       Distance Matrix (Angstroms)
             Cl(  1)   Br(  2)   I (  3)   Cl(  4)   C (  5)
   Br(  2)  3.288599
   I (  3)  3.244257  4.886374
   Cl(  4)  4.341654  3.050576  3.485512
   C (  5)  1.736789  2.856804  2.119659  2.710922
   C (  6)  2.699454  1.901924  3.074613  1.731436  1.341244

 Final energy is   -10490.296647524134     


 ******************************
 **  OPTIMIZATION CONVERGED  **
 ******************************

                       Coordinates (Angstroms)
     ATOM                X               Y               Z
      1  Cl        0.7836329477   -1.9442864215    0.0000000000
      2  Br       -2.4022290184   -1.1287092829    0.0000000000
      3  I         1.9561201720    1.0806896159    0.0000000000
      4  Cl       -1.4600040341    1.7727087653    0.0000000000
      5  C         0.3224180506   -0.2698557770    0.0000000000
      6  C        -0.9626509991    0.1142428851    0.0000000000

Z-matrix Print:
$molecule
0 1
I 
C  1 2.119659
C  2 1.341244 1 123.779156
Cl 3 1.731436 2 123.334384 1 -0.000000 0
Cl 2 1.736789 1 114.179791 3 -180.000000 0
Br 3 1.901924 2 122.551148 1 -180.000000 0
$end


 --------------------------------------------------------------
             Orbital Energies (a.u.) and Symmetries
 --------------------------------------------------------------

 Alpha MOs, Restricted
 -- Occupied --                  
******* -482.86 -176.33 -165.73 -165.73 -165.73 -101.59 -101.59
  1 A'    2 A'    3 A'    4 A'    1 A"    5 A'    6 A'    7 A'                 
-62.515 -56.336 -56.332 -56.332 -35.823 -31.317 -31.310 -31.310
  8 A'    9 A'    2 A"   10 A'   11 A'   12 A'    3 A"   13 A'                 
-22.967 -22.966 -22.966 -22.961 -22.961 -10.313 -10.303  -9.506
 14 A'    4 A"   15 A'   16 A'    5 A"   17 A'   18 A'   19 A'                 
 -9.503  -8.724  -7.271  -7.268  -7.261  -7.260  -7.258  -7.257
 20 A'   21 A'   22 A'   23 A'    6 A"   24 A'    7 A"   25 A'                 
 -6.557  -6.542  -6.542  -6.373  -4.786  -4.770  -4.769  -2.668
 26 A'    8 A"   27 A'   28 A'   29 A'    9 A"   30 A'   31 A'                 
 -2.663  -2.663  -2.651  -2.651  -2.052  -2.046  -2.046  -2.032
 10 A"   32 A'   11 A"   33 A'   34 A'   12 A"   35 A'   13 A"                 
 -2.032  -0.941  -0.896  -0.823  -0.761  -0.678  -0.558  -0.501
 36 A'   37 A'   38 A'   39 A'   40 A'   41 A'   42 A'   43 A'                 
 -0.487  -0.439  -0.410  -0.378  -0.359  -0.348  -0.331  -0.316
 44 A'   14 A"   45 A'   15 A"   46 A'   47 A'   16 A"   48 A'                 
 -0.307  -0.282  -0.261
 17 A"   49 A'   18 A"                                                         
 -- Virtual --                   
 -0.085  -0.052  -0.048  -0.032   0.002   0.030   0.040   0.049
 50 A'   19 A"   51 A'   52 A'   53 A'   54 A'   55 A'   20 A"                 
  0.053   0.064   0.071   0.078   0.083   0.105   0.111   0.118
 56 A'   57 A'   58 A'   21 A"   22 A"   59 A'   60 A'   61 A'                 
  0.120   0.122   0.123   0.143   0.158   0.165   0.178   0.193
 62 A'   23 A"   63 A'   24 A"   64 A'   65 A'   66 A'   67 A'                 
  0.199   0.239   0.242   0.243   0.311   0.371   0.373   0.383
 68 A'   69 A'   25 A"   70 A'   71 A'   72 A'   73 A'   74 A'                 
  0.384   0.396   0.406   0.416   0.419   0.442   0.443   0.457
 26 A"   27 A"   75 A'   28 A"   76 A'   29 A"   77 A'   78 A'                 
  0.470   0.473   0.488   0.506   0.511   0.539   0.567   0.589
 30 A"   79 A'   80 A'   31 A"   81 A'   32 A"   33 A"   82 A'                 
  0.604   0.617   0.639   0.682   0.699   0.759   0.777   0.777
 34 A"   83 A'   84 A'   85 A'   86 A'   87 A'   88 A'   35 A"                 
  0.816   0.820   0.831   0.834   0.870   0.895   0.906   0.918
 89 A'   90 A'   36 A"   37 A"   91 A'   92 A'   93 A'   38 A"                 
  0.961   0.998   1.092   1.104   1.162   1.200   1.219   1.278
 94 A'   95 A'   96 A'   97 A'   98 A'   39 A"   99 A'   40 A"                 
  1.331   1.398   1.434   1.554   1.573   1.626   1.691   1.882
 41 A"  100 A'  101 A'  102 A'   42 A"  103 A'  104 A'   43 A"                 
  1.891   1.994   2.024   2.132   2.140   2.200   2.228   2.249
105 A'   44 A"  106 A'  107 A'  108 A'  109 A'   45 A"   46 A"                 
  2.335   2.337   2.481   2.491   2.628   2.820   2.849   3.031
110 A'  111 A'  112 A'  113 A'   47 A"   48 A"  114 A'  115 A'                 
  3.180   3.430   3.946   3.976   3.978   4.001   4.009   4.055
116 A'  117 A'   49 A"  118 A'   50 A"   51 A"  119 A'   52 A"                 
  4.094   4.171   4.234   4.346   4.414   5.998   6.056   6.078
120 A'  121 A'  122 A'  123 A'  124 A'   53 A"  125 A'  126 A'                 
  6.653   7.535   7.584   7.651   9.688   9.766  23.212  24.021
127 A'   54 A"  128 A'  129 A'  130 A'  131 A'  132 A'  133 A'                 
 25.767  25.817  25.968  25.985  26.334  26.443  27.851  28.336
 55 A"   56 A"  134 A'  135 A'  136 A'  137 A'  138 A'   57 A"                 
 28.375  28.383  28.518  28.532  28.541  28.589  28.680  47.923
139 A'  140 A'   58 A"  141 A'   59 A"  142 A'  143 A'  144 A'                 
127.877 127.911 127.926 151.646 215.670 215.756 289.730 289.779
 60 A"  145 A'  146 A'  147 A'  148 A'  149 A'   61 A"  150 A'                 
289.8781020.7221901.808
151 A'  152 A'  153 A'                                                         

 Beta MOs, Restricted
 -- Occupied --                  
******* -482.86 -176.33 -165.73 -165.73 -165.73 -101.59 -101.59
  1 A'    2 A'    3 A'    4 A'    1 A"    5 A'    6 A'    7 A'                 
-62.515 -56.336 -56.332 -56.332 -35.823 -31.317 -31.310 -31.310
  8 A'    9 A'    2 A"   10 A'   11 A'   12 A'    3 A"   13 A'                 
-22.967 -22.966 -22.966 -22.961 -22.961 -10.313 -10.303  -9.506
 14 A'    4 A"   15 A'   16 A'    5 A"   17 A'   18 A'   19 A'                 
 -9.503  -8.724  -7.271  -7.268  -7.261  -7.260  -7.258  -7.257
 20 A'   21 A'   22 A'   23 A'    6 A"   24 A'    7 A"   25 A'                 
 -6.557  -6.542  -6.542  -6.373  -4.786  -4.770  -4.769  -2.668
 26 A'    8 A"   27 A'   28 A'   29 A'    9 A"   30 A'   31 A'                 
 -2.663  -2.663  -2.651  -2.651  -2.052  -2.046  -2.046  -2.032
 10 A"   32 A'   11 A"   33 A'   34 A'   12 A"   35 A'   13 A"                 
 -2.032  -0.941  -0.896  -0.823  -0.761  -0.678  -0.558  -0.501
 36 A'   37 A'   38 A'   39 A'   40 A'   41 A'   42 A'   43 A'                 
 -0.487  -0.439  -0.410  -0.378  -0.359  -0.348  -0.331  -0.316
 44 A'   14 A"   45 A'   15 A"   46 A'   47 A'   16 A"   48 A'                 
 -0.307  -0.282  -0.261
 17 A"   49 A'   18 A"                                                         
 -- Virtual --                   
 -0.085  -0.052  -0.048  -0.032   0.002   0.030   0.040   0.049
 50 A'   19 A"   51 A'   52 A'   53 A'   54 A'   55 A'   20 A"                 
  0.053   0.064   0.071   0.078   0.083   0.105   0.111   0.118
 56 A'   57 A'   58 A'   21 A"   22 A"   59 A'   60 A'   61 A'                 
  0.120   0.122   0.123   0.143   0.158   0.165   0.178   0.193
 62 A'   23 A"   63 A'   24 A"   64 A'   65 A'   66 A'   67 A'                 
  0.199   0.239   0.242   0.243   0.311   0.371   0.373   0.383
 68 A'   69 A'   25 A"   70 A'   71 A'   72 A'   73 A'   74 A'                 
  0.384   0.396   0.406   0.416   0.419   0.442   0.443   0.457
 26 A"   27 A"   75 A'   28 A"   76 A'   29 A"   77 A'   78 A'                 
  0.470   0.473   0.488   0.506   0.511   0.539   0.567   0.589
 30 A"   79 A'   80 A'   31 A"   81 A'   32 A"   33 A"   82 A'                 
  0.604   0.617   0.639   0.682   0.699   0.759   0.777   0.777
 34 A"   83 A'   84 A'   85 A'   86 A'   87 A'   88 A'   35 A"                 
  0.816   0.820   0.831   0.834   0.870   0.895   0.906   0.918
 89 A'   90 A'   36 A"   37 A"   91 A'   92 A'   93 A'   38 A"                 
  0.961   0.998   1.092   1.104   1.162   1.200   1.219   1.278
 94 A'   95 A'   96 A'   97 A'   98 A'   39 A"   99 A'   40 A"                 
  1.331   1.398   1.434   1.554   1.573   1.626   1.691   1.882
 41 A"  100 A'  101 A'  102 A'   42 A"  103 A'  104 A'   43 A"                 
  1.891   1.994   2.024   2.132   2.140   2.200   2.228   2.249
105 A'   44 A"  106 A'  107 A'  108 A'  109 A'   45 A"   46 A"                 
  2.335   2.337   2.481   2.491   2.628   2.820   2.849   3.031
110 A'  111 A'  112 A'  113 A'   47 A"   48 A"  114 A'  115 A'                 
  3.180   3.430   3.946   3.976   3.978   4.001   4.009   4.055
116 A'  117 A'   49 A"  118 A'   50 A"   51 A"  119 A'   52 A"                 
  4.094   4.171   4.234   4.346   4.414   5.998   6.056   6.078
120 A'  121 A'  122 A'  123 A'  124 A'   53 A"  125 A'  126 A'                 
  6.653   7.535   7.584   7.651   9.688   9.766  23.212  24.021
127 A'   54 A"  128 A'  129 A'  130 A'  131 A'  132 A'  133 A'                 
 25.767  25.817  25.968  25.985  26.334  26.443  27.851  28.336
 55 A"   56 A"  134 A'  135 A'  136 A'  137 A'  138 A'   57 A"                 
 28.375  28.383  28.518  28.532  28.541  28.589  28.680  47.923
139 A'  140 A'   58 A"  141 A'   59 A"  142 A'  143 A'  144 A'                 
127.877 127.911 127.926 151.646 215.670 215.756 289.730 289.779
 60 A"  145 A'  146 A'  147 A'  148 A'  149 A'   61 A"  150 A'                 
289.8781020.7221901.808
151 A'  152 A'  153 A'                                                         
 --------------------------------------------------------------

          Ground-State Mulliken Net Atomic Charges

     Atom                 Charge (a.u.)
  ----------------------------------------
      1 Cl                    0.426155
      2 Br                   -0.157784
      3 I                     0.169069
      4 Cl                    0.398657
      5 C                    -0.604672
      6 C                    -0.231425
  ----------------------------------------
  Sum of atomic charges =     0.000000

 -----------------------------------------------------------------
                    Cartesian Multipole Moments
 -----------------------------------------------------------------
    Charge (ESU x 10^10)
                 0.0000
    Dipole Moment (Debye)
         X       0.2520      Y       0.2648      Z      -0.0000
       Tot       0.3655
    Quadrupole Moments (Debye-Ang)
        XX     -80.0338     XY       2.7578     YY     -80.1327
        XZ       0.0000     YZ       0.0000     ZZ     -84.4183
    Octopole Moments (Debye-Ang^2)
       XXX       5.3853    XXY      -3.9072    XYY       1.5534
       YYY     -20.3353    XXZ       0.0000    XYZ       0.0000
       YYZ       0.0000    XZZ       0.4605    YZZ      -7.0243
       ZZZ      -0.0000
    Hexadecapole Moments (Debye-Ang^3)
      XXXX   -1556.0402   XXXY    -108.2180   XXYY    -385.3932
      XYYY    -167.2443   YYYY    -906.0062   XXXZ      -0.0000
      XXYZ      -0.0000   XYYZ      -0.0000   YYYZ      -0.0000
      XXZZ    -294.6588   XYZZ     -57.3819   YYZZ    -182.2999
      XZZZ       0.0000   YZZZ       0.0000   ZZZZ    -106.8633
 -----------------------------------------------------------------
Archival summary:
1\1\TWL01\OPT\ProcedureUnspecified\BasisUnspecified\1r1l22\taweetha\MonAug2717:22:222018MonAug2717:22:222018\0\\#,OPT,ProcedureUnspecified,BasisUnspecified,\\0,1\I\C,1,2.11966\C,2,1.34124,1,123.779\Cl,3,1.73144,2,123.334,1,-0,0\Cl,2,1.73679,1,114.18,3,-180,0\Br,3,1.90192,2,122.551,1,-180,0\\\@

 Total job time:  447.28s(wall), 1693.59s(cpu) 
 Mon Aug 27 17:22:22 2018

        *************************************************************
        *                                                           *
        *  Thank you very much for using Q-Chem.  Have a nice day.  *
        *                                                           *
        *************************************************************


 
User input: 2 of 2 
 
Q-Chem Developer Version!
                  Welcome to Q-Chem
     A Quantum Leap Into The Future Of Chemistry


 Q-Chem 5.1, Q-Chem, Inc., Pleasanton, CA (2018)

 Yihan Shao,  Zhengting Gan,  E. Epifanovsky,  A. T. B. Gilbert,  M. Wormit,  
 J. Kussmann,  A. W. Lange,  A. Behn,  Jia Deng,  Xintian Feng,  D. Ghosh,  
 M. Goldey,  P. R. Horn,  L. D. Jacobson,  I. Kaliman,  T. Kus,  A. Landau,  
 Jie Liu,  E. I. Proynov,  R. M. Richard,  R. P. Steele,  E. J. Sundstrom,  
 H. L. Woodcock III,  P. M. Zimmerman,  D. Zuev,  B. Albrecht,  E. Alguire,  
 S. A. Baeppler,  D. Barton,  Z. Benda,  Y. A. Bernard,  E. J. Berquist,  
 K. B. Bravaya,  H. Burton,  D. Casanova,  Chun-Min Chang,  Yunqing Chen,  
 A. Chien,  K. D. Closser,  M. P. Coons,  S. Coriani,  S. Dasgupta,  
 A. L. Dempwolff,  M. Diedenhofen,  Hainam Do,  R. G. Edgar,  Po-Tung Fang,  
 S. Faraji,  S. Fatehi,  Qingguo Feng,  K. D. Fenk,  J. Fosso-Tande,  
 Qinghui Ge,  A. Ghysels,  G. Gidofalvi,  J. Gomes,  J. Gonthier,  A. Gunina,  
 D. Hait,  M. W. D. Hanson-Heine,  P. H. P. Harbach,  A. W. Hauser,  
 J. E. Herr,  E. G. Hohenstein,  Z. C. Holden,  Kerwin Hui,  B. C. Huynh,  
 T.-C. Jagau,  Hyunjun Ji,  B. Kaduk,  K. Khistyaev,  Jaehoon Kim,  
 P. Klunzinger,  K. Koh,  D. Kosenkov,  L. Koulias,  T. Kowalczyk,  
 C. M. Krauter,  A. Kunitsa,  Ka Un Lao,  A. Laurent,  K. V. Lawler,  
 Joonho Lee,  D. Lefrancois,  S. Lehtola,  D. S. Levine,  Yi-Pei Li,  
 You-Sheng Lin,  Fenglai Liu,  E. Livshits,  A. Luenser,  P. Manohar,  
 E. Mansoor,  S. F. Manzer,  Shan-Ping Mao,  Yuezhi Mao,  N. Mardirossian,  
 A. V. Marenich,  T. Markovich,  L. A. Martinez-Martinez,  S. A. Maurer,  
 N. J. Mayhall,  S. C. McKenzie,  J.-M. Mewes,  A. F. Morrison,  
 J. W. Mullinax,  K. Nanda,  T. S. Nguyen-Beck,  R. Olivares-Amaya,  
 J. A. Parkhill,  T. M. Perrine,  F. Plasser,  P. Pokhilko,  S. Prager,  
 A. Prociuk,  E. Ramos,  D. R. Rehn,  F. Rob,  M. Schneider,  N. Sergueev,  
 S. M. Sharada,  S. Sharma,  D. W. Small,  T. Stauch,  T. Stein,  
 Yu-Chuan Su,  A. J. W. Thom,  A. Tkatchenko,  T. Tsuchimochi,  N. M. Tubman,  
 L. Vogt,  M. L. Vidal,  O. Vydrov,  M. A. Watson,  J. Wenzel,  
 M. de Wergifosse,  T. A. Wesolowski,  A. White,  J. Witte,  A. Yamada,  
 Jun Yang,  K. Yao,  S. Yeganeh,  S. R. Yost,  Zhi-Qiang You,  A. Zech,  
 Igor Ying Zhang,  Xing Zhang,  Yan Zhao,  Ying Zhu,  B. R. Brooks,  
 G. K. L. Chan,  C. J. Cramer,  M. S. Gordon,  W. J. Hehre,  A. Klamt,  
 M. W. Schmidt,  C. D. Sherrill,  D. G. Truhlar,  A. Aspuru-Guzik,  R. Baer,  
 A. T. Bell,  N. A. Besley,  Jeng-Da Chai,  A. E. DePrince, III,  
 R. A. DiStasio Jr.,  A. Dreuw,  B. D. Dunietz,  T. R. Furlani,  
 Chao-Ping Hsu,  Yousung Jung,  Jing Kong,  D. S. Lambrecht,  WanZhen Liang,  
 C. Ochsenfeld,  V. A. Rassolov,  L. V. Slipchenko,  J. E. Subotnik,  
 T. Van Voorhis,  J. M. Herbert,  A. I. Krylov,  P. M. W. Gill,  M. Head-Gordon

 Contributors to earlier versions of Q-Chem not listed above: 
 R. D. Adamson,  B. Austin,  J. Baker,  G. J. O. Beran,  K. Brandhorst,  
 S. T. Brown,  E. F. C. Byrd,  A. K. Chakraborty,  C.-L. Cheng,  
 Siu Hung Chien,  D. M. Chipman,  D. L. Crittenden,  H. Dachsel,  
 R. J. Doerksen,  A. D. Dutoi,  L. Fusti-Molnar,  W. A. Goddard III,  
 A. Golubeva-Zadorozhnaya,  S. R. Gwaltney,  G. Hawkins,  A. Heyden,  
 S. Hirata,  G. Kedziora,  F. J. Keil,  C. Kelley,  Jihan Kim,  R. A. King,  
 R. Z. Khaliullin,  P. P. Korambath,  W. Kurlancheek,  A. M. Lee,  M. S. Lee,  
 S. V. Levchenko,  Ching Yeh Lin,  D. Liotard,  R. C. Lochan,  I. Lotan,  
 P. E. Maslen,  N. Nair,  D. P. O'Neill,  D. Neuhauser,  E. Neuscamman,  
 C. M. Oana,  R. Olson,  B. Peters,  R. Peverati,  P. A. Pieniazek,  
 Y. M. Rhee,  J. Ritchie,  M. A. Rohrdanz,  E. Rosta,  N. J. Russ,  
 H. F. Schaefer III,  N. E. Schultz,  N. Shenvi,  A. C. Simmonett,  A. Sodt,  
 D. Stuck,  K. S. Thanthiriwatte,  V. Vanovschi,  Tao Wang,  A. Warshel,  
 C. F. Williams,  Q. Wu,  X. Xu,  W. Zhang

 Please cite Q-Chem as follows:
 Y. Shao et al., Mol. Phys. 113, 184-215 (2015)
 DOI: 10.1080/00268976.2014.952696

 Q-Chem 5.1.1 for Intel X86 EM64T Linux

 Parts of Q-Chem use Armadillo 8.300.2 (Tropical Shenanigans).
 http://arma.sourceforge.net/

 Q-Chem begins on Mon Aug 27 17:22:22 2018  

Host: 
0

     Scratch files written to /scratch/taweetham/qchem4473//
The previous job contains 0 fragments, simply inherited here
Input Ideriv = 2
Curr. Ideriv = -1
Max.  Ideriv = 2

Checking the input file for inconsistencies... 	...done.

--------------------------------------------------------------
User input:
--------------------------------------------------------------

$molecule
read
$end

$rem
   SCF_GUESS 	READ
   JOB_TYPE 	FREQUENCY
   BASIS 	6-311++G**
   EXCHANGE 	B3LYP
   MEM_TOTAL	7500	
$end


--------------------------------------------------------------
 ----------------------------------------------------------------
             Standard Nuclear Orientation (Angstroms)
    I     Atom           X                Y                Z
 ----------------------------------------------------------------
    1      Cl     -0.1678842653    -2.1753492582    -0.0000000000
    2      Br     -2.7261283994    -0.1088862206     0.0000000000
    3      I       2.1562706849     0.0881679354    -0.0000000000
    4      Cl     -0.6627625804     2.1380085496     0.0000000000
    5      C       0.1089228460    -0.4607603898    -0.0000000000
    6      C      -0.9000655034     0.4229119225     0.0000000000
 ----------------------------------------------------------------
 Molecular Point Group                 Cs    NOp =  2
 Largest Abelian Subgroup              Cs    NOp =  2
 Nuclear Repulsion Energy =  1066.6367685885 hartrees
 There are       67 alpha and       67 beta electrons
 Requested basis set is 6-311++G(d,p)
 There are 81 shells and 214 basis functions

 Total QAlloc Memory Limit   7500 MB
 Mega-Array Size       188 MB
 MEM_STATIC part       192 MB

                       Distance Matrix (Angstroms)
             Cl(  1)   Br(  2)   I (  3)   Cl(  4)   C (  5)
   Br(  2)  3.288599
   I (  3)  3.244257  4.886374
   Cl(  4)  4.341654  3.050576  3.485512
   C (  5)  1.736789  2.856804  2.119659  2.710922
   C (  6)  2.699454  1.901924  3.074613  1.731436  1.341244

 A cutoff of  1.0D-11 yielded   2460 shell pairs
 There are     18850 function pairs (     21034 Cartesian)

 -------------------------------------------------------
 OpenMP Integral Computing Module                       
 Release: version 1.0, May 2013, Q-Chem Inc. Pittsburgh 
 -------------------------------------------------------
 Integral Job Info:
 Integral job number is                      11
 Integral operator is                         1
 short-range coefficients                     0
 long-range coefficients              100000000
 Omega coefficients                           0
 if combine SR and LR in K                    0
 Integral screening is                        0
 Integral computing path is                   2
 max size of driver memory is            800000
 size of driver memory is                593474
 size of scratch memory is             29634545
 max col of scratch BK array               1296
 max len of scratch array in speh3          155
 max len of scratch index in speh4           18
 max int batch size is                      520
 min int batch size is                       52
 fixed nKL is                                45
 max L of basis functions is                  2
 order of int derivative is                   0
 number of shells is                         81
 number of basis is                         226
 number of cartesian basis is               226
 number of contracted shell pairs          2460
 number of primitive shell pairs           5765
 maxK2 (contraction) of shell pair           36
 max number of K2 of shell pair               1
 max number of CS2 of shell pair            313
 max number of PS2 of shell pair            324
 mem total for path MDJ                  536972
 -------------------------------------------------------
 Smallest overlap matrix eigenvalue = 2.29E-05
 Guess MOs from SCF MO coefficient file

 -----------------------------------------------------------------------
  General SCF calculation program by
  Eric Jon Sundstrom, Paul Horn, Yuezhi Mao, Dmitri Zuev, Alec White,
  David Stuck, Shaama M.S., Shane Yost, Joonho Lee, David Small,
  Daniel Levine, Susi Lehtola, Hugh Burton, Evgeny Epifanovsky
 -----------------------------------------------------------------------
 Exchange:     0.2000 Hartree-Fock + 0.0800 Slater + 0.7200 B88
 Correlation:  0.1900 VWN1RPA + 0.8100 LYP
 Using SG-1 standard quadrature grid
 using 4 threads for integral computing
 -------------------------------------------------------
 OpenMP Integral computing Module                
 Release: version 2.0, May 2017, Q-Chem Inc. Pleasanton 
 -------------------------------------------------------
 -------------------------------------------------------
 OpenMP BLAS3 based DFT computing Module                
 Release: version 1.0, May 2013, Q-Chem Inc. Pittsburgh 
 -------------------------------------------------------
 A restricted SCF calculation will be
 performed using DIIS
 SCF converges when DIIS error is below 1.0e-08
 ---------------------------------------
  Cycle       Energy         DIIS error
 ---------------------------------------
    1  -10489.8783464678      7.91e-03  
    2  -10490.2746015540      1.76e-03  
    3  -10490.2345509794      3.13e-03  
    4  -10490.2958023244      3.83e-04  
    5  -10490.2965819042      1.31e-04  
    6  -10490.2966419946      6.97e-05  
    7  -10490.2966667747      2.20e-05  
    8  -10490.2966693814      3.23e-06  
    9  -10490.2966694417      1.03e-06  
   10  -10490.2966694466      3.13e-07  
   11  -10490.2966694469      9.15e-08  
   12  -10490.2966694469      1.78e-08  
   13  -10490.2966694470      2.34e-09  Convergence criterion met
 ---------------------------------------
 SCF time:   CPU 66.71s  wall 18.00s 
 SCF   energy in the final basis set =   -10490.2966694470
 Total energy in the final basis set =   -10490.2966694470

 --------------------------------------------------------------
             Orbital Energies (a.u.) and Symmetries
 --------------------------------------------------------------

 Alpha MOs, Restricted
 -- Occupied --                  
******* -482.86 -176.33 -165.73 -165.73 -165.73 -101.59 -101.59
  1 A'    2 A'    3 A'    4 A'    1 A"    5 A'    6 A'    7 A'                 
-62.515 -56.336 -56.332 -56.332 -35.823 -31.317 -31.310 -31.310
  8 A'    9 A'    2 A"   10 A'   11 A'   12 A'    3 A"   13 A'                 
-22.967 -22.966 -22.966 -22.961 -22.961 -10.313 -10.303  -9.506
 14 A'    4 A"   15 A'   16 A'    5 A"   17 A'   18 A'   19 A'                 
 -9.503  -8.724  -7.271  -7.268  -7.261  -7.260  -7.258  -7.257
 20 A'   21 A'   22 A'   23 A'    6 A"   24 A'    7 A"   25 A'                 
 -6.557  -6.542  -6.542  -6.373  -4.786  -4.770  -4.769  -2.667
 26 A'    8 A"   27 A'   28 A'   29 A'    9 A"   30 A'   31 A'                 
 -2.663  -2.663  -2.651  -2.651  -2.052  -2.046  -2.046  -2.032
 10 A"   32 A'   11 A"   33 A'   34 A'   12 A"   35 A'   13 A"                 
 -2.032  -0.941  -0.896  -0.823  -0.761  -0.678  -0.558  -0.501
 36 A'   37 A'   38 A'   39 A'   40 A'   41 A'   42 A'   43 A'                 
 -0.487  -0.439  -0.410  -0.378  -0.359  -0.348  -0.331  -0.316
 44 A'   14 A"   45 A'   15 A"   46 A'   47 A'   16 A"   48 A'                 
 -0.307  -0.282  -0.261
 17 A"   49 A'   18 A"                                                         
 -- Virtual --                   
 -0.085  -0.052  -0.048  -0.032   0.002   0.030   0.040   0.049
 50 A'   19 A"   51 A'   52 A'   53 A'   54 A'   55 A'   20 A"                 
  0.053   0.065   0.071   0.078   0.083   0.105   0.111   0.118
 56 A'   57 A'   58 A'   21 A"   22 A"   59 A'   60 A'   61 A'                 
  0.120   0.122   0.122   0.143   0.158   0.165   0.178   0.193
 62 A'   23 A"   63 A'   24 A"   64 A'   65 A'   66 A'   67 A'                 
  0.199   0.239   0.242   0.243   0.311   0.371   0.373   0.383
 68 A'   69 A'   25 A"   70 A'   71 A'   72 A'   73 A'   74 A'                 
  0.384   0.396   0.406   0.416   0.419   0.442   0.443   0.457
 26 A"   27 A"   75 A'   28 A"   76 A'   29 A"   77 A'   78 A'                 
  0.470   0.473   0.488   0.506   0.511   0.539   0.568   0.589
 30 A"   79 A'   80 A'   31 A"   81 A'   32 A"   33 A"   82 A'                 
  0.604   0.617   0.639   0.682   0.699   0.759   0.777   0.778
 34 A"   83 A'   84 A'   85 A'   86 A'   87 A'   88 A'   35 A"                 
  0.816   0.820   0.831   0.834   0.870   0.895   0.906   0.918
 89 A'   90 A'   36 A"   37 A"   91 A'   92 A'   93 A'   38 A"                 
  0.961   0.998   1.092   1.104   1.162   1.200   1.219   1.278
 94 A'   95 A'   96 A'   97 A'   98 A'   39 A"   99 A'   40 A"                 
  1.331   1.398   1.434   1.554   1.573   1.626   1.691   1.882
 41 A"  100 A'  101 A'  102 A'   42 A"  103 A'  104 A'   43 A"                 
  1.891   1.994   2.024   2.132   2.140   2.200   2.228   2.249
105 A'   44 A"  106 A'  107 A'  108 A'  109 A'   45 A"   46 A"                 
  2.335   2.337   2.481   2.491   2.628   2.820   2.849   3.031
110 A'  111 A'  112 A'  113 A'   47 A"   48 A"  114 A'  115 A'                 
  3.180   3.430   3.945   3.977   3.978   4.001   4.009   4.055
116 A'  117 A'   49 A"  118 A'   50 A"   51 A"  119 A'   52 A"                 
  4.094   4.171   4.234   4.346   4.414   5.997   6.056   6.078
120 A'  121 A'  122 A'  123 A'  124 A'   53 A"  125 A'  126 A'                 
  6.653   7.534   7.584   7.651   9.688   9.766  23.212  24.021
127 A'   54 A"  128 A'  129 A'  130 A'  131 A'  132 A'  133 A'                 
 25.767  25.817  25.968  25.985  26.333  26.443  27.851  28.336
 55 A"   56 A"  134 A'  135 A'  136 A'  137 A'  138 A'   57 A"                 
 28.375  28.383  28.518  28.532  28.541  28.589  28.680  47.923
139 A'  140 A'   58 A"  141 A'   59 A"  142 A'  143 A'  144 A'                 
127.877 127.911 127.926 151.646 215.670 215.756 289.730 289.779
 60 A"  145 A'  146 A'  147 A'  148 A'  149 A'   61 A"  150 A'                 
289.8781020.7221901.808
151 A'  152 A'  153 A'                                                         

 Beta MOs, Restricted
 -- Occupied --                  
******* -482.86 -176.33 -165.73 -165.73 -165.73 -101.59 -101.59
  1 A'    2 A'    3 A'    4 A'    1 A"    5 A'    6 A'    7 A'                 
-62.515 -56.336 -56.332 -56.332 -35.823 -31.317 -31.310 -31.310
  8 A'    9 A'    2 A"   10 A'   11 A'   12 A'    3 A"   13 A'                 
-22.967 -22.966 -22.966 -22.961 -22.961 -10.313 -10.303  -9.506
 14 A'    4 A"   15 A'   16 A'    5 A"   17 A'   18 A'   19 A'                 
 -9.503  -8.724  -7.271  -7.268  -7.261  -7.260  -7.258  -7.257
 20 A'   21 A'   22 A'   23 A'    6 A"   24 A'    7 A"   25 A'                 
 -6.557  -6.542  -6.542  -6.373  -4.786  -4.770  -4.769  -2.667
 26 A'    8 A"   27 A'   28 A'   29 A'    9 A"   30 A'   31 A'                 
 -2.663  -2.663  -2.651  -2.651  -2.052  -2.046  -2.046  -2.032
 10 A"   32 A'   11 A"   33 A'   34 A'   12 A"   35 A'   13 A"                 
 -2.032  -0.941  -0.896  -0.823  -0.761  -0.678  -0.558  -0.501
 36 A'   37 A'   38 A'   39 A'   40 A'   41 A'   42 A'   43 A'                 
 -0.487  -0.439  -0.410  -0.378  -0.359  -0.348  -0.331  -0.316
 44 A'   14 A"   45 A'   15 A"   46 A'   47 A'   16 A"   48 A'                 
 -0.307  -0.282  -0.261
 17 A"   49 A'   18 A"                                                         
 -- Virtual --                   
 -0.085  -0.052  -0.048  -0.032   0.002   0.030   0.040   0.049
 50 A'   19 A"   51 A'   52 A'   53 A'   54 A'   55 A'   20 A"                 
  0.053   0.065   0.071   0.078   0.083   0.105   0.111   0.118
 56 A'   57 A'   58 A'   21 A"   22 A"   59 A'   60 A'   61 A'                 
  0.120   0.122   0.122   0.143   0.158   0.165   0.178   0.193
 62 A'   23 A"   63 A'   24 A"   64 A'   65 A'   66 A'   67 A'                 
  0.199   0.239   0.242   0.243   0.311   0.371   0.373   0.383
 68 A'   69 A'   25 A"   70 A'   71 A'   72 A'   73 A'   74 A'                 
  0.384   0.396   0.406   0.416   0.419   0.442   0.443   0.457
 26 A"   27 A"   75 A'   28 A"   76 A'   29 A"   77 A'   78 A'                 
  0.470   0.473   0.488   0.506   0.511   0.539   0.568   0.589
 30 A"   79 A'   80 A'   31 A"   81 A'   32 A"   33 A"   82 A'                 
  0.604   0.617   0.639   0.682   0.699   0.759   0.777   0.778
 34 A"   83 A'   84 A'   85 A'   86 A'   87 A'   88 A'   35 A"                 
  0.816   0.820   0.831   0.834   0.870   0.895   0.906   0.918
 89 A'   90 A'   36 A"   37 A"   91 A'   92 A'   93 A'   38 A"                 
  0.961   0.998   1.092   1.104   1.162   1.200   1.219   1.278
 94 A'   95 A'   96 A'   97 A'   98 A'   39 A"   99 A'   40 A"                 
  1.331   1.398   1.434   1.554   1.573   1.626   1.691   1.882
 41 A"  100 A'  101 A'  102 A'   42 A"  103 A'  104 A'   43 A"                 
  1.891   1.994   2.024   2.132   2.140   2.200   2.228   2.249
105 A'   44 A"  106 A'  107 A'  108 A'  109 A'   45 A"   46 A"                 
  2.335   2.337   2.481   2.491   2.628   2.820   2.849   3.031
110 A'  111 A'  112 A'  113 A'   47 A"   48 A"  114 A'  115 A'                 
  3.180   3.430   3.945   3.977   3.978   4.001   4.009   4.055
116 A'  117 A'   49 A"  118 A'   50 A"   51 A"  119 A'   52 A"                 
  4.094   4.171   4.234   4.346   4.414   5.997   6.056   6.078
120 A'  121 A'  122 A'  123 A'  124 A'   53 A"  125 A'  126 A'                 
  6.653   7.534   7.584   7.651   9.688   9.766  23.212  24.021
127 A'   54 A"  128 A'  129 A'  130 A'  131 A'  132 A'  133 A'                 
 25.767  25.817  25.968  25.985  26.333  26.443  27.851  28.336
 55 A"   56 A"  134 A'  135 A'  136 A'  137 A'  138 A'   57 A"                 
 28.375  28.383  28.518  28.532  28.541  28.589  28.680  47.923
139 A'  140 A'   58 A"  141 A'   59 A"  142 A'  143 A'  144 A'                 
127.877 127.911 127.926 151.646 215.670 215.756 289.730 289.779
 60 A"  145 A'  146 A'  147 A'  148 A'  149 A'   61 A"  150 A'                 
289.8781020.7221901.808
151 A'  152 A'  153 A'                                                         
 --------------------------------------------------------------

          Ground-State Mulliken Net Atomic Charges

     Atom                 Charge (a.u.)
  ----------------------------------------
      1 Cl                    0.425440
      2 Br                   -0.158019
      3 I                     0.168714
      4 Cl                    0.398395
      5 C                    -0.603896
      6 C                    -0.230634
  ----------------------------------------
  Sum of atomic charges =     0.000000

 -----------------------------------------------------------------
                    Cartesian Multipole Moments
 -----------------------------------------------------------------
    Charge (ESU x 10^10)
                 0.0000
    Dipole Moment (Debye)
         X       0.3397      Y       0.1359      Z       0.0000
       Tot       0.3659
    Quadrupole Moments (Debye-Ang)
        XX     -78.0137     XY       1.7269     YY     -82.2215
        XZ      -0.0000     YZ      -0.0000     ZZ     -84.4172
    Octopole Moments (Debye-Ang^2)
       XXX      16.1593    XXY       0.2866    XYY       2.5816
       YYY       0.9168    XXZ       0.0000    XYZ      -0.0000
       YYZ       0.0000    XZZ       3.5829    YZZ       0.2815
       ZZZ      -0.0000
    Hexadecapole Moments (Debye-Ang^3)
      XXXX   -1603.5999   XXXY      47.0362   XXYY    -435.5130
      XYYY      19.2539   YYYY    -756.4794   XXXZ      -0.0000
      XXYZ       0.0000   XYYZ      -0.0000   YYYZ      -0.0000
      XXZZ    -318.7086   XYZZ       5.1354   YYZZ    -157.8137
      XZZZ      -0.0000   YZZZ       0.0000   ZZZZ    -106.8539
 -----------------------------------------------------------------
 Calculating MO derivatives via CPSCF
 D1JvT checksum  = 436320 28700.9876206225
 D1KAT checksum  = 1091232 1110.4035832079
   1         3          18      0.117362    0.030842
   2         3          18      0.015239    0.004034
   3         3          18      0.002296    0.000728
   4         3          18      0.000256    0.000081
   5        17           4      0.000019    0.000009
   6        21           0      0.000000    0.000000    Roots Converged
 Time for AOints: 23.5 s (CPU) 6.0 s (wall)
 ------------------------------------------------------------------------------
                     AOints        : Timing summary (seconds)
 ------------------------------------------------------------------------------
     job step          cpu (% of tot)      sys (% of tot)     wall (% of tot)
 ------------------------------------------------------------------------------
  cpscf_lag         0.1101E+03 (33.7)   0.7000E-05 (14.6)   0.2820E+02 (33.2)
  iterzp            0.1932E+03 (59.0)   0.3800E-04 (79.2)   0.5050E+02 (59.4)
  make_fx           0.0000E+00 ( 0.0)   0.0000E+00 ( 0.0)   0.0000E+00 ( 0.0)
  AOints            0.2355E+02 ( 7.2)   0.2000E-05 ( 4.2)   0.5956E+01 ( 7.0)
 ------------------------------------------------------------------------------
   Grand Totals     0.3272E+03          0.4800E-04          0.8504E+02
 ------------------------------------------------------------------------------
 Calculating analytic Hessian of the SCF energy
 Polarizability Matrix (a.u.)
            1           2           3
    1-134.8611252  -0.5021444  -0.0000000
    2  -0.5021444-103.4085055   0.0000000
    3  -0.0000000   0.0000000 -58.9692676

 Direct stationary perturbation theory relativistic correction:

 rels  =     115.316994518726
 relv  =    -385.176367331088
 rel2e =      53.257355780486
 E_rel =    -216.602017031876

 Hessian of the SCF Energy
            1           2           3           4           5           6
    1   0.0495477   0.0243383  -0.0000000  -0.0044394   0.0086248   0.0000000
    2   0.0243383   0.2237716  -0.0000000   0.0028507  -0.0021687   0.0000000
    3  -0.0000000  -0.0000000   0.0103150   0.0000000   0.0000000  -0.0015589
    4  -0.0044394   0.0028507   0.0000000   0.1957076   0.0409065  -0.0000000
    5   0.0086248  -0.0021687   0.0000000   0.0409065   0.0492964  -0.0000000
    6   0.0000000   0.0000000  -0.0015589  -0.0000000  -0.0000000   0.0075153
    7  -0.0138958  -0.0159362  -0.0000000  -0.0002874   0.0013020   0.0000000
    8  -0.0222297  -0.0162233  -0.0000000   0.0014067  -0.0002198   0.0000000
    9   0.0000000   0.0000000   0.0031558   0.0000000  -0.0000000   0.0026045
   10  -0.0005404   0.0021106   0.0000000  -0.0144104  -0.0259659   0.0000000
   11   0.0020016  -0.0031043   0.0000000  -0.0185294  -0.0196576  -0.0000000
   12   0.0000000   0.0000000   0.0046833  -0.0000000  -0.0000000   0.0036083
   13  -0.0332595  -0.0071820   0.0000000  -0.0353481   0.0058034  -0.0000000
   14  -0.0277545  -0.1648658   0.0000000  -0.0072981   0.0023487   0.0000000
   15   0.0000000   0.0000000  -0.0206971   0.0000000   0.0000000   0.0061035
   16   0.0025874  -0.0061815   0.0000000  -0.1412223  -0.0306708  -0.0000000
   17   0.0150194  -0.0374094  -0.0000000  -0.0193365  -0.0295991   0.0000000
   18  -0.0000000  -0.0000000   0.0041019   0.0000000  -0.0000000  -0.0182728
            7           8           9          10          11          12
    1  -0.0138958  -0.0222297   0.0000000  -0.0005404   0.0020016   0.0000000
    2  -0.0159362  -0.0162233   0.0000000   0.0021106  -0.0031043   0.0000000
    3  -0.0000000  -0.0000000   0.0031558   0.0000000   0.0000000   0.0046833
    4  -0.0002874   0.0014067   0.0000000  -0.0144104  -0.0185294  -0.0000000
    5   0.0013020  -0.0002198  -0.0000000  -0.0259659  -0.0196576  -0.0000000
    6   0.0000000   0.0000000   0.0026045   0.0000000  -0.0000000   0.0036083
    7   0.1036977   0.0330776  -0.0000000  -0.0048053   0.0022272  -0.0000000
    8   0.0330776   0.0400761  -0.0000000   0.0071842  -0.0016504  -0.0000000
    9  -0.0000000  -0.0000000   0.0040754  -0.0000000   0.0000000  -0.0009509
   10  -0.0048053   0.0071842  -0.0000000   0.0493790   0.0219295   0.0000000
   11   0.0022272  -0.0016504   0.0000000   0.0219295   0.2296938  -0.0000000
   12  -0.0000000  -0.0000000  -0.0009509   0.0000000  -0.0000000   0.0102921
   13  -0.0568593  -0.0237535   0.0000000   0.0034074  -0.0037923   0.0000000
   14  -0.0150747  -0.0242102   0.0000000   0.0154282  -0.0362405  -0.0000000
   15   0.0000000  -0.0000000  -0.0125920   0.0000000  -0.0000000   0.0035497
   16  -0.0278500   0.0043146  -0.0000000  -0.0330303  -0.0038367  -0.0000000
   17  -0.0055960   0.0022275  -0.0000000  -0.0206866  -0.1690411   0.0000000
   18  -0.0000000   0.0000000   0.0037072  -0.0000000   0.0000000  -0.0211825
           13          14          15          16          17          18
    1  -0.0332595  -0.0277545   0.0000000   0.0025874   0.0150194  -0.0000000
    2  -0.0071820  -0.1648658   0.0000000  -0.0061815  -0.0374094  -0.0000000
    3   0.0000000   0.0000000  -0.0206971   0.0000000  -0.0000000   0.0041019
    4  -0.0353481  -0.0072981   0.0000000  -0.1412223  -0.0193365   0.0000000
    5   0.0058034   0.0023487   0.0000000  -0.0306708  -0.0295991  -0.0000000
    6  -0.0000000   0.0000000   0.0061035  -0.0000000   0.0000000  -0.0182728
    7  -0.0568593  -0.0150747   0.0000000  -0.0278500  -0.0055960  -0.0000000
    8  -0.0237535  -0.0242102  -0.0000000   0.0043146   0.0022275   0.0000000
[truncated: 8,986 more chars]
