# Supplementary material for: Geometric and energetic data from ab initio calculations of haloethene, haloimine, halomethylenephosphine, haloiminophosphine, halodiazene, halodiphosphene and halocyclopropane
Source: Data Brief. 2019 Nov 2;27:104738. doi: 10.1016/j.dib.2019.104738 (PMC6861602; doi:10.1016/j.dib.2019.104738)
Supplement: Multimedia component 2 [file mmc2.zip › CC/B3LYP/ClICCBrI.out]

Q-Chem Developer Version!
                  Welcome to Q-Chem
     A Quantum Leap Into The Future Of Chemistry


 Q-Chem 5.1, Q-Chem, Inc., Pleasanton, CA (2018)

 Yihan Shao,  Zhengting Gan,  E. Epifanovsky,  A. T. B. Gilbert,  M. Wormit,  
 J. Kussmann,  A. W. Lange,  A. Behn,  Jia Deng,  Xintian Feng,  D. Ghosh,  
 M. Goldey,  P. R. Horn,  L. D. Jacobson,  I. Kaliman,  T. Kus,  A. Landau,  
 Jie Liu,  E. I. Proynov,  R. M. Richard,  R. P. Steele,  E. J. Sundstrom,  
 H. L. Woodcock III,  P. M. Zimmerman,  D. Zuev,  B. Albrecht,  E. Alguire,  
 S. A. Baeppler,  D. Barton,  Z. Benda,  Y. A. Bernard,  E. J. Berquist,  
 K. B. Bravaya,  H. Burton,  D. Casanova,  Chun-Min Chang,  Yunqing Chen,  
 A. Chien,  K. D. Closser,  M. P. Coons,  S. Coriani,  S. Dasgupta,  
 A. L. Dempwolff,  M. Diedenhofen,  Hainam Do,  R. G. Edgar,  Po-Tung Fang,  
 S. Faraji,  S. Fatehi,  Qingguo Feng,  K. D. Fenk,  J. Fosso-Tande,  
 Qinghui Ge,  A. Ghysels,  G. Gidofalvi,  J. Gomes,  J. Gonthier,  A. Gunina,  
 D. Hait,  M. W. D. Hanson-Heine,  P. H. P. Harbach,  A. W. Hauser,  
 J. E. Herr,  E. G. Hohenstein,  Z. C. Holden,  Kerwin Hui,  B. C. Huynh,  
 T.-C. Jagau,  Hyunjun Ji,  B. Kaduk,  K. Khistyaev,  Jaehoon Kim,  
 P. Klunzinger,  K. Koh,  D. Kosenkov,  L. Koulias,  T. Kowalczyk,  
 C. M. Krauter,  A. Kunitsa,  Ka Un Lao,  A. Laurent,  K. V. Lawler,  
 Joonho Lee,  D. Lefrancois,  S. Lehtola,  D. S. Levine,  Yi-Pei Li,  
 You-Sheng Lin,  Fenglai Liu,  E. Livshits,  A. Luenser,  P. Manohar,  
 E. Mansoor,  S. F. Manzer,  Shan-Ping Mao,  Yuezhi Mao,  N. Mardirossian,  
 A. V. Marenich,  T. Markovich,  L. A. Martinez-Martinez,  S. A. Maurer,  
 N. J. Mayhall,  S. C. McKenzie,  J.-M. Mewes,  A. F. Morrison,  
 J. W. Mullinax,  K. Nanda,  T. S. Nguyen-Beck,  R. Olivares-Amaya,  
 J. A. Parkhill,  T. M. Perrine,  F. Plasser,  P. Pokhilko,  S. Prager,  
 A. Prociuk,  E. Ramos,  D. R. Rehn,  F. Rob,  M. Schneider,  N. Sergueev,  
 S. M. Sharada,  S. Sharma,  D. W. Small,  T. Stauch,  T. Stein,  
 Yu-Chuan Su,  A. J. W. Thom,  A. Tkatchenko,  T. Tsuchimochi,  N. M. Tubman,  
 L. Vogt,  M. L. Vidal,  O. Vydrov,  M. A. Watson,  J. Wenzel,  
 M. de Wergifosse,  T. A. Wesolowski,  A. White,  J. Witte,  A. Yamada,  
 Jun Yang,  K. Yao,  S. Yeganeh,  S. R. Yost,  Zhi-Qiang You,  A. Zech,  
 Igor Ying Zhang,  Xing Zhang,  Yan Zhao,  Ying Zhu,  B. R. Brooks,  
 G. K. L. Chan,  C. J. Cramer,  M. S. Gordon,  W. J. Hehre,  A. Klamt,  
 M. W. Schmidt,  C. D. Sherrill,  D. G. Truhlar,  A. Aspuru-Guzik,  R. Baer,  
 A. T. Bell,  N. A. Besley,  Jeng-Da Chai,  A. E. DePrince, III,  
 R. A. DiStasio Jr.,  A. Dreuw,  B. D. Dunietz,  T. R. Furlani,  
 Chao-Ping Hsu,  Yousung Jung,  Jing Kong,  D. S. Lambrecht,  WanZhen Liang,  
 C. Ochsenfeld,  V. A. Rassolov,  L. V. Slipchenko,  J. E. Subotnik,  
 T. Van Voorhis,  J. M. Herbert,  A. I. Krylov,  P. M. W. Gill,  M. Head-Gordon

 Contributors to earlier versions of Q-Chem not listed above: 
 R. D. Adamson,  B. Austin,  J. Baker,  G. J. O. Beran,  K. Brandhorst,  
 S. T. Brown,  E. F. C. Byrd,  A. K. Chakraborty,  C.-L. Cheng,  
 Siu Hung Chien,  D. M. Chipman,  D. L. Crittenden,  H. Dachsel,  
 R. J. Doerksen,  A. D. Dutoi,  L. Fusti-Molnar,  W. A. Goddard III,  
 A. Golubeva-Zadorozhnaya,  S. R. Gwaltney,  G. Hawkins,  A. Heyden,  
 S. Hirata,  G. Kedziora,  F. J. Keil,  C. Kelley,  Jihan Kim,  R. A. King,  
 R. Z. Khaliullin,  P. P. Korambath,  W. Kurlancheek,  A. M. Lee,  M. S. Lee,  
 S. V. Levchenko,  Ching Yeh Lin,  D. Liotard,  R. C. Lochan,  I. Lotan,  
 P. E. Maslen,  N. Nair,  D. P. O'Neill,  D. Neuhauser,  E. Neuscamman,  
 C. M. Oana,  R. Olson,  B. Peters,  R. Peverati,  P. A. Pieniazek,  
 Y. M. Rhee,  J. Ritchie,  M. A. Rohrdanz,  E. Rosta,  N. J. Russ,  
 H. F. Schaefer III,  N. E. Schultz,  N. Shenvi,  A. C. Simmonett,  A. Sodt,  
 D. Stuck,  K. S. Thanthiriwatte,  V. Vanovschi,  Tao Wang,  A. Warshel,  
 C. F. Williams,  Q. Wu,  X. Xu,  W. Zhang

 Please cite Q-Chem as follows:
 Y. Shao et al., Mol. Phys. 113, 184-215 (2015)
 DOI: 10.1080/00268976.2014.952696

 Q-Chem 5.1.1 for Intel X86 EM64T Linux

 Parts of Q-Chem use Armadillo 8.300.2 (Tropical Shenanigans).
 http://arma.sourceforge.net/

 Q-Chem begins on Mon Aug 27 17:24:47 2018  

Host: 
0

     Scratch files written to /scratch/taweetham/qchem4554//
Input Ideriv = 2
Curr. Ideriv = -1
Max.  Ideriv = 2

Checking the input file for inconsistencies... 	...done.

--------------------------------------------------------------
User input:
--------------------------------------------------------------
inp/ClBrII.inp
$molecule
0	1
Cl	-2.0	1.0	0.0
Br	2.0	1.0	0.0
I	-2.0	-1.0	0.0
I	2.0	-1.0	0.0
C	-1.0	0.0	0.0
C	1.0	0.0	0.0
$end
$rem
   JOB_TYPE		OPTIMIZATION
   BASIS		6-311++G**
   EXCHANGE		B3LYP
$end

--------------------------------------------------------------
 ----------------------------------------------------------------
             Standard Nuclear Orientation (Angstroms)
    I     Atom           X                Y                Z
 ----------------------------------------------------------------
    1      Cl      2.0774392081     1.5206390836     0.0000000000
    2      Br     -1.9046826279     1.1428750262     0.0000000000
    3      I       2.2663212368    -0.4704218344    -0.0000000000
    4      I      -1.7158005993    -0.8481858918    -0.0000000000
    5      C       1.1763497634     0.4306676102     0.0000000000
    6      C      -0.8147111546     0.2417855816     0.0000000000
 ----------------------------------------------------------------
 Molecular Point Group                 Cs    NOp =  2
 Largest Abelian Subgroup              Cs    NOp =  2
 Nuclear Repulsion Energy =  2028.5381223487 hartrees
 There are       85 alpha and       85 beta electrons
 Requested basis set is 6-311++G(d,p)
 There are 92 shells and 246 basis functions

 Total QAlloc Memory Limit   2000 MB
 Mega-Array Size       188 MB
 MEM_STATIC part       192 MB
 A cutoff of  1.0D-11 yielded   3098 shell pairs
 There are     23990 function pairs (     27178 Cartesian)

 -------------------------------------------------------
 OpenMP Integral Computing Module                       
 Release: version 1.0, May 2013, Q-Chem Inc. Pittsburgh 
 -------------------------------------------------------
 Integral Job Info:
 Integral job number is                      11
 Integral operator is                         1
 short-range coefficients                     0
 long-range coefficients              100000000
 Omega coefficients                           0
 if combine SR and LR in K                    0
 Integral screening is                        0
 Integral computing path is                   2
 max size of driver memory is            800000
 size of driver memory is                593474
 size of scratch memory is             29634545
 max col of scratch BK array               1296
 max len of scratch array in speh3          155
 max len of scratch index in speh4           18
 max int batch size is                      520
 min int batch size is                       52
 fixed nKL is                                45
 max L of basis functions is                  2
 order of int derivative is                   0
 number of shells is                         92
 number of basis is                         262
 number of cartesian basis is               262
 number of contracted shell pairs          3098
 number of primitive shell pairs           6613
 maxK2 (contraction) of shell pair           36
 max number of K2 of shell pair               1
 max number of CS2 of shell pair            455
 max number of PS2 of shell pair            455
 mem total for path MDJ                  556108
 -------------------------------------------------------
 Smallest overlap matrix eigenvalue = 7.33E-05

 Scale SEOQF with 1.000000e-01/1.000000e-01/1.000000e-01

 Standard Electronic Orientation quadrupole field applied
 Nucleus-field energy     =     0.0000000326 hartrees
 Guess from superposition of atomic densities
 Warning:  Energy on first SCF cycle will be non-variational
 SAD guess density has 170.000000 electrons

 -----------------------------------------------------------------------
  General SCF calculation program by
  Eric Jon Sundstrom, Paul Horn, Yuezhi Mao, Dmitri Zuev, Alec White,
  David Stuck, Shaama M.S., Shane Yost, Joonho Lee, David Small,
  Daniel Levine, Susi Lehtola, Hugh Burton, Evgeny Epifanovsky
 -----------------------------------------------------------------------
 Exchange:     0.2000 Hartree-Fock + 0.0800 Slater + 0.7200 B88
 Correlation:  0.1900 VWN1RPA + 0.8100 LYP
 Using SG-1 standard quadrature grid
 using 4 threads for integral computing
 -------------------------------------------------------
 OpenMP Integral computing Module                
 Release: version 2.0, May 2017, Q-Chem Inc. Pleasanton 
 -------------------------------------------------------
 -------------------------------------------------------
 OpenMP BLAS3 based DFT computing Module                
 Release: version 1.0, May 2013, Q-Chem Inc. Pittsburgh 
 -------------------------------------------------------
 A restricted SCF calculation will be
 performed using DIIS
 SCF converges when DIIS error is below 1.0e-08
 ---------------------------------------
  Cycle       Energy         DIIS error
 ---------------------------------------
    1  -16954.9208208654      1.01e-01  
    2  -16946.5786109730      1.20e-02  
    3  -16939.6311358494      2.67e-02  
    4  -16947.5630094015      4.55e-03  
    5  -16947.6467224330      2.65e-03  
    6  -16947.6807768007      1.13e-03  
    7  -16947.6370012697      2.27e-03  
    8  -16947.6839382764      7.87e-04  
    9  -16947.6897678977      2.26e-04  
   10  -16947.6901759757      3.03e-05  
   11  -16947.6901811666      1.22e-05  
   12  -16947.6901824460      2.92e-06  
   13  -16947.6901825079      9.06e-07  
   14  -16947.6901825147      2.71e-07  
   15  -16947.6901825157      1.23e-07  
   16  -16947.6901825162      6.19e-08  
   17  -16947.6901825160      2.48e-08  
   18  -16947.6901825160      1.42e-08  
   19  -16947.6901825160      3.96e-09  Convergence criterion met
 ---------------------------------------
 SCF time:   CPU 148.63s  wall 39.00s 
 SCF   energy in the final basis set =   -16947.6901825160
 Total energy in the final basis set =   -16947.6901825160

 --------------------------------------------------------------
             Orbital Energies (a.u.) and Symmetries
 --------------------------------------------------------------

 Alpha MOs, Restricted
 -- Occupied --                  
*******-1165.88 -482.88 -176.33 -176.32 -165.73 -165.73 -165.73
  1 A'    2 A'    3 A'    4 A'    5 A'    1 A"    6 A'    7 A'                 
-165.72 -165.72 -165.72 -101.61  -62.55  -56.36  -56.36  -56.36
  2 A"    8 A'    9 A'   10 A'   11 A'   12 A'   13 A'    3 A"                 
-35.832 -35.827 -31.322 -31.321 -31.320 -31.318 -31.316 -31.315
 14 A'   15 A'   16 A'    4 A"   17 A'   18 A'    5 A"   19 A'                 
-22.972 -22.972 -22.971 -22.971 -22.971 -22.968 -22.967 -22.967
 20 A'    6 A"   21 A'    7 A"   22 A'   23 A'    8 A"   24 A'                 
-22.966 -22.966 -10.281 -10.263  -9.542  -8.771  -7.306  -7.296
  9 A"   25 A'   26 A'   27 A'   28 A'   29 A'   30 A'   31 A'                 
 -7.294  -6.604  -6.590  -6.586  -6.403  -6.400  -4.821  -4.819
 10 A"   32 A'   33 A'   11 A"   34 A'   35 A'   36 A'   37 A'                 
 -4.800  -4.798  -4.795  -4.795  -2.719  -2.714  -2.709  -2.698
 12 A"   38 A'   39 A'   13 A"   40 A'   41 A'   14 A"   42 A'                 
 -2.698  -2.112  -2.110  -2.087  -2.087  -2.084  -2.081  -2.064
 15 A"   43 A'   44 A'   45 A'   46 A'   16 A"   17 A"   47 A'                 
 -2.064  -2.060  -2.060  -1.162  -1.154  -0.791  -0.760  -0.641
 18 A"   48 A'   19 A"   49 A'   50 A'   51 A'   52 A'   53 A'                 
 -0.601  -0.567  -0.556  -0.550  -0.491  -0.443  -0.426  -0.355
 54 A'   20 A"   55 A'   21 A"   56 A'   57 A'   58 A'   59 A'                 
 -0.315  -0.282  -0.191  -0.183  -0.148
 22 A"   23 A"   24 A"   60 A'   61 A'                                         
 -- Virtual --                   
 -0.126  -0.096  -0.014   0.006   0.015   0.022   0.030   0.033
 25 A"   62 A'   63 A'   64 A'   65 A'   26 A"   66 A'   67 A'                 
  0.060   0.068   0.072   0.081   0.085   0.091   0.100   0.132
 68 A'   27 A"   69 A'   28 A"   70 A'   71 A'   72 A'   29 A"                 
  0.133   0.143   0.153   0.155   0.171   0.188   0.233   0.248
 73 A'   74 A'   75 A'   76 A'   77 A'   78 A'   30 A"   79 A'                 
  0.280   0.284   0.290   0.296   0.310   0.328   0.338   0.360
 80 A'   31 A"   32 A"   81 A'   82 A'   33 A"   83 A'   34 A"                 
  0.361   0.383   0.395   0.406   0.439   0.441   0.465   0.469
 84 A'   85 A'   35 A"   86 A'   36 A"   87 A'   88 A'   37 A"                 
  0.488   0.493   0.524   0.527   0.544   0.553   0.583   0.617
 89 A'   38 A"   39 A"   90 A'   91 A'   92 A'   93 A'   94 A'                 
  0.627   0.649   0.665   0.714   0.720   0.762   0.793   0.819
 95 A'   40 A"   96 A'   41 A"   97 A'   98 A'   99 A'   42 A"                 
  0.823   0.869   0.903   0.966   1.013   1.076   1.111   1.128
100 A'   43 A"  101 A'  102 A'  103 A'  104 A'  105 A'  106 A'                 
  1.185   1.244   1.267   1.306   1.326   1.369   1.382   1.409
107 A'  108 A'   44 A"  109 A'   45 A"   46 A"  110 A'  111 A'                 
  1.442   1.473   1.486   1.488   1.628   1.692   1.711   1.818
112 A'   47 A"  113 A'   48 A"   49 A"  114 A'  115 A'  116 A'                 
  1.887   1.917   2.022   2.036   2.153   2.186   2.290   2.403
117 A'   50 A"  118 A'  119 A'  120 A'   51 A"  121 A'  122 A'                 
  2.615   2.656   2.807   3.024   3.083   3.314   3.926   3.946
 52 A"   53 A"  123 A'  124 A'  125 A'  126 A'   54 A"   55 A"                 
  3.962   4.008   4.009   4.023   4.043   4.051   4.084   4.110
 56 A"  127 A'   57 A"  128 A'  129 A'   58 A"  130 A'   59 A"                 
  4.212   4.282   4.535   4.559   4.608   4.654   4.748   5.977
131 A'  132 A'  133 A'  134 A'  135 A'  136 A'  137 A'   60 A"                 
  6.038   6.065   6.116   6.171   6.248   6.849   7.476   7.595
 61 A"  138 A'  139 A'  140 A'  141 A'  142 A'   62 A"  143 A'                 
  7.755   9.884  23.635  23.709  25.750  26.023  26.604  27.991
144 A'  145 A'  146 A'  147 A'   63 A"  148 A'  149 A'  150 A'                 
 28.107  28.323  28.366  28.400  28.417  28.419  28.467  28.517
151 A'   64 A"   65 A"  152 A'  153 A'  154 A'  155 A'   66 A"                 
 28.527  28.552  28.552  28.562  28.585  28.684  28.751  28.916
 67 A"  156 A'   68 A"  157 A'   69 A"  158 A'  159 A'  160 A'                 
 28.965  48.076 127.878 127.914 127.949 127.965 128.005 128.048
161 A'  162 A'   70 A"   71 A"  163 A'  164 A'  165 A'  166 A'                 
151.788 151.888 215.933 289.702 289.820 290.0231020.9491901.969
167 A'  168 A'  169 A'   72 A"  170 A'  171 A'  172 A'  173 A'                 
*******
174 A'                                                                         

 Beta MOs, Restricted
 -- Occupied --                  
*******-1165.88 -482.88 -176.33 -176.32 -165.73 -165.73 -165.73
  1 A'    2 A'    3 A'    4 A'    5 A'    1 A"    6 A'    7 A'                 
-165.72 -165.72 -165.72 -101.61  -62.55  -56.36  -56.36  -56.36
  2 A"    8 A'    9 A'   10 A'   11 A'   12 A'   13 A'    3 A"                 
-35.832 -35.827 -31.322 -31.321 -31.320 -31.318 -31.316 -31.315
 14 A'   15 A'   16 A'    4 A"   17 A'   18 A'    5 A"   19 A'                 
-22.972 -22.972 -22.971 -22.971 -22.971 -22.968 -22.967 -22.967
 20 A'    6 A"   21 A'    7 A"   22 A'   23 A'    8 A"   24 A'                 
-22.966 -22.966 -10.281 -10.263  -9.542  -8.771  -7.306  -7.296
  9 A"   25 A'   26 A'   27 A'   28 A'   29 A'   30 A'   31 A'                 
 -7.294  -6.604  -6.590  -6.586  -6.403  -6.400  -4.821  -4.819
 10 A"   32 A'   33 A'   11 A"   34 A'   35 A'   36 A'   37 A'                 
 -4.800  -4.798  -4.795  -4.795  -2.719  -2.714  -2.709  -2.698
 12 A"   38 A'   39 A'   13 A"   40 A'   41 A'   14 A"   42 A'                 
 -2.698  -2.112  -2.110  -2.087  -2.087  -2.084  -2.081  -2.064
 15 A"   43 A'   44 A'   45 A'   46 A'   16 A"   17 A"   47 A'                 
 -2.064  -2.060  -2.060  -1.162  -1.154  -0.791  -0.760  -0.641
 18 A"   48 A'   19 A"   49 A'   50 A'   51 A'   52 A'   53 A'                 
 -0.601  -0.567  -0.556  -0.550  -0.491  -0.443  -0.426  -0.355
 54 A'   20 A"   55 A'   21 A"   56 A'   57 A'   58 A'   59 A'                 
 -0.315  -0.282  -0.191  -0.183  -0.148
 22 A"   23 A"   24 A"   60 A'   61 A'                                         
 -- Virtual --                   
 -0.126  -0.096  -0.014   0.006   0.015   0.022   0.030   0.033
 25 A"   62 A'   63 A'   64 A'   65 A'   26 A"   66 A'   67 A'                 
  0.060   0.068   0.072   0.081   0.085   0.091   0.100   0.132
 68 A'   27 A"   69 A'   28 A"   70 A'   71 A'   72 A'   29 A"                 
  0.133   0.143   0.153   0.155   0.171   0.188   0.233   0.248
 73 A'   74 A'   75 A'   76 A'   77 A'   78 A'   30 A"   79 A'                 
  0.280   0.284   0.290   0.296   0.310   0.328   0.338   0.360
 80 A'   31 A"   32 A"   81 A'   82 A'   33 A"   83 A'   34 A"                 
  0.361   0.383   0.395   0.406   0.439   0.441   0.465   0.469
 84 A'   85 A'   35 A"   86 A'   36 A"   87 A'   88 A'   37 A"                 
  0.488   0.493   0.524   0.527   0.544   0.553   0.583   0.617
 89 A'   38 A"   39 A"   90 A'   91 A'   92 A'   93 A'   94 A'                 
  0.627   0.649   0.665   0.714   0.720   0.762   0.793   0.819
 95 A'   40 A"   96 A'   41 A"   97 A'   98 A'   99 A'   42 A"                 
  0.823   0.869   0.903   0.966   1.013   1.076   1.111   1.128
100 A'   43 A"  101 A'  102 A'  103 A'  104 A'  105 A'  106 A'                 
  1.185   1.244   1.267   1.306   1.326   1.369   1.382   1.409
107 A'  108 A'   44 A"  109 A'   45 A"   46 A"  110 A'  111 A'                 
  1.442   1.473   1.486   1.488   1.628   1.692   1.711   1.818
112 A'   47 A"  113 A'   48 A"   49 A"  114 A'  115 A'  116 A'                 
  1.887   1.917   2.022   2.036   2.153   2.186   2.290   2.403
117 A'   50 A"  118 A'  119 A'  120 A'   51 A"  121 A'  122 A'                 
  2.615   2.656   2.807   3.024   3.083   3.314   3.926   3.946
 52 A"   53 A"  123 A'  124 A'  125 A'  126 A'   54 A"   55 A"                 
  3.962   4.008   4.009   4.023   4.043   4.051   4.084   4.110
 56 A"  127 A'   57 A"  128 A'  129 A'   58 A"  130 A'   59 A"                 
  4.212   4.282   4.535   4.559   4.608   4.654   4.748   5.977
131 A'  132 A'  133 A'  134 A'  135 A'  136 A'  137 A'   60 A"                 
  6.038   6.065   6.116   6.171   6.248   6.849   7.476   7.595
 61 A"  138 A'  139 A'  140 A'  141 A'  142 A'   62 A"  143 A'                 
  7.755   9.884  23.635  23.709  25.750  26.023  26.604  27.991
144 A'  145 A'  146 A'  147 A'   63 A"  148 A'  149 A'  150 A'                 
 28.107  28.323  28.366  28.400  28.417  28.419  28.467  28.517
151 A'   64 A"   65 A"  152 A'  153 A'  154 A'  155 A'   66 A"                 
 28.527  28.552  28.552  28.562  28.585  28.684  28.751  28.916
 67 A"  156 A'   68 A"  157 A'   69 A"  158 A'  159 A'  160 A'                 
 28.965  48.076 127.878 127.914 127.949 127.965 128.005 128.048
161 A'  162 A'   70 A"   71 A"  163 A'  164 A'  165 A'  166 A'                 
151.788 151.888 215.933 289.702 289.820 290.0231020.9491901.969
167 A'  168 A'  169 A'   72 A"  170 A'  171 A'  172 A'  173 A'                 
*******
174 A'                                                                         
 --------------------------------------------------------------

          Ground-State Mulliken Net Atomic Charges

     Atom                 Charge (a.u.)
  ----------------------------------------
      1 Cl                    0.542116
      2 Br                   -0.043695
      3 I                     0.345671
      4 I                     0.300282
      5 C                    -0.831786
      6 C                    -0.312588
  ----------------------------------------
  Sum of atomic charges =     0.000000

 -----------------------------------------------------------------
                    Cartesian Multipole Moments
 -----------------------------------------------------------------
    Charge (ESU x 10^10)
                 0.0000
    Dipole Moment (Debye)
         X       0.2678      Y       2.2999      Z       0.0000
       Tot       2.3154
    Quadrupole Moments (Debye-Ang)
        XX     -90.2097     XY       1.9844     YY    -105.8525
        XZ      -0.0000     YZ      -0.0000     ZZ     -96.0940
    Octopole Moments (Debye-Ang^2)
       XXX     -25.6472    XXY       5.9890    XYY      -6.3518
       YYY     -14.1025    XXZ       0.0000    XYZ       0.0000
       YYZ       0.0000    XZZ      -7.4838    YZZ      -4.6436
       ZZZ       0.0000
    Hexadecapole Moments (Debye-Ang^3)
      XXXX   -2166.9347   XXXY     -28.1820   XXYY    -464.7090
      XYYY     -21.6217   YYYY    -685.3680   XXXZ      -0.0000
      XXYZ      -0.0000   XYYZ      -0.0000   YYYZ      -0.0000
      XXZZ    -397.9271   XYZZ     -10.2481   YYZZ    -133.2802
      XZZZ      -0.0000   YZZZ      -0.0000   ZZZZ    -123.5075
 -----------------------------------------------------------------
 Calculating analytic gradient of the SCF energy
 Gradient of SCF Energy
            1           2           3           4           5           6
    1  -0.0814676   0.4209799  -0.8784833   0.6191354   1.0648023  -1.1449667
    2  -0.6926960  -0.9606491   1.2076968   1.4732081  -0.5009015  -0.5266583
    3  -0.0000000   0.0000000  -0.0000000  -0.0000000   0.0000000   0.0000000
 Max gradient component =       1.473E+00
 RMS gradient           =       7.205E-01
 Gradient time:  CPU 30.51 s  wall 7.75 s
 Geometry Optimization Parameters
   NAtoms,    NIC,     NZ,  NCons,   NDum,   NFix, NCnnct, MaxDiis
        6      37       0       0       0       0       0       0


** GEOMETRY OPTIMIZATION IN DELOCALIZED INTERNAL COORDINATES **
   Searching for a Minimum

   Optimization Cycle:   1

                       Coordinates (Angstroms)
     ATOM                X               Y               Z
      1  Cl        2.0774392081    1.5206390836    0.0000000000
      2  Br       -1.9046826279    1.1428750262    0.0000000000
      3  I         2.2663212368   -0.4704218344    0.0000000000
      4  I        -1.7158005993   -0.8481858918    0.0000000000
      5  C         1.1763497634    0.4306676102    0.0000000000
      6  C        -0.8147111546    0.2417855816    0.0000000000
   Point Group: cs    Number of degrees of freedom:     9


   Energy is -16947.690182516


 Attempting to Generate Delocalized Internal Coordinates

 ** Taking Steepest Descent Step **
 Calculated Step too Large.  Step scaled by  0.169832
 Step Taken.  Stepsize is  0.300000

                             Maximum     Tolerance    Cnvgd?
         Gradient           1.161475      0.000300      NO
         Displacement       0.197256      0.001200      NO
         Energy change     *********      0.000001      NO


 New Cartesian Coordinates Obtained by Inverse Iteration

 Displacement from previous Coordinates is:  0.226260
 ----------------------------------------------------------------
             Standard Nuclear Orientation (Angstroms)
    I     Atom           X                Y                Z
 ----------------------------------------------------------------
    1      Cl      2.0910504667     1.5415693440     0.0000000000
    2      Br     -1.9347651918     1.1710019498     0.0000000000
    3      I       2.3391628797    -0.4999771736     0.0000000000
    4      I      -1.7754656950    -0.8920941221     0.0000000000
    5      C       1.1732170227     0.4429582619     0.0000000000
    6      C      -0.8082836557     0.2539013154     0.0000000000
 ----------------------------------------------------------------
 Molecular Point Group                 Cs    NOp =  2
 Largest Abelian Subgroup              Cs    NOp =  2
 Nuclear Repulsion Energy =  1966.0362056101 hartrees
 There are       85 alpha and       85 beta electrons
 Applying Cartesian multipole field
    Component          Value
    ---------          -----
     (2,0,0)        1.00000E-11
     (0,2,0)        2.00000E-11
     (0,0,2)       -3.00000E-11
 Nucleus-field energy     =     0.0000000345 hartrees
 Requested basis set is 6-311++G(d,p)
 There are 92 shells and 246 basis functions
 A cutoff of  1.0D-11 yielded   3065 shell pairs
 There are     23772 function pairs (     26926 Cartesian)
 Smallest overlap matrix eigenvalue = 7.31E-05
 Guess MOs from SCF MO coefficient file

 -----------------------------------------------------------------------
  General SCF calculation program by
  Eric Jon Sundstrom, Paul Horn, Yuezhi Mao, Dmitri Zuev, Alec White,
  David Stuck, Shaama M.S., Shane Yost, Joonho Lee, David Small,
  Daniel Levine, Susi Lehtola, Hugh Burton, Evgeny Epifanovsky
 -----------------------------------------------------------------------
 Exchange:     0.2000 Hartree-Fock + 0.0800 Slater + 0.7200 B88
 Correlation:  0.1900 VWN1RPA + 0.8100 LYP
 Using SG-1 standard quadrature grid
 using 4 threads for integral computing
 -------------------------------------------------------
 OpenMP Integral computing Module                
 Release: version 2.0, May 2017, Q-Chem Inc. Pleasanton 
 -------------------------------------------------------
 -------------------------------------------------------
 OpenMP BLAS3 based DFT computing Module                
 Release: version 1.0, May 2013, Q-Chem Inc. Pittsburgh 
 -------------------------------------------------------
 A restricted SCF calculation will be
 performed using DIIS
 SCF converges when DIIS error is below 1.0e-08
 ---------------------------------------
  Cycle       Energy         DIIS error
 ---------------------------------------
    1  -16948.1294828882      1.78e-03  
    2  -16948.1237976826      1.78e-03  
    3  -16948.1355329744      1.05e-03  
    4  -16948.1209138375      1.53e-03  
    5  -16948.1447864232      1.45e-04  
    6  -16948.1449476959      2.51e-05  
    7  -16948.1449507389      1.32e-05  
    8  -16948.1449521363      2.90e-06  
    9  -16948.1449522059      9.97e-07  
   10  -16948.1449522147      4.25e-07  
   11  -16948.1449522181      1.70e-07  
   12  -16948.1449522188      6.86e-08  
   13  -16948.1449522187      2.27e-08  
   14  -16948.1449522185      6.50e-09  Convergence criterion met
 ---------------------------------------
 SCF time:   CPU 105.22s  wall 27.00s 
 SCF   energy in the final basis set =   -16948.1449522185
 Total energy in the final basis set =   -16948.1449522185

 --------------------------------------------------------------
             Orbital Energies (a.u.) and Symmetries
 --------------------------------------------------------------

 Alpha MOs, Restricted
 -- Occupied --                  
*******-1165.88 -482.88 -176.32 -176.32 -165.72 -165.72 -165.72
  1 A'    2 A'    3 A'    4 A'    5 A'    1 A"    6 A'    7 A'                 
-165.72 -165.72 -165.72 -101.61  -62.54  -56.36  -56.36  -56.36
  2 A"    8 A'    9 A'   10 A'   11 A'   12 A'   13 A'    3 A"                 
-35.825 -35.822 -31.315 -31.314 -31.313 -31.312 -31.311 -31.309
 14 A'   15 A'   16 A'    4 A"   17 A'   18 A'    5 A"   19 A'                 
-22.966 -22.966 -22.965 -22.964 -22.964 -22.963 -22.962 -22.962
 20 A'    6 A"   21 A'    7 A"   22 A'   23 A'    8 A"   24 A'                 
-22.961 -22.961 -10.276 -10.260  -9.538  -8.764  -7.301  -7.292
  9 A"   25 A'   26 A'   27 A'   28 A'   29 A'   30 A'   31 A'                 
 -7.290  -6.596  -6.584  -6.581  -6.390  -6.388  -4.806  -4.805
 10 A"   32 A'   33 A'   11 A"   34 A'   35 A'   36 A'   37 A'                 
 -4.788  -4.787  -4.785  -4.785  -2.711  -2.706  -2.702  -2.693
 12 A"   38 A'   13 A"   39 A'   40 A'   41 A'   14 A"   42 A'                 
 -2.693  -2.090  -2.089  -2.072  -2.071  -2.070  -2.068  -2.053
 15 A"   43 A'   44 A'   45 A'   46 A'   16 A"   17 A"   47 A'                 
 -2.052  -2.050  -2.050  -1.135  -1.120  -0.781  -0.752  -0.635
 18 A"   48 A'   19 A"   49 A'   50 A'   51 A'   52 A'   53 A'                 
 -0.595  -0.543  -0.542  -0.525  -0.477  -0.445  -0.429  -0.357
 54 A'   20 A"   55 A'   21 A"   56 A'   57 A'   58 A'   59 A'                 
 -0.308  -0.281  -0.193  -0.189  -0.159
 22 A"   23 A"   24 A"   60 A'   61 A'                                         
 -- Virtual --                   
 -0.124  -0.090  -0.014   0.005   0.017   0.026   0.030   0.031
 25 A"   62 A'   63 A'   64 A'   65 A'   26 A"   66 A'   67 A'                 
  0.059   0.067   0.070   0.084   0.085   0.088   0.100   0.134
 68 A'   69 A'   27 A"   28 A"   70 A'   71 A'   72 A'   73 A'                 
  0.135   0.140   0.150   0.156   0.169   0.186   0.229   0.240
 29 A"   74 A'   75 A'   76 A'   77 A'   78 A'   30 A"   79 A'                 
  0.274   0.278   0.289   0.296   0.319   0.338   0.340   0.361
 80 A'   31 A"   81 A'   32 A"   82 A'   33 A"   83 A'   84 A'                 
  0.362   0.380   0.400   0.410   0.433   0.433   0.457   0.469
 34 A"   85 A'   35 A"   86 A'   87 A'   36 A"   88 A'   37 A"                 
  0.486   0.493   0.518   0.534   0.536   0.542   0.570   0.602
 89 A'   38 A"   90 A'   91 A'   39 A"   92 A'   93 A'   94 A'                 
  0.623   0.645   0.666   0.699   0.722   0.766   0.786   0.815
 95 A'   40 A"   96 A'   41 A"   97 A'   98 A'   99 A'   42 A"                 
  0.827   0.860   0.878   0.942   0.998   1.076   1.098   1.114
100 A'   43 A"  101 A'  102 A'  103 A'  104 A'  105 A'  106 A'                 
  1.157   1.236   1.279   1.300   1.334   1.357   1.377   1.418
107 A'  108 A'   44 A"  109 A'   45 A"   46 A"  110 A'  111 A'                 
  1.438   1.465   1.485   1.487   1.637   1.683   1.690   1.823
112 A'   47 A"  113 A'   48 A"   49 A"  114 A'  115 A'  116 A'                 
  1.905   1.926   2.020   2.034   2.149   2.191   2.284   2.405
117 A'   50 A"  118 A'  119 A'  120 A'   51 A"  121 A'  122 A'                 
  2.621   2.667   2.792   2.960   3.019   3.317   3.918   3.953
 52 A"   53 A"  123 A'  124 A'  125 A'  126 A'   54 A"   55 A"                 
  3.967   4.002   4.017   4.033   4.045   4.070   4.092   4.092
 56 A"   57 A"  127 A'  128 A'  129 A'   58 A"  130 A'   59 A"                 
  4.195   4.242   4.469   4.506   4.533   4.623   4.648   5.979
131 A'  132 A'  133 A'  134 A'  135 A'  136 A'  137 A'   60 A"                 
  6.035   6.079   6.115   6.166   6.247   6.822   7.481   7.588
 61 A"  138 A'  139 A'  140 A'  141 A'  142 A'   62 A"  143 A'                 
  7.730   9.863  23.554  23.604  25.754  26.013  26.529  27.973
144 A'  145 A'  146 A'  147 A'   63 A"  148 A'  149 A'  150 A'                 
 28.068  28.326  28.367  28.399  28.412  28.420  28.456  28.523
151 A'   64 A"   65 A"  152 A'  153 A'  154 A'  155 A'   66 A"                 
 28.531  28.550  28.557  28.564  28.578  28.663  28.722  28.854
 67 A"   68 A"  156 A'  157 A'   69 A"  158 A'  159 A'  160 A'                 
 28.906  48.057 127.879 127.911 127.945 127.962 128.003 128.048
161 A'  162 A'   70 A"   71 A"  163 A'  164 A'  165 A'  166 A'                 
151.767 151.849 215.905 289.704 289.813 289.9931020.9191901.944
167 A'  168 A'  169 A'   72 A"  170 A'  171 A'  172 A'  173 A'                 
*******
174 A'                                                                         

 Beta MOs, Restricted
 -- Occupied --                  
*******-1165.88 -482.88 -176.32 -176.32 -165.72 -165.72 -165.72
  1 A'    2 A'    3 A'    4 A'    5 A'    1 A"    6 A'    7 A'                 
-165.72 -165.72 -165.72 -101.61  -62.54  -56.36  -56.36  -56.36
  2 A"    8 A'    9 A'   10 A'   11 A'   12 A'   13 A'    3 A"                 
-35.825 -35.822 -31.315 -31.314 -31.313 -31.312 -31.311 -31.309
 14 A'   15 A'   16 A'    4 A"   17 A'   18 A'    5 A"   19 A'                 
-22.966 -22.966 -22.965 -22.964 -22.964 -22.963 -22.962 -22.962
 20 A'    6 A"   21 A'    7 A"   22 A'   23 A'    8 A"   24 A'                 
-22.961 -22.961 -10.276 -10.260  -9.538  -8.764  -7.301  -7.292
  9 A"   25 A'   26 A'   27 A'   28 A'   29 A'   30 A'   31 A'                 
 -7.290  -6.596  -6.584  -6.581  -6.390  -6.388  -4.806  -4.805
 10 A"   32 A'   33 A'   11 A"   34 A'   35 A'   36 A'   37 A'                 
 -4.788  -4.787  -4.785  -4.785  -2.711  -2.706  -2.702  -2.693
 12 A"   38 A'   13 A"   39 A'   40 A'   41 A'   14 A"   42 A'                 
 -2.693  -2.090  -2.089  -2.072  -2.071  -2.070  -2.068  -2.053
 15 A"   43 A'   44 A'   45 A'   46 A'   16 A"   17 A"   47 A'                 
 -2.052  -2.050  -2.050  -1.135  -1.120  -0.781  -0.752  -0.635
 18 A"   48 A'   19 A"   49 A'   50 A'   51 A'   52 A'   53 A'                 
 -0.595  -0.543  -0.542  -0.525  -0.477  -0.445  -0.429  -0.357
 54 A'   20 A"   55 A'   21 A"   56 A'   57 A'   58 A'   59 A'                 
 -0.308  -0.281  -0.193  -0.189  -0.159
 22 A"   23 A"   24 A"   60 A'   61 A'                                         
 -- Virtual --                   
 -0.124  -0.090  -0.014   0.005   0.017   0.026   0.030   0.031
 25 A"   62 A'   63 A'   64 A'   65 A'   26 A"   66 A'   67 A'                 
  0.059   0.067   0.070   0.084   0.085   0.088   0.100   0.134
 68 A'   69 A'   27 A"   28 A"   70 A'   71 A'   72 A'   73 A'                 
  0.135   0.140   0.150   0.156   0.169   0.186   0.229   0.240
 29 A"   74 A'   75 A'   76 A'   77 A'   78 A'   30 A"   79 A'                 
  0.274   0.278   0.289   0.296   0.319   0.338   0.340   0.361
 80 A'   31 A"   81 A'   32 A"   82 A'   33 A"   83 A'   84 A'                 
  0.362   0.380   0.400   0.410   0.433   0.433   0.457   0.469
 34 A"   85 A'   35 A"   86 A'   87 A'   36 A"   88 A'   37 A"                 
  0.486   0.493   0.518   0.534   0.536   0.542   0.570   0.602
 89 A'   38 A"   90 A'   91 A'   39 A"   92 A'   93 A'   94 A'                 
  0.623   0.645   0.666   0.699   0.722   0.766   0.786   0.815
 95 A'   40 A"   96 A'   41 A"   97 A'   98 A'   99 A'   42 A"                 
  0.827   0.860   0.878   0.942   0.998   1.076   1.098   1.114
100 A'   43 A"  101 A'  102 A'  103 A'  104 A'  105 A'  106 A'                 
  1.157   1.236   1.279   1.300   1.334   1.357   1.377   1.418
107 A'  108 A'   44 A"  109 A'   45 A"   46 A"  110 A'  111 A'                 
  1.438   1.465   1.485   1.487   1.637   1.683   1.690   1.823
112 A'   47 A"  113 A'   48 A"   49 A"  114 A'  115 A'  116 A'                 
  1.905   1.926   2.020   2.034   2.149   2.191   2.284   2.405
117 A'   50 A"  118 A'  119 A'  120 A'   51 A"  121 A'  122 A'                 
  2.621   2.667   2.792   2.960   3.019   3.317   3.918   3.953
 52 A"   53 A"  123 A'  124 A'  125 A'  126 A'   54 A"   55 A"                 
  3.967   4.002   4.017   4.033   4.045   4.070   4.092   4.092
 56 A"   57 A"  127 A'  128 A'  129 A'   58 A"  130 A'   59 A"                 
  4.195   4.242   4.469   4.506   4.533   4.623   4.648   5.979
131 A'  132 A'  133 A'  134 A'  135 A'  136 A'  137 A'   60 A"                 
  6.035   6.079   6.115   6.166   6.247   6.822   7.481   7.588
 61 A"  138 A'  139 A'  140 A'  141 A'  142 A'   62 A"  143 A'                 
  7.730   9.863  23.554  23.604  25.754  26.013  26.529  27.973
144 A'  145 A'  146 A'  147 A'   63 A"  148 A'  149 A'  150 A'                 
 28.068  28.326  28.367  28.399  28.412  28.420  28.456  28.523
151 A'   64 A"   65 A"  152 A'  153 A'  154 A'  155 A'   66 A"                 
 28.531  28.550  28.557  28.564  28.578  28.663  28.722  28.854
 67 A"   68 A"  156 A'  157 A'   69 A"  158 A'  159 A'  160 A'                 
 28.906  48.057 127.879 127.911 127.945 127.962 128.003 128.048
161 A'  162 A'   70 A"   71 A"  163 A'  164 A'  165 A'  166 A'                 
151.767 151.849 215.905 289.704 289.813 289.9931020.9191901.944
167 A'  168 A'  169 A'   72 A"  170 A'  171 A'  172 A'  173 A'                 
*******
174 A'                                                                         
 --------------------------------------------------------------

          Ground-State Mulliken Net Atomic Charges

     Atom                 Charge (a.u.)
  ----------------------------------------
      1 Cl                    0.532338
      2 Br                   -0.037675
      3 I                     0.254977
      4 I                     0.227455
      5 C                    -0.727591
      6 C                    -0.249503
  ----------------------------------------
  Sum of atomic charges =     0.000000

 -----------------------------------------------------------------
                    Cartesian Multipole Moments
 -----------------------------------------------------------------
    Charge (ESU x 10^10)
                 0.0000
    Dipole Moment (Debye)
         X       0.0960      Y       2.1969      Z      -0.0000
       Tot       2.1990
    Quadrupole Moments (Debye-Ang)
        XX     -89.9042     XY       1.9039     YY    -104.9893
        XZ       0.0000     YZ       0.0000     ZZ     -96.7068
    Octopole Moments (Debye-Ang^2)
       XXX     -26.3725    XXY       5.9405    XYY      -6.8487
       YYY     -10.6608    XXZ      -0.0000    XYZ      -0.0000
       YYZ      -0.0000    XZZ      -8.0287    YZZ      -3.4094
       ZZZ      -0.0000
    Hexadecapole Moments (Debye-Ang^3)
      XXXX   -2263.3011   XXXY     -30.1511   XXYY    -483.4163
      XYYY     -20.9355   YYYY    -708.0168   XXXZ       0.0000
      XXYZ       0.0000   XYYZ       0.0000   YYYZ       0.0000
      XXZZ    -416.5595   XYZZ     -10.3222   YYZZ    -137.2977
      XZZZ       0.0000   YZZZ       0.0000   ZZZZ    -124.4236
 -----------------------------------------------------------------
 Calculating analytic gradient of the SCF energy
 Gradient of SCF Energy
            1           2           3           4           5           6
    1  -0.0671965   0.3362654  -0.6069844   0.4174585   0.7870288  -0.8665718
    2  -0.6054468  -0.7950236   0.8982838   1.0863780  -0.2786814  -0.3055100
    3  -0.0000000  -0.0000000   0.0000000  -0.0000000   0.0000000   0.0000000
 Max gradient component =       1.086E+00
 RMS gradient           =       5.368E-01
 Gradient time:  CPU 29.29 s  wall 7.46 s
 Geometry Optimization Parameters
   NAtoms,    NIC,     NZ,  NCons,   NDum,   NFix, NCnnct, MaxDiis
        6      37       0       0       0       0       0       0


** GEOMETRY OPTIMIZATION IN DELOCALIZED INTERNAL COORDINATES **
   Searching for a Minimum

   Optimization Cycle:   2

                       Coordinates (Angstroms)
     ATOM                X               Y               Z
      1  Cl        2.0910504667    1.5415693440    0.0000000000
      2  Br       -1.9347651918    1.1710019498    0.0000000000
      3  I         2.3391628797   -0.4999771736    0.0000000000
      4  I        -1.7754656950   -0.8920941221    0.0000000000
      5  C         1.1732170227    0.4429582619    0.0000000000
      6  C        -0.8082836557    0.2539013154    0.0000000000
   Point Group: cs    Number of degrees of freedom:     9


   Energy is -16948.144952219

 Hessian Updated using BFGS Update

 ** Taking Steepest Descent Step **
 Calculated Step too Large.  Step scaled by  0.232062
 Step Taken.  Stepsize is  0.300000

                             Maximum     Tolerance    Cnvgd?
         Gradient           0.871248      0.000300      NO
         Displacement       0.202183      0.001200      NO
         Energy change     -0.454770      0.000001      NO


 New Cartesian Coordinates Obtained by Inverse Iteration

 Displacement from previous Coordinates is:  0.213347
 ----------------------------------------------------------------
             Standard Nuclear Orientation (Angstroms)
    I     Atom           X                Y                Z
 ----------------------------------------------------------------
    1      Cl      2.1036935035     1.5664393911     0.0000000000
    2      Br     -1.9644174297     1.2030848128     0.0000000000
    3      I       2.4039602578    -0.5308452517     0.0000000000
    4      I      -1.8274845056    -0.9360754477     0.0000000000
    5      C       1.1683282867     0.4518254380     0.0000000000
    6      C      -0.7991642863     0.2629306329     0.0000000000
 ----------------------------------------------------------------
 Molecular Point Group                 Cs    NOp =  2
 Largest Abelian Subgroup              Cs    NOp =  2
 Nuclear Repulsion Energy =  1908.4349284416 hartrees
 There are       85 alpha and       85 beta electrons
 Applying Cartesian multipole field
    Component          Value
    ---------          -----
     (2,0,0)        1.00000E-11
     (0,2,0)        2.00000E-11
     (0,0,2)       -3.00000E-11
 Nucleus-field energy     =     0.0000000363 hartrees
 Requested basis set is 6-311++G(d,p)
 There are 92 shells and 246 basis functions
 A cutoff of  1.0D-11 yielded   3035 shell pairs
 There are     23516 function pairs (     26630 Cartesian)
 Smallest overlap matrix eigenvalue = 7.32E-05
 Guess MOs from SCF MO coefficient file

 -----------------------------------------------------------------------
  General SCF calculation program by
  Eric Jon Sundstrom, Paul Horn, Yuezhi Mao, Dmitri Zuev, Alec White,
  David Stuck, Shaama M.S., Shane Yost, Joonho Lee, David Small,
  Daniel Levine, Susi Lehtola, Hugh Burton, Evgeny Epifanovsky
 -----------------------------------------------------------------------
 Exchange:     0.2000 Hartree-Fock + 0.0800 Slater + 0.7200 B88
 Correlation:  0.1900 VWN1RPA + 0.8100 LYP
 Using SG-1 standard quadrature grid
 using 4 threads for integral computing
 -------------------------------------------------------
 OpenMP Integral computing Module                
 Release: version 2.0, May 2017, Q-Chem Inc. Pleasanton 
 -------------------------------------------------------
 -------------------------------------------------------
 OpenMP BLAS3 based DFT computing Module                
 Release: version 1.0, May 2013, Q-Chem Inc. Pittsburgh 
 -------------------------------------------------------
 A restricted SCF calculation will be
 performed using DIIS
 SCF converges when DIIS error is below 1.0e-08
 ---------------------------------------
  Cycle       Energy         DIIS error
 ---------------------------------------
    1  -16948.4674905065      1.46e-03  
    2  -16948.4639761787      1.49e-03  
    3  -16948.4727996580      8.66e-04  
    4  -16948.4653648188      1.18e-03  
    5  -16948.4790983404      1.25e-04  
    6  -16948.4792214110      1.95e-05  
    7  -16948.4792235515      9.90e-06  
    8  -16948.4792242707      1.53e-06  
    9  -16948.4792242907      8.20e-07  
   10  -16948.4792242943      2.71e-07  
   11  -16948.4792242957      9.47e-08  
   12  -16948.4792242960      3.72e-08  
   13  -16948.4792242960      9.65e-09  Convergence criterion met
 ---------------------------------------
 SCF time:   CPU 95.20s  wall 25.00s 
 SCF   energy in the final basis set =   -16948.4792242960
 Total energy in the final basis set =   -16948.4792242960

 --------------------------------------------------------------
             Orbital Energies (a.u.) and Symmetries
 --------------------------------------------------------------

 Alpha MOs, Restricted
 -- Occupied --                  
*******-1165.88 -482.88 -176.32 -176.32 -165.72 -165.72 -165.72
  1 A'    2 A'    3 A'    4 A'    5 A'    6 A'    1 A"    7 A'                 
-165.72 -165.72 -165.72 -101.60  -62.54  -56.36  -56.35  -56.35
  8 A'    2 A"    9 A'   10 A'   11 A'   12 A'   13 A'    3 A"                 
-35.821 -35.819 -31.312 -31.310 -31.310 -31.309 -31.308 -31.307
 14 A'   15 A'   16 A'    4 A"   17 A'   18 A'    5 A"   19 A'                 
-22.963 -22.962 -22.961 -22.960 -22.960 -22.960 -22.960 -22.959
 20 A'    6 A"   21 A'   22 A'    7 A"   23 A'    8 A"   24 A'                 
-22.958 -22.958 -10.278 -10.264  -9.533  -8.757  -7.296  -7.287
  9 A"   25 A'   26 A'   27 A'   28 A'   29 A'   30 A'   31 A'                 
 -7.286  -6.588  -6.577  -6.574  -6.382  -6.381  -4.797  -4.796
 10 A"   32 A'   33 A'   11 A"   34 A'   35 A'   36 A'   37 A'                 
 -4.781  -4.779  -4.779  -4.778  -2.702  -2.698  -2.695  -2.686
 12 A"   38 A'   13 A"   39 A'   40 A'   41 A'   14 A"   42 A'                 
 -2.686  -2.076  -2.075  -2.062  -2.061  -2.060  -2.059  -2.045
 15 A"   43 A'   44 A'   45 A'   46 A'   16 A"   17 A"   47 A'                 
 -2.045  -2.044  -2.043  -1.106  -1.084  -0.770  -0.744  -0.629
 18 A"   48 A'   19 A"   49 A'   50 A'   51 A'   52 A'   53 A'                 
 -0.588  -0.529  -0.521  -0.500  -0.464  -0.446  -0.428  -0.358
 54 A'   55 A'   20 A"   21 A"   56 A'   57 A'   58 A'   59 A'                 
 -0.303  -0.280  -0.196  -0.196  -0.170
 22 A"   23 A"   24 A"   60 A'   61 A'                                         
 -- Virtual --                   
 -0.121  -0.086  -0.014   0.004   0.019   0.028   0.030   0.031
 25 A"   62 A'   63 A'   64 A'   65 A'   66 A'   26 A"   67 A'                 
  0.057   0.062   0.071   0.084   0.086   0.087   0.099   0.132
 68 A'   69 A'   27 A"   70 A'   28 A"   71 A'   72 A'   73 A'                 
  0.136   0.138   0.149   0.157   0.168   0.187   0.226   0.234
 74 A'   29 A"   75 A'   76 A'   77 A'   78 A'   30 A"   79 A'                 
  0.267   0.271   0.282   0.304   0.327   0.341   0.347   0.363
 80 A'   31 A"   81 A'   32 A"   82 A'   83 A'   33 A"   84 A'                 
  0.367   0.379   0.407   0.410   0.423   0.427   0.450   0.463
 34 A"   85 A'   35 A"   86 A'   87 A'   36 A"   88 A'   37 A"                 
  0.483   0.499   0.513   0.526   0.533   0.542   0.557   0.586
 89 A'   38 A"   90 A'   91 A'   92 A'   39 A"   93 A'   94 A'                 
  0.619   0.642   0.667   0.683   0.727   0.764   0.783   0.812
 95 A'   40 A"   96 A'   41 A"   97 A'   98 A'   99 A'   42 A"                 
  0.828   0.850   0.853   0.916   0.977   1.068   1.088   1.098
100 A'  101 A'   43 A"  102 A'  103 A'  104 A'  105 A'  106 A'                 
  1.130   1.229   1.287   1.295   1.339   1.346   1.376   1.426
107 A'  108 A'   44 A"  109 A'   45 A"   46 A"  110 A'  111 A'                 
  1.439   1.460   1.482   1.487   1.638   1.666   1.675   1.827
112 A'   47 A"   48 A"  113 A'   49 A"  114 A'  115 A'  116 A'                 
  1.924   1.936   2.020   2.033   2.142   2.198   2.278   2.412
117 A'   50 A"  118 A'  119 A'  120 A'   51 A"  121 A'  122 A'                 
  2.624   2.677   2.771   2.917   2.982   3.322   3.910   3.957
 52 A"   53 A"  123 A'  124 A'  125 A'  126 A'   54 A"   55 A"                 
  3.972   4.001   4.020   4.033   4.045   4.081   4.086   4.117
 56 A"   57 A"  127 A'  128 A'  129 A'   58 A"   59 A"  130 A'                 
  4.182   4.211   4.387   4.417   4.490   4.549   4.630   5.979
131 A'  132 A'  133 A'  134 A'  135 A'  136 A'  137 A'   60 A"                 
  6.030   6.084   6.112   6.160   6.245   6.796   7.489   7.584
 61 A"  138 A'  139 A'  140 A'  141 A'  142 A'   62 A"  143 A'                 
  7.707   9.843  23.492  23.523  25.760  25.998  26.457  27.961
144 A'  145 A'  146 A'  147 A'   63 A"  148 A'  149 A'  150 A'                 
 28.036  28.327  28.365  28.397  28.412  28.423  28.453  28.526
151 A'   64 A"   65 A"  152 A'  153 A'  154 A'  155 A'   66 A"                 
 28.533  28.551  28.559  28.563  28.574  28.646  28.696  28.798
 67 A"   68 A"  156 A'  157 A'   69 A"  158 A'  159 A'  160 A'                 
 28.852  48.039 127.878 127.907 127.940 127.958 127.996 128.043
161 A'  162 A'   70 A"   71 A"  163 A'  164 A'  165 A'  166 A'                 
151.751 151.817 215.877 289.708 289.806 289.9631020.8911901.925
167 A'  168 A'  169 A'   72 A"  170 A'  171 A'  172 A'  173 A'                 
*******
174 A'                                                                         

 Beta MOs, Restricted
 -- Occupied --                  
*******-1165.88 -482.88 -176.32 -176.32 -165.72 -165.72 -165.72
  1 A'    2 A'    3 A'    4 A'    5 A'    6 A'    1 A"    7 A'                 
-165.72 -165.72 -165.72 -101.60  -62.54  -56.36  -56.35  -56.35
  8 A'    2 A"    9 A'   10 A'   11 A'   12 A'   13 A'    3 A"                 
-35.821 -35.819 -31.312 -31.310 -31.310 -31.309 -31.308 -31.307
 14 A'   15 A'   16 A'    4 A"   17 A'   18 A'    5 A"   19 A'                 
-22.963 -22.962 -22.961 -22.960 -22.960 -22.960 -22.960 -22.959
 20 A'    6 A"   21 A'   22 A'    7 A"   23 A'    8 A"   24 A'                 
-22.958 -22.958 -10.278 -10.264  -9.533  -8.757  -7.296  -7.287
  9 A"   25 A'   26 A'   27 A'   28 A'   29 A'   30 A'   31 A'                 
 -7.286  -6.588  -6.577  -6.574  -6.382  -6.381  -4.797  -4.796
 10 A"   32 A'   33 A'   11 A"   34 A'   35 A'   36 A'   37 A'                 
 -4.781  -4.779  -4.779  -4.778  -2.702  -2.698  -2.695  -2.686
 12 A"   38 A'   13 A"   39 A'   40 A'   41 A'   14 A"   42 A'                 
 -2.686  -2.076  -2.075  -2.062  -2.061  -2.060  -2.059  -2.045
 15 A"   43 A'   44 A'   45 A'   46 A'   16 A"   17 A"   47 A'                 
 -2.045  -2.044  -2.043  -1.106  -1.084  -0.770  -0.744  -0.629
 18 A"   48 A'   19 A"   49 A'   50 A'   51 A'   52 A'   53 A'                 
 -0.588  -0.529  -0.521  -0.500  -0.464  -0.446  -0.428  -0.358
 54 A'   55 A'   20 A"   21 A"   56 A'   57 A'   58 A'   59 A'                 
 -0.303  -0.280  -0.196  -0.196  -0.170
 22 A"   23 A"   24 A"   60 A'   61 A'                                         
 -- Virtual --                   
 -0.121  -0.086  -0.014   0.004   0.019   0.028   0.030   0.031
 25 A"   62 A'   63 A'   64 A'   65 A'   66 A'   26 A"   67 A'                 
  0.057   0.062   0.071   0.084   0.086   0.087   0.099   0.132
 68 A'   69 A'   27 A"   70 A'   28 A"   71 A'   72 A'   73 A'                 
  0.136   0.138   0.149   0.157   0.168   0.187   0.226   0.234
 74 A'   29 A"   75 A'   76 A'   77 A'   78 A'   30 A"   79 A'                 
  0.267   0.271   0.282   0.304   0.327   0.341   0.347   0.363
 80 A'   31 A"   81 A'   32 A"   82 A'   83 A'   33 A"   84 A'                 
  0.367   0.379   0.407   0.410   0.423   0.427   0.450   0.463
 34 A"   85 A'   35 A"   86 A'   87 A'   36 A"   88 A'   37 A"                 
  0.483   0.499   0.513   0.526   0.533   0.542   0.557   0.586
 89 A'   38 A"   90 A'   91 A'   92 A'   39 A"   93 A'   94 A'                 
  0.619   0.642   0.667   0.683   0.727   0.764   0.783   0.812
 95 A'   40 A"   96 A'   41 A"   97 A'   98 A'   99 A'   42 A"                 
  0.828   0.850   0.853   0.916   0.977   1.068   1.088   1.098
100 A'  101 A'   43 A"  102 A'  103 A'  104 A'  105 A'  106 A'                 
  1.130   1.229   1.287   1.295   1.339   1.346   1.376   1.426
107 A'  108 A'   44 A"  109 A'   45 A"   46 A"  110 A'  111 A'                 
  1.439   1.460   1.482   1.487   1.638   1.666   1.675   1.827
112 A'   47 A"   48 A"  113 A'   49 A"  114 A'  115 A'  116 A'                 
  1.924   1.936   2.020   2.033   2.142   2.198   2.278   2.412
117 A'   50 A"  118 A'  119 A'  120 A'   51 A"  121 A'  122 A'                 
  2.624   2.677   2.771   2.917   2.982   3.322   3.910   3.957
 52 A"   53 A"  123 A'  124 A'  125 A'  126 A'   54 A"   55 A"                 
  3.972   4.001   4.020   4.033   4.045   4.081   4.086   4.117
 56 A"   57 A"  127 A'  128 A'  129 A'   58 A"   59 A"  130 A'                 
  4.182   4.211   4.387   4.417   4.490   4.549   4.630   5.979
131 A'  132 A'  133 A'  134 A'  135 A'  136 A'  137 A'   60 A"                 
  6.030   6.084   6.112   6.160   6.245   6.796   7.489   7.584
 61 A"  138 A'  139 A'  140 A'  141 A'  142 A'   62 A"  143 A'                 
  7.707   9.843  23.492  23.523  25.760  25.998  26.457  27.961
144 A'  145 A'  146 A'  147 A'   63 A"  148 A'  149 A'  150 A'                 
 28.036  28.327  28.365  28.397  28.412  28.423  28.453  28.526
151 A'   64 A"   65 A"  152 A'  153 A'  154 A'  155 A'   66 A"                 
 28.533  28.551  28.559  28.563  28.574  28.646  28.696  28.798
 67 A"   68 A"  156 A'  157 A'   69 A"  158 A'  159 A'  160 A'                 
 28.852  48.039 127.878 127.907 127.940 127.958 127.996 128.043
161 A'  162 A'   70 A"   71 A"  163 A'  164 A'  165 A'  166 A'                 
151.751 151.817 215.877 289.708 289.806 289.9631020.8911901.925
167 A'  168 A'  169 A'   72 A"  170 A'  171 A'  172 A'  173 A'                 
*******
174 A'                                                                         
 --------------------------------------------------------------

          Ground-State Mulliken Net Atomic Charges

     Atom                 Charge (a.u.)
  ----------------------------------------
      1 Cl                    0.526612
      2 Br                   -0.038438
      3 I                     0.194131
      4 I                     0.179985
      5 C                    -0.651188
      6 C                    -0.211103
  ----------------------------------------
  Sum of atomic charges =     0.000000

 -----------------------------------------------------------------
                    Cartesian Multipole Moments
 -----------------------------------------------------------------
    Charge (ESU x 10^10)
                 0.0000
    Dipole Moment (Debye)
         X      -0.0211      Y       1.9748      Z      -0.0000
       Tot       1.9749
    Quadrupole Moments (Debye-Ang)
        XX     -89.4730     XY       1.8392     YY    -104.2609
        XZ       0.0000     YZ       0.0000     ZZ     -97.2922
    Octopole Moments (Debye-Ang^2)
       XXX     -26.6303    XXY       5.3867    XYY      -7.3687
       YYY      -7.8548    XXZ      -0.0000    XYZ      -0.0000
       YYZ      -0.0000    XZZ      -8.4614    YZZ      -2.3050
       ZZZ      -0.0000
    Hexadecapole Moments (Debye-Ang^3)
      XXXX   -2347.1503   XXXY     -31.1260   XXYY    -501.1682
      XYYY     -19.6373   YYYY    -734.8644   XXXZ       0.0000
      XXYZ       0.0000   XYYZ       0.0000   YYYZ       0.0000
      XXZZ    -433.6788   XYZZ     -10.1534   YYZZ    -142.0236
      XZZZ       0.0000   YZZZ       0.0000   ZZZZ    -125.3671
 -----------------------------------------------------------------
 Calculating analytic gradient of the SCF energy
 Gradient of SCF Energy
            1           2           3           4           5           6
    1  -0.0502703   0.2595850  -0.4228759   0.2764136   0.5932907  -0.6561431
    2  -0.5187894  -0.6465070   0.6776197   0.8062712  -0.1444596  -0.1741349
    3  -0.0000000  -0.0000000  -0.0000000  -0.0000000   0.0000000   0.0000000
 Max gradient component =       8.063E-01
 RMS gradient           =       4.052E-01
 Gradient time:  CPU 28.05 s  wall 7.13 s
 Geometry Optimization Parameters
   NAtoms,    NIC,     NZ,  NCons,   NDum,   NFix, NCnnct, MaxDiis
        6      37       0       0       0       0       0       0


** GEOMETRY OPTIMIZATION IN DELOCALIZED INTERNAL COORDINATES **
   Searching for a Minimum

   Optimization Cycle:   3

                       Coordinates (Angstroms)
     ATOM                X               Y               Z
      1  Cl        2.1036935035    1.5664393911    0.0000000000
      2  Br       -1.9644174297    1.2030848128    0.0000000000
      3  I         2.4039602578   -0.5308452517    0.0000000000
      4  I        -1.8274845056   -0.9360754477    0.0000000000
      5  C         1.1683282867    0.4518254380    0.0000000000
      6  C        -0.7991642863    0.2629306329    0.0000000000
   Point Group: cs    Number of degrees of freedom:     9


   Energy is -16948.479224296

 Hessian Updated using BFGS Update

 ** Taking Steepest Descent Step **
 Calculated Step too Large.  Step scaled by  0.312430
 Step Taken.  Stepsize is  0.300000

                             Maximum     Tolerance    Cnvgd?
         Gradient           0.657401      0.000300      NO
         Displacement       0.205392      0.001200      NO
         Energy change     -0.334272      0.000001      NO


 New Cartesian Coordinates Obtained by Inverse Iteration

 Displacement from previous Coordinates is:  0.197865
 ----------------------------------------------------------------
             Standard Nuclear Orientation (Angstroms)
    I     Atom           X                Y                Z
 ----------------------------------------------------------------
    1      Cl      2.1128534716     1.5950603197     0.0000000000
    2      Br     -1.9909626205     1.2390280975     0.0000000000
    3      I       2.4590482770    -0.5635037310     0.0000000000
    4      I      -1.8695475140    -0.9798155484     0.0000000000
    5      C       1.1605118553     0.4572329478     0.0000000000
    6      C      -0.7869876429     0.2693574898     0.0000000000
 ----------------------------------------------------------------
 Molecular Point Group                 Cs    NOp =  2
 Largest Abelian Subgroup              Cs    NOp =  2
 Nuclear Repulsion Energy =  1856.3240845809 hartrees
 There are       85 alpha and       85 beta electrons
 Applying Cartesian multipole field
    Component          Value
    ---------          -----
     (2,0,0)        1.00000E-11
     (0,2,0)        2.00000E-11
     (0,0,2)       -3.00000E-11
 Nucleus-field energy     =     0.0000000380 hartrees
 Requested basis set is 6-311++G(d,p)
 There are 92 shells and 246 basis functions
 A cutoff of  1.0D-11 yielded   3016 shell pairs
 There are     23345 function pairs (     26428 Cartesian)
 Smallest overlap matrix eigenvalue = 7.28E-05
 Guess MOs from SCF MO coefficient file

 -----------------------------------------------------------------------
  General SCF calculation program by
  Eric Jon Sundstrom, Paul Horn, Yuezhi Mao, Dmitri Zuev, Alec White,
  David Stuck, Shaama M.S., Shane Yost, Joonho Lee, David Small,
  Daniel Levine, Susi Lehtola, Hugh Burton, Evgeny Epifanovsky
 -----------------------------------------------------------------------
 Exchange:     0.2000 Hartree-Fock + 0.0800 Slater + 0.7200 B88
 Correlation:  0.1900 VWN1RPA + 0.8100 LYP
 Using SG-1 standard quadrature grid
 using 4 threads for integral computing
 -------------------------------------------------------
 OpenMP Integral computing Module                
 Release: version 2.0, May 2017, Q-Chem Inc. Pleasanton 
 -------------------------------------------------------
 -------------------------------------------------------
 OpenMP BLAS3 based DFT computing Module                
 Release: version 1.0, May 2013, Q-Chem Inc. Pittsburgh 
 -------------------------------------------------------
 A restricted SCF calculation will be
 performed using DIIS
 SCF converges when DIIS error is below 1.0e-08
 ---------------------------------------
  Cycle       Energy         DIIS error
 ---------------------------------------
    1  -16948.7219432967      1.22e-03  
    2  -16948.7204472006      1.23e-03  
    3  -16948.7266642786      7.24e-04  
    4  -16948.7236868136      8.70e-04  
    5  -16948.7309813487      1.14e-04  
    6  -16948.7310886485      1.47e-05  
    7  -16948.7310900199      7.24e-06  
    8  -16948.7310903911      1.27e-06  
    9  -16948.7310904058      7.76e-07  
   10  -16948.7310904091      2.03e-07  
   11  -16948.7310904100      6.50e-08  
   12  -16948.7310904099      2.45e-08  
   13  -16948.7310904099      6.46e-09  Convergence criterion met
 ---------------------------------------
 SCF time:   CPU 93.09s  wall 25.00s 
 SCF   energy in the final basis set =   -16948.7310904099
 Total energy in the final basis set =   -16948.7310904099

 --------------------------------------------------------------
             Orbital Energies (a.u.) and Symmetries
 --------------------------------------------------------------

 Alpha MOs, Restricted
 -- Occupied --                  
*******-1165.88 -482.87 -176.32 -176.32 -165.72 -165.72 -165.72
  1 A'    2 A'    3 A'    4 A'    5 A'    6 A'    1 A"    7 A'                 
-165.72 -165.72 -165.72 -101.60  -62.53  -56.35  -56.35  -56.35
  8 A'    2 A"    9 A'   10 A'   11 A'   12 A'   13 A'    3 A"                 
-35.819 -35.818 -31.310 -31.309 -31.307 -31.306 -31.306 -31.305
 14 A'   15 A'   16 A'   17 A'    4 A"   18 A'    5 A"   19 A'                 
-22.961 -22.960 -22.960 -22.959 -22.959 -22.958 -22.958 -22.958
 20 A'    6 A"   21 A'   22 A'    7 A"   23 A'    8 A"   24 A'                 
-22.956 -22.956 -10.283 -10.270  -9.528  -8.750  -7.291  -7.282
  9 A"   25 A'   26 A'   27 A'   28 A'   29 A'   30 A'   31 A'                 
 -7.281  -6.581  -6.570  -6.567  -6.377  -6.376  -4.791  -4.790
 10 A"   32 A'   33 A'   11 A"   34 A'   35 A'   36 A'   37 A'                 
 -4.776  -4.775  -4.774  -4.774  -2.694  -2.690  -2.688  -2.679
 12 A"   13 A"   38 A'   39 A'   40 A'   41 A'   14 A"   42 A'                 
 -2.679  -2.066  -2.065  -2.055  -2.055  -2.054  -2.053  -2.040
 15 A"   43 A'   44 A'   45 A'   46 A'   16 A"   17 A"   47 A'                 
 -2.040  -2.039  -2.039  -1.076  -1.046  -0.761  -0.736  -0.623
 18 A"   19 A"   48 A'   49 A'   50 A'   51 A'   52 A'   53 A'                 
 -0.580  -0.518  -0.501  -0.477  -0.455  -0.443  -0.425  -0.357
 54 A'   55 A'   20 A"   21 A"   56 A'   57 A'   58 A'   59 A'                 
 -0.300  -0.281  -0.204  -0.199  -0.181
 22 A"   23 A"   60 A'   24 A"   61 A'                                         
 -- Virtual --                   
 -0.119  -0.083  -0.015   0.003   0.020   0.025   0.031   0.034
 25 A"   62 A'   63 A'   64 A'   65 A'   66 A'   67 A'   26 A"                 
  0.055   0.057   0.072   0.082   0.087   0.088   0.098   0.129
 68 A'   69 A'   27 A"   70 A'   71 A'   28 A"   72 A'   73 A'                 
  0.130   0.140   0.150   0.156   0.166   0.189   0.224   0.230
 74 A'   29 A"   75 A'   76 A'   77 A'   78 A'   30 A"   79 A'                 
  0.261   0.265   0.275   0.312   0.333   0.342   0.353   0.367
 80 A'   31 A"   81 A'   32 A"   82 A'   83 A'   33 A"   84 A'                 
  0.373   0.380   0.398   0.415   0.422   0.425   0.442   0.456
 34 A"   85 A'   86 A'   35 A"   36 A"   87 A'   88 A'   37 A"                 
  0.481   0.505   0.508   0.516   0.526   0.541   0.543   0.571
 89 A'   38 A"   90 A'   91 A'   92 A'   93 A'   39 A"   94 A'                 
  0.617   0.641   0.667   0.668   0.735   0.758   0.781   0.811
 95 A'   40 A"   41 A"   96 A'   97 A'   98 A'   99 A'   42 A"                 
  0.823   0.825   0.847   0.894   0.953   1.045   1.074   1.080
100 A'  101 A'   43 A"  102 A'  103 A'  104 A'  105 A'  106 A'                 
  1.117   1.222   1.286   1.296   1.338   1.340   1.377   1.433
107 A'  108 A'   44 A"  109 A'   45 A"   46 A"  110 A'  111 A'                 
  1.443   1.455   1.473   1.491   1.635   1.651   1.661   1.823
112 A'   47 A"   48 A"  113 A'   49 A"  114 A'  115 A'  116 A'                 
  1.941   1.947   2.022   2.040   2.130   2.204   2.275   2.421
117 A'   50 A"  118 A'  119 A'  120 A'   51 A"  121 A'  122 A'                 
  2.624   2.685   2.750   2.890   2.959   3.329   3.903   3.959
 52 A"   53 A"  123 A'  124 A'  125 A'  126 A'   54 A"   55 A"                 
  3.976   4.002   4.020   4.028   4.043   4.074   4.098   4.128
 56 A"   57 A"  127 A'  128 A'  129 A'   58 A"   59 A"  130 A'                 
  4.180   4.201   4.316   4.349   4.415   4.525   4.609   5.978
131 A'  132 A'  133 A'  134 A'  135 A'  136 A'  137 A'   60 A"                 
  6.026   6.080   6.107   6.153   6.239   6.773   7.497   7.582
 61 A"  138 A'  139 A'  140 A'  141 A'  142 A'   62 A"  143 A'                 
  7.688   9.823  23.438  23.463  25.767  25.982  26.395  27.949
144 A'  145 A'  146 A'  147 A'   63 A"  148 A'  149 A'  150 A'                 
 28.007  28.326  28.362  28.395  28.415  28.424  28.454  28.528
151 A'   64 A"   65 A"  152 A'  153 A'  154 A'  155 A'   66 A"                 
 28.533  28.551  28.559  28.562  28.572  28.632  28.675  28.753
 67 A"   68 A"  156 A'  157 A'   69 A"  158 A'  159 A'  160 A'                 
 28.807  48.022 127.876 127.904 127.935 127.953 127.988 128.035
161 A'  162 A'   70 A"   71 A"  163 A'  164 A'  165 A'  166 A'                 
151.736 151.790 215.849 289.713 289.800 289.9371020.8651901.909
167 A'  168 A'  169 A'   72 A"  170 A'  171 A'  172 A'  173 A'                 
*******
174 A'                                                                         

 Beta MOs, Restricted
 -- Occupied --                  
*******-1165.88 -482.87 -176.32 -176.32 -165.72 -165.72 -165.72
  1 A'    2 A'    3 A'    4 A'    5 A'    6 A'    1 A"    7 A'                 
-165.72 -165.72 -165.72 -101.60  -62.53  -56.35  -56.35  -56.35
  8 A'    2 A"    9 A'   10 A'   11 A'   12 A'   13 A'    3 A"                 
-35.819 -35.818 -31.310 -31.309 -31.307 -31.306 -31.306 -31.305
 14 A'   15 A'   16 A'   17 A'    4 A"   18 A'    5 A"   19 A'                 
-22.961 -22.960 -22.960 -22.959 -22.959 -22.958 -22.958 -22.958
 20 A'    6 A"   21 A'   22 A'    7 A"   23 A'    8 A"   24 A'                 
-22.956 -22.956 -10.283 -10.270  -9.528  -8.750  -7.291  -7.282
  9 A"   25 A'   26 A'   27 A'   28 A'   29 A'   30 A'   31 A'                 
 -7.281  -6.581  -6.570  -6.567  -6.377  -6.376  -4.791  -4.790
 10 A"   32 A'   33 A'   11 A"   34 A'   35 A'   36 A'   37 A'                 
 -4.776  -4.775  -4.774  -4.774  -2.694  -2.690  -2.688  -2.679
 12 A"   13 A"   38 A'   39 A'   40 A'   41 A'   14 A"   42 A'                 
 -2.679  -2.066  -2.065  -2.055  -2.055  -2.054  -2.053  -2.040
 15 A"   43 A'   44 A'   45 A'   46 A'   16 A"   17 A"   47 A'                 
 -2.040  -2.039  -2.039  -1.076  -1.046  -0.761  -0.736  -0.623
 18 A"   19 A"   48 A'   49 A'   50 A'   51 A'   52 A'   53 A'                 
 -0.580  -0.518  -0.501  -0.477  -0.455  -0.443  -0.425  -0.357
 54 A'   55 A'   20 A"   21 A"   56 A'   57 A'   58 A'   59 A'                 
 -0.300  -0.281  -0.204  -0.199  -0.181
 22 A"   23 A"   60 A'   24 A"   61 A'                                         
 -- Virtual --                   
 -0.119  -0.083  -0.015   0.003   0.020   0.025   0.031   0.034
 25 A"   62 A'   63 A'   64 A'   65 A'   66 A'   67 A'   26 A"                 
  0.055   0.057   0.072   0.082   0.087   0.088   0.098   0.129
 68 A'   69 A'   27 A"   70 A'   71 A'   28 A"   72 A'   73 A'                 
  0.130   0.140   0.150   0.156   0.166   0.189   0.224   0.230
 74 A'   29 A"   75 A'   76 A'   77 A'   78 A'   30 A"   79 A'                 
  0.261   0.265   0.275   0.312   0.333   0.342   0.353   0.367
 80 A'   31 A"   81 A'   32 A"   82 A'   83 A'   33 A"   84 A'                 
  0.373   0.380   0.398   0.415   0.422   0.425   0.442   0.456
 34 A"   85 A'   86 A'   35 A"   36 A"   87 A'   88 A'   37 A"                 
  0.481   0.505   0.508   0.516   0.526   0.541   0.543   0.571
 89 A'   38 A"   90 A'   91 A'   92 A'   93 A'   39 A"   94 A'                 
  0.617   0.641   0.667   0.668   0.735   0.758   0.781   0.811
 95 A'   40 A"   41 A"   96 A'   97 A'   98 A'   99 A'   42 A"                 
  0.823   0.825   0.847   0.894   0.953   1.045   1.074   1.080
100 A'  101 A'   43 A"  102 A'  103 A'  104 A'  105 A'  106 A'                 
  1.117   1.222   1.286   1.296   1.338   1.340   1.377   1.433
107 A'  108 A'   44 A"  109 A'   45 A"   46 A"  110 A'  111 A'                 
  1.443   1.455   1.473   1.491   1.635   1.651   1.661   1.823
112 A'   47 A"   48 A"  113 A'   49 A"  114 A'  115 A'  116 A'                 
  1.941   1.947   2.022   2.040   2.130   2.204   2.275   2.421
117 A'   50 A"  118 A'  119 A'  120 A'   51 A"  121 A'  122 A'                 
  2.624   2.685   2.750   2.890   2.959   3.329   3.903   3.959
 52 A"   53 A"  123 A'  124 A'  125 A'  126 A'   54 A"   55 A"                 
  3.976   4.002   4.020   4.028   4.043   4.074   4.098   4.128
 56 A"   57 A"  127 A'  128 A'  129 A'   58 A"   59 A"  130 A'                 
  4.180   4.201   4.316   4.349   4.415   4.525   4.609   5.978
131 A'  132 A'  133 A'  134 A'  135 A'  136 A'  137 A'   60 A"                 
  6.026   6.080   6.107   6.153   6.239   6.773   7.497   7.582
 61 A"  138 A'  139 A'  140 A'  141 A'  142 A'   62 A"  143 A'                 
  7.688   9.823  23.438  23.463  25.767  25.982  26.395  27.949
144 A'  145 A'  146 A'  147 A'   63 A"  148 A'  149 A'  150 A'                 
 28.007  28.326  28.362  28.395  28.415  28.424  28.454  28.528
151 A'   64 A"   65 A"  152 A'  153 A'  154 A'  155 A'   66 A"                 
 28.533  28.551  28.559  28.562  28.572  28.632  28.675  28.753
 67 A"   68 A"  156 A'  157 A'   69 A"  158 A'  159 A'  160 A'                 
 28.807  48.022 127.876 127.904 127.935 127.953 127.988 128.035
161 A'  162 A'   70 A"   71 A"  163 A'  164 A'  165 A'  166 A'                 
151.736 151.790 215.849 289.713 289.800 289.9371020.8651901.909
167 A'  168 A'  169 A'   72 A"  170 A'  171 A'  172 A'  173 A'                 
*******
174 A'                                                                         
 --------------------------------------------------------------

          Ground-State Mulliken Net Atomic Charges

     Atom                 Charge (a.u.)
  ----------------------------------------
      1 Cl                    0.521854
      2 Br                   -0.044269
      3 I                     0.157794
      4 I                     0.152305
      5 C                    -0.593081
      6 C                    -0.194603
  ----------------------------------------
  Sum of atomic charges =     0.000000

 -----------------------------------------------------------------
                    Cartesian Multipole Moments
 -----------------------------------------------------------------
    Charge (ESU x 10^10)
                 0.0000
    Dipole Moment (Debye)
         X      -0.0950      Y       1.6900      Z       0.0000
       Tot       1.6926
    Quadrupole Moments (Debye-Ang)
        XX     -89.0553     XY       1.7383     YY    -103.5885
        XZ       0.0000     YZ      -0.0000     ZZ     -97.8486
    Octopole Moments (Debye-Ang^2)
       XXX     -26.6004    XXY       4.4937    XYY      -7.9777
       YYY      -5.3907    XXZ       0.0000    XYZ       0.0000
       YYZ       0.0000    XZZ      -8.7931    YZZ      -1.3330
       ZZZ       0.0000
    Hexadecapole Moments (Debye-Ang^3)
      XXXX   -2416.0836   XXXY     -31.4122   XXYY    -516.7486
      XYYY     -17.5735   YYYY    -765.2684   XXXZ       0.0000
      XXYZ       0.0000   XYYZ       0.0000   YYYZ      -0.0000
      XXZZ    -448.4774   XYZZ      -9.6752   YYZZ    -147.4786
      XZZZ       0.0000   YZZZ      -0.0000   ZZZZ    -126.3431
 -----------------------------------------------------------------
 Calculating analytic gradient of the SCF energy
 Gradient of SCF Energy
            1           2           3           4           5           6
    1  -0.0322416   0.1927221  -0.3037301   0.1858722   0.4629019  -0.5055245
    2  -0.4354837  -0.5188040   0.5213052   0.6150881  -0.0711151  -0.1109904
    3   0.0000000   0.0000000   0.0000000  -0.0000000  -0.0000000   0.0000000
 Max gradient component =       6.151E-01
 RMS gradient           =       3.128E-01
 Gradient time:  CPU 27.37 s  wall 6.96 s
 Geometry Optimization Parameters
   NAtoms,    NIC,     NZ,  NCons,   NDum,   NFix, NCnnct, MaxDiis
        6      37       0       0       0       0       0       0


** GEOMETRY OPTIMIZATION IN DELOCALIZED INTERNAL COORDINATES **
   Searching for a Minimum

   Optimization Cycle:   4

                       Coordinates (Angstroms)
     ATOM                X               Y               Z
      1  Cl        2.1128534716    1.5950603197    0.0000000000
      2  Br       -1.9909626205    1.2390280975    0.0000000000
      3  I         2.4590482770   -0.5635037310    0.0000000000
      4  I        -1.8695475140   -0.9798155484    0.0000000000
      5  C         1.1605118553    0.4572329478    0.0000000000
      6  C        -0.7869876429    0.2693574898    0.0000000000
   Point Group: cs    Number of degrees of freedom:     9


   Energy is -16948.731090410

 Hessian Updated using BFGS Update

 ** Taking Steepest Descent Step **
 Calculated Step too Large.  Step scaled by  0.409689
 Step Taken.  Stepsize is  0.300000

                             Maximum     Tolerance    Cnvgd?
         Gradient           0.505832      0.000300      NO
         Displacement       0.207234      0.001200      NO
         Energy change     -0.251866      0.000001      NO


 New Cartesian Coordinates Obtained by Inverse Iteration

 Displacement from previous Coordinates is:  0.182912
 ----------------------------------------------------------------
             Standard Nuclear Orientation (Angstroms)
    I     Atom           X                Y                Z
 ----------------------------------------------------------------
    1      Cl      2.1159008900     1.6263011297     0.0000000000
    2      Br     -2.0113467473     1.2780437227     0.0000000000
    3      I       2.5034957448    -0.5981128031     0.0000000000
    4      I      -1.9003196664    -1.0234434842     0.0000000000
    5      C       1.1485696244     0.4597699139     0.0000000000
    6      C      -0.7713840190     0.2748010964     0.0000000000
 ----------------------------------------------------------------
 Molecular Point Group                 Cs    NOp =  2
 Largest Abelian Subgroup              Cs    NOp =  2
 Nuclear Repulsion Energy =  1810.1757015389 hartrees
 There are       85 alpha and       85 beta electrons
 Applying Cartesian multipole field
    Component          Value
    ---------          -----
     (2,0,0)        1.00000E-11
     (0,2,0)        2.00000E-11
     (0,0,2)       -3.00000E-11
 Nucleus-field energy     =     0.0000000396 hartrees
 Requested basis set is 6-311++G(d,p)
 There are 92 shells and 246 basis functions
 A cutoff of  1.0D-11 yielded   3005 shell pairs
 There are     23306 function pairs (     26388 Cartesian)
 Smallest overlap matrix eigenvalue = 7.10E-05
 Guess MOs from SCF MO coefficient file

 -----------------------------------------------------------------------
  General SCF calculation program by
  Eric Jon Sundstrom, Paul Horn, Yuezhi Mao, Dmitri Zuev, Alec White,
  David Stuck, Shaama M.S., Shane Yost, Joonho Lee, David Small,
  Daniel Levine, Susi Lehtola, Hugh Burton, Evgeny Epifanovsky
 -----------------------------------------------------------------------
 Exchange:     0.2000 Hartree-Fock + 0.0800 Slater + 0.7200 B88
 Correlation:  0.1900 VWN1RPA + 0.8100 LYP
 Using SG-1 standard quadrature grid
 using 4 threads for integral computing
 -------------------------------------------------------
 OpenMP Integral computing Module                
 Release: version 2.0, May 2017, Q-Chem Inc. Pleasanton 
 -------------------------------------------------------
 -------------------------------------------------------
 OpenMP BLAS3 based DFT computing Module                
 Release: version 1.0, May 2013, Q-Chem Inc. Pittsburgh 
 -------------------------------------------------------
 A restricted SCF calculation will be
 performed using DIIS
 SCF converges when DIIS error is below 1.0e-08
 ---------------------------------------
  Cycle       Energy         DIIS error
 ---------------------------------------
    1  -16948.9162108257      1.04e-03  
    2  -16948.9162775802      1.01e-03  
    3  -16948.9203113922      6.23e-04  
    4  -16948.9199765579      6.09e-04  
    5  -16948.9234129433      1.10e-04  
    6  -16948.9235189365      1.19e-05  
    7  -16948.9235199458      5.41e-06  
    8  -16948.9235201370      1.08e-06  
    9  -16948.9235201460      6.57e-07  
   10  -16948.9235201482      1.21e-07  
   11  -16948.9235201488      3.64e-08  
   12  -16948.9235201487      1.42e-08  
   13  -16948.9235201489      4.52e-09  Convergence criterion met
 ---------------------------------------
 SCF time:   CPU 91.34s  wall 24.00s 
 SCF   energy in the final basis set =   -16948.9235201489
 Total energy in the final basis set =   -16948.9235201489

 --------------------------------------------------------------
             Orbital Energies (a.u.) and Symmetries
 --------------------------------------------------------------

 Alpha MOs, Restricted
 -- Occupied --                  
*******-1165.88 -482.87 -176.32 -176.32 -165.72 -165.72 -165.72
  1 A'    2 A'    3 A'    4 A'    5 A'    6 A'    1 A"    7 A'                 
-165.72 -165.72 -165.72 -101.60  -62.53  -56.35  -56.34  -56.34
  8 A'    2 A"    9 A'   10 A'   11 A'   12 A'    3 A"   13 A'                 
-35.818 -35.817 -31.310 -31.309 -31.306 -31.305 -31.305 -31.304
 14 A'   15 A'   16 A'   17 A'    4 A"   18 A'    5 A"   19 A'                 
-22.960 -22.960 -22.959 -22.959 -22.958 -22.958 -22.956 -22.956
 20 A'    6 A"   21 A'   22 A'    7 A"   23 A'    8 A"   24 A'                 
-22.955 -22.955 -10.290 -10.277  -9.523  -8.743  -7.286  -7.277
  9 A"   25 A'   26 A'   27 A'   28 A'   29 A'   30 A'   31 A'                 
 -7.276  -6.574  -6.563  -6.562  -6.374  -6.373  -4.787  -4.787
 10 A"   32 A'   33 A'   11 A"   34 A'   35 A'   36 A'   37 A'                 
 -4.773  -4.772  -4.771  -4.771  -2.687  -2.683  -2.682  -2.673
 12 A"   13 A"   38 A'   39 A'   40 A'   41 A'   14 A"   42 A'                 
 -2.672  -2.060  -2.059  -2.050  -2.050  -2.050  -2.049  -2.036
 15 A"   43 A'   44 A'   45 A'   16 A"   46 A'   17 A"   47 A'                 
 -2.036  -2.036  -2.036  -1.047  -1.011  -0.752  -0.729  -0.619
 18 A"   19 A"   48 A'   49 A'   50 A'   51 A'   52 A'   53 A'                 
 -0.573  -0.509  -0.483  -0.456  -0.451  -0.436  -0.421  -0.357
 54 A'   55 A'   20 A"   21 A"   56 A'   57 A'   58 A'   59 A'                 
 -0.299  -0.282  -0.213  -0.202  -0.192
 22 A"   23 A"   60 A'   24 A"   61 A'                                         
 -- Virtual --                   
 -0.116  -0.080  -0.017   0.003   0.018   0.025   0.030   0.038
 25 A"   62 A'   63 A'   64 A'   65 A'   66 A'   67 A'   26 A"                 
  0.051   0.056   0.074   0.080   0.086   0.090   0.096   0.124
 68 A'   69 A'   27 A"   70 A'   71 A'   28 A"   72 A'   73 A'                 
  0.125   0.142   0.152   0.155   0.164   0.191   0.222   0.227
 74 A'   29 A"   75 A'   76 A'   77 A'   78 A'   30 A"   79 A'                 
  0.255   0.260   0.269   0.320   0.335   0.343   0.358   0.369
 80 A'   31 A"   81 A'   32 A"   82 A'   83 A'   33 A"   84 A'                 
  0.379   0.380   0.392   0.417   0.426   0.430   0.435   0.449
 85 A'   34 A"   86 A'   35 A"   36 A"   87 A'   88 A'   37 A"                 
  0.478   0.502   0.508   0.511   0.518   0.527   0.541   0.559
 89 A'   90 A'   91 A'   38 A"   92 A'   93 A'   39 A"   94 A'                 
  0.618   0.642   0.651   0.667   0.745   0.752   0.776   0.801
 95 A'   40 A"   41 A"   96 A'   97 A'   98 A'   99 A'  100 A'                 
  0.812   0.816   0.843   0.882   0.927   1.023   1.049   1.055
 42 A"  101 A'   43 A"  102 A'  103 A'  104 A'  105 A'  106 A'                 
  1.122   1.212   1.276   1.301   1.336   1.337   1.379   1.435
107 A'  108 A'   44 A"  109 A'   45 A"   46 A"  110 A'  111 A'                 
  1.443   1.447   1.470   1.497   1.631   1.641   1.647   1.807
 47 A"  112 A'   48 A"  113 A'   49 A"  114 A'  115 A'  116 A'                 
  1.953   1.956   2.020   2.060   2.116   2.211   2.274   2.431
117 A'   50 A"  118 A'  119 A'  120 A'   51 A"  121 A'  122 A'                 
  2.622   2.693   2.730   2.871   2.940   3.342   3.898   3.959
 52 A"   53 A"  123 A'  124 A'  125 A'  126 A'   54 A"   55 A"                 
  3.979   4.005   4.018   4.021   4.036   4.070   4.103   4.114
 56 A"   57 A"  127 A'  128 A'  129 A'   58 A"   59 A"  130 A'                 
  4.166   4.218   4.280   4.304   4.360   4.507   4.583   5.978
131 A'  132 A'  133 A'  134 A'  135 A'  136 A'  137 A'   60 A"                 
  6.022   6.073   6.100   6.141   6.230   6.752   7.504   7.580
 61 A"  138 A'  139 A'  140 A'  141 A'  142 A'   62 A"  143 A'                 
  7.672   9.805  23.393  23.419  25.773  25.966  26.349  27.935
144 A'  145 A'  146 A'  147 A'   63 A"  148 A'  149 A'  150 A'                 
 27.981  28.325  28.359  28.392  28.412  28.423  28.454  28.528
151 A'   64 A"   65 A"  152 A'  153 A'  154 A'  155 A'   66 A"                 
 28.533  28.551  28.558  28.560  28.569  28.620  28.658  28.720
 67 A"   68 A"  156 A'  157 A'   69 A"  158 A'  159 A'  160 A'                 
 28.773  48.006 127.874 127.900 127.929 127.947 127.977 128.024
161 A'  162 A'   70 A"   71 A"  163 A'  164 A'  165 A'  166 A'                 
151.722 151.764 215.823 289.717 289.794 289.9151020.8401901.893
167 A'  168 A'  169 A'   72 A"  170 A'  171 A'  172 A'  173 A'                 
*******
174 A'                                                                         

 Beta MOs, Restricted
 -- Occupied --                  
*******-1165.88 -482.87 -176.32 -176.32 -165.72 -165.72 -165.72
  1 A'    2 A'    3 A'    4 A'    5 A'    6 A'    1 A"    7 A'                 
-165.72 -165.72 -165.72 -101.60  -62.53  -56.35  -56.34  -56.34
  8 A'    2 A"    9 A'   10 A'   11 A'   12 A'    3 A"   13 A'                 
-35.818 -35.817 -31.310 -31.309 -31.306 -31.305 -31.305 -31.304
 14 A'   15 A'   16 A'   17 A'    4 A"   18 A'    5 A"   19 A'                 
-22.960 -22.960 -22.959 -22.959 -22.958 -22.958 -22.956 -22.956
 20 A'    6 A"   21 A'   22 A'    7 A"   23 A'    8 A"   24 A'                 
-22.955 -22.955 -10.290 -10.277  -9.523  -8.743  -7.286  -7.277
  9 A"   25 A'   26 A'   27 A'   28 A'   29 A'   30 A'   31 A'                 
 -7.276  -6.574  -6.563  -6.562  -6.374  -6.373  -4.787  -4.787
 10 A"   32 A'   33 A'   11 A"   34 A'   35 A'   36 A'   37 A'                 
 -4.773  -4.772  -4.771  -4.771  -2.687  -2.683  -2.682  -2.673
 12 A"   13 A"   38 A'   39 A'   40 A'   41 A'   14 A"   42 A'                 
 -2.672  -2.060  -2.059  -2.050  -2.050  -2.050  -2.049  -2.036
 15 A"   43 A'   44 A'   45 A'   16 A"   46 A'   17 A"   47 A'                 
 -2.036  -2.036  -2.036  -1.047  -1.011  -0.752  -0.729  -0.619
 18 A"   19 A"   48 A'   49 A'   50 A'   51 A'   52 A'   53 A'                 
 -0.573  -0.509  -0.483  -0.456  -0.451  -0.436  -0.421  -0.357
 54 A'   55 A'   20 A"   21 A"   56 A'   57 A'   58 A'   59 A'                 
 -0.299  -0.282  -0.213  -0.202  -0.192
 22 A"   23 A"   60 A'   24 A"   61 A'                                         
 -- Virtual --                   
 -0.116  -0.080  -0.017   0.003   0.018   0.025   0.030   0.038
 25 A"   62 A'   63 A'   64 A'   65 A'   66 A'   67 A'   26 A"                 
  0.051   0.056   0.074   0.080   0.086   0.090   0.096   0.124
 68 A'   69 A'   27 A"   70 A'   71 A'   28 A"   72 A'   73 A'                 
  0.125   0.142   0.152   0.155   0.164   0.191   0.222   0.227
 74 A'   29 A"   75 A'   76 A'   77 A'   78 A'   30 A"   79 A'                 
  0.255   0.260   0.269   0.320   0.335   0.343   0.358   0.369
 80 A'   31 A"   81 A'   32 A"   82 A'   83 A'   33 A"   84 A'                 
  0.379   0.380   0.392   0.417   0.426   0.430   0.435   0.449
 85 A'   34 A"   86 A'   35 A"   36 A"   87 A'   88 A'   37 A"                 
  0.478   0.502   0.508   0.511   0.518   0.527   0.541   0.559
 89 A'   90 A'   91 A'   38 A"   92 A'   93 A'   39 A"   94 A'                 
  0.618   0.642   0.651   0.667   0.745   0.752   0.776   0.801
 95 A'   40 A"   41 A"   96 A'   97 A'   98 A'   99 A'  100 A'                 
  0.812   0.816   0.843   0.882   0.927   1.023   1.049   1.055
 42 A"  101 A'   43 A"  102 A'  103 A'  104 A'  105 A'  106 A'                 
  1.122   1.212   1.276   1.301   1.336   1.337   1.379   1.435
107 A'  108 A'   44 A"  109 A'   45 A"   46 A"  110 A'  111 A'                 
  1.443   1.447   1.470   1.497   1.631   1.641   1.647   1.807
 47 A"  112 A'   48 A"  113 A'   49 A"  114 A'  115 A'  116 A'                 
  1.953   1.956   2.020   2.060   2.116   2.211   2.274   2.431
117 A'   50 A"  118 A'  119 A'  120 A'   51 A"  121 A'  122 A'                 
  2.622   2.693   2.730   2.871   2.940   3.342   3.898   3.959
 52 A"   53 A"  123 A'  124 A'  125 A'  126 A'   54 A"   55 A"                 
  3.979   4.005   4.018   4.021   4.036   4.070   4.103   4.114
 56 A"   57 A"  127 A'  128 A'  129 A'   58 A"   59 A"  130 A'                 
  4.166   4.218   4.280   4.304   4.360   4.507   4.583   5.978
131 A'  132 A'  133 A'  134 A'  135 A'  136 A'  137 A'   60 A"                 
  6.022   6.073   6.100   6.141   6.230   6.752   7.504   7.580
 61 A"  138 A'  139 A'  140 A'  141 A'  142 A'   62 A"  143 A'                 
  7.672   9.805  23.393  23.419  25.773  25.966  26.349  27.935
144 A'  145 A'  146 A'  147 A'   63 A"  148 A'  149 A'  150 A'                 
 27.981  28.325  28.359  28.392  28.412  28.423  28.454  28.528
151 A'   64 A"   65 A"  152 A'  153 A'  154 A'  155 A'   66 A"                 
 28.533  28.551  28.558  28.560  28.569  28.620  28.658  28.720
 67 A"   68 A"  156 A'  157 A'   69 A"  158 A'  159 A'  160 A'                 
 28.773  48.006 127.874 127.900 127.929 127.947 127.977 128.024
161 A'  162 A'   70 A"   71 A"  163 A'  164 A'  165 A'  166 A'                 
151.722 151.764 215.823 289.717 289.794 289.9151020.8401901.893
167 A'  168 A'  169 A'   72 A"  170 A'  171 A'  172 A'  173 A'                 
*******
174 A'                                                                         
 --------------------------------------------------------------

          Ground-State Mulliken Net Atomic Charges

     Atom                 Charge (a.u.)
  ----------------------------------------
      1 Cl                    0.515546
      2 Br                   -0.053549
      3 I                     0.139080
      4 I                     0.137823
      5 C                    -0.544287
      6 C                    -0.194614
  ----------------------------------------
  Sum of atomic charges =     0.000000

 -----------------------------------------------------------------
                    Cartesian Multipole Moments
 -----------------------------------------------------------------
    Charge (ESU x 10^10)
                 0.0000
    Dipole Moment (Debye)
         X      -0.1383      Y       1.3769      Z      -0.0000
       Tot       1.3839
    Quadrupole Moments (Debye-Ang)
        XX     -88.7384     XY       1.5932     YY    -102.9343
        XZ       0.0000     YZ      -0.0000     ZZ     -98.3714
    Octopole Moments (Debye-Ang^2)
       XXX     -26.4428    XXY       3.3834    XYY      -8.7108
       YYY      -3.0906    XXZ      -0.0000    XYZ      -0.0000
       YYZ      -0.0000    XZZ      -9.0749    YZZ      -0.4422
       ZZZ      -0.0000
    Hexadecapole Moments (Debye-Ang^3)
      XXXX   -2467.5698   XXXY     -31.1365   XXYY    -529.2305
      XYYY     -14.5794   YYYY    -798.7478   XXXZ       0.0000
      XXYZ       0.0000   XYYZ       0.0000   YYYZ       0.0000
      XXZZ    -460.1945   XYZZ      -8.8587   YYZZ    -153.6279
      XZZZ       0.0000   YZZZ      -0.0000   ZZZZ    -127.3412
 -----------------------------------------------------------------
 Calculating analytic gradient of the SCF energy
 Gradient of SCF Energy
            1           2           3           4           5           6
    1  -0.0156118   0.1367612  -0.2108212   0.1224723   0.3597404  -0.3925408
    2  -0.3584813  -0.4117960   0.4002775   0.4665663  -0.0268076  -0.0697589
    3   0.0000000   0.0000000   0.0000000  -0.0000000  -0.0000000  -0.0000000
 Max gradient component =       4.666E-01
 RMS gradient           =       2.408E-01
 Gradient time:  CPU 26.54 s  wall 6.75 s
 Geometry Optimization Parameters
   NAtoms,    NIC,     NZ,  NCons,   NDum,   NFix, NCnnct, MaxDiis
        6      37       0       0       0       0       0       0


** GEOMETRY OPTIMIZATION IN DELOCALIZED INTERNAL COORDINATES **
   Searching for a Minimum

   Optimization Cycle:   5

                       Coordinates (Angstroms)
     ATOM                X               Y               Z
      1  Cl        2.1159008900    1.6263011297    0.0000000000
      2  Br       -2.0113467473    1.2780437227    0.0000000000
      3  I         2.5034957448   -0.5981128031    0.0000000000
      4  I        -1.9003196664   -1.0234434842    0.0000000000
      5  C         1.1485696244    0.4597699139    0.0000000000
      6  C        -0.7713840190    0.2748010964    0.0000000000
   Point Group: cs    Number of degrees of freedom:     9


   Energy is -16948.923520149

 Hessian Updated using BFGS Update

 ** Taking Steepest Descent Step **
 Calculated Step too Large.  Step scaled by  0.536443
 Step Taken.  Stepsize is  0.300000

                             Maximum     Tolerance    Cnvgd?
         Gradient           0.393331      0.000300      NO
         Displacement       0.210999      0.001200      NO
         Energy change     -0.192430      0.000001      NO


 New Cartesian Coordinates Obtained by Inverse Iteration

 Displacement from previous Coordinates is:  0.171841
 ----------------------------------------------------------------
             Standard Nuclear Orientation (Angstroms)
    I     Atom           X                Y                Z
 ----------------------------------------------------------------
    1      Cl      2.1091543670     1.6603153949     0.0000000000
    2      Br     -2.0206459315     1.3201767837     0.0000000000
    3      I       2.5340339042    -0.6345567838     0.0000000000
    4      I      -1.9184667065    -1.0667640084     0.0000000000
    5      C       1.1314568144     0.4596481001     0.0000000000
    6      C      -0.7506166211     0.2785400888     0.0000000000
 ----------------------------------------------------------------
 Molecular Point Group                 Cs    NOp =  2
 Largest Abelian Subgroup              Cs    NOp =  2
 Nuclear Repulsion Energy =  1770.8577722715 hartrees
 There are       85 alpha and       85 beta electrons
 Applying Cartesian multipole field
    Component          Value
    ---------          -----
     (2,0,0)        1.00000E-11
     (0,2,0)        2.00000E-11
     (0,0,2)       -3.00000E-11
 Nucleus-field energy     =     0.0000000410 hartrees
 Requested basis set is 6-311++G(d,p)
 There are 92 shells and 246 basis functions
 A cutoff of  1.0D-11 yielded   2981 shell pairs
 There are     23162 function pairs (     26226 Cartesian)
 Smallest overlap matrix eigenvalue = 6.70E-05
 Guess MOs from SCF MO coefficient file

 -----------------------------------------------------------------------
  General SCF calculation program by
  Eric Jon Sundstrom, Paul Horn, Yuezhi Mao, Dmitri Zuev, Alec White,
  David Stuck, Shaama M.S., Shane Yost, Joonho Lee, David Small,
  Daniel Levine, Susi Lehtola, Hugh Burton, Evgeny Epifanovsky
 -----------------------------------------------------------------------
 Exchange:     0.2000 Hartree-Fock + 0.0800 Slater + 0.7200 B88
 Correlation:  0.1900 VWN1RPA + 0.8100 LYP
 Using SG-1 standard quadrature grid
 using 4 threads for integral computing
 -------------------------------------------------------
 OpenMP Integral computing Module                
 Release: version 2.0, May 2017, Q-Chem Inc. Pleasanton 
 -------------------------------------------------------
 -------------------------------------------------------
 OpenMP BLAS3 based DFT computing Module                
 Release: version 1.0, May 2013, Q-Chem Inc. Pittsburgh 
 -------------------------------------------------------
 A restricted SCF calculation will be
 performed using DIIS
 SCF converges when DIIS error is below 1.0e-08
 ---------------------------------------
  Cycle       Energy         DIIS error
 ---------------------------------------
    1  -16949.0648751264      8.96e-04  
    2  -16949.0661586495      8.01e-04  
    3  -16949.0682351673      5.62e-04  
    4  -16949.0691860172      4.19e-04  
    5  -16949.0707198736      1.09e-04  
    6  -16949.0708242551      1.01e-05  
    7  -16949.0708250345      4.17e-06  
    8  -16949.0708251364      8.87e-07  
    9  -16949.0708251420      5.42e-07  
   10  -16949.0708251436      7.51e-08  
   11  -16949.0708251435      2.26e-08  
   12  -16949.0708251436      7.27e-09  Convergence criterion met
 ---------------------------------------
 SCF time:   CPU 82.97s  wall 22.00s 
 SCF   energy in the final basis set =   -16949.0708251436
 Total energy in the final basis set =   -16949.0708251436

 --------------------------------------------------------------
             Orbital Energies (a.u.) and Symmetries
 --------------------------------------------------------------

 Alpha MOs, Restricted
 -- Occupied --                  
*******-1165.88 -482.87 -176.32 -176.32 -165.72 -165.72 -165.72
  1 A'    2 A'    3 A'    4 A'    5 A'    6 A'    7 A'    1 A"                 
-165.72 -165.72 -165.72 -101.60  -62.52  -56.34  -56.34  -56.34
  8 A'    2 A"    9 A'   10 A'   11 A'   12 A'    3 A"   13 A'                 
-35.818 -35.817 -31.310 -31.309 -31.306 -31.305 -31.305 -31.304
 14 A'   15 A'   16 A'   17 A'    4 A"   18 A'    5 A"   19 A'                 
-22.960 -22.960 -22.960 -22.959 -22.959 -22.958 -22.956 -22.956
 20 A'    6 A"   21 A'   22 A'    7 A"   23 A'    8 A"   24 A'                 
-22.955 -22.955 -10.296 -10.285  -9.518  -8.738  -7.282  -7.272
  9 A"   25 A'   26 A'   27 A'   28 A'   29 A'   30 A'   10 A"                 
 -7.272  -6.569  -6.557  -6.556  -6.372  -6.372  -4.785  -4.785
 31 A'   32 A'   33 A'   11 A"   34 A'   35 A'   36 A'   37 A'                 
 -4.771  -4.770  -4.769  -4.769  -2.682  -2.677  -2.677  -2.667
 12 A"   13 A"   38 A'   39 A'   40 A'   41 A'   14 A"   42 A'                 
 -2.667  -2.056  -2.056  -2.048  -2.048  -2.047  -2.047  -2.034
 15 A"   43 A'   44 A'   16 A"   45 A'   46 A'   17 A"   47 A'                 
 -2.034  -2.034  -2.034  -1.020  -0.979  -0.745  -0.723  -0.617
 18 A"   19 A"   48 A'   49 A'   50 A'   51 A'   52 A'   53 A'                 
 -0.567  -0.502  -0.467  -0.449  -0.437  -0.428  -0.413  -0.355
 54 A'   55 A'   20 A"   56 A'   21 A"   57 A'   58 A'   59 A'                 
 -0.298  -0.283  -0.222  -0.206  -0.203
 22 A"   23 A"   60 A'   24 A"   61 A'                                         
 -- Virtual --                   
 -0.114  -0.077  -0.021   0.002   0.015   0.022   0.031   0.041
 25 A"   62 A'   63 A'   64 A'   65 A'   66 A'   67 A'   26 A"                 
  0.048   0.055   0.075   0.077   0.086   0.092   0.096   0.119
 68 A'   69 A'   27 A"   70 A'   71 A'   28 A"   72 A'   73 A'                 
  0.122   0.144   0.153   0.154   0.163   0.193   0.220   0.225
 74 A'   29 A"   75 A'   76 A'   77 A'   78 A'   30 A"   79 A'                 
  0.250   0.256   0.264   0.327   0.333   0.345   0.361   0.366
 80 A'   31 A"   81 A'   32 A"   82 A'   83 A'   33 A"   84 A'                 
  0.381   0.387   0.397   0.414   0.428   0.434   0.435   0.445
 85 A'   34 A"   86 A'   35 A"   87 A'   36 A"   88 A'   37 A"                 
  0.473   0.492   0.500   0.507   0.516   0.519   0.538   0.553
 89 A'   90 A'   91 A'   92 A'   38 A"   93 A'   39 A"   94 A'                 
  0.621   0.635   0.643   0.666   0.740   0.757   0.765   0.783
 95 A'   40 A"   41 A"   96 A'   97 A'   98 A'   99 A'  100 A'                 
  0.810   0.815   0.841   0.880   0.901   1.003   1.020   1.034
101 A'   42 A"   43 A"  102 A'  103 A'  104 A'  105 A'  106 A'                 
  1.132   1.199   1.260   1.312   1.330   1.334   1.382   1.425
107 A'  108 A'   44 A"  109 A'   45 A"   46 A"  110 A'   47 A"                 
  1.433   1.450   1.472   1.502   1.626   1.631   1.641   1.784
111 A'  112 A'   48 A"  113 A'  114 A'   49 A"  115 A'  116 A'                 
  1.961   1.965   2.019   2.085   2.106   2.217   2.275   2.443
117 A'   50 A"  118 A'  119 A'  120 A'   51 A"  121 A'  122 A'                 
  2.618   2.701   2.711   2.859   2.924   3.364   3.897   3.958
 52 A"   53 A"  123 A'  124 A'  125 A'  126 A'   54 A"   55 A"                 
  3.980   4.007   4.007   4.015   4.028   4.068   4.100   4.102
 56 A"  127 A'   57 A"  128 A'  129 A'   58 A"  130 A'   59 A"                 
  4.152   4.207   4.273   4.294   4.336   4.491   4.555   5.977
131 A'  132 A'  133 A'  134 A'  135 A'  136 A'  137 A'   60 A"                 
  6.018   6.065   6.092   6.128   6.217   6.736   7.511   7.578
 61 A"  138 A'  139 A'  140 A'  141 A'  142 A'   62 A"  143 A'                 
  7.660   9.788  23.360  23.384  25.779  25.953  26.321  27.920
144 A'  145 A'  146 A'  147 A'   63 A"  148 A'  149 A'  150 A'                 
 27.958  28.324  28.356  28.387  28.408  28.418  28.452  28.527
151 A'   64 A"   65 A"  152 A'  153 A'  154 A'  155 A'   66 A"                 
 28.531  28.550  28.556  28.558  28.567  28.611  28.645  28.697
 67 A"   68 A"  156 A'  157 A'   69 A"  158 A'  159 A'  160 A'                 
 28.749  47.991 127.873 127.897 127.924 127.942 127.965 128.013
161 A'  162 A'   70 A"   71 A"  163 A'  164 A'  165 A'  166 A'                 
151.708 151.743 215.799 289.721 289.788 289.8991020.8181901.877
167 A'  168 A'  169 A'   72 A"  170 A'  171 A'  172 A'  173 A'                 
*******
174 A'                                                                         

 Beta MOs, Restricted
 -- Occupied --                  
*******-1165.88 -482.87 -176.32 -176.32 -165.72 -165.72 -165.72
  1 A'    2 A'    3 A'    4 A'    5 A'    6 A'    7 A'    1 A"                 
-165.72 -165.72 -165.72 -101.60  -62.52  -56.34  -56.34  -56.34
  8 A'    2 A"    9 A'   10 A'   11 A'   12 A'    3 A"   13 A'                 
-35.818 -35.817 -31.310 -31.309 -31.306 -31.305 -31.305 -31.304
 14 A'   15 A'   16 A'   17 A'    4 A"   18 A'    5 A"   19 A'                 
-22.960 -22.960 -22.960 -22.959 -22.959 -22.958 -22.956 -22.956
 20 A'    6 A"   21 A'   22 A'    7 A"   23 A'    8 A"   24 A'                 
-22.955 -22.955 -10.296 -10.285  -9.518  -8.738  -7.282  -7.272
  9 A"   25 A'   26 A'   27 A'   28 A'   29 A'   30 A'   10 A"                 
 -7.272  -6.569  -6.557  -6.556  -6.372  -6.372  -4.785  -4.785
 31 A'   32 A'   33 A'   11 A"   34 A'   35 A'   36 A'   37 A'                 
 -4.771  -4.770  -4.769  -4.769  -2.682  -2.677  -2.677  -2.667
 12 A"   13 A"   38 A'   39 A'   40 A'   41 A'   14 A"   42 A'                 
 -2.667  -2.056  -2.056  -2.048  -2.048  -2.047  -2.047  -2.034
 15 A"   43 A'   44 A'   16 A"   45 A'   46 A'   17 A"   47 A'                 
 -2.034  -2.034  -2.034  -1.020  -0.979  -0.745  -0.723  -0.617
 18 A"   19 A"   48 A'   49 A'   50 A'   51 A'   52 A'   53 A'                 
 -0.567  -0.502  -0.467  -0.449  -0.437  -0.428  -0.413  -0.355
 54 A'   55 A'   20 A"   56 A'   21 A"   57 A'   58 A'   59 A'                 
 -0.298  -0.283  -0.222  -0.206  -0.203
 22 A"   23 A"   60 A'   24 A"   61 A'                                         
 -- Virtual --                   
 -0.114  -0.077  -0.021   0.002   0.015   0.022   0.031   0.041
 25 A"   62 A'   63 A'   64 A'   65 A'   66 A'   67 A'   26 A"                 
  0.048   0.055   0.075   0.077   0.086   0.092   0.096   0.119
 68 A'   69 A'   27 A"   70 A'   71 A'   28 A"   72 A'   73 A'                 
  0.122   0.144   0.153   0.154   0.163   0.193   0.220   0.225
 74 A'   29 A"   75 A'   76 A'   77 A'   78 A'   30 A"   79 A'                 
  0.250   0.256   0.264   0.327   0.333   0.345   0.361   0.366
 80 A'   31 A"   81 A'   32 A"   82 A'   83 A'   33 A"   84 A'                 
  0.381   0.387   0.397   0.414   0.428   0.434   0.435   0.445
 85 A'   34 A"   86 A'   35 A"   87 A'   36 A"   88 A'   37 A"                 
  0.473   0.492   0.500   0.507   0.516   0.519   0.538   0.553
 89 A'   90 A'   91 A'   92 A'   38 A"   93 A'   39 A"   94 A'                 
  0.621   0.635   0.643   0.666   0.740   0.757   0.765   0.783
 95 A'   40 A"   41 A"   96 A'   97 A'   98 A'   99 A'  100 A'                 
  0.810   0.815   0.841   0.880   0.901   1.003   1.020   1.034
101 A'   42 A"   43 A"  102 A'  103 A'  104 A'  105 A'  106 A'                 
  1.132   1.199   1.260   1.312   1.330   1.334   1.382   1.425
107 A'  108 A'   44 A"  109 A'   45 A"   46 A"  110 A'   47 A"                 
  1.433   1.450   1.472   1.502   1.626   1.631   1.641   1.784
111 A'  112 A'   48 A"  113 A'  114 A'   49 A"  115 A'  116 A'                 
  1.961   1.965   2.019   2.085   2.106   2.217   2.275   2.443
117 A'   50 A"  118 A'  119 A'  120 A'   51 A"  121 A'  122 A'                 
  2.618   2.701   2.711   2.859   2.924   3.364   3.897   3.958
 52 A"   53 A"  123 A'  124 A'  125 A'  126 A'   54 A"   55 A"                 
  3.980   4.007   4.007   4.015   4.028   4.068   4.100   4.102
 56 A"  127 A'   57 A"  128 A'  129 A'   58 A"  130 A'   59 A"                 
  4.152   4.207   4.273   4.294   4.336   4.491   4.555   5.977
131 A'  132 A'  133 A'  134 A'  135 A'  136 A'  137 A'   60 A"                 
  6.018   6.065   6.092   6.128   6.217   6.736   7.511   7.578
 61 A"  138 A'  139 A'  140 A'  141 A'  142 A'   62 A"  143 A'                 
  7.660   9.788  23.360  23.384  25.779  25.953  26.321  27.920
144 A'  145 A'  146 A'  147 A'   63 A"  148 A'  149 A'  150 A'                 
 27.958  28.324  28.356  28.387  28.408  28.418  28.452  28.527
151 A'   64 A"   65 A"  152 A'  153 A'  154 A'  155 A'   66 A"                 
 28.531  28.550  28.556  28.558  28.567  28.611  28.645  28.697
 67 A"   68 A"  156 A'  157 A'   69 A"  158 A'  159 A'  160 A'                 
 28.749  47.991 127.873 127.897 127.924 127.942 127.965 128.013
161 A'  162 A'   70 A"   71 A"  163 A'  164 A'  165 A'  166 A'                 
151.708 151.743 215.799 289.721 289.788 289.8991020.8181901.877
167 A'  168 A'  169 A'   72 A"  170 A'  171 A'  172 A'  173 A'                 
*******
174 A'                                                                         
 --------------------------------------------------------------

          Ground-State Mulliken Net Atomic Charges

     Atom                 Charge (a.u.)
  ----------------------------------------
      1 Cl                    0.505514
      2 Br                   -0.065120
      3 I                     0.134445
      4 I                     0.132276
      5 C                    -0.500123
      6 C                    -0.206991
  ----------------------------------------
  Sum of atomic charges =    -0.000000

 -----------------------------------------------------------------
                    Cartesian Multipole Moments
 -----------------------------------------------------------------
    Charge (ESU x 10^10)
                -0.0000
    Dipole Moment (Debye)
         X      -0.1559      Y       1.0503      Z      -0.0000
       Tot       1.0618
    Quadrupole Moments (Debye-Ang)
        XX     -88.5953     XY       1.3980     YY    -102.2793
        XZ      -0.0000     YZ      -0.0000     ZZ     -98.8425
    Octopole Moments (Debye-Ang^2)
       XXX     -26.2114    XXY       2.1106    XYY      -9.5208
       YYY      -0.9153    XXZ      -0.0000    XYZ      -0.0000
       YYZ      -0.0000    XZZ      -9.3121    YZZ       0.3790
       ZZZ      -0.0000
    Hexadecapole Moments (Debye-Ang^3)
      XXXX   -2495.7419   XXXY     -30.5016   XXYY    -537.2886
      XYYY     -10.8619   YYYY    -835.2116   XXXZ      -0.0000
      XXYZ      -0.0000   XYYZ      -0.0000   YYYZ      -0.0000
      XXZZ    -467.4482   XYZZ      -7.7615   YYZZ    -160.4714
      XZZZ      -0.0000   YZZZ      -0.0000   ZZZZ    -128.2940
 -----------------------------------------------------------------
 Calculating analytic gradient of the SCF energy
 Gradient of SCF Energy
            1           2           3           4           5           6
    1  -0.0013958   0.0921066  -0.1464960   0.0758381   0.2873309  -0.3073839
    2  -0.2893140  -0.3230269   0.3090331   0.3502716  -0.0043591  -0.0426047
    3   0.0000000   0.0000000   0.0000000   0.0000000  -0.0000000   0.0000000
 Max gradient component =       3.503E-01
 RMS gradient           =       1.857E-01
 Gradient time:  CPU 25.95 s  wall 6.92 s
 Geometry Optimization Parameters
   NAtoms,    NIC,     NZ,  NCons,   NDum,   NFix, NCnnct, MaxDiis
        6      37       0       0       0       0       0       0


** GEOMETRY OPTIMIZATION IN DELOCALIZED INTERNAL COORDINATES **
   Searching for a Minimum

   Optimization Cycle:   6

                       Coordinates (Angstroms)
     ATOM                X               Y               Z
      1  Cl        2.1091543670    1.6603153949    0.0000000000
      2  Br       -2.0206459315    1.3201767837    0.0000000000
      3  I         2.5340339042   -0.6345567838    0.0000000000
      4  I        -1.9184667065   -1.0667640084    0.0000000000
      5  C         1.1314568144    0.4596481001    0.0000000000
      6  C        -0.7506166211    0.2785400888    0.0000000000
   Point Group: cs    Number of degrees of freedom:     9


   Energy is -16949.070825144

 Hessian Updated using BFGS Update

 ** Taking Steepest Descent Step **
 Calculated Step too Large.  Step scaled by  0.694678
 Step Taken.  Stepsize is  0.300000

                             Maximum     Tolerance    Cnvgd?
         Gradient           0.306253      0.000300      NO
         Displacement       0.212747      0.001200      NO
         Energy change     -0.147305      0.000001      NO


 New Cartesian Coordinates Obtained by Inverse Iteration

 Displacement from previous Coordinates is:  0.174759
 ----------------------------------------------------------------
             Standard Nuclear Orientation (Angstroms)
    I     Atom           X                Y                Z
 ----------------------------------------------------------------
    1      Cl      2.0881518748     1.6959221787     0.0000000000
    2      Br     -2.0147860609     1.3653174052     0.0000000000
    3      I       2.5490298402    -0.6727374022     0.0000000000
    4      I      -1.9211297955    -1.1085731039     0.0000000000
    5      C       1.1071974597     0.4568131079     0.0000000000
    6      C      -0.7235474919     0.2806173897     0.0000000000
 ----------------------------------------------------------------
 Molecular Point Group                 Cs    NOp =  2
 Largest Abelian Subgroup              Cs    NOp =  2
 Nuclear Repulsion Energy =  1739.4764070397 hartrees
 There are       85 alpha and       85 beta electrons
 Applying Cartesian multipole field
    Component          Value
    ---------          -----
     (2,0,0)        1.00000E-11
     (0,2,0)        2.00000E-11
     (0,0,2)       -3.00000E-11
 Nucleus-field energy     =     0.0000000420 hartrees
 Requested basis set is 6-311++G(d,p)
 There are 92 shells and 246 basis functions
 A cutoff of  1.0D-11 yielded   2966 shell pairs
 There are     23037 function pairs (     26087 Cartesian)
 Smallest overlap matrix eigenvalue = 6.04E-05
 Guess MOs from SCF MO coefficient file

 -----------------------------------------------------------------------
  General SCF calculation program by
  Eric Jon Sundstrom, Paul Horn, Yuezhi Mao, Dmitri Zuev, Alec White,
  David Stuck, Shaama M.S., Shane Yost, Joonho Lee, David Small,
  Daniel Levine, Susi Lehtola, Hugh Burton, Evgeny Epifanovsky
 -----------------------------------------------------------------------
 Exchange:     0.2000 Hartree-Fock + 0.0800 Slater + 0.7200 B88
 Correlation:  0.1900 VWN1RPA + 0.8100 LYP
 Using SG-1 standard quadrature grid
 using 4 threads for integral computing
 -------------------------------------------------------
 OpenMP Integral computing Module                
 Release: version 2.0, May 2017, Q-Chem Inc. Pleasanton 
 -------------------------------------------------------
 -------------------------------------------------------
 OpenMP BLAS3 based DFT computing Module                
 Release: version 1.0, May 2013, Q-Chem Inc. Pittsburgh 
 -------------------------------------------------------
 A restricted SCF calculation will be
 performed using DIIS
 SCF converges when DIIS error is below 1.0e-08
 ---------------------------------------
  Cycle       Energy         DIIS error
 ---------------------------------------
    1  -16949.1814498553      7.90e-04  
    2  -16949.1837181525      6.07e-04  
    3  -16949.1842612957      5.16e-04  
    4  -16949.1858422651      2.53e-04  
    5  -16949.1863076463      1.12e-04  
    6  -16949.1864206678      9.02e-06  
    7  -16949.1864213158      3.37e-06  
    8  -16949.1864213752      7.23e-07  
    9  -16949.1864213787      4.32e-07  
   10  -16949.1864213796      5.11e-08  
   11  -16949.1864213793      1.67e-08  
   12  -16949.1864213797      3.99e-09  Convergence criterion met
 ---------------------------------------
 SCF time:   CPU 81.96s  wall 22.00s 
 SCF   energy in the final basis set =   -16949.1864213797
 Total energy in the final basis set =   -16949.1864213797

 --------------------------------------------------------------
             Orbital Energies (a.u.) and Symmetries
 --------------------------------------------------------------

 Alpha MOs, Restricted
 -- Occupied --                  
*******-1165.89 -482.87 -176.32 -176.32 -165.72 -165.72 -165.72
  1 A'    2 A'    3 A'    4 A'    5 A'    6 A'    7 A'    1 A"                 
-165.72 -165.72 -165.72 -101.59  -62.52  -56.34  -56.34  -56.34
  8 A'    2 A"    9 A'   10 A'   11 A'   12 A'    3 A"   13 A'                 
-35.818 -35.817 -31.310 -31.310 -31.306 -31.305 -31.305 -31.304
 14 A'   15 A'   16 A'   17 A'    4 A"    5 A"   18 A'   19 A'                 
-22.961 -22.960 -22.960 -22.959 -22.959 -22.959 -22.956 -22.956
 20 A'   21 A'    6 A"   22 A'    7 A"   23 A'    8 A"   24 A'                 
-22.955 -22.955 -10.302 -10.291  -9.514  -8.734  -7.278  -7.268
  9 A"   25 A'   26 A'   27 A'   28 A'   29 A'   30 A'   10 A"                 
 -7.268  -6.565  -6.552  -6.552  -6.371  -6.371  -4.784  -4.784
 31 A'   32 A'   11 A"   33 A'   34 A'   35 A'   36 A'   37 A'                 
 -4.769  -4.769  -4.768  -4.768  -2.677  -2.673  -2.672  -2.662
 12 A"   13 A"   38 A'   39 A'   40 A'   41 A'   14 A"   15 A"                 
 -2.662  -2.054  -2.053  -2.046  -2.046  -2.046  -2.046  -2.033
 42 A'   43 A'   44 A'   16 A"   45 A'   46 A'   17 A"   47 A'                 
 -2.033  -2.032  -2.032  -0.996  -0.952  -0.740  -0.719  -0.619
 18 A"   19 A"   48 A'   49 A'   50 A'   51 A'   52 A'   53 A'                 
 -0.562  -0.497  -0.453  -0.447  -0.422  -0.422  -0.405  -0.354
 54 A'   55 A'   20 A"   56 A'   57 A'   21 A"   58 A'   59 A'                 
 -0.298  -0.284  -0.231  -0.214  -0.211
 22 A"   23 A"   60 A'   61 A'   24 A"                                         
 -- Virtual --                   
 -0.111  -0.073  -0.027   0.001   0.013   0.017   0.035   0.044
 25 A"   62 A'   63 A'   64 A'   65 A'   66 A'   67 A'   26 A"                 
  0.048   0.054   0.074   0.076   0.086   0.093   0.097   0.115
 68 A'   69 A'   70 A'   27 A"   71 A'   28 A"   72 A'   73 A'                 
  0.119   0.145   0.151   0.157   0.162   0.194   0.219   0.224
 74 A'   29 A"   75 A'   76 A'   77 A'   78 A'   30 A"   79 A'                 
  0.245   0.254   0.262   0.327   0.334   0.349   0.364   0.367
 80 A'   31 A"   81 A'   82 A'   32 A"   83 A'   33 A"   84 A'                 
  0.384   0.394   0.405   0.411   0.423   0.438   0.438   0.446
 85 A'   34 A"   86 A'   35 A"   87 A'   36 A"   88 A'   37 A"                 
  0.462   0.483   0.489   0.502   0.515   0.520   0.537   0.554
 89 A'   90 A'   91 A'   92 A'   93 A'   38 A"   39 A"   94 A'                 
  0.619   0.625   0.644   0.665   0.725   0.755   0.759   0.772
 40 A"   95 A'   41 A"   96 A'   97 A'   98 A'   99 A'  100 A'                 
  0.814   0.819   0.841   0.877   0.888   0.978   1.001   1.017
101 A'   42 A"   43 A"  102 A'  103 A'  104 A'  105 A'  106 A'                 
  1.144   1.185   1.241   1.325   1.328   1.331   1.386   1.404
107 A'  108 A'   44 A"   45 A"  109 A'   46 A"  110 A'   47 A"                 
  1.428   1.450   1.476   1.504   1.607   1.639   1.645   1.755
111 A'  112 A'   48 A"  113 A'  114 A'   49 A"  115 A'  116 A'                 
  1.969   1.972   2.021   2.089   2.120   2.222   2.278   2.455
117 A'   50 A"  118 A'  119 A'  120 A'   51 A"  121 A'  122 A'                 
  2.612   2.697   2.711   2.852   2.912   3.398   3.900   3.956
 52 A"  123 A'   53 A"  124 A'  125 A'  126 A'   54 A"   55 A"                 
  3.980   3.988   4.008   4.010   4.021   4.065   4.089   4.096
 56 A"  127 A'   57 A"  128 A'  129 A'   58 A"  130 A'   59 A"                 
  4.141   4.192   4.260   4.297   4.345   4.475   4.527   5.976
131 A'  132 A'  133 A'  134 A'  135 A'  136 A'  137 A'   60 A"                 
  6.016   6.060   6.084   6.114   6.204   6.722   7.517   7.576
 61 A"  138 A'  139 A'  140 A'  141 A'  142 A'   62 A"  143 A'                 
  7.652   9.773  23.338  23.358  25.784  25.944  26.308  27.905
144 A'  145 A'  146 A'  147 A'   63 A"  148 A'  149 A'  150 A'                 
 27.939  28.323  28.354  28.383  28.404  28.409  28.448  28.526
151 A'   64 A"   65 A"  152 A'  153 A'  154 A'  155 A'   66 A"                 
 28.529  28.548  28.553  28.556  28.565  28.604  28.634  28.684
 67 A"   68 A"  156 A'  157 A'   69 A"  158 A'  159 A'  160 A'                 
 28.736  47.979 127.871 127.894 127.919 127.936 127.954 128.002
161 A'  162 A'   70 A"   71 A"  163 A'  164 A'  165 A'  166 A'                 
151.696 151.726 215.778 289.724 289.783 289.8901020.8001901.863
167 A'  168 A'  169 A'   72 A"  170 A'  171 A'  172 A'  173 A'                 
*******
174 A'                                                                         

 Beta MOs, Restricted
 -- Occupied --                  
*******-1165.89 -482.87 -176.32 -176.32 -165.72 -165.72 -165.72
  1 A'    2 A'    3 A'    4 A'    5 A'    6 A'    7 A'    1 A"                 
-165.72 -165.72 -165.72 -101.59  -62.52  -56.34  -56.34  -56.34
  8 A'    2 A"    9 A'   10 A'   11 A'   12 A'    3 A"   13 A'                 
-35.818 -35.817 -31.310 -31.310 -31.306 -31.305 -31.305 -31.304
 14 A'   15 A'   16 A'   17 A'    4 A"    5 A"   18 A'   19 A'                 
-22.961 -22.960 -22.960 -22.959 -22.959 -22.959 -22.956 -22.956
 20 A'   21 A'    6 A"   22 A'    7 A"   23 A'    8 A"   24 A'                 
-22.955 -22.955 -10.302 -10.291  -9.514  -8.734  -7.278  -7.268
  9 A"   25 A'   26 A'   27 A'   28 A'   29 A'   30 A'   10 A"                 
 -7.268  -6.565  -6.552  -6.552  -6.371  -6.371  -4.784  -4.784
 31 A'   32 A'   11 A"   33 A'   34 A'   35 A'   36 A'   37 A'                 
 -4.769  -4.769  -4.768  -4.768  -2.677  -2.673  -2.672  -2.662
 12 A"   13 A"   38 A'   39 A'   40 A'   41 A'   14 A"   15 A"                 
 -2.662  -2.054  -2.053  -2.046  -2.046  -2.046  -2.046  -2.033
 42 A'   43 A'   44 A'   16 A"   45 A'   46 A'   17 A"   47 A'                 
 -2.033  -2.032  -2.032  -0.996  -0.952  -0.740  -0.719  -0.619
 18 A"   19 A"   48 A'   49 A'   50 A'   51 A'   52 A'   53 A'                 
 -0.562  -0.497  -0.453  -0.447  -0.422  -0.422  -0.405  -0.354
 54 A'   55 A'   20 A"   56 A'   57 A'   21 A"   58 A'   59 A'                 
 -0.298  -0.284  -0.231  -0.214  -0.211
 22 A"   23 A"   60 A'   61 A'   24 A"                                         
 -- Virtual --                   
 -0.111  -0.073  -0.027   0.001   0.013   0.017   0.035   0.044
 25 A"   62 A'   63 A'   64 A'   65 A'   66 A'   67 A'   26 A"                 
  0.048   0.054   0.074   0.076   0.086   0.093   0.097   0.115
 68 A'   69 A'   70 A'   27 A"   71 A'   28 A"   72 A'   73 A'                 
  0.119   0.145   0.151   0.157   0.162   0.194   0.219   0.224
 74 A'   29 A"   75 A'   76 A'   77 A'   78 A'   30 A"   79 A'                 
  0.245   0.254   0.262   0.327   0.334   0.349   0.364   0.367
 80 A'   31 A"   81 A'   82 A'   32 A"   83 A'   33 A"   84 A'                 
  0.384   0.394   0.405   0.411   0.423   0.438   0.438   0.446
 85 A'   34 A"   86 A'   35 A"   87 A'   36 A"   88 A'   37 A"                 
  0.462   0.483   0.489   0.502   0.515   0.520   0.537   0.554
 89 A'   90 A'   91 A'   92 A'   93 A'   38 A"   39 A"   94 A'                 
  0.619   0.625   0.644   0.665   0.725   0.755   0.759   0.772
 40 A"   95 A'   41 A"   96 A'   97 A'   98 A'   99 A'  100 A'                 
  0.814   0.819   0.841   0.877   0.888   0.978   1.001   1.017
101 A'   42 A"   43 A"  102 A'  103 A'  104 A'  105 A'  106 A'                 
  1.144   1.185   1.241   1.325   1.328   1.331   1.386   1.404
107 A'  108 A'   44 A"   45 A"  109 A'   46 A"  110 A'   47 A"                 
  1.428   1.450   1.476   1.504   1.607   1.639   1.645   1.755
111 A'  112 A'   48 A"  113 A'  114 A'   49 A"  115 A'  116 A'                 
  1.969   1.972   2.021   2.089   2.120   2.222   2.278   2.455
117 A'   50 A"  118 A'  119 A'  120 A'   51 A"  121 A'  122 A'                 
  2.612   2.697   2.711   2.852   2.912   3.398   3.900   3.956
 52 A"  123 A'   53 A"  124 A'  125 A'  126 A'   54 A"   55 A"                 
  3.980   3.988   4.008   4.010   4.021   4.065   4.089   4.096
 56 A"  127 A'   57 A"  128 A'  129 A'   58 A"  130 A'   59 A"                 
  4.141   4.192   4.260   4.297   4.345   4.475   4.527   5.976
131 A'  132 A'  133 A'  134 A'  135 A'  136 A'  137 A'   60 A"                 
  6.016   6.060   6.084   6.114   6.204   6.722   7.517   7.576
 61 A"  138 A'  139 A'  140 A'  141 A'  142 A'   62 A"  143 A'                 
  7.652   9.773  23.338  23.358  25.784  25.944  26.308  27.905
144 A'  145 A'  146 A'  147 A'   63 A"  148 A'  149 A'  150 A'                 
 27.939  28.323  28.354  28.383  28.404  28.409  28.448  28.526
151 A'   64 A"   65 A"  152 A'  153 A'  154 A'  155 A'   66 A"                 
 28.529  28.548  28.553  28.556  28.565  28.604  28.634  28.684
 67 A"   68 A"  156 A'  157 A'   69 A"  158 A'  159 A'  160 A'                 
 28.736  47.979 127.871 127.894 127.919 127.936 127.954 128.002
161 A'  162 A'   70 A"   71 A"  163 A'  164 A'  165 A'  166 A'                 
151.696 151.726 215.778 289.724 289.783 289.8901020.8001901.863
167 A'  168 A'  169 A'   72 A"  170 A'  171 A'  172 A'  173 A'                 
*******
174 A'                                                                         
 --------------------------------------------------------------

          Ground-State Mulliken Net Atomic Charges

     Atom                 Charge (a.u.)
  ----------------------------------------
      1 Cl                    0.492329
      2 Br                   -0.077898
      3 I                     0.138373
      4 I                     0.132655
      5 C                    -0.456583
      6 C                    -0.228877
  ----------------------------------------
  Sum of atomic charges =    -0.000000

 -----------------------------------------------------------------
                    Cartesian Multipole Moments
 -----------------------------------------------------------------
    Charge (ESU x 10^10)
                -0.0000
    Dipole Moment (Debye)
         X      -0.1600      Y       0.7304      Z      -0.0000
       Tot       0.7478
    Quadrupole Moments (Debye-Ang)
        XX     -88.6917     XY       1.1631     YY    -101.6108
        XZ       0.0000     YZ       0.0000     ZZ     -99.2427
    Octopole Moments (Debye-Ang^2)
       XXX     -26.1646    XXY       0.7786    XYY     -10.4369
       YYY       1.1624    XXZ       0.0000    XYZ      -0.0000
       YYZ      -0.0000    XZZ      -9.5939    YZZ       1.1415
       ZZZ       0.0000
    Hexadecapole Moments (Debye-Ang^3)
      XXXX   -2495.1665   XXXY     -29.0898   XXYY    -539.7938
      XYYY      -5.9859   YYYY    -873.8386   XXXZ       0.0000
      XXYZ      -0.0000   XYYZ       0.0000   YYYZ       0.0000
      XXZZ    -468.9777   XYZZ      -6.2260   YYZZ    -167.8745
      XZZZ       0.0000   YZZZ       0.0000   ZZZZ    -129.1394
 -----------------------------------------------------------------
 Calculating analytic gradient of the SCF energy
 Gradient of SCF Energy
            1           2           3           4           5           6
    1   0.0096300   0.0594712  -0.1062847   0.0472609   0.2418998  -0.2519772
    2  -0.2300868  -0.2520788   0.2414028   0.2700305   0.0044428  -0.0337105
    3   0.0000000   0.0000000  -0.0000000  -0.0000000  -0.0000000  -0.0000000
 Max gradient component =       2.700E-01
 RMS gradient           =       1.468E-01
 Gradient time:  CPU 25.54 s  wall 6.50 s
 Geometry Optimization Parameters
   NAtoms,    NIC,     NZ,  NCons,   NDum,   NFix, NCnnct, MaxDiis
        6      37       0       0       0       0       0       0

 Cartesian Hessian Update
 Hessian Updated using BFGS Update


** GEOMETRY OPTIMIZATION IN DELOCALIZED INTERNAL COORDINATES **
   Searching for a Minimum

   Optimization Cycle:   7

                       Coordinates (Angstroms)
     ATOM                X               Y               Z
      1  Cl        2.0881518748    1.6959221787    0.0000000000
      2  Br       -2.0147860609    1.3653174052    0.0000000000
      3  I         2.5490298402   -0.6727374022    0.0000000000
      4  I        -1.9211297955   -1.1085731039    0.0000000000
      5  C         1.1071974597    0.4568131079    0.0000000000
      6  C        -0.7235474919    0.2806173897    0.0000000000
   Point Group: cs    Number of degrees of freedom:     9


   Energy is -16949.186421380

 Hessian Updated using BFGS Update

  9 Hessian modes will be used to form the next step
  Hessian Eigenvalues:
     0.081511    0.249412    0.250184    0.294180    0.310886    0.502950
     0.915391    1.029620    1.100218

 Minimum Search - Taking Simple RFO Step
 Searching for Lamda that Minimizes Along All modes
 Value Taken    Lamda =  -0.25390829
 Calculated Step too Large.  Step scaled by  0.391428
 Step Taken.  Stepsize is  0.300000

                             Maximum     Tolerance    Cnvgd?
         Gradient           0.238835      0.000300      NO
         Displacement       0.216962      0.001200      NO
         Energy change     -0.115596      0.000001      NO


 New Cartesian Coordinates Obtained by Inverse Iteration

 Displacement from previous Coordinates is:  0.263370
 ----------------------------------------------------------------
             Standard Nuclear Orientation (Angstroms)
    I     Atom           X                Y                Z
 ----------------------------------------------------------------
    1      Cl      2.0256915545     1.7231075564     0.0000000000
    2      Br     -1.9659655791     1.4083907818     0.0000000000
    3      I       2.5186855794    -0.7095657747     0.0000000000
    4      I      -1.8777345427    -1.1397704955     0.0000000000
    5      C       1.0558668762     0.4494410751     0.0000000000
    6      C      -0.6716280617     0.2857564322     0.0000000000
 ----------------------------------------------------------------
 Molecular Point Group                 Cs    NOp =  2
 Largest Abelian Subgroup              Cs    NOp =  2
 Nuclear Repulsion Energy =  1731.9806150310 hartrees
 There are       85 alpha and       85 beta electrons
 Applying Cartesian multipole field
    Component          Value
    ---------          -----
     (2,0,0)        1.00000E-11
     (0,2,0)        2.00000E-11
     (0,0,2)       -3.00000E-11
 Nucleus-field energy     =     0.0000000418 hartrees
 Requested basis set is 6-311++G(d,p)
 There are 92 shells and 246 basis functions
 A cutoff of  1.0D-11 yielded   2965 shell pairs
 There are     23019 function pairs (     26055 Cartesian)
 Smallest overlap matrix eigenvalue = 4.47E-05
 Guess MOs from SCF MO coefficient file

 -----------------------------------------------------------------------
  General SCF calculation program by
  Eric Jon Sundstrom, Paul Horn, Yuezhi Mao, Dmitri Zuev, Alec White,
  David Stuck, Shaama M.S., Shane Yost, Joonho Lee, David Small,
  Daniel Levine, Susi Lehtola, Hugh Burton, Evgeny Epifanovsky
 -----------------------------------------------------------------------
 Exchange:     0.2000 Hartree-Fock + 0.0800 Slater + 0.7200 B88
 Correlation:  0.1900 VWN1RPA + 0.8100 LYP
 Using SG-1 standard quadrature grid
 using 4 threads for integral computing
 -------------------------------------------------------
 OpenMP Integral computing Module                
 Release: version 2.0, May 2017, Q-Chem Inc. Pleasanton 
 -------------------------------------------------------
 -------------------------------------------------------
 OpenMP BLAS3 based DFT computing Module                
 Release: version 1.0, May 2013, Q-Chem Inc. Pittsburgh 
 -------------------------------------------------------
 A restricted SCF calculation will be
 performed using DIIS
 SCF converges when DIIS error is below 1.0e-08
 ---------------------------------------
  Cycle       Energy         DIIS error
 ---------------------------------------
    1  -16949.2753025660      7.80e-04  
    2  -16949.2794041291      2.54e-04  
    3  -16949.2790367114      3.22e-04  
    4  -16949.2796671196      1.54e-04  
    5  -16949.2798352309      6.47e-05  
    6  -16949.2798712357      1.10e-05  
    7  -16949.2798721826      2.81e-06  
    8  -16949.2798722199      6.15e-07  
    9  -16949.2798722221      3.46e-07  
   10  -16949.2798722227      3.48e-08  
   11  -16949.2798722225      1.22e-08  
   12  -16949.2798722229      3.15e-09  Convergence criterion met
 ---------------------------------------
 SCF time:   CPU 82.23s  wall 21.00s 
 SCF   energy in the final basis set =   -16949.2798722229
 Total energy in the final basis set =   -16949.2798722229

 --------------------------------------------------------------
             Orbital Energies (a.u.) and Symmetries
 --------------------------------------------------------------

 Alpha MOs, Restricted
 -- Occupied --                  
*******-1165.89 -482.86 -176.32 -176.32 -165.72 -165.72 -165.72
  1 A'    2 A'    3 A'    4 A'    5 A'    6 A'    7 A'    1 A"                 
-165.72 -165.72 -165.72 -101.59  -62.52  -56.34  -56.33  -56.33
  8 A'    2 A"    9 A'   10 A'   11 A'   12 A'    3 A"   13 A'                 
-35.818 -35.817 -31.310 -31.310 -31.305 -31.305 -31.305 -31.304
 14 A'   15 A'   16 A'   17 A'    4 A"    5 A"   18 A'   19 A'                 
-22.961 -22.960 -22.960 -22.959 -22.959 -22.959 -22.956 -22.956
 20 A'   21 A'    6 A"   22 A'    7 A"   23 A'    8 A"   24 A'                 
-22.955 -22.955 -10.304 -10.294  -9.510  -8.730  -7.274  -7.265
  9 A"   25 A'   26 A'   27 A'   28 A'   29 A'   30 A'   10 A"                 
 -7.264  -6.562  -6.549  -6.548  -6.370  -6.370  -4.783  -4.783
 31 A'   32 A'   11 A"   33 A'   34 A'   35 A'   36 A'   37 A'                 
 -4.769  -4.768  -4.767  -4.767  -2.674  -2.669  -2.669  -2.659
 12 A"   13 A"   38 A'   39 A'   40 A'   14 A"   41 A'   15 A"                 
 -2.659  -2.052  -2.052  -2.045  -2.045  -2.045  -2.045  -2.032
 42 A'   43 A'   44 A'   16 A"   45 A'   17 A"   46 A'   47 A'                 
 -2.031  -2.031  -2.031  -0.981  -0.934  -0.740  -0.717  -0.629
 18 A"   19 A"   48 A'   49 A'   50 A'   51 A'   52 A'   53 A'                 
 -0.557  -0.499  -0.448  -0.446  -0.417  -0.411  -0.395  -0.354
 54 A'   55 A'   56 A'   20 A"   57 A'   21 A"   58 A'   59 A'                 
 -0.299  -0.286  -0.240  -0.222  -0.218
 22 A"   23 A"   60 A'   61 A'   24 A"                                         
 -- Virtual --                   
 -0.103  -0.059  -0.032  -0.001   0.010   0.019   0.045   0.046
 25 A"   62 A'   63 A'   64 A'   65 A'   66 A'   67 A'   26 A"                 
  0.048   0.059   0.072   0.078   0.087   0.093   0.099   0.117
 68 A'   69 A'   70 A'   27 A"   71 A'   28 A"   72 A'   73 A'                 
  0.118   0.145   0.149   0.158   0.166   0.192   0.218   0.226
 74 A'   29 A"   75 A'   76 A'   77 A'   78 A'   30 A"   79 A'                 
  0.242   0.254   0.263   0.323   0.340   0.353   0.366   0.373
 80 A'   31 A"   81 A'   82 A'   32 A"   83 A'   33 A"   84 A'                 
  0.387   0.397   0.407   0.411   0.423   0.437   0.439   0.452
 85 A'   34 A"   86 A'   35 A"   87 A'   36 A"   88 A'   37 A"                 
  0.456   0.472   0.484   0.500   0.516   0.521   0.540   0.567
 89 A'   90 A'   91 A'   92 A'   93 A'   38 A"   39 A"   94 A'                 
  0.607   0.631   0.646   0.668   0.712   0.743   0.749   0.774
 40 A"   95 A'   41 A"   96 A'   97 A'   98 A'   99 A'  100 A'                 
  0.826   0.826   0.845   0.868   0.904   0.958   0.993   1.013
 42 A"  101 A'   43 A"  102 A'  103 A'  104 A'  105 A'  106 A'                 
  1.164   1.176   1.216   1.319   1.330   1.357   1.381   1.398
107 A'  108 A'   44 A"   45 A"   46 A"  109 A'   47 A"  110 A'                 
  1.420   1.461   1.489   1.505   1.589   1.667   1.677   1.727
111 A'  112 A'   48 A"  113 A'  114 A'  115 A'   49 A"  116 A'                 
  1.977   1.994   2.025   2.106   2.151   2.227   2.287   2.469
 50 A"  117 A'  118 A'  119 A'  120 A'   51 A"  121 A'  122 A'                 
  2.602   2.704   2.733   2.862   2.917   3.486   3.904   3.955
 52 A"  123 A'   53 A"  124 A'  125 A'  126 A'   54 A"   55 A"                 
  3.974   3.979   4.004   4.009   4.018   4.065   4.086   4.090
127 A'   56 A"  128 A'   57 A"  129 A'   58 A"  130 A'   59 A"                 
  4.139   4.188   4.260   4.297   4.358   4.463   4.516   5.977
131 A'  132 A'  133 A'  134 A'  135 A'  136 A'  137 A'   60 A"                 
  6.016   6.061   6.080   6.109   6.200   6.718   7.521   7.577
 61 A"  138 A'  139 A'  140 A'  141 A'  142 A'   62 A"  143 A'                 
  7.654   9.768  23.343  23.352  25.788  25.948  26.317  27.896
144 A'  145 A'  146 A'  147 A'   63 A"  148 A'  149 A'  150 A'                 
 27.934  28.324  28.354  28.383  28.402  28.403  28.445  28.525
151 A'   64 A"   65 A"  152 A'  153 A'  154 A'  155 A'   66 A"                 
 28.528  28.547  28.550  28.556  28.564  28.600  28.628  28.677
 67 A"   68 A"  156 A'  157 A'   69 A"  158 A'  159 A'  160 A'                 
 28.735  47.975 127.871 127.894 127.918 127.932 127.949 127.997
161 A'  162 A'   70 A"   71 A"  163 A'  164 A'  165 A'  166 A'                 
151.689 151.722 215.769 289.727 289.782 289.8901020.7931901.856
167 A'  168 A'  169 A'   72 A"  170 A'  171 A'  172 A'  173 A'                 
*******
174 A'                                                                         

 Beta MOs, Restricted
 -- Occupied --                  
*******-1165.89 -482.86 -176.32 -176.32 -165.72 -165.72 -165.72
  1 A'    2 A'    3 A'    4 A'    5 A'    6 A'    7 A'    1 A"                 
-165.72 -165.72 -165.72 -101.59  -62.52  -56.34  -56.33  -56.33
  8 A'    2 A"    9 A'   10 A'   11 A'   12 A'    3 A"   13 A'                 
-35.818 -35.817 -31.310 -31.310 -31.305 -31.305 -31.305 -31.304
 14 A'   15 A'   16 A'   17 A'    4 A"    5 A"   18 A'   19 A'                 
-22.961 -22.960 -22.960 -22.959 -22.959 -22.959 -22.956 -22.956
 20 A'   21 A'    6 A"   22 A'    7 A"   23 A'    8 A"   24 A'                 
-22.955 -22.955 -10.304 -10.294  -9.510  -8.730  -7.274  -7.265
  9 A"   25 A'   26 A'   27 A'   28 A'   29 A'   30 A'   10 A"                 
 -7.264  -6.562  -6.549  -6.548  -6.370  -6.370  -4.783  -4.783
 31 A'   32 A'   11 A"   33 A'   34 A'   35 A'   36 A'   37 A'                 
 -4.769  -4.768  -4.767  -4.767  -2.674  -2.669  -2.669  -2.659
 12 A"   13 A"   38 A'   39 A'   40 A'   14 A"   41 A'   15 A"                 
 -2.659  -2.052  -2.052  -2.045  -2.045  -2.045  -2.045  -2.032
 42 A'   43 A'   44 A'   16 A"   45 A'   17 A"   46 A'   47 A'                 
 -2.031  -2.031  -2.031  -0.981  -0.934  -0.740  -0.717  -0.629
 18 A"   19 A"   48 A'   49 A'   50 A'   51 A'   52 A'   53 A'                 
 -0.557  -0.499  -0.448  -0.446  -0.417  -0.411  -0.395  -0.354
 54 A'   55 A'   56 A'   20 A"   57 A'   21 A"   58 A'   59 A'                 
 -0.299  -0.286  -0.240  -0.222  -0.218
 22 A"   23 A"   60 A'   61 A'   24 A"                                         
 -- Virtual --                   
 -0.103  -0.059  -0.032  -0.001   0.010   0.019   0.045   0.046
 25 A"   62 A'   63 A'   64 A'   65 A'   66 A'   67 A'   26 A"                 
  0.048   0.059   0.072   0.078   0.087   0.093   0.099   0.117
 68 A'   69 A'   70 A'   27 A"   71 A'   28 A"   72 A'   73 A'                 
  0.118   0.145   0.149   0.158   0.166   0.192   0.218   0.226
 74 A'   29 A"   75 A'   76 A'   77 A'   78 A'   30 A"   79 A'                 
  0.242   0.254   0.263   0.323   0.340   0.353   0.366   0.373
 80 A'   31 A"   81 A'   82 A'   32 A"   83 A'   33 A"   84 A'                 
  0.387   0.397   0.407   0.411   0.423   0.437   0.439   0.452
 85 A'   34 A"   86 A'   35 A"   87 A'   36 A"   88 A'   37 A"                 
  0.456   0.472   0.484   0.500   0.516   0.521   0.540   0.567
 89 A'   90 A'   91 A'   92 A'   93 A'   38 A"   39 A"   94 A'                 
  0.607   0.631   0.646   0.668   0.712   0.743   0.749   0.774
 40 A"   95 A'   41 A"   96 A'   97 A'   98 A'   99 A'  100 A'                 
  0.826   0.826   0.845   0.868   0.904   0.958   0.993   1.013
 42 A"  101 A'   43 A"  102 A'  103 A'  104 A'  105 A'  106 A'                 
  1.164   1.176   1.216   1.319   1.330   1.357   1.381   1.398
107 A'  108 A'   44 A"   45 A"   46 A"  109 A'   47 A"  110 A'                 
  1.420   1.461   1.489   1.505   1.589   1.667   1.677   1.727
111 A'  112 A'   48 A"  113 A'  114 A'  115 A'   49 A"  116 A'                 
  1.977   1.994   2.025   2.106   2.151   2.227   2.287   2.469
 50 A"  117 A'  118 A'  119 A'  120 A'   51 A"  121 A'  122 A'                 
  2.602   2.704   2.733   2.862   2.917   3.486   3.904   3.955
 52 A"  123 A'   53 A"  124 A'  125 A'  126 A'   54 A"   55 A"                 
  3.974   3.979   4.004   4.009   4.018   4.065   4.086   4.090
127 A'   56 A"  128 A'   57 A"  129 A'   58 A"  130 A'   59 A"                 
  4.139   4.188   4.260   4.297   4.358   4.463   4.516   5.977
131 A'  132 A'  133 A'  134 A'  135 A'  136 A'  137 A'   60 A"                 
  6.016   6.061   6.080   6.109   6.200   6.718   7.521   7.577
 61 A"  138 A'  139 A'  140 A'  141 A'  142 A'   62 A"  143 A'                 
  7.654   9.768  23.343  23.352  25.788  25.948  26.317  27.896
144 A'  145 A'  146 A'  147 A'   63 A"  148 A'  149 A'  150 A'                 
 27.934  28.324  28.354  28.383  28.402  28.403  28.445  28.525
151 A'   64 A"   65 A"  152 A'  153 A'  154 A'  155 A'   66 A"                 
 28.528  28.547  28.550  28.556  28.564  28.600  28.628  28.677
 67 A"   68 A"  156 A'  157 A'   69 A"  158 A'  159 A'  160 A'                 
 28.735  47.975 127.871 127.894 127.918 127.932 127.949 127.997
161 A'  162 A'   70 A"   71 A"  163 A'  164 A'  165 A'  166 A'                 
151.689 151.722 215.769 289.727 289.782 289.8901020.7931901.856
167 A'  168 A'  169 A'   72 A"  170 A'  171 A'  172 A'  173 A'                 
*******
174 A'                                                                         
 --------------------------------------------------------------

          Ground-State Mulliken Net Atomic Charges

     Atom                 Charge (a.u.)
  ----------------------------------------
      1 Cl                    0.478276
      2 Br                   -0.090340
      3 I                     0.146376
      4 I                     0.133836
      5 C                    -0.410209
      6 C                    -0.257939
  ----------------------------------------
  Sum of atomic charges =     0.000000

 -----------------------------------------------------------------
                    Cartesian Multipole Moments
 -----------------------------------------------------------------
    Charge (ESU x 10^10)
                -0.0000
    Dipole Moment (Debye)
         X      -0.1597      Y       0.4777      Z       0.0000
       Tot       0.5037
    Quadrupole Moments (Debye-Ang)
        XX     -89.3241     XY       0.9030     YY    -101.0038
        XZ      -0.0000     YZ       0.0000     ZZ     -99.4164
    Octopole Moments (Debye-Ang^2)
       XXX     -27.0559    XXY      -0.3397    XYY     -11.5721
       YYY       2.8799    XXZ       0.0000    XYZ       0.0000
       YYZ       0.0000    XZZ     -10.1133    YZZ       1.8376
       ZZZ       0.0000
    Hexadecapole Moments (Debye-Ang^3)
      XXXX   -2405.8501   XXXY     -24.7052   XXYY    -525.6116
      XYYY       1.8942   YYYY    -906.9343   XXXZ      -0.0000
      XXYZ       0.0000   XYYZ      -0.0000   YYYZ       0.0000
      XXZZ    -453.2817   XYZZ      -3.5835   YYZZ    -174.4119
      XZZZ      -0.0000   YZZZ       0.0000   ZZZZ    -129.4741
 -----------------------------------------------------------------
 Calculating analytic gradient of the SCF energy
 Gradient of SCF Energy
            1           2           3           4           5           6
    1   0.0129487   0.0443857  -0.0853409   0.0355873   0.2221879  -0.2297687
    2  -0.1907623  -0.2070205   0.1981043   0.2229354   0.0082108  -0.0314676
    3   0.0000000   0.0000000  -0.0000000   0.0000000  -0.0000000  -0.0000000
 Max gradient component =       2.298E-01
 RMS gradient           =       1.252E-01
 Gradient time:  CPU 25.61 s  wall 6.52 s
 Geometry Optimization Parameters
   NAtoms,    NIC,     NZ,  NCons,   NDum,   NFix, NCnnct, MaxDiis
        6      37       0       0       0       0       0       0

 Cartesian Hessian Update
 Hessian Updated using BFGS Update


** GEOMETRY OPTIMIZATION IN DELOCALIZED INTERNAL COORDINATES **
   Searching for a Minimum

   Optimization Cycle:   8

                       Coordinates (Angstroms)
     ATOM                X               Y               Z
      1  Cl        2.0256915545    1.7231075564    0.0000000000
      2  Br       -1.9659655791    1.4083907818    0.0000000000
      3  I         2.5186855794   -0.7095657747    0.0000000000
      4  I        -1.8777345427   -1.1397704955    0.0000000000
      5  C         1.0558668762    0.4494410751    0.0000000000
      6  C        -0.6716280617    0.2857564322    0.0000000000
   Point Group: cs    Number of degrees of freedom:     9


   Energy is -16949.279872223

 Hessian Updated using BFGS Update

  9 Hessian modes will be used to form the next step
  Hessian Eigenvalues:
     0.054851    0.249103    0.250196    0.302475    0.310955    0.531236
     0.915409    1.029744    1.100219

 Minimum Search - Taking Simple RFO Step
 Searching for Lamda that Minimizes Along All modes
 Value Taken    Lamda =  -0.23775255
 Calculated Step too Large.  Step scaled by  0.356901
 Step Taken.  Stepsize is  0.300000

                             Maximum     Tolerance    Cnvgd?
         Gradient           0.210599      0.000300      NO
         Displacement       0.219922      0.001200      NO
         Energy change     -0.093451      0.000001      NO


 New Cartesian Coordinates Obtained by Inverse Iteration

 Displacement from previous Coordinates is:  0.292616
 ----------------------------------------------------------------
             Standard Nuclear Orientation (Angstroms)
    I     Atom           X                Y                Z
 ----------------------------------------------------------------
    1      Cl      1.9550409569     1.7458003850     0.0000000000
    2      Br     -1.9078571750     1.4479526596     0.0000000000
    3      I       2.4768837993    -0.7439209210     0.0000000000
    4      I      -1.8237830064    -1.1663582691     0.0000000000
    5      C       0.9974206842     0.4415458842     0.0000000000
    6      C      -0.6127894326     0.2923398368     0.0000000000
 ----------------------------------------------------------------
 Molecular Point Group                 Cs    NOp =  2
 Largest Abelian Subgroup              Cs    NOp =  2
 Nuclear Repulsion Energy =  1732.7330242161 hartrees
 There are       85 alpha and       85 beta electrons
 Applying Cartesian multipole field
    Component          Value
    ---------          -----
     (2,0,0)        1.00000E-11
     (0,2,0)        2.00000E-11
     (0,0,2)       -3.00000E-11
 Nucleus-field energy     =     0.0000000414 hartrees
 Requested basis set is 6-311++G(d,p)
 There are 92 shells and 246 basis functions
 A cutoff of  1.0D-11 yielded   2969 shell pairs
 There are     23078 function pairs (     26111 Cartesian)
 Smallest overlap matrix eigenvalue = 3.07E-05
 Guess MOs from SCF MO coefficient file

 -----------------------------------------------------------------------
  General SCF calculation program by
  Eric Jon Sundstrom, Paul Horn, Yuezhi Mao, Dmitri Zuev, Alec White,
  David Stuck, Shaama M.S., Shane Yost, Joonho Lee, David Small,
  Daniel Levine, Susi Lehtola, Hugh Burton, Evgeny Epifanovsky
 -----------------------------------------------------------------------
 Exchange:     0.2000 Hartree-Fock + 0.0800 Slater + 0.7200 B88
 Correlation:  0.1900 VWN1RPA + 0.8100 LYP
 Using SG-1 standard quadrature grid
 using 4 threads for integral computing
 -------------------------------------------------------
 OpenMP Integral computing Module                
 Release: version 2.0, May 2017, Q-Chem Inc. Pleasanton 
 -------------------------------------------------------
 -------------------------------------------------------
 OpenMP BLAS3 based DFT computing Module                
 Release: version 1.0, May 2013, Q-Chem Inc. Pittsburgh 
 -------------------------------------------------------
 A restricted SCF calculation will be
 performed using DIIS
 SCF converges when DIIS error is below 1.0e-08
 ---------------------------------------
  Cycle       Energy         DIIS error
 ---------------------------------------
    1  -16949.3548864395      8.88e-04  
    2  -16949.3598116600      1.94e-04  
    3  -16949.3597900272      1.93e-04  
    4  -16949.3599252417      1.40e-04  
    5  -16949.3600848986      2.12e-05  
    6  -16949.3600880896      7.18e-06  
    7  -16949.3600883401      3.08e-06  
    8  -16949.3600884148      8.22e-07  
    9  -16949.3600884199      2.67e-07  
   10  -16949.3600884201      2.87e-08  
   11  -16949.3600884202      8.23e-09  Convergence criterion met
 ---------------------------------------
 SCF time:   CPU 75.76s  wall 20.00s 
 SCF   energy in the final basis set =   -16949.3600884202
 Total energy in the final basis set =   -16949.3600884202

 --------------------------------------------------------------
             Orbital Energies (a.u.) and Symmetries
 --------------------------------------------------------------

 Alpha MOs, Restricted
 -- Occupied --                  
*******-1165.89 -482.86 -176.32 -176.32 -165.72 -165.72 -165.72
  1 A'    2 A'    3 A'    4 A'    5 A'    6 A'    7 A'    1 A"                 
-165.72 -165.72 -165.72 -101.59  -62.52  -56.34  -56.33  -56.33
  8 A'    2 A"    9 A'   10 A'   11 A'   12 A'    3 A"   13 A'                 
-35.818 -35.817 -31.310 -31.310 -31.305 -31.305 -31.304 -31.304
 14 A'   15 A'   16 A'   17 A'    4 A"    5 A"   18 A'   19 A'                 
-22.961 -22.960 -22.960 -22.959 -22.959 -22.959 -22.956 -22.956
 20 A'   21 A'    6 A"   22 A'    7 A"   23 A'    8 A"   24 A'                 
-22.955 -22.955 -10.303 -10.293  -9.507  -8.728  -7.271  -7.262
  9 A"   25 A'   26 A'   27 A'   28 A'   29 A'   30 A'   10 A"                 
 -7.261  -6.560  -6.547  -6.546  -6.370  -6.369  -4.783  -4.782
 31 A'   32 A'   11 A"   33 A'   34 A'   35 A'   36 A'   37 A'                 
 -4.768  -4.767  -4.767  -4.766  -2.671  -2.667  -2.667  -2.656
 12 A"   13 A"   38 A'   39 A'   40 A'   14 A"   41 A'   15 A"                 
 -2.656  -2.051  -2.050  -2.045  -2.044  -2.044  -2.044  -2.031
 42 A'   43 A'   44 A'   16 A"   45 A'   17 A"   46 A'   47 A'                 
 -2.031  -2.030  -2.030  -0.969  -0.921  -0.743  -0.715  -0.645
 18 A"   19 A"   48 A'   49 A'   50 A'   51 A'   52 A'   53 A'                 
 -0.553  -0.502  -0.451  -0.443  -0.412  -0.402  -0.385  -0.355
 54 A'   55 A'   56 A'   20 A"   57 A'   21 A"   58 A'   59 A'                 
 -0.300  -0.287  -0.247  -0.229  -0.227
 22 A"   23 A"   60 A'   61 A'   24 A"                                         
 -- Virtual --                   
 -0.093  -0.049  -0.038  -0.004   0.006   0.022   0.047   0.049
 25 A"   62 A'   63 A'   64 A'   65 A'   66 A'   26 A"   67 A'                 
  0.051   0.069   0.073   0.079   0.087   0.093   0.102   0.118
 68 A'   69 A'   70 A'   27 A"   71 A'   28 A"   72 A'   73 A'                 
  0.123   0.145   0.147   0.158   0.173   0.190   0.218   0.229
 74 A'   29 A"   75 A'   76 A'   77 A'   78 A'   30 A"   79 A'                 
  0.240   0.255   0.266   0.320   0.345   0.358   0.369   0.376
 80 A'   31 A"   81 A'   82 A'   32 A"   83 A'   33 A"   84 A'                 
  0.390   0.397   0.406   0.412   0.427   0.437   0.441   0.454
 85 A'   34 A"   86 A'   35 A"   87 A'   36 A"   88 A'   89 A'                 
  0.457   0.465   0.481   0.500   0.519   0.521   0.547   0.585
 37 A"   90 A'   91 A'   92 A'   38 A"   93 A'   39 A"   94 A'                 
  0.597   0.639   0.649   0.666   0.707   0.731   0.740   0.775
 40 A"   95 A'   41 A"   96 A'   97 A'   98 A'   99 A'  100 A'                 
  0.826   0.830   0.854   0.873   0.925   0.940   0.985   1.018
101 A'   42 A"   43 A"  102 A'  103 A'  104 A'  105 A'  106 A'                 
  1.167   1.185   1.193   1.315   1.331   1.356   1.378   1.402
107 A'  108 A'   44 A"   45 A"   46 A"   47 A"  109 A'  110 A'                 
  1.411   1.475   1.504   1.509   1.593   1.695   1.716   1.729
111 A'  112 A'  113 A'   48 A"  114 A'  115 A'  116 A'   49 A"                 
  1.982   2.025   2.031   2.128   2.187   2.233   2.297   2.480
 50 A"  117 A'  118 A'  119 A'  120 A'   51 A"  121 A'  122 A'                 
  2.597   2.731   2.762   2.889   2.939   3.553   3.910   3.954
 52 A"  123 A'   53 A"  124 A'  125 A'  126 A'   54 A"   55 A"                 
  3.964   3.979   4.000   4.010   4.014   4.063   4.086   4.087
127 A'   56 A"  128 A'   57 A"  129 A'   58 A"   59 A"  130 A'                 
  4.137   4.189   4.265   4.294   4.363   4.452   4.518   5.978
131 A'  132 A'  133 A'  134 A'  135 A'  136 A'  137 A'   60 A"                 
  6.018   6.063   6.075   6.106   6.200   6.716   7.524   7.578
 61 A"  138 A'  139 A'  140 A'  141 A'  142 A'   62 A"  143 A'                 
  7.660   9.765  23.326  23.423  25.792  25.959  26.332  27.888
144 A'  145 A'  146 A'  147 A'   63 A"  148 A'  149 A'  150 A'                 
 27.933  28.324  28.355  28.383  28.398  28.400  28.442  28.525
151 A'   64 A"   65 A"  152 A'  153 A'  154 A'  155 A'   66 A"                 
 28.528  28.547  28.548  28.555  28.565  28.598  28.624  28.674
 67 A"   68 A"  156 A'  157 A'   69 A"  158 A'  159 A'  160 A'                 
 28.738  47.973 127.871 127.895 127.919 127.929 127.946 127.994
161 A'  162 A'   70 A"   71 A"  163 A'  164 A'  165 A'  166 A'                 
151.683 151.721 215.763 289.729 289.783 289.8941020.7881901.849
167 A'  168 A'  169 A'   72 A"  170 A'  171 A'  172 A'  173 A'                 
*******
174 A'                                                                         

 Beta MOs, Restricted
 -- Occupied --                  
*******-1165.89 -482.86 -176.32 -176.32 -165.72 -165.72 -165.72
  1 A'    2 A'    3 A'    4 A'    5 A'    6 A'    7 A'    1 A"                 
-165.72 -165.72 -165.72 -101.59  -62.52  -56.34  -56.33  -56.33
  8 A'    2 A"    9 A'   10 A'   11 A'   12 A'    3 A"   13 A'                 
-35.818 -35.817 -31.310 -31.310 -31.305 -31.305 -31.304 -31.304
 14 A'   15 A'   16 A'   17 A'    4 A"    5 A"   18 A'   19 A'                 
-22.961 -22.960 -22.960 -22.959 -22.959 -22.959 -22.956 -22.956
 20 A'   21 A'    6 A"   22 A'    7 A"   23 A'    8 A"   24 A'                 
-22.955 -22.955 -10.303 -10.293  -9.507  -8.728  -7.271  -7.262
  9 A"   25 A'   26 A'   27 A'   28 A'   29 A'   30 A'   10 A"                 
 -7.261  -6.560  -6.547  -6.546  -6.370  -6.369  -4.783  -4.782
 31 A'   32 A'   11 A"   33 A'   34 A'   35 A'   36 A'   37 A'                 
 -4.768  -4.767  -4.767  -4.766  -2.671  -2.667  -2.667  -2.656
 12 A"   13 A"   38 A'   39 A'   40 A'   14 A"   41 A'   15 A"                 
 -2.656  -2.051  -2.050  -2.045  -2.044  -2.044  -2.044  -2.031
 42 A'   43 A'   44 A'   16 A"   45 A'   17 A"   46 A'   47 A'                 
 -2.031  -2.030  -2.030  -0.969  -0.921  -0.743  -0.715  -0.645
 18 A"   19 A"   48 A'   49 A'   50 A'   51 A'   52 A'   53 A'                 
 -0.553  -0.502  -0.451  -0.443  -0.412  -0.402  -0.385  -0.355
 54 A'   55 A'   56 A'   20 A"   57 A'   21 A"   58 A'   59 A'                 
 -0.300  -0.287  -0.247  -0.229  -0.227
 22 A"   23 A"   60 A'   61 A'   24 A"                                         
 -- Virtual --                   
 -0.093  -0.049  -0.038  -0.004   0.006   0.022   0.047   0.049
 25 A"   62 A'   63 A'   64 A'   65 A'   66 A'   26 A"   67 A'                 
  0.051   0.069   0.073   0.079   0.087   0.093   0.102   0.118
 68 A'   69 A'   70 A'   27 A"   71 A'   28 A"   72 A'   73 A'                 
  0.123   0.145   0.147   0.158   0.173   0.190   0.218   0.229
 74 A'   29 A"   75 A'   76 A'   77 A'   78 A'   30 A"   79 A'                 
  0.240   0.255   0.266   0.320   0.345   0.358   0.369   0.376
 80 A'   31 A"   81 A'   82 A'   32 A"   83 A'   33 A"   84 A'                 
  0.390   0.397   0.406   0.412   0.427   0.437   0.441   0.454
 85 A'   34 A"   86 A'   35 A"   87 A'   36 A"   88 A'   89 A'                 
  0.457   0.465   0.481   0.500   0.519   0.521   0.547   0.585
 37 A"   90 A'   91 A'   92 A'   38 A"   93 A'   39 A"   94 A'                 
  0.597   0.639   0.649   0.666   0.707   0.731   0.740   0.775
 40 A"   95 A'   41 A"   96 A'   97 A'   98 A'   99 A'  100 A'                 
  0.826   0.830   0.854   0.873   0.925   0.940   0.985   1.018
101 A'   42 A"   43 A"  102 A'  103 A'  104 A'  105 A'  106 A'                 
  1.167   1.185   1.193   1.315   1.331   1.356   1.378   1.402
107 A'  108 A'   44 A"   45 A"   46 A"   47 A"  109 A'  110 A'                 
  1.411   1.475   1.504   1.509   1.593   1.695   1.716   1.729
111 A'  112 A'  113 A'   48 A"  114 A'  115 A'  116 A'   49 A"                 
  1.982   2.025   2.031   2.128   2.187   2.233   2.297   2.480
 50 A"  117 A'  118 A'  119 A'  120 A'   51 A"  121 A'  122 A'                 
  2.597   2.731   2.762   2.889   2.939   3.553   3.910   3.954
 52 A"  123 A'   53 A"  124 A'  125 A'  126 A'   54 A"   55 A"                 
  3.964   3.979   4.000   4.010   4.014   4.063   4.086   4.087
127 A'   56 A"  128 A'   57 A"  129 A'   58 A"   59 A"  130 A'                 
  4.137   4.189   4.265   4.294   4.363   4.452   4.518   5.978
131 A'  132 A'  133 A'  134 A'  135 A'  136 A'  137 A'   60 A"                 
  6.018   6.063   6.075   6.106   6.200   6.716   7.524   7.578
 61 A"  138 A'  139 A'  140 A'  141 A'  142 A'   62 A"  143 A'                 
  7.660   9.765  23.326  23.423  25.792  25.959  26.332  27.888
144 A'  145 A'  146 A'  147 A'   63 A"  148 A'  149 A'  150 A'                 
 27.933  28.324  28.355  28.383  28.398  28.400  28.442  28.525
151 A'   64 A"   65 A"  152 A'  153 A'  154 A'  155 A'   66 A"                 
 28.528  28.547  28.548  28.555  28.565  28.598  28.624  28.674
 67 A"   68 A"  156 A'  157 A'   69 A"  158 A'  159 A'  160 A'                 
 28.738  47.973 127.871 127.895 127.919 127.929 127.946 127.994
161 A'  162 A'   70 A"   71 A"  163 A'  164 A'  165 A'  166 A'                 
151.683 151.721 215.763 289.729 289.783 289.8941020.7881901.849
167 A'  168 A'  169 A'   72 A"  170 A'  171 A'  172 A'  173 A'                 
*******
174 A'                                                                         
 --------------------------------------------------------------

          Ground-State Mulliken Net Atomic Charges

     Atom                 Charge (a.u.)
  ----------------------------------------
      1 Cl                    0.467239
      2 Br                   -0.101238
      3 I                     0.152101
      4 I                     0.132360
      5 C                    -0.357430
      6 C                    -0.293033
  ----------------------------------------
  Sum of atomic charges =     0.000000

 -----------------------------------------------------------------
                    Cartesian Multipole Moments
 -----------------------------------------------------------------
    Charge (ESU x 10^10)
                 0.0000
    Dipole Moment (Debye)
         X      -0.1584      Y       0.2879      Z      -0.0000
       Tot       0.3286
    Quadrupole Moments (Debye-Ang)
        XX     -90.0749     XY       0.6487     YY    -100.4716
        XZ      -0.0000     YZ       0.0000     ZZ     -99.5022
    Octopole Moments (Debye-Ang^2)
       XXX     -28.2258    XXY      -1.1319    XYY     -12.6410
       YYY       4.5319    XXZ      -0.0000    XYZ       0.0000
       YYZ       0.0000    XZZ     -10.6471    YZZ       2.5181
       ZZZ      -0.0000
    Hexadecapole Moments (Debye-Ang^3)
      XXXX   -2298.8917   XXXY     -19.7585   XXYY    -508.4695
      XYYY       9.8629   YYYY    -937.0441   XXXZ       0.0000
      XXYZ       0.0000   XYYZ       0.0000   YYYZ       0.0000
      XXZZ    -434.0631   XYZZ      -0.8460   YYZZ    -180.4818
      XZZZ      -0.0000   YZZZ       0.0000   ZZZZ    -129.6568
 -----------------------------------------------------------------
 Calculating analytic gradient of the SCF energy
 Gradient of SCF Energy
            1           2           3           4           5           6
    1   0.0137648   0.0349932  -0.0700806   0.0279343   0.2002411  -0.2068529
    2  -0.1607581  -0.1735250   0.1652941   0.1872445   0.0094409  -0.0276964
    3  -0.0000000  -0.0000000  -0.0000000   0.0000000   0.0000000   0.0000000
 Max gradient component =       2.069E-01
 RMS gradient           =       1.078E-01
 Gradient time:  CPU 25.62 s  wall 6.52 s
 Geometry Optimization Parameters
   NAtoms,    NIC,     NZ,  NCons,   NDum,   NFix, NCnnct, MaxDiis
        6      37       0       0       0       0       0       0

 Cartesian Hessian Update
 Hessian Updated using BFGS Update


** GEOMETRY OPTIMIZATION IN DELOCALIZED INTERNAL COORDINATES **
   Searching for a Minimum

   Optimization Cycle:   9

                       Coordinates (Angstroms)
     ATOM                X               Y               Z
      1  Cl        1.9550409569    1.7458003850    0.0000000000
      2  Br       -1.9078571750    1.4479526596    0.0000000000
      3  I         2.4768837993   -0.7439209210    0.0000000000
      4  I        -1.8237830064   -1.1663582691    0.0000000000
      5  C         0.9974206842    0.4415458842    0.0000000000
      6  C        -0.6127894326    0.2923398368    0.0000000000
   Point Group: cs    Number of degrees of freedom:     9


   Energy is -16949.360088420

 Hessian Updated using BFGS Update

  9 Hessian modes will be used to form the next step
  Hessian Eigenvalues:
     0.068257    0.248853    0.250199    0.273641    0.310912    0.514146
     0.915377    1.029820    1.100262

 Minimum Search - Taking Simple RFO Step
 Searching for Lamda that Minimizes Along All modes
 Value Taken    Lamda =  -0.20272115
 Calculated Step too Large.  Step scaled by  0.368228
 Step Taken.  Stepsize is  0.300000

                             Maximum     Tolerance    Cnvgd?
         Gradient           0.185435      0.000300      NO
         Displacement       0.219348      0.001200      NO
         Energy change     -0.080216      0.000001      NO


 New Cartesian Coordinates Obtained by Inverse Iteration

 Displacement from previous Coordinates is:  0.300631
 ----------------------------------------------------------------
             Standard Nuclear Orientation (Angstroms)
    I     Atom           X                Y                Z
 ----------------------------------------------------------------
    1      Cl      1.8827451786     1.7678393914     0.0000000000
    2      Br     -1.8469843897     1.4866372513     0.0000000000
    3      I       2.4312695989    -0.7778742042     0.0000000000
    4      I      -1.7672674061    -1.1922503555     0.0000000000
    5      C       0.9376737105     0.4342487791     0.0000000000
    6      C      -0.5525208658     0.2987587132     0.0000000000
 ----------------------------------------------------------------
 Molecular Point Group                 Cs    NOp =  2
 Largest Abelian Subgroup              Cs    NOp =  2
 Nuclear Repulsion Energy =  1736.7739024940 hartrees
 There are       85 alpha and       85 beta electrons
 Applying Cartesian multipole field
    Component          Value
    ---------          -----
     (2,0,0)        1.00000E-11
     (0,2,0)        2.00000E-11
     (0,0,2)       -3.00000E-11
 Nucleus-field energy     =     0.0000000409 hartrees
 Requested basis set is 6-311++G(d,p)
 There are 92 shells and 246 basis functions
 A cutoff of  1.0D-11 yielded   2981 shell pairs
 There are     23199 function pairs (     26260 Cartesian)
 Smallest overlap matrix eigenvalue = 2.05E-05
 Guess MOs from SCF MO coefficient file

 -----------------------------------------------------------------------
  General SCF calculation program by
  Eric Jon Sundstrom, Paul Horn, Yuezhi Mao, Dmitri Zuev, Alec White,
  David Stuck, Shaama M.S., Shane Yost, Joonho Lee, David Small,
  Daniel Levine, Susi Lehtola, Hugh Burton, Evgeny Epifanovsky
 -----------------------------------------------------------------------
 Exchange:     0.2000 Hartree-Fock + 0.0800 Slater + 0.7200 B88
 Correlation:  0.1900 VWN1RPA + 0.8100 LYP
 Using SG-1 standard quadrature grid
 using 4 threads for integral computing
 -------------------------------------------------------
 OpenMP Integral computing Module                
 Release: version 2.0, May 2017, Q-Chem Inc. Pleasanton 
 -------------------------------------------------------
 -------------------------------------------------------
 OpenMP BLAS3 based DFT computing Module                
 Release: version 1.0, May 2013, Q-Chem Inc. Pittsburgh 
 -------------------------------------------------------
 A restricted SCF calculation will be
 performed using DIIS
 SCF converges when DIIS error is below 1.0e-08
 ---------------------------------------
  Cycle       Energy         DIIS error
 ---------------------------------------
    1  -16949.4221047773      1.04e-03  
    2  -16949.4280667738      2.41e-04  
    3  -16949.4277691258      3.06e-04  
    4  -16949.4284102238      1.05e-04  
    5  -16949.4284905095      2.74e-05  
    6  -16949.4284949661      1.39e-05  
    7  -16949.4284964556      2.67e-06  
    8  -16949.4284965035      5.91e-07  
    9  -16949.4284965054      2.30e-07  
   10  -16949.4284965060      2.50e-08  
   11  -16949.4284965058      6.37e-09  Convergence criterion met
 ---------------------------------------
 SCF time:   CPU 76.85s  wall 20.00s 
 SCF   energy in the final basis set =   -16949.4284965058
 Total energy in the final basis set =   -16949.4284965058

 --------------------------------------------------------------
             Orbital Energies (a.u.) and Symmetries
 --------------------------------------------------------------

 Alpha MOs, Restricted
 -- Occupied --                  
*******-1165.89 -482.86 -176.32 -176.32 -165.72 -165.72 -165.72
  1 A'    2 A'    3 A'    4 A'    5 A'    6 A'    7 A'    1 A"                 
-165.72 -165.72 -165.72 -101.59  -62.51  -56.34  -56.33  -56.33
  8 A'    2 A"    9 A'   10 A'   11 A'   12 A'    3 A"   13 A'                 
-35.818 -35.817 -31.311 -31.310 -31.305 -31.304 -31.304 -31.304
 14 A'   15 A'   16 A'   17 A'    4 A"   18 A'    5 A"   19 A'                 
-22.961 -22.960 -22.960 -22.959 -22.959 -22.959 -22.955 -22.955
 20 A'   21 A'    6 A"   22 A'    7 A"   23 A'    8 A"   24 A'                 
-22.955 -22.955 -10.300 -10.290  -9.504  -8.726  -7.269  -7.259
 25 A'    9 A"   26 A'   27 A'   28 A'   29 A'   30 A'   10 A"                 
 -7.258  -6.558  -6.545  -6.544  -6.369  -6.369  -4.782  -4.782
 31 A'   32 A'   11 A"   33 A'   34 A'   35 A'   36 A'   37 A'                 
 -4.767  -4.766  -4.766  -4.766  -2.670  -2.665  -2.665  -2.654
 12 A"   13 A"   38 A'   39 A'   40 A'   14 A"   41 A'   15 A"                 
 -2.654  -2.050  -2.049  -2.044  -2.044  -2.043  -2.043  -2.030
 42 A'   43 A'   44 A'   16 A"   45 A'   17 A"   46 A'   47 A'                 
 -2.030  -2.029  -2.029  -0.961  -0.909  -0.751  -0.712  -0.663
 18 A"   19 A"   48 A'   49 A'   50 A'   51 A'   52 A'   53 A'                 
 -0.549  -0.505  -0.456  -0.444  -0.406  -0.393  -0.376  -0.355
 54 A'   55 A'   56 A'   20 A"   57 A'   21 A"   58 A'   59 A'                 
 -0.302  -0.287  -0.253  -0.238  -0.234
 22 A"   23 A"   60 A'   24 A"   61 A'                                         
 -- Virtual --                   
 -0.080  -0.045  -0.045  -0.010   0.004   0.024   0.049   0.049
 25 A"   62 A'   63 A'   64 A'   65 A'   66 A'   26 A"   67 A'                 
  0.054   0.068   0.080   0.083   0.090   0.094   0.106   0.118
 68 A'   69 A'   27 A"   70 A'   71 A'   28 A"   72 A'   73 A'                 
  0.134   0.144   0.146   0.159   0.178   0.194   0.217   0.230
 74 A'   29 A"   75 A'   76 A'   77 A'   78 A'   30 A"   79 A'                 
  0.242   0.256   0.274   0.319   0.349   0.362   0.373   0.375
 80 A'   31 A"   81 A'   82 A'   32 A"   83 A'   33 A"   84 A'                 
  0.391   0.396   0.412   0.413   0.422   0.437   0.450   0.461
 85 A'   34 A"   86 A'   35 A"   87 A'   36 A"   88 A'   89 A'                 
  0.462   0.462   0.478   0.502   0.514   0.531   0.555   0.588
 90 A'   37 A"   91 A'   92 A'   38 A"   93 A'   39 A"   40 A"                 
  0.602   0.650   0.655   0.657   0.707   0.724   0.735   0.776
 94 A'   95 A'   41 A"   96 A'   97 A'   98 A'   99 A'  100 A'                 
  0.823   0.832   0.864   0.879   0.924   0.947   0.979   1.028
101 A'   42 A"   43 A"  102 A'  103 A'  104 A'  105 A'  106 A'                 
  1.162   1.180   1.202   1.312   1.327   1.339   1.389   1.398
107 A'   44 A"  108 A'   45 A"   46 A"   47 A"  109 A'  110 A'                 
  1.404   1.469   1.500   1.533   1.622   1.715   1.745   1.788
111 A'  112 A'  113 A'   48 A"  114 A'  115 A'  116 A'   49 A"                 
  1.988   2.036   2.065   2.149   2.223   2.238   2.310   2.489
 50 A"  117 A'  118 A'  119 A'  120 A'   51 A"  121 A'  122 A'                 
  2.598   2.756   2.795   2.940   2.996   3.552   3.916   3.954
 52 A"  123 A'   53 A"  124 A'  125 A'  126 A'   54 A"   55 A"                 
  3.957   3.979   3.997   4.010   4.012   4.059   4.086   4.089
127 A'   56 A"  128 A'  129 A'   57 A"   58 A"   59 A"  130 A'                 
  4.137   4.193   4.270   4.286   4.363   4.444   4.525   5.980
131 A'  132 A'  133 A'  134 A'  135 A'  136 A'  137 A'   60 A"                 
  6.019   6.064   6.072   6.102   6.199   6.715   7.527   7.579
 61 A"  138 A'  139 A'  140 A'  141 A'  142 A'   62 A"  143 A'                 
  7.667   9.762  23.301  23.600  25.795  25.973  26.350  27.882
144 A'  145 A'  146 A'  147 A'   63 A"  148 A'  149 A'  150 A'                 
 27.935  28.325  28.356  28.383  28.394  28.399  28.439  28.525
151 A'   64 A"   65 A"  152 A'  153 A'  154 A'  155 A'   66 A"                 
 28.527  28.546  28.546  28.553  28.565  28.597  28.620  28.672
 67 A"  156 A'   68 A"  157 A'   69 A"  158 A'  159 A'  160 A'                 
 28.741  47.971 127.872 127.895 127.919 127.926 127.944 127.992
161 A'  162 A'   70 A"   71 A"  163 A'  164 A'  165 A'  166 A'                 
151.678 151.722 215.758 289.731 289.784 289.8991020.7851901.843
167 A'  168 A'  169 A'   72 A"  170 A'  171 A'  172 A'  173 A'                 
*******
174 A'                                                                         

 Beta MOs, Restricted
 -- Occupied --                  
*******-1165.89 -482.86 -176.32 -176.32 -165.72 -165.72 -165.72
  1 A'    2 A'    3 A'    4 A'    5 A'    6 A'    7 A'    1 A"                 
-165.72 -165.72 -165.72 -101.59  -62.51  -56.34  -56.33  -56.33
  8 A'    2 A"    9 A'   10 A'   11 A'   12 A'    3 A"   13 A'                 
-35.818 -35.817 -31.311 -31.310 -31.305 -31.304 -31.304 -31.304
 14 A'   15 A'   16 A'   17 A'    4 A"   18 A'    5 A"   19 A'                 
-22.961 -22.960 -22.960 -22.959 -22.959 -22.959 -22.955 -22.955
 20 A'   21 A'    6 A"   22 A'    7 A"   23 A'    8 A"   24 A'                 
-22.955 -22.955 -10.300 -10.290  -9.504  -8.726  -7.269  -7.259
 25 A'    9 A"   26 A'   27 A'   28 A'   29 A'   30 A'   10 A"                 
 -7.258  -6.558  -6.545  -6.544  -6.369  -6.369  -4.782  -4.782
 31 A'   32 A'   11 A"   33 A'   34 A'   35 A'   36 A'   37 A'                 
 -4.767  -4.766  -4.766  -4.766  -2.670  -2.665  -2.665  -2.654
 12 A"   13 A"   38 A'   39 A'   40 A'   14 A"   41 A'   15 A"                 
 -2.654  -2.050  -2.049  -2.044  -2.044  -2.043  -2.043  -2.030
 42 A'   43 A'   44 A'   16 A"   45 A'   17 A"   46 A'   47 A'                 
 -2.030  -2.029  -2.029  -0.961  -0.909  -0.751  -0.712  -0.663
 18 A"   19 A"   48 A'   49 A'   50 A'   51 A'   52 A'   53 A'                 
 -0.549  -0.505  -0.456  -0.444  -0.406  -0.393  -0.376  -0.355
 54 A'   55 A'   56 A'   20 A"   57 A'   21 A"   58 A'   59 A'                 
 -0.302  -0.287  -0.253  -0.238  -0.234
 22 A"   23 A"   60 A'   24 A"   61 A'                                         
 -- Virtual --                   
 -0.080  -0.045  -0.045  -0.010   0.004   0.024   0.049   0.049
 25 A"   62 A'   63 A'   64 A'   65 A'   66 A'   26 A"   67 A'                 
  0.054   0.068   0.080   0.083   0.090   0.094   0.106   0.118
 68 A'   69 A'   27 A"   70 A'   71 A'   28 A"   72 A'   73 A'                 
  0.134   0.144   0.146   0.159   0.178   0.194   0.217   0.230
 74 A'   29 A"   75 A'   76 A'   77 A'   78 A'   30 A"   79 A'                 
  0.242   0.256   0.274   0.319   0.349   0.362   0.373   0.375
 80 A'   31 A"   81 A'   82 A'   32 A"   83 A'   33 A"   84 A'                 
  0.391   0.396   0.412   0.413   0.422   0.437   0.450   0.461
 85 A'   34 A"   86 A'   35 A"   87 A'   36 A"   88 A'   89 A'                 
  0.462   0.462   0.478   0.502   0.514   0.531   0.555   0.588
 90 A'   37 A"   91 A'   92 A'   38 A"   93 A'   39 A"   40 A"                 
  0.602   0.650   0.655   0.657   0.707   0.724   0.735   0.776
 94 A'   95 A'   41 A"   96 A'   97 A'   98 A'   99 A'  100 A'                 
  0.823   0.832   0.864   0.879   0.924   0.947   0.979   1.028
101 A'   42 A"   43 A"  102 A'  103 A'  104 A'  105 A'  106 A'                 
  1.162   1.180   1.202   1.312   1.327   1.339   1.389   1.398
107 A'   44 A"  108 A'   45 A"   46 A"   47 A"  109 A'  110 A'                 
  1.404   1.469   1.500   1.533   1.622   1.715   1.745   1.788
111 A'  112 A'  113 A'   48 A"  114 A'  115 A'  116 A'   49 A"                 
  1.988   2.036   2.065   2.149   2.223   2.238   2.310   2.489
 50 A"  117 A'  118 A'  119 A'  120 A'   51 A"  121 A'  122 A'                 
  2.598   2.756   2.795   2.940   2.996   3.552   3.916   3.954
 52 A"  123 A'   53 A"  124 A'  125 A'  126 A'   54 A"   55 A"                 
  3.957   3.979   3.997   4.010   4.012   4.059   4.086   4.089
127 A'   56 A"  128 A'  129 A'   57 A"   58 A"   59 A"  130 A'                 
  4.137   4.193   4.270   4.286   4.363   4.444   4.525   5.980
131 A'  132 A'  133 A'  134 A'  135 A'  136 A'  137 A'   60 A"                 
  6.019   6.064   6.072   6.102   6.199   6.715   7.527   7.579
 61 A"  138 A'  139 A'  140 A'  141 A'  142 A'   62 A"  143 A'                 
  7.667   9.762  23.301  23.600  25.795  25.973  26.350  27.882
144 A'  145 A'  146 A'  147 A'   63 A"  148 A'  149 A'  150 A'                 
 27.935  28.325  28.356  28.383  28.394  28.399  28.439  28.525
151 A'   64 A"   65 A"  152 A'  153 A'  154 A'  155 A'   66 A"                 
 28.527  28.546  28.546  28.553  28.565  28.597  28.620  28.672
 67 A"  156 A'   68 A"  157 A'   69 A"  158 A'  159 A'  160 A'                 
 28.741  47.971 127.872 127.895 127.919 127.926 127.944 127.992
161 A'  162 A'   70 A"   71 A"  163 A'  164 A'  165 A'  166 A'                 
151.678 151.722 215.758 289.731 289.784 289.8991020.7851901.843
167 A'  168 A'  169 A'   72 A"  170 A'  171 A'  172 A'  173 A'                 
*******
174 A'                                                                         
 --------------------------------------------------------------

          Ground-State Mulliken Net Atomic Charges

     Atom                 Charge (a.u.)
  ----------------------------------------
      1 Cl                    0.458156
      2 Br                   -0.110650
      3 I                     0.156267
      4 I                     0.130165
      5 C                    -0.294924
      6 C                    -0.339014
  ----------------------------------------
  Sum of atomic charges =     0.000000

 -----------------------------------------------------------------
                    Cartesian Multipole Moments
 -----------------------------------------------------------------
    Charge (ESU x 10^10)
                 0.0000
    Dipole Moment (Debye)
         X      -0.1579      Y       0.1268      Z      -0.0000
       Tot       0.2025
    Quadrupole Moments (Debye-Ang)
        XX     -90.8507     XY       0.4005     YY     -99.9429
        XZ       0.0000     YZ      -0.0000     ZZ     -99.5400
    Octopole Moments (Debye-Ang^2)
       XXX     -29.4925    XXY      -1.7131    XYY     -13.6307
       YYY       6.2684    XXZ      -0.0000    XYZ       0.0000
       YYZ      -0.0000    XZZ     -11.1556    YZZ       3.2181
       ZZZ      -0.0000
    Hexadecapole Moments (Debye-Ang^3)
      XXXX   -2189.9909   XXXY     -14.7334   XXYY    -491.5057
      XYYY      17.3388   YYYY    -967.0934   XXXZ       0.0000
      XXYZ      -0.0000   XYYZ       0.0000   YYYZ      -0.0000
      XXZZ    -414.3464   XYZZ       1.8061   YYZZ    -186.6666
      XZZZ       0.0000   YZZZ      -0.0000   ZZZZ    -129.8073
 -----------------------------------------------------------------
 Calculating analytic gradient of the SCF energy
 Gradient of SCF Energy
            1           2           3           4           5           6
    1   0.0130216   0.0283971  -0.0571990   0.0218087   0.1593452  -0.1653736
    2  -0.1352681  -0.1457633   0.1377705   0.1557708   0.0076992  -0.0202091
    3  -0.0000000   0.0000000  -0.0000000  -0.0000000  -0.0000000   0.0000000
 Max gradient component =       1.654E-01
 RMS gradient           =       8.842E-02
 Gradient time:  CPU 25.94 s  wall 6.60 s
 Geometry Optimization Parameters
   NAtoms,    NIC,     NZ,  NCons,   NDum,   NFix, NCnnct, MaxDiis
        6      37       0       0       0       0       0       0

 Cartesian Hessian Update
 Hessian Updated using BFGS Update


** GEOMETRY OPTIMIZATION IN DELOCALIZED INTERNAL COORDINATES **
   Searching for a Minimum

   Optimization Cycle:  10

                       Coordinates (Angstroms)
     ATOM                X               Y               Z
      1  Cl        1.8827451786    1.7678393914    0.0000000000
      2  Br       -1.8469843897    1.4866372513    0.0000000000
      3  I         2.4312695989   -0.7778742042    0.0000000000
      4  I        -1.7672674061   -1.1922503555    0.0000000000
      5  C         0.9376737105    0.4342487791    0.0000000000
      6  C        -0.5525208658    0.2987587132    0.0000000000
   Point Group: cs    Number of degrees of freedom:     9


   Energy is -16949.428496506

 Hessian Updated using BFGS Update

  9 Hessian modes will be used to form the next step
  Hessian Eigenvalues:
     0.139822    0.202117    0.250204    0.250864    0.310909    0.492089
     0.915366    1.029815    1.100467

 Minimum Search - Taking Simple RFO Step
 Searching for Lamda that Minimizes Along All modes
 Value Taken    Lamda =  -0.14573809
 Calculated Step too Large.  Step scaled by  0.434486
 Step Taken.  Stepsize is  0.300000

                             Maximum     Tolerance    Cnvgd?
         Gradient           0.150053      0.000300      NO
         Displacement       0.205515      0.001200      NO
         Energy change     -0.068408      0.000001      NO


 New Cartesian Coordinates Obtained by Inverse Iteration

 Displacement from previous Coordinates is:  0.277069
 ----------------------------------------------------------------
             Standard Nuclear Orientation (Angstroms)
    I     Atom           X                Y                Z
 ----------------------------------------------------------------
    1      Cl      1.8169079212     1.7969747623     0.0000000000
    2      Br     -1.7931584861     1.5309026230     0.0000000000
    3      I       2.3939058608    -0.8170998940     0.0000000000
    4      I      -1.7187319978    -1.2252671091     0.0000000000
    5      C       0.8879703725     0.4286304687     0.0000000000
    6      C      -0.5019778442     0.3032187244     0.0000000000
 ----------------------------------------------------------------
 Molecular Point Group                 Cs    NOp =  2
 Largest Abelian Subgroup              Cs    NOp =  2
 Nuclear Repulsion Energy =  1735.2774922515 hartrees
 There are       85 alpha and       85 beta electrons
 Applying Cartesian multipole field
    Component          Value
    ---------          -----
     (2,0,0)        1.00000E-11
     (0,2,0)        2.00000E-11
     (0,0,2)       -3.00000E-11
 Nucleus-field energy     =     0.0000000408 hartrees
 Requested basis set is 6-311++G(d,p)
 There are 92 shells and 246 basis functions
 A cutoff of  1.0D-11 yielded   2991 shell pairs
 There are     23291 function pairs (     26360 Cartesian)
 Smallest overlap matrix eigenvalue = 1.47E-05
 Guess MOs from SCF MO coefficient file

 -----------------------------------------------------------------------
  General SCF calculation program by
  Eric Jon Sundstrom, Paul Horn, Yuezhi Mao, Dmitri Zuev, Alec White,
  David Stuck, Shaama M.S., Shane Yost, Joonho Lee, David Small,
  Daniel Levine, Susi Lehtola, Hugh Burton, Evgeny Epifanovsky
 -----------------------------------------------------------------------
 Exchange:     0.2000 Hartree-Fock + 0.0800 Slater + 0.7200 B88
 Correlation:  0.1900 VWN1RPA + 0.8100 LYP
 Using SG-1 standard quadrature grid
 using 4 threads for integral computing
 -------------------------------------------------------
 OpenMP Integral computing Module                
 Release: version 2.0, May 2017, Q-Chem Inc. Pleasanton 
 -------------------------------------------------------
 -------------------------------------------------------
 OpenMP BLAS3 based DFT computing Module                
 Release: version 1.0, May 2013, Q-Chem Inc. Pittsburgh 
 -------------------------------------------------------
 A restricted SCF calculation will be
 performed using DIIS
 SCF converges when DIIS error is below 1.0e-08
 ---------------------------------------
  Cycle       Energy         DIIS error
 ---------------------------------------
    1  -16949.4762548100      1.07e-03  
    2  -16949.4824263316      2.47e-04  
    3  -16949.4822352788      2.85e-04  
    4  -16949.4827812528      1.07e-04  
    5  -16949.4828664308      1.63e-05  
    6  -16949.4828681313      8.01e-06  
    7  -16949.4828684990      3.06e-06  
    8  -16949.4828685699      6.82e-07  
    9  -16949.4828685725      1.96e-07  
   10  -16949.4828685727      2.21e-08  
   11  -16949.4828685726      5.50e-09  Convergence criterion met
 ---------------------------------------
 SCF time:   CPU 77.16s  wall 20.00s 
 SCF   energy in the final basis set =   -16949.4828685726
 Total energy in the final basis set =   -16949.4828685726

 --------------------------------------------------------------
             Orbital Energies (a.u.) and Symmetries
 --------------------------------------------------------------

 Alpha MOs, Restricted
 -- Occupied --                  
*******-1165.89 -482.86 -176.32 -176.32 -165.72 -165.72 -165.72
  1 A'    2 A'    3 A'    4 A'    5 A'    6 A'    7 A'    1 A"                 
-165.72 -165.72 -165.72 -101.58  -62.51  -56.33  -56.33  -56.33
  8 A'    2 A"    9 A'   10 A'   11 A'   12 A'    3 A"   13 A'                 
-35.818 -35.817 -31.311 -31.310 -31.305 -31.305 -31.305 -31.304
 14 A'   15 A'   16 A'   17 A'    4 A"   18 A'    5 A"   19 A'                 
-22.961 -22.961 -22.960 -22.960 -22.960 -22.959 -22.956 -22.956
 20 A'   21 A'    6 A"   22 A'    7 A"   23 A'    8 A"   24 A'                 
-22.955 -22.955 -10.295 -10.286  -9.502  -8.724  -7.266  -7.256
 25 A'    9 A"   26 A'   27 A'   28 A'   29 A'   30 A'   10 A"                 
 -7.255  -6.556  -6.543  -6.542  -6.369  -6.369  -4.782  -4.782
 31 A'   32 A'   11 A"   33 A'   34 A'   35 A'   36 A'   37 A'                 
 -4.767  -4.766  -4.766  -4.765  -2.668  -2.663  -2.663  -2.652
 12 A"   13 A"   38 A'   39 A'   40 A'   14 A"   41 A'   15 A"                 
 -2.652  -2.050  -2.049  -2.044  -2.043  -2.043  -2.043  -2.030
 42 A'   43 A'   44 A'   16 A"   45 A'   17 A"   46 A'   47 A'                 
 -2.030  -2.029  -2.029  -0.954  -0.897  -0.762  -0.708  -0.676
 18 A"   19 A"   48 A'   49 A'   50 A'   51 A'   52 A'   53 A'                 
 -0.545  -0.506  -0.461  -0.444  -0.399  -0.384  -0.367  -0.353
 54 A'   55 A'   56 A'   20 A"   57 A'   21 A"   58 A'   59 A'                 
 -0.304  -0.288  -0.261  -0.247  -0.241
 22 A"   23 A"   60 A'   24 A"   61 A'                                         
 -- Virtual --                   
 -0.066  -0.056  -0.045  -0.016   0.003   0.027   0.049   0.050
 25 A"   62 A'   63 A'   64 A'   65 A'   66 A'   67 A'   26 A"                 
  0.056   0.068   0.081   0.084   0.094   0.095   0.110   0.118
 68 A'   69 A'   27 A"   70 A'   28 A"   71 A'   72 A'   73 A'                 
  0.141   0.143   0.147   0.160   0.179   0.200   0.216   0.229
 74 A'   29 A"   75 A'   76 A'   77 A'   78 A'   30 A"   79 A'                 
  0.243   0.256   0.283   0.319   0.354   0.362   0.377   0.379
 80 A'   31 A"   81 A'   82 A'   32 A"   83 A'   33 A"   84 A'                 
  0.390   0.393   0.414   0.416   0.418   0.437   0.447   0.461
 85 A'   34 A"   86 A'   35 A"   87 A'   36 A"   88 A'   89 A'                 
  0.467   0.475   0.478   0.504   0.508   0.555   0.561   0.578
 37 A"   90 A'   91 A'   92 A'   38 A"   93 A'   39 A"   40 A"                 
  0.611   0.648   0.662   0.667   0.704   0.718   0.738   0.773
 94 A'   95 A'   41 A"   96 A'   97 A'   98 A'   99 A'  100 A'                 
  0.824   0.834   0.873   0.878   0.912   0.951   0.983   1.038
101 A'   42 A"   43 A"  102 A'  103 A'  104 A'  105 A'  106 A'                 
  1.157   1.175   1.214   1.298   1.323   1.339   1.385   1.390
107 A'   44 A"  108 A'   45 A"   46 A"   47 A"  109 A'  110 A'                 
  1.402   1.458   1.496   1.557   1.646   1.731   1.787   1.839
111 A'  112 A'  113 A'   48 A"  114 A'  115 A'  116 A'   49 A"                 
  1.994   2.041   2.114   2.163   2.243   2.245   2.325   2.496
 50 A"  117 A'  118 A'  119 A'   51 A"  120 A'  121 A'  122 A'                 
  2.605   2.764   2.823   2.975   3.097   3.480   3.923   3.953
 52 A"  123 A'   53 A"  124 A'  125 A'  126 A'   54 A"   55 A"                 
  3.954   3.978   3.994   4.004   4.012   4.050   4.086   4.091
127 A'   56 A"  128 A'  129 A'   57 A"   58 A"   59 A"  130 A'                 
  4.137   4.198   4.268   4.274   4.360   4.437   4.528   5.981
131 A'  132 A'  133 A'  134 A'  135 A'  136 A'  137 A'   60 A"                 
  6.019   6.062   6.068   6.096   6.193   6.711   7.530   7.581
 61 A"  138 A'  139 A'  140 A'  141 A'  142 A'   62 A"  143 A'                 
  7.671   9.757  23.265  23.864  25.798  25.986  26.364  27.874
144 A'  145 A'  146 A'  147 A'   63 A"  148 A'  149 A'  150 A'                 
 27.933  28.326  28.355  28.380  28.390  28.396  28.435  28.524
151 A'   64 A"   65 A"  152 A'  153 A'  154 A'  155 A'   66 A"                 
 28.526  28.543  28.545  28.550  28.565  28.594  28.617  28.670
 67 A"  156 A'   68 A"  157 A'   69 A"  158 A'  159 A'  160 A'                 
 28.742  47.966 127.872 127.894 127.917 127.922 127.940 127.987
161 A'  162 A'   70 A"   71 A"  163 A'  164 A'  165 A'  166 A'                 
151.670 151.719 215.751 289.732 289.784 289.9011020.7781901.835
167 A'  168 A'  169 A'   72 A"  170 A'  171 A'  172 A'  173 A'                 
*******
174 A'                                                                         

 Beta MOs, Restricted
 -- Occupied --                  
*******-1165.89 -482.86 -176.32 -176.32 -165.72 -165.72 -165.72
  1 A'    2 A'    3 A'    4 A'    5 A'    6 A'    7 A'    1 A"                 
-165.72 -165.72 -165.72 -101.58  -62.51  -56.33  -56.33  -56.33
  8 A'    2 A"    9 A'   10 A'   11 A'   12 A'    3 A"   13 A'                 
-35.818 -35.817 -31.311 -31.310 -31.305 -31.305 -31.305 -31.304
 14 A'   15 A'   16 A'   17 A'    4 A"   18 A'    5 A"   19 A'                 
-22.961 -22.961 -22.960 -22.960 -22.960 -22.959 -22.956 -22.956
 20 A'   21 A'    6 A"   22 A'    7 A"   23 A'    8 A"   24 A'                 
-22.955 -22.955 -10.295 -10.286  -9.502  -8.724  -7.266  -7.256
 25 A'    9 A"   26 A'   27 A'   28 A'   29 A'   30 A'   10 A"                 
 -7.255  -6.556  -6.543  -6.542  -6.369  -6.369  -4.782  -4.782
 31 A'   32 A'   11 A"   33 A'   34 A'   35 A'   36 A'   37 A'                 
 -4.767  -4.766  -4.766  -4.765  -2.668  -2.663  -2.663  -2.652
 12 A"   13 A"   38 A'   39 A'   40 A'   14 A"   41 A'   15 A"                 
 -2.652  -2.050  -2.049  -2.044  -2.043  -2.043  -2.043  -2.030
 42 A'   43 A'   44 A'   16 A"   45 A'   17 A"   46 A'   47 A'                 
 -2.030  -2.029  -2.029  -0.954  -0.897  -0.762  -0.708  -0.676
 18 A"   19 A"   48 A'   49 A'   50 A'   51 A'   52 A'   53 A'                 
 -0.545  -0.506  -0.461  -0.444  -0.399  -0.384  -0.367  -0.353
 54 A'   55 A'   56 A'   20 A"   57 A'   21 A"   58 A'   59 A'                 
 -0.304  -0.288  -0.261  -0.247  -0.241
 22 A"   23 A"   60 A'   24 A"   61 A'                                         
 -- Virtual --                   
 -0.066  -0.056  -0.045  -0.016   0.003   0.027   0.049   0.050
 25 A"   62 A'   63 A'   64 A'   65 A'   66 A'   67 A'   26 A"                 
  0.056   0.068   0.081   0.084   0.094   0.095   0.110   0.118
 68 A'   69 A'   27 A"   70 A'   28 A"   71 A'   72 A'   73 A'                 
  0.141   0.143   0.147   0.160   0.179   0.200   0.216   0.229
 74 A'   29 A"   75 A'   76 A'   77 A'   78 A'   30 A"   79 A'                 
  0.243   0.256   0.283   0.319   0.354   0.362   0.377   0.379
 80 A'   31 A"   81 A'   82 A'   32 A"   83 A'   33 A"   84 A'                 
  0.390   0.393   0.414   0.416   0.418   0.437   0.447   0.461
 85 A'   34 A"   86 A'   35 A"   87 A'   36 A"   88 A'   89 A'                 
  0.467   0.475   0.478   0.504   0.508   0.555   0.561   0.578
 37 A"   90 A'   91 A'   92 A'   38 A"   93 A'   39 A"   40 A"                 
  0.611   0.648   0.662   0.667   0.704   0.718   0.738   0.773
 94 A'   95 A'   41 A"   96 A'   97 A'   98 A'   99 A'  100 A'                 
  0.824   0.834   0.873   0.878   0.912   0.951   0.983   1.038
101 A'   42 A"   43 A"  102 A'  103 A'  104 A'  105 A'  106 A'                 
  1.157   1.175   1.214   1.298   1.323   1.339   1.385   1.390
107 A'   44 A"  108 A'   45 A"   46 A"   47 A"  109 A'  110 A'                 
  1.402   1.458   1.496   1.557   1.646   1.731   1.787   1.839
111 A'  112 A'  113 A'   48 A"  114 A'  115 A'  116 A'   49 A"                 
  1.994   2.041   2.114   2.163   2.243   2.245   2.325   2.496
 50 A"  117 A'  118 A'  119 A'   51 A"  120 A'  121 A'  122 A'                 
  2.605   2.764   2.823   2.975   3.097   3.480   3.923   3.953
 52 A"  123 A'   53 A"  124 A'  125 A'  126 A'   54 A"   55 A"                 
  3.954   3.978   3.994   4.004   4.012   4.050   4.086   4.091
127 A'   56 A"  128 A'  129 A'   57 A"   58 A"   59 A"  130 A'                 
  4.137   4.198   4.268   4.274   4.360   4.437   4.528   5.981
131 A'  132 A'  133 A'  134 A'  135 A'  136 A'  137 A'   60 A"                 
  6.019   6.062   6.068   6.096   6.193   6.711   7.530   7.581
 61 A"  138 A'  139 A'  140 A'  141 A'  142 A'   62 A"  143 A'                 
  7.671   9.757  23.265  23.864  25.798  25.986  26.364  27.874
144 A'  145 A'  146 A'  147 A'   63 A"  148 A'  149 A'  150 A'                 
 27.933  28.326  28.355  28.380  28.390  28.396  28.435  28.524
151 A'   64 A"   65 A"  152 A'  153 A'  154 A'  155 A'   66 A"                 
 28.526  28.543  28.545  28.550  28.565  28.594  28.617  28.670
 67 A"  156 A'   68 A"  157 A'   69 A"  158 A'  159 A'  160 A'                 
 28.742  47.966 127.872 127.894 127.917 127.922 127.940 127.987
161 A'  162 A'   70 A"   71 A"  163 A'  164 A'  165 A'  166 A'                 
151.670 151.719 215.751 289.732 289.784 289.9011020.7781901.835
167 A'  168 A'  169 A'   72 A"  170 A'  171 A'  172 A'  173 A'                 
*******
174 A'                                                                         
 --------------------------------------------------------------

          Ground-State Mulliken Net Atomic Charges

     Atom                 Charge (a.u.)
  ----------------------------------------
      1 Cl                    0.448889
      2 Br                   -0.119201
      3 I                     0.161518
      4 I                     0.130750
      5 C                    -0.226808
      6 C                    -0.395149
  ----------------------------------------
  Sum of atomic charges =     0.000000

 -----------------------------------------------------------------
                    Cartesian Multipole Moments
 -----------------------------------------------------------------
    Charge (ESU x 10^10)
                 0.0000
    Dipole Moment (Debye)
         X      -0.1518      Y      -0.0510      Z      -0.0000
       Tot       0.1601
    Quadrupole Moments (Debye-Ang)
        XX     -91.5929     XY       0.1344     YY     -99.2770
        XZ      -0.0000     YZ      -0.0000     ZZ     -99.6119
    Octopole Moments (Debye-Ang^2)
       XXX     -30.6024    XXY      -2.2201    XYY     -14.5476
       YYY       8.4852    XXZ       0.0000    XYZ      -0.0000
       YYZ       0.0000    XZZ     -11.6101    YZZ       4.0291
       ZZZ       0.0000
    Hexadecapole Moments (Debye-Ang^3)
      XXXX   -2101.3172   XXXY     -10.0218   XXYY    -479.1295
      XYYY      24.3047   YYYY   -1004.3663   XXXZ      -0.0000
      XXYZ      -0.0000   XYYZ       0.0000   YYYZ      -0.0000
      XXZZ    -398.1067   XYZZ       4.3732   YYZZ    -194.4293
      XZZZ      -0.0000   YZZZ      -0.0000   ZZZZ    -130.1229
 -----------------------------------------------------------------
 Calculating analytic gradient of the SCF energy
 Gradient of SCF Energy
            1           2           3           4           5           6
    1   0.0118861   0.0218257  -0.0433397   0.0150551   0.0921664  -0.0975936
    2  -0.1084845  -0.1178036   0.1099926   0.1224046   0.0027412  -0.0088503
    3  -0.0000000  -0.0000000  -0.0000000   0.0000000   0.0000000  -0.0000000
 Max gradient component =       1.224E-01
 RMS gradient           =       6.393E-02
 Gradient time:  CPU 26.08 s  wall 6.63 s
 Geometry Optimization Parameters
   NAtoms,    NIC,     NZ,  NCons,   NDum,   NFix, NCnnct, MaxDiis
        6      37       0       0       0       0       0       0

 Cartesian Hessian Update
 Hessian Updated using BFGS Update


** GEOMETRY OPTIMIZATION IN DELOCALIZED INTERNAL COORDINATES **
   Searching for a Minimum

   Optimization Cycle:  11

                       Coordinates (Angstroms)
     ATOM                X               Y               Z
      1  Cl        1.8169079212    1.7969747623    0.0000000000
      2  Br       -1.7931584861    1.5309026230    0.0000000000
      3  I         2.3939058608   -0.8170998940    0.0000000000
      4  I        -1.7187319978   -1.2252671091    0.0000000000
      5  C         0.8879703725    0.4286304687    0.0000000000
      6  C        -0.5019778442    0.3032187244    0.0000000000
   Point Group: cs    Number of degrees of freedom:     9


   Energy is -16949.482868573

 Hessian Updated using BFGS Update

  9 Hessian modes will be used to form the next step
  Hessian Eigenvalues:
     0.137718    0.246900    0.250224    0.277351    0.310952    0.483742
     0.915369    1.029878    1.100734

 Minimum Search - Taking Simple RFO Step
 Searching for Lamda that Minimizes Along All modes
 Value Taken    Lamda =  -0.09257295
 Calculated Step too Large.  Step scaled by  0.491697
 Step Taken.  Stepsize is  0.300000

                             Maximum     Tolerance    Cnvgd?
         Gradient           0.114304      0.000300      NO
         Displacement       0.256865      0.001200      NO
         Energy change     -0.054372      0.000001      NO


 New Cartesian Coordinates Obtained by Inverse Iteration

 Displacement from previous Coordinates is:  0.213882
 ----------------------------------------------------------------
             Standard Nuclear Orientation (Angstroms)
    I     Atom           X                Y                Z
 ----------------------------------------------------------------
    1      Cl      1.7748870256     1.8384003803     0.0000000000
    2      Br     -1.7648296935     1.5830200824     0.0000000000
    3      I       2.3819679497    -0.8644154417     0.0000000000
    4      I      -1.6940223180    -1.2709646564     0.0000000000
    5      C       0.8693804445     0.4271401681     0.0000000000
    6      C      -0.4824675818     0.3041790426     0.0000000000
 ----------------------------------------------------------------
 Molecular Point Group                 Cs    NOp =  2
 Largest Abelian Subgroup              Cs    NOp =  2
 Nuclear Repulsion Energy =  1718.1753605326 hartrees
 There are       85 alpha and       85 beta electrons
 Applying Cartesian multipole field
    Component          Value
    ---------          -----
     (2,0,0)        1.00000E-11
     (0,2,0)        2.00000E-11
     (0,0,2)       -3.00000E-11
 Nucleus-field energy     =     0.0000000416 hartrees
 Requested basis set is 6-311++G(d,p)
 There are 92 shells and 246 basis functions
 A cutoff of  1.0D-11 yielded   2983 shell pairs
 There are     23209 function pairs (     26256 Cartesian)
 Smallest overlap matrix eigenvalue = 1.40E-05
 Guess MOs from SCF MO coefficient file

 -----------------------------------------------------------------------
  General SCF calculation program by
  Eric Jon Sundstrom, Paul Horn, Yuezhi Mao, Dmitri Zuev, Alec White,
  David Stuck, Shaama M.S., Shane Yost, Joonho Lee, David Small,
  Daniel Levine, Susi Lehtola, Hugh Burton, Evgeny Epifanovsky
 -----------------------------------------------------------------------
 Exchange:     0.2000 Hartree-Fock + 0.0800 Slater + 0.7200 B88
 Correlation:  0.1900 VWN1RPA + 0.8100 LYP
 Using SG-1 standard quadrature grid
 using 4 threads for integral computing
 -------------------------------------------------------
 OpenMP Integral computing Module                
 Release: version 2.0, May 2017, Q-Chem Inc. Pleasanton 
 -------------------------------------------------------
 -------------------------------------------------------
 OpenMP BLAS3 based DFT computing Module                
 Release: version 1.0, May 2013, Q-Chem Inc. Pittsburgh 
 -------------------------------------------------------
 A restricted SCF calculation will be
 performed using DIIS
 SCF converges when DIIS error is below 1.0e-08
 ---------------------------------------
  Cycle       Energy         DIIS error
 ---------------------------------------
    1  -16949.5182888459      6.67e-04  
    2  -16949.5213215187      2.30e-04  
    3  -16949.5211333850      2.69e-04  
    4  -16949.5216554195      8.74e-05  
    5  -16949.5217158873      9.92e-06  
    6  -16949.5217165093      5.03e-06  
    7  -16949.5217166514      2.22e-06  
    8  -16949.5217166854      5.42e-07  
    9  -16949.5217166870      1.44e-07  
   10  -16949.5217166870      1.13e-08  
   11  -16949.5217166869      4.19e-09  Convergence criterion met
 ---------------------------------------
 SCF time:   CPU 76.50s  wall 21.00s 
 SCF   energy in the final basis set =   -16949.5217166869
 Total energy in the final basis set =   -16949.5217166869

 --------------------------------------------------------------
             Orbital Energies (a.u.) and Symmetries
 --------------------------------------------------------------

 Alpha MOs, Restricted
 -- Occupied --                  
*******-1165.89 -482.86 -176.32 -176.32 -165.73 -165.73 -165.72
  1 A'    2 A'    3 A'    4 A'    5 A'    6 A'    7 A'    1 A"                 
-165.72 -165.72 -165.72 -101.58  -62.51  -56.33  -56.33  -56.33
  8 A'    2 A"    9 A'   10 A'   11 A'   12 A'    3 A"   13 A'                 
-35.819 -35.818 -31.312 -31.312 -31.306 -31.306 -31.306 -31.305
 14 A'   15 A'   16 A'   17 A'    4 A"   18 A'    5 A"   19 A'                 
-22.963 -22.962 -22.961 -22.961 -22.961 -22.960 -22.957 -22.957
 20 A'   21 A'    6 A"   22 A'    7 A"   23 A'   24 A'    8 A"                 
-22.956 -22.956 -10.295 -10.287  -9.500  -8.723  -7.265  -7.255
 25 A'    9 A"   26 A'   27 A'   28 A'   29 A'   30 A'   10 A"                 
 -7.254  -6.555  -6.541  -6.540  -6.370  -6.369  -4.783  -4.782
 31 A'   32 A'   11 A"   33 A'   34 A'   35 A'   36 A'   37 A'                 
 -4.767  -4.767  -4.767  -4.766  -2.666  -2.662  -2.661  -2.650
 12 A"   13 A"   38 A'   39 A'   40 A'   14 A"   41 A'   15 A"                 
 -2.650  -2.050  -2.049  -2.044  -2.044  -2.044  -2.043  -2.030
 42 A'   43 A'   44 A'   16 A"   45 A'   17 A"   46 A'   18 A"                 
 -2.030  -2.029  -2.029  -0.945  -0.884  -0.767  -0.705  -0.677
 47 A'   48 A'   19 A"   49 A'   50 A'   51 A'   52 A'   53 A'                 
 -0.542  -0.503  -0.462  -0.441  -0.394  -0.376  -0.361  -0.347
 54 A'   55 A'   56 A'   20 A"   57 A'   21 A"   58 A'   59 A'                 
 -0.306  -0.289  -0.270  -0.252  -0.248
 22 A"   23 A"   60 A'   24 A"   61 A'                                         
 -- Virtual --                   
 -0.064  -0.059  -0.051  -0.023   0.003   0.028   0.049   0.051
 62 A'   25 A"   63 A'   64 A'   65 A'   66 A'   67 A'   26 A"                 
  0.057   0.068   0.081   0.085   0.094   0.098   0.111   0.118
 68 A'   69 A'   27 A"   70 A'   28 A"   71 A'   72 A'   73 A'                 
  0.142   0.142   0.149   0.161   0.178   0.200   0.216   0.228
 29 A"   74 A'   75 A'   76 A'   77 A'   78 A'   30 A"   79 A'                 
  0.240   0.255   0.281   0.318   0.358   0.361   0.380   0.387
 80 A'   31 A"   81 A'   82 A'   32 A"   83 A'   33 A"   84 A'                 
  0.389   0.390   0.406   0.417   0.418   0.436   0.442   0.461
 85 A'   34 A"   86 A'   87 A'   35 A"   36 A"   88 A'   89 A'                 
  0.468   0.474   0.485   0.504   0.506   0.560   0.571   0.573
 37 A"   90 A'   91 A'   38 A"   92 A'   39 A"   40 A"   93 A'                 
  0.607   0.645   0.667   0.680   0.696   0.711   0.746   0.762
 94 A'   95 A'   41 A"   96 A'   97 A'   98 A'   99 A'  100 A'                 
  0.825   0.835   0.868   0.877   0.903   0.940   0.990   1.036
101 A'   42 A"  102 A'   43 A"  103 A'  104 A'  105 A'  106 A'                 
  1.149   1.170   1.221   1.286   1.324   1.337   1.375   1.380
107 A'   44 A"  108 A'   45 A"   46 A"   47 A"  109 A'  110 A'                 
  1.398   1.458   1.492   1.564   1.652   1.723   1.808   1.859
111 A'  112 A'  113 A'   48 A"  114 A'  115 A'  116 A'   49 A"                 
  1.997   2.043   2.138   2.161   2.241   2.245   2.330   2.497
 50 A"  117 A'  118 A'  119 A'  120 A'   51 A"  121 A'  122 A'                 
  2.609   2.762   2.831   2.987   3.133   3.424   3.931   3.951
 52 A"  123 A'   53 A"  124 A'  125 A'  126 A'   54 A"   55 A"                 
  3.953   3.976   3.989   3.998   4.010   4.038   4.084   4.088
127 A'   56 A"  128 A'  129 A'   57 A"   58 A"   59 A"  130 A'                 
  4.136   4.199   4.236   4.273   4.356   4.430   4.519   5.980
131 A'  132 A'  133 A'  134 A'  135 A'  136 A'  137 A'   60 A"                 
  6.017   6.055   6.061   6.084   6.176   6.701   7.533   7.582
 61 A"  138 A'  139 A'  140 A'  141 A'  142 A'   62 A"  143 A'                 
  7.669   9.747  23.242  23.990  25.798  25.992  26.365  27.864
144 A'  145 A'  146 A'  147 A'   63 A"  148 A'  149 A'  150 A'                 
 27.922  28.325  28.353  28.374  28.385  28.392  28.427  28.522
151 A'   64 A"   65 A"  152 A'  153 A'  154 A'  155 A'   66 A"                 
 28.524  28.540  28.542  28.544  28.563  28.588  28.613  28.666
 67 A"  156 A'   68 A"  157 A'   69 A"  158 A'  159 A'  160 A'                 
 28.737  47.956 127.870 127.892 127.912 127.918 127.934 127.977
161 A'  162 A'   70 A"   71 A"  163 A'  164 A'  165 A'  166 A'                 
151.660 151.709 215.737 289.733 289.783 289.8971020.7641901.824
167 A'  168 A'  169 A'   72 A"  170 A'  171 A'  172 A'  173 A'                 
*******
174 A'                                                                         

 Beta MOs, Restricted
 -- Occupied --                  
*******-1165.89 -482.86 -176.32 -176.32 -165.73 -165.73 -165.72
  1 A'    2 A'    3 A'    4 A'    5 A'    6 A'    7 A'    1 A"                 
-165.72 -165.72 -165.72 -101.58  -62.51  -56.33  -56.33  -56.33
  8 A'    2 A"    9 A'   10 A'   11 A'   12 A'    3 A"   13 A'                 
-35.819 -35.818 -31.312 -31.312 -31.306 -31.306 -31.306 -31.305
 14 A'   15 A'   16 A'   17 A'    4 A"   18 A'    5 A"   19 A'                 
-22.963 -22.962 -22.961 -22.961 -22.961 -22.960 -22.957 -22.957
 20 A'   21 A'    6 A"   22 A'    7 A"   23 A'   24 A'    8 A"                 
-22.956 -22.956 -10.295 -10.287  -9.500  -8.723  -7.265  -7.255
 25 A'    9 A"   26 A'   27 A'   28 A'   29 A'   30 A'   10 A"                 
 -7.254  -6.555  -6.541  -6.540  -6.370  -6.369  -4.783  -4.782
 31 A'   32 A'   11 A"   33 A'   34 A'   35 A'   36 A'   37 A'                 
 -4.767  -4.767  -4.767  -4.766  -2.666  -2.662  -2.661  -2.650
 12 A"   13 A"   38 A'   39 A'   40 A'   14 A"   41 A'   15 A"                 
 -2.650  -2.050  -2.049  -2.044  -2.044  -2.044  -2.043  -2.030
 42 A'   43 A'   44 A'   16 A"   45 A'   17 A"   46 A'   18 A"                 
 -2.030  -2.029  -2.029  -0.945  -0.884  -0.767  -0.705  -0.677
 47 A'   48 A'   19 A"   49 A'   50 A'   51 A'   52 A'   53 A'                 
 -0.542  -0.503  -0.462  -0.441  -0.394  -0.376  -0.361  -0.347
 54 A'   55 A'   56 A'   20 A"   57 A'   21 A"   58 A'   59 A'                 
 -0.306  -0.289  -0.270  -0.252  -0.248
 22 A"   23 A"   60 A'   24 A"   61 A'                                         
 -- Virtual --                   
 -0.064  -0.059  -0.051  -0.023   0.003   0.028   0.049   0.051
 62 A'   25 A"   63 A'   64 A'   65 A'   66 A'   67 A'   26 A"                 
  0.057   0.068   0.081   0.085   0.094   0.098   0.111   0.118
 68 A'   69 A'   27 A"   70 A'   28 A"   71 A'   72 A'   73 A'                 
  0.142   0.142   0.149   0.161   0.178   0.200   0.216   0.228
 29 A"   74 A'   75 A'   76 A'   77 A'   78 A'   30 A"   79 A'                 
  0.240   0.255   0.281   0.318   0.358   0.361   0.380   0.387
 80 A'   31 A"   81 A'   82 A'   32 A"   83 A'   33 A"   84 A'                 
  0.389   0.390   0.406   0.417   0.418   0.436   0.442   0.461
 85 A'   34 A"   86 A'   87 A'   35 A"   36 A"   88 A'   89 A'                 
  0.468   0.474   0.485   0.504   0.506   0.560   0.571   0.573
 37 A"   90 A'   91 A'   38 A"   92 A'   39 A"   40 A"   93 A'                 
  0.607   0.645   0.667   0.680   0.696   0.711   0.746   0.762
 94 A'   95 A'   41 A"   96 A'   97 A'   98 A'   99 A'  100 A'                 
  0.825   0.835   0.868   0.877   0.903   0.940   0.990   1.036
101 A'   42 A"  102 A'   43 A"  103 A'  104 A'  105 A'  106 A'                 
  1.149   1.170   1.221   1.286   1.324   1.337   1.375   1.380
107 A'   44 A"  108 A'   45 A"   46 A"   47 A"  109 A'  110 A'                 
  1.398   1.458   1.492   1.564   1.652   1.723   1.808   1.859
111 A'  112 A'  113 A'   48 A"  114 A'  115 A'  116 A'   49 A"                 
  1.997   2.043   2.138   2.161   2.241   2.245   2.330   2.497
 50 A"  117 A'  118 A'  119 A'  120 A'   51 A"  121 A'  122 A'                 
  2.609   2.762   2.831   2.987   3.133   3.424   3.931   3.951
 52 A"  123 A'   53 A"  124 A'  125 A'  126 A'   54 A"   55 A"                 
  3.953   3.976   3.989   3.998   4.010   4.038   4.084   4.088
127 A'   56 A"  128 A'  129 A'   57 A"   58 A"   59 A"  130 A'                 
  4.136   4.199   4.236   4.273   4.356   4.430   4.519   5.980
131 A'  132 A'  133 A'  134 A'  135 A'  136 A'  137 A'   60 A"                 
  6.017   6.055   6.061   6.084   6.176   6.701   7.533   7.582
 61 A"  138 A'  139 A'  140 A'  141 A'  142 A'   62 A"  143 A'                 
  7.669   9.747  23.242  23.990  25.798  25.992  26.365  27.864
144 A'  145 A'  146 A'  147 A'   63 A"  148 A'  149 A'  150 A'                 
 27.922  28.325  28.353  28.374  28.385  28.392  28.427  28.522
151 A'   64 A"   65 A"  152 A'  153 A'  154 A'  155 A'   66 A"                 
 28.524  28.540  28.542  28.544  28.563  28.588  28.613  28.666
 67 A"  156 A'   68 A"  157 A'   69 A"  158 A'  159 A'  160 A'                 
 28.737  47.956 127.870 127.892 127.912 127.918 127.934 127.977
161 A'  162 A'   70 A"   71 A"  163 A'  164 A'  165 A'  166 A'                 
151.660 151.709 215.737 289.733 289.783 289.8971020.7641901.824
167 A'  168 A'  169 A'   72 A"  170 A'  171 A'  172 A'  173 A'                 
*******
174 A'                                                                         
 --------------------------------------------------------------

          Ground-State Mulliken Net Atomic Charges

     Atom                 Charge (a.u.)
  ----------------------------------------
      1 Cl                    0.438806
      2 Br                   -0.125913
      3 I                     0.169582
      4 I                     0.136881
      5 C                    -0.192428
      6 C                    -0.426928
  ----------------------------------------
  Sum of atomic charges =     0.000000

 -----------------------------------------------------------------
                    Cartesian Multipole Moments
 -----------------------------------------------------------------
    Charge (ESU x 10^10)
                 0.0000
    Dipole Moment (Debye)
         X      -0.1264      Y      -0.2588      Z      -0.0000
       Tot       0.2880
    Quadrupole Moments (Debye-Ang)
        XX     -92.1952     XY      -0.1466     YY     -98.4262
        XZ       0.0000     YZ      -0.0000     ZZ     -99.8182
    Octopole Moments (Debye-Ang^2)
       XXX     -31.1534    XXY      -2.6487    XYY     -15.2685
       YYY      11.4362    XXZ      -0.0000    XYZ       0.0000
       YYZ       0.0000    XZZ     -11.9361    YZZ       5.0054
       ZZZ      -0.0000
    Hexadecapole Moments (Debye-Ang^3)
      XXXX   -2065.7154   XXXY      -6.3073   XXYY    -477.3393
      XYYY      30.4713   YYYY   -1054.2486   XXXZ      -0.0000
      XXYZ       0.0000   XYYZ       0.0000   YYYZ       0.0000
      XXZZ    -391.1083   XYZZ       6.7296   YYZZ    -204.7683
      XZZZ       0.0000   YZZZ      -0.0000   ZZZZ    -130.7514
 -----------------------------------------------------------------
 Calculating analytic gradient of the SCF energy
 Gradient of SCF Energy
            1           2           3           4           5           6
    1   0.0120283   0.0133020  -0.0273747   0.0067989   0.0447231  -0.0494777
    2  -0.0791997  -0.0885363   0.0813083   0.0879543  -0.0012887  -0.0002379
    3   0.0000000   0.0000000  -0.0000000   0.0000000   0.0000000  -0.0000000
 Max gradient component =       8.854E-02
 RMS gradient           =       4.348E-02
 Gradient time:  CPU 26.01 s  wall 6.62 s
 Geometry Optimization Parameters
   NAtoms,    NIC,     NZ,  NCons,   NDum,   NFix, NCnnct, MaxDiis
        6      37       0       0       0       0       0       0

 Cartesian Hessian Update
 Hessian Updated using BFGS Update


** GEOMETRY OPTIMIZATION IN DELOCALIZED INTERNAL COORDINATES **
   Searching for a Minimum

   Optimization Cycle:  12

                       Coordinates (Angstroms)
     ATOM                X               Y               Z
      1  Cl        1.7748870256    1.8384003803    0.0000000000
      2  Br       -1.7648296935    1.5830200824    0.0000000000
      3  I         2.3819679497   -0.8644154417    0.0000000000
      4  I        -1.6940223180   -1.2709646564    0.0000000000
      5  C         0.8693804445    0.4271401681    0.0000000000
      6  C        -0.4824675818    0.3041790426    0.0000000000
   Point Group: cs    Number of degrees of freedom:     9


   Energy is -16949.521716687

 Hessian Updated using BFGS Update

  9 Hessian modes will be used to form the next step
  Hessian Eigenvalues:
     0.108457    0.247027    0.250299    0.310780    0.321416    0.492486
     0.915415    1.030082    1.100868

 Minimum Search - Taking Simple RFO Step
 Searching for Lamda that Minimizes Along All modes
 Value Taken    Lamda =  -0.06149031
 Calculated Step too Large.  Step scaled by  0.512500
 Step Taken.  Stepsize is  0.300000

                             Maximum     Tolerance    Cnvgd?
         Gradient           0.090213      0.000300      NO
         Displacement       0.282808      0.001200      NO
         Energy change     -0.038848      0.000001      NO


 New Cartesian Coordinates Obtained by Inverse Iteration

 Displacement from previous Coordinates is:  0.205463
 ----------------------------------------------------------------
             Standard Nuclear Orientation (Angstroms)
    I     Atom           X                Y                Z
 ----------------------------------------------------------------
    1      Cl      1.7444134757     1.8826515179     0.0000000000
    2      Br     -1.7463592271     1.6347913946     0.0000000000
    3      I       2.3691438368    -0.9156257022     0.0000000000
    4      I      -1.6696214155    -1.3207058966     0.0000000000
    5      C       0.8652598116     0.4314576493     0.0000000000
    6      C      -0.4779206551     0.3047906125     0.0000000000
 ----------------------------------------------------------------
 Molecular Point Group                 Cs    NOp =  2
 Largest Abelian Subgroup              Cs    NOp =  2
 Nuclear Repulsion Energy =  1699.7048586367 hartrees
 There are       85 alpha and       85 beta electrons
 Applying Cartesian multipole field
    Component          Value
    ---------          -----
     (2,0,0)        1.00000E-11
     (0,2,0)        2.00000E-11
     (0,0,2)       -3.00000E-11
 Nucleus-field energy     =     0.0000000426 hartrees
 Requested basis set is 6-311++G(d,p)
 There are 92 shells and 246 basis functions
 A cutoff of  1.0D-11 yielded   2977 shell pairs
 There are     23191 function pairs (     26232 Cartesian)
 Smallest overlap matrix eigenvalue = 1.55E-05
 Guess MOs from SCF MO coefficient file

 -----------------------------------------------------------------------
  General SCF calculation program by
  Eric Jon Sundstrom, Paul Horn, Yuezhi Mao, Dmitri Zuev, Alec White,
  David Stuck, Shaama M.S., Shane Yost, Joonho Lee, David Small,
  Daniel Levine, Susi Lehtola, Hugh Burton, Evgeny Epifanovsky
 -----------------------------------------------------------------------
 Exchange:     0.2000 Hartree-Fock + 0.0800 Slater + 0.7200 B88
 Correlation:  0.1900 VWN1RPA + 0.8100 LYP
 Using SG-1 standard quadrature grid
 using 4 threads for integral computing
 -------------------------------------------------------
 OpenMP Integral computing Module                
 Release: version 2.0, May 2017, Q-Chem Inc. Pleasanton 
 -------------------------------------------------------
 -------------------------------------------------------
 OpenMP BLAS3 based DFT computing Module                
 Release: version 1.0, May 2013, Q-Chem Inc. Pittsburgh 
 -------------------------------------------------------
 A restricted SCF calculation will be
 performed using DIIS
 SCF converges when DIIS error is below 1.0e-08
 ---------------------------------------
  Cycle       Energy         DIIS error
 ---------------------------------------
    1  -16949.5462679298      4.80e-04  
    2  -16949.5480886812      2.71e-04  
    3  -16949.5479749170      2.89e-04  
    4  -16949.5486202659      6.42e-05  
    5  -16949.5486544296      7.90e-06  
    6  -16949.5486547347      5.33e-06  
    7  -16949.5486549239      1.64e-06  
    8  -16949.5486549423      4.52e-07  
    9  -16949.5486549434      1.09e-07  
   10  -16949.5486549431      1.10e-08  
   11  -16949.5486549430      3.51e-09  Convergence criterion met
 ---------------------------------------
 SCF time:   CPU 75.91s  wall 20.00s 
 SCF   energy in the final basis set =   -16949.5486549430
 Total energy in the final basis set =   -16949.5486549430

 --------------------------------------------------------------
             Orbital Energies (a.u.) and Symmetries
 --------------------------------------------------------------

 Alpha MOs, Restricted
 -- Occupied --                  
*******-1165.89 -482.86 -176.32 -176.32 -165.73 -165.73 -165.73
  1 A'    2 A'    3 A'    4 A'    5 A'    6 A'    7 A'    1 A"                 
-165.73 -165.72 -165.72 -101.58  -62.51  -56.33  -56.33  -56.33
  8 A'    2 A"    9 A'   10 A'   11 A'   12 A'    3 A"   13 A'                 
-35.820 -35.820 -31.314 -31.313 -31.308 -31.307 -31.307 -31.306
 14 A'   15 A'   16 A'   17 A'    4 A"   18 A'    5 A"   19 A'                 
-22.964 -22.963 -22.963 -22.962 -22.962 -22.962 -22.958 -22.958
 20 A'   21 A'    6 A"   22 A'    7 A"   23 A'    8 A"   24 A'                 
-22.957 -22.957 -10.298 -10.289  -9.500  -8.722  -7.264  -7.254
 25 A'    9 A"   26 A'   27 A'   28 A'   29 A'   30 A'   10 A"                 
 -7.253  -6.554  -6.540  -6.539  -6.371  -6.370  -4.784  -4.783
 31 A'   32 A'   11 A"   33 A'   34 A'   35 A'   36 A'   37 A'                 
 -4.768  -4.767  -4.767  -4.767  -2.665  -2.661  -2.660  -2.649
 12 A"   13 A"   38 A'   39 A'   40 A'   14 A"   41 A'   15 A"                 
 -2.649  -2.051  -2.050  -2.045  -2.044  -2.044  -2.044  -2.031
 42 A'   43 A'   44 A'   16 A"   45 A'   17 A"   46 A'   18 A"                 
 -2.031  -2.030  -2.030  -0.936  -0.872  -0.768  -0.703  -0.675
 47 A'   48 A'   19 A"   49 A'   50 A'   51 A'   52 A'   53 A'                 
 -0.540  -0.499  -0.462  -0.436  -0.391  -0.369  -0.356  -0.341
 54 A'   55 A'   56 A'   20 A"   57 A'   21 A"   58 A'   59 A'                 
 -0.308  -0.291  -0.278  -0.255  -0.253
 22 A"   23 A"   60 A'   61 A'   24 A"                                         
 -- Virtual --                   
 -0.070  -0.057  -0.057  -0.029   0.004   0.028   0.049   0.052
 62 A'   25 A"   63 A'   64 A'   65 A'   66 A'   67 A'   26 A"                 
  0.057   0.068   0.081   0.085   0.095   0.100   0.111   0.118
 68 A'   69 A'   27 A"   70 A'   28 A"   71 A'   72 A'   73 A'                 
  0.141   0.143   0.151   0.164   0.176   0.197   0.216   0.227
 29 A"   74 A'   75 A'   76 A'   77 A'   78 A'   30 A"   79 A'                 
  0.235   0.253   0.275   0.318   0.359   0.363   0.384   0.384
 80 A'   31 A"   81 A'   82 A'   83 A'   32 A"   33 A"   84 A'                 
  0.388   0.397   0.401   0.413   0.419   0.436   0.437   0.462
 34 A"   85 A'   86 A'   87 A'   35 A"   36 A"   88 A'   89 A'                 
  0.468   0.472   0.489   0.502   0.510   0.555   0.570   0.579
 37 A"   90 A'   91 A'   38 A"   92 A'   39 A"   40 A"   93 A'                 
  0.600   0.642   0.670   0.678   0.693   0.709   0.748   0.754
 94 A'   95 A'   41 A"   96 A'   97 A'   98 A'   99 A'  100 A'                 
  0.824   0.835   0.859   0.878   0.895   0.931   0.993   1.030
101 A'   42 A"  102 A'   43 A"  103 A'  104 A'  105 A'  106 A'                 
  1.143   1.164   1.219   1.278   1.324   1.335   1.363   1.374
107 A'   44 A"  108 A'   45 A"   46 A"   47 A"  109 A'  110 A'                 
  1.393   1.464   1.493   1.563   1.650   1.709   1.818   1.865
111 A'  112 A'  113 A'   48 A"  114 A'  115 A'  116 A'   49 A"                 
  1.997   2.044   2.142   2.151   2.229   2.245   2.332   2.496
 50 A"  117 A'  118 A'  119 A'  120 A'   51 A"  121 A'  122 A'                 
  2.610   2.760   2.830   2.992   3.132   3.398   3.937   3.950
 52 A"  123 A'   53 A"  124 A'  125 A'  126 A'   54 A"   55 A"                 
  3.957   3.975   3.984   3.994   4.006   4.027   4.082   4.086
127 A'   56 A"  128 A'  129 A'   57 A"   58 A"   59 A"  130 A'                 
  4.137   4.193   4.208   4.273   4.353   4.422   4.506   5.980
131 A'  132 A'  133 A'  134 A'  135 A'  136 A'  137 A'   60 A"                 
  6.014   6.045   6.056   6.071   6.159   6.689   7.534   7.583
 61 A"  138 A'  139 A'  140 A'  141 A'  142 A'   62 A"  143 A'                 
  7.666   9.737  23.230  24.016  25.797  25.992  26.366  27.853
144 A'  145 A'  146 A'  147 A'   63 A"  148 A'  149 A'  150 A'                 
 27.910  28.324  28.351  28.367  28.381  28.387  28.418  28.521
151 A'   64 A"   65 A"  152 A'  153 A'  154 A'  155 A'   66 A"                 
 28.522  28.536  28.539  28.540  28.560  28.583  28.611  28.662
 67 A"  156 A'  157 A'   68 A"   69 A"  158 A'  159 A'  160 A'                 
 28.731  47.945 127.869 127.890 127.907 127.914 127.927 127.968
161 A'  162 A'   70 A"   71 A"  163 A'  164 A'  165 A'  166 A'                 
151.649 151.698 215.726 289.733 289.783 289.8931020.7481901.812
167 A'  168 A'  169 A'   72 A"  170 A'  171 A'  172 A'  173 A'                 
*******
174 A'                                                                         

 Beta MOs, Restricted
 -- Occupied --                  
*******-1165.89 -482.86 -176.32 -176.32 -165.73 -165.73 -165.73
  1 A'    2 A'    3 A'    4 A'    5 A'    6 A'    7 A'    1 A"                 
-165.73 -165.72 -165.72 -101.58  -62.51  -56.33  -56.33  -56.33
  8 A'    2 A"    9 A'   10 A'   11 A'   12 A'    3 A"   13 A'                 
-35.820 -35.820 -31.314 -31.313 -31.308 -31.307 -31.307 -31.306
 14 A'   15 A'   16 A'   17 A'    4 A"   18 A'    5 A"   19 A'                 
-22.964 -22.963 -22.963 -22.962 -22.962 -22.962 -22.958 -22.958
 20 A'   21 A'    6 A"   22 A'    7 A"   23 A'    8 A"   24 A'                 
-22.957 -22.957 -10.298 -10.289  -9.500  -8.722  -7.264  -7.254
 25 A'    9 A"   26 A'   27 A'   28 A'   29 A'   30 A'   10 A"                 
 -7.253  -6.554  -6.540  -6.539  -6.371  -6.370  -4.784  -4.783
 31 A'   32 A'   11 A"   33 A'   34 A'   35 A'   36 A'   37 A'                 
 -4.768  -4.767  -4.767  -4.767  -2.665  -2.661  -2.660  -2.649
 12 A"   13 A"   38 A'   39 A'   40 A'   14 A"   41 A'   15 A"                 
 -2.649  -2.051  -2.050  -2.045  -2.044  -2.044  -2.044  -2.031
 42 A'   43 A'   44 A'   16 A"   45 A'   17 A"   46 A'   18 A"                 
 -2.031  -2.030  -2.030  -0.936  -0.872  -0.768  -0.703  -0.675
 47 A'   48 A'   19 A"   49 A'   50 A'   51 A'   52 A'   53 A'                 
 -0.540  -0.499  -0.462  -0.436  -0.391  -0.369  -0.356  -0.341
 54 A'   55 A'   56 A'   20 A"   57 A'   21 A"   58 A'   59 A'                 
 -0.308  -0.291  -0.278  -0.255  -0.253
 22 A"   23 A"   60 A'   61 A'   24 A"                                         
 -- Virtual --                   
 -0.070  -0.057  -0.057  -0.029   0.004   0.028   0.049   0.052
 62 A'   25 A"   63 A'   64 A'   65 A'   66 A'   67 A'   26 A"                 
  0.057   0.068   0.081   0.085   0.095   0.100   0.111   0.118
 68 A'   69 A'   27 A"   70 A'   28 A"   71 A'   72 A'   73 A'                 
  0.141   0.143   0.151   0.164   0.176   0.197   0.216   0.227
 29 A"   74 A'   75 A'   76 A'   77 A'   78 A'   30 A"   79 A'                 
  0.235   0.253   0.275   0.318   0.359   0.363   0.384   0.384
 80 A'   31 A"   81 A'   82 A'   83 A'   32 A"   33 A"   84 A'                 
  0.388   0.397   0.401   0.413   0.419   0.436   0.437   0.462
 34 A"   85 A'   86 A'   87 A'   35 A"   36 A"   88 A'   89 A'                 
  0.468   0.472   0.489   0.502   0.510   0.555   0.570   0.579
 37 A"   90 A'   91 A'   38 A"   92 A'   39 A"   40 A"   93 A'                 
  0.600   0.642   0.670   0.678   0.693   0.709   0.748   0.754
 94 A'   95 A'   41 A"   96 A'   97 A'   98 A'   99 A'  100 A'                 
  0.824   0.835   0.859   0.878   0.895   0.931   0.993   1.030
101 A'   42 A"  102 A'   43 A"  103 A'  104 A'  105 A'  106 A'                 
  1.143   1.164   1.219   1.278   1.324   1.335   1.363   1.374
107 A'   44 A"  108 A'   45 A"   46 A"   47 A"  109 A'  110 A'                 
  1.393   1.464   1.493   1.563   1.650   1.709   1.818   1.865
111 A'  112 A'  113 A'   48 A"  114 A'  115 A'  116 A'   49 A"                 
  1.997   2.044   2.142   2.151   2.229   2.245   2.332   2.496
 50 A"  117 A'  118 A'  119 A'  120 A'   51 A"  121 A'  122 A'                 
  2.610   2.760   2.830   2.992   3.132   3.398   3.937   3.950
 52 A"  123 A'   53 A"  124 A'  125 A'  126 A'   54 A"   55 A"                 
  3.957   3.975   3.984   3.994   4.006   4.027   4.082   4.086
127 A'   56 A"  128 A'  129 A'   57 A"   58 A"   59 A"  130 A'                 
  4.137   4.193   4.208   4.273   4.353   4.422   4.506   5.980
131 A'  132 A'  133 A'  134 A'  135 A'  136 A'  137 A'   60 A"                 
  6.014   6.045   6.056   6.071   6.159   6.689   7.534   7.583
 61 A"  138 A'  139 A'  140 A'  141 A'  142 A'   62 A"  143 A'                 
  7.666   9.737  23.230  24.016  25.797  25.992  26.366  27.853
144 A'  145 A'  146 A'  147 A'   63 A"  148 A'  149 A'  150 A'                 
 27.910  28.324  28.351  28.367  28.381  28.387  28.418  28.521
151 A'   64 A"   65 A"  152 A'  153 A'  154 A'  155 A'   66 A"                 
 28.522  28.536  28.539  28.540  28.560  28.583  28.611  28.662
 67 A"  156 A'  157 A'   68 A"   69 A"  158 A'  159 A'  160 A'                 
 28.731  47.945 127.869 127.890 127.907 127.914 127.927 127.968
161 A'  162 A'   70 A"   71 A"  163 A'  164 A'  165 A'  166 A'                 
151.649 151.698 215.726 289.733 289.783 289.8931020.7481901.812
167 A'  168 A'  169 A'   72 A"  170 A'  171 A'  172 A'  173 A'                 
*******
174 A'                                                                         
 --------------------------------------------------------------

          Ground-State Mulliken Net Atomic Charges

     Atom                 Charge (a.u.)
  ----------------------------------------
      1 Cl                    0.433207
      2 Br                   -0.130280
      3 I                     0.175406
      4 I                     0.144239
      5 C                    -0.195198
      6 C                    -0.427375
  ----------------------------------------
  Sum of atomic charges =     0.000000

 -----------------------------------------------------------------
                    Cartesian Multipole Moments
 -----------------------------------------------------------------
    Charge (ESU x 10^10)
                 0.0000
    Dipole Moment (Debye)
         X      -0.0958      Y      -0.4469      Z      -0.0000
       Tot       0.4571
    Quadrupole Moments (Debye-Ang)
        XX     -92.8225     XY      -0.3788     YY     -97.5089
        XZ       0.0000     YZ      -0.0000     ZZ    -100.0390
    Octopole Moments (Debye-Ang^2)
       XXX     -31.6529    XXY      -2.6678    XYY     -15.7367
       YYY      14.7266    XXZ       0.0000    XYZ      -0.0000
       YYZ      -0.0000    XZZ     -12.1937    YZZ       6.1353
       ZZZ      -0.0000
    Hexadecapole Moments (Debye-Ang^3)
      XXXX   -2039.7957   XXXY      -2.1138   XXYY    -478.0085
      XYYY      36.4740   YYYY   -1108.8379   XXXZ      -0.0000
      XXYZ      -0.0000   XYYZ      -0.0000   YYYZ      -0.0000
      XXZZ    -385.3135   XYZZ       9.1193   YYZZ    -216.1225
      XZZZ       0.0000   YZZZ      -0.0000   ZZZZ    -131.3778
 -----------------------------------------------------------------
 Calculating analytic gradient of the SCF energy
 Gradient of SCF Energy
            1           2           3           4           5           6
    1   0.0116640   0.0060675  -0.0150853   0.0011255   0.0244034  -0.0281752
    2  -0.0546456  -0.0633113   0.0576669   0.0618448  -0.0027218   0.0011670
    3  -0.0000000   0.0000000  -0.0000000   0.0000000   0.0000000  -0.0000000
 Max gradient component =       6.331E-02
 RMS gradient           =       2.976E-02
 Gradient time:  CPU 25.43 s  wall 6.48 s
 Geometry Optimization Parameters
   NAtoms,    NIC,     NZ,  NCons,   NDum,   NFix, NCnnct, MaxDiis
        6      37       0       0       0       0       0       0

 Cartesian Hessian Update
 Hessian Updated using BFGS Update


** GEOMETRY OPTIMIZATION IN DELOCALIZED INTERNAL COORDINATES **
   Searching for a Minimum

   Optimization Cycle:  13

                       Coordinates (Angstroms)
     ATOM                X               Y               Z
      1  Cl        1.7444134757    1.8826515179    0.0000000000
      2  Br       -1.7463592271    1.6347913946    0.0000000000
      3  I         2.3691438368   -0.9156257022    0.0000000000
      4  I        -1.6696214155   -1.3207058966    0.0000000000
      5  C         0.8652598116    0.4314576493    0.0000000000
      6  C        -0.4779206551    0.3047906125    0.0000000000
   Point Group: cs    Number of degrees of freedom:     9


   Energy is -16949.548654943

 Hessian Updated using BFGS Update

  9 Hessian modes will be used to form the next step
  Hessian Eigenvalues:
     0.091778    0.245478    0.250666    0.308651    0.311060    0.508788
     0.915456    1.030049    1.100928

 Minimum Search - Taking Simple RFO Step
 Searching for Lamda that Minimizes Along All modes
 Value Taken    Lamda =  -0.04170679
 Calculated Step too Large.  Step scaled by  0.544454
 Step Taken.  Stepsize is  0.300000

                             Maximum     Tolerance    Cnvgd?
         Gradient           0.066264      0.000300      NO
         Displacement       0.283131      0.001200      NO
         Energy change     -0.026938      0.000001      NO


 New Cartesian Coordinates Obtained by Inverse Iteration

 Displacement from previous Coordinates is:  0.232429
 ----------------------------------------------------------------
             Standard Nuclear Orientation (Angstroms)
    I     Atom           X                Y                Z
 ----------------------------------------------------------------
    1      Cl      1.7120920796     1.9257740719     0.0000000000
    2      Br     -1.7239938502     1.6850465397     0.0000000000
    3      I       2.3347844626    -0.9717784303     0.0000000000
    4      I      -1.6246492176    -1.3721217621     0.0000000000
    5      C       0.8585256836     0.4413141495     0.0000000000
    6      C      -0.4718433314     0.3091250067     0.0000000000
 ----------------------------------------------------------------
 Molecular Point Group                 Cs    NOp =  2
 Largest Abelian Subgroup              Cs    NOp =  2
 Nuclear Repulsion Energy =  1689.0105363648 hartrees
 There are       85 alpha and       85 beta electrons
 Applying Cartesian multipole field
    Component          Value
    ---------          -----
     (2,0,0)        1.00000E-11
     (0,2,0)        2.00000E-11
     (0,0,2)       -3.00000E-11
 Nucleus-field energy     =     0.0000000434 hartrees
 Requested basis set is 6-311++G(d,p)
 There are 92 shells and 246 basis functions
 A cutoff of  1.0D-11 yielded   2974 shell pairs
 There are     23184 function pairs (     26228 Cartesian)
 Smallest overlap matrix eigenvalue = 1.70E-05
 Guess MOs from SCF MO coefficient file

 -----------------------------------------------------------------------
  General SCF calculation program by
  Eric Jon Sundstrom, Paul Horn, Yuezhi Mao, Dmitri Zuev, Alec White,
  David Stuck, Shaama M.S., Shane Yost, Joonho Lee, David Small,
  Daniel Levine, Susi Lehtola, Hugh Burton, Evgeny Epifanovsky
 -----------------------------------------------------------------------
 Exchange:     0.2000 Hartree-Fock + 0.0800 Slater + 0.7200 B88
 Correlation:  0.1900 VWN1RPA + 0.8100 LYP
 Using SG-1 standard quadrature grid
 using 4 threads for integral computing
 -------------------------------------------------------
 OpenMP Integral computing Module                
 Release: version 2.0, May 2017, Q-Chem Inc. Pleasanton 
 -------------------------------------------------------
 -------------------------------------------------------
 OpenMP BLAS3 based DFT computing Module                
 Release: version 1.0, May 2013, Q-Chem Inc. Pittsburgh 
 -------------------------------------------------------
 A restricted SCF calculation will be
 performed using DIIS
 SCF converges when DIIS error is below 1.0e-08
 ---------------------------------------
  Cycle       Energy         DIIS error
 ---------------------------------------
    1  -16949.5653427804      4.65e-04  
    2  -16949.5672725139      2.16e-04  
    3  -16949.5671839061      2.36e-04  
    4  -16949.5675964776      7.29e-05  
    5  -16949.5676406240      7.29e-06  
    6  -16949.5676409686      3.95e-06  
    7  -16949.5676410538      1.79e-06  
    8  -16949.5676410763      5.54e-07  
    9  -16949.5676410776      1.04e-07  
   10  -16949.5676410780      1.25e-08  
   11  -16949.5676410778      3.64e-09  Convergence criterion met
 ---------------------------------------
 SCF time:   CPU 75.71s  wall 20.00s 
 SCF   energy in the final basis set =   -16949.5676410778
 Total energy in the final basis set =   -16949.5676410778

 --------------------------------------------------------------
             Orbital Energies (a.u.) and Symmetries
 --------------------------------------------------------------

 Alpha MOs, Restricted
 -- Occupied --                  
*******-1165.89 -482.86 -176.32 -176.32 -165.73 -165.73 -165.73
  1 A'    2 A'    3 A'    4 A'    5 A'    6 A'    7 A'    1 A"                 
-165.73 -165.73 -165.73 -101.58  -62.51  -56.33  -56.33  -56.33
  8 A'    2 A"    9 A'   10 A'   11 A'   12 A'    3 A"   13 A'                 
-35.821 -35.821 -31.315 -31.314 -31.308 -31.308 -31.308 -31.307
 14 A'   15 A'   16 A'   17 A'    4 A"   18 A'    5 A"   19 A'                 
-22.965 -22.964 -22.964 -22.963 -22.963 -22.963 -22.959 -22.959
 20 A'   21 A'    6 A"   22 A'    7 A"   23 A'   24 A'    8 A"                 
-22.958 -22.958 -10.298 -10.290  -9.499  -8.721  -7.264  -7.254
 25 A'    9 A"   26 A'   27 A'   28 A'   29 A'   30 A'   10 A"                 
 -7.253  -6.553  -6.539  -6.538  -6.371  -6.371  -4.784  -4.784
 31 A'   32 A'   11 A"   33 A'   34 A'   35 A'   36 A'   37 A'                 
 -4.769  -4.768  -4.768  -4.767  -2.664  -2.660  -2.659  -2.648
 12 A"   13 A"   38 A'   39 A'   40 A'   14 A"   41 A'   15 A"                 
 -2.648  -2.051  -2.050  -2.045  -2.045  -2.045  -2.045  -2.031
 42 A'   43 A'   44 A'   16 A"   17 A"   45 A'   46 A'   18 A"                 
 -2.031  -2.031  -2.031  -0.930  -0.863  -0.771  -0.700  -0.673
 47 A'   48 A'   19 A"   49 A'   50 A'   51 A'   52 A'   53 A'                 
 -0.538  -0.496  -0.463  -0.433  -0.389  -0.364  -0.353  -0.335
 54 A'   55 A'   56 A'   20 A"   57 A'   21 A"   58 A'   59 A'                 
 -0.309  -0.292  -0.285  -0.261  -0.255
 22 A"   23 A"   60 A'   61 A'   24 A"                                         
 -- Virtual --                   
 -0.075  -0.062  -0.055  -0.034   0.004   0.029   0.049   0.053
 62 A'   63 A'   25 A"   64 A'   65 A'   66 A'   67 A'   26 A"                 
  0.057   0.069   0.081   0.086   0.095   0.101   0.112   0.117
 68 A'   69 A'   27 A"   70 A'   28 A"   71 A'   72 A'   73 A'                 
  0.140   0.142   0.153   0.166   0.174   0.197   0.216   0.224
 29 A"   74 A'   75 A'   76 A'   77 A'   78 A'   30 A"   79 A'                 
  0.231   0.252   0.268   0.320   0.353   0.367   0.381   0.384
 80 A'   31 A"   81 A'   82 A'   83 A'   32 A"   84 A'   33 A"                 
  0.388   0.399   0.405   0.410   0.420   0.434   0.436   0.465
 34 A"   85 A'   86 A'   87 A'   35 A"   88 A'   36 A"   89 A'                 
  0.467   0.471   0.491   0.500   0.513   0.549   0.571   0.580
 37 A"   90 A'   91 A'   38 A"   92 A'   39 A"   40 A"   93 A'                 
  0.601   0.639   0.663   0.674   0.700   0.709   0.738   0.762
 94 A'   95 A'   96 A'   41 A"   97 A'   98 A'   99 A'  100 A'                 
  0.823   0.835   0.857   0.880   0.888   0.926   0.996   1.022
101 A'   42 A"  102 A'   43 A"  103 A'  104 A'  105 A'  106 A'                 
  1.142   1.161   1.209   1.271   1.324   1.333   1.354   1.372
107 A'   44 A"  108 A'   45 A"   46 A"   47 A"  109 A'  110 A'                 
  1.389   1.471   1.497   1.564   1.646   1.702   1.831   1.874
111 A'  112 A'  113 A'   48 A"  114 A'  115 A'  116 A'   49 A"                 
  1.997   2.044   2.138   2.153   2.221   2.244   2.334   2.497
 50 A"  117 A'  118 A'  119 A'  120 A'   51 A"  121 A'  122 A'                 
  2.611   2.759   2.830   2.997   3.137   3.373   3.941   3.950
 52 A"  123 A'   53 A"  124 A'  125 A'  126 A'   54 A"   55 A"                 
  3.960   3.975   3.984   3.995   4.001   4.020   4.081   4.085
127 A'   56 A"  128 A'  129 A'   57 A"   58 A"   59 A"  130 A'                 
  4.136   4.172   4.208   4.274   4.352   4.412   4.493   5.980
131 A'  132 A'  133 A'  134 A'  135 A'  136 A'  137 A'   60 A"                 
  6.012   6.037   6.055   6.059   6.148   6.678   7.535   7.584
 61 A"  138 A'  139 A'  140 A'  141 A'  142 A'   62 A"  143 A'                 
  7.665   9.731  23.220  24.060  25.796  25.989  26.372  27.842
144 A'  145 A'  146 A'  147 A'   63 A"  148 A'  149 A'  150 A'                 
 27.901  28.323  28.349  28.362  28.377  28.383  28.411  28.520
151 A'   64 A"   65 A"  152 A'  153 A'  154 A'  155 A'   66 A"                 
 28.521  28.532  28.538  28.538  28.558  28.581  28.611  28.659
 67 A"  156 A'  157 A'   68 A"   69 A"  158 A'  159 A'  160 A'                 
 28.726  47.935 127.868 127.888 127.903 127.913 127.921 127.962
161 A'  162 A'   70 A"   71 A"  163 A'  164 A'  165 A'  166 A'                 
151.638 151.690 215.719 289.732 289.782 289.8921020.7351901.801
167 A'  168 A'  169 A'   72 A"  170 A'  171 A'  172 A'  173 A'                 
*******
174 A'                                                                         

 Beta MOs, Restricted
 -- Occupied --                  
*******-1165.89 -482.86 -176.32 -176.32 -165.73 -165.73 -165.73
  1 A'    2 A'    3 A'    4 A'    5 A'    6 A'    7 A'    1 A"                 
-165.73 -165.73 -165.73 -101.58  -62.51  -56.33  -56.33  -56.33
  8 A'    2 A"    9 A'   10 A'   11 A'   12 A'    3 A"   13 A'                 
-35.821 -35.821 -31.315 -31.314 -31.308 -31.308 -31.308 -31.307
 14 A'   15 A'   16 A'   17 A'    4 A"   18 A'    5 A"   19 A'                 
-22.965 -22.964 -22.964 -22.963 -22.963 -22.963 -22.959 -22.959
 20 A'   21 A'    6 A"   22 A'    7 A"   23 A'   24 A'    8 A"                 
-22.958 -22.958 -10.298 -10.290  -9.499  -8.721  -7.264  -7.254
 25 A'    9 A"   26 A'   27 A'   28 A'   29 A'   30 A'   10 A"                 
 -7.253  -6.553  -6.539  -6.538  -6.371  -6.371  -4.784  -4.784
 31 A'   32 A'   11 A"   33 A'   34 A'   35 A'   36 A'   37 A'                 
 -4.769  -4.768  -4.768  -4.767  -2.664  -2.660  -2.659  -2.648
 12 A"   13 A"   38 A'   39 A'   40 A'   14 A"   41 A'   15 A"                 
 -2.648  -2.051  -2.050  -2.045  -2.045  -2.045  -2.045  -2.031
 42 A'   43 A'   44 A'   16 A"   17 A"   45 A'   46 A'   18 A"                 
 -2.031  -2.031  -2.031  -0.930  -0.863  -0.771  -0.700  -0.673
 47 A'   48 A'   19 A"   49 A'   50 A'   51 A'   52 A'   53 A'                 
 -0.538  -0.496  -0.463  -0.433  -0.389  -0.364  -0.353  -0.335
 54 A'   55 A'   56 A'   20 A"   57 A'   21 A"   58 A'   59 A'                 
 -0.309  -0.292  -0.285  -0.261  -0.255
 22 A"   23 A"   60 A'   61 A'   24 A"                                         
 -- Virtual --                   
 -0.075  -0.062  -0.055  -0.034   0.004   0.029   0.049   0.053
 62 A'   63 A'   25 A"   64 A'   65 A'   66 A'   67 A'   26 A"                 
  0.057   0.069   0.081   0.086   0.095   0.101   0.112   0.117
 68 A'   69 A'   27 A"   70 A'   28 A"   71 A'   72 A'   73 A'                 
  0.140   0.142   0.153   0.166   0.174   0.197   0.216   0.224
 29 A"   74 A'   75 A'   76 A'   77 A'   78 A'   30 A"   79 A'                 
  0.231   0.252   0.268   0.320   0.353   0.367   0.381   0.384
 80 A'   31 A"   81 A'   82 A'   83 A'   32 A"   84 A'   33 A"                 
  0.388   0.399   0.405   0.410   0.420   0.434   0.436   0.465
 34 A"   85 A'   86 A'   87 A'   35 A"   88 A'   36 A"   89 A'                 
  0.467   0.471   0.491   0.500   0.513   0.549   0.571   0.580
 37 A"   90 A'   91 A'   38 A"   92 A'   39 A"   40 A"   93 A'                 
  0.601   0.639   0.663   0.674   0.700   0.709   0.738   0.762
 94 A'   95 A'   96 A'   41 A"   97 A'   98 A'   99 A'  100 A'                 
  0.823   0.835   0.857   0.880   0.888   0.926   0.996   1.022
101 A'   42 A"  102 A'   43 A"  103 A'  104 A'  105 A'  106 A'                 
  1.142   1.161   1.209   1.271   1.324   1.333   1.354   1.372
107 A'   44 A"  108 A'   45 A"   46 A"   47 A"  109 A'  110 A'                 
  1.389   1.471   1.497   1.564   1.646   1.702   1.831   1.874
111 A'  112 A'  113 A'   48 A"  114 A'  115 A'  116 A'   49 A"                 
  1.997   2.044   2.138   2.153   2.221   2.244   2.334   2.497
 50 A"  117 A'  118 A'  119 A'  120 A'   51 A"  121 A'  122 A'                 
  2.611   2.759   2.830   2.997   3.137   3.373   3.941   3.950
 52 A"  123 A'   53 A"  124 A'  125 A'  126 A'   54 A"   55 A"                 
  3.960   3.975   3.984   3.995   4.001   4.020   4.081   4.085
127 A'   56 A"  128 A'  129 A'   57 A"   58 A"   59 A"  130 A'                 
  4.136   4.172   4.208   4.274   4.352   4.412   4.493   5.980
131 A'  132 A'  133 A'  134 A'  135 A'  136 A'  137 A'   60 A"                 
  6.012   6.037   6.055   6.059   6.148   6.678   7.535   7.584
 61 A"  138 A'  139 A'  140 A'  141 A'  142 A'   62 A"  143 A'                 
  7.665   9.731  23.220  24.060  25.796  25.989  26.372  27.842
144 A'  145 A'  146 A'  147 A'   63 A"  148 A'  149 A'  150 A'                 
 27.901  28.323  28.349  28.362  28.377  28.383  28.411  28.520
151 A'   64 A"   65 A"  152 A'  153 A'  154 A'  155 A'   66 A"                 
 28.521  28.532  28.538  28.538  28.558  28.581  28.611  28.659
 67 A"  156 A'  157 A'   68 A"   69 A"  158 A'  159 A'  160 A'                 
 28.726  47.935 127.868 127.888 127.903 127.913 127.921 127.962
161 A'  162 A'   70 A"   71 A"  163 A'  164 A'  165 A'  166 A'                 
151.638 151.690 215.719 289.732 289.782 289.8921020.7351901.801
167 A'  168 A'  169 A'   72 A"  170 A'  171 A'  172 A'  173 A'                 
*******
174 A'                                                                         
 --------------------------------------------------------------

          Ground-State Mulliken Net Atomic Charges

     Atom                 Charge (a.u.)
  ----------------------------------------
      1 Cl                    0.432588
      2 Br                   -0.133804
      3 I                     0.176622
      4 I                     0.149491
      5 C                    -0.212204
      6 C                    -0.412692
  ----------------------------------------
  Sum of atomic charges =     0.000000

 -----------------------------------------------------------------
                    Cartesian Multipole Moments
 -----------------------------------------------------------------
    Charge (ESU x 10^10)
                 0.0000
    Dipole Moment (Debye)
         X      -0.0700      Y      -0.6018      Z       0.0000
       Tot       0.6058
    Quadrupole Moments (Debye-Ang)
        XX     -93.6454     XY      -0.5726     YY     -96.5245
        XZ      -0.0000     YZ      -0.0000     ZZ    -100.1991
    Octopole Moments (Debye-Ang^2)
       XXX     -32.5795    XXY      -1.9616    XYY     -16.0123
       YYY      18.3006    XXZ      -0.0000    XYZ       0.0000
       YYZ      -0.0000    XZZ     -12.4694    YZZ       7.4992
       ZZZ       0.0000
    Hexadecapole Moments (Debye-Ang^3)
      XXXX   -1988.2938   XXXY       4.0976   XXYY    -475.4541
      XYYY      43.3182   YYYY   -1166.1433   XXXZ      -0.0000
      XXYZ      -0.0000   XYYZ      -0.0000   YYYZ      -0.0000
      XXZZ    -374.3477   XYZZ      11.9480   YYZZ    -228.1857
      XZZZ      -0.0000   YZZZ      -0.0000   ZZZZ    -131.8578
 -----------------------------------------------------------------
 Calculating analytic gradient of the SCF energy
 Gradient of SCF Energy
            1           2           3           4           5           6
    1   0.0096702   0.0017682  -0.0074908  -0.0007425   0.0043513  -0.0075564
    2  -0.0355323  -0.0424073   0.0382947   0.0427849  -0.0031180  -0.0000220
    3   0.0000000  -0.0000000   0.0000000  -0.0000000  -0.0000000   0.0000000
 Max gradient component =       4.278E-02
 RMS gradient           =       1.914E-02
 Gradient time:  CPU 25.36 s  wall 6.46 s
 Geometry Optimization Parameters
   NAtoms,    NIC,     NZ,  NCons,   NDum,   NFix, NCnnct, MaxDiis
        6      37       0       0       0       0       0       0

 Cartesian Hessian Update
 Hessian Updated using BFGS Update


** GEOMETRY OPTIMIZATION IN DELOCALIZED INTERNAL COORDINATES **
   Searching for a Minimum

   Optimization Cycle:  14

                       Coordinates (Angstroms)
     ATOM                X               Y               Z
      1  Cl        1.7120920796    1.9257740719    0.0000000000
      2  Br       -1.7239938502    1.6850465397    0.0000000000
      3  I         2.3347844626   -0.9717784303    0.0000000000
      4  I        -1.6246492176   -1.3721217621    0.0000000000
      5  C         0.8585256836    0.4413141495    0.0000000000
      6  C        -0.4718433314    0.3091250067    0.0000000000
   Point Group: cs    Number of degrees of freedom:     9


   Energy is -16949.567641078

 Hessian Updated using BFGS Update

  9 Hessian modes will be used to form the next step
  Hessian Eigenvalues:
     0.072707    0.246940    0.250669    0.310936    0.324265    0.514835
     0.915516    1.030180    1.101393

 Minimum Search - Taking Simple RFO Step
 Searching for Lamda that Minimizes Along All modes
 Value Taken    Lamda =  -0.02592011
 Calculated Step too Large.  Step scaled by  0.588262
 Step Taken.  Stepsize is  0.300000

                             Maximum     Tolerance    Cnvgd?
         Gradient           0.047793      0.000300      NO
         Displacement       0.292502      0.001200      NO
         Energy change     -0.018986      0.000001      NO


 New Cartesian Coordinates Obtained by Inverse Iteration

 Displacement from previous Coordinates is:  0.228578
 ----------------------------------------------------------------
             Standard Nuclear Orientation (Angstroms)
    I     Atom           X                Y                Z
 ----------------------------------------------------------------
    1      Cl      1.6827998844     1.9686442080     0.0000000000
    2      Br     -1.7044909777     1.7352329942     0.0000000000
    3      I       2.3013957957    -1.0275502113     0.0000000000
    4      I      -1.5803309604    -1.4241810175     0.0000000000
    5      C       0.8601631600     0.4516032780     0.0000000000
    6      C      -0.4746210756     0.3136103240     0.0000000000
 ----------------------------------------------------------------
 Molecular Point Group                 Cs    NOp =  2
 Largest Abelian Subgroup              Cs    NOp =  2
 Nuclear Repulsion Energy =  1678.6216929839 hartrees
 There are       85 alpha and       85 beta electrons
 Applying Cartesian multipole field
    Component          Value
    ---------          -----
     (2,0,0)        1.00000E-11
     (0,2,0)        2.00000E-11
     (0,0,2)       -3.00000E-11
 Nucleus-field energy     =     0.0000000443 hartrees
 Requested basis set is 6-311++G(d,p)
 There are 92 shells and 246 basis functions
 A cutoff of  1.0D-11 yielded   2964 shell pairs
 There are     23110 function pairs (     26142 Cartesian)
 Smallest overlap matrix eigenvalue = 2.03E-05
 Guess MOs from SCF MO coefficient file

 -----------------------------------------------------------------------
  General SCF calculation program by
  Eric Jon Sundstrom, Paul Horn, Yuezhi Mao, Dmitri Zuev, Alec White,
  David Stuck, Shaama M.S., Shane Yost, Joonho Lee, David Small,
  Daniel Levine, Susi Lehtola, Hugh Burton, Evgeny Epifanovsky
 -----------------------------------------------------------------------
 Exchange:     0.2000 Hartree-Fock + 0.0800 Slater + 0.7200 B88
 Correlation:  0.1900 VWN1RPA + 0.8100 LYP
 Using SG-1 standard quadrature grid
 using 4 threads for integral computing
 -------------------------------------------------------
 OpenMP Integral computing Module                
 Release: version 2.0, May 2017, Q-Chem Inc. Pleasanton 
 -------------------------------------------------------
 -------------------------------------------------------
 OpenMP BLAS3 based DFT computing Module                
 Release: version 1.0, May 2013, Q-Chem Inc. Pittsburgh 
 -------------------------------------------------------
 A restricted SCF calculation will be
 performed using DIIS
 SCF converges when DIIS error is below 1.0e-08
 ---------------------------------------
  Cycle       Energy         DIIS error
 ---------------------------------------
    1  -16949.5777496387      4.22e-04  
    2  -16949.5793420601      2.48e-04  
    3  -16949.5792583550      2.65e-04  
    4  -16949.5798036333      5.92e-05  
    5  -16949.5798339124      7.28e-06  
    6  -16949.5798341131      5.77e-06  
    7  -16949.5798343508      1.28e-06  
    8  -16949.5798343626      4.44e-07  
    9  -16949.5798343639      7.54e-08  
   10  -16949.5798343639      1.49e-08  
   11  -16949.5798343636      3.72e-09  Convergence criterion met
 ---------------------------------------
 SCF time:   CPU 75.11s  wall 20.00s 
 SCF   energy in the final basis set =   -16949.5798343636
 Total energy in the final basis set =   -16949.5798343636

 --------------------------------------------------------------
             Orbital Energies (a.u.) and Symmetries
 --------------------------------------------------------------

 Alpha MOs, Restricted
 -- Occupied --                  
*******-1165.89 -482.86 -176.33 -176.32 -165.73 -165.73 -165.73
  1 A'    2 A'    3 A'    4 A'    5 A'    6 A'    7 A'    1 A"                 
-165.73 -165.73 -165.73 -101.58  -62.51  -56.33  -56.33  -56.33
  8 A'    2 A"    9 A'   10 A'   11 A'   12 A'    3 A"   13 A'                 
-35.822 -35.822 -31.316 -31.315 -31.309 -31.309 -31.309 -31.308
 14 A'   15 A'   16 A'   17 A'    4 A"   18 A'    5 A"   19 A'                 
-22.966 -22.965 -22.964 -22.964 -22.964 -22.964 -22.960 -22.960
 20 A'   21 A'    6 A"   22 A'    7 A"   23 A'   24 A'    8 A"                 
-22.959 -22.959 -10.300 -10.293  -9.500  -8.720  -7.265  -7.254
 25 A'    9 A"   26 A'   27 A'   28 A'   29 A'   30 A'   10 A"                 
 -7.254  -6.553  -6.539  -6.538  -6.372  -6.371  -4.785  -4.785
 31 A'   32 A'   11 A"   33 A'   34 A'   35 A'   36 A'   37 A'                 
 -4.769  -4.769  -4.769  -4.768  -2.664  -2.659  -2.659  -2.648
 12 A"   13 A"   38 A'   39 A'   40 A'   14 A"   41 A'   15 A"                 
 -2.648  -2.051  -2.051  -2.046  -2.046  -2.045  -2.045  -2.032
 42 A'   43 A'   44 A'   16 A"   17 A"   45 A'   46 A'   18 A"                 
 -2.032  -2.031  -2.031  -0.925  -0.856  -0.771  -0.698  -0.670
 47 A'   48 A'   19 A"   49 A'   50 A'   51 A'   52 A'   53 A'                 
 -0.537  -0.492  -0.462  -0.429  -0.388  -0.359  -0.350  -0.329
 54 A'   55 A'   56 A'   20 A"   57 A'   21 A"   58 A'   59 A'                 
 -0.310  -0.292  -0.292  -0.264  -0.255
 22 A"   23 A"   60 A'   61 A'   24 A"                                         
 -- Virtual --                   
 -0.078  -0.067  -0.055  -0.038   0.005   0.029   0.048   0.054
 62 A'   63 A'   25 A"   64 A'   65 A'   66 A'   67 A'   26 A"                 
  0.057   0.071   0.082   0.086   0.096   0.101   0.112   0.117
 68 A'   69 A'   27 A"   70 A'   28 A"   71 A'   72 A'   73 A'                 
  0.139   0.141   0.156   0.165   0.173   0.197   0.217   0.220
 29 A"   74 A'   75 A'   76 A'   77 A'   78 A'   30 A"   79 A'                 
  0.229   0.250   0.261   0.319   0.346   0.371   0.379   0.380
 80 A'   31 A"   81 A'   82 A'   83 A'   32 A"   84 A'   33 A"                 
  0.392   0.397   0.406   0.414   0.419   0.433   0.436   0.465
 34 A"   85 A'   86 A'   87 A'   35 A"   88 A'   36 A"   37 A"                 
  0.466   0.471   0.492   0.500   0.513   0.546   0.571   0.576
 89 A'   90 A'   91 A'   38 A"   92 A'   39 A"   40 A"   93 A'                 
  0.599   0.635   0.649   0.676   0.702   0.707   0.731   0.767
 94 A'   95 A'   96 A'   41 A"   97 A'   98 A'   99 A'  100 A'                 
  0.819   0.835   0.858   0.879   0.881   0.924   0.995   1.011
101 A'   42 A"  102 A'   43 A"  103 A'  104 A'  105 A'  106 A'                 
  1.140   1.156   1.193   1.266   1.323   1.329   1.345   1.372
107 A'   44 A"  108 A'   45 A"   46 A"   47 A"  109 A'  110 A'                 
  1.386   1.483   1.499   1.560   1.637   1.693   1.837   1.874
111 A'  112 A'  113 A'   48 A"  114 A'  115 A'  116 A'   49 A"                 
  1.996   2.042   2.120   2.148   2.212   2.243   2.333   2.494
 50 A"  117 A'  118 A'  119 A'  120 A'   51 A"  121 A'  122 A'                 
  2.611   2.757   2.826   2.998   3.122   3.368   3.941   3.951
 52 A"  123 A'   53 A"  124 A'  125 A'  126 A'   54 A"   55 A"                 
  3.957   3.976   3.989   3.996   3.998   4.015   4.079   4.082
127 A'   56 A"  128 A'   57 A"  129 A'   58 A"   59 A"  130 A'                 
  4.121   4.163   4.213   4.274   4.352   4.402   4.478   5.979
131 A'  132 A'  133 A'  134 A'  135 A'  136 A'  137 A'   60 A"                 
  6.010   6.032   6.045   6.056   6.139   6.666   7.536   7.584
 61 A"  138 A'  139 A'  140 A'  141 A'  142 A'   62 A"  143 A'                 
  7.664   9.727  23.216  24.038  25.795  25.981  26.374  27.830
144 A'  145 A'  146 A'  147 A'   63 A"  148 A'  149 A'  150 A'                 
 27.892  28.322  28.347  28.358  28.371  28.382  28.406  28.518
151 A'   64 A"   65 A"  152 A'  153 A'  154 A'  155 A'   66 A"                 
 28.520  28.527  28.536  28.538  28.555  28.578  28.609  28.658
 67 A"  156 A'   68 A"  157 A'   69 A"  158 A'  159 A'  160 A'                 
 28.721  47.926 127.867 127.886 127.901 127.912 127.915 127.957
161 A'  162 A'   70 A"   71 A"  163 A'  164 A'  165 A'  166 A'                 
151.628 151.682 215.713 289.732 289.780 289.8911020.7231901.790
167 A'  168 A'  169 A'   72 A"  170 A'  171 A'  172 A'  173 A'                 
*******
174 A'                                                                         

 Beta MOs, Restricted
 -- Occupied --                  
*******-1165.89 -482.86 -176.33 -176.32 -165.73 -165.73 -165.73
  1 A'    2 A'    3 A'    4 A'    5 A'    6 A'    7 A'    1 A"                 
-165.73 -165.73 -165.73 -101.58  -62.51  -56.33  -56.33  -56.33
  8 A'    2 A"    9 A'   10 A'   11 A'   12 A'    3 A"   13 A'                 
-35.822 -35.822 -31.316 -31.315 -31.309 -31.309 -31.309 -31.308
 14 A'   15 A'   16 A'   17 A'    4 A"   18 A'    5 A"   19 A'                 
-22.966 -22.965 -22.964 -22.964 -22.964 -22.964 -22.960 -22.960
 20 A'   21 A'    6 A"   22 A'    7 A"   23 A'   24 A'    8 A"                 
-22.959 -22.959 -10.300 -10.293  -9.500  -8.720  -7.265  -7.254
 25 A'    9 A"   26 A'   27 A'   28 A'   29 A'   30 A'   10 A"                 
 -7.254  -6.553  -6.539  -6.538  -6.372  -6.371  -4.785  -4.785
 31 A'   32 A'   11 A"   33 A'   34 A'   35 A'   36 A'   37 A'                 
 -4.769  -4.769  -4.769  -4.768  -2.664  -2.659  -2.659  -2.648
 12 A"   13 A"   38 A'   39 A'   40 A'   14 A"   41 A'   15 A"                 
 -2.648  -2.051  -2.051  -2.046  -2.046  -2.045  -2.045  -2.032
 42 A'   43 A'   44 A'   16 A"   17 A"   45 A'   46 A'   18 A"                 
 -2.032  -2.031  -2.031  -0.925  -0.856  -0.771  -0.698  -0.670
 47 A'   48 A'   19 A"   49 A'   50 A'   51 A'   52 A'   53 A'                 
 -0.537  -0.492  -0.462  -0.429  -0.388  -0.359  -0.350  -0.329
 54 A'   55 A'   56 A'   20 A"   57 A'   21 A"   58 A'   59 A'                 
 -0.310  -0.292  -0.292  -0.264  -0.255
 22 A"   23 A"   60 A'   61 A'   24 A"                                         
 -- Virtual --                   
 -0.078  -0.067  -0.055  -0.038   0.005   0.029   0.048   0.054
 62 A'   63 A'   25 A"   64 A'   65 A'   66 A'   67 A'   26 A"                 
  0.057   0.071   0.082   0.086   0.096   0.101   0.112   0.117
 68 A'   69 A'   27 A"   70 A'   28 A"   71 A'   72 A'   73 A'                 
  0.139   0.141   0.156   0.165   0.173   0.197   0.217   0.220
 29 A"   74 A'   75 A'   76 A'   77 A'   78 A'   30 A"   79 A'                 
  0.229   0.250   0.261   0.319   0.346   0.371   0.379   0.380
 80 A'   31 A"   81 A'   82 A'   83 A'   32 A"   84 A'   33 A"                 
  0.392   0.397   0.406   0.414   0.419   0.433   0.436   0.465
 34 A"   85 A'   86 A'   87 A'   35 A"   88 A'   36 A"   37 A"                 
  0.466   0.471   0.492   0.500   0.513   0.546   0.571   0.576
 89 A'   90 A'   91 A'   38 A"   92 A'   39 A"   40 A"   93 A'                 
  0.599   0.635   0.649   0.676   0.702   0.707   0.731   0.767
 94 A'   95 A'   96 A'   41 A"   97 A'   98 A'   99 A'  100 A'                 
  0.819   0.835   0.858   0.879   0.881   0.924   0.995   1.011
101 A'   42 A"  102 A'   43 A"  103 A'  104 A'  105 A'  106 A'                 
  1.140   1.156   1.193   1.266   1.323   1.329   1.345   1.372
107 A'   44 A"  108 A'   45 A"   46 A"   47 A"  109 A'  110 A'                 
  1.386   1.483   1.499   1.560   1.637   1.693   1.837   1.874
111 A'  112 A'  113 A'   48 A"  114 A'  115 A'  116 A'   49 A"                 
  1.996   2.042   2.120   2.148   2.212   2.243   2.333   2.494
 50 A"  117 A'  118 A'  119 A'  120 A'   51 A"  121 A'  122 A'                 
  2.611   2.757   2.826   2.998   3.122   3.368   3.941   3.951
 52 A"  123 A'   53 A"  124 A'  125 A'  126 A'   54 A"   55 A"                 
  3.957   3.976   3.989   3.996   3.998   4.015   4.079   4.082
127 A'   56 A"  128 A'   57 A"  129 A'   58 A"   59 A"  130 A'                 
  4.121   4.163   4.213   4.274   4.352   4.402   4.478   5.979
131 A'  132 A'  133 A'  134 A'  135 A'  136 A'  137 A'   60 A"                 
  6.010   6.032   6.045   6.056   6.139   6.666   7.536   7.584
 61 A"  138 A'  139 A'  140 A'  141 A'  142 A'   62 A"  143 A'                 
  7.664   9.727  23.216  24.038  25.795  25.981  26.374  27.830
144 A'  145 A'  146 A'  147 A'   63 A"  148 A'  149 A'  150 A'                 
 27.892  28.322  28.347  28.358  28.371  28.382  28.406  28.518
151 A'   64 A"   65 A"  152 A'  153 A'  154 A'  155 A'   66 A"                 
 28.520  28.527  28.536  28.538  28.555  28.578  28.609  28.658
 67 A"  156 A'   68 A"  157 A'   69 A"  158 A'  159 A'  160 A'                 
 28.721  47.926 127.867 127.886 127.901 127.912 127.915 127.957
161 A'  162 A'   70 A"   71 A"  163 A'  164 A'  165 A'  166 A'                 
151.628 151.682 215.713 289.732 289.780 289.8911020.7231901.790
167 A'  168 A'  169 A'   72 A"  170 A'  171 A'  172 A'  173 A'                 
*******
174 A'                                                                         
 --------------------------------------------------------------

          Ground-State Mulliken Net Atomic Charges

     Atom                 Charge (a.u.)
  ----------------------------------------
      1 Cl                    0.431571
      2 Br                   -0.137256
      3 I                     0.175925
      4 I                     0.152461
      5 C                    -0.256339
      6 C                    -0.366362
  ----------------------------------------
  Sum of atomic charges =     0.000000

 -----------------------------------------------------------------
                    Cartesian Multipole Moments
 -----------------------------------------------------------------
    Charge (ESU x 10^10)
                 0.0000
    Dipole Moment (Debye)
         X      -0.0405      Y      -0.7304      Z       0.0000
       Tot       0.7315
    Quadrupole Moments (Debye-Ang)
        XX     -94.4687     XY      -0.7618     YY     -95.5332
        XZ      -0.0000     YZ       0.0000     ZZ    -100.3634
    Octopole Moments (Debye-Ang^2)
       XXX     -33.5507    XXY      -0.9034    XYY     -16.1840
       YYY      21.8600    XXZ       0.0000    XYZ      -0.0000
       YYZ       0.0000    XZZ     -12.7414    YZZ       8.8864
       ZZZ       0.0000
    Hexadecapole Moments (Debye-Ang^3)
      XXXX   -1941.3547   XXXY      10.7927   XXYY    -475.1462
      XYYY      49.7406   YYYY   -1225.2322   XXXZ      -0.0000
      XXYZ      -0.0000   XYYZ       0.0000   YYYZ      -0.0000
      XXZZ    -364.0777   XYZZ      14.7578   YYZZ    -240.7278
      XZZZ      -0.0000   YZZZ      -0.0000   ZZZZ    -132.3082
 -----------------------------------------------------------------
 Calculating analytic gradient of the SCF energy
 Gradient of SCF Energy
            1           2           3           4           5           6
    1   0.0074728  -0.0012086  -0.0024019  -0.0007556   0.0035472  -0.0066539
    2  -0.0198473  -0.0248320   0.0216645   0.0270304  -0.0013540  -0.0026616
    3  -0.0000000  -0.0000000  -0.0000000  -0.0000000   0.0000000  -0.0000000
 Max gradient component =       2.703E-02
 RMS gradient           =       1.140E-02
 Gradient time:  CPU 25.04 s  wall 6.38 s
 Geometry Optimization Parameters
   NAtoms,    NIC,     NZ,  NCons,   NDum,   NFix, NCnnct, MaxDiis
        6      37       0       0       0       0       0       0

 Cartesian Hessian Update
 Hessian Updated using BFGS Update


** GEOMETRY OPTIMIZATION IN DELOCALIZED INTERNAL COORDINATES **
   Searching for a Minimum

   Optimization Cycle:  15

                       Coordinates (Angstroms)
     ATOM                X               Y               Z
      1  Cl        1.6827998844    1.9686442080    0.0000000000
      2  Br       -1.7044909777    1.7352329942    0.0000000000
      3  I         2.3013957957   -1.0275502113    0.0000000000
      4  I        -1.5803309604   -1.4241810175    0.0000000000
      5  C         0.8601631600    0.4516032780    0.0000000000
      6  C        -0.4746210756    0.3136103240    0.0000000000
   Point Group: cs    Number of degrees of freedom:     9


   Energy is -16949.579834364

 Hessian Updated using BFGS Update

  9 Hessian modes will be used to form the next step
  Hessian Eigenvalues:
     0.065772    0.246733    0.251000    0.310950    0.320903    0.517433
     0.915496    1.030633    1.101810

 Minimum Search - Taking Simple RFO Step
 Searching for Lamda that Minimizes Along All modes
 Value Taken    Lamda =  -0.01269507
 Calculated Step too Large.  Step scaled by  0.752009
 Step Taken.  Stepsize is  0.300000

                             Maximum     Tolerance    Cnvgd?
         Gradient           0.028253      0.000300      NO
         Displacement       0.286091      0.001200      NO
         Energy change     -0.012193      0.000001      NO


 New Cartesian Coordinates Obtained by Inverse Iteration

 Displacement from previous Coordinates is:  0.254068
 ----------------------------------------------------------------
             Standard Nuclear Orientation (Angstroms)
    I     Atom           X                Y                Z
 ----------------------------------------------------------------
    1      Cl      1.6333923275     2.0102978129     0.0000000000
    2      Br     -1.6637158326     1.7881734333     0.0000000000
    3      I       2.2609860284    -1.0798717752     0.0000000000
    4      I      -1.5306823273    -1.4742702075     0.0000000000
    5      C       0.8549972213     0.4579747907     0.0000000000
    6      C      -0.4700615908     0.3150555213     0.0000000000
 ----------------------------------------------------------------
 Molecular Point Group                 Cs    NOp =  2
 Largest Abelian Subgroup              Cs    NOp =  2
 Nuclear Repulsion Energy =  1674.6179376673 hartrees
 There are       85 alpha and       85 beta electrons
 Applying Cartesian multipole field
    Component          Value
    ---------          -----
     (2,0,0)        1.00000E-11
     (0,2,0)        2.00000E-11
     (0,0,2)       -3.00000E-11
 Nucleus-field energy     =     0.0000000451 hartrees
 Requested basis set is 6-311++G(d,p)
 There are 92 shells and 246 basis functions
 A cutoff of  1.0D-11 yielded   2958 shell pairs
 There are     23066 function pairs (     26098 Cartesian)
 Smallest overlap matrix eigenvalue = 2.29E-05
 Guess MOs from SCF MO coefficient file

 -----------------------------------------------------------------------
  General SCF calculation program by
  Eric Jon Sundstrom, Paul Horn, Yuezhi Mao, Dmitri Zuev, Alec White,
  David Stuck, Shaama M.S., Shane Yost, Joonho Lee, David Small,
  Daniel Levine, Susi Lehtola, Hugh Burton, Evgeny Epifanovsky
 -----------------------------------------------------------------------
 Exchange:     0.2000 Hartree-Fock + 0.0800 Slater + 0.7200 B88
 Correlation:  0.1900 VWN1RPA + 0.8100 LYP
 Using SG-1 standard quadrature grid
 using 4 threads for integral computing
 -------------------------------------------------------
 OpenMP Integral computing Module                
 Release: version 2.0, May 2017, Q-Chem Inc. Pleasanton 
 -------------------------------------------------------
 -------------------------------------------------------
 OpenMP BLAS3 based DFT computing Module                
 Release: version 1.0, May 2013, Q-Chem Inc. Pittsburgh 
 -------------------------------------------------------
 A restricted SCF calculation will be
 performed using DIIS
 SCF converges when DIIS error is below 1.0e-08
 ---------------------------------------
  Cycle       Energy         DIIS error
 ---------------------------------------
    1  -16949.5843715022      4.37e-04  
    2  -16949.5862944882      1.82e-04  
    3  -16949.5862201526      2.05e-04  
    4  -16949.5865263415      7.17e-05  
    5  -16949.5865691111      6.99e-06  
    6  -16949.5865694594      3.33e-06  
    7  -16949.5865695200      1.75e-06  
    8  -16949.5865695416      4.87e-07  
    9  -16949.5865695431      8.03e-08  
   10  -16949.5865695432      1.35e-08  
   11  -16949.5865695430      3.55e-09  Convergence criterion met
 ---------------------------------------
 SCF time:   CPU 75.05s  wall 20.00s 
 SCF   energy in the final basis set =   -16949.5865695430
 Total energy in the final basis set =   -16949.5865695430

 --------------------------------------------------------------
             Orbital Energies (a.u.) and Symmetries
 --------------------------------------------------------------

 Alpha MOs, Restricted
 -- Occupied --                  
*******-1165.89 -482.86 -176.33 -176.33 -165.73 -165.73 -165.73
  1 A'    2 A'    3 A'    4 A'    5 A'    6 A'    7 A'    1 A"                 
-165.73 -165.73 -165.73 -101.59  -62.51  -56.33  -56.33  -56.33
  8 A'    2 A"    9 A'   10 A'   11 A'   12 A'    3 A"   13 A'                 
-35.823 -35.822 -31.316 -31.316 -31.310 -31.309 -31.309 -31.309
 14 A'   15 A'   16 A'   17 A'    4 A"   18 A'    5 A"   19 A'                 
-22.967 -22.966 -22.965 -22.965 -22.965 -22.965 -22.960 -22.960
 20 A'   21 A'    6 A"   22 A'    7 A"   23 A'   24 A'    8 A"                 
-22.960 -22.960 -10.300 -10.293  -9.500  -8.720  -7.265  -7.254
 25 A'    9 A"   26 A'   27 A'   28 A'   29 A'   30 A'   10 A"                 
 -7.254  -6.552  -6.538  -6.537  -6.372  -6.372  -4.785  -4.785
 31 A'   32 A'   11 A"   33 A'   34 A'   35 A'   36 A'   37 A'                 
 -4.770  -4.769  -4.769  -4.769  -2.663  -2.659  -2.658  -2.647
 12 A"   13 A"   38 A'   39 A'   40 A'   14 A"   41 A'   15 A"                 
 -2.647  -2.052  -2.051  -2.046  -2.046  -2.046  -2.046  -2.032
 42 A'   43 A'   44 A'   16 A"   17 A"   45 A'   46 A'   18 A"                 
 -2.032  -2.032  -2.032  -0.922  -0.850  -0.772  -0.695  -0.669
 47 A'   48 A'   19 A"   49 A'   50 A'   51 A'   52 A'   53 A'                 
 -0.535  -0.489  -0.462  -0.427  -0.386  -0.355  -0.349  -0.323
 54 A'   55 A'   56 A'   20 A"   57 A'   21 A"   58 A'   59 A'                 
 -0.312  -0.298  -0.292  -0.266  -0.257
 22 A"   60 A'   23 A"   61 A'   24 A"                                         
 -- Virtual --                   
 -0.082  -0.071  -0.053  -0.043   0.005   0.030   0.047   0.054
 62 A'   63 A'   25 A"   64 A'   65 A'   66 A'   67 A'   26 A"                 
  0.057   0.072   0.082   0.085   0.096   0.101   0.115   0.117
 68 A'   69 A'   27 A"   70 A'   28 A"   71 A'   72 A'   73 A'                 
  0.137   0.139   0.158   0.163   0.173   0.201   0.215   0.217
 29 A"   74 A'   75 A'   76 A'   77 A'   78 A'   79 A'   30 A"                 
  0.227   0.249   0.257   0.317   0.338   0.373   0.377   0.379
 80 A'   31 A"   81 A'   82 A'   83 A'   32 A"   33 A"   84 A'                 
  0.396   0.396   0.407   0.417   0.419   0.434   0.435   0.462
 85 A'   34 A"   86 A'   35 A"   87 A'   88 A'   36 A"   89 A'                 
  0.463   0.477   0.491   0.499   0.510   0.544   0.572   0.573
 37 A"   90 A'   91 A'   38 A"   92 A'   39 A"   40 A"   93 A'                 
  0.606   0.631   0.637   0.679   0.700   0.706   0.732   0.772
 94 A'   95 A'   96 A'   41 A"   97 A'   98 A'   99 A'  100 A'                 
  0.813   0.835   0.864   0.877   0.878   0.922   0.993   1.006
101 A'   42 A"  102 A'   43 A"  103 A'  104 A'  105 A'  106 A'                 
  1.133   1.154   1.182   1.261   1.323   1.327   1.336   1.367
107 A'   44 A"  108 A'   45 A"   46 A"   47 A"  109 A'  110 A'                 
  1.390   1.494   1.501   1.562   1.629   1.692   1.848   1.883
111 A'  112 A'  113 A'   48 A"  114 A'  115 A'  116 A'   49 A"                 
  1.995   2.037   2.109   2.155   2.208   2.243   2.334   2.490
 50 A"  117 A'  118 A'  119 A'  120 A'   51 A"  121 A'  122 A'                 
  2.613   2.758   2.825   3.005   3.124   3.351   3.940   3.951
 52 A"  123 A'   53 A"  124 A'  125 A'  126 A'   54 A"  127 A'                 
  3.952   3.977   3.990   3.997   4.005   4.012   4.074   4.078
 55 A"   56 A"   57 A"  128 A'  129 A'   58 A"  130 A'   59 A"                 
  4.106   4.163   4.223   4.276   4.354   4.393   4.466   5.979
131 A'  132 A'  133 A'  134 A'  135 A'  136 A'  137 A'   60 A"                 
  6.009   6.027   6.035   6.061   6.136   6.657   7.536   7.584
 61 A"  138 A'  139 A'  140 A'  141 A'  142 A'   62 A"  143 A'                 
  7.664   9.724  23.210  24.072  25.795  25.975  26.374  27.819
144 A'  145 A'  146 A'  147 A'   63 A"  148 A'  149 A'  150 A'                 
 27.887  28.321  28.345  28.356  28.363  28.384  28.404  28.517
151 A'   64 A"   65 A"  152 A'  153 A'  154 A'  155 A'   66 A"                 
 28.520  28.523  28.535  28.540  28.553  28.576  28.607  28.658
 67 A"  156 A'   68 A"  157 A'   69 A"  158 A'  159 A'  160 A'                 
 28.717  47.920 127.866 127.884 127.899 127.908 127.914 127.955
161 A'  162 A'   70 A"   71 A"  163 A'  164 A'  165 A'  166 A'                 
151.619 151.678 215.711 289.732 289.779 289.8901020.7161901.781
167 A'  168 A'  169 A'   72 A"  170 A'  171 A'  172 A'  173 A'                 
*******
174 A'                                                                         

 Beta MOs, Restricted
 -- Occupied --                  
*******-1165.89 -482.86 -176.33 -176.33 -165.73 -165.73 -165.73
  1 A'    2 A'    3 A'    4 A'    5 A'    6 A'    7 A'    1 A"                 
-165.73 -165.73 -165.73 -101.59  -62.51  -56.33  -56.33  -56.33
  8 A'    2 A"    9 A'   10 A'   11 A'   12 A'    3 A"   13 A'                 
-35.823 -35.822 -31.316 -31.316 -31.310 -31.309 -31.309 -31.309
 14 A'   15 A'   16 A'   17 A'    4 A"   18 A'    5 A"   19 A'                 
-22.967 -22.966 -22.965 -22.965 -22.965 -22.965 -22.960 -22.960
 20 A'   21 A'    6 A"   22 A'    7 A"   23 A'   24 A'    8 A"                 
-22.960 -22.960 -10.300 -10.293  -9.500  -8.720  -7.265  -7.254
 25 A'    9 A"   26 A'   27 A'   28 A'   29 A'   30 A'   10 A"                 
 -7.254  -6.552  -6.538  -6.537  -6.372  -6.372  -4.785  -4.785
 31 A'   32 A'   11 A"   33 A'   34 A'   35 A'   36 A'   37 A'                 
 -4.770  -4.769  -4.769  -4.769  -2.663  -2.659  -2.658  -2.647
 12 A"   13 A"   38 A'   39 A'   40 A'   14 A"   41 A'   15 A"                 
 -2.647  -2.052  -2.051  -2.046  -2.046  -2.046  -2.046  -2.032
 42 A'   43 A'   44 A'   16 A"   17 A"   45 A'   46 A'   18 A"                 
 -2.032  -2.032  -2.032  -0.922  -0.850  -0.772  -0.695  -0.669
 47 A'   48 A'   19 A"   49 A'   50 A'   51 A'   52 A'   53 A'                 
 -0.535  -0.489  -0.462  -0.427  -0.386  -0.355  -0.349  -0.323
 54 A'   55 A'   56 A'   20 A"   57 A'   21 A"   58 A'   59 A'                 
 -0.312  -0.298  -0.292  -0.266  -0.257
 22 A"   60 A'   23 A"   61 A'   24 A"                                         
 -- Virtual --                   
 -0.082  -0.071  -0.053  -0.043   0.005   0.030   0.047   0.054
 62 A'   63 A'   25 A"   64 A'   65 A'   66 A'   67 A'   26 A"                 
  0.057   0.072   0.082   0.085   0.096   0.101   0.115   0.117
 68 A'   69 A'   27 A"   70 A'   28 A"   71 A'   72 A'   73 A'                 
  0.137   0.139   0.158   0.163   0.173   0.201   0.215   0.217
 29 A"   74 A'   75 A'   76 A'   77 A'   78 A'   79 A'   30 A"                 
  0.227   0.249   0.257   0.317   0.338   0.373   0.377   0.379
 80 A'   31 A"   81 A'   82 A'   83 A'   32 A"   33 A"   84 A'                 
  0.396   0.396   0.407   0.417   0.419   0.434   0.435   0.462
 85 A'   34 A"   86 A'   35 A"   87 A'   88 A'   36 A"   89 A'                 
  0.463   0.477   0.491   0.499   0.510   0.544   0.572   0.573
 37 A"   90 A'   91 A'   38 A"   92 A'   39 A"   40 A"   93 A'                 
  0.606   0.631   0.637   0.679   0.700   0.706   0.732   0.772
 94 A'   95 A'   96 A'   41 A"   97 A'   98 A'   99 A'  100 A'                 
  0.813   0.835   0.864   0.877   0.878   0.922   0.993   1.006
101 A'   42 A"  102 A'   43 A"  103 A'  104 A'  105 A'  106 A'                 
  1.133   1.154   1.182   1.261   1.323   1.327   1.336   1.367
107 A'   44 A"  108 A'   45 A"   46 A"   47 A"  109 A'  110 A'                 
  1.390   1.494   1.501   1.562   1.629   1.692   1.848   1.883
111 A'  112 A'  113 A'   48 A"  114 A'  115 A'  116 A'   49 A"                 
  1.995   2.037   2.109   2.155   2.208   2.243   2.334   2.490
 50 A"  117 A'  118 A'  119 A'  120 A'   51 A"  121 A'  122 A'                 
  2.613   2.758   2.825   3.005   3.124   3.351   3.940   3.951
 52 A"  123 A'   53 A"  124 A'  125 A'  126 A'   54 A"  127 A'                 
  3.952   3.977   3.990   3.997   4.005   4.012   4.074   4.078
 55 A"   56 A"   57 A"  128 A'  129 A'   58 A"  130 A'   59 A"                 
  4.106   4.163   4.223   4.276   4.354   4.393   4.466   5.979
131 A'  132 A'  133 A'  134 A'  135 A'  136 A'  137 A'   60 A"                 
  6.009   6.027   6.035   6.061   6.136   6.657   7.536   7.584
 61 A"  138 A'  139 A'  140 A'  141 A'  142 A'   62 A"  143 A'                 
  7.664   9.724  23.210  24.072  25.795  25.975  26.374  27.819
144 A'  145 A'  146 A'  147 A'   63 A"  148 A'  149 A'  150 A'                 
 27.887  28.321  28.345  28.356  28.363  28.384  28.404  28.517
151 A'   64 A"   65 A"  152 A'  153 A'  154 A'  155 A'   66 A"                 
 28.520  28.523  28.535  28.540  28.553  28.576  28.607  28.658
 67 A"  156 A'   68 A"  157 A'   69 A"  158 A'  159 A'  160 A'                 
 28.717  47.920 127.866 127.884 127.899 127.908 127.914 127.955
161 A'  162 A'   70 A"   71 A"  163 A'  164 A'  165 A'  166 A'                 
151.619 151.678 215.711 289.732 289.779 289.8901020.7161901.781
167 A'  168 A'  169 A'   72 A"  170 A'  171 A'  172 A'  173 A'                 
*******
174 A'                                                                         
 --------------------------------------------------------------

          Ground-State Mulliken Net Atomic Charges

     Atom                 Charge (a.u.)
  ----------------------------------------
      1 Cl                    0.428655
      2 Br                   -0.144365
      3 I                     0.172589
      4 I                     0.152273
      5 C                    -0.309417
      6 C                    -0.299736
  ----------------------------------------
  Sum of atomic charges =     0.000000

 -----------------------------------------------------------------
                    Cartesian Multipole Moments
 -----------------------------------------------------------------
    Charge (ESU x 10^10)
                 0.0000
    Dipole Moment (Debye)
         X      -0.0086      Y      -0.8407      Z       0.0000
       Tot       0.8407
    Quadrupole Moments (Debye-Ang)
        XX     -95.4114     XY      -0.9280     YY     -94.5442
        XZ      -0.0000     YZ      -0.0000     ZZ    -100.4638
    Octopole Moments (Debye-Ang^2)
       XXX     -34.8227    XXY       0.0731    XYY     -16.4276
       YYY      25.2234    XXZ      -0.0000    XYZ      -0.0000
       YYZ      -0.0000    XZZ     -13.0992    YZZ      10.1670
       ZZZ       0.0000
    Hexadecapole Moments (Debye-Ang^3)
      XXXX   -1874.9117   XXXY      18.1310   XXYY    -473.6896
      XYYY      55.1779   YYYY   -1283.9573   XXXZ      -0.0000
      XXYZ      -0.0000   XYYZ       0.0000   YYYZ       0.0000
      XXZZ    -350.3365   XYZZ      17.4171   YYZZ    -253.4683
      XZZZ      -0.0000   YZZZ      -0.0000   ZZZZ    -132.6111
 -----------------------------------------------------------------
 Calculating analytic gradient of the SCF energy
 Gradient of SCF Energy
            1           2           3           4           5           6
    1   0.0027494  -0.0007099  -0.0014256   0.0009739  -0.0075948   0.0060071
    2  -0.0077301  -0.0106416   0.0097185   0.0145926  -0.0023510  -0.0035885
    3   0.0000000  -0.0000000  -0.0000000   0.0000000  -0.0000000  -0.0000000
 Max gradient component =       1.459E-02
 RMS gradient           =       5.791E-03
 Gradient time:  CPU 25.28 s  wall 6.44 s
 Geometry Optimization Parameters
   NAtoms,    NIC,     NZ,  NCons,   NDum,   NFix, NCnnct, MaxDiis
        6      37       0       0       0       0       0       0

 Cartesian Hessian Update
 Hessian Updated using BFGS Update


** GEOMETRY OPTIMIZATION IN DELOCALIZED INTERNAL COORDINATES **
   Searching for a Minimum

   Optimization Cycle:  16

                       Coordinates (Angstroms)
     ATOM                X               Y               Z
      1  Cl        1.6333923275    2.0102978129    0.0000000000
      2  Br       -1.6637158326    1.7881734333    0.0000000000
      3  I         2.2609860284   -1.0798717752    0.0000000000
      4  I        -1.5306823273   -1.4742702075    0.0000000000
      5  C         0.8549972213    0.4579747907    0.0000000000
      6  C        -0.4700615908    0.3150555213    0.0000000000
   Point Group: cs    Number of degrees of freedom:     9


   Energy is -16949.586569543

 Hessian Updated using BFGS Update

  9 Hessian modes will be used to form the next step
  Hessian Eigenvalues:
     0.053605    0.247850    0.251341    0.310918    0.357432    0.518241
     0.915197    1.030563    1.101522

 Minimum Search - Taking Simple RFO Step
 Searching for Lamda that Minimizes Along All modes
 Value Taken    Lamda =  -0.00371429
 Step Taken.  Stepsize is  0.252103

                             Maximum     Tolerance    Cnvgd?
         Gradient           0.014760      0.000300      NO
         Displacement       0.250240      0.001200      NO
         Energy change     -0.006735      0.000001      NO


 New Cartesian Coordinates Obtained by Inverse Iteration

 Displacement from previous Coordinates is:  0.184929
 ----------------------------------------------------------------
             Standard Nuclear Orientation (Angstroms)
    I     Atom           X                Y                Z
 ----------------------------------------------------------------
    1      Cl      1.6123244088     2.0447642425     0.0000000000
    2      Br     -1.6500484009     1.8296448479     0.0000000000
    3      I       2.2361041296    -1.1245032852     0.0000000000
    4      I      -1.4966916887    -1.5187160766     0.0000000000
    5      C       0.8641534056     0.4665513483     0.0000000000
    6      C      -0.4809260279     0.3196184985     0.0000000000
 ----------------------------------------------------------------
 Molecular Point Group                 Cs    NOp =  2
 Largest Abelian Subgroup              Cs    NOp =  2
 Nuclear Repulsion Energy =  1666.0879581156 hartrees
 There are       85 alpha and       85 beta electrons
 Applying Cartesian multipole field
    Component          Value
    ---------          -----
     (2,0,0)        1.00000E-11
     (0,2,0)        2.00000E-11
     (0,0,2)       -3.00000E-11
 Nucleus-field energy     =     0.0000000460 hartrees
 Requested basis set is 6-311++G(d,p)
 There are 92 shells and 246 basis functions
 A cutoff of  1.0D-11 yielded   2948 shell pairs
 There are     22984 function pairs (     26003 Cartesian)
 Smallest overlap matrix eigenvalue = 2.84E-05
 Guess MOs from SCF MO coefficient file

 -----------------------------------------------------------------------
  General SCF calculation program by
  Eric Jon Sundstrom, Paul Horn, Yuezhi Mao, Dmitri Zuev, Alec White,
  David Stuck, Shaama M.S., Shane Yost, Joonho Lee, David Small,
  Daniel Levine, Susi Lehtola, Hugh Burton, Evgeny Epifanovsky
 -----------------------------------------------------------------------
 Exchange:     0.2000 Hartree-Fock + 0.0800 Slater + 0.7200 B88
 Correlation:  0.1900 VWN1RPA + 0.8100 LYP
 Using SG-1 standard quadrature grid
 using 4 threads for integral computing
 -------------------------------------------------------
 OpenMP Integral computing Module                
 Release: version 2.0, May 2017, Q-Chem Inc. Pleasanton 
 -------------------------------------------------------
 -------------------------------------------------------
 OpenMP BLAS3 based DFT computing Module                
 Release: version 1.0, May 2013, Q-Chem Inc. Pittsburgh 
 -------------------------------------------------------
 A restricted SCF calculation will be
 performed using DIIS
 SCF converges when DIIS error is below 1.0e-08
 ---------------------------------------
  Cycle       Energy         DIIS error
 ---------------------------------------
    1  -16949.5869629293      3.81e-04  
    2  -16949.5879140741      2.56e-04  
    3  -16949.5878440776      2.71e-04  
    4  -16949.5884363850      3.89e-05  
    5  -16949.5884498239      8.21e-06  
    6  -16949.5884500094      6.80e-06  
    7  -16949.5884503584      8.67e-07  
    8  -16949.5884503638      2.97e-07  
    9  -16949.5884503643      7.80e-08  
   10  -16949.5884503645      1.30e-08  
   11  -16949.5884503643      2.41e-09  Convergence criterion met
 ---------------------------------------
 SCF time:   CPU 74.66s  wall 20.00s 
 SCF   energy in the final basis set =   -16949.5884503643
 Total energy in the final basis set =   -16949.5884503643

 --------------------------------------------------------------
             Orbital Energies (a.u.) and Symmetries
 --------------------------------------------------------------

 Alpha MOs, Restricted
 -- Occupied --                  
*******-1165.89 -482.86 -176.33 -176.33 -165.73 -165.73 -165.73
  1 A'    2 A'    3 A'    4 A'    5 A'    6 A'    7 A'    1 A"                 
-165.73 -165.73 -165.73 -101.59  -62.51  -56.33  -56.33  -56.33
  8 A'    2 A"    9 A'   10 A'   11 A'   12 A'    3 A"   13 A'                 
-35.823 -35.823 -31.317 -31.317 -31.310 -31.310 -31.310 -31.310
 14 A'   15 A'   16 A'   17 A'    4 A"   18 A'    5 A"   19 A'                 
-22.967 -22.967 -22.966 -22.966 -22.965 -22.965 -22.961 -22.961
 20 A'   21 A'    6 A"   22 A'    7 A"   23 A'   24 A'    8 A"                 
-22.961 -22.961 -10.303 -10.296  -9.500  -8.720  -7.265  -7.255
 25 A'    9 A"   26 A'   27 A'   28 A'   29 A'   30 A'   10 A"                 
 -7.254  -6.552  -6.538  -6.537  -6.373  -6.372  -4.786  -4.786
 31 A'   32 A'   11 A"   33 A'   34 A'   35 A'   36 A'   37 A'                 
 -4.770  -4.770  -4.770  -4.769  -2.663  -2.659  -2.658  -2.647
 12 A"   13 A"   38 A'   39 A'   40 A'   14 A"   41 A'   42 A'                 
 -2.647  -2.052  -2.051  -2.047  -2.046  -2.046  -2.046  -2.033
 15 A"   43 A'   44 A'   16 A"   17 A"   45 A'   46 A'   18 A"                 
 -2.033  -2.032  -2.032  -0.917  -0.845  -0.770  -0.693  -0.666
 47 A'   48 A'   19 A"   49 A'   50 A'   51 A'   52 A'   53 A'                 
 -0.535  -0.486  -0.459  -0.423  -0.386  -0.353  -0.349  -0.319
 54 A'   55 A'   56 A'   20 A"   57 A'   21 A"   58 A'   59 A'                 
 -0.312  -0.303  -0.292  -0.267  -0.256
 22 A"   60 A'   23 A"   61 A'   24 A"                                         
 -- Virtual --                   
 -0.084  -0.077  -0.056  -0.046   0.006   0.030   0.046   0.054
 62 A'   63 A'   25 A"   64 A'   65 A'   66 A'   67 A'   26 A"                 
  0.056   0.073   0.082   0.085   0.097   0.100   0.115   0.116
 68 A'   69 A'   27 A"   70 A'   28 A"   71 A'   72 A'   73 A'                 
  0.136   0.137   0.155   0.164   0.173   0.201   0.212   0.217
 29 A"   74 A'   75 A'   76 A'   77 A'   78 A'   79 A'   30 A"                 
  0.226   0.247   0.252   0.313   0.331   0.370   0.379   0.380
 80 A'   31 A"   81 A'   82 A'   83 A'   32 A"   33 A"   84 A'                 
  0.394   0.399   0.406   0.416   0.425   0.434   0.435   0.458
 85 A'   34 A"   86 A'   35 A"   87 A'   88 A'   36 A"   89 A'                 
  0.461   0.481   0.490   0.500   0.504   0.544   0.569   0.572
 37 A"   90 A'   91 A'   38 A"   92 A'   39 A"   93 A'   40 A"                 
  0.596   0.624   0.631   0.680   0.693   0.704   0.730   0.774
 94 A'   95 A'   96 A'   41 A"   97 A'   98 A'   99 A'  100 A'                 
  0.809   0.835   0.865   0.874   0.876   0.921   0.984   0.999
101 A'   42 A"  102 A'   43 A"  103 A'  104 A'  105 A'  106 A'                 
  1.121   1.148   1.174   1.259   1.322   1.324   1.324   1.358
107 A'   44 A"  108 A'   45 A"   46 A"  109 A'   47 A"  110 A'                 
  1.395   1.496   1.506   1.554   1.617   1.681   1.845   1.873
111 A'  112 A'  113 A'   48 A"  114 A'  115 A'  116 A'   49 A"                 
  1.993   2.028   2.086   2.137   2.203   2.242   2.330   2.484
 50 A"  117 A'  118 A'  119 A'  120 A'   51 A"  121 A'  122 A'                 
  2.610   2.755   2.818   3.001   3.096   3.365   3.938   3.945
 52 A"  123 A'   53 A"  124 A'  125 A'  126 A'   54 A"  127 A'                 
  3.953   3.977   3.986   4.001   4.009   4.010   4.062   4.075
 55 A"   56 A"   57 A"  128 A'  129 A'   58 A"  130 A'   59 A"                 
  4.097   4.160   4.226   4.276   4.354   4.384   4.454   5.978
131 A'  132 A'  133 A'  134 A'  135 A'  136 A'  137 A'   60 A"                 
  6.008   6.014   6.032   6.064   6.132   6.648   7.536   7.582
 61 A"  138 A'  139 A'  140 A'  141 A'  142 A'   62 A"  143 A'                 
  7.662   9.721  23.213  23.991  25.794  25.963  26.368  27.811
144 A'  145 A'  146 A'  147 A'   63 A"  148 A'  149 A'  150 A'                 
 27.881  28.320  28.344  28.352  28.356  28.384  28.402  28.515
151 A'   64 A"   65 A"  152 A'  153 A'  154 A'  155 A'   66 A"                 
 28.520  28.520  28.533  28.542  28.551  28.573  28.603  28.656
156 A'   67 A"   68 A"  157 A'   69 A"  158 A'  159 A'  160 A'                 
 28.712  47.914 127.865 127.883 127.893 127.904 127.915 127.951
161 A'  162 A'   70 A"   71 A"  163 A'  164 A'  165 A'  166 A'                 
151.613 151.673 215.707 289.731 289.775 289.8881020.7091901.774
167 A'  168 A'  169 A'   72 A"  170 A'  171 A'  172 A'  173 A'                 
*******
174 A'                                                                         

 Beta MOs, Restricted
 -- Occupied --                  
*******-1165.89 -482.86 -176.33 -176.33 -165.73 -165.73 -165.73
  1 A'    2 A'    3 A'    4 A'    5 A'    6 A'    7 A'    1 A"                 
-165.73 -165.73 -165.73 -101.59  -62.51  -56.33  -56.33  -56.33
  8 A'    2 A"    9 A'   10 A'   11 A'   12 A'    3 A"   13 A'                 
-35.823 -35.823 -31.317 -31.317 -31.310 -31.310 -31.310 -31.310
 14 A'   15 A'   16 A'   17 A'    4 A"   18 A'    5 A"   19 A'                 
-22.967 -22.967 -22.966 -22.966 -22.965 -22.965 -22.961 -22.961
 20 A'   21 A'    6 A"   22 A'    7 A"   23 A'   24 A'    8 A"                 
-22.961 -22.961 -10.303 -10.296  -9.500  -8.720  -7.265  -7.255
 25 A'    9 A"   26 A'   27 A'   28 A'   29 A'   30 A'   10 A"                 
 -7.254  -6.552  -6.538  -6.537  -6.373  -6.372  -4.786  -4.786
 31 A'   32 A'   11 A"   33 A'   34 A'   35 A'   36 A'   37 A'                 
 -4.770  -4.770  -4.770  -4.769  -2.663  -2.659  -2.658  -2.647
 12 A"   13 A"   38 A'   39 A'   40 A'   14 A"   41 A'   42 A'                 
 -2.647  -2.052  -2.051  -2.047  -2.046  -2.046  -2.046  -2.033
 15 A"   43 A'   44 A'   16 A"   17 A"   45 A'   46 A'   18 A"                 
 -2.033  -2.032  -2.032  -0.917  -0.845  -0.770  -0.693  -0.666
 47 A'   48 A'   19 A"   49 A'   50 A'   51 A'   52 A'   53 A'                 
 -0.535  -0.486  -0.459  -0.423  -0.386  -0.353  -0.349  -0.319
 54 A'   55 A'   56 A'   20 A"   57 A'   21 A"   58 A'   59 A'                 
 -0.312  -0.303  -0.292  -0.267  -0.256
 22 A"   60 A'   23 A"   61 A'   24 A"                                         
 -- Virtual --                   
 -0.084  -0.077  -0.056  -0.046   0.006   0.030   0.046   0.054
 62 A'   63 A'   25 A"   64 A'   65 A'   66 A'   67 A'   26 A"                 
  0.056   0.073   0.082   0.085   0.097   0.100   0.115   0.116
 68 A'   69 A'   27 A"   70 A'   28 A"   71 A'   72 A'   73 A'                 
  0.136   0.137   0.155   0.164   0.173   0.201   0.212   0.217
 29 A"   74 A'   75 A'   76 A'   77 A'   78 A'   79 A'   30 A"                 
  0.226   0.247   0.252   0.313   0.331   0.370   0.379   0.380
 80 A'   31 A"   81 A'   82 A'   83 A'   32 A"   33 A"   84 A'                 
  0.394   0.399   0.406   0.416   0.425   0.434   0.435   0.458
 85 A'   34 A"   86 A'   35 A"   87 A'   88 A'   36 A"   89 A'                 
  0.461   0.481   0.490   0.500   0.504   0.544   0.569   0.572
 37 A"   90 A'   91 A'   38 A"   92 A'   39 A"   93 A'   40 A"                 
  0.596   0.624   0.631   0.680   0.693   0.704   0.730   0.774
 94 A'   95 A'   96 A'   41 A"   97 A'   98 A'   99 A'  100 A'                 
  0.809   0.835   0.865   0.874   0.876   0.921   0.984   0.999
101 A'   42 A"  102 A'   43 A"  103 A'  104 A'  105 A'  106 A'                 
  1.121   1.148   1.174   1.259   1.322   1.324   1.324   1.358
107 A'   44 A"  108 A'   45 A"   46 A"  109 A'   47 A"  110 A'                 
  1.395   1.496   1.506   1.554   1.617   1.681   1.845   1.873
111 A'  112 A'  113 A'   48 A"  114 A'  115 A'  116 A'   49 A"                 
  1.993   2.028   2.086   2.137   2.203   2.242   2.330   2.484
 50 A"  117 A'  118 A'  119 A'  120 A'   51 A"  121 A'  122 A'                 
  2.610   2.755   2.818   3.001   3.096   3.365   3.938   3.945
 52 A"  123 A'   53 A"  124 A'  125 A'  126 A'   54 A"  127 A'                 
  3.953   3.977   3.986   4.001   4.009   4.010   4.062   4.075
 55 A"   56 A"   57 A"  128 A'  129 A'   58 A"  130 A'   59 A"                 
  4.097   4.160   4.226   4.276   4.354   4.384   4.454   5.978
131 A'  132 A'  133 A'  134 A'  135 A'  136 A'  137 A'   60 A"                 
  6.008   6.014   6.032   6.064   6.132   6.648   7.536   7.582
 61 A"  138 A'  139 A'  140 A'  141 A'  142 A'   62 A"  143 A'                 
  7.662   9.721  23.213  23.991  25.794  25.963  26.368  27.811
144 A'  145 A'  146 A'  147 A'   63 A"  148 A'  149 A'  150 A'                 
 27.881  28.320  28.344  28.352  28.356  28.384  28.402  28.515
151 A'   64 A"   65 A"  152 A'  153 A'  154 A'  155 A'   66 A"                 
 28.520  28.520  28.533  28.542  28.551  28.573  28.603  28.656
156 A'   67 A"   68 A"  157 A'   69 A"  158 A'  159 A'  160 A'                 
 28.712  47.914 127.865 127.883 127.893 127.904 127.915 127.951
161 A'  162 A'   70 A"   71 A"  163 A'  164 A'  165 A'  166 A'                 
151.613 151.673 215.707 289.731 289.775 289.8881020.7091901.774
167 A'  168 A'  169 A'   72 A"  170 A'  171 A'  172 A'  173 A'                 
*******
174 A'                                                                         
 --------------------------------------------------------------

          Ground-State Mulliken Net Atomic Charges

     Atom                 Charge (a.u.)
  ----------------------------------------
      1 Cl                    0.425072
      2 Br                   -0.147990
      3 I                     0.170261
      4 I                     0.150822
      5 C                    -0.359554
      6 C                    -0.238610
  ----------------------------------------
  Sum of atomic charges =     0.000000

 -----------------------------------------------------------------
                    Cartesian Multipole Moments
 -----------------------------------------------------------------
    Charge (ESU x 10^10)
                 0.0000
    Dipole Moment (Debye)
         X       0.0187      Y      -0.9155      Z       0.0000
       Tot       0.9157
    Quadrupole Moments (Debye-Ang)
        XX     -96.0656     XY      -1.0898     YY     -93.7523
        XZ      -0.0000     YZ      -0.0000     ZZ    -100.6143
    Octopole Moments (Debye-Ang^2)
       XXX     -35.6596    XXY       1.3223    XYY     -16.4739
       YYY      28.1452    XXZ       0.0000    XYZ       0.0000
       YYZ       0.0000    XZZ     -13.3235    YZZ      11.3442
       ZZZ       0.0000
    Hexadecapole Moments (Debye-Ang^3)
      XXXX   -1842.1819   XXXY      24.0176   XXYY    -477.0012
      XYYY      59.5168   YYYY   -1335.7956   XXXZ       0.0000
      XXYZ      -0.0000   XYYZ      -0.0000   YYYZ      -0.0000
      XXZZ    -343.0615   XYZZ      19.5828   YYZZ    -264.5793
      XZZZ      -0.0000   YZZZ      -0.0000   ZZZZ    -132.9754
 -----------------------------------------------------------------
 Calculating analytic gradient of the SCF energy
 Gradient of SCF Energy
            1           2           3           4           5           6
    1   0.0007248  -0.0014877  -0.0009268   0.0018236   0.0110158  -0.0111497
    2   0.0017262  -0.0003708   0.0025234   0.0049769  -0.0024746  -0.0063811
    3  -0.0000000   0.0000000  -0.0000000   0.0000000   0.0000000  -0.0000000
 Max gradient component =       1.115E-02
 RMS gradient           =       4.306E-03
 Gradient time:  CPU 25.05 s  wall 6.38 s
 Geometry Optimization Parameters
   NAtoms,    NIC,     NZ,  NCons,   NDum,   NFix, NCnnct, MaxDiis
        6      37       0       0       0       0       0       0

 Cartesian Hessian Update
 Hessian Updated using BFGS Update


** GEOMETRY OPTIMIZATION IN DELOCALIZED INTERNAL COORDINATES **
   Searching for a Minimum

   Optimization Cycle:  17

                       Coordinates (Angstroms)
     ATOM                X               Y               Z
      1  Cl        1.6123244088    2.0447642425    0.0000000000
      2  Br       -1.6500484009    1.8296448479    0.0000000000
      3  I         2.2361041296   -1.1245032852    0.0000000000
      4  I        -1.4966916887   -1.5187160766    0.0000000000
      5  C         0.8641534056    0.4665513483    0.0000000000
      6  C        -0.4809260279    0.3196184985    0.0000000000
   Point Group: cs    Number of degrees of freedom:     9


   Energy is -16949.588450364

 Hessian Updated using BFGS Update

  9 Hessian modes will be used to form the next step
  Hessian Eigenvalues:
     0.046325    0.250188    0.251755    0.310889    0.423039    0.518390
     0.914696    1.029854    1.100705

 Minimum Search - Taking Simple RFO Step
 Searching for Lamda that Minimizes Along All modes
 Value Taken    Lamda =  -0.00043524
 Step Taken.  Stepsize is  0.057472

                             Maximum     Tolerance    Cnvgd?
         Gradient           0.008097      0.000300      NO
         Displacement       0.041554      0.001200      NO
         Energy change     -0.001881      0.000001      NO


 New Cartesian Coordinates Obtained by Inverse Iteration

 Displacement from previous Coordinates is:  0.070072
 ----------------------------------------------------------------
             Standard Nuclear Orientation (Angstroms)
    I     Atom           X                Y                Z
 ----------------------------------------------------------------
    1      Cl      1.6045329032     2.0501875549     0.0000000000
    2      Br     -1.6425124846     1.8370707162     0.0000000000
    3      I       2.2167034965    -1.1361408163     0.0000000000
    4      I      -1.4761502107    -1.5287086956     0.0000000000
    5      C       0.8566270101     0.4709265966     0.0000000000
    6      C      -0.4742848880     0.3240242195     0.0000000000
 ----------------------------------------------------------------
 Molecular Point Group                 Cs    NOp =  2
 Largest Abelian Subgroup              Cs    NOp =  2
 Nuclear Repulsion Energy =  1669.5311758984 hartrees
 There are       85 alpha and       85 beta electrons
 Applying Cartesian multipole field
    Component          Value
    ---------          -----
     (2,0,0)        1.00000E-11
     (0,2,0)        2.00000E-11
     (0,0,2)       -3.00000E-11
 Nucleus-field energy     =     0.0000000460 hartrees
 Requested basis set is 6-311++G(d,p)
 There are 92 shells and 246 basis functions
 A cutoff of  1.0D-11 yielded   2951 shell pairs
 There are     22997 function pairs (     26018 Cartesian)
 Smallest overlap matrix eigenvalue = 2.73E-05
 Guess MOs from SCF MO coefficient file

 -----------------------------------------------------------------------
  General SCF calculation program by
  Eric Jon Sundstrom, Paul Horn, Yuezhi Mao, Dmitri Zuev, Alec White,
  David Stuck, Shaama M.S., Shane Yost, Joonho Lee, David Small,
  Daniel Levine, Susi Lehtola, Hugh Burton, Evgeny Epifanovsky
 -----------------------------------------------------------------------
 Exchange:     0.2000 Hartree-Fock + 0.0800 Slater + 0.7200 B88
 Correlation:  0.1900 VWN1RPA + 0.8100 LYP
 Using SG-1 standard quadrature grid
 using 4 threads for integral computing
 -------------------------------------------------------
 OpenMP Integral computing Module                
 Release: version 2.0, May 2017, Q-Chem Inc. Pleasanton 
 -------------------------------------------------------
 -------------------------------------------------------
 OpenMP BLAS3 based DFT computing Module                
 Release: version 1.0, May 2013, Q-Chem Inc. Pittsburgh 
 -------------------------------------------------------
 A restricted SCF calculation will be
 performed using DIIS
 SCF converges when DIIS error is below 1.0e-08
 ---------------------------------------
  Cycle       Energy         DIIS error
 ---------------------------------------
    1  -16949.5884210000      1.55e-04  
    2  -16949.5885802103      5.38e-05  
    3  -16949.5885650354      6.80e-05  
    4  -16949.5886000493      1.91e-05  
    5  -16949.5886030830      2.46e-06  
    6  -16949.5886031263      1.25e-06  
    7  -16949.5886031349      5.37e-07  
    8  -16949.5886031368      2.11e-07  
    9  -16949.5886031371      2.84e-08  
   10  -16949.5886031375      4.49e-09  Convergence criterion met
 ---------------------------------------
 SCF time:   CPU 68.04s  wall 18.00s 
 SCF   energy in the final basis set =   -16949.5886031375
 Total energy in the final basis set =   -16949.5886031375

 --------------------------------------------------------------
             Orbital Energies (a.u.) and Symmetries
 --------------------------------------------------------------

 Alpha MOs, Restricted
 -- Occupied --                  
*******-1165.89 -482.86 -176.33 -176.33 -165.73 -165.73 -165.73
  1 A'    2 A'    3 A'    4 A'    5 A'    6 A'    7 A'    1 A"                 
-165.73 -165.73 -165.73 -101.59  -62.51  -56.33  -56.33  -56.33
  8 A'    2 A"    9 A'   10 A'   11 A'   12 A'    3 A"   13 A'                 
-35.823 -35.823 -31.317 -31.316 -31.310 -31.310 -31.310 -31.310
 14 A'   15 A'   16 A'   17 A'    4 A"    5 A"   18 A'   19 A'                 
-22.967 -22.967 -22.966 -22.965 -22.965 -22.965 -22.961 -22.961
 20 A'   21 A'    6 A"   22 A'    7 A"   23 A'   24 A'    8 A"                 
-22.961 -22.961 -10.302 -10.295  -9.500  -8.720  -7.265  -7.255
 25 A'    9 A"   26 A'   27 A'   28 A'   29 A'   30 A'   10 A"                 
 -7.254  -6.552  -6.538  -6.537  -6.372  -6.372  -4.786  -4.786
 31 A'   32 A'   11 A"   33 A'   34 A'   35 A'   36 A'   37 A'                 
 -4.770  -4.770  -4.769  -4.769  -2.663  -2.659  -2.658  -2.647
 12 A"   13 A"   38 A'   39 A'   40 A'   14 A"   41 A'   42 A'                 
 -2.647  -2.052  -2.051  -2.046  -2.046  -2.046  -2.046  -2.032
 15 A"   43 A'   44 A'   16 A"   17 A"   45 A'   46 A'   18 A"                 
 -2.032  -2.032  -2.032  -0.919  -0.844  -0.772  -0.692  -0.667
 47 A'   48 A'   19 A"   49 A'   50 A'   51 A'   52 A'   53 A'                 
 -0.534  -0.486  -0.460  -0.424  -0.385  -0.352  -0.349  -0.319
 54 A'   55 A'   56 A'   20 A"   57 A'   21 A"   58 A'   59 A'                 
 -0.313  -0.304  -0.292  -0.266  -0.257
 22 A"   60 A'   23 A"   61 A'   24 A"                                         
 -- Virtual --                   
 -0.086  -0.077  -0.053  -0.047   0.006   0.030   0.046   0.054
 62 A'   63 A'   25 A"   64 A'   65 A'   66 A'   67 A'   26 A"                 
  0.057   0.073   0.082   0.085   0.097   0.101   0.115   0.116
 68 A'   69 A'   27 A"   70 A'   28 A"   71 A'   72 A'   73 A'                 
  0.136   0.136   0.155   0.165   0.173   0.203   0.213   0.217
 29 A"   74 A'   75 A'   76 A'   77 A'   78 A'   79 A'   30 A"                 
  0.225   0.248   0.252   0.311   0.330   0.368   0.379   0.380
 80 A'   31 A"   81 A'   82 A'   83 A'   32 A"   33 A"   84 A'                 
  0.393   0.401   0.408   0.415   0.427   0.434   0.435   0.458
 85 A'   34 A"   86 A'   35 A"   87 A'   88 A'   36 A"   89 A'                 
  0.460   0.484   0.491   0.499   0.502   0.544   0.569   0.572
 37 A"   90 A'   91 A'   38 A"   92 A'   39 A"   93 A'   40 A"                 
  0.603   0.624   0.631   0.681   0.692   0.704   0.733   0.774
 94 A'   95 A'   96 A'   41 A"   97 A'   98 A'   99 A'  100 A'                 
  0.808   0.835   0.867   0.874   0.876   0.922   0.983   1.000
101 A'   42 A"  102 A'   43 A"  103 A'  104 A'  105 A'  106 A'                 
  1.119   1.149   1.175   1.257   1.320   1.321   1.324   1.354
107 A'   44 A"  108 A'   45 A"  109 A'   46 A"   47 A"  110 A'                 
  1.400   1.496   1.507   1.558   1.616   1.688   1.850   1.883
111 A'  112 A'  113 A'   48 A"  114 A'  115 A'  116 A'   49 A"                 
  1.994   2.027   2.090   2.149   2.205   2.242   2.330   2.485
 50 A"  117 A'  118 A'  119 A'  120 A'   51 A"  121 A'  122 A'                 
  2.613   2.756   2.820   3.005   3.110   3.350   3.937   3.942
 52 A"  123 A'   53 A"  124 A'  125 A'  126 A'   54 A"  127 A'                 
  3.954   3.977   3.986   4.004   4.010   4.010   4.060   4.075
 55 A"   56 A"   57 A"  128 A'  129 A'   58 A"  130 A'   59 A"                 
  4.097   4.160   4.228   4.277   4.356   4.383   4.452   5.977
131 A'  132 A'  133 A'  134 A'  135 A'  136 A'  137 A'   60 A"                 
  6.008   6.008   6.032   6.068   6.134   6.647   7.536   7.581
138 A'   61 A"  139 A'  140 A'  141 A'  142 A'   62 A"  143 A'                 
  7.662   9.722  23.209  24.045  25.795  25.962  26.370  27.811
144 A'  145 A'  146 A'  147 A'   63 A"  148 A'  149 A'  150 A'                 
 27.881  28.320  28.344  28.349  28.355  28.385  28.404  28.515
151 A'   64 A"   65 A"  152 A'  153 A'  154 A'  155 A'   66 A"                 
 28.519  28.521  28.533  28.543  28.551  28.573  28.603  28.657
156 A'   67 A"   68 A"  157 A'   69 A"  158 A'  159 A'  160 A'                 
 28.712  47.914 127.865 127.883 127.890 127.903 127.917 127.953
161 A'  162 A'   70 A"   71 A"  163 A'  164 A'  165 A'  166 A'                 
151.613 151.673 215.707 289.731 289.775 289.8881020.7091901.774
167 A'  168 A'  169 A'   72 A"  170 A'  171 A'  172 A'  173 A'                 
*******
174 A'                                                                         

 Beta MOs, Restricted
 -- Occupied --                  
*******-1165.89 -482.86 -176.33 -176.33 -165.73 -165.73 -165.73
  1 A'    2 A'    3 A'    4 A'    5 A'    6 A'    7 A'    1 A"                 
-165.73 -165.73 -165.73 -101.59  -62.51  -56.33  -56.33  -56.33
  8 A'    2 A"    9 A'   10 A'   11 A'   12 A'    3 A"   13 A'                 
-35.823 -35.823 -31.317 -31.316 -31.310 -31.310 -31.310 -31.310
 14 A'   15 A'   16 A'   17 A'    4 A"    5 A"   18 A'   19 A'                 
-22.967 -22.967 -22.966 -22.965 -22.965 -22.965 -22.961 -22.961
 20 A'   21 A'    6 A"   22 A'    7 A"   23 A'   24 A'    8 A"                 
-22.961 -22.961 -10.302 -10.295  -9.500  -8.720  -7.265  -7.255
 25 A'    9 A"   26 A'   27 A'   28 A'   29 A'   30 A'   10 A"                 
 -7.254  -6.552  -6.538  -6.537  -6.372  -6.372  -4.786  -4.786
 31 A'   32 A'   11 A"   33 A'   34 A'   35 A'   36 A'   37 A'                 
 -4.770  -4.770  -4.769  -4.769  -2.663  -2.659  -2.658  -2.647
 12 A"   13 A"   38 A'   39 A'   40 A'   14 A"   41 A'   42 A'                 
 -2.647  -2.052  -2.051  -2.046  -2.046  -2.046  -2.046  -2.032
 15 A"   43 A'   44 A'   16 A"   17 A"   45 A'   46 A'   18 A"                 
 -2.032  -2.032  -2.032  -0.919  -0.844  -0.772  -0.692  -0.667
 47 A'   48 A'   19 A"   49 A'   50 A'   51 A'   52 A'   53 A'                 
 -0.534  -0.486  -0.460  -0.424  -0.385  -0.352  -0.349  -0.319
 54 A'   55 A'   56 A'   20 A"   57 A'   21 A"   58 A'   59 A'                 
 -0.313  -0.304  -0.292  -0.266  -0.257
 22 A"   60 A'   23 A"   61 A'   24 A"                                         
 -- Virtual --                   
 -0.086  -0.077  -0.053  -0.047   0.006   0.030   0.046   0.054
 62 A'   63 A'   25 A"   64 A'   65 A'   66 A'   67 A'   26 A"                 
  0.057   0.073   0.082   0.085   0.097   0.101   0.115   0.116
 68 A'   69 A'   27 A"   70 A'   28 A"   71 A'   72 A'   73 A'                 
  0.136   0.136   0.155   0.165   0.173   0.203   0.213   0.217
 29 A"   74 A'   75 A'   76 A'   77 A'   78 A'   79 A'   30 A"                 
  0.225   0.248   0.252   0.311   0.330   0.368   0.379   0.380
 80 A'   31 A"   81 A'   82 A'   83 A'   32 A"   33 A"   84 A'                 
  0.393   0.401   0.408   0.415   0.427   0.434   0.435   0.458
 85 A'   34 A"   86 A'   35 A"   87 A'   88 A'   36 A"   89 A'                 
  0.460   0.484   0.491   0.499   0.502   0.544   0.569   0.572
 37 A"   90 A'   91 A'   38 A"   92 A'   39 A"   93 A'   40 A"                 
  0.603   0.624   0.631   0.681   0.692   0.704   0.733   0.774
 94 A'   95 A'   96 A'   41 A"   97 A'   98 A'   99 A'  100 A'                 
  0.808   0.835   0.867   0.874   0.876   0.922   0.983   1.000
101 A'   42 A"  102 A'   43 A"  103 A'  104 A'  105 A'  106 A'                 
  1.119   1.149   1.175   1.257   1.320   1.321   1.324   1.354
107 A'   44 A"  108 A'   45 A"  109 A'   46 A"   47 A"  110 A'                 
  1.400   1.496   1.507   1.558   1.616   1.688   1.850   1.883
111 A'  112 A'  113 A'   48 A"  114 A'  115 A'  116 A'   49 A"                 
  1.994   2.027   2.090   2.149   2.205   2.242   2.330   2.485
 50 A"  117 A'  118 A'  119 A'  120 A'   51 A"  121 A'  122 A'                 
  2.613   2.756   2.820   3.005   3.110   3.350   3.937   3.942
 52 A"  123 A'   53 A"  124 A'  125 A'  126 A'   54 A"  127 A'                 
  3.954   3.977   3.986   4.004   4.010   4.010   4.060   4.075
 55 A"   56 A"   57 A"  128 A'  129 A'   58 A"  130 A'   59 A"                 
  4.097   4.160   4.228   4.277   4.356   4.383   4.452   5.977
131 A'  132 A'  133 A'  134 A'  135 A'  136 A'  137 A'   60 A"                 
  6.008   6.008   6.032   6.068   6.134   6.647   7.536   7.581
138 A'   61 A"  139 A'  140 A'  141 A'  142 A'   62 A"  143 A'                 
  7.662   9.722  23.209  24.045  25.795  25.962  26.370  27.811
144 A'  145 A'  146 A'  147 A'   63 A"  148 A'  149 A'  150 A'                 
 27.881  28.320  28.344  28.349  28.355  28.385  28.404  28.515
151 A'   64 A"   65 A"  152 A'  153 A'  154 A'  155 A'   66 A"                 
 28.519  28.521  28.533  28.543  28.551  28.573  28.603  28.657
156 A'   67 A"   68 A"  157 A'   69 A"  158 A'  159 A'  160 A'                 
 28.712  47.914 127.865 127.883 127.890 127.903 127.917 127.953
161 A'  162 A'   70 A"   71 A"  163 A'  164 A'  165 A'  166 A'                 
151.613 151.673 215.707 289.731 289.775 289.8881020.7091901.774
167 A'  168 A'  169 A'   72 A"  170 A'  171 A'  172 A'  173 A'                 
*******
174 A'                                                                         
 --------------------------------------------------------------

          Ground-State Mulliken Net Atomic Charges

     Atom                 Charge (a.u.)
  ----------------------------------------
      1 Cl                    0.425740
      2 Br                   -0.149670
      3 I                     0.167202
      4 I                     0.148629
      5 C                    -0.357981
      6 C                    -0.233920
  ----------------------------------------
  Sum of atomic charges =     0.000000

 -----------------------------------------------------------------
                    Cartesian Multipole Moments
 -----------------------------------------------------------------
    Charge (ESU x 10^10)
                 0.0000
    Dipole Moment (Debye)
         X       0.0187      Y      -0.9157      Z       0.0000
       Tot       0.9159
    Quadrupole Moments (Debye-Ang)
        XX     -96.3385     XY      -1.1147     YY     -93.5605
        XZ      -0.0000     YZ       0.0000     ZZ    -100.6026
    Octopole Moments (Debye-Ang^2)
       XXX     -36.1242    XXY       1.9983    XYY     -16.4235
       YYY      28.9219    XXZ      -0.0000    XYZ      -0.0000
       YYZ       0.0000    XZZ     -13.3869    YZZ      11.7351
       ZZZ       0.0000
    Hexadecapole Moments (Debye-Ang^3)
      XXXX   -1816.7096   XXXY      26.2207   XXYY    -474.9949
      XYYY      60.8597   YYYY   -1346.8638   XXXZ      -0.0000
      XXYZ      -0.0000   XYYZ      -0.0000   YYYZ      -0.0000
      XXZZ    -338.1341   XYZZ      20.2301   YYZZ    -266.9994
      XZZZ      -0.0000   YZZZ       0.0000   ZZZZ    -132.9783
 -----------------------------------------------------------------
 Calculating analytic gradient of the SCF energy
 Gradient of SCF Energy
            1           2           3           4           5           6
    1  -0.0004097  -0.0006879  -0.0022959   0.0030199  -0.0020959   0.0024694
    2   0.0026840   0.0010333   0.0016510   0.0030963  -0.0039367  -0.0045279
    3  -0.0000000   0.0000000  -0.0000000   0.0000000   0.0000000  -0.0000000
 Max gradient component =       4.528E-03
 RMS gradient           =       2.136E-03
 Gradient time:  CPU 24.94 s  wall 6.35 s
 Geometry Optimization Parameters
   NAtoms,    NIC,     NZ,  NCons,   NDum,   NFix, NCnnct, MaxDiis
        6      37       0       0       0       0       0       0

 Cartesian Hessian Update
 Hessian Updated using BFGS Update


** GEOMETRY OPTIMIZATION IN DELOCALIZED INTERNAL COORDINATES **
   Searching for a Minimum

   Optimization Cycle:  18

                       Coordinates (Angstroms)
     ATOM                X               Y               Z
      1  Cl        1.6045329032    2.0501875549    0.0000000000
      2  Br       -1.6425124846    1.8370707162    0.0000000000
      3  I         2.2167034965   -1.1361408163    0.0000000000
      4  I        -1.4761502107   -1.5287086956    0.0000000000
      5  C         0.8566270101    0.4709265966    0.0000000000
      6  C        -0.4742848880    0.3240242195    0.0000000000
   Point Group: cs    Number of degrees of freedom:     9


   Energy is -16949.588603138

 Hessian Updated using BFGS Update

  9 Hessian modes will be used to form the next step
  Hessian Eigenvalues:
     0.047979    0.250492    0.256450    0.309407    0.439971    0.643408
     0.913964    1.025734    1.074679

 Minimum Search - Taking Simple RFO Step
 Searching for Lamda that Minimizes Along All modes
 Value Taken    Lamda =  -0.00007922
 Step Taken.  Stepsize is  0.011756

                             Maximum     Tolerance    Cnvgd?
         Gradient           0.005812      0.000300      NO
         Displacement       0.009167      0.001200      NO
         Energy change     -0.000153      0.000001      NO


 New Cartesian Coordinates Obtained by Inverse Iteration

 Displacement from previous Coordinates is:  0.022282
 ----------------------------------------------------------------
             Standard Nuclear Orientation (Angstroms)
    I     Atom           X                Y                Z
 ----------------------------------------------------------------
    1      Cl      1.6062337311     2.0491423045     0.0000000000
    2      Br     -1.6440304153     1.8362505265     0.0000000000
    3      I       2.2243860035    -1.1336918915     0.0000000000
    4      I      -1.4839528878    -1.5282135631     0.0000000000
    5      C       0.8582287937     0.4703508999     0.0000000000
    6      C      -0.4759493987     0.3235212990     0.0000000000
 ----------------------------------------------------------------
 Molecular Point Group                 Cs    NOp =  2
 Largest Abelian Subgroup              Cs    NOp =  2
 Nuclear Repulsion Energy =  1667.2326980067 hartrees
 There are       85 alpha and       85 beta electrons
 Applying Cartesian multipole field
    Component          Value
    ---------          -----
     (2,0,0)        1.00000E-11
     (0,2,0)        2.00000E-11
     (0,0,2)       -3.00000E-11
 Nucleus-field energy     =     0.0000000461 hartrees
 Requested basis set is 6-311++G(d,p)
 There are 92 shells and 246 basis functions
 A cutoff of  1.0D-11 yielded   2950 shell pairs
 There are     22996 function pairs (     26017 Cartesian)
 Smallest overlap matrix eigenvalue = 2.76E-05
 Guess MOs from SCF MO coefficient file

 -----------------------------------------------------------------------
  General SCF calculation program by
  Eric Jon Sundstrom, Paul Horn, Yuezhi Mao, Dmitri Zuev, Alec White,
  David Stuck, Shaama M.S., Shane Yost, Joonho Lee, David Small,
  Daniel Levine, Susi Lehtola, Hugh Burton, Evgeny Epifanovsky
 -----------------------------------------------------------------------
 Exchange:     0.2000 Hartree-Fock + 0.0800 Slater + 0.7200 B88
 Correlation:  0.1900 VWN1RPA + 0.8100 LYP
 Using SG-1 standard quadrature grid
 using 4 threads for integral computing
 -------------------------------------------------------
 OpenMP Integral computing Module                
 Release: version 2.0, May 2017, Q-Chem Inc. Pleasanton 
 -------------------------------------------------------
 -------------------------------------------------------
 OpenMP BLAS3 based DFT computing Module                
 Release: version 1.0, May 2013, Q-Chem Inc. Pittsburgh 
 -------------------------------------------------------
 A restricted SCF calculation will be
 performed using DIIS
 SCF converges when DIIS error is below 1.0e-08
 ---------------------------------------
  Cycle       Energy         DIIS error
 ---------------------------------------
    1  -16949.5886468619      4.02e-05  
    2  -16949.5886550060      2.50e-05  
    3  -16949.5886537215      2.77e-05  
    4  -16949.5886599330      4.19e-06  
    5  -16949.5886600803      7.40e-07  
    6  -16949.5886600822      5.91e-07  
    7  -16949.5886600848      9.67e-08  
    8  -16949.5886600848      3.65e-08  
    9  -16949.5886600847      7.82e-09  Convergence criterion met
 ---------------------------------------
 SCF time:   CPU 61.19s  wall 16.00s 
 SCF   energy in the final basis set =   -16949.5886600847
 Total energy in the final basis set =   -16949.5886600847

 --------------------------------------------------------------
             Orbital Energies (a.u.) and Symmetries
 --------------------------------------------------------------

 Alpha MOs, Restricted
 -- Occupied --                  
*******-1165.89 -482.86 -176.33 -176.33 -165.73 -165.73 -165.73
  1 A'    2 A'    3 A'    4 A'    5 A'    6 A'    7 A'    1 A"                 
-165.73 -165.73 -165.73 -101.59  -62.51  -56.33  -56.33  -56.33
  8 A'    2 A"    9 A'   10 A'   11 A'   12 A'    3 A"   13 A'                 
-35.823 -35.823 -31.317 -31.316 -31.310 -31.310 -31.310 -31.310
 14 A'   15 A'   16 A'   17 A'    4 A"   18 A'    5 A"   19 A'                 
-22.967 -22.967 -22.966 -22.965 -22.965 -22.965 -22.961 -22.961
 20 A'   21 A'    6 A"   22 A'    7 A"   23 A'   24 A'    8 A"                 
-22.961 -22.961 -10.302 -10.295  -9.500  -8.720  -7.265  -7.255
 25 A'    9 A"   26 A'   27 A'   28 A'   29 A'   30 A'   10 A"                 
 -7.254  -6.552  -6.538  -6.537  -6.373  -6.372  -4.786  -4.786
 31 A'   32 A'   11 A"   33 A'   34 A'   35 A'   36 A'   37 A'                 
 -4.770  -4.770  -4.769  -4.769  -2.663  -2.659  -2.659  -2.647
 12 A"   13 A"   38 A'   39 A'   40 A'   14 A"   41 A'   42 A'                 
 -2.647  -2.052  -2.051  -2.046  -2.046  -2.046  -2.046  -2.032
 15 A"   43 A'   44 A'   16 A"   17 A"   45 A'   46 A'   18 A"                 
 -2.032  -2.032  -2.032  -0.918  -0.844  -0.772  -0.692  -0.667
 47 A'   48 A'   19 A"   49 A'   50 A'   51 A'   52 A'   53 A'                 
 -0.534  -0.486  -0.460  -0.424  -0.385  -0.352  -0.349  -0.319
 54 A'   55 A'   56 A'   20 A"   57 A'   21 A"   58 A'   59 A'                 
 -0.313  -0.304  -0.292  -0.267  -0.257
 22 A"   60 A'   23 A"   61 A'   24 A"                                         
 -- Virtual --                   
 -0.086  -0.077  -0.054  -0.047   0.006   0.030   0.046   0.054
 62 A'   63 A'   25 A"   64 A'   65 A'   66 A'   67 A'   26 A"                 
  0.057   0.073   0.082   0.085   0.097   0.101   0.115   0.116
 68 A'   69 A'   27 A"   70 A'   28 A"   71 A'   72 A'   73 A'                 
  0.136   0.136   0.155   0.165   0.172   0.203   0.212   0.217
 29 A"   74 A'   75 A'   76 A'   77 A'   78 A'   79 A'   30 A"                 
  0.225   0.247   0.252   0.312   0.331   0.369   0.379   0.380
 80 A'   31 A"   81 A'   82 A'   83 A'   32 A"   33 A"   84 A'                 
  0.393   0.400   0.407   0.415   0.426   0.434   0.435   0.458
 85 A'   34 A"   86 A'   35 A"   87 A'   88 A'   36 A"   89 A'                 
  0.460   0.483   0.490   0.500   0.503   0.544   0.568   0.572
 37 A"   90 A'   91 A'   38 A"   92 A'   39 A"   93 A'   40 A"                 
  0.601   0.623   0.631   0.681   0.692   0.704   0.732   0.774
 94 A'   95 A'   96 A'   41 A"   97 A'   98 A'   99 A'  100 A'                 
  0.808   0.835   0.866   0.873   0.876   0.922   0.983   0.999
101 A'   42 A"  102 A'   43 A"  103 A'  104 A'  105 A'  106 A'                 
  1.119   1.148   1.175   1.258   1.320   1.321   1.324   1.355
107 A'   44 A"  108 A'   45 A"  109 A'   46 A"   47 A"  110 A'                 
  1.398   1.495   1.506   1.557   1.617   1.686   1.848   1.881
111 A'  112 A'  113 A'   48 A"  114 A'  115 A'  116 A'   49 A"                 
  1.993   2.027   2.089   2.147   2.204   2.242   2.330   2.484
 50 A"  117 A'  118 A'  119 A'  120 A'   51 A"  121 A'  122 A'                 
  2.612   2.755   2.820   3.004   3.107   3.354   3.938   3.943
 52 A"  123 A'   53 A"  124 A'  125 A'  126 A'   54 A"  127 A'                 
  3.954   3.977   3.986   4.003   4.009   4.009   4.060   4.075
 55 A"   56 A"   57 A"  128 A'  129 A'   58 A"  130 A'   59 A"                 
  4.097   4.160   4.228   4.277   4.354   4.382   4.452   5.977
131 A'  132 A'  133 A'  134 A'  135 A'  136 A'  137 A'   60 A"                 
  6.008   6.010   6.032   6.066   6.132   6.647   7.536   7.581
 61 A"  138 A'  139 A'  140 A'  141 A'  142 A'   62 A"  143 A'                 
  7.662   9.721  23.210  24.033  25.794  25.962  26.369  27.810
144 A'  145 A'  146 A'  147 A'   63 A"  148 A'  149 A'  150 A'                 
 27.881  28.320  28.344  28.350  28.355  28.385  28.403  28.515
151 A'   64 A"   65 A"  152 A'  153 A'  154 A'  155 A'   66 A"                 
 28.520  28.521  28.533  28.543  28.551  28.573  28.603  28.657
156 A'   67 A"   68 A"  157 A'   69 A"  158 A'  159 A'  160 A'                 
 28.712  47.914 127.865 127.883 127.891 127.903 127.916 127.952
161 A'  162 A'   70 A"   71 A"  163 A'  164 A'  165 A'  166 A'                 
151.612 151.672 215.707 289.731 289.775 289.8881020.7091901.773
167 A'  168 A'  169 A'   72 A"  170 A'  171 A'  172 A'  173 A'                 
*******
174 A'                                                                         

 Beta MOs, Restricted
 -- Occupied --                  
*******-1165.89 -482.86 -176.33 -176.33 -165.73 -165.73 -165.73
  1 A'    2 A'    3 A'    4 A'    5 A'    6 A'    7 A'    1 A"                 
-165.73 -165.73 -165.73 -101.59  -62.51  -56.33  -56.33  -56.33
  8 A'    2 A"    9 A'   10 A'   11 A'   12 A'    3 A"   13 A'                 
-35.823 -35.823 -31.317 -31.316 -31.310 -31.310 -31.310 -31.310
 14 A'   15 A'   16 A'   17 A'    4 A"   18 A'    5 A"   19 A'                 
-22.967 -22.967 -22.966 -22.965 -22.965 -22.965 -22.961 -22.961
 20 A'   21 A'    6 A"   22 A'    7 A"   23 A'   24 A'    8 A"                 
-22.961 -22.961 -10.302 -10.295  -9.500  -8.720  -7.265  -7.255
 25 A'    9 A"   26 A'   27 A'   28 A'   29 A'   30 A'   10 A"                 
 -7.254  -6.552  -6.538  -6.537  -6.373  -6.372  -4.786  -4.786
 31 A'   32 A'   11 A"   33 A'   34 A'   35 A'   36 A'   37 A'                 
 -4.770  -4.770  -4.769  -4.769  -2.663  -2.659  -2.659  -2.647
 12 A"   13 A"   38 A'   39 A'   40 A'   14 A"   41 A'   42 A'                 
 -2.647  -2.052  -2.051  -2.046  -2.046  -2.046  -2.046  -2.032
 15 A"   43 A'   44 A'   16 A"   17 A"   45 A'   46 A'   18 A"                 
 -2.032  -2.032  -2.032  -0.918  -0.844  -0.772  -0.692  -0.667
 47 A'   48 A'   19 A"   49 A'   50 A'   51 A'   52 A'   53 A'                 
 -0.534  -0.486  -0.460  -0.424  -0.385  -0.352  -0.349  -0.319
 54 A'   55 A'   56 A'   20 A"   57 A'   21 A"   58 A'   59 A'                 
 -0.313  -0.304  -0.292  -0.267  -0.257
 22 A"   60 A'   23 A"   61 A'   24 A"                                         
 -- Virtual --                   
 -0.086  -0.077  -0.054  -0.047   0.006   0.030   0.046   0.054
 62 A'   63 A'   25 A"   64 A'   65 A'   66 A'   67 A'   26 A"                 
  0.057   0.073   0.082   0.085   0.097   0.101   0.115   0.116
 68 A'   69 A'   27 A"   70 A'   28 A"   71 A'   72 A'   73 A'                 
  0.136   0.136   0.155   0.165   0.172   0.203   0.212   0.217
 29 A"   74 A'   75 A'   76 A'   77 A'   78 A'   79 A'   30 A"                 
  0.225   0.247   0.252   0.312   0.331   0.369   0.379   0.380
 80 A'   31 A"   81 A'   82 A'   83 A'   32 A"   33 A"   84 A'                 
  0.393   0.400   0.407   0.415   0.426   0.434   0.435   0.458
 85 A'   34 A"   86 A'   35 A"   87 A'   88 A'   36 A"   89 A'                 
  0.460   0.483   0.490   0.500   0.503   0.544   0.568   0.572
 37 A"   90 A'   91 A'   38 A"   92 A'   39 A"   93 A'   40 A"                 
  0.601   0.623   0.631   0.681   0.692   0.704   0.732   0.774
 94 A'   95 A'   96 A'   41 A"   97 A'   98 A'   99 A'  100 A'                 
  0.808   0.835   0.866   0.873   0.876   0.922   0.983   0.999
101 A'   42 A"  102 A'   43 A"  103 A'  104 A'  105 A'  106 A'                 
  1.119   1.148   1.175   1.258   1.320   1.321   1.324   1.355
107 A'   44 A"  108 A'   45 A"  109 A'   46 A"   47 A"  110 A'                 
  1.398   1.495   1.506   1.557   1.617   1.686   1.848   1.881
111 A'  112 A'  113 A'   48 A"  114 A'  115 A'  116 A'   49 A"                 
  1.993   2.027   2.089   2.147   2.204   2.242   2.330   2.484
 50 A"  117 A'  118 A'  119 A'  120 A'   51 A"  121 A'  122 A'                 
  2.612   2.755   2.820   3.004   3.107   3.354   3.938   3.943
 52 A"  123 A'   53 A"  124 A'  125 A'  126 A'   54 A"  127 A'                 
  3.954   3.977   3.986   4.003   4.009   4.009   4.060   4.075
 55 A"   56 A"   57 A"  128 A'  129 A'   58 A"  130 A'   59 A"                 
  4.097   4.160   4.228   4.277   4.354   4.382   4.452   5.977
131 A'  132 A'  133 A'  134 A'  135 A'  136 A'  137 A'   60 A"                 
  6.008   6.010   6.032   6.066   6.132   6.647   7.536   7.581
 61 A"  138 A'  139 A'  140 A'  141 A'  142 A'   62 A"  143 A'                 
  7.662   9.721  23.210  24.033  25.794  25.962  26.369  27.810
144 A'  145 A'  146 A'  147 A'   63 A"  148 A'  149 A'  150 A'                 
 27.881  28.320  28.344  28.350  28.355  28.385  28.403  28.515
151 A'   64 A"   65 A"  152 A'  153 A'  154 A'  155 A'   66 A"                 
 28.520  28.521  28.533  28.543  28.551  28.573  28.603  28.657
156 A'   67 A"   68 A"  157 A'   69 A"  158 A'  159 A'  160 A'                 
 28.712  47.914 127.865 127.883 127.891 127.903 127.916 127.952
161 A'  162 A'   70 A"   71 A"  163 A'  164 A'  165 A'  166 A'                 
151.612 151.672 215.707 289.731 289.775 289.8881020.7091901.773
167 A'  168 A'  169 A'   72 A"  170 A'  171 A'  172 A'  173 A'                 
*******
174 A'                                                                         
 --------------------------------------------------------------

          Ground-State Mulliken Net Atomic Charges

     Atom                 Charge (a.u.)
  ----------------------------------------
      1 Cl                    0.425980
      2 Br                   -0.149133
      3 I                     0.167422
      4 I                     0.148567
      5 C                    -0.358286
      6 C                    -0.234549
  ----------------------------------------
  Sum of atomic charges =     0.000000

 -----------------------------------------------------------------
                    Cartesian Multipole Moments
 -----------------------------------------------------------------
    Charge (ESU x 10^10)
                 0.0000
    Dipole Moment (Debye)
         X       0.0186      Y      -0.9078      Z       0.0000
       Tot       0.9080
    Quadrupole Moments (Debye-Ang)
        XX     -96.2575     XY      -1.1056     YY     -93.5993
        XZ      -0.0000     YZ       0.0000     ZZ    -100.6167
    Octopole Moments (Debye-Ang^2)
       XXX     -35.9895    XXY       1.8316    XYY     -16.4682
       YYY      28.9050    XXZ       0.0000    XYZ       0.0000
       YYZ       0.0000    XZZ     -13.3789    YZZ      11.6931
       ZZZ       0.0000
    Hexadecapole Moments (Debye-Ang^3)
      XXXX   -1826.0449   XXXY      25.4244   XXYY    -476.1169
      XYYY      60.4178   YYYY   -1345.6819   XXXZ      -0.0000
      XXYZ      -0.0000   XYYZ       0.0000   YYYZ      -0.0000
      XXZZ    -339.9398   XYZZ      20.0075   YYZZ    -266.7007
      XZZZ      -0.0000   YZZZ      -0.0000   ZZZZ    -133.0127
 -----------------------------------------------------------------
 Calculating analytic gradient of the SCF energy
 Gradient of SCF Energy
            1           2           3           4           5           6
    1  -0.0001638  -0.0008938  -0.0013188   0.0022216   0.0007284  -0.0005737
    2   0.0024528   0.0008577   0.0014681   0.0028204  -0.0031520  -0.0044470
    3  -0.0000000   0.0000000   0.0000000  -0.0000000  -0.0000000   0.0000000
 Max gradient component =       4.447E-03
 RMS gradient           =       1.747E-03
 Gradient time:  CPU 24.89 s  wall 6.34 s
 Geometry Optimization Parameters
   NAtoms,    NIC,     NZ,  NCons,   NDum,   NFix, NCnnct, MaxDiis
        6      37       0       0       0       0       0       0

 Cartesian Hessian Update
 Hessian Updated using BFGS Update


** GEOMETRY OPTIMIZATION IN DELOCALIZED INTERNAL COORDINATES **
   Searching for a Minimum

   Optimization Cycle:  19

                       Coordinates (Angstroms)
     ATOM                X               Y               Z
      1  Cl        1.6062337311    2.0491423045    0.0000000000
      2  Br       -1.6440304153    1.8362505265    0.0000000000
      3  I         2.2243860035   -1.1336918915    0.0000000000
      4  I        -1.4839528878   -1.5282135631    0.0000000000
      5  C         0.8582287937    0.4703508999    0.0000000000
      6  C        -0.4759493987    0.3235212990    0.0000000000
   Point Group: cs    Number of degrees of freedom:     9


   Energy is -16949.588660085

 Hessian Updated using BFGS Update

  9 Hessian modes will be used to form the next step
  Hessian Eigenvalues:
     0.049635    0.241330    0.254316    0.277150    0.328656    0.625006
     0.910224    0.934139    1.033048

 Minimum Search - Taking Simple RFO Step
 Searching for Lamda that Minimizes Along All modes
 Value Taken    Lamda =  -0.00007647
 Step Taken.  Stepsize is  0.016635

                             Maximum     Tolerance    Cnvgd?
         Gradient           0.004467      0.000300      NO
         Displacement       0.011591      0.001200      NO
         Energy change     -0.000057      0.000001      NO


 New Cartesian Coordinates Obtained by Inverse Iteration

 Displacement from previous Coordinates is:  0.020081
 ----------------------------------------------------------------
             Standard Nuclear Orientation (Angstroms)
    I     Atom           X                Y                Z
 ----------------------------------------------------------------
    1      Cl      1.6115556246     2.0480031410     0.0000000000
    2      Br     -1.6487187905     1.8351880884     0.0000000000
    3      I       2.2289578101    -1.1337965748     0.0000000000
    4      I      -1.4885195158    -1.5306095481     0.0000000000
    5      C       0.8587438083     0.4725691278     0.0000000000
    6      C      -0.4771031102     0.3260053411     0.0000000000
 ----------------------------------------------------------------
 Molecular Point Group                 Cs    NOp =  2
 Largest Abelian Subgroup              Cs    NOp =  2
 Nuclear Repulsion Energy =  1664.7780101918 hartrees
 There are       85 alpha and       85 beta electrons
 Applying Cartesian multipole field
    Component          Value
    ---------          -----
     (2,0,0)        1.00000E-11
     (0,2,0)        2.00000E-11
     (0,0,2)       -3.00000E-11
 Nucleus-field energy     =     0.0000000462 hartrees
 Requested basis set is 6-311++G(d,p)
 There are 92 shells and 246 basis functions
 A cutoff of  1.0D-11 yielded   2948 shell pairs
 There are     22990 function pairs (     26010 Cartesian)
 Smallest overlap matrix eigenvalue = 2.76E-05
 Guess MOs from SCF MO coefficient file

 -----------------------------------------------------------------------
  General SCF calculation program by
  Eric Jon Sundstrom, Paul Horn, Yuezhi Mao, Dmitri Zuev, Alec White,
  David Stuck, Shaama M.S., Shane Yost, Joonho Lee, David Small,
  Daniel Levine, Susi Lehtola, Hugh Burton, Evgeny Epifanovsky
 -----------------------------------------------------------------------
 Exchange:     0.2000 Hartree-Fock + 0.0800 Slater + 0.7200 B88
 Correlation:  0.1900 VWN1RPA + 0.8100 LYP
 Using SG-1 standard quadrature grid
 using 4 threads for integral computing
 -------------------------------------------------------
 OpenMP Integral computing Module                
 Release: version 2.0, May 2017, Q-Chem Inc. Pleasanton 
 -------------------------------------------------------
 -------------------------------------------------------
 OpenMP BLAS3 based DFT computing Module                
 Release: version 1.0, May 2013, Q-Chem Inc. Pittsburgh 
 -------------------------------------------------------
 A restricted SCF calculation will be
 performed using DIIS
 SCF converges when DIIS error is below 1.0e-08
 ---------------------------------------
  Cycle       Energy         DIIS error
 ---------------------------------------
    1  -16949.5886964223      4.43e-05  
    2  -16949.5887071574      2.99e-05  
    3  -16949.5887053190      3.35e-05  
    4  -16949.5887145337      3.06e-06  
    5  -16949.5887146076      9.97e-07  
    6  -16949.5887146120      5.81e-07  
    7  -16949.5887146148      1.62e-07  
    8  -16949.5887146148      2.72e-08  
    9  -16949.5887146148      7.33e-09  Convergence criterion met
 ---------------------------------------
 SCF time:   CPU 61.12s  wall 16.00s 
 SCF   energy in the final basis set =   -16949.5887146148
 Total energy in the final basis set =   -16949.5887146148

 --------------------------------------------------------------
             Orbital Energies (a.u.) and Symmetries
 --------------------------------------------------------------

 Alpha MOs, Restricted
 -- Occupied --                  
*******-1165.89 -482.86 -176.33 -176.33 -165.73 -165.73 -165.73
  1 A'    2 A'    3 A'    4 A'    5 A'    6 A'    7 A'    1 A"                 
-165.73 -165.73 -165.73 -101.59  -62.51  -56.33  -56.33  -56.33
  8 A'    2 A"    9 A'   10 A'   11 A'   12 A'    3 A"   13 A'                 
-35.823 -35.823 -31.317 -31.316 -31.310 -31.310 -31.310 -31.310
 14 A'   15 A'   16 A'   17 A'    4 A"   18 A'    5 A"   19 A'                 
-22.967 -22.967 -22.966 -22.965 -22.965 -22.965 -22.961 -22.961
 20 A'   21 A'    6 A"   22 A'    7 A"   23 A'   24 A'    8 A"                 
-22.960 -22.960 -10.303 -10.296  -9.501  -8.720  -7.266  -7.255
 25 A'    9 A"   26 A'   27 A'   28 A'   29 A'   30 A'   10 A"                 
 -7.255  -6.552  -6.538  -6.538  -6.372  -6.372  -4.786  -4.785
 31 A'   32 A'   11 A"   33 A'   34 A'   35 A'   36 A'   37 A'                 
 -4.770  -4.769  -4.769  -4.769  -2.663  -2.659  -2.659  -2.647
 12 A"   13 A"   38 A'   39 A'   40 A'   14 A"   41 A'   42 A'                 
 -2.647  -2.052  -2.051  -2.046  -2.046  -2.046  -2.046  -2.032
 15 A"   43 A'   44 A'   16 A"   17 A"   45 A'   46 A'   18 A"                 
 -2.032  -2.032  -2.032  -0.918  -0.845  -0.771  -0.691  -0.667
 47 A'   48 A'   19 A"   49 A'   50 A'   51 A'   52 A'   53 A'                 
 -0.535  -0.486  -0.459  -0.423  -0.385  -0.353  -0.349  -0.319
 54 A'   55 A'   56 A'   20 A"   57 A'   21 A"   58 A'   59 A'                 
 -0.312  -0.303  -0.292  -0.267  -0.257
 22 A"   60 A'   23 A"   61 A'   24 A"                                         
 -- Virtual --                   
 -0.087  -0.078  -0.054  -0.046   0.006   0.030   0.046   0.054
 62 A'   63 A'   25 A"   64 A'   65 A'   66 A'   67 A'   26 A"                 
  0.057   0.073   0.082   0.085   0.097   0.101   0.115   0.116
 68 A'   69 A'   27 A"   70 A'   28 A"   71 A'   72 A'   73 A'                 
  0.136   0.136   0.155   0.165   0.172   0.203   0.212   0.217
 29 A"   74 A'   75 A'   76 A'   77 A'   78 A'   79 A'   30 A"                 
  0.225   0.247   0.251   0.312   0.330   0.370   0.379   0.380
 80 A'   31 A"   81 A'   82 A'   83 A'   32 A"   33 A"   84 A'                 
  0.393   0.400   0.407   0.415   0.426   0.434   0.434   0.458
 85 A'   34 A"   86 A'   35 A"   87 A'   88 A'   36 A"   89 A'                 
  0.460   0.482   0.490   0.500   0.503   0.544   0.568   0.572
 37 A"   90 A'   91 A'   38 A"   92 A'   39 A"   93 A'   40 A"                 
  0.599   0.622   0.631   0.680   0.690   0.703   0.730   0.774
 94 A'   95 A'   96 A'   41 A"   97 A'   98 A'   99 A'  100 A'                 
  0.808   0.835   0.865   0.873   0.876   0.922   0.984   0.999
101 A'   42 A"  102 A'   43 A"  103 A'  104 A'  105 A'  106 A'                 
  1.120   1.148   1.174   1.258   1.319   1.321   1.324   1.355
107 A'   44 A"  108 A'   45 A"  109 A'   46 A"   47 A"  110 A'                 
  1.397   1.494   1.506   1.557   1.617   1.686   1.846   1.880
111 A'  112 A'  113 A'   48 A"  114 A'  115 A'  116 A'   49 A"                 
  1.993   2.028   2.088   2.146   2.204   2.242   2.330   2.485
 50 A"  117 A'  118 A'  119 A'  120 A'   51 A"  121 A'  122 A'                 
  2.612   2.754   2.820   3.003   3.105   3.356   3.938   3.944
 52 A"  123 A'   53 A"  124 A'  125 A'  126 A'   54 A"  127 A'                 
  3.954   3.976   3.985   4.002   4.009   4.009   4.060   4.074
 55 A"   56 A"   57 A"  128 A'  129 A'   58 A"  130 A'   59 A"                 
  4.096   4.160   4.227   4.277   4.353   4.382   4.450   5.977
131 A'  132 A'  133 A'  134 A'  135 A'  136 A'  137 A'   60 A"                 
  6.008   6.011   6.031   6.065   6.130   6.647   7.535   7.581
 61 A"  138 A'  139 A'  140 A'  141 A'  142 A'   62 A"  143 A'                 
  7.661   9.721  23.210  24.026  25.794  25.961  26.368  27.809
144 A'  145 A'  146 A'  147 A'   63 A"  148 A'  149 A'  150 A'                 
 27.880  28.320  28.344  28.351  28.355  28.384  28.402  28.515
151 A'   64 A"   65 A"  152 A'  153 A'  154 A'  155 A'   66 A"                 
 28.520  28.521  28.533  28.543  28.550  28.573  28.602  28.656
156 A'   67 A"   68 A"  157 A'   69 A"  158 A'  159 A'  160 A'                 
 28.711  47.914 127.865 127.883 127.892 127.903 127.915 127.951
161 A'  162 A'   70 A"   71 A"  163 A'  164 A'  165 A'  166 A'                 
151.611 151.671 215.707 289.730 289.775 289.8871020.7081901.772
167 A'  168 A'  169 A'   72 A"  170 A'  171 A'  172 A'  173 A'                 
*******
174 A'                                                                         

 Beta MOs, Restricted
 -- Occupied --                  
*******-1165.89 -482.86 -176.33 -176.33 -165.73 -165.73 -165.73
  1 A'    2 A'    3 A'    4 A'    5 A'    6 A'    7 A'    1 A"                 
-165.73 -165.73 -165.73 -101.59  -62.51  -56.33  -56.33  -56.33
  8 A'    2 A"    9 A'   10 A'   11 A'   12 A'    3 A"   13 A'                 
-35.823 -35.823 -31.317 -31.316 -31.310 -31.310 -31.310 -31.310
 14 A'   15 A'   16 A'   17 A'    4 A"   18 A'    5 A"   19 A'                 
-22.967 -22.967 -22.966 -22.965 -22.965 -22.965 -22.961 -22.961
 20 A'   21 A'    6 A"   22 A'    7 A"   23 A'   24 A'    8 A"                 
-22.960 -22.960 -10.303 -10.296  -9.501  -8.720  -7.266  -7.255
 25 A'    9 A"   26 A'   27 A'   28 A'   29 A'   30 A'   10 A"                 
 -7.255  -6.552  -6.538  -6.538  -6.372  -6.372  -4.786  -4.785
 31 A'   32 A'   11 A"   33 A'   34 A'   35 A'   36 A'   37 A'                 
 -4.770  -4.769  -4.769  -4.769  -2.663  -2.659  -2.659  -2.647
 12 A"   13 A"   38 A'   39 A'   40 A'   14 A"   41 A'   42 A'                 
 -2.647  -2.052  -2.051  -2.046  -2.046  -2.046  -2.046  -2.032
 15 A"   43 A'   44 A'   16 A"   17 A"   45 A'   46 A'   18 A"                 
 -2.032  -2.032  -2.032  -0.918  -0.845  -0.771  -0.691  -0.667
 47 A'   48 A'   19 A"   49 A'   50 A'   51 A'   52 A'   53 A'                 
 -0.535  -0.486  -0.459  -0.423  -0.385  -0.353  -0.349  -0.319
 54 A'   55 A'   56 A'   20 A"   57 A'   21 A"   58 A'   59 A'                 
 -0.312  -0.303  -0.292  -0.267  -0.257
 22 A"   60 A'   23 A"   61 A'   24 A"                                         
 -- Virtual --                   
 -0.087  -0.078  -0.054  -0.046   0.006   0.030   0.046   0.054
 62 A'   63 A'   25 A"   64 A'   65 A'   66 A'   67 A'   26 A"                 
  0.057   0.073   0.082   0.085   0.097   0.101   0.115   0.116
 68 A'   69 A'   27 A"   70 A'   28 A"   71 A'   72 A'   73 A'                 
  0.136   0.136   0.155   0.165   0.172   0.203   0.212   0.217
 29 A"   74 A'   75 A'   76 A'   77 A'   78 A'   79 A'   30 A"                 
  0.225   0.247   0.251   0.312   0.330   0.370   0.379   0.380
 80 A'   31 A"   81 A'   82 A'   83 A'   32 A"   33 A"   84 A'                 
  0.393   0.400   0.407   0.415   0.426   0.434   0.434   0.458
 85 A'   34 A"   86 A'   35 A"   87 A'   88 A'   36 A"   89 A'                 
  0.460   0.482   0.490   0.500   0.503   0.544   0.568   0.572
 37 A"   90 A'   91 A'   38 A"   92 A'   39 A"   93 A'   40 A"                 
  0.599   0.622   0.631   0.680   0.690   0.703   0.730   0.774
 94 A'   95 A'   96 A'   41 A"   97 A'   98 A'   99 A'  100 A'                 
  0.808   0.835   0.865   0.873   0.876   0.922   0.984   0.999
101 A'   42 A"  102 A'   43 A"  103 A'  104 A'  105 A'  106 A'                 
  1.120   1.148   1.174   1.258   1.319   1.321   1.324   1.355
107 A'   44 A"  108 A'   45 A"  109 A'   46 A"   47 A"  110 A'                 
  1.397   1.494   1.506   1.557   1.617   1.686   1.846   1.880
111 A'  112 A'  113 A'   48 A"  114 A'  115 A'  116 A'   49 A"                 
  1.993   2.028   2.088   2.146   2.204   2.242   2.330   2.485
 50 A"  117 A'  118 A'  119 A'  120 A'   51 A"  121 A'  122 A'                 
  2.612   2.754   2.820   3.003   3.105   3.356   3.938   3.944
 52 A"  123 A'   53 A"  124 A'  125 A'  126 A'   54 A"  127 A'                 
  3.954   3.976   3.985   4.002   4.009   4.009   4.060   4.074
 55 A"   56 A"   57 A"  128 A'  129 A'   58 A"  130 A'   59 A"                 
  4.096   4.160   4.227   4.277   4.353   4.382   4.450   5.977
131 A'  132 A'  133 A'  134 A'  135 A'  136 A'  137 A'   60 A"                 
  6.008   6.011   6.031   6.065   6.130   6.647   7.535   7.581
 61 A"  138 A'  139 A'  140 A'  141 A'  142 A'   62 A"  143 A'                 
  7.661   9.721  23.210  24.026  25.794  25.961  26.368  27.809
144 A'  145 A'  146 A'  147 A'   63 A"  148 A'  149 A'  150 A'                 
 27.880  28.320  28.344  28.351  28.355  28.384  28.402  28.515
151 A'   64 A"   65 A"  152 A'  153 A'  154 A'  155 A'   66 A"                 
 28.520  28.521  28.533  28.543  28.550  28.573  28.602  28.656
156 A'   67 A"   68 A"  157 A'   69 A"  158 A'  159 A'  160 A'                 
 28.711  47.914 127.865 127.883 127.892 127.903 127.915 127.951
161 A'  162 A'   70 A"   71 A"  163 A'  164 A'  165 A'  166 A'                 
151.611 151.671 215.707 289.730 289.775 289.8871020.7081901.772
167 A'  168 A'  169 A'   72 A"  170 A'  171 A'  172 A'  173 A'                 
*******
174 A'                                                                         
 --------------------------------------------------------------

          Ground-State Mulliken Net Atomic Charges

     Atom                 Charge (a.u.)
  ----------------------------------------
      1 Cl                    0.427477
      2 Br                   -0.147874
      3 I                     0.166446
      4 I                     0.147353
      5 C                    -0.354744
      6 C                    -0.238658
  ----------------------------------------
  Sum of atomic charges =     0.000000

 -----------------------------------------------------------------
                    Cartesian Multipole Moments
 -----------------------------------------------------------------
    Charge (ESU x 10^10)
                 0.0000
    Dipole Moment (Debye)
         X       0.0160      Y      -0.8852      Z       0.0000
       Tot       0.8854
    Quadrupole Moments (Debye-Ang)
        XX     -96.2055     XY      -1.0987     YY     -93.6089
        XZ      -0.0000     YZ       0.0000     ZZ    -100.6379
    Octopole Moments (Debye-Ang^2)
       XXX     -35.9166    XXY       1.9842    XYY     -16.4660
       YYY      29.1797    XXZ      -0.0000    XYZ      -0.0000
       YYZ       0.0000    XZZ     -13.3605    YZZ      11.8058
       ZZZ       0.0000
    Hexadecapole Moments (Debye-Ang^3)
      XXXX   -1833.9527   XXXY      24.8724   XXYY    -477.1642
      XYYY      60.2339   YYYY   -1346.7014   XXXZ      -0.0000
      XXYZ       0.0000   XYYZ      -0.0000   YYYZ       0.0000
      XXZZ    -341.4555   XYZZ      19.8675   YYZZ    -266.8238
      XZZZ      -0.0000   YZZZ       0.0000   ZZZZ    -133.0764
 -----------------------------------------------------------------
 Calculating analytic gradient of the SCF energy
 Gradient of SCF Energy
            1           2           3           4           5           6
    1   0.0003208  -0.0013006  -0.0002901   0.0013311   0.0018027  -0.0018639
    2   0.0020738   0.0006799   0.0010877   0.0017656  -0.0021212  -0.0034857
    3  -0.0000000  -0.0000000   0.0000000   0.0000000   0.0000000  -0.0000000
 Max gradient component =       3.486E-03
 RMS gradient           =       1.416E-03
 Gradient time:  CPU 24.73 s  wall 6.30 s
 Geometry Optimization Parameters
   NAtoms,    NIC,     NZ,  NCons,   NDum,   NFix, NCnnct, MaxDiis
        6      37       0       0       0       0       0       0

 Cartesian Hessian Update
 Hessian Updated using BFGS Update


** GEOMETRY OPTIMIZATION IN DELOCALIZED INTERNAL COORDINATES **
   Searching for a Minimum

   Optimization Cycle:  20

                       Coordinates (Angstroms)
     ATOM                X               Y               Z
      1  Cl        1.6115556246    2.0480031410    0.0000000000
      2  Br       -1.6487187905    1.8351880884    0.0000000000
      3  I         2.2289578101   -1.1337965748    0.0000000000
      4  I        -1.4885195158   -1.5306095481    0.0000000000
      5  C         0.8587438083    0.4725691278    0.0000000000
      6  C        -0.4771031102    0.3260053411    0.0000000000
   Point Group: cs    Number of degrees of freedom:     9


   Energy is -16949.588714615

 Hessian Updated using BFGS Update

  9 Hessian modes will be used to form the next step
  Hessian Eigenvalues:
     0.048949    0.132750    0.251000    0.276785    0.319765    0.652987
     0.919455    0.972115    1.033520

 Minimum Search - Taking Simple RFO Step
 Searching for Lamda that Minimizes Along All modes
 Value Taken    Lamda =  -0.00005605
 Step Taken.  Stepsize is  0.020286

                             Maximum     Tolerance    Cnvgd?
         Gradient           0.003282      0.000300      NO
         Displacement       0.015312      0.001200      NO
         Energy change     -0.000055      0.000001      NO


 New Cartesian Coordinates Obtained by Inverse Iteration

 Displacement from previous Coordinates is:  0.014870
 ----------------------------------------------------------------
             Standard Nuclear Orientation (Angstroms)
    I     Atom           X                Y                Z
 ----------------------------------------------------------------
    1      Cl      1.6136618402     2.0473371401     0.0000000000
    2      Br     -1.6500240098     1.8353151179     0.0000000000
    3      I       2.2322873634    -1.1348381352     0.0000000000
    4      I      -1.4920032089    -1.5345232150     0.0000000000
    5      C       0.8579876676     0.4752294017     0.0000000000
    6      C      -0.4769938260     0.3288392659     0.0000000000
 ----------------------------------------------------------------
 Molecular Point Group                 Cs    NOp =  2
 Largest Abelian Subgroup              Cs    NOp =  2
 Nuclear Repulsion Energy =  1662.6567763573 hartrees
 There are       85 alpha and       85 beta electrons
 Applying Cartesian multipole field
    Component          Value
    ---------          -----
     (2,0,0)        1.00000E-11
     (0,2,0)        2.00000E-11
     (0,0,2)       -3.00000E-11
 Nucleus-field energy     =     0.0000000463 hartrees
 Requested basis set is 6-311++G(d,p)
 There are 92 shells and 246 basis functions
 A cutoff of  1.0D-11 yielded   2947 shell pairs
 There are     22985 function pairs (     26004 Cartesian)
 Smallest overlap matrix eigenvalue = 2.74E-05
 Guess MOs from SCF MO coefficient file

 -----------------------------------------------------------------------
  General SCF calculation program by
  Eric Jon Sundstrom, Paul Horn, Yuezhi Mao, Dmitri Zuev, Alec White,
  David Stuck, Shaama M.S., Shane Yost, Joonho Lee, David Small,
  Daniel Levine, Susi Lehtola, Hugh Burton, Evgeny Epifanovsky
 -----------------------------------------------------------------------
 Exchange:     0.2000 Hartree-Fock + 0.0800 Slater + 0.7200 B88
 Correlation:  0.1900 VWN1RPA + 0.8100 LYP
 Using SG-1 standard quadrature grid
 using 4 threads for integral computing
 -------------------------------------------------------
 OpenMP Integral computing Module                
 Release: version 2.0, May 2017, Q-Chem Inc. Pleasanton 
 -------------------------------------------------------
 -------------------------------------------------------
 OpenMP BLAS3 based DFT computing Module                
 Release: version 1.0, May 2013, Q-Chem Inc. Pittsburgh 
 -------------------------------------------------------
 A restricted SCF calculation will be
 performed using DIIS
 SCF converges when DIIS error is below 1.0e-08
 ---------------------------------------
  Cycle       Energy         DIIS error
 ---------------------------------------
    1  -16949.5887317737      4.32e-05  
    2  -16949.5887458585      2.34e-05  
    3  -16949.5887420742      3.19e-05  
    4  -16949.5887504296      3.43e-06  
    5  -16949.5887505197      1.03e-06  
    6  -16949.5887505247      4.74e-07  
    7  -16949.5887505264      1.89e-07  
    8  -16949.5887505264      3.69e-08  
    9  -16949.5887505267      4.56e-09  Convergence criterion met
 ---------------------------------------
 SCF time:   CPU 61.05s  wall 16.00s 
 SCF   energy in the final basis set =   -16949.5887505267
 Total energy in the final basis set =   -16949.5887505267

 --------------------------------------------------------------
             Orbital Energies (a.u.) and Symmetries
 --------------------------------------------------------------

 Alpha MOs, Restricted
 -- Occupied --                  
*******-1165.89 -482.86 -176.33 -176.33 -165.73 -165.73 -165.73
  1 A'    2 A'    3 A'    4 A'    5 A'    6 A'    7 A'    1 A"                 
-165.73 -165.73 -165.73 -101.59  -62.51  -56.33  -56.33  -56.33
  8 A'    2 A"    9 A'   10 A'   11 A'   12 A'    3 A"   13 A'                 
-35.823 -35.823 -31.317 -31.316 -31.310 -31.310 -31.310 -31.309
 14 A'   15 A'   16 A'   17 A'    4 A"   18 A'    5 A"   19 A'                 
-22.967 -22.967 -22.965 -22.965 -22.965 -22.965 -22.961 -22.961
 20 A'   21 A'    6 A"   22 A'    7 A"   23 A'   24 A'    8 A"                 
-22.960 -22.960 -10.303 -10.296  -9.501  -8.720  -7.266  -7.256
 25 A'    9 A"   26 A'   27 A'   28 A'   29 A'   30 A'   10 A"                 
 -7.255  -6.553  -6.539  -6.538  -6.372  -6.372  -4.786  -4.785
 31 A'   32 A'   11 A"   33 A'   34 A'   35 A'   36 A'   37 A'                 
 -4.770  -4.769  -4.769  -4.769  -2.663  -2.660  -2.659  -2.648
 12 A"   13 A"   38 A'   39 A'   40 A'   14 A"   41 A'   42 A'                 
 -2.648  -2.051  -2.051  -2.046  -2.046  -2.046  -2.046  -2.032
 15 A"   43 A'   44 A'   16 A"   17 A"   45 A'   46 A'   18 A"                 
 -2.032  -2.032  -2.032  -0.919  -0.845  -0.771  -0.690  -0.667
 47 A'   48 A'   19 A"   49 A'   50 A'   51 A'   52 A'   53 A'                 
 -0.535  -0.486  -0.459  -0.423  -0.385  -0.353  -0.349  -0.319
 54 A'   55 A'   56 A'   20 A"   57 A'   21 A"   58 A'   59 A'                 
 -0.312  -0.303  -0.292  -0.267  -0.258
 22 A"   60 A'   23 A"   61 A'   24 A"                                         
 -- Virtual --                   
 -0.089  -0.079  -0.054  -0.046   0.005   0.030   0.046   0.054
 62 A'   63 A'   25 A"   64 A'   65 A'   66 A'   67 A'   26 A"                 
  0.057   0.073   0.082   0.085   0.097   0.101   0.114   0.116
 68 A'   69 A'   27 A"   70 A'   28 A"   71 A'   72 A'   73 A'                 
  0.136   0.136   0.155   0.165   0.172   0.203   0.211   0.217
 74 A'   29 A"   75 A'   76 A'   77 A'   78 A'   79 A'   30 A"                 
  0.225   0.247   0.250   0.312   0.330   0.370   0.379   0.379
 80 A'   31 A"   81 A'   82 A'   83 A'   32 A"   33 A"   84 A'                 
  0.394   0.400   0.407   0.415   0.426   0.433   0.434   0.458
 85 A'   34 A"   86 A'   35 A"   87 A'   88 A'   36 A"   89 A'                 
  0.459   0.482   0.490   0.500   0.503   0.544   0.567   0.572
 37 A"   90 A'   91 A'   38 A"   92 A'   39 A"   93 A'   40 A"                 
  0.599   0.621   0.631   0.680   0.689   0.703   0.730   0.773
 94 A'   95 A'   96 A'   41 A"   97 A'   98 A'   99 A'  100 A'                 
  0.808   0.834   0.865   0.872   0.877   0.922   0.985   0.999
101 A'   42 A"  102 A'   43 A"  103 A'  104 A'  105 A'  106 A'                 
  1.120   1.147   1.174   1.259   1.317   1.321   1.324   1.355
107 A'   44 A"  108 A'   45 A"  109 A'   46 A"   47 A"  110 A'                 
  1.396   1.492   1.506   1.557   1.619   1.687   1.845   1.881
111 A'  112 A'  113 A'   48 A"  114 A'  115 A'  116 A'   49 A"                 
  1.993   2.028   2.089   2.147   2.204   2.242   2.330   2.485
 50 A"  117 A'  118 A'  119 A'  120 A'   51 A"  121 A'  122 A'                 
  2.612   2.753   2.820   3.003   3.106   3.356   3.938   3.944
 52 A"  123 A'   53 A"  124 A'  125 A'  126 A'   54 A"  127 A'                 
  3.954   3.976   3.985   4.002   4.009   4.009   4.059   4.074
 55 A"   56 A"   57 A"  128 A'  129 A'   58 A"  130 A'   59 A"                 
  4.095   4.159   4.227   4.276   4.352   4.381   4.447   5.978
131 A'  132 A'  133 A'  134 A'  135 A'  136 A'  137 A'   60 A"                 
  6.007   6.011   6.030   6.065   6.127   6.647   7.535   7.580
 61 A"  138 A'  139 A'  140 A'  141 A'  142 A'   62 A"  143 A'                 
  7.661   9.721  23.210  24.029  25.794  25.960  26.368  27.808
144 A'  145 A'  146 A'  147 A'   63 A"  148 A'  149 A'  150 A'                 
 27.878  28.320  28.343  28.350  28.355  28.384  28.400  28.515
151 A'   64 A"   65 A"  152 A'  153 A'  154 A'  155 A'   66 A"                 
 28.520  28.521  28.533  28.542  28.550  28.572  28.602  28.656
156 A'   67 A"   68 A"  157 A'   69 A"  158 A'  159 A'  160 A'                 
 28.710  47.914 127.865 127.883 127.892 127.903 127.915 127.949
161 A'  162 A'   70 A"   71 A"  163 A'  164 A'  165 A'  166 A'                 
151.610 151.670 215.707 289.730 289.774 289.8871020.7081901.771
167 A'  168 A'  169 A'   72 A"  170 A'  171 A'  172 A'  173 A'                 
*******
174 A'                                                                         

 Beta MOs, Restricted
 -- Occupied --                  
*******-1165.89 -482.86 -176.33 -176.33 -165.73 -165.73 -165.73
  1 A'    2 A'    3 A'    4 A'    5 A'    6 A'    7 A'    1 A"                 
-165.73 -165.73 -165.73 -101.59  -62.51  -56.33  -56.33  -56.33
  8 A'    2 A"    9 A'   10 A'   11 A'   12 A'    3 A"   13 A'                 
-35.823 -35.823 -31.317 -31.316 -31.310 -31.310 -31.310 -31.309
 14 A'   15 A'   16 A'   17 A'    4 A"   18 A'    5 A"   19 A'                 
-22.967 -22.967 -22.965 -22.965 -22.965 -22.965 -22.961 -22.961
 20 A'   21 A'    6 A"   22 A'    7 A"   23 A'   24 A'    8 A"                 
-22.960 -22.960 -10.303 -10.296  -9.501  -8.720  -7.266  -7.256
 25 A'    9 A"   26 A'   27 A'   28 A'   29 A'   30 A'   10 A"                 
 -7.255  -6.553  -6.539  -6.538  -6.372  -6.372  -4.786  -4.785
 31 A'   32 A'   11 A"   33 A'   34 A'   35 A'   36 A'   37 A'                 
 -4.770  -4.769  -4.769  -4.769  -2.663  -2.660  -2.659  -2.648
 12 A"   13 A"   38 A'   39 A'   40 A'   14 A"   41 A'   42 A'                 
 -2.648  -2.051  -2.051  -2.046  -2.046  -2.046  -2.046  -2.032
 15 A"   43 A'   44 A'   16 A"   17 A"   45 A'   46 A'   18 A"                 
 -2.032  -2.032  -2.032  -0.919  -0.845  -0.771  -0.690  -0.667
 47 A'   48 A'   19 A"   49 A'   50 A'   51 A'   52 A'   53 A'                 
 -0.535  -0.486  -0.459  -0.423  -0.385  -0.353  -0.349  -0.319
 54 A'   55 A'   56 A'   20 A"   57 A'   21 A"   58 A'   59 A'                 
 -0.312  -0.303  -0.292  -0.267  -0.258
 22 A"   60 A'   23 A"   61 A'   24 A"                                         
 -- Virtual --                   
 -0.089  -0.079  -0.054  -0.046   0.005   0.030   0.046   0.054
 62 A'   63 A'   25 A"   64 A'   65 A'   66 A'   67 A'   26 A"                 
  0.057   0.073   0.082   0.085   0.097   0.101   0.114   0.116
 68 A'   69 A'   27 A"   70 A'   28 A"   71 A'   72 A'   73 A'                 
  0.136   0.136   0.155   0.165   0.172   0.203   0.211   0.217
 74 A'   29 A"   75 A'   76 A'   77 A'   78 A'   79 A'   30 A"                 
  0.225   0.247   0.250   0.312   0.330   0.370   0.379   0.379
 80 A'   31 A"   81 A'   82 A'   83 A'   32 A"   33 A"   84 A'                 
  0.394   0.400   0.407   0.415   0.426   0.433   0.434   0.458
 85 A'   34 A"   86 A'   35 A"   87 A'   88 A'   36 A"   89 A'                 
  0.459   0.482   0.490   0.500   0.503   0.544   0.567   0.572
 37 A"   90 A'   91 A'   38 A"   92 A'   39 A"   93 A'   40 A"                 
  0.599   0.621   0.631   0.680   0.689   0.703   0.730   0.773
 94 A'   95 A'   96 A'   41 A"   97 A'   98 A'   99 A'  100 A'                 
  0.808   0.834   0.865   0.872   0.877   0.922   0.985   0.999
101 A'   42 A"  102 A'   43 A"  103 A'  104 A'  105 A'  106 A'                 
  1.120   1.147   1.174   1.259   1.317   1.321   1.324   1.355
107 A'   44 A"  108 A'   45 A"  109 A'   46 A"   47 A"  110 A'                 
  1.396   1.492   1.506   1.557   1.619   1.687   1.845   1.881
111 A'  112 A'  113 A'   48 A"  114 A'  115 A'  116 A'   49 A"                 
  1.993   2.028   2.089   2.147   2.204   2.242   2.330   2.485
 50 A"  117 A'  118 A'  119 A'  120 A'   51 A"  121 A'  122 A'                 
  2.612   2.753   2.820   3.003   3.106   3.356   3.938   3.944
 52 A"  123 A'   53 A"  124 A'  125 A'  126 A'   54 A"  127 A'                 
  3.954   3.976   3.985   4.002   4.009   4.009   4.059   4.074
 55 A"   56 A"   57 A"  128 A'  129 A'   58 A"  130 A'   59 A"                 
  4.095   4.159   4.227   4.276   4.352   4.381   4.447   5.978
131 A'  132 A'  133 A'  134 A'  135 A'  136 A'  137 A'   60 A"                 
  6.007   6.011   6.030   6.065   6.127   6.647   7.535   7.580
 61 A"  138 A'  139 A'  140 A'  141 A'  142 A'   62 A"  143 A'                 
  7.661   9.721  23.210  24.029  25.794  25.960  26.368  27.808
144 A'  145 A'  146 A'  147 A'   63 A"  148 A'  149 A'  150 A'                 
 27.878  28.320  28.343  28.350  28.355  28.384  28.400  28.515
151 A'   64 A"   65 A"  152 A'  153 A'  154 A'  155 A'   66 A"                 
 28.520  28.521  28.533  28.542  28.550  28.572  28.602  28.656
156 A'   67 A"   68 A"  157 A'   69 A"  158 A'  159 A'  160 A'                 
 28.710  47.914 127.865 127.883 127.892 127.903 127.915 127.949
161 A'  162 A'   70 A"   71 A"  163 A'  164 A'  165 A'  166 A'                 
151.610 151.670 215.707 289.730 289.774 289.8871020.7081901.771
167 A'  168 A'  169 A'   72 A"  170 A'  171 A'  172 A'  173 A'                 
*******
174 A'                                                                         
 --------------------------------------------------------------

          Ground-State Mulliken Net Atomic Charges

     Atom                 Charge (a.u.)
  ----------------------------------------
      1 Cl                    0.429319
      2 Br                   -0.146861
      3 I                     0.164875
      4 I                     0.145633
      5 C                    -0.352684
      6 C                    -0.240282
  ----------------------------------------
  Sum of atomic charges =     0.000000

 -----------------------------------------------------------------
                    Cartesian Multipole Moments
 -----------------------------------------------------------------
    Charge (ESU x 10^10)
                 0.0000
    Dipole Moment (Debye)
         X       0.0141      Y      -0.8567      Z       0.0000
       Tot       0.8568
    Quadrupole Moments (Debye-Ang)
        XX     -96.1878     XY      -1.0889     YY     -93.5904
        XZ      -0.0000     YZ       0.0000     ZZ    -100.6558
    Octopole Moments (Debye-Ang^2)
       XXX     -35.9017    XXY       2.1723    XYY     -16.4779
       YYY      29.6107    XXZ       0.0000    XYZ       0.0000
       YYZ       0.0000    XZZ     -13.3578    YZZ      11.9709
       ZZZ       0.0000
    Hexadecapole Moments (Debye-Ang^3)
      XXXX   -1838.8242   XXXY      24.4044   XXYY    -478.0232
      XYYY      60.0109   YYYY   -1349.0116   XXXZ       0.0000
      XXYZ       0.0000   XYYZ      -0.0000   YYYZ       0.0000
      XXZZ    -342.3931   XYZZ      19.7280   YYZZ    -267.2437
      XZZZ       0.0000   YZZZ       0.0000   ZZZZ    -133.1408
 -----------------------------------------------------------------
 Calculating analytic gradient of the SCF energy
 Gradient of SCF Energy
            1           2           3           4           5           6
    1   0.0003028  -0.0012305   0.0006695   0.0004292   0.0005958  -0.0007668
    2   0.0015083   0.0004981   0.0005668   0.0003291  -0.0009968  -0.0019055
    3  -0.0000000  -0.0000000   0.0000000   0.0000000  -0.0000000   0.0000000
 Max gradient component =       1.905E-03
 RMS gradient           =       7.731E-04
 Gradient time:  CPU 24.74 s  wall 6.30 s
 Geometry Optimization Parameters
   NAtoms,    NIC,     NZ,  NCons,   NDum,   NFix, NCnnct, MaxDiis
        6      37       0       0       0       0       0       0

 Cartesian Hessian Update
 Hessian Updated using BFGS Update


** GEOMETRY OPTIMIZATION IN DELOCALIZED INTERNAL COORDINATES **
   Searching for a Minimum

   Optimization Cycle:  21

                       Coordinates (Angstroms)
     ATOM                X               Y               Z
      1  Cl        1.6136618402    2.0473371401    0.0000000000
      2  Br       -1.6500240098    1.8353151179    0.0000000000
      3  I         2.2322873634   -1.1348381352    0.0000000000
      4  I        -1.4920032089   -1.5345232150    0.0000000000
      5  C         0.8579876676    0.4752294017    0.0000000000
      6  C        -0.4769938260    0.3288392659    0.0000000000
   Point Group: cs    Number of degrees of freedom:     9


   Energy is -16949.588750527

 Hessian Updated using BFGS Update

  9 Hessian modes will be used to form the next step
  Hessian Eigenvalues:
     0.046068    0.110759    0.251025    0.293161    0.323200    0.646367
     0.835975    0.919761    1.033279

 Minimum Search - Taking Simple RFO Step
 Searching for Lamda that Minimizes Along All modes
 Value Taken    Lamda =  -0.00001810
 Step Taken.  Stepsize is  0.011050

                             Maximum     Tolerance    Cnvgd?
         Gradient           0.002156      0.000300      NO
         Displacement       0.008814      0.001200      NO
         Energy change     -0.000036      0.000001      NO


 New Cartesian Coordinates Obtained by Inverse Iteration

 Displacement from previous Coordinates is:  0.012984
 ----------------------------------------------------------------
             Standard Nuclear Orientation (Angstroms)
    I     Atom           X                Y                Z
 ----------------------------------------------------------------
    1      Cl      1.6156647727     2.0469880305     0.0000000000
    2      Br     -1.6515071077     1.8349351361     0.0000000000
    3      I       2.2295163386    -1.1369149768     0.0000000000
    4      I      -1.4893711638    -1.5371020897     0.0000000000
    5      C       0.8572548785     0.4778850510     0.0000000000
    6      C      -0.4766418920     0.3315684243     0.0000000000
 ----------------------------------------------------------------
 Molecular Point Group                 Cs    NOp =  2
 Largest Abelian Subgroup              Cs    NOp =  2
 Nuclear Repulsion Energy =  1662.7181356095 hartrees
 There are       85 alpha and       85 beta electrons
 Applying Cartesian multipole field
    Component          Value
    ---------          -----
     (2,0,0)        1.00000E-11
     (0,2,0)        2.00000E-11
     (0,0,2)       -3.00000E-11
 Nucleus-field energy     =     0.0000000463 hartrees
 Requested basis set is 6-311++G(d,p)
 There are 92 shells and 246 basis functions
 A cutoff of  1.0D-11 yielded   2945 shell pairs
 There are     22967 function pairs (     25983 Cartesian)
 Smallest overlap matrix eigenvalue = 2.73E-05
 Guess MOs from SCF MO coefficient file

 -----------------------------------------------------------------------
  General SCF calculation program by
  Eric Jon Sundstrom, Paul Horn, Yuezhi Mao, Dmitri Zuev, Alec White,
  David Stuck, Shaama M.S., Shane Yost, Joonho Lee, David Small,
  Daniel Levine, Susi Lehtola, Hugh Burton, Evgeny Epifanovsky
 -----------------------------------------------------------------------
 Exchange:     0.2000 Hartree-Fock + 0.0800 Slater + 0.7200 B88
 Correlation:  0.1900 VWN1RPA + 0.8100 LYP
 Using SG-1 standard quadrature grid
 using 4 threads for integral computing
 -------------------------------------------------------
 OpenMP Integral computing Module                
 Release: version 2.0, May 2017, Q-Chem Inc. Pleasanton 
 -------------------------------------------------------
 -------------------------------------------------------
 OpenMP BLAS3 based DFT computing Module                
 Release: version 1.0, May 2013, Q-Chem Inc. Pittsburgh 
 -------------------------------------------------------
 A restricted SCF calculation will be
 performed using DIIS
 SCF converges when DIIS error is below 1.0e-08
 ---------------------------------------
  Cycle       Energy         DIIS error
 ---------------------------------------
    1  -16949.5887522324      2.98e-05  
    2  -16949.5887614933      7.37e-06  
    3  -16949.5887609760      1.11e-05  
    4  -16949.5887619608      2.90e-06  
    5  -16949.5887620248      8.15e-07  
    6  -16949.5887620297      2.03e-07  
    7  -16949.5887620298      2.89e-08  
    8  -16949.5887620298      1.53e-08  
    9  -16949.5887620300      8.61e-09  Convergence criterion met
 ---------------------------------------
 SCF time:   CPU 61.00s  wall 16.00s 
 SCF   energy in the final basis set =   -16949.5887620300
 Total energy in the final basis set =   -16949.5887620300

 --------------------------------------------------------------
             Orbital Energies (a.u.) and Symmetries
 --------------------------------------------------------------

 Alpha MOs, Restricted
 -- Occupied --                  
*******-1165.89 -482.86 -176.33 -176.33 -165.73 -165.73 -165.73
  1 A'    2 A'    3 A'    4 A'    5 A'    6 A'    7 A'    1 A"                 
-165.73 -165.73 -165.73 -101.59  -62.51  -56.33  -56.33  -56.33
  8 A'    2 A"    9 A'   10 A'   11 A'   12 A'    3 A"   13 A'                 
-35.823 -35.823 -31.316 -31.316 -31.310 -31.310 -31.310 -31.309
 14 A'   15 A'   16 A'   17 A'    4 A"    5 A"   18 A'   19 A'                 
-22.967 -22.967 -22.965 -22.965 -22.965 -22.965 -22.960 -22.960
 20 A'   21 A'    6 A"   22 A'    7 A"   23 A'   24 A'    8 A"                 
-22.960 -22.960 -10.303 -10.296  -9.501  -8.721  -7.266  -7.256
 25 A'    9 A"   26 A'   27 A'   28 A'   29 A'   30 A'   10 A"                 
 -7.255  -6.553  -6.539  -6.538  -6.372  -6.372  -4.785  -4.785
 31 A'   32 A'   11 A"   33 A'   34 A'   35 A'   36 A'   37 A'                 
 -4.769  -4.769  -4.769  -4.769  -2.664  -2.660  -2.659  -2.648
 12 A"   13 A"   38 A'   39 A'   40 A'   14 A"   41 A'   15 A"                 
 -2.648  -2.051  -2.051  -2.046  -2.046  -2.046  -2.046  -2.032
 42 A'   43 A'   44 A'   16 A"   17 A"   45 A'   46 A'   18 A"                 
 -2.032  -2.032  -2.032  -0.919  -0.845  -0.771  -0.689  -0.666
 47 A'   48 A'   19 A"   49 A'   50 A'   51 A'   52 A'   53 A'                 
 -0.535  -0.487  -0.459  -0.424  -0.385  -0.353  -0.349  -0.319
 54 A'   55 A'   56 A'   20 A"   57 A'   21 A"   58 A'   59 A'                 
 -0.312  -0.303  -0.292  -0.267  -0.258
 22 A"   60 A'   23 A"   61 A'   24 A"                                         
 -- Virtual --                   
 -0.089  -0.079  -0.054  -0.046   0.005   0.030   0.046   0.054
 62 A'   63 A'   25 A"   64 A'   65 A'   66 A'   67 A'   26 A"                 
  0.057   0.073   0.082   0.085   0.097   0.101   0.114   0.116
 68 A'   69 A'   27 A"   70 A'   28 A"   71 A'   72 A'   73 A'                 
  0.136   0.136   0.155   0.165   0.172   0.203   0.212   0.217
 74 A'   29 A"   75 A'   76 A'   77 A'   78 A'   79 A'   30 A"                 
  0.225   0.247   0.249   0.312   0.330   0.370   0.379   0.379
 80 A'   31 A"   81 A'   82 A'   83 A'   32 A"   33 A"   84 A'                 
  0.393   0.400   0.407   0.415   0.426   0.433   0.434   0.458
 85 A'   34 A"   86 A'   35 A"   87 A'   88 A'   36 A"   89 A'                 
  0.459   0.483   0.490   0.500   0.502   0.543   0.567   0.572
 37 A"   90 A'   91 A'   38 A"   92 A'   39 A"   93 A'   40 A"                 
  0.599   0.621   0.631   0.680   0.689   0.703   0.730   0.773
 94 A'   95 A'   96 A'   41 A"   97 A'   98 A'   99 A'  100 A'                 
  0.808   0.834   0.865   0.872   0.877   0.923   0.986   0.999
101 A'   42 A"  102 A'   43 A"  103 A'  104 A'  105 A'  106 A'                 
  1.120   1.147   1.174   1.259   1.315   1.321   1.324   1.354
107 A'   44 A"  108 A'   45 A"  109 A'   46 A"   47 A"  110 A'                 
  1.396   1.492   1.506   1.557   1.619   1.688   1.845   1.882
111 A'  112 A'  113 A'   48 A"  114 A'  115 A'  116 A'   49 A"                 
  1.993   2.028   2.090   2.148   2.204   2.242   2.330   2.485
 50 A"  117 A'  118 A'  119 A'  120 A'   51 A"  121 A'  122 A'                 
  2.613   2.753   2.820   3.003   3.108   3.356   3.938   3.944
 52 A"  123 A'   53 A"  124 A'  125 A'  126 A'   54 A"  127 A'                 
  3.954   3.976   3.985   4.003   4.008   4.009   4.059   4.074
 55 A"   56 A"   57 A"  128 A'  129 A'   58 A"  130 A'   59 A"                 
  4.096   4.160   4.227   4.276   4.351   4.380   4.447   5.978
131 A'  132 A'  133 A'  134 A'  135 A'  136 A'  137 A'   60 A"                 
  6.007   6.010   6.030   6.065   6.127   6.647   7.535   7.580
 61 A"  138 A'  139 A'  140 A'  141 A'  142 A'   62 A"  143 A'                 
  7.661   9.721  23.210  24.033  25.794  25.960  26.368  27.808
144 A'  145 A'  146 A'  147 A'   63 A"  148 A'  149 A'  150 A'                 
 27.878  28.320  28.344  28.350  28.354  28.384  28.400  28.516
151 A'   64 A"   65 A"  152 A'  153 A'  154 A'  155 A'   66 A"                 
 28.520  28.521  28.533  28.543  28.550  28.572  28.602  28.656
156 A'   67 A"   68 A"  157 A'   69 A"  158 A'  159 A'  160 A'                 
 28.710  47.914 127.865 127.883 127.891 127.902 127.915 127.949
161 A'  162 A'   70 A"   71 A"  163 A'  164 A'  165 A'  166 A'                 
151.610 151.670 215.707 289.730 289.774 289.8871020.7091901.771
167 A'  168 A'  169 A'   72 A"  170 A'  171 A'  172 A'  173 A'                 
*******
174 A'                                                                         

 Beta MOs, Restricted
 -- Occupied --                  
*******-1165.89 -482.86 -176.33 -176.33 -165.73 -165.73 -165.73
  1 A'    2 A'    3 A'    4 A'    5 A'    6 A'    7 A'    1 A"                 
-165.73 -165.73 -165.73 -101.59  -62.51  -56.33  -56.33  -56.33
  8 A'    2 A"    9 A'   10 A'   11 A'   12 A'    3 A"   13 A'                 
-35.823 -35.823 -31.316 -31.316 -31.310 -31.310 -31.310 -31.309
 14 A'   15 A'   16 A'   17 A'    4 A"    5 A"   18 A'   19 A'                 
-22.967 -22.967 -22.965 -22.965 -22.965 -22.965 -22.960 -22.960
 20 A'   21 A'    6 A"   22 A'    7 A"   23 A'   24 A'    8 A"                 
-22.960 -22.960 -10.303 -10.296  -9.501  -8.721  -7.266  -7.256
 25 A'    9 A"   26 A'   27 A'   28 A'   29 A'   30 A'   10 A"                 
 -7.255  -6.553  -6.539  -6.538  -6.372  -6.372  -4.785  -4.785
 31 A'   32 A'   11 A"   33 A'   34 A'   35 A'   36 A'   37 A'                 
 -4.769  -4.769  -4.769  -4.769  -2.664  -2.660  -2.659  -2.648
 12 A"   13 A"   38 A'   39 A'   40 A'   14 A"   41 A'   15 A"                 
 -2.648  -2.051  -2.051  -2.046  -2.046  -2.046  -2.046  -2.032
 42 A'   43 A'   44 A'   16 A"   17 A"   45 A'   46 A'   18 A"                 
 -2.032  -2.032  -2.032  -0.919  -0.845  -0.771  -0.689  -0.666
 47 A'   48 A'   19 A"   49 A'   50 A'   51 A'   52 A'   53 A'                 
 -0.535  -0.487  -0.459  -0.424  -0.385  -0.353  -0.349  -0.319
 54 A'   55 A'   56 A'   20 A"   57 A'   21 A"   58 A'   59 A'                 
 -0.312  -0.303  -0.292  -0.267  -0.258
 22 A"   60 A'   23 A"   61 A'   24 A"                                         
 -- Virtual --                   
 -0.089  -0.079  -0.054  -0.046   0.005   0.030   0.046   0.054
 62 A'   63 A'   25 A"   64 A'   65 A'   66 A'   67 A'   26 A"                 
  0.057   0.073   0.082   0.085   0.097   0.101   0.114   0.116
 68 A'   69 A'   27 A"   70 A'   28 A"   71 A'   72 A'   73 A'                 
  0.136   0.136   0.155   0.165   0.172   0.203   0.212   0.217
 74 A'   29 A"   75 A'   76 A'   77 A'   78 A'   79 A'   30 A"                 
  0.225   0.247   0.249   0.312   0.330   0.370   0.379   0.379
 80 A'   31 A"   81 A'   82 A'   83 A'   32 A"   33 A"   84 A'                 
  0.393   0.400   0.407   0.415   0.426   0.433   0.434   0.458
 85 A'   34 A"   86 A'   35 A"   87 A'   88 A'   36 A"   89 A'                 
  0.459   0.483   0.490   0.500   0.502   0.543   0.567   0.572
 37 A"   90 A'   91 A'   38 A"   92 A'   39 A"   93 A'   40 A"                 
  0.599   0.621   0.631   0.680   0.689   0.703   0.730   0.773
 94 A'   95 A'   96 A'   41 A"   97 A'   98 A'   99 A'  100 A'                 
  0.808   0.834   0.865   0.872   0.877   0.923   0.986   0.999
101 A'   42 A"  102 A'   43 A"  103 A'  104 A'  105 A'  106 A'                 
  1.120   1.147   1.174   1.259   1.315   1.321   1.324   1.354
107 A'   44 A"  108 A'   45 A"  109 A'   46 A"   47 A"  110 A'                 
  1.396   1.492   1.506   1.557   1.619   1.688   1.845   1.882
111 A'  112 A'  113 A'   48 A"  114 A'  115 A'  116 A'   49 A"                 
  1.993   2.028   2.090   2.148   2.204   2.242   2.330   2.485
 50 A"  117 A'  118 A'  119 A'  120 A'   51 A"  121 A'  122 A'                 
  2.613   2.753   2.820   3.003   3.108   3.356   3.938   3.944
 52 A"  123 A'   53 A"  124 A'  125 A'  126 A'   54 A"  127 A'                 
  3.954   3.976   3.985   4.003   4.008   4.009   4.059   4.074
 55 A"   56 A"   57 A"  128 A'  129 A'   58 A"  130 A'   59 A"                 
  4.096   4.160   4.227   4.276   4.351   4.380   4.447   5.978
131 A'  132 A'  133 A'  134 A'  135 A'  136 A'  137 A'   60 A"                 
  6.007   6.010   6.030   6.065   6.127   6.647   7.535   7.580
 61 A"  138 A'  139 A'  140 A'  141 A'  142 A'   62 A"  143 A'                 
  7.661   9.721  23.210  24.033  25.794  25.960  26.368  27.808
144 A'  145 A'  146 A'  147 A'   63 A"  148 A'  149 A'  150 A'                 
 27.878  28.320  28.344  28.350  28.354  28.384  28.400  28.516
151 A'   64 A"   65 A"  152 A'  153 A'  154 A'  155 A'   66 A"                 
 28.520  28.521  28.533  28.543  28.550  28.572  28.602  28.656
156 A'   67 A"   68 A"  157 A'   69 A"  158 A'  159 A'  160 A'                 
 28.710  47.914 127.865 127.883 127.891 127.902 127.915 127.949
161 A'  162 A'   70 A"   71 A"  163 A'  164 A'  165 A'  166 A'                 
151.610 151.670 215.707 289.730 289.774 289.8871020.7091901.771
167 A'  168 A'  169 A'   72 A"  170 A'  171 A'  172 A'  173 A'                 
*******
174 A'                                                                         
 --------------------------------------------------------------

          Ground-State Mulliken Net Atomic Charges

     Atom                 Charge (a.u.)
  ----------------------------------------
      1 Cl                    0.430742
      2 Br                   -0.146026
      3 I                     0.163751
      4 I                     0.144472
      5 C                    -0.351182
      6 C                    -0.241758
  ----------------------------------------
  Sum of atomic charges =     0.000000

 -----------------------------------------------------------------
                    Cartesian Multipole Moments
 -----------------------------------------------------------------
    Charge (ESU x 10^10)
                 0.0000
    Dipole Moment (Debye)
         X       0.0124      Y      -0.8382      Z      -0.0000
       Tot       0.8383
    Quadrupole Moments (Debye-Ang)
        XX     -96.2186     XY      -1.0883     YY     -93.5578
        XZ       0.0000     YZ       0.0000     ZZ    -100.6598
    Octopole Moments (Debye-Ang^2)
       XXX     -35.9646    XXY       2.4587    XYY     -16.4340
       YYY      29.9149    XXZ       0.0000    XYZ       0.0000
       YYZ       0.0000    XZZ     -13.3506    YZZ      12.1168
       ZZZ       0.0000
    Hexadecapole Moments (Debye-Ang^3)
      XXXX   -1836.9954   XXXY      24.5620   XXYY    -477.8682
      XYYY      60.1342   YYYY   -1350.6843   XXXZ      -0.0000
      XXYZ       0.0000   XYYZ      -0.0000   YYYZ       0.0000
      XXZZ    -342.0176   XYZZ      19.7658   YYZZ    -267.5748
      XZZZ      -0.0000   YZZZ       0.0000   ZZZZ    -133.1632
 -----------------------------------------------------------------
 Calculating analytic gradient of the SCF energy
 Gradient of SCF Energy
            1           2           3           4           5           6
    1   0.0002314  -0.0011022   0.0006757   0.0003344  -0.0004051   0.0002659
    2   0.0010588   0.0002511   0.0004271  -0.0003738  -0.0004538  -0.0009095
    3  -0.0000000  -0.0000000   0.0000000  -0.0000000   0.0000000   0.0000000
 Max gradient component =       1.102E-03
 RMS gradient           =       5.061E-04
 Gradient time:  CPU 24.75 s  wall 6.30 s
 Geometry Optimization Parameters
   NAtoms,    NIC,     NZ,  NCons,   NDum,   NFix, NCnnct, MaxDiis
        6      37       0       0       0       0       0       0

 Cartesian Hessian Update
 Hessian Updated using BFGS Update


** GEOMETRY OPTIMIZATION IN DELOCALIZED INTERNAL COORDINATES **
   Searching for a Minimum

   Optimization Cycle:  22

                       Coordinates (Angstroms)
     ATOM                X               Y               Z
      1  Cl        1.6156647727    2.0469880305    0.0000000000
      2  Br       -1.6515071077    1.8349351361    0.0000000000
      3  I         2.2295163386   -1.1369149768    0.0000000000
      4  I        -1.4893711638   -1.5371020897    0.0000000000
      5  C         0.8572548785    0.4778850510    0.0000000000
      6  C        -0.4766418920    0.3315684243    0.0000000000
   Point Group: cs    Number of degrees of freedom:     9


   Energy is -16949.588762030

 Hessian Updated using BFGS Update

  9 Hessian modes will be used to form the next step
  Hessian Eigenvalues:
     0.045556    0.118187    0.250891    0.303316    0.325795    0.494603
     0.724017    0.919993    1.033948

 Minimum Search - Taking Simple RFO Step
 Searching for Lamda that Minimizes Along All modes
 Value Taken    Lamda =  -0.00000629
 Step Taken.  Stepsize is  0.004724

                             Maximum     Tolerance    Cnvgd?
         Gradient           0.001298      0.000300      NO
         Displacement       0.003568      0.001200      NO
         Energy change     -0.000012      0.000001      NO


 New Cartesian Coordinates Obtained by Inverse Iteration

 Displacement from previous Coordinates is:  0.005538
 ----------------------------------------------------------------
             Standard Nuclear Orientation (Angstroms)
    I     Atom           X                Y                Z
 ----------------------------------------------------------------
    1      Cl      1.6142798548     2.0468477935     0.0000000000
    2      Br     -1.6499146083     1.8349624336     0.0000000000
    3      I       2.2283531210    -1.1374180344     0.0000000000
    4      I      -1.4884844514    -1.5378472707     0.0000000000
    5      C       0.8569475226     0.4786023426     0.0000000000
    6      C      -0.4762656123     0.3322123108     0.0000000000
 ----------------------------------------------------------------
 Molecular Point Group                 Cs    NOp =  2
 Largest Abelian Subgroup              Cs    NOp =  2
 Nuclear Repulsion Energy =  1663.1075045384 hartrees
 There are       85 alpha and       85 beta electrons
 Applying Cartesian multipole field
    Component          Value
    ---------          -----
     (2,0,0)        1.00000E-11
     (0,2,0)        2.00000E-11
     (0,0,2)       -3.00000E-11
 Nucleus-field energy     =     0.0000000463 hartrees
 Requested basis set is 6-311++G(d,p)
 There are 92 shells and 246 basis functions
 A cutoff of  1.0D-11 yielded   2945 shell pairs
 There are     22967 function pairs (     25983 Cartesian)
 Smallest overlap matrix eigenvalue = 2.73E-05
 Guess MOs from SCF MO coefficient file

 -----------------------------------------------------------------------
  General SCF calculation program by
  Eric Jon Sundstrom, Paul Horn, Yuezhi Mao, Dmitri Zuev, Alec White,
  David Stuck, Shaama M.S., Shane Yost, Joonho Lee, David Small,
  Daniel Levine, Susi Lehtola, Hugh Burton, Evgeny Epifanovsky
 -----------------------------------------------------------------------
 Exchange:     0.2000 Hartree-Fock + 0.0800 Slater + 0.7200 B88
 Correlation:  0.1900 VWN1RPA + 0.8100 LYP
 Using SG-1 standard quadrature grid
 using 4 threads for integral computing
 -------------------------------------------------------
 OpenMP Integral computing Module                
 Release: version 2.0, May 2017, Q-Chem Inc. Pleasanton 
 -------------------------------------------------------
 -------------------------------------------------------
 OpenMP BLAS3 based DFT computing Module                
 Release: version 1.0, May 2013, Q-Chem Inc. Pittsburgh 
 -------------------------------------------------------
 A restricted SCF calculation will be
 performed using DIIS
 SCF converges when DIIS error is below 1.0e-08
 ---------------------------------------
  Cycle       Energy         DIIS error
 ---------------------------------------
    1  -16949.5887645069      1.32e-05  
    2  -16949.5887658536      5.76e-06  
    3  -16949.5887656522      7.62e-06  
    4  -16949.5887661003      1.43e-06  
    5  -16949.5887661186      2.79e-07  
    6  -16949.5887661192      1.22e-07  
    7  -16949.5887661191      6.09e-08  
    8  -16949.5887661191      1.59e-08  
    9  -16949.5887661193      1.81e-09  Convergence criterion met
 ---------------------------------------
 SCF time:   CPU 61.01s  wall 16.00s 
 SCF   energy in the final basis set =   -16949.5887661193
 Total energy in the final basis set =   -16949.5887661193

 --------------------------------------------------------------
             Orbital Energies (a.u.) and Symmetries
 --------------------------------------------------------------

 Alpha MOs, Restricted
 -- Occupied --                  
*******-1165.89 -482.86 -176.33 -176.33 -165.73 -165.73 -165.73
  1 A'    2 A'    3 A'    4 A'    5 A'    6 A'    7 A'    1 A"                 
-165.73 -165.73 -165.73 -101.59  -62.51  -56.33  -56.33  -56.33
  8 A'    2 A"    9 A'   10 A'   11 A'   12 A'    3 A"   13 A'                 
-35.823 -35.822 -31.316 -31.316 -31.310 -31.309 -31.309 -31.309
 14 A'   15 A'   16 A'   17 A'    4 A"    5 A"   18 A'   19 A'                 
-22.967 -22.966 -22.965 -22.965 -22.965 -22.965 -22.960 -22.960
 20 A'   21 A'    6 A"   22 A'    7 A"   23 A'   24 A'    8 A"                 
-22.960 -22.960 -10.303 -10.296  -9.501  -8.721  -7.267  -7.256
 25 A'    9 A"   26 A'   27 A'   28 A'   29 A'   30 A'   10 A"                 
 -7.255  -6.553  -6.539  -6.538  -6.372  -6.372  -4.785  -4.785
 31 A'   32 A'   11 A"   33 A'   34 A'   35 A'   36 A'   37 A'                 
 -4.769  -4.769  -4.769  -4.769  -2.664  -2.660  -2.659  -2.648
 12 A"   13 A"   38 A'   39 A'   40 A'   14 A"   41 A'   15 A"                 
 -2.648  -2.051  -2.051  -2.046  -2.046  -2.046  -2.045  -2.032
 42 A'   43 A'   44 A'   16 A"   17 A"   45 A'   46 A'   18 A"                 
 -2.032  -2.032  -2.031  -0.920  -0.845  -0.771  -0.689  -0.666
 47 A'   48 A'   19 A"   49 A'   50 A'   51 A'   52 A'   53 A'                 
 -0.535  -0.487  -0.459  -0.424  -0.385  -0.353  -0.349  -0.319
 54 A'   55 A'   56 A'   20 A"   57 A'   21 A"   58 A'   59 A'                 
 -0.312  -0.303  -0.291  -0.267  -0.258
 22 A"   60 A'   23 A"   61 A'   24 A"                                         
 -- Virtual --                   
 -0.090  -0.079  -0.054  -0.045   0.005   0.030   0.046   0.054
 62 A'   63 A'   25 A"   64 A'   65 A'   66 A'   67 A'   26 A"                 
  0.057   0.073   0.082   0.085   0.097   0.101   0.114   0.116
 68 A'   69 A'   27 A"   70 A'   28 A"   71 A'   72 A'   73 A'                 
  0.136   0.136   0.155   0.165   0.172   0.204   0.212   0.217
 74 A'   29 A"   75 A'   76 A'   77 A'   78 A'   79 A'   30 A"                 
  0.225   0.247   0.249   0.312   0.330   0.370   0.379   0.379
 80 A'   31 A"   81 A'   82 A'   83 A'   32 A"   33 A"   84 A'                 
  0.393   0.401   0.407   0.415   0.426   0.433   0.434   0.458
 85 A'   34 A"   86 A'   35 A"   87 A'   88 A'   36 A"   89 A'                 
  0.459   0.483   0.490   0.500   0.502   0.543   0.567   0.572
 37 A"   90 A'   91 A'   38 A"   92 A'   39 A"   93 A'   40 A"                 
  0.599   0.621   0.631   0.680   0.689   0.703   0.730   0.773
 94 A'   95 A'   96 A'   41 A"   97 A'   98 A'   99 A'  100 A'                 
  0.808   0.834   0.865   0.871   0.877   0.923   0.986   0.999
101 A'   42 A"  102 A'   43 A"  103 A'  104 A'  105 A'  106 A'                 
  1.120   1.147   1.175   1.260   1.315   1.321   1.324   1.354
107 A'   44 A"  108 A'   45 A"  109 A'   46 A"   47 A"  110 A'                 
  1.397   1.492   1.506   1.558   1.620   1.688   1.845   1.882
111 A'  112 A'  113 A'   48 A"  114 A'  115 A'  116 A'   49 A"                 
  1.993   2.028   2.091   2.149   2.204   2.242   2.330   2.485
 50 A"  117 A'  118 A'  119 A'  120 A'   51 A"  121 A'  122 A'                 
  2.613   2.754   2.820   3.004   3.109   3.356   3.938   3.944
 52 A"  123 A'   53 A"  124 A'  125 A'  126 A'   54 A"  127 A'                 
  3.954   3.976   3.985   4.003   4.008   4.009   4.059   4.074
 55 A"   56 A"   57 A"  128 A'  129 A'   58 A"  130 A'   59 A"                 
  4.096   4.160   4.227   4.277   4.351   4.380   4.447   5.978
131 A'  132 A'  133 A'  134 A'  135 A'  136 A'  137 A'   60 A"                 
  6.008   6.010   6.030   6.065   6.127   6.648   7.535   7.580
 61 A"  138 A'  139 A'  140 A'  141 A'  142 A'   62 A"  143 A'                 
  7.661   9.722  23.210  24.035  25.794  25.960  26.368  27.808
144 A'  145 A'  146 A'  147 A'   63 A"  148 A'  149 A'  150 A'                 
 27.878  28.320  28.344  28.350  28.354  28.384  28.400  28.516
151 A'   64 A"   65 A"  152 A'  153 A'  154 A'  155 A'   66 A"                 
 28.520  28.521  28.533  28.543  28.550  28.572  28.602  28.656
156 A'   67 A"   68 A"  157 A'   69 A"  158 A'  159 A'  160 A'                 
 28.710  47.914 127.865 127.883 127.891 127.902 127.915 127.949
161 A'  162 A'   70 A"   71 A"  163 A'  164 A'  165 A'  166 A'                 
151.610 151.670 215.708 289.730 289.774 289.8871020.7091901.771
167 A'  168 A'  169 A'   72 A"  170 A'  171 A'  172 A'  173 A'                 
*******
174 A'                                                                         

 Beta MOs, Restricted
 -- Occupied --                  
*******-1165.89 -482.86 -176.33 -176.33 -165.73 -165.73 -165.73
  1 A'    2 A'    3 A'    4 A'    5 A'    6 A'    7 A'    1 A"                 
-165.73 -165.73 -165.73 -101.59  -62.51  -56.33  -56.33  -56.33
  8 A'    2 A"    9 A'   10 A'   11 A'   12 A'    3 A"   13 A'                 
-35.823 -35.822 -31.316 -31.316 -31.310 -31.309 -31.309 -31.309
 14 A'   15 A'   16 A'   17 A'    4 A"    5 A"   18 A'   19 A'                 
-22.967 -22.966 -22.965 -22.965 -22.965 -22.965 -22.960 -22.960
 20 A'   21 A'    6 A"   22 A'    7 A"   23 A'   24 A'    8 A"                 
-22.960 -22.960 -10.303 -10.296  -9.501  -8.721  -7.267  -7.256
 25 A'    9 A"   26 A'   27 A'   28 A'   29 A'   30 A'   10 A"                 
 -7.255  -6.553  -6.539  -6.538  -6.372  -6.372  -4.785  -4.785
 31 A'   32 A'   11 A"   33 A'   34 A'   35 A'   36 A'   37 A'                 
 -4.769  -4.769  -4.769  -4.769  -2.664  -2.660  -2.659  -2.648
 12 A"   13 A"   38 A'   39 A'   40 A'   14 A"   41 A'   15 A"                 
 -2.648  -2.051  -2.051  -2.046  -2.046  -2.046  -2.045  -2.032
 42 A'   43 A'   44 A'   16 A"   17 A"   45 A'   46 A'   18 A"                 
 -2.032  -2.032  -2.031  -0.920  -0.845  -0.771  -0.689  -0.666
 47 A'   48 A'   19 A"   49 A'   50 A'   51 A'   52 A'   53 A'                 
 -0.535  -0.487  -0.459  -0.424  -0.385  -0.353  -0.349  -0.319
 54 A'   55 A'   56 A'   20 A"   57 A'   21 A"   58 A'   59 A'                 
 -0.312  -0.303  -0.291  -0.267  -0.258
 22 A"   60 A'   23 A"   61 A'   24 A"                                         
 -- Virtual --                   
 -0.090  -0.079  -0.054  -0.045   0.005   0.030   0.046   0.054
 62 A'   63 A'   25 A"   64 A'   65 A'   66 A'   67 A'   26 A"                 
  0.057   0.073   0.082   0.085   0.097   0.101   0.114   0.116
 68 A'   69 A'   27 A"   70 A'   28 A"   71 A'   72 A'   73 A'                 
  0.136   0.136   0.155   0.165   0.172   0.204   0.212   0.217
 74 A'   29 A"   75 A'   76 A'   77 A'   78 A'   79 A'   30 A"                 
  0.225   0.247   0.249   0.312   0.330   0.370   0.379   0.379
 80 A'   31 A"   81 A'   82 A'   83 A'   32 A"   33 A"   84 A'                 
  0.393   0.401   0.407   0.415   0.426   0.433   0.434   0.458
 85 A'   34 A"   86 A'   35 A"   87 A'   88 A'   36 A"   89 A'                 
  0.459   0.483   0.490   0.500   0.502   0.543   0.567   0.572
 37 A"   90 A'   91 A'   38 A"   92 A'   39 A"   93 A'   40 A"                 
  0.599   0.621   0.631   0.680   0.689   0.703   0.730   0.773
 94 A'   95 A'   96 A'   41 A"   97 A'   98 A'   99 A'  100 A'                 
  0.808   0.834   0.865   0.871   0.877   0.923   0.986   0.999
101 A'   42 A"  102 A'   43 A"  103 A'  104 A'  105 A'  106 A'                 
  1.120   1.147   1.175   1.260   1.315   1.321   1.324   1.354
107 A'   44 A"  108 A'   45 A"  109 A'   46 A"   47 A"  110 A'                 
  1.397   1.492   1.506   1.558   1.620   1.688   1.845   1.882
111 A'  112 A'  113 A'   48 A"  114 A'  115 A'  116 A'   49 A"                 
  1.993   2.028   2.091   2.149   2.204   2.242   2.330   2.485
 50 A"  117 A'  118 A'  119 A'  120 A'   51 A"  121 A'  122 A'                 
  2.613   2.754   2.820   3.004   3.109   3.356   3.938   3.944
 52 A"  123 A'   53 A"  124 A'  125 A'  126 A'   54 A"  127 A'                 
  3.954   3.976   3.985   4.003   4.008   4.009   4.059   4.074
 55 A"   56 A"   57 A"  128 A'  129 A'   58 A"  130 A'   59 A"                 
  4.096   4.160   4.227   4.277   4.351   4.380   4.447   5.978
131 A'  132 A'  133 A'  134 A'  135 A'  136 A'  137 A'   60 A"                 
  6.008   6.010   6.030   6.065   6.127   6.648   7.535   7.580
 61 A"  138 A'  139 A'  140 A'  141 A'  142 A'   62 A"  143 A'                 
  7.661   9.722  23.210  24.035  25.794  25.960  26.368  27.808
144 A'  145 A'  146 A'  147 A'   63 A"  148 A'  149 A'  150 A'                 
 27.878  28.320  28.344  28.350  28.354  28.384  28.400  28.516
151 A'   64 A"   65 A"  152 A'  153 A'  154 A'  155 A'   66 A"                 
 28.520  28.521  28.533  28.543  28.550  28.572  28.602  28.656
156 A'   67 A"   68 A"  157 A'   69 A"  158 A'  159 A'  160 A'                 
 28.710  47.914 127.865 127.883 127.891 127.902 127.915 127.949
161 A'  162 A'   70 A"   71 A"  163 A'  164 A'  165 A'  166 A'                 
151.610 151.670 215.708 289.730 289.774 289.8871020.7091901.771
167 A'  168 A'  169 A'   72 A"  170 A'  171 A'  172 A'  173 A'                 
*******
174 A'                                                                         
 --------------------------------------------------------------

          Ground-State Mulliken Net Atomic Charges

     Atom                 Charge (a.u.)
  ----------------------------------------
      1 Cl                    0.431273
      2 Br                   -0.145803
      3 I                     0.163359
      4 I                     0.144029
      5 C                    -0.352695
      6 C                    -0.240164
  ----------------------------------------
  Sum of atomic charges =     0.000000

 -----------------------------------------------------------------
                    Cartesian Multipole Moments
 -----------------------------------------------------------------
    Charge (ESU x 10^10)
                 0.0000
    Dipole Moment (Debye)
         X       0.0128      Y      -0.8296      Z      -0.0000
       Tot       0.8297
    Quadrupole Moments (Debye-Ang)
        XX     -96.2394     XY      -1.0860     YY     -93.5391
        XZ       0.0000     YZ       0.0000     ZZ    -100.6571
    Octopole Moments (Debye-Ang^2)
       XXX     -36.0009    XXY       2.5268    XYY     -16.4243
       YYY      30.0353    XXZ      -0.0000    XYZ       0.0000
       YYZ      -0.0000    XZZ     -13.3539    YZZ      12.1615
       ZZZ       0.0000
    Hexadecapole Moments (Debye-Ang^3)
      XXXX   -1835.1132   XXXY      24.5944   XXYY    -477.6617
      XYYY      60.0796   YYYY   -1351.0115   XXXZ       0.0000
      XXYZ       0.0000   XYYZ       0.0000   YYYZ       0.0000
      XXZZ    -341.6455   XYZZ      19.7529   YYZZ    -267.6615
      XZZZ       0.0000   YZZZ       0.0000   ZZZZ    -133.1621
 -----------------------------------------------------------------
 Calculating analytic gradient of the SCF energy
 Gradient of SCF Energy
            1           2           3           4           5           6
    1  -0.0001247  -0.0007211   0.0005865   0.0003385  -0.0008753   0.0007962
    2   0.0006841   0.0000002   0.0003981  -0.0005718  -0.0001065  -0.0004041
    3   0.0000000   0.0000000  -0.0000000  -0.0000000   0.0000000  -0.0000000
 Max gradient component =       8.753E-04
 RMS gradient           =       4.424E-04
 Gradient time:  CPU 24.74 s  wall 6.30 s
 Geometry Optimization Parameters
   NAtoms,    NIC,     NZ,  NCons,   NDum,   NFix, NCnnct, MaxDiis
        6      37       0       0       0       0       0       0

 Cartesian Hessian Update
 Hessian Updated using BFGS Update


** GEOMETRY OPTIMIZATION IN DELOCALIZED INTERNAL COORDINATES **
   Searching for a Minimum

   Optimization Cycle:  23

                       Coordinates (Angstroms)
     ATOM                X               Y               Z
      1  Cl        1.6142798548    2.0468477935    0.0000000000
      2  Br       -1.6499146083    1.8349624336    0.0000000000
      3  I         2.2283531210   -1.1374180344    0.0000000000
      4  I        -1.4884844514   -1.5378472707    0.0000000000
      5  C         0.8569475226    0.4786023426    0.0000000000
      6  C        -0.4762656123    0.3322123108    0.0000000000
   Point Group: cs    Number of degrees of freedom:     9


   Energy is -16949.588766119

 Hessian Updated using BFGS Update

  9 Hessian modes will be used to form the next step
  Hessian Eigenvalues:
     0.048221    0.124916    0.233215    0.252448    0.320846    0.354080
     0.831364    0.920305    1.033823

 Minimum Search - Taking Simple RFO Step
 Searching for Lamda that Minimizes Along All modes
 Value Taken    Lamda =  -0.00000261
 Step Taken.  Stepsize is  0.003279

                             Maximum     Tolerance    Cnvgd?
         Gradient           0.000752      0.000300      NO
         Displacement       0.002453      0.001200      NO
         Energy change     -0.000004      0.000001      NO


 New Cartesian Coordinates Obtained by Inverse Iteration

 Displacement from previous Coordinates is:  0.004097
 ----------------------------------------------------------------
             Standard Nuclear Orientation (Angstroms)
    I     Atom           X                Y                Z
 ----------------------------------------------------------------
    1      Cl      1.6138217018     2.0466148677     0.0000000000
    2      Br     -1.6493735572     1.8345369356     0.0000000000
    3      I       2.2269218524    -1.1376683428     0.0000000000
    4      I      -1.4872783545    -1.5378044431     0.0000000000
    5      C       0.8570874129     0.4790552611     0.0000000000
    6      C      -0.4762632289     0.3326252968     0.0000000000
 ----------------------------------------------------------------
 Molecular Point Group                 Cs    NOp =  2
 Largest Abelian Subgroup              Cs    NOp =  2
 Nuclear Repulsion Energy =  1663.6744577490 hartrees
 There are       85 alpha and       85 beta electrons
 Applying Cartesian multipole field
    Component          Value
    ---------          -----
     (2,0,0)        1.00000E-11
     (0,2,0)        2.00000E-11
     (0,0,2)       -3.00000E-11
 Nucleus-field energy     =     0.0000000463 hartrees
 Requested basis set is 6-311++G(d,p)
 There are 92 shells and 246 basis functions
 A cutoff of  1.0D-11 yielded   2945 shell pairs
 There are     22967 function pairs (     25983 Cartesian)
 Smallest overlap matrix eigenvalue = 2.73E-05
 Guess MOs from SCF MO coefficient file

 -----------------------------------------------------------------------
  General SCF calculation program by
  Eric Jon Sundstrom, Paul Horn, Yuezhi Mao, Dmitri Zuev, Alec White,
  David Stuck, Shaama M.S., Shane Yost, Joonho Lee, David Small,
  Daniel Levine, Susi Lehtola, Hugh Burton, Evgeny Epifanovsky
 -----------------------------------------------------------------------
 Exchange:     0.2000 Hartree-Fock + 0.0800 Slater + 0.7200 B88
 Correlation:  0.1900 VWN1RPA + 0.8100 LYP
 Using SG-1 standard quadrature grid
 using 4 threads for integral computing
 -------------------------------------------------------
 OpenMP Integral computing Module                
 Release: version 2.0, May 2017, Q-Chem Inc. Pleasanton 
 -------------------------------------------------------
 -------------------------------------------------------
 OpenMP BLAS3 based DFT computing Module                
 Release: version 1.0, May 2013, Q-Chem Inc. Pittsburgh 
 -------------------------------------------------------
 A restricted SCF calculation will be
 performed using DIIS
 SCF converges when DIIS error is below 1.0e-08
 ---------------------------------------
  Cycle       Energy         DIIS error
 ---------------------------------------
    1  -16949.5887669996      8.40e-06  
    2  -16949.5887675962      4.64e-06  
    3  -16949.5887674665      6.13e-06  
    4  -16949.5887677720      6.15e-07  
    5  -16949.5887677758      2.28e-07  
    6  -16949.5887677759      1.05e-07  
    7  -16949.5887677762      4.39e-08  
    8  -16949.5887677760      8.14e-09  Convergence criterion met
 ---------------------------------------
 SCF time:   CPU 54.30s  wall 15.00s 
 SCF   energy in the final basis set =   -16949.5887677760
 Total energy in the final basis set =   -16949.5887677760

 --------------------------------------------------------------
             Orbital Energies (a.u.) and Symmetries
 --------------------------------------------------------------

 Alpha MOs, Restricted
 -- Occupied --                  
*******-1165.89 -482.86 -176.33 -176.33 -165.73 -165.73 -165.73
  1 A'    2 A'    3 A'    4 A'    5 A'    6 A'    7 A'    1 A"                 
-165.73 -165.73 -165.73 -101.59  -62.51  -56.33  -56.33  -56.33
  8 A'    2 A"    9 A'   10 A'   11 A'   12 A'    3 A"   13 A'                 
-35.823 -35.822 -31.316 -31.316 -31.310 -31.309 -31.309 -31.309
 14 A'   15 A'   16 A'   17 A'    4 A"   18 A'    5 A"   19 A'                 
-22.967 -22.966 -22.965 -22.965 -22.965 -22.965 -22.960 -22.960
 20 A'   21 A'    6 A"   22 A'    7 A"   23 A'   24 A'    8 A"                 
-22.960 -22.960 -10.303 -10.296  -9.501  -8.721  -7.267  -7.256
 25 A'    9 A"   26 A'   27 A'   28 A'   29 A'   30 A'   10 A"                 
 -7.255  -6.553  -6.539  -6.538  -6.372  -6.372  -4.785  -4.785
 31 A'   32 A'   11 A"   33 A'   34 A'   35 A'   36 A'   37 A'                 
 -4.769  -4.769  -4.769  -4.769  -2.664  -2.660  -2.659  -2.648
 12 A"   13 A"   38 A'   39 A'   40 A'   14 A"   41 A'   15 A"                 
 -2.648  -2.051  -2.051  -2.046  -2.046  -2.046  -2.045  -2.032
 42 A'   43 A'   44 A'   16 A"   17 A"   45 A'   46 A'   18 A"                 
 -2.032  -2.032  -2.031  -0.920  -0.846  -0.771  -0.689  -0.666
 47 A'   48 A'   19 A"   49 A'   50 A'   51 A'   52 A'   53 A'                 
 -0.535  -0.487  -0.459  -0.424  -0.385  -0.353  -0.349  -0.319
 54 A'   55 A'   56 A'   20 A"   57 A'   21 A"   58 A'   59 A'                 
 -0.312  -0.303  -0.291  -0.266  -0.258
 22 A"   60 A'   23 A"   61 A'   24 A"                                         
 -- Virtual --                   
 -0.089  -0.079  -0.054  -0.045   0.005   0.030   0.046   0.054
 62 A'   63 A'   25 A"   64 A'   65 A'   66 A'   67 A'   26 A"                 
  0.057   0.073   0.082   0.085   0.097   0.101   0.114   0.116
 68 A'   69 A'   27 A"   70 A'   28 A"   71 A'   72 A'   73 A'                 
  0.136   0.136   0.155   0.165   0.172   0.204   0.212   0.217
 74 A'   29 A"   75 A'   76 A'   77 A'   78 A'   79 A'   30 A"                 
  0.225   0.247   0.249   0.311   0.330   0.370   0.379   0.379
 80 A'   31 A"   81 A'   82 A'   83 A'   32 A"   33 A"   84 A'                 
  0.393   0.401   0.407   0.415   0.426   0.433   0.434   0.458
 85 A'   34 A"   86 A'   35 A"   87 A'   88 A'   36 A"   89 A'                 
  0.459   0.483   0.490   0.500   0.502   0.543   0.567   0.572
 37 A"   90 A'   91 A'   38 A"   92 A'   39 A"   93 A'   40 A"                 
  0.599   0.621   0.631   0.680   0.689   0.703   0.730   0.773
 94 A'   95 A'   96 A'   41 A"   97 A'   98 A'   99 A'  100 A'                 
  0.808   0.834   0.865   0.871   0.878   0.923   0.986   0.999
101 A'   42 A"  102 A'   43 A"  103 A'  104 A'  105 A'  106 A'                 
  1.119   1.147   1.175   1.260   1.315   1.321   1.324   1.353
107 A'   44 A"  108 A'   45 A"  109 A'   46 A"   47 A"  110 A'                 
  1.397   1.492   1.506   1.558   1.621   1.688   1.846   1.882
111 A'  112 A'  113 A'   48 A"  114 A'  115 A'  116 A'   49 A"                 
  1.993   2.028   2.091   2.149   2.204   2.242   2.330   2.486
 50 A"  117 A'  118 A'  119 A'  120 A'   51 A"  121 A'  122 A'                 
  2.613   2.754   2.820   3.004   3.109   3.356   3.938   3.943
 52 A"  123 A'   53 A"  124 A'  125 A'  126 A'   54 A"  127 A'                 
  3.954   3.976   3.985   4.003   4.008   4.009   4.059   4.074
 55 A"   56 A"   57 A"  128 A'  129 A'   58 A"  130 A'   59 A"                 
  4.096   4.160   4.227   4.277   4.351   4.380   4.447   5.978
131 A'  132 A'  133 A'  134 A'  135 A'  136 A'  137 A'   60 A"                 
  6.008   6.009   6.030   6.065   6.127   6.648   7.535   7.580
 61 A"  138 A'  139 A'  140 A'  141 A'  142 A'   62 A"  143 A'                 
  7.661   9.722  23.210  24.035  25.794  25.960  26.369  27.808
144 A'  145 A'  146 A'  147 A'   63 A"  148 A'  149 A'  150 A'                 
 27.878  28.320  28.344  28.350  28.354  28.384  28.401  28.516
151 A'   64 A"   65 A"  152 A'  153 A'  154 A'  155 A'   66 A"                 
 28.520  28.521  28.533  28.543  28.550  28.572  28.602  28.656
156 A'   67 A"   68 A"  157 A'   69 A"  158 A'  159 A'  160 A'                 
 28.710  47.914 127.866 127.883 127.891 127.903 127.916 127.950
161 A'  162 A'   70 A"   71 A"  163 A'  164 A'  165 A'  166 A'                 
151.610 151.670 215.708 289.730 289.774 289.8871020.7091901.771
167 A'  168 A'  169 A'   72 A"  170 A'  171 A'  172 A'  173 A'                 
*******
174 A'                                                                         

 Beta MOs, Restricted
 -- Occupied --                  
*******-1165.89 -482.86 -176.33 -176.33 -165.73 -165.73 -165.73
  1 A'    2 A'    3 A'    4 A'    5 A'    6 A'    7 A'    1 A"                 
-165.73 -165.73 -165.73 -101.59  -62.51  -56.33  -56.33  -56.33
  8 A'    2 A"    9 A'   10 A'   11 A'   12 A'    3 A"   13 A'                 
-35.823 -35.822 -31.316 -31.316 -31.310 -31.309 -31.309 -31.309
 14 A'   15 A'   16 A'   17 A'    4 A"   18 A'    5 A"   19 A'                 
-22.967 -22.966 -22.965 -22.965 -22.965 -22.965 -22.960 -22.960
 20 A'   21 A'    6 A"   22 A'    7 A"   23 A'   24 A'    8 A"                 
-22.960 -22.960 -10.303 -10.296  -9.501  -8.721  -7.267  -7.256
 25 A'    9 A"   26 A'   27 A'   28 A'   29 A'   30 A'   10 A"                 
 -7.255  -6.553  -6.539  -6.538  -6.372  -6.372  -4.785  -4.785
 31 A'   32 A'   11 A"   33 A'   34 A'   35 A'   36 A'   37 A'                 
 -4.769  -4.769  -4.769  -4.769  -2.664  -2.660  -2.659  -2.648
 12 A"   13 A"   38 A'   39 A'   40 A'   14 A"   41 A'   15 A"                 
 -2.648  -2.051  -2.051  -2.046  -2.046  -2.046  -2.045  -2.032
 42 A'   43 A'   44 A'   16 A"   17 A"   45 A'   46 A'   18 A"                 
 -2.032  -2.032  -2.031  -0.920  -0.846  -0.771  -0.689  -0.666
 47 A'   48 A'   19 A"   49 A'   50 A'   51 A'   52 A'   53 A'                 
 -0.535  -0.487  -0.459  -0.424  -0.385  -0.353  -0.349  -0.319
 54 A'   55 A'   56 A'   20 A"   57 A'   21 A"   58 A'   59 A'                 
 -0.312  -0.303  -0.291  -0.266  -0.258
 22 A"   60 A'   23 A"   61 A'   24 A"                                         
 -- Virtual --                   
 -0.089  -0.079  -0.054  -0.045   0.005   0.030   0.046   0.054
 62 A'   63 A'   25 A"   64 A'   65 A'   66 A'   67 A'   26 A"                 
  0.057   0.073   0.082   0.085   0.097   0.101   0.114   0.116
 68 A'   69 A'   27 A"   70 A'   28 A"   71 A'   72 A'   73 A'                 
  0.136   0.136   0.155   0.165   0.172   0.204   0.212   0.217
 74 A'   29 A"   75 A'   76 A'   77 A'   78 A'   79 A'   30 A"                 
  0.225   0.247   0.249   0.311   0.330   0.370   0.379   0.379
 80 A'   31 A"   81 A'   82 A'   83 A'   32 A"   33 A"   84 A'                 
  0.393   0.401   0.407   0.415   0.426   0.433   0.434   0.458
 85 A'   34 A"   86 A'   35 A"   87 A'   88 A'   36 A"   89 A'                 
  0.459   0.483   0.490   0.500   0.502   0.543   0.567   0.572
 37 A"   90 A'   91 A'   38 A"   92 A'   39 A"   93 A'   40 A"                 
  0.599   0.621   0.631   0.680   0.689   0.703   0.730   0.773
 94 A'   95 A'   96 A'   41 A"   97 A'   98 A'   99 A'  100 A'                 
  0.808   0.834   0.865   0.871   0.878   0.923   0.986   0.999
[truncated: 71,086 more chars]
