# Supplementary material for: Geometric and energetic data from ab initio calculations of haloethene, haloimine, halomethylenephosphine, haloiminophosphine, halodiazene, halodiphosphene and halocyclopropane
Source: Data Brief. 2019 Nov 2;27:104738. doi: 10.1016/j.dib.2019.104738 (PMC6861602; doi:10.1016/j.dib.2019.104738)
Supplement: Multimedia component 2 [file mmc2.zip › CC/B3LYP/ClICCClI.out]

Q-Chem Developer Version!
                  Welcome to Q-Chem
     A Quantum Leap Into The Future Of Chemistry


 Q-Chem 5.1, Q-Chem, Inc., Pleasanton, CA (2018)

 Yihan Shao,  Zhengting Gan,  E. Epifanovsky,  A. T. B. Gilbert,  M. Wormit,  
 J. Kussmann,  A. W. Lange,  A. Behn,  Jia Deng,  Xintian Feng,  D. Ghosh,  
 M. Goldey,  P. R. Horn,  L. D. Jacobson,  I. Kaliman,  T. Kus,  A. Landau,  
 Jie Liu,  E. I. Proynov,  R. M. Richard,  R. P. Steele,  E. J. Sundstrom,  
 H. L. Woodcock III,  P. M. Zimmerman,  D. Zuev,  B. Albrecht,  E. Alguire,  
 S. A. Baeppler,  D. Barton,  Z. Benda,  Y. A. Bernard,  E. J. Berquist,  
 K. B. Bravaya,  H. Burton,  D. Casanova,  Chun-Min Chang,  Yunqing Chen,  
 A. Chien,  K. D. Closser,  M. P. Coons,  S. Coriani,  S. Dasgupta,  
 A. L. Dempwolff,  M. Diedenhofen,  Hainam Do,  R. G. Edgar,  Po-Tung Fang,  
 S. Faraji,  S. Fatehi,  Qingguo Feng,  K. D. Fenk,  J. Fosso-Tande,  
 Qinghui Ge,  A. Ghysels,  G. Gidofalvi,  J. Gomes,  J. Gonthier,  A. Gunina,  
 D. Hait,  M. W. D. Hanson-Heine,  P. H. P. Harbach,  A. W. Hauser,  
 J. E. Herr,  E. G. Hohenstein,  Z. C. Holden,  Kerwin Hui,  B. C. Huynh,  
 T.-C. Jagau,  Hyunjun Ji,  B. Kaduk,  K. Khistyaev,  Jaehoon Kim,  
 P. Klunzinger,  K. Koh,  D. Kosenkov,  L. Koulias,  T. Kowalczyk,  
 C. M. Krauter,  A. Kunitsa,  Ka Un Lao,  A. Laurent,  K. V. Lawler,  
 Joonho Lee,  D. Lefrancois,  S. Lehtola,  D. S. Levine,  Yi-Pei Li,  
 You-Sheng Lin,  Fenglai Liu,  E. Livshits,  A. Luenser,  P. Manohar,  
 E. Mansoor,  S. F. Manzer,  Shan-Ping Mao,  Yuezhi Mao,  N. Mardirossian,  
 A. V. Marenich,  T. Markovich,  L. A. Martinez-Martinez,  S. A. Maurer,  
 N. J. Mayhall,  S. C. McKenzie,  J.-M. Mewes,  A. F. Morrison,  
 J. W. Mullinax,  K. Nanda,  T. S. Nguyen-Beck,  R. Olivares-Amaya,  
 J. A. Parkhill,  T. M. Perrine,  F. Plasser,  P. Pokhilko,  S. Prager,  
 A. Prociuk,  E. Ramos,  D. R. Rehn,  F. Rob,  M. Schneider,  N. Sergueev,  
 S. M. Sharada,  S. Sharma,  D. W. Small,  T. Stauch,  T. Stein,  
 Yu-Chuan Su,  A. J. W. Thom,  A. Tkatchenko,  T. Tsuchimochi,  N. M. Tubman,  
 L. Vogt,  M. L. Vidal,  O. Vydrov,  M. A. Watson,  J. Wenzel,  
 M. de Wergifosse,  T. A. Wesolowski,  A. White,  J. Witte,  A. Yamada,  
 Jun Yang,  K. Yao,  S. Yeganeh,  S. R. Yost,  Zhi-Qiang You,  A. Zech,  
 Igor Ying Zhang,  Xing Zhang,  Yan Zhao,  Ying Zhu,  B. R. Brooks,  
 G. K. L. Chan,  C. J. Cramer,  M. S. Gordon,  W. J. Hehre,  A. Klamt,  
 M. W. Schmidt,  C. D. Sherrill,  D. G. Truhlar,  A. Aspuru-Guzik,  R. Baer,  
 A. T. Bell,  N. A. Besley,  Jeng-Da Chai,  A. E. DePrince, III,  
 R. A. DiStasio Jr.,  A. Dreuw,  B. D. Dunietz,  T. R. Furlani,  
 Chao-Ping Hsu,  Yousung Jung,  Jing Kong,  D. S. Lambrecht,  WanZhen Liang,  
 C. Ochsenfeld,  V. A. Rassolov,  L. V. Slipchenko,  J. E. Subotnik,  
 T. Van Voorhis,  J. M. Herbert,  A. I. Krylov,  P. M. W. Gill,  M. Head-Gordon

 Contributors to earlier versions of Q-Chem not listed above: 
 R. D. Adamson,  B. Austin,  J. Baker,  G. J. O. Beran,  K. Brandhorst,  
 S. T. Brown,  E. F. C. Byrd,  A. K. Chakraborty,  C.-L. Cheng,  
 Siu Hung Chien,  D. M. Chipman,  D. L. Crittenden,  H. Dachsel,  
 R. J. Doerksen,  A. D. Dutoi,  L. Fusti-Molnar,  W. A. Goddard III,  
 A. Golubeva-Zadorozhnaya,  S. R. Gwaltney,  G. Hawkins,  A. Heyden,  
 S. Hirata,  G. Kedziora,  F. J. Keil,  C. Kelley,  Jihan Kim,  R. A. King,  
 R. Z. Khaliullin,  P. P. Korambath,  W. Kurlancheek,  A. M. Lee,  M. S. Lee,  
 S. V. Levchenko,  Ching Yeh Lin,  D. Liotard,  R. C. Lochan,  I. Lotan,  
 P. E. Maslen,  N. Nair,  D. P. O'Neill,  D. Neuhauser,  E. Neuscamman,  
 C. M. Oana,  R. Olson,  B. Peters,  R. Peverati,  P. A. Pieniazek,  
 Y. M. Rhee,  J. Ritchie,  M. A. Rohrdanz,  E. Rosta,  N. J. Russ,  
 H. F. Schaefer III,  N. E. Schultz,  N. Shenvi,  A. C. Simmonett,  A. Sodt,  
 D. Stuck,  K. S. Thanthiriwatte,  V. Vanovschi,  Tao Wang,  A. Warshel,  
 C. F. Williams,  Q. Wu,  X. Xu,  W. Zhang

 Please cite Q-Chem as follows:
 Y. Shao et al., Mol. Phys. 113, 184-215 (2015)
 DOI: 10.1080/00268976.2014.952696

 Q-Chem 5.1.1 for Intel X86 EM64T Linux

 Parts of Q-Chem use Armadillo 8.300.2 (Tropical Shenanigans).
 http://arma.sourceforge.net/

 Q-Chem begins on Mon Aug 27 18:51:57 2018  

Host: 
0

     Scratch files written to /scratch/taweetham/qchem5484//
Input Ideriv = 2
Curr. Ideriv = -1
Max.  Ideriv = 2

Checking the input file for inconsistencies... 	...done.

--------------------------------------------------------------
User input:
--------------------------------------------------------------
inp/ClClII.inp
$molecule
0	1
Cl	-2.0	1.0	0.0
Cl	2.0	1.0	0.0
I	-2.0	-1.0	0.0
I	2.0	-1.0	0.0
C	-1.0	0.0	0.0
C	1.0	0.0	0.0
$end
$rem
   JOB_TYPE		OPTIMIZATION
   BASIS		6-311++G**
   EXCHANGE		B3LYP
$end

--------------------------------------------------------------
 ----------------------------------------------------------------
             Standard Nuclear Orientation (Angstroms)
    I     Atom           X                Y                Z
 ----------------------------------------------------------------
    1      Cl      2.0000000000    -0.0000000000    -1.4736842105
    2      Cl     -2.0000000000    -0.0000000000    -1.4736842105
    3      I       2.0000000000     0.0000000000     0.5263157895
    4      I      -2.0000000000     0.0000000000     0.5263157895
    5      C       1.0000000000    -0.0000000000    -0.4736842105
    6      C      -1.0000000000    -0.0000000000    -0.4736842105
 ----------------------------------------------------------------
 Molecular Point Group                 C2v   NOp =  4
 Largest Abelian Subgroup              C2v   NOp =  4
 Nuclear Repulsion Energy =  1564.2692505012 hartrees
 There are       76 alpha and       76 beta electrons
 Requested basis set is 6-311++G(d,p)
 There are 86 shells and 228 basis functions

 Total QAlloc Memory Limit   2000 MB
 Mega-Array Size       188 MB
 MEM_STATIC part       192 MB
 A cutoff of  1.0D-11 yielded   2750 shell pairs
 There are     21053 function pairs (     23688 Cartesian)

 -------------------------------------------------------
 OpenMP Integral Computing Module                       
 Release: version 1.0, May 2013, Q-Chem Inc. Pittsburgh 
 -------------------------------------------------------
 Integral Job Info:
 Integral job number is                      11
 Integral operator is                         1
 short-range coefficients                     0
 long-range coefficients              100000000
 Omega coefficients                           0
 if combine SR and LR in K                    0
 Integral screening is                        0
 Integral computing path is                   2
 max size of driver memory is            800000
 size of driver memory is                593474
 size of scratch memory is             11933652
 max col of scratch BK array               1296
 max len of scratch array in speh3          155
 max len of scratch index in speh4           18
 max int batch size is                      520
 min int batch size is                       52
 fixed nKL is                                52
 max L of basis functions is                  2
 order of int derivative is                   0
 number of shells is                         86
 number of basis is                         242
 number of cartesian basis is               242
 number of contracted shell pairs          2750
 number of primitive shell pairs           5848
 maxK2 (contraction) of shell pair           36
 max number of K2 of shell pair               1
 max number of CS2 of shell pair            406
 max number of PS2 of shell pair            406
 mem total for path MDJ                  550908
 -------------------------------------------------------
 Smallest overlap matrix eigenvalue = 6.60E-05

 Scale SEOQF with 1.000000e-01/1.000000e-01/1.000000e-01

 Standard Electronic Orientation quadrupole field applied
 Nucleus-field energy     =     0.0000000091 hartrees
 Guess from superposition of atomic densities
 Warning:  Energy on first SCF cycle will be non-variational
 SAD guess density has 152.000000 electrons

 -----------------------------------------------------------------------
  General SCF calculation program by
  Eric Jon Sundstrom, Paul Horn, Yuezhi Mao, Dmitri Zuev, Alec White,
  David Stuck, Shaama M.S., Shane Yost, Joonho Lee, David Small,
  Daniel Levine, Susi Lehtola, Hugh Burton, Evgeny Epifanovsky
 -----------------------------------------------------------------------
 Exchange:     0.2000 Hartree-Fock + 0.0800 Slater + 0.7200 B88
 Correlation:  0.1900 VWN1RPA + 0.8100 LYP
 Using SG-1 standard quadrature grid
 using 4 threads for integral computing
 -------------------------------------------------------
 OpenMP Integral computing Module                
 Release: version 2.0, May 2017, Q-Chem Inc. Pleasanton 
 -------------------------------------------------------
 -------------------------------------------------------
 OpenMP BLAS3 based DFT computing Module                
 Release: version 1.0, May 2013, Q-Chem Inc. Pittsburgh 
 -------------------------------------------------------
 A restricted SCF calculation will be
 performed using DIIS
 SCF converges when DIIS error is below 1.0e-08
 ---------------------------------------
  Cycle       Energy         DIIS error
 ---------------------------------------
    1  -14840.5111925404      9.69e-02  
    2  -14833.2241871026      1.04e-02  
    3  -14828.5870788600      2.51e-02  
    4  -14833.8788573656      3.80e-03  
    5  -14833.9367884647      2.05e-03  
    6  -14833.9554910005      8.15e-04  
    7  -14833.9587865259      3.52e-04  
    8  -14833.9593578205      1.29e-04  
    9  -14833.9594893411      2.69e-05  
   10  -14833.9594948117      7.16e-06  
   11  -14833.9594952478      2.47e-06  
   12  -14833.9594953424      1.06e-06  
   13  -14833.9594953713      1.12e-07  
   14  -14833.9594953685      1.84e-08  
   15  -14833.9594953644      7.17e-09  Convergence criterion met
 ---------------------------------------
 SCF time:   CPU 50.77s  wall 14.00s 
 SCF   energy in the final basis set =   -14833.9594953644
 Total energy in the final basis set =   -14833.9594953644

 --------------------------------------------------------------
             Orbital Energies (a.u.) and Symmetries
 --------------------------------------------------------------

 Alpha MOs, Restricted
 -- Occupied --                  
*******-1165.88 -176.32 -176.32 -165.72 -165.72 -165.72 -165.72
  1 A1    1 B1    2 B1    2 A1    1 B2    1 A2    3 B1    3 A1                 
-165.72 -165.72 -101.60 -101.60  -35.83  -35.83  -31.32  -31.32
  4 A1    4 B1    5 B1    5 A1    6 B1    6 A1    7 B1    7 A1                 
-31.316 -31.316 -31.315 -31.315 -22.967 -22.967 -22.967 -22.967
  2 A2    2 B2    8 B1    8 A1    9 B1    9 A1    3 A2    3 B2                 
-22.966 -22.966 -22.966 -22.966 -22.966 -22.966 -10.275 -10.275
 10 B1   10 A1    4 A2    4 B2   11 B1   11 A1   12 A1   12 B1                 
 -9.537  -9.537  -7.300  -7.300  -7.291  -7.291  -7.288  -7.288
 13 B1   13 A1   14 B1   14 A1   15 A1   15 B1    5 A2    5 B2                 
 -6.398  -6.398  -4.816  -4.816  -4.794  -4.794  -4.793  -4.793
 16 B1   16 A1   17 B1   17 A1    6 A2    6 B2   18 B1   18 A1                 
 -2.107  -2.107  -2.082  -2.082  -2.078  -2.078  -2.059  -2.059
 19 A1   19 B1   20 B1   20 A1    7 A2    7 B2   21 A1   21 B1                 
 -2.059  -2.059  -1.158  -1.154  -0.791  -0.778  -0.639  -0.605
  8 B2    8 A2   22 A1   22 B1   23 A1   23 B1   24 A1   24 B1                 
 -0.566  -0.562  -0.547  -0.500  -0.442  -0.431  -0.358  -0.315
 25 A1    9 B2    9 A2   25 B1   26 A1   26 B1   27 A1   10 B2                 
 -0.303  -0.186  -0.185  -0.165
 10 A2   11 B2   28 A1   27 B1                                                 
 -- Virtual --                   
 -0.120  -0.092  -0.011   0.016   0.016   0.028   0.035   0.037
 11 A2   28 B1   29 A1   29 B1   30 A1   12 B2   31 A1   30 B1                 
  0.062   0.073   0.077   0.084   0.087   0.098   0.109   0.132
 31 B1   32 A1   12 A2   13 B2   33 A1   32 B1   34 A1   13 A2                 
  0.134   0.143   0.151   0.168   0.180   0.211   0.237   0.261
 33 B1   35 A1   34 B1   36 A1   35 B1   36 B1   14 B2   37 A1                 
  0.291   0.299   0.307   0.312   0.329   0.334   0.351   0.359
 38 A1   14 A2   39 A1   37 B1   15 B2   15 A2   38 B1   40 A1                 
  0.371   0.390   0.402   0.404   0.434   0.456   0.463   0.492
 16 B2   39 B1   41 A1   16 A2   40 B1   17 B2   42 A1   18 B2                 
  0.506   0.523   0.531   0.533   0.544   0.572   0.588   0.615
 17 A2   41 B1   43 A1   42 B1   18 A2   43 B1   44 A1   44 B1                 
  0.635   0.687   0.722   0.752   0.824   0.829   0.841   0.863
 45 A1   45 B1   19 B2   46 A1   46 B1   47 A1   19 A2   20 B2                 
  0.885   0.909   0.961   0.977   1.052   1.146   1.152   1.204
 20 A2   48 A1   49 A1   47 B1   48 B1   50 A1   49 B1   50 B1                 
  1.226   1.263   1.272   1.312   1.334   1.380   1.410   1.422
 51 A1   51 B1   21 B2   52 A1   21 A2   22 B2   53 A1   52 B1                 
  1.490   1.490   1.504   1.519   1.658   1.696   1.730   1.927
 53 B1   22 A2   54 A1   23 B2   23 A2   55 A1   54 B1   56 A1                 
  1.935   2.178   2.181   2.202   2.212   2.315   2.340   2.459
 55 B1   24 B2   56 B1   24 A2   57 A1   57 B1   58 A1   58 B1                 
  2.625   2.668   2.814   3.091   3.091   3.354   3.947   3.952
 25 B2   25 A2   59 A1   60 A1   59 B1   60 B1   26 A2   26 B2                 
  4.005   4.016   4.030   4.073   4.229   4.337   4.480   4.592
 27 B2   61 B1   61 A1   27 A2   62 A1   62 B1   63 A1   63 B1                 
  4.608   4.725   5.981   6.043   6.106   6.129   6.177   6.270
 64 A1   64 B1   28 B2   28 A2   65 A1   65 B1   66 A1   66 B1                 
  9.857   9.915  23.637  23.639  25.738  25.769  25.863  26.123
 67 A1   67 B1   68 B1   68 A1   29 B2   29 A2   69 A1   69 B1                 
 26.451  26.743  27.943  28.077  28.326  28.370  28.407  28.419
 70 A1   70 B1   71 A1   71 B1   30 B2   30 A2   72 A1   73 A1                 
 28.426  28.475  28.521  28.522  28.552  28.556  28.561  28.584
 72 B1   73 B1   31 A2   31 B2   32 B2   74 B1   74 A1   32 A2                 
 28.693  28.769  28.917  28.972 127.881 127.916 127.954 127.968
 75 A1   75 B1   76 A1   76 B1   33 B2   33 A2   77 A1   77 B1                 
128.006 128.058 151.744 151.855 215.903 215.9701901.9221902.038
 78 A1   78 B1   79 A1   79 B1   80 A1   80 B1   81 A1   81 B1                 

 Beta MOs, Restricted
 -- Occupied --                  
*******-1165.88 -176.32 -176.32 -165.72 -165.72 -165.72 -165.72
  1 A1    1 B1    2 B1    2 A1    1 B2    1 A2    3 B1    3 A1                 
-165.72 -165.72 -101.60 -101.60  -35.83  -35.83  -31.32  -31.32
  4 A1    4 B1    5 B1    5 A1    6 B1    6 A1    7 B1    7 A1                 
-31.316 -31.316 -31.315 -31.315 -22.967 -22.967 -22.967 -22.967
  2 A2    2 B2    8 B1    8 A1    9 B1    9 A1    3 A2    3 B2                 
-22.966 -22.966 -22.966 -22.966 -22.966 -22.966 -10.275 -10.275
 10 B1   10 A1    4 A2    4 B2   11 B1   11 A1   12 A1   12 B1                 
 -9.537  -9.537  -7.300  -7.300  -7.291  -7.291  -7.288  -7.288
 13 B1   13 A1   14 B1   14 A1   15 A1   15 B1    5 A2    5 B2                 
 -6.398  -6.398  -4.816  -4.816  -4.794  -4.794  -4.793  -4.793
 16 B1   16 A1   17 B1   17 A1    6 A2    6 B2   18 B1   18 A1                 
 -2.107  -2.107  -2.082  -2.082  -2.078  -2.078  -2.059  -2.059
 19 A1   19 B1   20 B1   20 A1    7 A2    7 B2   21 A1   21 B1                 
 -2.059  -2.059  -1.158  -1.154  -0.791  -0.778  -0.639  -0.605
  8 B2    8 A2   22 A1   22 B1   23 A1   23 B1   24 A1   24 B1                 
 -0.566  -0.562  -0.547  -0.500  -0.442  -0.431  -0.358  -0.315
 25 A1    9 B2    9 A2   25 B1   26 A1   26 B1   27 A1   10 B2                 
 -0.303  -0.186  -0.185  -0.165
 10 A2   11 B2   28 A1   27 B1                                                 
 -- Virtual --                   
 -0.120  -0.092  -0.011   0.016   0.016   0.028   0.035   0.037
 11 A2   28 B1   29 A1   29 B1   30 A1   12 B2   31 A1   30 B1                 
  0.062   0.073   0.077   0.084   0.087   0.098   0.109   0.132
 31 B1   32 A1   12 A2   13 B2   33 A1   32 B1   34 A1   13 A2                 
  0.134   0.143   0.151   0.168   0.180   0.211   0.237   0.261
 33 B1   35 A1   34 B1   36 A1   35 B1   36 B1   14 B2   37 A1                 
  0.291   0.299   0.307   0.312   0.329   0.334   0.351   0.359
 38 A1   14 A2   39 A1   37 B1   15 B2   15 A2   38 B1   40 A1                 
  0.371   0.390   0.402   0.404   0.434   0.456   0.463   0.492
 16 B2   39 B1   41 A1   16 A2   40 B1   17 B2   42 A1   18 B2                 
  0.506   0.523   0.531   0.533   0.544   0.572   0.588   0.615
 17 A2   41 B1   43 A1   42 B1   18 A2   43 B1   44 A1   44 B1                 
  0.635   0.687   0.722   0.752   0.824   0.829   0.841   0.863
 45 A1   45 B1   19 B2   46 A1   46 B1   47 A1   19 A2   20 B2                 
  0.885   0.909   0.961   0.977   1.052   1.146   1.152   1.204
 20 A2   48 A1   49 A1   47 B1   48 B1   50 A1   49 B1   50 B1                 
  1.226   1.263   1.272   1.312   1.334   1.380   1.410   1.422
 51 A1   51 B1   21 B2   52 A1   21 A2   22 B2   53 A1   52 B1                 
  1.490   1.490   1.504   1.519   1.658   1.696   1.730   1.927
 53 B1   22 A2   54 A1   23 B2   23 A2   55 A1   54 B1   56 A1                 
  1.935   2.178   2.181   2.202   2.212   2.315   2.340   2.459
 55 B1   24 B2   56 B1   24 A2   57 A1   57 B1   58 A1   58 B1                 
  2.625   2.668   2.814   3.091   3.091   3.354   3.947   3.952
 25 B2   25 A2   59 A1   60 A1   59 B1   60 B1   26 A2   26 B2                 
  4.005   4.016   4.030   4.073   4.229   4.337   4.480   4.592
 27 B2   61 B1   61 A1   27 A2   62 A1   62 B1   63 A1   63 B1                 
  4.608   4.725   5.981   6.043   6.106   6.129   6.177   6.270
 64 A1   64 B1   28 B2   28 A2   65 A1   65 B1   66 A1   66 B1                 
  9.857   9.915  23.637  23.639  25.738  25.769  25.863  26.123
 67 A1   67 B1   68 B1   68 A1   29 B2   29 A2   69 A1   69 B1                 
 26.451  26.743  27.943  28.077  28.326  28.370  28.407  28.419
 70 A1   70 B1   71 A1   71 B1   30 B2   30 A2   72 A1   73 A1                 
 28.426  28.475  28.521  28.522  28.552  28.556  28.561  28.584
 72 B1   73 B1   31 A2   31 B2   32 B2   74 B1   74 A1   32 A2                 
 28.693  28.769  28.917  28.972 127.881 127.916 127.954 127.968
 75 A1   75 B1   76 A1   76 B1   33 B2   33 A2   77 A1   77 B1                 
128.006 128.058 151.744 151.855 215.903 215.9701901.9221902.038
 78 A1   78 B1   79 A1   79 B1   80 A1   80 B1   81 A1   81 B1                 
 --------------------------------------------------------------

          Ground-State Mulliken Net Atomic Charges

     Atom                 Charge (a.u.)
  ----------------------------------------
      1 Cl                    0.533501
      2 Cl                    0.533501
      3 I                     0.332470
      4 I                     0.332470
      5 C                    -0.865971
      6 C                    -0.865971
  ----------------------------------------
  Sum of atomic charges =     0.000000

 -----------------------------------------------------------------
                    Cartesian Multipole Moments
 -----------------------------------------------------------------
    Charge (ESU x 10^10)
                -0.0000
    Dipole Moment (Debye)
         X      -0.0000      Y       0.0000      Z      -2.4306
       Tot       2.4306
    Quadrupole Moments (Debye-Ang)
        XX     -85.2935     XY      -0.0000     YY     -90.5724
        XZ      -0.0000     YZ       0.0000     ZZ     -98.5755
    Octopole Moments (Debye-Ang^2)
       XXX      -0.0000    XXY       0.0000    XYY      -0.0000
       YYY       0.0000    XXZ       0.1282    XYZ       0.0000
       YYZ       9.9094    XZZ       0.0000    YZZ       0.0000
       ZZZ      32.4966
    Hexadecapole Moments (Debye-Ang^3)
      XXXX   -2037.8311   XXXY      -0.0000   XXYY    -374.0814
      XYYY      -0.0000   YYYY    -116.1278   XXXZ      -0.0000
      XXYZ       0.0000   XYYZ      -0.0000   YYYZ       0.0000
      XXZZ    -429.4723   XYZZ      -0.0000   YYZZ    -119.4900
      XZZZ      -0.0000   YZZZ       0.0000   ZZZZ    -614.4782
 -----------------------------------------------------------------
 Calculating analytic gradient of the SCF energy
 Gradient of SCF Energy
            1           2           3           4           5           6
    1  -0.1489945   0.1489945  -0.7582700   0.7582700   1.0175609  -1.0175609
    2   0.0000000  -0.0000000   0.0000000   0.0000000  -0.0000000   0.0000000
    3   0.6825860   0.6825860  -1.2773630  -1.2773630   0.5947770   0.5947770
 Max gradient component =       1.277E+00
 RMS gradient           =       6.736E-01
 Gradient time:  CPU 22.49 s  wall 5.73 s
 Geometry Optimization Parameters
   NAtoms,    NIC,     NZ,  NCons,   NDum,   NFix, NCnnct, MaxDiis
        6      37       0       0       0       0       0       0


** GEOMETRY OPTIMIZATION IN DELOCALIZED INTERNAL COORDINATES **
   Searching for a Minimum

   Optimization Cycle:   1

                       Coordinates (Angstroms)
     ATOM                X               Y               Z
      1  Cl        2.0000000000    0.0000000000   -1.4736842105
      2  Cl       -2.0000000000    0.0000000000   -1.4736842105
      3  I         2.0000000000    0.0000000000    0.5263157895
      4  I        -2.0000000000    0.0000000000    0.5263157895
      5  C         1.0000000000    0.0000000000   -0.4736842105
      6  C        -1.0000000000    0.0000000000   -0.4736842105
   Point Group: c2v   Number of degrees of freedom:     5


   Energy is -14833.959495364


 Attempting to Generate Delocalized Internal Coordinates

 ** Taking Steepest Descent Step **
 Calculated Step too Large.  Step scaled by  0.180174
 Step Taken.  Stepsize is  0.300000

                             Maximum     Tolerance    Cnvgd?
         Gradient           1.063015      0.000300      NO
         Displacement       0.191527      0.001200      NO
         Energy change     *********      0.000001      NO


 New Cartesian Coordinates Obtained by Inverse Iteration

 Displacement from previous Coordinates is:  0.227007
 ----------------------------------------------------------------
             Standard Nuclear Orientation (Angstroms)
    I     Atom           X                Y                Z
 ----------------------------------------------------------------
    1      Cl      2.0141049657     0.0000000000    -1.4956996050
    2      Cl     -2.0141049657     0.0000000000    -1.4956996050
    3      I       2.0700941941     0.0000000000     0.5632894423
    4      I      -2.0700941941     0.0000000000     0.5632894423
    5      C       0.9947419669     0.0000000000    -0.4886424688
    6      C      -0.9947419669     0.0000000000    -0.4886424688
 ----------------------------------------------------------------
 Molecular Point Group                 C2v   NOp =  4
 Largest Abelian Subgroup              C2v   NOp =  4
 Nuclear Repulsion Energy =  1514.9683330824 hartrees
 There are       76 alpha and       76 beta electrons
 Applying Cartesian multipole field
    Component          Value
    ---------          -----
     (2,0,0)        1.00000E-11
     (0,2,0)        2.00000E-11
     (0,0,2)       -3.00000E-11
 Nucleus-field energy     =     0.0000000095 hartrees
 Requested basis set is 6-311++G(d,p)
 There are 86 shells and 228 basis functions
 A cutoff of  1.0D-11 yielded   2724 shell pairs
 There are     20907 function pairs (     23534 Cartesian)
 Smallest overlap matrix eigenvalue = 6.71E-05
 Guess MOs from SCF MO coefficient file

 -----------------------------------------------------------------------
  General SCF calculation program by
  Eric Jon Sundstrom, Paul Horn, Yuezhi Mao, Dmitri Zuev, Alec White,
  David Stuck, Shaama M.S., Shane Yost, Joonho Lee, David Small,
  Daniel Levine, Susi Lehtola, Hugh Burton, Evgeny Epifanovsky
 -----------------------------------------------------------------------
 Exchange:     0.2000 Hartree-Fock + 0.0800 Slater + 0.7200 B88
 Correlation:  0.1900 VWN1RPA + 0.8100 LYP
 Using SG-1 standard quadrature grid
 using 4 threads for integral computing
 -------------------------------------------------------
 OpenMP Integral computing Module                
 Release: version 2.0, May 2017, Q-Chem Inc. Pleasanton 
 -------------------------------------------------------
 -------------------------------------------------------
 OpenMP BLAS3 based DFT computing Module                
 Release: version 1.0, May 2013, Q-Chem Inc. Pittsburgh 
 -------------------------------------------------------
 A restricted SCF calculation will be
 performed using DIIS
 SCF converges when DIIS error is below 1.0e-08
 ---------------------------------------
  Cycle       Energy         DIIS error
 ---------------------------------------
    1  -14834.3686004330      1.89e-03  
    2  -14834.3655250849      1.79e-03  
    3  -14834.3794912811      8.51e-04  
    4  -14834.3840908345      1.37e-04  
    5  -14834.3841949611      2.29e-05  
    6  -14834.3841977956      1.01e-05  
    7  -14834.3841988865      5.18e-06  
    8  -14834.3841991816      1.31e-06  
    9  -14834.3841992102      7.06e-07  
   10  -14834.3841992174      8.57e-08  
   11  -14834.3841992175      2.52e-08  
   12  -14834.3841992176      6.83e-09  Convergence criterion met
 ---------------------------------------
 SCF time:   CPU 65.37s  wall 17.00s 
 SCF   energy in the final basis set =   -14834.3841992176
 Total energy in the final basis set =   -14834.3841992176

 --------------------------------------------------------------
             Orbital Energies (a.u.) and Symmetries
 --------------------------------------------------------------
 Warning : Irrep of orbital(   7) could not be determined
 Warning : Irrep of orbital(   8) could not be determined
 Warning : Irrep of orbital(   9) could not be determined
 Warning : Irrep of orbital(  10) could not be determined
 Warning : Irrep of orbital(  27) could not be determined
 Warning : Irrep of orbital(  28) could not be determined

 Alpha MOs, Restricted
 -- Occupied --                  
*******-1165.88 -176.32 -176.32 -165.72 -165.72 -165.72 -165.72
  1 A1    1 B1    2 B1    2 A1    1 B2    1 A2    0 xxx   0 xxx                
-165.72 -165.72 -101.60 -101.60  -35.82  -35.82  -31.31  -31.31
  0 xxx   0 xxx   3 B1    3 A1    4 B1    4 A1    5 B1    5 A1                 
-31.310 -31.310 -31.309 -31.309 -22.962 -22.962 -22.962 -22.962
  2 A2    2 B2    6 B1    6 A1    7 B1    7 A1    3 A2    3 B2                 
-22.961 -22.961 -22.960 -22.960 -22.960 -22.960 -10.273 -10.273
  8 B1    8 A1    0 xxx   0 xxx   9 B1    9 A1   10 A1   10 B1                 
 -9.535  -9.535  -7.298  -7.298  -7.289  -7.289  -7.287  -7.287
 11 B1   11 A1   12 B1   12 A1   13 B1   13 A1    4 A2    4 B2                 
 -6.386  -6.386  -4.802  -4.802  -4.784  -4.784  -4.783  -4.783
 14 B1   14 A1   15 B1   15 A1    5 A2    5 B2   16 B1   16 A1                 
 -2.085  -2.085  -2.068  -2.068  -2.065  -2.065  -2.049  -2.049
 17 B1   17 A1   18 B1   18 A1    6 A2    6 B2   19 A1   19 B1                 
 -2.048  -2.048  -1.132  -1.128  -0.782  -0.770  -0.635  -0.601
  7 B2    7 A2   20 A1   20 B1   21 A1   21 B1   22 A1   22 B1                 
 -0.551  -0.541  -0.526  -0.486  -0.446  -0.434  -0.361  -0.309
 23 A1    8 B2    8 A2   23 B1   24 A1   24 B1   25 A1    9 B2                 
 -0.298  -0.192  -0.190  -0.176
  9 A2   26 A1   10 B2   25 B1                                                 
 -- Virtual --                   
 -0.119  -0.088  -0.010   0.014   0.018   0.032   0.033   0.035
 10 A2   26 B1   27 A1   28 A1   27 B1   11 B2   28 B1   29 A1                 
  0.061   0.068   0.078   0.085   0.086   0.097   0.109   0.135
 29 B1   30 A1   11 A2   31 A1   12 B2   30 B1   32 A1   12 A2                 
  0.136   0.144   0.147   0.164   0.180   0.209   0.233   0.253
 31 B1   33 A1   32 B1   34 A1   33 B1   34 B1   13 B2   35 A1                 
  0.280   0.288   0.307   0.320   0.342   0.342   0.355   0.358
 36 A1   13 A2   35 B1   37 A1   14 B2   14 A2   36 B1   38 A1                 
  0.376   0.389   0.407   0.410   0.425   0.448   0.456   0.494
 15 B2   37 B1   39 A1   15 A2   38 B1   16 B2   40 A1   16 A2                 
  0.498   0.516   0.525   0.525   0.554   0.560   0.575   0.601
 17 B2   39 B1   40 B1   41 A1   41 B1   17 A2   42 A1   42 B1                 
  0.636   0.696   0.720   0.752   0.825   0.826   0.836   0.854
 43 A1   43 B1   18 B2   44 A1   45 A1   44 B1   18 A2   19 B2                 
  0.874   0.882   0.945   0.951   1.065   1.129   1.141   1.175
 19 A2   46 A1   45 B1   47 A1   46 B1   48 A1   47 B1   48 B1                 
  1.218   1.255   1.284   1.304   1.341   1.363   1.399   1.434
 49 A1   49 B1   20 B2   50 A1   20 A2   21 B2   51 A1   50 B1                 
  1.477   1.486   1.504   1.519   1.665   1.688   1.704   1.916
 21 A2   51 B1   52 A1   22 B2   22 A2   53 A1   52 B1   54 A1                 
  1.949   2.182   2.185   2.207   2.215   2.306   2.342   2.460
 53 B1   23 B2   54 B1   23 A2   55 A1   55 B1   56 A1   56 B1                 
  2.629   2.679   2.796   3.010   3.038   3.363   3.954   3.959
 24 B2   24 A2   57 A1   57 B1   58 A1   58 B1   25 A2   25 B2                 
  3.996   4.022   4.031   4.057   4.191   4.289   4.477   4.504
 26 B2   59 B1   59 A1   26 A2   60 A1   60 B1   61 A1   62 A1                 
  4.566   4.612   5.982   6.040   6.102   6.127   6.171   6.269
 61 B1   62 B1   27 B2   27 A2   63 A1   63 B1   64 A1   64 B1                 
  9.832   9.892  23.550  23.553  25.741  25.772  25.861  26.103
 65 A1   65 B1   66 B1   66 A1   28 B2   28 A2   67 A1   67 B1                 
 26.388  26.654  27.929  28.043  28.329  28.371  28.408  28.414
 68 A1   68 B1   69 A1   69 B1   29 B2   29 A2   70 A1   71 A1                 
 28.430  28.464  28.526  28.527  28.550  28.560  28.563  28.577
 70 B1   71 B1   30 A2   30 B2   31 B2   72 B1   72 A1   31 A2                 
 28.666  28.732  28.854  28.910 127.880 127.914 127.949 127.966
 73 A1   73 B1   74 A1   74 B1   32 B2   32 A2   75 A1   75 B1                 
128.004 128.058 151.725 151.819 215.871 215.9381901.9001901.998
 76 A1   76 B1   77 A1   77 B1   78 A1   78 B1   79 A1   79 B1                 

 Beta MOs, Restricted
 -- Occupied --                  
*******-1165.88 -176.32 -176.32 -165.72 -165.72 -165.72 -165.72
  1 A1    1 B1    2 B1    2 A1    1 B2    1 A2    0 xxx   0 xxx                
-165.72 -165.72 -101.60 -101.60  -35.82  -35.82  -31.31  -31.31
  0 xxx   0 xxx   3 B1    3 A1    4 B1    4 A1    5 B1    5 A1                 
-31.310 -31.310 -31.309 -31.309 -22.962 -22.962 -22.962 -22.962
  2 A2    2 B2    6 B1    6 A1    7 B1    7 A1    3 A2    3 B2                 
-22.961 -22.961 -22.960 -22.960 -22.960 -22.960 -10.273 -10.273
  8 B1    8 A1    0 xxx   0 xxx   9 B1    9 A1   10 A1   10 B1                 
 -9.535  -9.535  -7.298  -7.298  -7.289  -7.289  -7.287  -7.287
 11 B1   11 A1   12 B1   12 A1   13 B1   13 A1    4 A2    4 B2                 
 -6.386  -6.386  -4.802  -4.802  -4.784  -4.784  -4.783  -4.783
 14 B1   14 A1   15 B1   15 A1    5 A2    5 B2   16 B1   16 A1                 
 -2.085  -2.085  -2.068  -2.068  -2.065  -2.065  -2.049  -2.049
 17 B1   17 A1   18 B1   18 A1    6 A2    6 B2   19 A1   19 B1                 
 -2.048  -2.048  -1.132  -1.128  -0.782  -0.770  -0.635  -0.601
  7 B2    7 A2   20 A1   20 B1   21 A1   21 B1   22 A1   22 B1                 
 -0.551  -0.541  -0.526  -0.486  -0.446  -0.434  -0.361  -0.309
 23 A1    8 B2    8 A2   23 B1   24 A1   24 B1   25 A1    9 B2                 
 -0.298  -0.192  -0.190  -0.176
  9 A2   26 A1   10 B2   25 B1                                                 
 -- Virtual --                   
 -0.119  -0.088  -0.010   0.014   0.018   0.032   0.033   0.035
 10 A2   26 B1   27 A1   28 A1   27 B1   11 B2   28 B1   29 A1                 
  0.061   0.068   0.078   0.085   0.086   0.097   0.109   0.135
 29 B1   30 A1   11 A2   31 A1   12 B2   30 B1   32 A1   12 A2                 
  0.136   0.144   0.147   0.164   0.180   0.209   0.233   0.253
 31 B1   33 A1   32 B1   34 A1   33 B1   34 B1   13 B2   35 A1                 
  0.280   0.288   0.307   0.320   0.342   0.342   0.355   0.358
 36 A1   13 A2   35 B1   37 A1   14 B2   14 A2   36 B1   38 A1                 
  0.376   0.389   0.407   0.410   0.425   0.448   0.456   0.494
 15 B2   37 B1   39 A1   15 A2   38 B1   16 B2   40 A1   16 A2                 
  0.498   0.516   0.525   0.525   0.554   0.560   0.575   0.601
 17 B2   39 B1   40 B1   41 A1   41 B1   17 A2   42 A1   42 B1                 
  0.636   0.696   0.720   0.752   0.825   0.826   0.836   0.854
 43 A1   43 B1   18 B2   44 A1   45 A1   44 B1   18 A2   19 B2                 
  0.874   0.882   0.945   0.951   1.065   1.129   1.141   1.175
 19 A2   46 A1   45 B1   47 A1   46 B1   48 A1   47 B1   48 B1                 
  1.218   1.255   1.284   1.304   1.341   1.363   1.399   1.434
 49 A1   49 B1   20 B2   50 A1   20 A2   21 B2   51 A1   50 B1                 
  1.477   1.486   1.504   1.519   1.665   1.688   1.704   1.916
 21 A2   51 B1   52 A1   22 B2   22 A2   53 A1   52 B1   54 A1                 
  1.949   2.182   2.185   2.207   2.215   2.306   2.342   2.460
 53 B1   23 B2   54 B1   23 A2   55 A1   55 B1   56 A1   56 B1                 
  2.629   2.679   2.796   3.010   3.038   3.363   3.954   3.959
 24 B2   24 A2   57 A1   57 B1   58 A1   58 B1   25 A2   25 B2                 
  3.996   4.022   4.031   4.057   4.191   4.289   4.477   4.504
 26 B2   59 B1   59 A1   26 A2   60 A1   60 B1   61 A1   62 A1                 
  4.566   4.612   5.982   6.040   6.102   6.127   6.171   6.269
 61 B1   62 B1   27 B2   27 A2   63 A1   63 B1   64 A1   64 B1                 
  9.832   9.892  23.550  23.553  25.741  25.772  25.861  26.103
 65 A1   65 B1   66 B1   66 A1   28 B2   28 A2   67 A1   67 B1                 
 26.388  26.654  27.929  28.043  28.329  28.371  28.408  28.414
 68 A1   68 B1   69 A1   69 B1   29 B2   29 A2   70 A1   71 A1                 
 28.430  28.464  28.526  28.527  28.550  28.560  28.563  28.577
 70 B1   71 B1   30 A2   30 B2   31 B2   72 B1   72 A1   31 A2                 
 28.666  28.732  28.854  28.910 127.880 127.914 127.949 127.966
 73 A1   73 B1   74 A1   74 B1   32 B2   32 A2   75 A1   75 B1                 
128.004 128.058 151.725 151.819 215.871 215.9381901.9001901.998
 76 A1   76 B1   77 A1   77 B1   78 A1   78 B1   79 A1   79 B1                 
 --------------------------------------------------------------

          Ground-State Mulliken Net Atomic Charges

     Atom                 Charge (a.u.)
  ----------------------------------------
      1 Cl                    0.531906
      2 Cl                    0.531905
      3 I                     0.238324
      4 I                     0.238322
      5 C                    -0.770227
      6 C                    -0.770230
  ----------------------------------------
  Sum of atomic charges =    -0.000000

 -----------------------------------------------------------------
                    Cartesian Multipole Moments
 -----------------------------------------------------------------
    Charge (ESU x 10^10)
                -0.0000
    Dipole Moment (Debye)
         X       0.0000      Y       0.0000      Z      -2.3801
       Tot       2.3801
    Quadrupole Moments (Debye-Ang)
        XX     -85.1017     XY       0.0000     YY     -91.2382
        XZ      -0.0000     YZ      -0.0000     ZZ     -97.7031
    Octopole Moments (Debye-Ang^2)
       XXX       0.0002    XXY       0.0000    XYY       0.0000
       YYY       0.0000    XXZ       0.0422    XYZ       0.0000
       YYZ       8.6359    XZZ       0.0000    YZZ      -0.0000
       ZZZ      27.8640
    Hexadecapole Moments (Debye-Ang^3)
      XXXX   -2133.9717   XXXY      -0.0000   XXYY    -392.1128
      XYYY      -0.0000   YYYY    -117.3497   XXXZ      -0.0000
      XXYZ      -0.0000   XYYZ       0.0000   YYYZ      -0.0000
      XXZZ    -445.9927   XYZZ      -0.0000   YYZZ    -122.8095
      XZZZ      -0.0000   YZZZ      -0.0000   ZZZZ    -631.5600
 -----------------------------------------------------------------
 Calculating analytic gradient of the SCF energy
 Gradient of SCF Energy
            1           2           3           4           5           6
    1  -0.1239492   0.1239494  -0.5128619   0.5128614   0.7550087  -0.7550084
    2   0.0000000   0.0000000   0.0000000  -0.0000000  -0.0000000  -0.0000000
    3   0.5911995   0.5911987  -0.9358872  -0.9358859   0.3446876   0.3446872
 Max gradient component =       9.359E-01
 RMS gradient           =       4.936E-01
 Gradient time:  CPU 21.90 s  wall 5.59 s
 Geometry Optimization Parameters
   NAtoms,    NIC,     NZ,  NCons,   NDum,   NFix, NCnnct, MaxDiis
        6      37       0       0       0       0       0       0


** GEOMETRY OPTIMIZATION IN DELOCALIZED INTERNAL COORDINATES **
   Searching for a Minimum

   Optimization Cycle:   2

                       Coordinates (Angstroms)
     ATOM                X               Y               Z
      1  Cl        2.0141049657    0.0000000000   -1.4956996050
      2  Cl       -2.0141049657    0.0000000000   -1.4956996050
      3  I         2.0700941941    0.0000000000    0.5632894423
      4  I        -2.0700941941    0.0000000000    0.5632894423
      5  C         0.9947419669    0.0000000000   -0.4886424688
      6  C        -0.9947419669    0.0000000000   -0.4886424688
   Point Group: c2v   Number of degrees of freedom:     5


   Energy is -14834.384199218

 Hessian Updated using BFGS Update

 ** Taking Steepest Descent Step **
 Calculated Step too Large.  Step scaled by  0.251373
 Step Taken.  Stepsize is  0.300000

                             Maximum     Tolerance    Cnvgd?
         Gradient           0.790383      0.000300      NO
         Displacement       0.198681      0.001200      NO
         Energy change     -0.424704      0.000001      NO


 New Cartesian Coordinates Obtained by Inverse Iteration

 Displacement from previous Coordinates is:  0.212582
 ----------------------------------------------------------------
             Standard Nuclear Orientation (Angstroms)
    I     Atom           X                Y                Z
 ----------------------------------------------------------------
    1      Cl      2.0274864894     0.0000000000    -1.5221402790
    2      Cl     -2.0274864894     0.0000000000    -1.5221402790
    3      I       2.1317403475     0.0000000000     0.6013856085
    4      I      -2.1317403475     0.0000000000     0.6013856085
    5      C       0.9868805881     0.0000000000    -0.5002979611
    6      C      -0.9868805881     0.0000000000    -0.5002979611
 ----------------------------------------------------------------
 Molecular Point Group                 C2v   NOp =  4
 Largest Abelian Subgroup              C2v   NOp =  4
 Nuclear Repulsion Energy =  1470.2406117493 hartrees
 There are       76 alpha and       76 beta electrons
 Applying Cartesian multipole field
    Component          Value
    ---------          -----
     (2,0,0)        1.00000E-11
     (0,2,0)        2.00000E-11
     (0,0,2)       -3.00000E-11
 Nucleus-field energy     =     0.0000000097 hartrees
 Requested basis set is 6-311++G(d,p)
 There are 86 shells and 228 basis functions
 A cutoff of  1.0D-11 yielded   2696 shell pairs
 There are     20683 function pairs (     23298 Cartesian)
 Smallest overlap matrix eigenvalue = 6.88E-05
 Guess MOs from SCF MO coefficient file

 -----------------------------------------------------------------------
  General SCF calculation program by
  Eric Jon Sundstrom, Paul Horn, Yuezhi Mao, Dmitri Zuev, Alec White,
  David Stuck, Shaama M.S., Shane Yost, Joonho Lee, David Small,
  Daniel Levine, Susi Lehtola, Hugh Burton, Evgeny Epifanovsky
 -----------------------------------------------------------------------
 Exchange:     0.2000 Hartree-Fock + 0.0800 Slater + 0.7200 B88
 Correlation:  0.1900 VWN1RPA + 0.8100 LYP
 Using SG-1 standard quadrature grid
 using 4 threads for integral computing
 -------------------------------------------------------
 OpenMP Integral computing Module                
 Release: version 2.0, May 2017, Q-Chem Inc. Pleasanton 
 -------------------------------------------------------
 -------------------------------------------------------
 OpenMP BLAS3 based DFT computing Module                
 Release: version 1.0, May 2013, Q-Chem Inc. Pittsburgh 
 -------------------------------------------------------
 A restricted SCF calculation will be
 performed using DIIS
 SCF converges when DIIS error is below 1.0e-08
 ---------------------------------------
  Cycle       Energy         DIIS error
 ---------------------------------------
    1  -14834.6762993519      1.52e-03  
    2  -14834.6751614640      1.46e-03  
    3  -14834.6845798402      6.95e-04  
    4  -14834.6876667823      1.23e-04  
    5  -14834.6877532823      2.61e-05  
    6  -14834.6877569021      1.05e-05  
    7  -14834.6877569352      1.01e-05  
    8  -14834.6877576885      3.69e-06  
    9  -14834.6877578014      6.57e-07  
   10  -14834.6877578037      1.86e-07  
   11  -14834.6877578043      3.66e-08  
   12  -14834.6877578043      9.65e-09  Convergence criterion met
 ---------------------------------------
 SCF time:   CPU 64.17s  wall 17.00s 
 SCF   energy in the final basis set =   -14834.6877578043
 Total energy in the final basis set =   -14834.6877578043

 --------------------------------------------------------------
             Orbital Energies (a.u.) and Symmetries
 --------------------------------------------------------------

 Alpha MOs, Restricted
 -- Occupied --                  
*******-1165.88 -176.32 -176.32 -165.72 -165.72 -165.72 -165.72
  1 A1    1 B1    2 B1    2 A1    3 B1    3 A1    1 B2    1 A2                 
-165.72 -165.72 -101.60 -101.60  -35.82  -35.82  -31.31  -31.31
  4 A1    4 B1    5 B1    5 A1    6 B1    6 A1    7 B1    7 A1                 
-31.307 -31.307 -31.306 -31.306 -22.960 -22.960 -22.960 -22.960
  2 A2    2 B2    8 B1    8 A1    9 B1    9 A1    3 A2    3 B2                 
-22.959 -22.959 -22.957 -22.957 -22.957 -22.957 -10.277 -10.277
 10 B1   10 A1    4 A2    4 B2   11 B1   11 A1   12 A1   12 B1                 
 -9.531  -9.531  -7.294  -7.294  -7.285  -7.285  -7.283  -7.283
 13 B1   13 A1   14 B1   14 A1   15 B1   15 A1    5 A2    5 B2                 
 -6.379  -6.379  -4.794  -4.794  -4.778  -4.778  -4.776  -4.776
 16 B1   16 A1   17 B1   17 A1    6 A2    6 B2   18 B1   18 A1                 
 -2.072  -2.072  -2.058  -2.058  -2.057  -2.057  -2.042  -2.042
 19 B1   19 A1   20 B1   20 A1    7 A2    7 B2    8 B2    8 A2                 
 -2.042  -2.042  -1.102  -1.098  -0.771  -0.761  -0.630  -0.595
 21 A1   21 B1   22 A1   22 B1   23 A1   23 B1   24 A1   24 B1                 
 -0.538  -0.520  -0.505  -0.472  -0.449  -0.434  -0.361  -0.305
 25 A1    9 B2    9 A2   25 B1   26 A1   26 B1   27 A1   10 B2                 
 -0.295  -0.199  -0.194  -0.187
 10 A2   28 A1   11 B2   27 B1                                                 
 -- Virtual --                   
 -0.117  -0.084  -0.010   0.012   0.020   0.029   0.035   0.036
 11 A2   28 B1   29 A1   30 A1   29 B1   30 B1   31 A1   12 B2                 
  0.060   0.063   0.079   0.083   0.088   0.096   0.107   0.136
 31 B1   32 A1   12 A2   33 A1   13 B2   32 B1   34 A1   33 B1                 
  0.137   0.143   0.144   0.161   0.182   0.207   0.229   0.247
 13 A2   35 A1   34 B1   36 A1   35 B1   36 B1   14 B2   37 A1                 
  0.270   0.279   0.301   0.334   0.349   0.351   0.359   0.360
 38 A1   14 A2   37 B1   39 A1   15 A2   15 B2   38 B1   40 A1                 
  0.385   0.391   0.410   0.413   0.417   0.439   0.450   0.481
 16 B2   39 B1   40 B1   41 A1   16 A2   17 B2   42 A1   17 A2                 
  0.504   0.507   0.520   0.520   0.542   0.561   0.574   0.586
 18 B2   41 B1   43 A1   42 B1   43 B1   44 A1   18 A2   44 B1                 
  0.635   0.706   0.719   0.749   0.820   0.825   0.833   0.847
 45 A1   45 B1   19 B2   46 A1   47 A1   46 B1   19 A2   20 B2                 
  0.859   0.866   0.913   0.941   1.069   1.102   1.121   1.154
 48 A1   20 A2   47 B1   49 A1   48 B1   50 A1   49 B1   50 B1                 
  1.211   1.247   1.291   1.300   1.346   1.350   1.395   1.440
 51 A1   51 B1   21 B2   52 A1   21 A2   22 B2   53 A1   52 B1                 
  1.471   1.493   1.503   1.511   1.664   1.676   1.682   1.897
 22 A2   53 B1   54 A1   23 B2   23 A2   55 A1   54 B1   56 A1                 
  1.962   2.181   2.187   2.213   2.219   2.299   2.347   2.465
 55 B1   56 B1   24 B2   24 A2   57 A1   57 B1   58 A1   58 B1                 
  2.631   2.687   2.774   2.958   3.010   3.371   3.958   3.962
 25 B2   25 A2   59 A1   59 B1   60 A1   60 B1   26 A2   26 B2                 
  3.994   4.025   4.028   4.047   4.163   4.247   4.403   4.477
 27 B2   61 B1   61 A1   27 A2   62 A1   62 B1   63 A1   64 A1                 
  4.479   4.572   5.981   6.034   6.093   6.122   6.163   6.264
 63 B1   64 B1   28 B2   28 A2   65 A1   65 B1   66 A1   66 B1                 
  9.809   9.870  23.486  23.488  25.746  25.777  25.857  26.080
 67 A1   67 B1   68 B1   68 A1   29 B2   29 A2   69 A1   69 B1                 
 26.324  26.573  27.922  28.018  28.329  28.368  28.407  28.415
 70 A1   70 B1   71 A1   71 B1   30 B2   30 A2   72 A1   73 A1                 
 28.433  28.461  28.528  28.530  28.549  28.561  28.562  28.572
 72 B1   73 B1   31 A2   31 B2   32 B2   74 B1   74 A1   32 A2                 
 28.643  28.698  28.796  28.853 127.878 127.909 127.943 127.962
 75 A1   75 B1   76 A1   76 B1   33 B2   33 A2   77 A1   77 B1                 
127.997 128.052 151.714 151.793 215.841 215.9071901.8861901.969
 78 A1   78 B1   79 A1   79 B1   80 A1   80 B1   81 A1   81 B1                 

 Beta MOs, Restricted
 -- Occupied --                  
*******-1165.88 -176.32 -176.32 -165.72 -165.72 -165.72 -165.72
  1 A1    1 B1    2 B1    2 A1    3 B1    3 A1    1 B2    1 A2                 
-165.72 -165.72 -101.60 -101.60  -35.82  -35.82  -31.31  -31.31
  4 A1    4 B1    5 B1    5 A1    6 B1    6 A1    7 B1    7 A1                 
-31.307 -31.307 -31.306 -31.306 -22.960 -22.960 -22.960 -22.960
  2 A2    2 B2    8 B1    8 A1    9 B1    9 A1    3 A2    3 B2                 
-22.959 -22.959 -22.957 -22.957 -22.957 -22.957 -10.277 -10.277
 10 B1   10 A1    4 A2    4 B2   11 B1   11 A1   12 A1   12 B1                 
 -9.531  -9.531  -7.294  -7.294  -7.285  -7.285  -7.283  -7.283
 13 B1   13 A1   14 B1   14 A1   15 B1   15 A1    5 A2    5 B2                 
 -6.379  -6.379  -4.794  -4.794  -4.778  -4.778  -4.776  -4.776
 16 B1   16 A1   17 B1   17 A1    6 A2    6 B2   18 B1   18 A1                 
 -2.072  -2.072  -2.058  -2.058  -2.057  -2.057  -2.042  -2.042
 19 B1   19 A1   20 B1   20 A1    7 A2    7 B2    8 B2    8 A2                 
 -2.042  -2.042  -1.102  -1.098  -0.771  -0.761  -0.630  -0.595
 21 A1   21 B1   22 A1   22 B1   23 A1   23 B1   24 A1   24 B1                 
 -0.538  -0.520  -0.505  -0.472  -0.449  -0.434  -0.361  -0.305
 25 A1    9 B2    9 A2   25 B1   26 A1   26 B1   27 A1   10 B2                 
 -0.295  -0.199  -0.194  -0.187
 10 A2   28 A1   11 B2   27 B1                                                 
 -- Virtual --                   
 -0.117  -0.084  -0.010   0.012   0.020   0.029   0.035   0.036
 11 A2   28 B1   29 A1   30 A1   29 B1   30 B1   31 A1   12 B2                 
  0.060   0.063   0.079   0.083   0.088   0.096   0.107   0.136
 31 B1   32 A1   12 A2   33 A1   13 B2   32 B1   34 A1   33 B1                 
  0.137   0.143   0.144   0.161   0.182   0.207   0.229   0.247
 13 A2   35 A1   34 B1   36 A1   35 B1   36 B1   14 B2   37 A1                 
  0.270   0.279   0.301   0.334   0.349   0.351   0.359   0.360
 38 A1   14 A2   37 B1   39 A1   15 A2   15 B2   38 B1   40 A1                 
  0.385   0.391   0.410   0.413   0.417   0.439   0.450   0.481
 16 B2   39 B1   40 B1   41 A1   16 A2   17 B2   42 A1   17 A2                 
  0.504   0.507   0.520   0.520   0.542   0.561   0.574   0.586
 18 B2   41 B1   43 A1   42 B1   43 B1   44 A1   18 A2   44 B1                 
  0.635   0.706   0.719   0.749   0.820   0.825   0.833   0.847
 45 A1   45 B1   19 B2   46 A1   47 A1   46 B1   19 A2   20 B2                 
  0.859   0.866   0.913   0.941   1.069   1.102   1.121   1.154
 48 A1   20 A2   47 B1   49 A1   48 B1   50 A1   49 B1   50 B1                 
  1.211   1.247   1.291   1.300   1.346   1.350   1.395   1.440
 51 A1   51 B1   21 B2   52 A1   21 A2   22 B2   53 A1   52 B1                 
  1.471   1.493   1.503   1.511   1.664   1.676   1.682   1.897
 22 A2   53 B1   54 A1   23 B2   23 A2   55 A1   54 B1   56 A1                 
  1.962   2.181   2.187   2.213   2.219   2.299   2.347   2.465
 55 B1   56 B1   24 B2   24 A2   57 A1   57 B1   58 A1   58 B1                 
  2.631   2.687   2.774   2.958   3.010   3.371   3.958   3.962
 25 B2   25 A2   59 A1   59 B1   60 A1   60 B1   26 A2   26 B2                 
  3.994   4.025   4.028   4.047   4.163   4.247   4.403   4.477
 27 B2   61 B1   61 A1   27 A2   62 A1   62 B1   63 A1   64 A1                 
  4.479   4.572   5.981   6.034   6.093   6.122   6.163   6.264
 63 B1   64 B1   28 B2   28 A2   65 A1   65 B1   66 A1   66 B1                 
  9.809   9.870  23.486  23.488  25.746  25.777  25.857  26.080
 67 A1   67 B1   68 B1   68 A1   29 B2   29 A2   69 A1   69 B1                 
 26.324  26.573  27.922  28.018  28.329  28.368  28.407  28.415
 70 A1   70 B1   71 A1   71 B1   30 B2   30 A2   72 A1   73 A1                 
 28.433  28.461  28.528  28.530  28.549  28.561  28.562  28.572
 72 B1   73 B1   31 A2   31 B2   32 B2   74 B1   74 A1   32 A2                 
 28.643  28.698  28.796  28.853 127.878 127.909 127.943 127.962
 75 A1   75 B1   76 A1   76 B1   33 B2   33 A2   77 A1   77 B1                 
127.997 128.052 151.714 151.793 215.841 215.9071901.8861901.969
 78 A1   78 B1   79 A1   79 B1   80 A1   80 B1   81 A1   81 B1                 
 --------------------------------------------------------------

          Ground-State Mulliken Net Atomic Charges

     Atom                 Charge (a.u.)
  ----------------------------------------
      1 Cl                    0.529886
      2 Cl                    0.529886
      3 I                     0.177789
      4 I                     0.177790
      5 C                    -0.707676
      6 C                    -0.707676
  ----------------------------------------
  Sum of atomic charges =     0.000000

 -----------------------------------------------------------------
                    Cartesian Multipole Moments
 -----------------------------------------------------------------
    Charge (ESU x 10^10)
                 0.0000
    Dipole Moment (Debye)
         X      -0.0000      Y       0.0000      Z      -2.1577
       Tot       2.1577
    Quadrupole Moments (Debye-Ang)
        XX     -84.7080     XY      -0.0000     YY     -91.8623
        XZ      -0.0000     YZ       0.0000     ZZ     -97.0610
    Octopole Moments (Debye-Ang^2)
       XXX      -0.0000    XXY       0.0000    XYY      -0.0000
       YYY       0.0000    XXZ       0.6127    XYZ      -0.0000
       YYZ       7.4212    XZZ      -0.0000    YZZ       0.0000
       ZZZ      24.1293
    Hexadecapole Moments (Debye-Ang^3)
      XXXX   -2215.0400   XXXY      -0.0000   XXYY    -408.4775
      XYYY      -0.0000   YYYY    -118.5653   XXXZ      -0.0000
      XXYZ      -0.0000   XYYZ      -0.0000   YYYZ       0.0000
      XXZZ    -462.0936   XYZZ      -0.0000   YYZZ    -126.8760
      XZZZ      -0.0000   YZZZ      -0.0000   ZZZZ    -653.6805
 -----------------------------------------------------------------
 Calculating analytic gradient of the SCF energy
 Gradient of SCF Energy
            1           2           3           4           5           6
    1  -0.0970602   0.0970602  -0.3355905   0.3355905   0.5572686  -0.5572686
    2   0.0000000   0.0000000   0.0000000  -0.0000000  -0.0000000   0.0000000
    3   0.5010318   0.5010318  -0.6847573  -0.6847573   0.1837255   0.1837255
 Max gradient component =       6.848E-01
 RMS gradient           =       3.631E-01
 Gradient time:  CPU 21.07 s  wall 5.38 s
 Geometry Optimization Parameters
   NAtoms,    NIC,     NZ,  NCons,   NDum,   NFix, NCnnct, MaxDiis
        6      37       0       0       0       0       0       0


** GEOMETRY OPTIMIZATION IN DELOCALIZED INTERNAL COORDINATES **
   Searching for a Minimum

   Optimization Cycle:   3

                       Coordinates (Angstroms)
     ATOM                X               Y               Z
      1  Cl        2.0274864894    0.0000000000   -1.5221402790
      2  Cl       -2.0274864894    0.0000000000   -1.5221402790
      3  I         2.1317403475    0.0000000000    0.6013856085
      4  I        -2.1317403475    0.0000000000    0.6013856085
      5  C         0.9868805881    0.0000000000   -0.5002979611
      6  C        -0.9868805881    0.0000000000   -0.5002979611
   Point Group: c2v   Number of degrees of freedom:     5


   Energy is -14834.687757804

 Hessian Updated using BFGS Update

 ** Taking Steepest Descent Step **
 Calculated Step too Large.  Step scaled by  0.348868
 Step Taken.  Stepsize is  0.300000

                             Maximum     Tolerance    Cnvgd?
         Gradient           0.583429      0.000300      NO
         Displacement       0.203540      0.001200      NO
         Energy change     -0.303559      0.000001      NO


 New Cartesian Coordinates Obtained by Inverse Iteration

 Displacement from previous Coordinates is:  0.193580
 ----------------------------------------------------------------
             Standard Nuclear Orientation (Angstroms)
    I     Atom           X                Y                Z
 ----------------------------------------------------------------
    1      Cl      2.0376916859     0.0000000000    -1.5534834680
    2      Cl     -2.0376916859     0.0000000000    -1.5534834680
    3      I       2.1806200693     0.0000000000     0.6410105378
    4      I      -2.1806200693     0.0000000000     0.6410105378
    5      C       0.9753775273     0.0000000000    -0.5085797014
    6      C      -0.9753775273     0.0000000000    -0.5085797014
 ----------------------------------------------------------------
 Molecular Point Group                 C2v   NOp =  4
 Largest Abelian Subgroup              C2v   NOp =  4
 Nuclear Repulsion Energy =  1430.8437025387 hartrees
 There are       76 alpha and       76 beta electrons
 Applying Cartesian multipole field
    Component          Value
    ---------          -----
     (2,0,0)        1.00000E-11
     (0,2,0)        2.00000E-11
     (0,0,2)       -3.00000E-11
 Nucleus-field energy     =     0.0000000097 hartrees
 Requested basis set is 6-311++G(d,p)
 There are 86 shells and 228 basis functions
 A cutoff of  1.0D-11 yielded   2688 shell pairs
 There are     20575 function pairs (     23172 Cartesian)
 Smallest overlap matrix eigenvalue = 7.02E-05
 Guess MOs from SCF MO coefficient file

 -----------------------------------------------------------------------
  General SCF calculation program by
  Eric Jon Sundstrom, Paul Horn, Yuezhi Mao, Dmitri Zuev, Alec White,
  David Stuck, Shaama M.S., Shane Yost, Joonho Lee, David Small,
  Daniel Levine, Susi Lehtola, Hugh Burton, Evgeny Epifanovsky
 -----------------------------------------------------------------------
 Exchange:     0.2000 Hartree-Fock + 0.0800 Slater + 0.7200 B88
 Correlation:  0.1900 VWN1RPA + 0.8100 LYP
 Using SG-1 standard quadrature grid
 using 4 threads for integral computing
 -------------------------------------------------------
 OpenMP Integral computing Module                
 Release: version 2.0, May 2017, Q-Chem Inc. Pleasanton 
 -------------------------------------------------------
 -------------------------------------------------------
 OpenMP BLAS3 based DFT computing Module                
 Release: version 1.0, May 2013, Q-Chem Inc. Pittsburgh 
 -------------------------------------------------------
 A restricted SCF calculation will be
 performed using DIIS
 SCF converges when DIIS error is below 1.0e-08
 ---------------------------------------
  Cycle       Energy         DIIS error
 ---------------------------------------
    1  -14834.9034523677      1.24e-03  
    2  -14834.9038617265      1.17e-03  
    3  -14834.9096974645      6.04e-04  
    4  -14834.9120630733      1.11e-04  
    5  -14834.9121384257      2.13e-05  
    6  -14834.9121412323      8.01e-06  
    7  -14834.9121416901      1.63e-06  
    8  -14834.9121417063      7.68e-07  
    9  -14834.9121417079      1.35e-07  
   10  -14834.9121417073      3.38e-07  
   11  -14834.9121417080      1.53e-08  
   12  -14834.9121417078      3.31e-09  Convergence criterion met
 ---------------------------------------
 SCF time:   CPU 62.64s  wall 17.00s 
 SCF   energy in the final basis set =   -14834.9121417078
 Total energy in the final basis set =   -14834.9121417078

 --------------------------------------------------------------
             Orbital Energies (a.u.) and Symmetries
 --------------------------------------------------------------

 Alpha MOs, Restricted
 -- Occupied --                  
*******-1165.88 -176.32 -176.32 -165.72 -165.72 -165.72 -165.72
  1 A1    1 B1    2 B1    2 A1    3 B1    3 A1    1 B2    1 A2                 
-165.72 -165.72 -101.60 -101.60  -35.82  -35.82  -31.31  -31.31
  4 A1    4 B1    5 B1    5 A1    6 B1    6 A1    7 B1    7 A1                 
-31.306 -31.306 -31.305 -31.305 -22.959 -22.959 -22.959 -22.959
  2 A2    2 B2    8 B1    8 A1    9 B1    9 A1    3 A2    3 B2                 
-22.958 -22.958 -22.956 -22.956 -22.956 -22.956 -10.283 -10.283
 10 B1   10 A1    4 A2    4 B2   11 B1   11 A1   12 A1   12 B1                 
 -9.526  -9.526  -7.289  -7.289  -7.280  -7.280  -7.279  -7.279
 13 B1   13 A1   14 B1   14 A1   15 B1   15 A1    5 B2    5 A2                 
 -6.375  -6.375  -4.789  -4.789  -4.773  -4.773  -4.772  -4.772
 16 B1   16 A1   17 B1   17 A1    6 A2    6 B2   18 B1   18 A1                 
 -2.063  -2.063  -2.052  -2.052  -2.052  -2.052  -2.037  -2.037
 19 B1   19 A1   20 B1   20 A1    7 A2    7 B2    8 B2    8 A2                 
 -2.037  -2.037  -1.071  -1.066  -0.761  -0.751  -0.626  -0.588
 21 A1   21 B1   22 A1   22 B1   23 A1   23 B1   24 A1   24 B1                 
 -0.527  -0.500  -0.484  -0.460  -0.451  -0.430  -0.361  -0.302
 25 A1    9 B2    9 A2   25 B1   26 A1   26 B1   27 A1   10 B2                 
 -0.293  -0.208  -0.198  -0.198
 10 A2   28 A1   11 B2   27 B1                                                 
 -- Virtual --                   
 -0.116  -0.080  -0.011   0.010   0.023   0.024   0.034   0.040
 11 A2   28 B1   29 A1   30 A1   29 B1   30 B1   31 A1   12 B2                 
  0.059   0.059   0.080   0.081   0.090   0.097   0.103   0.132
 32 A1   31 B1   12 A2   33 A1   13 B2   32 B1   34 A1   33 B1                 
  0.140   0.141   0.143   0.158   0.184   0.205   0.226   0.243
 13 A2   35 A1   34 B1   36 A1   35 B1   36 B1   14 B2   37 A1                 
  0.262   0.271   0.296   0.346   0.355   0.356   0.361   0.363
 38 A1   14 A2   37 B1   39 A1   15 A2   15 B2   38 B1   40 A1                 
  0.389   0.397   0.402   0.419   0.426   0.432   0.444   0.471
 39 B1   16 B2   40 B1   41 A1   16 A2   17 B2   42 A1   17 A2                 
  0.501   0.509   0.514   0.515   0.533   0.545   0.573   0.583
 41 B1   18 B2   43 A1   42 B1   43 B1   44 A1   44 B1   18 A2                 
  0.636   0.717   0.718   0.742   0.801   0.820   0.831   0.841
 45 A1   45 B1   19 B2   46 A1   47 A1   46 B1   19 A2   20 B2                 
  0.853   0.861   0.887   0.932   1.061   1.068   1.091   1.151
 48 A1   20 A2   47 B1   49 A1   48 B1   50 A1   49 B1   50 B1                 
  1.203   1.237   1.289   1.300   1.341   1.345   1.393   1.440
 51 A1   51 B1   21 B2   52 A1   22 B2   21 A2   53 A1   52 B1                 
  1.469   1.495   1.501   1.506   1.659   1.659   1.667   1.871
 22 A2   23 B2   54 A1   53 B1   23 A2   55 A1   54 B1   56 A1                 
  1.971   2.171   2.192   2.220   2.223   2.296   2.356   2.474
 55 B1   56 B1   24 B2   24 A2   57 A1   57 B1   58 A1   58 B1                 
  2.630   2.694   2.752   2.926   2.991   3.381   3.959   3.963
 25 B2   25 A2   59 A1   59 B1   60 A1   60 B1   26 A2   26 B2                 
  3.995   4.024   4.025   4.041   4.144   4.215   4.323   4.392
 27 B2   61 B1   61 A1   27 A2   62 A1   62 B1   63 A1   63 B1                 
  4.467   4.552   5.980   6.029   6.084   6.114   6.153   6.255
 64 A1   64 B1   28 B2   28 A2   65 A1   65 B1   66 A1   66 B1                 
  9.788   9.849  23.433  23.435  25.753  25.784  25.851  26.055
 67 A1   67 B1   68 B1   68 A1   29 B2   29 A2   69 A1   69 B1                 
 26.266  26.508  27.914  27.997  28.327  28.365  28.403  28.423
 70 A1   70 B1   71 A1   71 B1   30 B2   30 A2   72 A1   73 A1                 
 28.432  28.466  28.529  28.530  28.550  28.560  28.560  28.570
 72 B1   73 B1   31 A2   31 B2   32 B2   74 B1   74 A1   32 A2                 
 28.626  28.670  28.748  28.805 127.876 127.905 127.936 127.956
 75 A1   75 B1   76 A1   76 B1   33 B2   33 A2   77 A1   77 B1                 
127.987 128.043 151.704 151.773 215.810 215.8771901.8741901.946
 78 A1   78 B1   79 A1   79 B1   80 A1   80 B1   81 A1   81 B1                 

 Beta MOs, Restricted
 -- Occupied --                  
*******-1165.88 -176.32 -176.32 -165.72 -165.72 -165.72 -165.72
  1 A1    1 B1    2 B1    2 A1    3 B1    3 A1    1 B2    1 A2                 
-165.72 -165.72 -101.60 -101.60  -35.82  -35.82  -31.31  -31.31
  4 A1    4 B1    5 B1    5 A1    6 B1    6 A1    7 B1    7 A1                 
-31.306 -31.306 -31.305 -31.305 -22.959 -22.959 -22.959 -22.959
  2 A2    2 B2    8 B1    8 A1    9 B1    9 A1    3 A2    3 B2                 
-22.958 -22.958 -22.956 -22.956 -22.956 -22.956 -10.283 -10.283
 10 B1   10 A1    4 A2    4 B2   11 B1   11 A1   12 A1   12 B1                 
 -9.526  -9.526  -7.289  -7.289  -7.280  -7.280  -7.279  -7.279
 13 B1   13 A1   14 B1   14 A1   15 B1   15 A1    5 B2    5 A2                 
 -6.375  -6.375  -4.789  -4.789  -4.773  -4.773  -4.772  -4.772
 16 B1   16 A1   17 B1   17 A1    6 A2    6 B2   18 B1   18 A1                 
 -2.063  -2.063  -2.052  -2.052  -2.052  -2.052  -2.037  -2.037
 19 B1   19 A1   20 B1   20 A1    7 A2    7 B2    8 B2    8 A2                 
 -2.037  -2.037  -1.071  -1.066  -0.761  -0.751  -0.626  -0.588
 21 A1   21 B1   22 A1   22 B1   23 A1   23 B1   24 A1   24 B1                 
 -0.527  -0.500  -0.484  -0.460  -0.451  -0.430  -0.361  -0.302
 25 A1    9 B2    9 A2   25 B1   26 A1   26 B1   27 A1   10 B2                 
 -0.293  -0.208  -0.198  -0.198
 10 A2   28 A1   11 B2   27 B1                                                 
 -- Virtual --                   
 -0.116  -0.080  -0.011   0.010   0.023   0.024   0.034   0.040
 11 A2   28 B1   29 A1   30 A1   29 B1   30 B1   31 A1   12 B2                 
  0.059   0.059   0.080   0.081   0.090   0.097   0.103   0.132
 32 A1   31 B1   12 A2   33 A1   13 B2   32 B1   34 A1   33 B1                 
  0.140   0.141   0.143   0.158   0.184   0.205   0.226   0.243
 13 A2   35 A1   34 B1   36 A1   35 B1   36 B1   14 B2   37 A1                 
  0.262   0.271   0.296   0.346   0.355   0.356   0.361   0.363
 38 A1   14 A2   37 B1   39 A1   15 A2   15 B2   38 B1   40 A1                 
  0.389   0.397   0.402   0.419   0.426   0.432   0.444   0.471
 39 B1   16 B2   40 B1   41 A1   16 A2   17 B2   42 A1   17 A2                 
  0.501   0.509   0.514   0.515   0.533   0.545   0.573   0.583
 41 B1   18 B2   43 A1   42 B1   43 B1   44 A1   44 B1   18 A2                 
  0.636   0.717   0.718   0.742   0.801   0.820   0.831   0.841
 45 A1   45 B1   19 B2   46 A1   47 A1   46 B1   19 A2   20 B2                 
  0.853   0.861   0.887   0.932   1.061   1.068   1.091   1.151
 48 A1   20 A2   47 B1   49 A1   48 B1   50 A1   49 B1   50 B1                 
  1.203   1.237   1.289   1.300   1.341   1.345   1.393   1.440
 51 A1   51 B1   21 B2   52 A1   22 B2   21 A2   53 A1   52 B1                 
  1.469   1.495   1.501   1.506   1.659   1.659   1.667   1.871
 22 A2   23 B2   54 A1   53 B1   23 A2   55 A1   54 B1   56 A1                 
  1.971   2.171   2.192   2.220   2.223   2.296   2.356   2.474
 55 B1   56 B1   24 B2   24 A2   57 A1   57 B1   58 A1   58 B1                 
  2.630   2.694   2.752   2.926   2.991   3.381   3.959   3.963
 25 B2   25 A2   59 A1   59 B1   60 A1   60 B1   26 A2   26 B2                 
  3.995   4.024   4.025   4.041   4.144   4.215   4.323   4.392
 27 B2   61 B1   61 A1   27 A2   62 A1   62 B1   63 A1   63 B1                 
  4.467   4.552   5.980   6.029   6.084   6.114   6.153   6.255
 64 A1   64 B1   28 B2   28 A2   65 A1   65 B1   66 A1   66 B1                 
  9.788   9.849  23.433  23.435  25.753  25.784  25.851  26.055
 67 A1   67 B1   68 B1   68 A1   29 B2   29 A2   69 A1   69 B1                 
 26.266  26.508  27.914  27.997  28.327  28.365  28.403  28.423
 70 A1   70 B1   71 A1   71 B1   30 B2   30 A2   72 A1   73 A1                 
 28.432  28.466  28.529  28.530  28.550  28.560  28.560  28.570
 72 B1   73 B1   31 A2   31 B2   32 B2   74 B1   74 A1   32 A2                 
 28.626  28.670  28.748  28.805 127.876 127.905 127.936 127.956
 75 A1   75 B1   76 A1   76 B1   33 B2   33 A2   77 A1   77 B1                 
127.987 128.043 151.704 151.773 215.810 215.8771901.8741901.946
 78 A1   78 B1   79 A1   79 B1   80 A1   80 B1   81 A1   81 B1                 
 --------------------------------------------------------------

          Ground-State Mulliken Net Atomic Charges

     Atom                 Charge (a.u.)
  ----------------------------------------
      1 Cl                    0.525782
      2 Cl                    0.525782
      3 I                     0.145323
      4 I                     0.145323
      5 C                    -0.671105
      6 C                    -0.671105
  ----------------------------------------
  Sum of atomic charges =     0.000000

 -----------------------------------------------------------------
                    Cartesian Multipole Moments
 -----------------------------------------------------------------
    Charge (ESU x 10^10)
                 0.0000
    Dipole Moment (Debye)
         X      -0.0000      Y      -0.0000      Z      -1.8305
       Tot       1.8305
    Quadrupole Moments (Debye-Ang)
        XX     -84.3079     XY       0.0000     YY     -92.4309
        XZ       0.0000     YZ       0.0000     ZZ     -96.5514
    Octopole Moments (Debye-Ang^2)
       XXX      -0.0000    XXY      -0.0000    XYY      -0.0000
       YYY      -0.0000    XXZ       1.6505    XYZ      -0.0000
       YYZ       6.2897    XZZ      -0.0000    YZZ      -0.0000
       ZZZ      20.9027
    Hexadecapole Moments (Debye-Ang^3)
      XXXX   -2276.5037   XXXY       0.0000   XXYY    -421.8113
      XYYY       0.0000   YYYY    -119.6984   XXXZ       0.0000
      XXYZ      -0.0000   XYYZ       0.0000   YYYZ       0.0000
      XXZZ    -475.8863   XYZZ       0.0000   YYZZ    -131.7824
      XZZZ       0.0000   YZZZ       0.0000   ZZZZ    -680.4207
 -----------------------------------------------------------------
 Calculating analytic gradient of the SCF energy
 Gradient of SCF Energy
            1           2           3           4           5           6
    1  -0.0698331   0.0698331  -0.2324982   0.2324982   0.4332261  -0.4332261
    2  -0.0000000  -0.0000000  -0.0000000  -0.0000000   0.0000000  -0.0000000
    3   0.4148255   0.4148255  -0.5191069  -0.5191069   0.1042815   0.1042815
 Max gradient component =       5.191E-01
 RMS gradient           =       2.787E-01
 Gradient time:  CPU 20.59 s  wall 5.26 s
 Geometry Optimization Parameters
   NAtoms,    NIC,     NZ,  NCons,   NDum,   NFix, NCnnct, MaxDiis
        6      37       0       0       0       0       0       0


** GEOMETRY OPTIMIZATION IN DELOCALIZED INTERNAL COORDINATES **
   Searching for a Minimum

   Optimization Cycle:   4

                       Coordinates (Angstroms)
     ATOM                X               Y               Z
      1  Cl        2.0376916859    0.0000000000   -1.5534834680
      2  Cl       -2.0376916859    0.0000000000   -1.5534834680
      3  I         2.1806200693    0.0000000000    0.6410105378
      4  I        -2.1806200693    0.0000000000    0.6410105378
      5  C         0.9753775273    0.0000000000   -0.5085797014
      6  C        -0.9753775273    0.0000000000   -0.5085797014
   Point Group: c2v   Number of degrees of freedom:     5


   Energy is -14834.912141708

 Hessian Updated using BFGS Update

 ** Taking Steepest Descent Step **
 Calculated Step too Large.  Step scaled by  0.460463
 Step Taken.  Stepsize is  0.300000

                             Maximum     Tolerance    Cnvgd?
         Gradient           0.448611      0.000300      NO
         Displacement       0.206569      0.001200      NO
         Energy change     -0.224384      0.000001      NO


 New Cartesian Coordinates Obtained by Inverse Iteration

 Displacement from previous Coordinates is:  0.179937
 ----------------------------------------------------------------
             Standard Nuclear Orientation (Angstroms)
    I     Atom           X                Y                Z
 ----------------------------------------------------------------
    1      Cl      2.0402177896     0.0000000000    -1.5884856089
    2      Cl     -2.0402177896     0.0000000000    -1.5884856089
    3      I       2.2183404915     0.0000000000     0.6810061426
    4      I      -2.2183404915     0.0000000000     0.6810061426
    5      C       0.9594301778     0.0000000000    -0.5135731653
    6      C      -0.9594301778     0.0000000000    -0.5135731653
 ----------------------------------------------------------------
 Molecular Point Group                 C2v   NOp =  4
 Largest Abelian Subgroup              C2v   NOp =  4
 Nuclear Repulsion Energy =  1396.7028757259 hartrees
 There are       76 alpha and       76 beta electrons
 Applying Cartesian multipole field
    Component          Value
    ---------          -----
     (2,0,0)        1.00000E-11
     (0,2,0)        2.00000E-11
     (0,0,2)       -3.00000E-11
 Nucleus-field energy     =     0.0000000093 hartrees
 Requested basis set is 6-311++G(d,p)
 There are 86 shells and 228 basis functions
 A cutoff of  1.0D-11 yielded   2682 shell pairs
 There are     20521 function pairs (     23112 Cartesian)
 Smallest overlap matrix eigenvalue = 6.98E-05
 Guess MOs from SCF MO coefficient file

 -----------------------------------------------------------------------
  General SCF calculation program by
  Eric Jon Sundstrom, Paul Horn, Yuezhi Mao, Dmitri Zuev, Alec White,
  David Stuck, Shaama M.S., Shane Yost, Joonho Lee, David Small,
  Daniel Levine, Susi Lehtola, Hugh Burton, Evgeny Epifanovsky
 -----------------------------------------------------------------------
 Exchange:     0.2000 Hartree-Fock + 0.0800 Slater + 0.7200 B88
 Correlation:  0.1900 VWN1RPA + 0.8100 LYP
 Using SG-1 standard quadrature grid
 using 4 threads for integral computing
 -------------------------------------------------------
 OpenMP Integral computing Module                
 Release: version 2.0, May 2017, Q-Chem Inc. Pleasanton 
 -------------------------------------------------------
 -------------------------------------------------------
 OpenMP BLAS3 based DFT computing Module                
 Release: version 1.0, May 2013, Q-Chem Inc. Pittsburgh 
 -------------------------------------------------------
 A restricted SCF calculation will be
 performed using DIIS
 SCF converges when DIIS error is below 1.0e-08
 ---------------------------------------
  Cycle       Energy         DIIS error
 ---------------------------------------
    1  -14835.0766392293      1.06e-03  
    2  -14835.0781434317      9.36e-04  
    3  -14835.0814682708      5.55e-04  
    4  -14835.0835009659      1.00e-04  
    5  -14835.0835652130      1.74e-05  
    6  -14835.0835672072      6.51e-06  
    7  -14835.0835674949      1.45e-06  
    8  -14835.0835675077      7.24e-07  
    9  -14835.0835675097      7.92e-08  
   10  -14835.0835675096      2.01e-08  
   11  -14835.0835675097      4.12e-08  
   12  -14835.0835675098      4.52e-09  Convergence criterion met
 ---------------------------------------
 SCF time:   CPU 61.76s  wall 17.00s 
 SCF   energy in the final basis set =   -14835.0835675098
 Total energy in the final basis set =   -14835.0835675098

 --------------------------------------------------------------
             Orbital Energies (a.u.) and Symmetries
 --------------------------------------------------------------

 Alpha MOs, Restricted
 -- Occupied --                  
*******-1165.88 -176.32 -176.32 -165.72 -165.72 -165.72 -165.72
  1 A1    1 B1    2 B1    2 A1    3 B1    3 A1    1 B2    1 A2                 
-165.72 -165.72 -101.60 -101.60  -35.82  -35.82  -31.31  -31.31
  4 A1    4 B1    5 B1    5 A1    6 B1    6 A1    7 B1    7 A1                 
-31.305 -31.305 -31.304 -31.304 -22.959 -22.959 -22.959 -22.959
  2 A2    2 B2    8 B1    8 A1    9 B1    9 A1    3 A2    3 B2                 
-22.958 -22.958 -22.955 -22.955 -22.955 -22.955 -10.290 -10.290
 10 B1   10 A1    4 A2    4 B2   11 A1   11 B1   12 A1   12 B1                 
 -9.521  -9.521  -7.284  -7.284  -7.275  -7.275  -7.274  -7.274
 13 B1   13 A1   14 B1   14 A1   15 B1   15 A1    5 B2    5 A2                 
 -6.373  -6.373  -4.786  -4.786  -4.771  -4.771  -4.770  -4.770
 16 B1   16 A1   17 B1   17 A1    6 A2    6 B2   18 B1   18 A1                 
 -2.058  -2.058  -2.049  -2.049  -2.048  -2.048  -2.035  -2.035
 19 B1   19 A1   20 B1   20 A1    7 A2    7 B2    8 B2    8 A2                 
 -2.035  -2.035  -1.042  -1.036  -0.753  -0.742  -0.622  -0.581
 21 A1   21 B1   22 A1   22 B1   23 A1   23 B1   24 A1   24 B1                 
 -0.518  -0.482  -0.466  -0.451  -0.451  -0.424  -0.360  -0.301
 25 A1    9 B2    9 A2   26 A1   25 B1   26 B1   27 A1   10 B2                 
 -0.292  -0.217  -0.208  -0.202
 10 A2   28 A1   27 B1   11 B2                                                 
 -- Virtual --                   
 -0.114  -0.077  -0.014   0.009   0.019   0.027   0.031   0.044
 11 A2   28 B1   29 A1   30 A1   29 B1   30 B1   31 A1   12 B2                 
  0.056   0.058   0.079   0.082   0.092   0.098   0.100   0.128
 32 A1   31 B1   33 A1   12 A2   13 B2   32 B1   34 A1   33 B1                 
  0.139   0.142   0.142   0.155   0.185   0.203   0.224   0.241
 35 A1   13 A2   34 B1   36 A1   35 B1   36 B1   14 B2   37 A1                 
  0.254   0.265   0.292   0.354   0.357   0.359   0.360   0.367
 38 A1   14 A2   37 B1   38 B1   39 A1   15 B2   15 A2   40 A1                 
  0.385   0.409   0.410   0.425   0.426   0.434   0.437   0.463
 39 B1   16 B2   40 B1   41 A1   17 B2   16 A2   42 A1   17 A2                 
  0.496   0.506   0.507   0.514   0.525   0.531   0.567   0.589
 41 B1   43 A1   42 B1   18 B2   43 B1   44 A1   44 B1   18 A2                 
  0.637   0.716   0.728   0.733   0.774   0.806   0.830   0.836
 45 A1   19 B2   45 B1   46 A1   47 A1   46 B1   19 A2   20 B2                 
  0.860   0.862   0.872   0.925   1.033   1.045   1.058   1.159
 20 A2   48 A1   47 B1   49 A1   50 A1   48 B1   49 B1   50 B1                 
  1.191   1.225   1.276   1.307   1.337   1.341   1.392   1.439
 51 A1   51 B1   21 B2   52 A1   22 B2   21 A2   53 A1   52 B1                 
  1.471   1.475   1.497   1.517   1.640   1.654   1.659   1.840
 22 A2   23 B2   54 A1   53 B1   55 A1   23 A2   54 B1   56 A1                 
  1.975   2.159   2.197   2.227   2.228   2.297   2.365   2.486
 55 B1   56 B1   24 B2   57 A1   24 A2   57 B1   58 A1   58 B1                 
  2.627   2.701   2.731   2.907   2.972   3.396   3.958   3.962
 25 B2   25 A2   59 A1   59 B1   60 A1   60 B1   26 A2   26 B2                 
  3.997   4.021   4.021   4.038   4.129   4.191   4.266   4.330
 27 B2   61 A1   61 B1   27 A2   62 A1   62 B1   63 A1   63 B1                 
  4.456   4.534   5.978   6.024   6.074   6.106   6.141   6.242
 64 A1   64 B1   28 B2   28 A2   65 A1   65 B1   66 A1   66 B1                 
  9.767   9.830  23.390  23.390  25.758  25.791  25.843  26.034
 67 A1   67 B1   68 A1   68 B1   29 B2   29 A2   69 A1   69 B1                 
 26.224  26.464  27.904  27.976  28.326  28.361  28.397  28.422
 70 A1   70 B1   71 A1   71 B1   30 B2   30 A2   72 A1   73 A1                 
 28.428  28.466  28.528  28.530  28.550  28.558  28.558  28.567
 72 B1   73 B1   31 A2   31 B2   32 B2   74 A1   74 B1   32 A2                 
 28.613  28.649  28.712  28.768 127.874 127.901 127.929 127.950
 75 A1   75 B1   76 A1   76 B1   33 B2   33 A2   77 A1   77 B1                 
127.975 128.030 151.693 151.755 215.781 215.8501901.8621901.926
 78 A1   78 B1   79 A1   79 B1   80 A1   80 B1   81 A1   81 B1                 

 Beta MOs, Restricted
 -- Occupied --                  
*******-1165.88 -176.32 -176.32 -165.72 -165.72 -165.72 -165.72
  1 A1    1 B1    2 B1    2 A1    3 B1    3 A1    1 B2    1 A2                 
-165.72 -165.72 -101.60 -101.60  -35.82  -35.82  -31.31  -31.31
  4 A1    4 B1    5 B1    5 A1    6 B1    6 A1    7 B1    7 A1                 
-31.305 -31.305 -31.304 -31.304 -22.959 -22.959 -22.959 -22.959
  2 A2    2 B2    8 B1    8 A1    9 B1    9 A1    3 A2    3 B2                 
-22.958 -22.958 -22.955 -22.955 -22.955 -22.955 -10.290 -10.290
 10 B1   10 A1    4 A2    4 B2   11 A1   11 B1   12 A1   12 B1                 
 -9.521  -9.521  -7.284  -7.284  -7.275  -7.275  -7.274  -7.274
 13 B1   13 A1   14 B1   14 A1   15 B1   15 A1    5 B2    5 A2                 
 -6.373  -6.373  -4.786  -4.786  -4.771  -4.771  -4.770  -4.770
 16 B1   16 A1   17 B1   17 A1    6 A2    6 B2   18 B1   18 A1                 
 -2.058  -2.058  -2.049  -2.049  -2.048  -2.048  -2.035  -2.035
 19 B1   19 A1   20 B1   20 A1    7 A2    7 B2    8 B2    8 A2                 
 -2.035  -2.035  -1.042  -1.036  -0.753  -0.742  -0.622  -0.581
 21 A1   21 B1   22 A1   22 B1   23 A1   23 B1   24 A1   24 B1                 
 -0.518  -0.482  -0.466  -0.451  -0.451  -0.424  -0.360  -0.301
 25 A1    9 B2    9 A2   26 A1   25 B1   26 B1   27 A1   10 B2                 
 -0.292  -0.217  -0.208  -0.202
 10 A2   28 A1   27 B1   11 B2                                                 
 -- Virtual --                   
 -0.114  -0.077  -0.014   0.009   0.019   0.027   0.031   0.044
 11 A2   28 B1   29 A1   30 A1   29 B1   30 B1   31 A1   12 B2                 
  0.056   0.058   0.079   0.082   0.092   0.098   0.100   0.128
 32 A1   31 B1   33 A1   12 A2   13 B2   32 B1   34 A1   33 B1                 
  0.139   0.142   0.142   0.155   0.185   0.203   0.224   0.241
 35 A1   13 A2   34 B1   36 A1   35 B1   36 B1   14 B2   37 A1                 
  0.254   0.265   0.292   0.354   0.357   0.359   0.360   0.367
 38 A1   14 A2   37 B1   38 B1   39 A1   15 B2   15 A2   40 A1                 
  0.385   0.409   0.410   0.425   0.426   0.434   0.437   0.463
 39 B1   16 B2   40 B1   41 A1   17 B2   16 A2   42 A1   17 A2                 
  0.496   0.506   0.507   0.514   0.525   0.531   0.567   0.589
 41 B1   43 A1   42 B1   18 B2   43 B1   44 A1   44 B1   18 A2                 
  0.637   0.716   0.728   0.733   0.774   0.806   0.830   0.836
 45 A1   19 B2   45 B1   46 A1   47 A1   46 B1   19 A2   20 B2                 
  0.860   0.862   0.872   0.925   1.033   1.045   1.058   1.159
 20 A2   48 A1   47 B1   49 A1   50 A1   48 B1   49 B1   50 B1                 
  1.191   1.225   1.276   1.307   1.337   1.341   1.392   1.439
 51 A1   51 B1   21 B2   52 A1   22 B2   21 A2   53 A1   52 B1                 
  1.471   1.475   1.497   1.517   1.640   1.654   1.659   1.840
 22 A2   23 B2   54 A1   53 B1   55 A1   23 A2   54 B1   56 A1                 
  1.975   2.159   2.197   2.227   2.228   2.297   2.365   2.486
 55 B1   56 B1   24 B2   57 A1   24 A2   57 B1   58 A1   58 B1                 
  2.627   2.701   2.731   2.907   2.972   3.396   3.958   3.962
 25 B2   25 A2   59 A1   59 B1   60 A1   60 B1   26 A2   26 B2                 
  3.997   4.021   4.021   4.038   4.129   4.191   4.266   4.330
 27 B2   61 A1   61 B1   27 A2   62 A1   62 B1   63 A1   63 B1                 
  4.456   4.534   5.978   6.024   6.074   6.106   6.141   6.242
 64 A1   64 B1   28 B2   28 A2   65 A1   65 B1   66 A1   66 B1                 
  9.767   9.830  23.390  23.390  25.758  25.791  25.843  26.034
 67 A1   67 B1   68 A1   68 B1   29 B2   29 A2   69 A1   69 B1                 
 26.224  26.464  27.904  27.976  28.326  28.361  28.397  28.422
 70 A1   70 B1   71 A1   71 B1   30 B2   30 A2   72 A1   73 A1                 
 28.428  28.466  28.528  28.530  28.550  28.558  28.558  28.567
 72 B1   73 B1   31 A2   31 B2   32 B2   74 A1   74 B1   32 A2                 
 28.613  28.649  28.712  28.768 127.874 127.901 127.929 127.950
 75 A1   75 B1   76 A1   76 B1   33 B2   33 A2   77 A1   77 B1                 
127.975 128.030 151.693 151.755 215.781 215.8501901.8621901.926
 78 A1   78 B1   79 A1   79 B1   80 A1   80 B1   81 A1   81 B1                 
 --------------------------------------------------------------

          Ground-State Mulliken Net Atomic Charges

     Atom                 Charge (a.u.)
  ----------------------------------------
      1 Cl                    0.518154
      2 Cl                    0.518154
      3 I                     0.130769
      4 I                     0.130769
      5 C                    -0.648923
      6 C                    -0.648923
  ----------------------------------------
  Sum of atomic charges =    -0.000000

 -----------------------------------------------------------------
                    Cartesian Multipole Moments
 -----------------------------------------------------------------
    Charge (ESU x 10^10)
                -0.0000
    Dipole Moment (Debye)
         X      -0.0000      Y      -0.0000      Z      -1.4667
       Tot       1.4667
    Quadrupole Moments (Debye-Ang)
        XX     -84.0198     XY       0.0000     YY     -92.9449
        XZ       0.0000     YZ       0.0000     ZZ     -96.1001
    Octopole Moments (Debye-Ang^2)
       XXX      -0.0000    XXY      -0.0000    XYY      -0.0000
       YYY      -0.0000    XXZ       2.9500    XYZ      -0.0000
       YYZ       5.2431    XZZ      -0.0000    YZZ      -0.0000
       ZZZ      17.9454
    Hexadecapole Moments (Debye-Ang^3)
      XXXX   -2319.7333   XXXY       0.0000   XXYY    -431.9187
      XYYY       0.0000   YYYY    -120.7508   XXXZ       0.0000
      XXYZ      -0.0000   XYYZ       0.0000   YYYZ       0.0000
      XXZZ    -486.7046   XYZZ       0.0000   YYZZ    -137.3529
      XZZZ       0.0000   YZZZ       0.0000   ZZZZ    -710.3878
 -----------------------------------------------------------------
 Calculating analytic gradient of the SCF energy
 Gradient of SCF Energy
            1           2           3           4           5           6
    1  -0.0450356   0.0450356  -0.1567724   0.1567724   0.3389948  -0.3389948
    2   0.0000000  -0.0000000   0.0000000  -0.0000000   0.0000000  -0.0000000
    3   0.3371636   0.3371636  -0.3936313  -0.3936313   0.0564677   0.0564677
 Max gradient component =       3.936E-01
 RMS gradient           =       2.143E-01
 Gradient time:  CPU 20.13 s  wall 5.15 s
 Geometry Optimization Parameters
   NAtoms,    NIC,     NZ,  NCons,   NDum,   NFix, NCnnct, MaxDiis
        6      37       0       0       0       0       0       0


** GEOMETRY OPTIMIZATION IN DELOCALIZED INTERNAL COORDINATES **
   Searching for a Minimum

   Optimization Cycle:   5

                       Coordinates (Angstroms)
     ATOM                X               Y               Z
      1  Cl        2.0402177896    0.0000000000   -1.5884856089
      2  Cl       -2.0402177896    0.0000000000   -1.5884856089
      3  I         2.2183404915    0.0000000000    0.6810061426
      4  I        -2.2183404915    0.0000000000    0.6810061426
      5  C         0.9594301778    0.0000000000   -0.5135731653
      6  C        -0.9594301778    0.0000000000   -0.5135731653
   Point Group: c2v   Number of degrees of freedom:     5


   Energy is -14835.083567510

 Hessian Updated using BFGS Update

 ** Taking Steepest Descent Step **
 Calculated Step too Large.  Step scaled by  0.602686
 Step Taken.  Stepsize is  0.300000

                             Maximum     Tolerance    Cnvgd?
         Gradient           0.348488      0.000300      NO
         Displacement       0.210029      0.001200      NO
         Energy change     -0.171426      0.000001      NO


 New Cartesian Coordinates Obtained by Inverse Iteration

 Displacement from previous Coordinates is:  0.171772
 ----------------------------------------------------------------
             Standard Nuclear Orientation (Angstroms)
    I     Atom           X                Y                Z
 ----------------------------------------------------------------
    1      Cl      2.0321329657     0.0000000000    -1.6264178583
    2      Cl     -2.0321329657     0.0000000000    -1.6264178583
    3      I       2.2401290006     0.0000000000     0.7218154066
    4      I      -2.2401290006     0.0000000000     0.7218154066
    5      C       0.9375538538     0.0000000000    -0.5164501799
    6      C      -0.9375538538     0.0000000000    -0.5164501799
 ----------------------------------------------------------------
 Molecular Point Group                 C2v   NOp =  4
 Largest Abelian Subgroup              C2v   NOp =  4
 Nuclear Repulsion Energy =  1368.9193316338 hartrees
 There are       76 alpha and       76 beta electrons
 Applying Cartesian multipole field
    Component          Value
    ---------          -----
     (2,0,0)        1.00000E-11
     (0,2,0)        2.00000E-11
     (0,0,2)       -3.00000E-11
 Nucleus-field energy     =     0.0000000085 hartrees
 Requested basis set is 6-311++G(d,p)
 There are 86 shells and 228 basis functions
 A cutoff of  1.0D-11 yielded   2668 shell pairs
 There are     20403 function pairs (     22980 Cartesian)
 Smallest overlap matrix eigenvalue = 6.62E-05
 Guess MOs from SCF MO coefficient file

 -----------------------------------------------------------------------
  General SCF calculation program by
  Eric Jon Sundstrom, Paul Horn, Yuezhi Mao, Dmitri Zuev, Alec White,
  David Stuck, Shaama M.S., Shane Yost, Joonho Lee, David Small,
  Daniel Levine, Susi Lehtola, Hugh Burton, Evgeny Epifanovsky
 -----------------------------------------------------------------------
 Exchange:     0.2000 Hartree-Fock + 0.0800 Slater + 0.7200 B88
 Correlation:  0.1900 VWN1RPA + 0.8100 LYP
 Using SG-1 standard quadrature grid
 using 4 threads for integral computing
 -------------------------------------------------------
 OpenMP Integral computing Module                
 Release: version 2.0, May 2017, Q-Chem Inc. Pleasanton 
 -------------------------------------------------------
 -------------------------------------------------------
 OpenMP BLAS3 based DFT computing Module                
 Release: version 1.0, May 2013, Q-Chem Inc. Pittsburgh 
 -------------------------------------------------------
 A restricted SCF calculation will be
 performed using DIIS
 SCF converges when DIIS error is below 1.0e-08
 ---------------------------------------
  Cycle       Energy         DIIS error
 ---------------------------------------
    1  -14835.2086065451      9.10e-04  
    2  -14835.2109707971      7.19e-04  
    3  -14835.2123458082      5.22e-04  
    4  -14835.2141630507      9.21e-05  
    5  -14835.2142193962      1.46e-05  
    6  -14835.2142208450      5.23e-06  
    7  -14835.2142210193      1.28e-06  
    8  -14835.2142210296      6.39e-07  
    9  -14835.2142210310      6.80e-08  
   10  -14835.2142210313      1.42e-07  
   11  -14835.2142210313      1.45e-08  
   12  -14835.2142210310      2.02e-09  Convergence criterion met
 ---------------------------------------
 SCF time:   CPU 60.74s  wall 16.00s 
 SCF   energy in the final basis set =   -14835.2142210310
 Total energy in the final basis set =   -14835.2142210310

 --------------------------------------------------------------
             Orbital Energies (a.u.) and Symmetries
 --------------------------------------------------------------
 Warning : Irrep of orbital(   5) could not be determined
 Warning : Irrep of orbital(   6) could not be determined

 Alpha MOs, Restricted
 -- Occupied --                  
*******-1165.88 -176.32 -176.32 -165.72 -165.72 -165.72 -165.72
  1 A1    1 B1    2 B1    2 A1    0 xxx   0 xxx   1 B2    1 A2                 
-165.72 -165.72 -101.59 -101.59  -35.82  -35.82  -31.31  -31.31
  3 A1    3 B1    4 B1    4 A1    5 B1    5 A1    6 B1    6 A1                 
-31.305 -31.305 -31.304 -31.304 -22.960 -22.960 -22.959 -22.959
  2 A2    2 B2    7 B1    7 A1    8 B1    8 A1    3 A2    3 B2                 
-22.959 -22.959 -22.956 -22.956 -22.956 -22.956 -10.297 -10.297
  9 B1    9 A1    4 A2    4 B2   10 A1   10 B1   11 A1   11 B1                 
 -9.516  -9.516  -7.280  -7.280  -7.270  -7.270  -7.270  -7.270
 12 B1   12 A1   13 B1   13 A1    5 B2    5 A2   14 A1   14 B1                 
 -6.371  -6.371  -4.784  -4.784  -4.770  -4.770  -4.768  -4.768
 15 B1   15 A1   16 B1   16 A1    6 B2    6 A2   17 B1   17 A1                 
 -2.055  -2.055  -2.047  -2.047  -2.047  -2.047  -2.033  -2.033
 18 B1   18 A1    7 A2   19 B1   19 A1    7 B2    8 B2    8 A2                 
 -2.033  -2.033  -1.015  -1.008  -0.747  -0.735  -0.622  -0.575
 20 A1   20 B1   21 A1   21 B1   22 A1   22 B1   23 A1   23 B1                 
 -0.512  -0.467  -0.451  -0.449  -0.443  -0.416  -0.359  -0.301
 24 A1    9 B2   25 A1    9 A2   24 B1   25 B1   26 A1   10 B2                 
 -0.293  -0.227  -0.219  -0.208
 10 A2   27 A1   26 B1   11 B2                                                 
 -- Virtual --                   
 -0.111  -0.073  -0.020   0.007   0.016   0.026   0.032   0.048
 11 A2   27 B1   28 A1   29 A1   28 B1   30 A1   29 B1   12 B2                 
  0.055   0.057   0.077   0.083   0.093   0.096   0.100   0.123
 31 A1   30 B1   32 A1   12 A2   13 B2   33 A1   31 B1   32 B1                 
  0.136   0.143   0.144   0.152   0.184   0.201   0.222   0.240
 34 A1   33 B1   13 A2   35 A1   34 B1   35 B1   14 B2   36 A1                 
  0.248   0.261   0.291   0.341   0.361   0.363   0.368   0.372
 37 A1   14 A2   36 B1   37 B1   15 B2   15 A2   38 A1   39 A1                 
  0.388   0.414   0.422   0.428   0.430   0.432   0.440   0.458
 38 B1   16 B2   39 B1   17 B2   40 A1   41 A1   16 A2   17 A2                 
  0.489   0.493   0.499   0.518   0.518   0.523   0.569   0.593
 40 B1   42 A1   41 B1   18 B2   42 B1   43 A1   43 B1   18 A2                 
  0.639   0.715   0.720   0.739   0.750   0.786   0.829   0.834
 44 A1   19 B2   45 A1   44 B1   46 A1   45 B1   19 A2   20 B2                 
  0.862   0.869   0.878   0.920   1.000   1.020   1.037   1.171
 20 A2   46 B1   47 A1   48 A1   49 A1   47 B1   48 B1   49 B1                 
  1.175   1.212   1.257   1.320   1.334   1.336   1.393   1.436
 50 A1   50 B1   21 B2   51 A1   22 B2   21 A2   52 A1   51 B1                 
  1.451   1.475   1.491   1.524   1.619   1.654   1.657   1.807
 23 B2   22 A2   53 A1   52 B1   54 A1   23 A2   53 B1   55 A1                 
  1.977   2.148   2.201   2.230   2.235   2.301   2.373   2.500
 54 B1   55 B1   24 B2   56 A1   24 A2   56 B1   57 A1   57 B1                 
  2.621   2.708   2.712   2.897   2.953   3.420   3.957   3.960
 25 B2   25 A2   58 A1   58 B1   59 A1   59 B1   26 A2   26 B2                 
  3.998   4.015   4.017   4.035   4.116   4.171   4.229   4.292
 27 B2   60 B1   60 A1   27 A2   61 A1   61 B1   62 A1   62 B1                 
  4.444   4.519   5.976   6.020   6.066   6.097   6.127   6.227
 63 A1   63 B1   28 B2   28 A2   64 A1   64 B1   65 A1   65 B1                 
  9.749   9.814  23.353  23.357  25.762  25.798  25.833  26.021
 66 A1   66 B1   67 A1   67 B1   29 B2   29 A2   68 A1   68 B1                 
 26.198  26.442  27.891  27.957  28.324  28.357  28.390  28.416
 69 A1   69 B1   70 A1   70 B1   30 B2   30 A2   71 A1   72 A1                 
 28.421  28.460  28.527  28.528  28.548  28.555  28.556  28.565
 71 B1   72 B1   31 A2   31 B2   32 B2   73 B1   73 A1   32 A2                 
 28.604  28.634  28.688  28.744 127.872 127.897 127.922 127.943
 74 A1   74 B1   75 A1   75 B1   33 B2   33 A2   76 A1   76 B1                 
127.962 128.016 151.682 151.739 215.755 215.8271901.8501901.908
 77 A1   77 B1   78 A1   78 B1   79 A1   79 B1   80 A1   80 B1                 

 Beta MOs, Restricted
 -- Occupied --                  
*******-1165.88 -176.32 -176.32 -165.72 -165.72 -165.72 -165.72
  1 A1    1 B1    2 B1    2 A1    0 xxx   0 xxx   1 B2    1 A2                 
-165.72 -165.72 -101.59 -101.59  -35.82  -35.82  -31.31  -31.31
  3 A1    3 B1    4 B1    4 A1    5 B1    5 A1    6 B1    6 A1                 
-31.305 -31.305 -31.304 -31.304 -22.960 -22.960 -22.959 -22.959
  2 A2    2 B2    7 B1    7 A1    8 B1    8 A1    3 A2    3 B2                 
-22.959 -22.959 -22.956 -22.956 -22.956 -22.956 -10.297 -10.297
  9 B1    9 A1    4 A2    4 B2   10 A1   10 B1   11 A1   11 B1                 
 -9.516  -9.516  -7.280  -7.280  -7.270  -7.270  -7.270  -7.270
 12 B1   12 A1   13 B1   13 A1    5 B2    5 A2   14 A1   14 B1                 
 -6.371  -6.371  -4.784  -4.784  -4.770  -4.770  -4.768  -4.768
 15 B1   15 A1   16 B1   16 A1    6 B2    6 A2   17 B1   17 A1                 
 -2.055  -2.055  -2.047  -2.047  -2.047  -2.047  -2.033  -2.033
 18 B1   18 A1    7 A2   19 B1   19 A1    7 B2    8 B2    8 A2                 
 -2.033  -2.033  -1.015  -1.008  -0.747  -0.735  -0.622  -0.575
 20 A1   20 B1   21 A1   21 B1   22 A1   22 B1   23 A1   23 B1                 
 -0.512  -0.467  -0.451  -0.449  -0.443  -0.416  -0.359  -0.301
 24 A1    9 B2   25 A1    9 A2   24 B1   25 B1   26 A1   10 B2                 
 -0.293  -0.227  -0.219  -0.208
 10 A2   27 A1   26 B1   11 B2                                                 
 -- Virtual --                   
 -0.111  -0.073  -0.020   0.007   0.016   0.026   0.032   0.048
 11 A2   27 B1   28 A1   29 A1   28 B1   30 A1   29 B1   12 B2                 
  0.055   0.057   0.077   0.083   0.093   0.096   0.100   0.123
 31 A1   30 B1   32 A1   12 A2   13 B2   33 A1   31 B1   32 B1                 
  0.136   0.143   0.144   0.152   0.184   0.201   0.222   0.240
 34 A1   33 B1   13 A2   35 A1   34 B1   35 B1   14 B2   36 A1                 
  0.248   0.261   0.291   0.341   0.361   0.363   0.368   0.372
 37 A1   14 A2   36 B1   37 B1   15 B2   15 A2   38 A1   39 A1                 
  0.388   0.414   0.422   0.428   0.430   0.432   0.440   0.458
 38 B1   16 B2   39 B1   17 B2   40 A1   41 A1   16 A2   17 A2                 
  0.489   0.493   0.499   0.518   0.518   0.523   0.569   0.593
 40 B1   42 A1   41 B1   18 B2   42 B1   43 A1   43 B1   18 A2                 
  0.639   0.715   0.720   0.739   0.750   0.786   0.829   0.834
 44 A1   19 B2   45 A1   44 B1   46 A1   45 B1   19 A2   20 B2                 
  0.862   0.869   0.878   0.920   1.000   1.020   1.037   1.171
 20 A2   46 B1   47 A1   48 A1   49 A1   47 B1   48 B1   49 B1                 
  1.175   1.212   1.257   1.320   1.334   1.336   1.393   1.436
 50 A1   50 B1   21 B2   51 A1   22 B2   21 A2   52 A1   51 B1                 
  1.451   1.475   1.491   1.524   1.619   1.654   1.657   1.807
 23 B2   22 A2   53 A1   52 B1   54 A1   23 A2   53 B1   55 A1                 
  1.977   2.148   2.201   2.230   2.235   2.301   2.373   2.500
 54 B1   55 B1   24 B2   56 A1   24 A2   56 B1   57 A1   57 B1                 
  2.621   2.708   2.712   2.897   2.953   3.420   3.957   3.960
 25 B2   25 A2   58 A1   58 B1   59 A1   59 B1   26 A2   26 B2                 
  3.998   4.015   4.017   4.035   4.116   4.171   4.229   4.292
 27 B2   60 B1   60 A1   27 A2   61 A1   61 B1   62 A1   62 B1                 
  4.444   4.519   5.976   6.020   6.066   6.097   6.127   6.227
 63 A1   63 B1   28 B2   28 A2   64 A1   64 B1   65 A1   65 B1                 
  9.749   9.814  23.353  23.357  25.762  25.798  25.833  26.021
 66 A1   66 B1   67 A1   67 B1   29 B2   29 A2   68 A1   68 B1                 
 26.198  26.442  27.891  27.957  28.324  28.357  28.390  28.416
 69 A1   69 B1   70 A1   70 B1   30 B2   30 A2   71 A1   72 A1                 
 28.421  28.460  28.527  28.528  28.548  28.555  28.556  28.565
 71 B1   72 B1   31 A2   31 B2   32 B2   73 B1   73 A1   32 A2                 
 28.604  28.634  28.688  28.744 127.872 127.897 127.922 127.943
 74 A1   74 B1   75 A1   75 B1   33 B2   33 A2   76 A1   76 B1                 
127.962 128.016 151.682 151.739 215.755 215.8271901.8501901.908
 77 A1   77 B1   78 A1   78 B1   79 A1   79 B1   80 A1   80 B1                 
 --------------------------------------------------------------

          Ground-State Mulliken Net Atomic Charges

     Atom                 Charge (a.u.)
  ----------------------------------------
      1 Cl                    0.504488
      2 Cl                    0.504488
      3 I                     0.129333
      4 I                     0.129333
      5 C                    -0.633821
      6 C                    -0.633821
  ----------------------------------------
  Sum of atomic charges =    -0.000000

 -----------------------------------------------------------------
                    Cartesian Multipole Moments
 -----------------------------------------------------------------
    Charge (ESU x 10^10)
                -0.0000
    Dipole Moment (Debye)
         X      -0.0000      Y       0.0000      Z      -1.0874
       Tot       1.0874
    Quadrupole Moments (Debye-Ang)
        XX     -83.9226     XY       0.0000     YY     -93.3876
        XZ       0.0000     YZ       0.0000     ZZ     -95.6616
    Octopole Moments (Debye-Ang^2)
       XXX      -0.0000    XXY       0.0000    XYY      -0.0000
       YYY       0.0000    XXZ       4.3984    XYZ      -0.0000
       YYZ       4.2277    XZZ      -0.0000    YZZ       0.0000
       ZZZ      15.0905
    Hexadecapole Moments (Debye-Ang^3)
      XXXX   -2337.2323   XXXY       0.0000   XXYY    -437.0804
      XYYY       0.0000   YYYY    -121.6651   XXXZ       0.0000
      XXYZ       0.0000   XYYZ       0.0000   YYYZ       0.0000
      XXZZ    -492.8220   XYZZ       0.0000   YYZZ    -143.5604
      XZZZ       0.0000   YZZZ       0.0000   ZZZZ    -743.2505
 -----------------------------------------------------------------
 Calculating analytic gradient of the SCF energy
 Gradient of SCF Energy
            1           2           3           4           5           6
    1  -0.0243121   0.0243121  -0.0987120   0.0987120   0.2664626  -0.2664626
    2   0.0000000  -0.0000000   0.0000000  -0.0000000  -0.0000000   0.0000000
    3   0.2690375   0.2690375  -0.2942141  -0.2942141   0.0251765   0.0251765
 Max gradient component =       2.942E-01
 RMS gradient           =       1.636E-01
 Gradient time:  CPU 19.74 s  wall 5.05 s
 Geometry Optimization Parameters
   NAtoms,    NIC,     NZ,  NCons,   NDum,   NFix, NCnnct, MaxDiis
        6      37       0       0       0       0       0       0

 Cartesian Hessian Update
 Hessian Updated using BFGS Update


** GEOMETRY OPTIMIZATION IN DELOCALIZED INTERNAL COORDINATES **
   Searching for a Minimum

   Optimization Cycle:   6

                       Coordinates (Angstroms)
     ATOM                X               Y               Z
      1  Cl        2.0321329657    0.0000000000   -1.6264178583
      2  Cl       -2.0321329657    0.0000000000   -1.6264178583
      3  I         2.2401290006    0.0000000000    0.7218154066
      4  I        -2.2401290006    0.0000000000    0.7218154066
      5  C         0.9375538538    0.0000000000   -0.5164501799
      6  C        -0.9375538538    0.0000000000   -0.5164501799
   Point Group: c2v   Number of degrees of freedom:     5


   Energy is -14835.214221031

 Hessian Updated using BFGS Update

  5 Hessian modes will be used to form the next step
  Hessian Eigenvalues:
     0.084502    0.250135    0.302429    0.585996    1.119510

 Minimum Search - Taking Simple RFO Step
 Searching for Lamda that Minimizes Along All modes
 Value Taken    Lamda =  -0.26836240
 Calculated Step too Large.  Step scaled by  0.406084
 Step Taken.  Stepsize is  0.300000

                             Maximum     Tolerance    Cnvgd?
         Gradient           0.269425      0.000300      NO
         Displacement       0.209728      0.001200      NO
         Energy change     -0.130654      0.000001      NO


 New Cartesian Coordinates Obtained by Inverse Iteration

 Displacement from previous Coordinates is:  0.260887
 ----------------------------------------------------------------
             Standard Nuclear Orientation (Angstroms)
    I     Atom           X                Y                Z
 ----------------------------------------------------------------
    1      Cl      1.9767493449     0.0000000000    -1.6629850758
    2      Cl     -1.9767493449     0.0000000000    -1.6629850758
    3      I       2.2036005683     0.0000000000     0.7581083633
    4      I      -2.2036005683     0.0000000000     0.7581083633
    5      C       0.8878187380     0.0000000000    -0.5161759191
    6      C      -0.8878187380     0.0000000000    -0.5161759191
 ----------------------------------------------------------------
 Molecular Point Group                 C2v   NOp =  4
 Largest Abelian Subgroup              C2v   NOp =  4
 Nuclear Repulsion Energy =  1363.8709375689 hartrees
 There are       76 alpha and       76 beta electrons
 Applying Cartesian multipole field
    Component          Value
    ---------          -----
     (2,0,0)        1.00000E-11
     (0,2,0)        2.00000E-11
     (0,0,2)       -3.00000E-11
 Nucleus-field energy     =     0.0000000065 hartrees
 Requested basis set is 6-311++G(d,p)
 There are 86 shells and 228 basis functions
 A cutoff of  1.0D-11 yielded   2672 shell pairs
 There are     20431 function pairs (     23008 Cartesian)
 Smallest overlap matrix eigenvalue = 5.11E-05
 Guess MOs from SCF MO coefficient file

 -----------------------------------------------------------------------
  General SCF calculation program by
  Eric Jon Sundstrom, Paul Horn, Yuezhi Mao, Dmitri Zuev, Alec White,
  David Stuck, Shaama M.S., Shane Yost, Joonho Lee, David Small,
  Daniel Levine, Susi Lehtola, Hugh Burton, Evgeny Epifanovsky
 -----------------------------------------------------------------------
 Exchange:     0.2000 Hartree-Fock + 0.0800 Slater + 0.7200 B88
 Correlation:  0.1900 VWN1RPA + 0.8100 LYP
 Using SG-1 standard quadrature grid
 using 4 threads for integral computing
 -------------------------------------------------------
 OpenMP Integral computing Module                
 Release: version 2.0, May 2017, Q-Chem Inc. Pleasanton 
 -------------------------------------------------------
 -------------------------------------------------------
 OpenMP BLAS3 based DFT computing Module                
 Release: version 1.0, May 2013, Q-Chem Inc. Pittsburgh 
 -------------------------------------------------------
 A restricted SCF calculation will be
 performed using DIIS
 SCF converges when DIIS error is below 1.0e-08
 ---------------------------------------
  Cycle       Energy         DIIS error
 ---------------------------------------
    1  -14835.3112764563      8.31e-04  
    2  -14835.3154968068      2.73e-04  
    3  -14835.3153799724      2.93e-04  
    4  -14835.3158982496      9.69e-05  
    5  -14835.3159627786      1.23e-05  
    6  -14835.3159637267      4.21e-06  
    7  -14835.3159638367      1.10e-06  
    8  -14835.3159638438      5.36e-07  
    9  -14835.3159638451      3.32e-08  
   10  -14835.3159638447      7.94e-09  Convergence criterion met
 ---------------------------------------
 SCF time:   CPU 50.93s  wall 13.00s 
 SCF   energy in the final basis set =   -14835.3159638447
 Total energy in the final basis set =   -14835.3159638447

 --------------------------------------------------------------
             Orbital Energies (a.u.) and Symmetries
 --------------------------------------------------------------

 Alpha MOs, Restricted
 -- Occupied --                  
*******-1165.89 -176.32 -176.32 -165.72 -165.72 -165.72 -165.72
  1 A1    1 B1    2 B1    2 A1    3 B1    3 A1    1 B2    1 A2                 
-165.72 -165.72 -101.59 -101.59  -35.82  -35.82  -31.31  -31.31
  4 A1    4 B1    5 B1    5 A1    6 B1    6 A1    7 B1    7 A1                 
-31.305 -31.305 -31.304 -31.304 -22.960 -22.960 -22.959 -22.959
  2 A2    2 B2    8 B1    8 A1    9 B1    9 A1    3 A2    3 B2                 
-22.959 -22.959 -22.955 -22.955 -22.955 -22.955 -10.300 -10.300
 10 B1   10 A1    4 B2    4 A2   11 A1   11 B1   12 A1   12 B1                 
 -9.512  -9.512  -7.276  -7.276  -7.266  -7.266  -7.266  -7.266
 13 B1   13 A1   14 A1   14 B1    5 B2    5 A2   15 A1   15 B1                 
 -6.370  -6.370  -4.783  -4.783  -4.769  -4.769  -4.768  -4.768
 16 B1   16 A1   17 B1   17 A1    6 B2    6 A2   18 B1   18 A1                 
 -2.053  -2.053  -2.045  -2.045  -2.045  -2.045  -2.032  -2.032
 19 B1   19 A1    7 A2    7 B2   20 A1   20 B1    8 B2    8 A2                 
 -2.032  -2.032  -0.997  -0.988  -0.747  -0.731  -0.629  -0.568
 21 A1   21 B1   22 A1   22 B1   23 A1   23 B1   24 A1   24 B1                 
 -0.513  -0.459  -0.453  -0.436  -0.436  -0.407  -0.359  -0.303
 25 A1    9 B2   26 A1    9 A2   25 B1   26 B1   27 A1   10 B2                 
 -0.293  -0.237  -0.228  -0.214
 10 A2   28 A1   27 B1   11 B2                                                 
 -- Virtual --                   
 -0.104  -0.055  -0.025   0.007   0.017   0.021   0.043   0.050
 11 A2   28 B1   29 A1   30 A1   29 B1   31 A1   30 B1   12 B2                 
  0.057   0.058   0.076   0.085   0.092   0.093   0.103   0.122
 32 A1   31 B1   33 A1   12 A2   34 A1   13 B2   32 B1   33 B1                 
  0.135   0.144   0.148   0.150   0.182   0.199   0.221   0.239
 35 A1   13 A2   34 B1   36 A1   35 B1   36 B1   14 B2   37 A1                 
  0.248   0.260   0.297   0.334   0.362   0.367   0.372   0.380
 38 A1   14 A2   37 B1   38 B1   15 B2   15 A2   39 A1   40 A1                 
  0.398   0.413   0.421   0.433   0.434   0.437   0.442   0.461
 39 B1   16 B2   41 A1   42 A1   17 B2   40 B1   16 A2   17 A2                 
  0.478   0.483   0.495   0.518   0.518   0.523   0.586   0.595
 43 A1   41 B1   42 B1   43 B1   44 A1   18 B2   44 B1   18 A2                 
  0.646   0.704   0.713   0.731   0.747   0.775   0.829   0.833
 45 A1   46 A1   19 B2   47 A1   45 B1   46 B1   19 A2   20 B2                 
  0.875   0.878   0.908   0.924   0.975   0.998   1.038   1.157
 20 A2   47 B1   48 A1   49 A1   50 A1   48 B1   49 B1   51 A1                 
  1.194   1.207   1.234   1.326   1.336   1.349   1.404   1.425
 50 B1   51 B1   21 B2   22 B2   21 A2   52 A1   53 A1   23 B2                 
  1.426   1.490   1.497   1.527   1.599   1.675   1.684   1.773
 52 B1   22 A2   54 A1   53 B1   55 A1   54 B1   23 A2   56 A1                 
  1.998   2.172   2.204   2.233   2.244   2.315   2.380   2.521
 55 B1   56 B1   24 B2   57 A1   24 A2   57 B1   58 A1   58 B1                 
  2.611   2.711   2.726   2.909   2.946   3.512   3.955   3.959
 25 B2   59 A1   25 A2   59 B1   60 A1   60 B1   26 A2   26 B2                 
  3.998   4.009   4.016   4.036   4.109   4.159   4.213   4.284
 27 B2   61 B1   61 A1   27 A2   62 A1   62 B1   63 A1   63 B1                 
  4.436   4.517   5.977   6.020   6.066   6.091   6.121   6.222
 64 A1   64 B1   28 B2   28 A2   65 A1   65 B1   66 A1   66 B1                 
  9.740   9.809  23.334  23.355  25.764  25.807  25.823  26.034
 67 A1   67 B1   68 A1   68 B1   29 B2   29 A2   69 A1   69 B1                 
 26.187  26.461  27.882  27.951  28.325  28.357  28.388  28.411
 70 A1   70 B1   71 A1   71 B1   30 B2   30 A2   72 A1   73 A1                 
 28.415  28.457  28.526  28.527  28.548  28.552  28.555  28.565
 72 B1   73 B1   31 A2   31 B2   32 B2   74 B1   74 A1   32 A2                 
 28.600  28.627  28.679  28.740 127.872 127.897 127.921 127.939
 75 A1   75 B1   76 A1   76 B1   33 B2   33 A2   77 A1   77 B1                 
127.956 128.010 151.676 151.735 215.742 215.8171901.8431901.903
 78 A1   78 B1   79 A1   79 B1   80 A1   80 B1   81 A1   81 B1                 

 Beta MOs, Restricted
 -- Occupied --                  
*******-1165.89 -176.32 -176.32 -165.72 -165.72 -165.72 -165.72
  1 A1    1 B1    2 B1    2 A1    3 B1    3 A1    1 B2    1 A2                 
-165.72 -165.72 -101.59 -101.59  -35.82  -35.82  -31.31  -31.31
  4 A1    4 B1    5 B1    5 A1    6 B1    6 A1    7 B1    7 A1                 
-31.305 -31.305 -31.304 -31.304 -22.960 -22.960 -22.959 -22.959
  2 A2    2 B2    8 B1    8 A1    9 B1    9 A1    3 A2    3 B2                 
-22.959 -22.959 -22.955 -22.955 -22.955 -22.955 -10.300 -10.300
 10 B1   10 A1    4 B2    4 A2   11 A1   11 B1   12 A1   12 B1                 
 -9.512  -9.512  -7.276  -7.276  -7.266  -7.266  -7.266  -7.266
 13 B1   13 A1   14 A1   14 B1    5 B2    5 A2   15 A1   15 B1                 
 -6.370  -6.370  -4.783  -4.783  -4.769  -4.769  -4.768  -4.768
 16 B1   16 A1   17 B1   17 A1    6 B2    6 A2   18 B1   18 A1                 
 -2.053  -2.053  -2.045  -2.045  -2.045  -2.045  -2.032  -2.032
 19 B1   19 A1    7 A2    7 B2   20 A1   20 B1    8 B2    8 A2                 
 -2.032  -2.032  -0.997  -0.988  -0.747  -0.731  -0.629  -0.568
 21 A1   21 B1   22 A1   22 B1   23 A1   23 B1   24 A1   24 B1                 
 -0.513  -0.459  -0.453  -0.436  -0.436  -0.407  -0.359  -0.303
 25 A1    9 B2   26 A1    9 A2   25 B1   26 B1   27 A1   10 B2                 
 -0.293  -0.237  -0.228  -0.214
 10 A2   28 A1   27 B1   11 B2                                                 
 -- Virtual --                   
 -0.104  -0.055  -0.025   0.007   0.017   0.021   0.043   0.050
 11 A2   28 B1   29 A1   30 A1   29 B1   31 A1   30 B1   12 B2                 
  0.057   0.058   0.076   0.085   0.092   0.093   0.103   0.122
 32 A1   31 B1   33 A1   12 A2   34 A1   13 B2   32 B1   33 B1                 
  0.135   0.144   0.148   0.150   0.182   0.199   0.221   0.239
 35 A1   13 A2   34 B1   36 A1   35 B1   36 B1   14 B2   37 A1                 
  0.248   0.260   0.297   0.334   0.362   0.367   0.372   0.380
 38 A1   14 A2   37 B1   38 B1   15 B2   15 A2   39 A1   40 A1                 
  0.398   0.413   0.421   0.433   0.434   0.437   0.442   0.461
 39 B1   16 B2   41 A1   42 A1   17 B2   40 B1   16 A2   17 A2                 
  0.478   0.483   0.495   0.518   0.518   0.523   0.586   0.595
 43 A1   41 B1   42 B1   43 B1   44 A1   18 B2   44 B1   18 A2                 
  0.646   0.704   0.713   0.731   0.747   0.775   0.829   0.833
 45 A1   46 A1   19 B2   47 A1   45 B1   46 B1   19 A2   20 B2                 
  0.875   0.878   0.908   0.924   0.975   0.998   1.038   1.157
 20 A2   47 B1   48 A1   49 A1   50 A1   48 B1   49 B1   51 A1                 
  1.194   1.207   1.234   1.326   1.336   1.349   1.404   1.425
 50 B1   51 B1   21 B2   22 B2   21 A2   52 A1   53 A1   23 B2                 
  1.426   1.490   1.497   1.527   1.599   1.675   1.684   1.773
 52 B1   22 A2   54 A1   53 B1   55 A1   54 B1   23 A2   56 A1                 
  1.998   2.172   2.204   2.233   2.244   2.315   2.380   2.521
 55 B1   56 B1   24 B2   57 A1   24 A2   57 B1   58 A1   58 B1                 
  2.611   2.711   2.726   2.909   2.946   3.512   3.955   3.959
 25 B2   59 A1   25 A2   59 B1   60 A1   60 B1   26 A2   26 B2                 
  3.998   4.009   4.016   4.036   4.109   4.159   4.213   4.284
 27 B2   61 B1   61 A1   27 A2   62 A1   62 B1   63 A1   63 B1                 
  4.436   4.517   5.977   6.020   6.066   6.091   6.121   6.222
 64 A1   64 B1   28 B2   28 A2   65 A1   65 B1   66 A1   66 B1                 
  9.740   9.809  23.334  23.355  25.764  25.807  25.823  26.034
 67 A1   67 B1   68 A1   68 B1   29 B2   29 A2   69 A1   69 B1                 
 26.187  26.461  27.882  27.951  28.325  28.357  28.388  28.411
 70 A1   70 B1   71 A1   71 B1   30 B2   30 A2   72 A1   73 A1                 
 28.415  28.457  28.526  28.527  28.548  28.552  28.555  28.565
 72 B1   73 B1   31 A2   31 B2   32 B2   74 B1   74 A1   32 A2                 
 28.600  28.627  28.679  28.740 127.872 127.897 127.921 127.939
 75 A1   75 B1   76 A1   76 B1   33 B2   33 A2   77 A1   77 B1                 
127.956 128.010 151.676 151.735 215.742 215.8171901.8431901.903
 78 A1   78 B1   79 A1   79 B1   80 A1   80 B1   81 A1   81 B1                 
 --------------------------------------------------------------

          Ground-State Mulliken Net Atomic Charges

     Atom                 Charge (a.u.)
  ----------------------------------------
      1 Cl                    0.483101
      2 Cl                    0.483102
      3 I                     0.141104
      4 I                     0.141104
      5 C                    -0.624206
      6 C                    -0.624205
  ----------------------------------------
  Sum of atomic charges =    -0.000000

 -----------------------------------------------------------------
                    Cartesian Multipole Moments
 -----------------------------------------------------------------
    Charge (ESU x 10^10)
                -0.0000
    Dipole Moment (Debye)
         X      -0.0000      Y      -0.0000      Z      -0.7368
       Tot       0.7368
    Quadrupole Moments (Debye-Ang)
        XX     -84.4433     XY       0.0000     YY     -93.5622
        XZ       0.0000     YZ       0.0000     ZZ     -95.2061
    Octopole Moments (Debye-Ang^2)
       XXX      -0.0000    XXY      -0.0000    XYY      -0.0000
       YYY      -0.0000    XXZ       5.7883    XYZ       0.0000
       YYZ       3.2895    XZZ      -0.0000    YZZ       0.0000
       ZZZ      12.7066
    Hexadecapole Moments (Debye-Ang^3)
      XXXX   -2251.5410   XXXY       0.0000   XXYY    -422.2276
      XYYY       0.0000   YYYY    -121.9296   XXXZ       0.0000
      XXYZ       0.0000   XYYZ       0.0000   YYYZ       0.0000
      XXZZ    -479.5819   XYZZ       0.0000   YYZZ    -149.4761
      XZZZ       0.0000   YZZZ       0.0000   ZZZZ    -773.7105
 -----------------------------------------------------------------
 Calculating analytic gradient of the SCF energy
 Gradient of SCF Energy
            1           2           3           4           5           6
    1  -0.0149089   0.0149088  -0.0761454   0.0761454   0.2407319  -0.2407318
    2   0.0000000   0.0000000  -0.0000000  -0.0000000   0.0000000  -0.0000000
    3   0.2216648   0.2216649  -0.2385686  -0.2385687   0.0169038   0.0169038
 Max gradient component =       2.407E-01
 RMS gradient           =       1.376E-01
 Gradient time:  CPU 19.49 s  wall 4.99 s
 Geometry Optimization Parameters
   NAtoms,    NIC,     NZ,  NCons,   NDum,   NFix, NCnnct, MaxDiis
        6      37       0       0       0       0       0       0

 Cartesian Hessian Update
 Hessian Updated using BFGS Update


** GEOMETRY OPTIMIZATION IN DELOCALIZED INTERNAL COORDINATES **
   Searching for a Minimum

   Optimization Cycle:   7

                       Coordinates (Angstroms)
     ATOM                X               Y               Z
      1  Cl        1.9767493449    0.0000000000   -1.6629850758
      2  Cl       -1.9767493449    0.0000000000   -1.6629850758
      3  I         2.2036005683    0.0000000000    0.7581083633
      4  I        -2.2036005683    0.0000000000    0.7581083633
      5  C         0.8878187380    0.0000000000   -0.5161759191
      6  C        -0.8878187380    0.0000000000   -0.5161759191
   Point Group: c2v   Number of degrees of freedom:     5


   Energy is -14835.315963845

 Hessian Updated using BFGS Update

  5 Hessian modes will be used to form the next step
  Hessian Eigenvalues:
     0.057381    0.247717    0.307288    0.600190    1.120881

 Minimum Search - Taking Simple RFO Step
 Searching for Lamda that Minimizes Along All modes
 Value Taken    Lamda =  -0.25179908
 Calculated Step too Large.  Step scaled by  0.362783
 Step Taken.  Stepsize is  0.300000

                             Maximum     Tolerance    Cnvgd?
         Gradient           0.228676      0.000300      NO
         Displacement       0.216236      0.001200      NO
         Energy change     -0.101743      0.000001      NO


 New Cartesian Coordinates Obtained by Inverse Iteration

 Displacement from previous Coordinates is:  0.291398
 ----------------------------------------------------------------
             Standard Nuclear Orientation (Angstroms)
    I     Atom           X                Y                Z
 ----------------------------------------------------------------
    1      Cl      1.9074258942     0.0000000000    -1.6965574258
    2      Cl     -1.9074258942     0.0000000000    -1.6965574258
    3      I       2.1619610399     0.0000000000     0.7878078137
    4      I      -2.1619610399     0.0000000000     0.7878078137
    5      C       0.8301537069     0.0000000000    -0.5123030195
    6      C      -0.8301537069     0.0000000000    -0.5123030195
 ----------------------------------------------------------------
 Molecular Point Group                 C2v   NOp =  4
 Largest Abelian Subgroup              C2v   NOp =  4
 Nuclear Repulsion Energy =  1364.7901107458 hartrees
 There are       76 alpha and       76 beta electrons
 Applying Cartesian multipole field
    Component          Value
    ---------          -----
     (2,0,0)        1.00000E-11
     (0,2,0)        2.00000E-11
     (0,0,2)       -3.00000E-11
 Nucleus-field energy     =     0.0000000045 hartrees
 Requested basis set is 6-311++G(d,p)
 There are 86 shells and 228 basis functions
 A cutoff of  1.0D-11 yielded   2680 shell pairs
 There are     20519 function pairs (     23108 Cartesian)
 Smallest overlap matrix eigenvalue = 3.63E-05
 Guess MOs from SCF MO coefficient file

 -----------------------------------------------------------------------
  General SCF calculation program by
  Eric Jon Sundstrom, Paul Horn, Yuezhi Mao, Dmitri Zuev, Alec White,
  David Stuck, Shaama M.S., Shane Yost, Joonho Lee, David Small,
  Daniel Levine, Susi Lehtola, Hugh Burton, Evgeny Epifanovsky
 -----------------------------------------------------------------------
 Exchange:     0.2000 Hartree-Fock + 0.0800 Slater + 0.7200 B88
 Correlation:  0.1900 VWN1RPA + 0.8100 LYP
 Using SG-1 standard quadrature grid
 using 4 threads for integral computing
 -------------------------------------------------------
 OpenMP Integral computing Module                
 Release: version 2.0, May 2017, Q-Chem Inc. Pleasanton 
 -------------------------------------------------------
 -------------------------------------------------------
 OpenMP BLAS3 based DFT computing Module                
 Release: version 1.0, May 2013, Q-Chem Inc. Pittsburgh 
 -------------------------------------------------------
 A restricted SCF calculation will be
 performed using DIIS
 SCF converges when DIIS error is below 1.0e-08
 ---------------------------------------
  Cycle       Energy         DIIS error
 ---------------------------------------
    1  -14835.3973011716      9.31e-04  
    2  -14835.4022060576      1.97e-04  
    3  -14835.4023120592      1.47e-04  
    4  -14835.4024484935      2.57e-05  
    5  -14835.4024527821      6.87e-06  
    6  -14835.4024531177      2.80e-06  
    7  -14835.4024531468      1.00e-06  
    8  -14835.4024531496      7.41e-07  
    9  -14835.4024531527      2.43e-07  
   10  -14835.4024531531      4.53e-08  
   11  -14835.4024531533      3.91e-09  Convergence criterion met
 ---------------------------------------
 SCF time:   CPU 56.46s  wall 15.00s 
 SCF   energy in the final basis set =   -14835.4024531533
 Total energy in the final basis set =   -14835.4024531533

 --------------------------------------------------------------
             Orbital Energies (a.u.) and Symmetries
 --------------------------------------------------------------

 Alpha MOs, Restricted
 -- Occupied --                  
*******-1165.89 -176.32 -176.32 -165.72 -165.72 -165.72 -165.72
  1 A1    1 B1    2 B1    2 A1    3 B1    3 A1    1 B2    1 A2                 
-165.72 -165.72 -101.59 -101.59  -35.82  -35.82  -31.31  -31.31
  4 A1    4 B1    5 B1    5 A1    6 B1    6 A1    7 B1    7 A1                 
-31.305 -31.305 -31.304 -31.304 -22.961 -22.961 -22.959 -22.959
  2 A2    2 B2    8 B1    8 A1    9 B1    9 A1    3 A2    3 B2                 
-22.959 -22.959 -22.955 -22.955 -22.955 -22.955 -10.300 -10.300
 10 B1   10 A1    4 B2    4 A2   11 A1   11 B1   12 A1   12 B1                 
 -9.509  -9.509  -7.273  -7.273  -7.263  -7.263  -7.262  -7.262
 13 B1   13 A1   14 A1   14 B1    5 B2    5 A2   15 A1   15 B1                 
 -6.370  -6.370  -4.783  -4.783  -4.768  -4.768  -4.767  -4.767
 16 B1   16 A1   17 B1   17 A1    6 B2    6 A2   18 B1   18 A1                 
 -2.052  -2.052  -2.045  -2.045  -2.044  -2.044  -2.031  -2.031
 19 B1   19 A1    7 A2    7 B2   20 A1   20 B1    8 B2    8 A2                 
 -2.031  -2.031  -0.985  -0.972  -0.750  -0.727  -0.642  -0.563
 21 A1   21 B1   22 A1   22 B1   23 A1   23 B1   24 A1   24 B1                 
 -0.516  -0.456  -0.455  -0.429  -0.426  -0.398  -0.361  -0.305
 25 A1   26 A1    9 B2   25 B1    9 A2   26 B1   27 A1   10 B2                 
 -0.293  -0.246  -0.234  -0.223
 10 A2   28 A1   27 B1   11 B2                                                 
 -- Virtual --                   
 -0.095  -0.041  -0.031   0.006   0.016   0.020   0.052   0.057
 11 A2   28 B1   29 A1   30 A1   31 A1   29 B1   12 B2   30 B1                 
  0.057   0.066   0.075   0.086   0.089   0.093   0.106   0.123
 32 A1   31 B1   33 A1   12 A2   34 A1   13 B2   32 B1   33 B1                 
  0.134   0.145   0.148   0.159   0.180   0.197   0.221   0.236
 35 A1   13 A2   36 A1   34 B1   35 B1   36 B1   14 B2   37 A1                 
  0.251   0.261   0.306   0.329   0.363   0.370   0.371   0.390
 38 A1   14 A2   37 B1   38 B1   15 B2   15 A2   39 A1   40 A1                 
  0.410   0.410   0.413   0.433   0.438   0.443   0.450   0.466
 39 B1   16 B2   41 A1   42 A1   17 B2   16 A2   40 B1   17 A2                 
  0.466   0.475   0.497   0.516   0.521   0.528   0.597   0.613
 43 A1   41 B1   42 B1   44 A1   43 B1   18 B2   18 A2   44 B1                 
  0.652   0.690   0.712   0.714   0.752   0.770   0.830   0.834
 45 A1   46 A1   19 B2   47 A1   45 B1   46 B1   19 A2   20 B2                 
  0.888   0.890   0.910   0.956   0.959   0.978   1.042   1.138
 20 A2   47 B1   48 A1   49 A1   50 A1   48 B1   49 B1   51 A1                 
  1.201   1.209   1.221   1.321   1.339   1.375   1.397   1.413
 50 B1   21 B2   51 B1   22 B2   21 A2   52 A1   23 B2   53 A1                 
  1.418   1.504   1.510   1.529   1.599   1.703   1.728   1.750
 52 B1   54 A1   22 A2   53 B1   55 A1   54 B1   23 A2   56 A1                 
  2.025   2.205   2.206   2.240   2.252   2.331   2.389   2.537
 55 B1   24 B2   56 B1   57 A1   24 A2   57 B1   58 A1   58 B1                 
  2.603   2.732   2.751   2.928   2.955   3.599   3.954   3.958
 25 B2   59 A1   25 A2   59 B1   60 A1   60 B1   26 A2   26 B2                 
  3.999   4.003   4.013   4.039   4.103   4.150   4.204   4.284
 27 B2   61 B1   61 A1   27 A2   62 A1   62 B1   63 A1   63 B1                 
  4.430   4.521   5.978   6.021   6.066   6.087   6.116   6.220
 64 A1   64 B1   28 B2   28 A2   65 A1   65 B1   66 A1   66 B1                 
  9.733   9.807  23.317  23.394  25.763  25.815  25.823  26.055
 67 A1   67 B1   68 A1   68 B1   29 B2   29 A2   69 A1   69 B1                 
 26.190  26.484  27.875  27.949  28.325  28.358  28.387  28.408
 70 A1   70 B1   71 A1   71 B1   30 B2   30 A2   72 A1   73 A1                 
 28.411  28.455  28.525  28.527  28.547  28.549  28.554  28.565
 72 B1   73 B1   31 A2   31 B2   32 B2   74 B1   74 A1   32 A2                 
 28.597  28.622  28.674  28.742 127.872 127.897 127.920 127.936
 75 A1   75 B1   76 A1   76 B1   33 B2   33 A2   77 A1   77 B1                 
127.952 128.007 151.671 151.733 215.732 215.8101901.8371901.902
 78 A1   78 B1   79 A1   79 B1   80 A1   80 B1   81 A1   81 B1                 

 Beta MOs, Restricted
 -- Occupied --                  
*******-1165.89 -176.32 -176.32 -165.72 -165.72 -165.72 -165.72
  1 A1    1 B1    2 B1    2 A1    3 B1    3 A1    1 B2    1 A2                 
-165.72 -165.72 -101.59 -101.59  -35.82  -35.82  -31.31  -31.31
  4 A1    4 B1    5 B1    5 A1    6 B1    6 A1    7 B1    7 A1                 
-31.305 -31.305 -31.304 -31.304 -22.961 -22.961 -22.959 -22.959
  2 A2    2 B2    8 B1    8 A1    9 B1    9 A1    3 A2    3 B2                 
-22.959 -22.959 -22.955 -22.955 -22.955 -22.955 -10.300 -10.300
 10 B1   10 A1    4 B2    4 A2   11 A1   11 B1   12 A1   12 B1                 
 -9.509  -9.509  -7.273  -7.273  -7.263  -7.263  -7.262  -7.262
 13 B1   13 A1   14 A1   14 B1    5 B2    5 A2   15 A1   15 B1                 
 -6.370  -6.370  -4.783  -4.783  -4.768  -4.768  -4.767  -4.767
 16 B1   16 A1   17 B1   17 A1    6 B2    6 A2   18 B1   18 A1                 
 -2.052  -2.052  -2.045  -2.045  -2.044  -2.044  -2.031  -2.031
 19 B1   19 A1    7 A2    7 B2   20 A1   20 B1    8 B2    8 A2                 
 -2.031  -2.031  -0.985  -0.972  -0.750  -0.727  -0.642  -0.563
 21 A1   21 B1   22 A1   22 B1   23 A1   23 B1   24 A1   24 B1                 
 -0.516  -0.456  -0.455  -0.429  -0.426  -0.398  -0.361  -0.305
 25 A1   26 A1    9 B2   25 B1    9 A2   26 B1   27 A1   10 B2                 
 -0.293  -0.246  -0.234  -0.223
 10 A2   28 A1   27 B1   11 B2                                                 
 -- Virtual --                   
 -0.095  -0.041  -0.031   0.006   0.016   0.020   0.052   0.057
 11 A2   28 B1   29 A1   30 A1   31 A1   29 B1   12 B2   30 B1                 
  0.057   0.066   0.075   0.086   0.089   0.093   0.106   0.123
 32 A1   31 B1   33 A1   12 A2   34 A1   13 B2   32 B1   33 B1                 
  0.134   0.145   0.148   0.159   0.180   0.197   0.221   0.236
 35 A1   13 A2   36 A1   34 B1   35 B1   36 B1   14 B2   37 A1                 
  0.251   0.261   0.306   0.329   0.363   0.370   0.371   0.390
 38 A1   14 A2   37 B1   38 B1   15 B2   15 A2   39 A1   40 A1                 
  0.410   0.410   0.413   0.433   0.438   0.443   0.450   0.466
 39 B1   16 B2   41 A1   42 A1   17 B2   16 A2   40 B1   17 A2                 
  0.466   0.475   0.497   0.516   0.521   0.528   0.597   0.613
 43 A1   41 B1   42 B1   44 A1   43 B1   18 B2   18 A2   44 B1                 
  0.652   0.690   0.712   0.714   0.752   0.770   0.830   0.834
 45 A1   46 A1   19 B2   47 A1   45 B1   46 B1   19 A2   20 B2                 
  0.888   0.890   0.910   0.956   0.959   0.978   1.042   1.138
 20 A2   47 B1   48 A1   49 A1   50 A1   48 B1   49 B1   51 A1                 
  1.201   1.209   1.221   1.321   1.339   1.375   1.397   1.413
 50 B1   21 B2   51 B1   22 B2   21 A2   52 A1   23 B2   53 A1                 
  1.418   1.504   1.510   1.529   1.599   1.703   1.728   1.750
 52 B1   54 A1   22 A2   53 B1   55 A1   54 B1   23 A2   56 A1                 
  2.025   2.205   2.206   2.240   2.252   2.331   2.389   2.537
 55 B1   24 B2   56 B1   57 A1   24 A2   57 B1   58 A1   58 B1                 
  2.603   2.732   2.751   2.928   2.955   3.599   3.954   3.958
 25 B2   59 A1   25 A2   59 B1   60 A1   60 B1   26 A2   26 B2                 
  3.999   4.003   4.013   4.039   4.103   4.150   4.204   4.284
 27 B2   61 B1   61 A1   27 A2   62 A1   62 B1   63 A1   63 B1                 
  4.430   4.521   5.978   6.021   6.066   6.087   6.116   6.220
 64 A1   64 B1   28 B2   28 A2   65 A1   65 B1   66 A1   66 B1                 
  9.733   9.807  23.317  23.394  25.763  25.815  25.823  26.055
 67 A1   67 B1   68 A1   68 B1   29 B2   29 A2   69 A1   69 B1                 
 26.190  26.484  27.875  27.949  28.325  28.358  28.387  28.408
 70 A1   70 B1   71 A1   71 B1   30 B2   30 A2   72 A1   73 A1                 
 28.411  28.455  28.525  28.527  28.547  28.549  28.554  28.565
 72 B1   73 B1   31 A2   31 B2   32 B2   74 B1   74 A1   32 A2                 
 28.597  28.622  28.674  28.742 127.872 127.897 127.920 127.936
 75 A1   75 B1   76 A1   76 B1   33 B2   33 A2   77 A1   77 B1                 
127.952 128.007 151.671 151.733 215.732 215.8101901.8371901.902
 78 A1   78 B1   79 A1   79 B1   80 A1   80 B1   81 A1   81 B1                 
 --------------------------------------------------------------

          Ground-State Mulliken Net Atomic Charges

     Atom                 Charge (a.u.)
  ----------------------------------------
      1 Cl                    0.465798
      2 Cl                    0.465798
      3 I                     0.148975
      4 I                     0.148974
      5 C                    -0.614772
      6 C                    -0.614772
  ----------------------------------------
  Sum of atomic charges =     0.000000

 -----------------------------------------------------------------
                    Cartesian Multipole Moments
 -----------------------------------------------------------------
    Charge (ESU x 10^10)
                 0.0000
    Dipole Moment (Debye)
         X       0.0000      Y       0.0000      Z      -0.4743
       Tot       0.4743
    Quadrupole Moments (Debye-Ang)
        XX     -85.0968     XY       0.0000     YY     -93.6528
        XZ      -0.0000     YZ      -0.0000     ZZ     -94.8131
    Octopole Moments (Debye-Ang^2)
       XXX       0.0000    XXY       0.0000    XYY       0.0000
       YYY       0.0000    XXZ       6.8873    XYZ       0.0000
       YYZ       2.5170    XZZ       0.0000    YZZ      -0.0000
       ZZZ      10.6987
    Hexadecapole Moments (Debye-Ang^3)
      XXXX   -2154.5320   XXXY       0.0000   XXYY    -405.0217
      XYYY      -0.0000   YYYY    -122.0368   XXXZ      -0.0000
      XXYZ      -0.0000   XYYZ      -0.0000   YYYZ      -0.0000
      XXZZ    -464.2403   XYZZ      -0.0000   YYZZ    -154.7872
      XZZZ      -0.0000   YZZZ      -0.0000   ZZZZ    -800.4472
 -----------------------------------------------------------------
 Calculating analytic gradient of the SCF energy
 Gradient of SCF Energy
            1           2           3           4           5           6
    1  -0.0082238   0.0082238  -0.0635292   0.0635292   0.2201751  -0.2201751
    2  -0.0000000   0.0000000  -0.0000000   0.0000000  -0.0000000  -0.0000000
    3   0.1856238   0.1856238  -0.1994785  -0.1994785   0.0138547   0.0138547
 Max gradient component =       2.202E-01
 RMS gradient           =       1.188E-01
 Gradient time:  CPU 19.54 s  wall 5.00 s
 Geometry Optimization Parameters
   NAtoms,    NIC,     NZ,  NCons,   NDum,   NFix, NCnnct, MaxDiis
        6      37       0       0       0       0       0       0

 Cartesian Hessian Update
 Hessian Updated using BFGS Update


** GEOMETRY OPTIMIZATION IN DELOCALIZED INTERNAL COORDINATES **
   Searching for a Minimum

   Optimization Cycle:   8

                       Coordinates (Angstroms)
     ATOM                X               Y               Z
      1  Cl        1.9074258942    0.0000000000   -1.6965574258
      2  Cl       -1.9074258942    0.0000000000   -1.6965574258
      3  I         2.1619610399    0.0000000000    0.7878078137
      4  I        -2.1619610399    0.0000000000    0.7878078137
      5  C         0.8301537069    0.0000000000   -0.5123030195
      6  C        -0.8301537069    0.0000000000   -0.5123030195
   Point Group: c2v   Number of degrees of freedom:     5


   Energy is -14835.402453153

 Hessian Updated using BFGS Update

  5 Hessian modes will be used to form the next step
  Hessian Eigenvalues:
     0.059162    0.246445    0.298105    0.568180    1.120140

 Minimum Search - Taking Simple RFO Step
 Searching for Lamda that Minimizes Along All modes
 Value Taken    Lamda =  -0.22275132
 Calculated Step too Large.  Step scaled by  0.361097
 Step Taken.  Stepsize is  0.300000

                             Maximum     Tolerance    Cnvgd?
         Gradient           0.203205      0.000300      NO
         Displacement       0.219426      0.001200      NO
         Energy change     -0.086489      0.000001      NO


 New Cartesian Coordinates Obtained by Inverse Iteration

 Displacement from previous Coordinates is:  0.299642
 ----------------------------------------------------------------
             Standard Nuclear Orientation (Angstroms)
    I     Atom           X                Y                Z
 ----------------------------------------------------------------
    1      Cl      1.8344905247     0.0000000000    -1.7282602841
    2      Cl     -1.8344905247     0.0000000000    -1.7282602841
    3      I       2.1189931125     0.0000000000     0.8154200973
    4      I      -2.1189931125     0.0000000000     0.8154200973
    5      C       0.7699771940     0.0000000000    -0.5082124447
    6      C      -0.7699771940     0.0000000000    -0.5082124447
 ----------------------------------------------------------------
 Molecular Point Group                 C2v   NOp =  4
 Largest Abelian Subgroup              C2v   NOp =  4
 Nuclear Repulsion Energy =  1368.3936308940 hartrees
 There are       76 alpha and       76 beta electrons
 Applying Cartesian multipole field
    Component          Value
    ---------          -----
     (2,0,0)        1.00000E-11
     (0,2,0)        2.00000E-11
     (0,0,2)       -3.00000E-11
 Nucleus-field energy     =     0.0000000026 hartrees
 Requested basis set is 6-311++G(d,p)
 There are 86 shells and 228 basis functions
 A cutoff of  1.0D-11 yielded   2691 shell pairs
 There are     20638 function pairs (     23245 Cartesian)
 Smallest overlap matrix eigenvalue = 2.46E-05
 Guess MOs from SCF MO coefficient file

 -----------------------------------------------------------------------
  General SCF calculation program by
  Eric Jon Sundstrom, Paul Horn, Yuezhi Mao, Dmitri Zuev, Alec White,
  David Stuck, Shaama M.S., Shane Yost, Joonho Lee, David Small,
  Daniel Levine, Susi Lehtola, Hugh Burton, Evgeny Epifanovsky
 -----------------------------------------------------------------------
 Exchange:     0.2000 Hartree-Fock + 0.0800 Slater + 0.7200 B88
 Correlation:  0.1900 VWN1RPA + 0.8100 LYP
 Using SG-1 standard quadrature grid
 using 4 threads for integral computing
 -------------------------------------------------------
 OpenMP Integral computing Module                
 Release: version 2.0, May 2017, Q-Chem Inc. Pleasanton 
 -------------------------------------------------------
 -------------------------------------------------------
 OpenMP BLAS3 based DFT computing Module                
 Release: version 1.0, May 2013, Q-Chem Inc. Pittsburgh 
 -------------------------------------------------------
 A restricted SCF calculation will be
 performed using DIIS
 SCF converges when DIIS error is below 1.0e-08
 ---------------------------------------
  Cycle       Energy         DIIS error
 ---------------------------------------
    1  -14835.4712155217      1.08e-03  
    2  -14835.4770588208      2.28e-04  
    3  -14835.4769656911      2.55e-04  
    4  -14835.4773391017      8.78e-05  
    5  -14835.4773872002      1.56e-05  
    6  -14835.4773889092      3.72e-06  
    7  -14835.4773890019      9.26e-07  
    8  -14835.4773890075      4.36e-07  
    9  -14835.4773890082      3.21e-08  
   10  -14835.4773890080      5.97e-09  Convergence criterion met
 ---------------------------------------
 SCF time:   CPU 52.03s  wall 14.00s 
 SCF   energy in the final basis set =   -14835.4773890080
 Total energy in the final basis set =   -14835.4773890080

 --------------------------------------------------------------
             Orbital Energies (a.u.) and Symmetries
 --------------------------------------------------------------

 Alpha MOs, Restricted
 -- Occupied --                  
*******-1165.89 -176.32 -176.32 -165.72 -165.72 -165.72 -165.72
  1 A1    1 B1    2 B1    2 A1    3 B1    3 A1    1 B2    1 A2                 
-165.72 -165.72 -101.59 -101.59  -35.82  -35.82  -31.31  -31.31
  4 A1    4 B1    5 B1    5 A1    6 B1    6 A1    7 B1    7 A1                 
-31.305 -31.305 -31.304 -31.304 -22.961 -22.961 -22.960 -22.960
  2 A2    2 B2    8 B1    8 A1    9 B1    9 A1    3 A2    3 B2                 
-22.959 -22.959 -22.955 -22.955 -22.955 -22.955 -10.298 -10.298
 10 B1   10 A1    4 B2    4 A2   11 A1   11 B1   12 A1   12 B1                 
 -9.506  -9.506  -7.270  -7.270  -7.260  -7.260  -7.259  -7.259
 13 B1   13 A1   14 A1   14 B1    5 B2    5 A2   15 A1   15 B1                 
 -6.369  -6.369  -4.782  -4.782  -4.767  -4.767  -4.766  -4.766
 16 B1   16 A1   17 B1   17 A1    6 B2    6 A2   18 B1   18 A1                 
 -2.051  -2.051  -2.044  -2.044  -2.044  -2.044  -2.030  -2.030
 19 B1   19 A1    7 A2    7 B2   20 A1   20 B1    8 B2    8 A2                 
 -2.030  -2.030  -0.977  -0.957  -0.756  -0.723  -0.660  -0.558
 21 A1   21 B1   22 A1   22 B1   23 A1   23 B1   24 A1   24 B1                 
 -0.519  -0.460  -0.454  -0.423  -0.416  -0.388  -0.363  -0.307
 25 A1   26 A1    9 B2   25 B1    9 A2   26 B1   27 A1   10 B2                 
 -0.293  -0.253  -0.240  -0.233
 10 A2   28 A1   27 B1   11 B2                                                 
 -- Virtual --                   
 -0.083  -0.038  -0.034   0.004   0.011   0.023   0.054   0.058
 11 A2   29 A1   28 B1   30 A1   31 A1   29 B1   12 B2   32 A1                 
  0.059   0.075   0.087   0.087   0.087   0.093   0.111   0.124
 30 B1   33 A1   31 B1   34 A1   12 A2   13 B2   32 B1   33 B1                 
  0.134   0.145   0.146   0.172   0.184   0.197   0.220   0.232
 35 A1   13 A2   36 A1   34 B1   35 B1   36 B1   14 B2   37 A1                 
  0.252   0.262   0.314   0.328   0.364   0.368   0.373   0.394
 38 A1   14 A2   37 B1   38 B1   15 B2   39 A1   15 A2   40 A1                 
  0.407   0.411   0.425   0.433   0.440   0.443   0.457   0.458
 16 B2   41 A1   39 B1   42 A1   17 B2   16 A2   43 A1   40 B1                 
  0.469   0.471   0.503   0.514   0.530   0.531   0.600   0.646
 41 B1   17 A2   42 B1   44 A1   18 B2   43 B1   18 A2   44 B1                 
  0.658   0.677   0.701   0.714   0.750   0.775   0.830   0.835
 45 A1   46 A1   47 A1   19 B2   45 B1   46 B1   19 A2   20 B2                 
  0.902   0.903   0.905   0.943   0.959   0.997   1.048   1.120
 20 A2   47 B1   48 A1   49 A1   48 B1   50 A1   49 B1   51 A1                 
  1.191   1.200   1.241   1.321   1.342   1.369   1.393   1.409
 21 B2   50 B1   51 B1   22 B2   21 A2   23 B2   52 A1   52 B1                 
  1.413   1.491   1.529   1.535   1.635   1.740   1.745   1.782
 53 A1   54 A1   53 B1   22 A2   55 A1   54 B1   56 A1   23 A2                 
  2.059   2.207   2.243   2.250   2.259   2.348   2.401   2.546
 55 B1   24 B2   56 B1   57 A1   24 A2   57 B1   58 A1   58 B1                 
  2.601   2.765   2.783   2.954   3.000   3.636   3.953   3.956
 25 B2   59 A1   25 A2   59 B1   60 A1   60 B1   26 A2   26 B2                 
  3.998   3.999   4.009   4.041   4.099   4.144   4.200   4.285
 61 B1   27 B2   61 A1   27 A2   62 A1   62 B1   63 A1   63 B1                 
  4.424   4.526   5.979   6.022   6.065   6.084   6.111   6.219
 64 A1   64 B1   28 B2   28 A2   65 A1   65 B1   66 A1   66 B1                 
  9.728   9.805  23.294  23.519  25.763  25.823  25.836  26.075
 67 A1   67 B1   68 A1   68 B1   29 B2   29 A2   69 A1   69 B1                 
 26.204  26.500  27.869  27.949  28.326  28.359  28.386  28.405
 70 A1   70 B1   71 A1   71 B1   30 B2   30 A2   72 A1   73 A1                 
 28.407  28.453  28.525  28.526  28.546  28.547  28.552  28.566
 72 B1   73 B1   31 A2   31 B2   74 B1   32 B2   74 A1   32 A2                 
 28.595  28.619  28.672  28.746 127.872 127.898 127.920 127.933
 75 A1   75 B1   76 A1   76 B1   33 B2   33 A2   77 A1   77 B1                 
127.949 128.004 151.666 151.733 215.725 215.8041901.8311901.901
 78 A1   78 B1   79 A1   79 B1   80 A1   80 B1   81 A1   81 B1                 

 Beta MOs, Restricted
 -- Occupied --                  
*******-1165.89 -176.32 -176.32 -165.72 -165.72 -165.72 -165.72
  1 A1    1 B1    2 B1    2 A1    3 B1    3 A1    1 B2    1 A2                 
-165.72 -165.72 -101.59 -101.59  -35.82  -35.82  -31.31  -31.31
  4 A1    4 B1    5 B1    5 A1    6 B1    6 A1    7 B1    7 A1                 
-31.305 -31.305 -31.304 -31.304 -22.961 -22.961 -22.960 -22.960
  2 A2    2 B2    8 B1    8 A1    9 B1    9 A1    3 A2    3 B2                 
-22.959 -22.959 -22.955 -22.955 -22.955 -22.955 -10.298 -10.298
 10 B1   10 A1    4 B2    4 A2   11 A1   11 B1   12 A1   12 B1                 
 -9.506  -9.506  -7.270  -7.270  -7.260  -7.260  -7.259  -7.259
 13 B1   13 A1   14 A1   14 B1    5 B2    5 A2   15 A1   15 B1                 
 -6.369  -6.369  -4.782  -4.782  -4.767  -4.767  -4.766  -4.766
 16 B1   16 A1   17 B1   17 A1    6 B2    6 A2   18 B1   18 A1                 
 -2.051  -2.051  -2.044  -2.044  -2.044  -2.044  -2.030  -2.030
 19 B1   19 A1    7 A2    7 B2   20 A1   20 B1    8 B2    8 A2                 
 -2.030  -2.030  -0.977  -0.957  -0.756  -0.723  -0.660  -0.558
 21 A1   21 B1   22 A1   22 B1   23 A1   23 B1   24 A1   24 B1                 
 -0.519  -0.460  -0.454  -0.423  -0.416  -0.388  -0.363  -0.307
 25 A1   26 A1    9 B2   25 B1    9 A2   26 B1   27 A1   10 B2                 
 -0.293  -0.253  -0.240  -0.233
 10 A2   28 A1   27 B1   11 B2                                                 
 -- Virtual --                   
 -0.083  -0.038  -0.034   0.004   0.011   0.023   0.054   0.058
 11 A2   29 A1   28 B1   30 A1   31 A1   29 B1   12 B2   32 A1                 
  0.059   0.075   0.087   0.087   0.087   0.093   0.111   0.124
 30 B1   33 A1   31 B1   34 A1   12 A2   13 B2   32 B1   33 B1                 
  0.134   0.145   0.146   0.172   0.184   0.197   0.220   0.232
 35 A1   13 A2   36 A1   34 B1   35 B1   36 B1   14 B2   37 A1                 
  0.252   0.262   0.314   0.328   0.364   0.368   0.373   0.394
 38 A1   14 A2   37 B1   38 B1   15 B2   39 A1   15 A2   40 A1                 
  0.407   0.411   0.425   0.433   0.440   0.443   0.457   0.458
 16 B2   41 A1   39 B1   42 A1   17 B2   16 A2   43 A1   40 B1                 
  0.469   0.471   0.503   0.514   0.530   0.531   0.600   0.646
 41 B1   17 A2   42 B1   44 A1   18 B2   43 B1   18 A2   44 B1                 
  0.658   0.677   0.701   0.714   0.750   0.775   0.830   0.835
 45 A1   46 A1   47 A1   19 B2   45 B1   46 B1   19 A2   20 B2                 
  0.902   0.903   0.905   0.943   0.959   0.997   1.048   1.120
 20 A2   47 B1   48 A1   49 A1   48 B1   50 A1   49 B1   51 A1                 
  1.191   1.200   1.241   1.321   1.342   1.369   1.393   1.409
 21 B2   50 B1   51 B1   22 B2   21 A2   23 B2   52 A1   52 B1                 
  1.413   1.491   1.529   1.535   1.635   1.740   1.745   1.782
 53 A1   54 A1   53 B1   22 A2   55 A1   54 B1   56 A1   23 A2                 
  2.059   2.207   2.243   2.250   2.259   2.348   2.401   2.546
 55 B1   24 B2   56 B1   57 A1   24 A2   57 B1   58 A1   58 B1                 
  2.601   2.765   2.783   2.954   3.000   3.636   3.953   3.956
 25 B2   59 A1   25 A2   59 B1   60 A1   60 B1   26 A2   26 B2                 
  3.998   3.999   4.009   4.041   4.099   4.144   4.200   4.285
 61 B1   27 B2   61 A1   27 A2   62 A1   62 B1   63 A1   63 B1                 
  4.424   4.526   5.979   6.022   6.065   6.084   6.111   6.219
 64 A1   64 B1   28 B2   28 A2   65 A1   65 B1   66 A1   66 B1                 
  9.728   9.805  23.294  23.519  25.763  25.823  25.836  26.075
 67 A1   67 B1   68 A1   68 B1   29 B2   29 A2   69 A1   69 B1                 
 26.204  26.500  27.869  27.949  28.326  28.359  28.386  28.405
 70 A1   70 B1   71 A1   71 B1   30 B2   30 A2   72 A1   73 A1                 
 28.407  28.453  28.525  28.526  28.546  28.547  28.552  28.566
 72 B1   73 B1   31 A2   31 B2   74 B1   32 B2   74 A1   32 A2                 
 28.595  28.619  28.672  28.746 127.872 127.898 127.920 127.933
 75 A1   75 B1   76 A1   76 B1   33 B2   33 A2   77 A1   77 B1                 
127.949 128.004 151.666 151.733 215.725 215.8041901.8311901.901
 78 A1   78 B1   79 A1   79 B1   80 A1   80 B1   81 A1   81 B1                 
 --------------------------------------------------------------

          Ground-State Mulliken Net Atomic Charges

     Atom                 Charge (a.u.)
  ----------------------------------------
      1 Cl                    0.452634
      2 Cl                    0.452634
      3 I                     0.153853
      4 I                     0.153853
      5 C                    -0.606487
      6 C                    -0.606487
  ----------------------------------------
  Sum of atomic charges =     0.000000

 -----------------------------------------------------------------
                    Cartesian Multipole Moments
 -----------------------------------------------------------------
    Charge (ESU x 10^10)
                 0.0000
    Dipole Moment (Debye)
         X       0.0000      Y      -0.0000      Z      -0.2599
       Tot       0.2599
    Quadrupole Moments (Debye-Ang)
        XX     -85.7654     XY      -0.0000     YY     -93.6963
        XZ      -0.0000     YZ      -0.0000     ZZ     -94.4407
    Octopole Moments (Debye-Ang^2)
       XXX       0.0000    XXY      -0.0000    XYY       0.0000
       YYY      -0.0000    XXZ       7.7539    XYZ      -0.0000
       YYZ       1.7605    XZZ      -0.0000    YZZ      -0.0000
       ZZZ       8.6915
    Hexadecapole Moments (Debye-Ang^3)
      XXXX   -2056.9548   XXXY      -0.0000   XXYY    -387.6483
      XYYY      -0.0000   YYYY    -122.1059   XXXZ      -0.0000
      XXYZ      -0.0000   XYYZ      -0.0000   YYYZ      -0.0000
      XXZZ    -449.1268   XYZZ      -0.0000   YYZZ    -159.9645
      XZZZ      -0.0000   YZZZ      -0.0000   ZZZZ    -825.9053
 -----------------------------------------------------------------
 Calculating analytic gradient of the SCF energy
 Gradient of SCF Energy
            1           2           3           4           5           6
    1  -0.0039242   0.0039242  -0.0544402   0.0544402   0.1874099  -0.1874100
    2  -0.0000000  -0.0000000   0.0000000  -0.0000000   0.0000000  -0.0000000
    3   0.1559191   0.1559191  -0.1684261  -0.1684261   0.0125070   0.0125070
 Max gradient component =       1.874E-01
 RMS gradient           =       1.005E-01
 Gradient time:  CPU 20.17 s  wall 5.16 s
 Geometry Optimization Parameters
   NAtoms,    NIC,     NZ,  NCons,   NDum,   NFix, NCnnct, MaxDiis
        6      37       0       0       0       0       0       0

 Cartesian Hessian Update
 Hessian Updated using BFGS Update


** GEOMETRY OPTIMIZATION IN DELOCALIZED INTERNAL COORDINATES **
   Searching for a Minimum

   Optimization Cycle:   9

                       Coordinates (Angstroms)
     ATOM                X               Y               Z
      1  Cl        1.8344905247    0.0000000000   -1.7282602841
      2  Cl       -1.8344905247    0.0000000000   -1.7282602841
      3  I         2.1189931125    0.0000000000    0.8154200973
      4  I        -2.1189931125    0.0000000000    0.8154200973
      5  C         0.7699771940    0.0000000000   -0.5082124447
      6  C        -0.7699771940    0.0000000000   -0.5082124447
   Point Group: c2v   Number of degrees of freedom:     5


   Energy is -14835.477389008

 Hessian Updated using BFGS Update

  5 Hessian modes will be used to form the next step
  Hessian Eigenvalues:
     0.107075    0.222776    0.256536    0.527032    1.119854

 Minimum Search - Taking Simple RFO Step
 Searching for Lamda that Minimizes Along All modes
 Value Taken    Lamda =  -0.17416006
 Calculated Step too Large.  Step scaled by  0.404044
 Step Taken.  Stepsize is  0.300000

                             Maximum     Tolerance    Cnvgd?
         Gradient           0.172577      0.000300      NO
         Displacement       0.215006      0.001200      NO
         Energy change     -0.074936      0.000001      NO


 New Cartesian Coordinates Obtained by Inverse Iteration

 Displacement from previous Coordinates is:  0.284125
 ----------------------------------------------------------------
             Standard Nuclear Orientation (Angstroms)
    I     Atom           X                Y                Z
 ----------------------------------------------------------------
    1      Cl      1.7658288515     0.0000000000    -1.7627884885
    2      Cl     -1.7658288515     0.0000000000    -1.7627884885
    3      I       2.0816657627     0.0000000000     0.8466821950
    4      I      -2.0816657627     0.0000000000     0.8466821950
    5      C       0.7150683864     0.0000000000    -0.5049463381
    6      C      -0.7150683864     0.0000000000    -0.5049463381
 ----------------------------------------------------------------
 Molecular Point Group                 C2v   NOp =  4
 Largest Abelian Subgroup              C2v   NOp =  4
 Nuclear Repulsion Energy =  1369.6817417794 hartrees
 There are       76 alpha and       76 beta electrons
 Applying Cartesian multipole field
    Component          Value
    ---------          -----
     (2,0,0)        1.00000E-11
     (0,2,0)        2.00000E-11
     (0,0,2)       -3.00000E-11
 Nucleus-field energy     =     0.0000000006 hartrees
 Requested basis set is 6-311++G(d,p)
 There are 86 shells and 228 basis functions
 A cutoff of  1.0D-11 yielded   2709 shell pairs
 There are     20836 function pairs (     23463 Cartesian)
 Smallest overlap matrix eigenvalue = 1.70E-05
 Guess MOs from SCF MO coefficient file

 -----------------------------------------------------------------------
  General SCF calculation program by
  Eric Jon Sundstrom, Paul Horn, Yuezhi Mao, Dmitri Zuev, Alec White,
  David Stuck, Shaama M.S., Shane Yost, Joonho Lee, David Small,
  Daniel Levine, Susi Lehtola, Hugh Burton, Evgeny Epifanovsky
 -----------------------------------------------------------------------
 Exchange:     0.2000 Hartree-Fock + 0.0800 Slater + 0.7200 B88
 Correlation:  0.1900 VWN1RPA + 0.8100 LYP
 Using SG-1 standard quadrature grid
 using 4 threads for integral computing
 -------------------------------------------------------
 OpenMP Integral computing Module                
 Release: version 2.0, May 2017, Q-Chem Inc. Pleasanton 
 -------------------------------------------------------
 -------------------------------------------------------
 OpenMP BLAS3 based DFT computing Module                
 Release: version 1.0, May 2013, Q-Chem Inc. Pittsburgh 
 -------------------------------------------------------
 A restricted SCF calculation will be
 performed using DIIS
 SCF converges when DIIS error is below 1.0e-08
 ---------------------------------------
  Cycle       Energy         DIIS error
 ---------------------------------------
    1  -14835.5325796465      1.18e-03  
    2  -14835.5391656150      2.57e-04  
    3  -14835.5389704880      3.04e-04  
    4  -14835.5395148144      9.73e-05  
    5  -14835.5395750245      1.52e-05  
    6  -14835.5395766270      3.74e-06  
    7  -14835.5395767159      8.86e-07  
    8  -14835.5395767213      4.33e-07  
    9  -14835.5395767216      3.21e-08  
   10  -14835.5395767216      6.82e-09  Convergence criterion met
 ---------------------------------------
 SCF time:   CPU 52.36s  wall 14.00s 
 SCF   energy in the final basis set =   -14835.5395767216
 Total energy in the final basis set =   -14835.5395767216

 --------------------------------------------------------------
             Orbital Energies (a.u.) and Symmetries
 --------------------------------------------------------------

 Alpha MOs, Restricted
 -- Occupied --                  
*******-1165.89 -176.32 -176.32 -165.72 -165.72 -165.72 -165.72
  1 A1    1 B1    2 B1    2 A1    3 B1    3 A1    1 A2    1 B2                 
-165.72 -165.72 -101.59 -101.59  -35.82  -35.82  -31.31  -31.31
  4 A1    4 B1    5 B1    5 A1    6 B1    6 A1    7 B1    7 A1                 
-31.305 -31.305 -31.305 -31.305 -22.961 -22.961 -22.960 -22.960
  2 A2    2 B2    8 B1    8 A1    9 B1    9 A1    3 A2    3 B2                 
-22.960 -22.960 -22.956 -22.956 -22.956 -22.956 -10.294 -10.294
 10 B1   10 A1    4 B2    4 A2   11 A1   11 B1   12 A1   12 B1                 
 -9.503  -9.503  -7.268  -7.268  -7.258  -7.258  -7.257  -7.257
 13 B1   13 A1   14 A1   14 B1    5 B2    5 A2   15 A1   15 B1                 
 -6.369  -6.369  -4.782  -4.782  -4.767  -4.767  -4.766  -4.766
 16 B1   16 A1   17 B1   17 A1    6 B2    6 A2   18 A1   18 B1                 
 -2.050  -2.050  -2.044  -2.044  -2.044  -2.044  -2.030  -2.030
 19 B1   19 A1    7 A2    7 B2   20 A1   20 B1    8 B2    8 A2                 
 -2.030  -2.030  -0.971  -0.942  -0.767  -0.718  -0.676  -0.553
 21 A1   21 B1   22 A1   22 B1   23 A1   23 B1   24 A1   24 B1                 
 -0.521  -0.465  -0.455  -0.415  -0.406  -0.378  -0.364  -0.310
 25 A1   26 A1    9 B2   25 B1    9 A2   26 B1   27 A1   10 B2                 
 -0.293  -0.261  -0.245  -0.243
 10 A2   28 A1   27 B1   11 B2                                                 
 -- Virtual --                   
 -0.069  -0.048  -0.034  -0.001   0.008   0.025   0.055   0.057
 11 A2   29 A1   28 B1   30 A1   31 A1   29 B1   12 B2   32 A1                 
  0.061   0.075   0.086   0.088   0.093   0.098   0.119   0.127
 30 B1   33 A1   34 A1   12 A2   13 B2   31 B1   32 B1   33 B1                 
  0.134   0.144   0.144   0.173   0.196   0.207   0.219   0.229
 35 A1   36 A1   13 A2   34 B1   35 B1   36 B1   14 B2   37 A1                 
  0.252   0.263   0.313   0.338   0.363   0.365   0.377   0.394
 38 A1   14 A2   37 B1   38 B1   39 A1   15 B2   15 A2   40 A1                 
  0.402   0.415   0.434   0.441   0.442   0.443   0.451   0.453
 16 B2   41 A1   42 A1   39 B1   17 B2   16 A2   43 A1   40 B1                 
  0.470   0.476   0.509   0.515   0.529   0.557   0.604   0.658
 41 B1   17 A2   42 B1   44 A1   18 B2   43 B1   18 A2   45 A1                 
  0.665   0.681   0.700   0.720   0.741   0.786   0.830   0.836
 46 A1   44 B1   47 A1   19 B2   45 B1   46 B1   19 A2   20 B2                 
  0.898   0.914   0.918   0.933   0.938   1.031   1.054   1.102
 48 A1   20 A2   47 B1   49 A1   48 B1   50 A1   49 B1   51 A1                 
  1.181   1.200   1.258   1.323   1.344   1.345   1.401   1.403
 21 B2   50 B1   51 B1   22 B2   21 A2   23 B2   52 B1   52 A1                 
  1.405   1.472   1.528   1.561   1.670   1.754   1.784   1.836
 53 A1   54 A1   53 B1   22 A2   55 A1   56 A1   54 B1   23 A2                 
  2.103   2.211   2.262   2.265   2.269   2.359   2.417   2.549
 55 B1   24 B2   57 A1   24 A2   56 B1   57 B1   58 A1   58 B1                 
  2.605   2.784   2.813   2.982   3.092   3.592   3.953   3.955
 25 B2   59 A1   25 A2   59 B1   60 A1   60 B1   26 A2   26 B2                 
  3.994   3.998   4.003   4.042   4.095   4.139   4.198   4.285
 61 B1   27 B2   61 A1   27 A2   62 A1   62 B1   63 A1   63 B1                 
  4.417   4.529   5.980   6.022   6.062   6.080   6.105   6.214
 64 A1   64 B1   28 B2   28 A2   65 A1   65 B1   66 A1   66 B1                 
  9.722   9.802  23.260  23.752  25.763  25.828  25.857  26.083
 67 A1   67 B1   68 A1   68 B1   29 B2   29 A2   69 A1   69 B1                 
 26.228  26.504  27.862  27.947  28.326  28.359  28.382  28.402
 70 A1   70 B1   71 A1   71 B1   30 B2   30 A2   72 A1   73 A1                 
 28.403  28.449  28.524  28.525  28.543  28.546  28.548  28.566
 72 B1   73 B1   31 A2   31 B2   74 B1   32 B2   74 A1   32 A2                 
 28.593  28.617  28.670  28.749 127.872 127.897 127.917 127.930
 75 A1   75 B1   76 A1   76 B1   33 B2   33 A2   77 A1   77 B1                 
127.945 127.999 151.660 151.730 215.716 215.7981901.8241901.897
 78 A1   78 B1   79 A1   79 B1   80 A1   80 B1   81 A1   81 B1                 

 Beta MOs, Restricted
 -- Occupied --                  
*******-1165.89 -176.32 -176.32 -165.72 -165.72 -165.72 -165.72
  1 A1    1 B1    2 B1    2 A1    3 B1    3 A1    1 A2    1 B2                 
-165.72 -165.72 -101.59 -101.59  -35.82  -35.82  -31.31  -31.31
  4 A1    4 B1    5 B1    5 A1    6 B1    6 A1    7 B1    7 A1                 
-31.305 -31.305 -31.305 -31.305 -22.961 -22.961 -22.960 -22.960
  2 A2    2 B2    8 B1    8 A1    9 B1    9 A1    3 A2    3 B2                 
-22.960 -22.960 -22.956 -22.956 -22.956 -22.956 -10.294 -10.294
 10 B1   10 A1    4 B2    4 A2   11 A1   11 B1   12 A1   12 B1                 
 -9.503  -9.503  -7.268  -7.268  -7.258  -7.258  -7.257  -7.257
 13 B1   13 A1   14 A1   14 B1    5 B2    5 A2   15 A1   15 B1                 
 -6.369  -6.369  -4.782  -4.782  -4.767  -4.767  -4.766  -4.766
 16 B1   16 A1   17 B1   17 A1    6 B2    6 A2   18 A1   18 B1                 
 -2.050  -2.050  -2.044  -2.044  -2.044  -2.044  -2.030  -2.030
 19 B1   19 A1    7 A2    7 B2   20 A1   20 B1    8 B2    8 A2                 
 -2.030  -2.030  -0.971  -0.942  -0.767  -0.718  -0.676  -0.553
 21 A1   21 B1   22 A1   22 B1   23 A1   23 B1   24 A1   24 B1                 
 -0.521  -0.465  -0.455  -0.415  -0.406  -0.378  -0.364  -0.310
 25 A1   26 A1    9 B2   25 B1    9 A2   26 B1   27 A1   10 B2                 
 -0.293  -0.261  -0.245  -0.243
 10 A2   28 A1   27 B1   11 B2                                                 
 -- Virtual --                   
 -0.069  -0.048  -0.034  -0.001   0.008   0.025   0.055   0.057
 11 A2   29 A1   28 B1   30 A1   31 A1   29 B1   12 B2   32 A1                 
  0.061   0.075   0.086   0.088   0.093   0.098   0.119   0.127
 30 B1   33 A1   34 A1   12 A2   13 B2   31 B1   32 B1   33 B1                 
  0.134   0.144   0.144   0.173   0.196   0.207   0.219   0.229
 35 A1   36 A1   13 A2   34 B1   35 B1   36 B1   14 B2   37 A1                 
  0.252   0.263   0.313   0.338   0.363   0.365   0.377   0.394
 38 A1   14 A2   37 B1   38 B1   39 A1   15 B2   15 A2   40 A1                 
  0.402   0.415   0.434   0.441   0.442   0.443   0.451   0.453
 16 B2   41 A1   42 A1   39 B1   17 B2   16 A2   43 A1   40 B1                 
  0.470   0.476   0.509   0.515   0.529   0.557   0.604   0.658
 41 B1   17 A2   42 B1   44 A1   18 B2   43 B1   18 A2   45 A1                 
  0.665   0.681   0.700   0.720   0.741   0.786   0.830   0.836
 46 A1   44 B1   47 A1   19 B2   45 B1   46 B1   19 A2   20 B2                 
  0.898   0.914   0.918   0.933   0.938   1.031   1.054   1.102
 48 A1   20 A2   47 B1   49 A1   48 B1   50 A1   49 B1   51 A1                 
  1.181   1.200   1.258   1.323   1.344   1.345   1.401   1.403
 21 B2   50 B1   51 B1   22 B2   21 A2   23 B2   52 B1   52 A1                 
  1.405   1.472   1.528   1.561   1.670   1.754   1.784   1.836
 53 A1   54 A1   53 B1   22 A2   55 A1   56 A1   54 B1   23 A2                 
  2.103   2.211   2.262   2.265   2.269   2.359   2.417   2.549
 55 B1   24 B2   57 A1   24 A2   56 B1   57 B1   58 A1   58 B1                 
  2.605   2.784   2.813   2.982   3.092   3.592   3.953   3.955
 25 B2   59 A1   25 A2   59 B1   60 A1   60 B1   26 A2   26 B2                 
  3.994   3.998   4.003   4.042   4.095   4.139   4.198   4.285
 61 B1   27 B2   61 A1   27 A2   62 A1   62 B1   63 A1   63 B1                 
  4.417   4.529   5.980   6.022   6.062   6.080   6.105   6.214
 64 A1   64 B1   28 B2   28 A2   65 A1   65 B1   66 A1   66 B1                 
  9.722   9.802  23.260  23.752  25.763  25.828  25.857  26.083
 67 A1   67 B1   68 A1   68 B1   29 B2   29 A2   69 A1   69 B1                 
 26.228  26.504  27.862  27.947  28.326  28.359  28.382  28.402
 70 A1   70 B1   71 A1   71 B1   30 B2   30 A2   72 A1   73 A1                 
 28.403  28.449  28.524  28.525  28.543  28.546  28.548  28.566
 72 B1   73 B1   31 A2   31 B2   74 B1   32 B2   74 A1   32 A2                 
 28.593  28.617  28.670  28.749 127.872 127.897 127.917 127.930
 75 A1   75 B1   76 A1   76 B1   33 B2   33 A2   77 A1   77 B1                 
127.945 127.999 151.660 151.730 215.716 215.7981901.8241901.897
 78 A1   78 B1   79 A1   79 B1   80 A1   80 B1   81 A1   81 B1                 
 --------------------------------------------------------------

          Ground-State Mulliken Net Atomic Charges

     Atom                 Charge (a.u.)
  ----------------------------------------
      1 Cl                    0.441172
      2 Cl                    0.441172
      3 I                     0.158447
      4 I                     0.158447
      5 C                    -0.599618
      6 C                    -0.599619
  ----------------------------------------
  Sum of atomic charges =     0.000000

 -----------------------------------------------------------------
                    Cartesian Multipole Moments
 -----------------------------------------------------------------
    Charge (ESU x 10^10)
                 0.0000
    Dipole Moment (Debye)
         X       0.0000      Y      -0.0000      Z      -0.0461
       Tot       0.0461
    Quadrupole Moments (Debye-Ang)
        XX     -86.3882     XY      -0.0000     YY     -93.7475
        XZ      -0.0000     YZ      -0.0000     ZZ     -94.0016
    Octopole Moments (Debye-Ang^2)
       XXX      -0.0000    XXY      -0.0000    XYY       0.0000
       YYY      -0.0000    XXZ       8.4924    XYZ       0.0000
       YYZ       0.8957    XZZ      -0.0000    YZZ       0.0000
       ZZZ       6.2519
    Hexadecapole Moments (Debye-Ang^3)
      XXXX   -1972.8501   XXXY       0.0000   XXYY    -372.6410
      XYYY      -0.0000   YYYY    -122.2766   XXXZ      -0.0000
      XXYZ      -0.0000   XYYZ      -0.0000   YYYZ      -0.0000
      XXZZ    -437.0705   XYZZ      -0.0000   YYZZ    -165.9486
      XZZZ      -0.0000   YZZZ      -0.0000   ZZZZ    -854.7515
 -----------------------------------------------------------------
 Calculating analytic gradient of the SCF energy
 Gradient of SCF Energy
            1           2           3           4           5           6
    1  -0.0007646   0.0007646  -0.0449178   0.0449178   0.1284742  -0.1284743
    2   0.0000000   0.0000000   0.0000000  -0.0000000   0.0000000  -0.0000000
    3   0.1274402   0.1274402  -0.1388008  -0.1388007   0.0113605   0.0113606
 Max gradient component =       1.388E-01
 RMS gradient           =       7.757E-02
 Gradient time:  CPU 19.79 s  wall 5.06 s
 Geometry Optimization Parameters
   NAtoms,    NIC,     NZ,  NCons,   NDum,   NFix, NCnnct, MaxDiis
        6      37       0       0       0       0       0       0

 Cartesian Hessian Update
 Hessian Updated using BFGS Update


** GEOMETRY OPTIMIZATION IN DELOCALIZED INTERNAL COORDINATES **
   Searching for a Minimum

   Optimization Cycle:  10

                       Coordinates (Angstroms)
     ATOM                X               Y               Z
      1  Cl        1.7658288515    0.0000000000   -1.7627884885
      2  Cl       -1.7658288515    0.0000000000   -1.7627884885
      3  I         2.0816657627    0.0000000000    0.8466821950
      4  I        -2.0816657627    0.0000000000    0.8466821950
      5  C         0.7150683864    0.0000000000   -0.5049463381
      6  C        -0.7150683864    0.0000000000   -0.5049463381
   Point Group: c2v   Number of degrees of freedom:     5


   Energy is -14835.539576722

 Hessian Updated using BFGS Update

  5 Hessian modes will be used to form the next step
  Hessian Eigenvalues:
     0.155882    0.217108    0.254655    0.510845    1.119848

 Minimum Search - Taking Simple RFO Step
 Searching for Lamda that Minimizes Along All modes
 Value Taken    Lamda =  -0.11661886
 Calculated Step too Large.  Step scaled by  0.472768
 Step Taken.  Stepsize is  0.300000

                             Maximum     Tolerance    Cnvgd?
         Gradient           0.126688      0.000300      NO
         Displacement       0.228853      0.001200      NO
         Energy change     -0.062188      0.000001      NO


 New Cartesian Coordinates Obtained by Inverse Iteration

 Displacement from previous Coordinates is:  0.226680
 ----------------------------------------------------------------
             Standard Nuclear Orientation (Angstroms)
    I     Atom           X                Y                Z
 ----------------------------------------------------------------
    1      Cl      1.7179459897     0.0000000000    -1.8065494536
    2      Cl     -1.7179459897     0.0000000000    -1.8065494536
    3      I       2.0652561007     0.0000000000     0.8889617216
    4      I      -2.0652561007     0.0000000000     0.8889617216
    5      C       0.6846111442     0.0000000000    -0.5034648996
    6      C      -0.6846111442     0.0000000000    -0.5034648996
 ----------------------------------------------------------------
 Molecular Point Group                 C2v   NOp =  4
 Largest Abelian Subgroup              C2v   NOp =  4
 Nuclear Repulsion Energy =  1359.6743876500 hartrees
 There are       76 alpha and       76 beta electrons
 Applying Cartesian multipole field
    Component          Value
    ---------          -----
     (2,0,0)        1.00000E-11
     (0,2,0)        2.00000E-11
     (0,0,2)       -3.00000E-11
 Nucleus-field energy     =    -0.0000000013 hartrees
 Requested basis set is 6-311++G(d,p)
 There are 86 shells and 228 basis functions
 A cutoff of  1.0D-11 yielded   2703 shell pairs
 There are     20806 function pairs (     23431 Cartesian)
 Smallest overlap matrix eigenvalue = 1.44E-05
 Guess MOs from SCF MO coefficient file

 -----------------------------------------------------------------------
  General SCF calculation program by
  Eric Jon Sundstrom, Paul Horn, Yuezhi Mao, Dmitri Zuev, Alec White,
  David Stuck, Shaama M.S., Shane Yost, Joonho Lee, David Small,
  Daniel Levine, Susi Lehtola, Hugh Burton, Evgeny Epifanovsky
 -----------------------------------------------------------------------
 Exchange:     0.2000 Hartree-Fock + 0.0800 Slater + 0.7200 B88
 Correlation:  0.1900 VWN1RPA + 0.8100 LYP
 Using SG-1 standard quadrature grid
 using 4 threads for integral computing
 -------------------------------------------------------
 OpenMP Integral computing Module                
 Release: version 2.0, May 2017, Q-Chem Inc. Pleasanton 
 -------------------------------------------------------
 -------------------------------------------------------
 OpenMP BLAS3 based DFT computing Module                
 Release: version 1.0, May 2013, Q-Chem Inc. Pittsburgh 
 -------------------------------------------------------
 A restricted SCF calculation will be
 performed using DIIS
 SCF converges when DIIS error is below 1.0e-08
 ---------------------------------------
  Cycle       Energy         DIIS error
 ---------------------------------------
    1  -14835.5819723103      9.11e-04  
    2  -14835.5864495926      2.06e-04  
    3  -14835.5865292011      1.61e-04  
    4  -14835.5866671851      7.40e-05  
    5  -14835.5867047034      1.39e-05  
    6  -14835.5867059307      3.03e-06  
    7  -14835.5867059786      7.23e-07  
    8  -14835.5867059821      3.74e-07  
    9  -14835.5867059827      1.96e-08  
   10  -14835.5867059825      5.64e-09  Convergence criterion met
 ---------------------------------------
 SCF time:   CPU 52.20s  wall 14.00s 
 SCF   energy in the final basis set =   -14835.5867059825
 Total energy in the final basis set =   -14835.5867059825

 --------------------------------------------------------------
             Orbital Energies (a.u.) and Symmetries
 --------------------------------------------------------------

 Alpha MOs, Restricted
 -- Occupied --                  
*******-1165.89 -176.32 -176.32 -165.73 -165.73 -165.72 -165.72
  1 A1    1 B1    2 B1    2 A1    3 B1    3 A1    1 A2    1 B2                 
-165.72 -165.72 -101.58 -101.58  -35.82  -35.82  -31.31  -31.31
  4 A1    4 B1    5 B1    5 A1    6 B1    6 A1    7 B1    7 A1                 
-31.306 -31.306 -31.306 -31.306 -22.963 -22.962 -22.961 -22.961
  2 A2    2 B2    8 B1    8 A1    9 B1    9 A1    3 A2    3 B2                 
-22.961 -22.961 -22.957 -22.957 -22.957 -22.957 -10.294 -10.293
 10 B1   10 A1   11 B1    4 B2    4 A2   11 A1   12 A1   12 B1                 
 -9.501  -9.501  -7.266  -7.266  -7.256  -7.256  -7.255  -7.255
 13 B1   13 A1   14 A1   14 B1    5 B2    5 A2   15 A1   15 B1                 
 -6.370  -6.370  -4.783  -4.783  -4.768  -4.768  -4.767  -4.767
 16 B1   16 A1   17 B1   17 A1    6 B2    6 A2   18 A1   18 B1                 
 -2.051  -2.051  -2.044  -2.044  -2.044  -2.044  -2.030  -2.030
 19 B1   19 A1    7 A2    7 B2   20 A1   20 B1    8 B2    8 A2                 
 -2.030  -2.030  -0.962  -0.926  -0.775  -0.713  -0.681  -0.549
 21 A1   21 B1   22 A1   22 B1   23 A1   23 B1   24 A1   24 B1                 
 -0.519  -0.468  -0.452  -0.409  -0.396  -0.368  -0.362  -0.312
 25 A1   26 A1    9 B2   25 B1    9 A2   26 B1   27 A1   10 B2                 
 -0.294  -0.270  -0.253  -0.250
 10 A2   28 A1   27 B1   11 B2                                                 
 -- Virtual --                   
 -0.060  -0.059  -0.039  -0.008   0.007   0.027   0.056   0.057
 11 A2   29 A1   28 B1   30 A1   31 A1   29 B1   32 A1   12 B2                 
  0.062   0.076   0.087   0.089   0.093   0.102   0.122   0.130
 30 B1   33 A1   34 A1   12 A2   13 B2   31 B1   32 B1   33 B1                 
  0.134   0.144   0.144   0.171   0.193   0.218   0.223   0.226
 35 A1   36 A1   13 A2   34 B1   35 B1   14 B2   36 B1   37 A1                 
  0.248   0.262   0.305   0.345   0.358   0.366   0.380   0.395
 38 A1   14 A2   37 B1   38 B1   39 A1   15 B2   15 A2   40 A1                 
  0.398   0.411   0.439   0.441   0.442   0.443   0.447   0.451
 16 B2   41 A1   42 A1   39 B1   16 A2   17 B2   43 A1   40 B1                 
  0.469   0.478   0.511   0.523   0.528   0.586   0.605   0.647
 41 B1   17 A2   42 B1   44 A1   18 B2   43 B1   18 A2   45 A1                 
  0.664   0.704   0.713   0.726   0.729   0.793   0.830   0.837
 46 A1   47 A1   44 B1   45 B1   19 B2   46 B1   19 A2   20 B2                 
  0.888   0.912   0.921   0.923   0.928   1.052   1.053   1.085
 48 A1   47 B1   20 A2   49 A1   48 B1   49 B1   50 A1   51 A1                 
  1.174   1.195   1.270   1.319   1.333   1.343   1.392   1.394
 21 B2   50 B1   51 B1   22 B2   23 B2   21 A2   52 A1   52 B1                 
  1.402   1.464   1.526   1.574   1.683   1.751   1.813   1.865
 53 A1   54 A1   53 B1   22 A2   55 A1   56 A1   54 B1   23 A2                 
  2.136   2.214   2.267   2.268   2.272   2.355   2.428   2.549
 55 B1   24 B2   56 B1   24 A2   57 A1   57 B1   58 A1   58 B1                 
  2.610   2.786   2.828   3.000   3.154   3.522   3.952   3.953
 25 B2   59 A1   25 A2   59 B1   60 A1   60 B1   26 A2   26 B2                 
  3.990   3.994   3.996   4.041   4.087   4.134   4.196   4.281
 61 B1   61 A1   27 B2   27 A2   62 A1   62 B1   63 A1   63 B1                 
  4.407   4.521   5.980   6.020   6.054   6.074   6.093   6.199
 64 A1   64 B1   28 B2   28 A2   65 A1   65 B1   66 A1   66 B1                 
  9.710   9.793  23.228  23.937  25.763  25.831  25.876  26.075
 67 A1   67 B1   68 A1   68 B1   29 B2   29 A2   69 A1   69 B1                 
 26.250  26.492  27.853  27.935  28.325  28.357  28.376  28.395
 70 A1   70 B1   71 A1   71 B1   30 B2   30 A2   72 A1   73 A1                 
 28.398  28.440  28.523  28.524  28.540  28.543  28.543  28.564
 72 B1   73 B1   31 A2   31 B2   74 B1   74 A1   32 B2   32 A2                 
 28.588  28.615  28.666  28.744 127.871 127.895 127.912 127.926
 75 A1   75 B1   76 A1   76 B1   33 B2   33 A2   77 A1   77 B1                 
127.938 127.990 151.650 151.720 215.701 215.7871901.8141901.886
 78 A1   78 B1   79 A1   79 B1   80 A1   80 B1   81 A1   81 B1                 

 Beta MOs, Restricted
 -- Occupied --                  
*******-1165.89 -176.32 -176.32 -165.73 -165.73 -165.72 -165.72
  1 A1    1 B1    2 B1    2 A1    3 B1    3 A1    1 A2    1 B2                 
-165.72 -165.72 -101.58 -101.58  -35.82  -35.82  -31.31  -31.31
  4 A1    4 B1    5 B1    5 A1    6 B1    6 A1    7 B1    7 A1                 
-31.306 -31.306 -31.306 -31.306 -22.963 -22.962 -22.961 -22.961
  2 A2    2 B2    8 B1    8 A1    9 B1    9 A1    3 A2    3 B2                 
-22.961 -22.961 -22.957 -22.957 -22.957 -22.957 -10.294 -10.293
 10 B1   10 A1   11 B1    4 B2    4 A2   11 A1   12 A1   12 B1                 
 -9.501  -9.501  -7.266  -7.266  -7.256  -7.256  -7.255  -7.255
 13 B1   13 A1   14 A1   14 B1    5 B2    5 A2   15 A1   15 B1                 
 -6.370  -6.370  -4.783  -4.783  -4.768  -4.768  -4.767  -4.767
 16 B1   16 A1   17 B1   17 A1    6 B2    6 A2   18 A1   18 B1                 
 -2.051  -2.051  -2.044  -2.044  -2.044  -2.044  -2.030  -2.030
 19 B1   19 A1    7 A2    7 B2   20 A1   20 B1    8 B2    8 A2                 
 -2.030  -2.030  -0.962  -0.926  -0.775  -0.713  -0.681  -0.549
 21 A1   21 B1   22 A1   22 B1   23 A1   23 B1   24 A1   24 B1                 
 -0.519  -0.468  -0.452  -0.409  -0.396  -0.368  -0.362  -0.312
 25 A1   26 A1    9 B2   25 B1    9 A2   26 B1   27 A1   10 B2                 
 -0.294  -0.270  -0.253  -0.250
 10 A2   28 A1   27 B1   11 B2                                                 
 -- Virtual --                   
 -0.060  -0.059  -0.039  -0.008   0.007   0.027   0.056   0.057
 11 A2   29 A1   28 B1   30 A1   31 A1   29 B1   32 A1   12 B2                 
  0.062   0.076   0.087   0.089   0.093   0.102   0.122   0.130
 30 B1   33 A1   34 A1   12 A2   13 B2   31 B1   32 B1   33 B1                 
  0.134   0.144   0.144   0.171   0.193   0.218   0.223   0.226
 35 A1   36 A1   13 A2   34 B1   35 B1   14 B2   36 B1   37 A1                 
  0.248   0.262   0.305   0.345   0.358   0.366   0.380   0.395
 38 A1   14 A2   37 B1   38 B1   39 A1   15 B2   15 A2   40 A1                 
  0.398   0.411   0.439   0.441   0.442   0.443   0.447   0.451
 16 B2   41 A1   42 A1   39 B1   16 A2   17 B2   43 A1   40 B1                 
  0.469   0.478   0.511   0.523   0.528   0.586   0.605   0.647
 41 B1   17 A2   42 B1   44 A1   18 B2   43 B1   18 A2   45 A1                 
  0.664   0.704   0.713   0.726   0.729   0.793   0.830   0.837
 46 A1   47 A1   44 B1   45 B1   19 B2   46 B1   19 A2   20 B2                 
  0.888   0.912   0.921   0.923   0.928   1.052   1.053   1.085
 48 A1   47 B1   20 A2   49 A1   48 B1   49 B1   50 A1   51 A1                 
  1.174   1.195   1.270   1.319   1.333   1.343   1.392   1.394
 21 B2   50 B1   51 B1   22 B2   23 B2   21 A2   52 A1   52 B1                 
  1.402   1.464   1.526   1.574   1.683   1.751   1.813   1.865
 53 A1   54 A1   53 B1   22 A2   55 A1   56 A1   54 B1   23 A2                 
  2.136   2.214   2.267   2.268   2.272   2.355   2.428   2.549
 55 B1   24 B2   56 B1   24 A2   57 A1   57 B1   58 A1   58 B1                 
  2.610   2.786   2.828   3.000   3.154   3.522   3.952   3.953
 25 B2   59 A1   25 A2   59 B1   60 A1   60 B1   26 A2   26 B2                 
  3.990   3.994   3.996   4.041   4.087   4.134   4.196   4.281
 61 B1   61 A1   27 B2   27 A2   62 A1   62 B1   63 A1   63 B1                 
  4.407   4.521   5.980   6.020   6.054   6.074   6.093   6.199
 64 A1   64 B1   28 B2   28 A2   65 A1   65 B1   66 A1   66 B1                 
  9.710   9.793  23.228  23.937  25.763  25.831  25.876  26.075
 67 A1   67 B1   68 A1   68 B1   29 B2   29 A2   69 A1   69 B1                 
 26.250  26.492  27.853  27.935  28.325  28.357  28.376  28.395
 70 A1   70 B1   71 A1   71 B1   30 B2   30 A2   72 A1   73 A1                 
 28.398  28.440  28.523  28.524  28.540  28.543  28.543  28.564
 72 B1   73 B1   31 A2   31 B2   74 B1   74 A1   32 B2   32 A2                 
 28.588  28.615  28.666  28.744 127.871 127.895 127.912 127.926
 75 A1   75 B1   76 A1   76 B1   33 B2   33 A2   77 A1   77 B1                 
127.938 127.990 151.650 151.720 215.701 215.7871901.8141901.886
 78 A1   78 B1   79 A1   79 B1   80 A1   80 B1   81 A1   81 B1                 
 --------------------------------------------------------------

          Ground-State Mulliken Net Atomic Charges

     Atom                 Charge (a.u.)
  ----------------------------------------
      1 Cl                    0.427536
      2 Cl                    0.427536
      3 I                     0.165983
      4 I                     0.165983
      5 C                    -0.593518
      6 C                    -0.593519
  ----------------------------------------
  Sum of atomic charges =     0.000000

 -----------------------------------------------------------------
                    Cartesian Multipole Moments
 -----------------------------------------------------------------
    Charge (ESU x 10^10)
                 0.0000
    Dipole Moment (Debye)
         X       0.0000      Y       0.0000      Z       0.2078
       Tot       0.2078
    Quadrupole Moments (Debye-Ang)
        XX     -86.8947     XY       0.0000     YY     -93.9113
        XZ      -0.0000     YZ      -0.0000     ZZ     -93.3973
    Octopole Moments (Debye-Ang^2)
       XXX      -0.0000    XXY       0.0000    XYY       0.0000
       YYY       0.0000    XXZ       9.1490    XYZ       0.0000
       YYZ      -0.2161    XZZ      -0.0000    YZZ       0.0000
       ZZZ       2.8341
    Hexadecapole Moments (Debye-Ang^3)
      XXXX   -1931.6051   XXXY       0.0000   XXYY    -365.0746
      XYYY       0.0000   YYYY    -122.7384   XXXZ      -0.0000
      XXYZ       0.0000   XYYZ      -0.0000   YYYZ      -0.0000
      XXZZ    -433.5523   XYZZ       0.0000   YYZZ    -174.1112
      XZZZ      -0.0000   YZZZ       0.0000   ZZZZ    -894.0085
 -----------------------------------------------------------------
 Calculating analytic gradient of the SCF energy
 Gradient of SCF Energy
            1           2           3           4           5           6
    1   0.0030591  -0.0030591  -0.0315031   0.0315031   0.0672644  -0.0672645
    2   0.0000000   0.0000000   0.0000000   0.0000000  -0.0000000  -0.0000000
    3   0.0961315   0.0961315  -0.1060465  -0.1060465   0.0099150   0.0099150
 Max gradient component =       1.060E-01
 RMS gradient           =       5.386E-02
 Gradient time:  CPU 19.75 s  wall 5.05 s
 Geometry Optimization Parameters
   NAtoms,    NIC,     NZ,  NCons,   NDum,   NFix, NCnnct, MaxDiis
        6      37       0       0       0       0       0       0

 Cartesian Hessian Update
 Hessian Updated using BFGS Update


** GEOMETRY OPTIMIZATION IN DELOCALIZED INTERNAL COORDINATES **
   Searching for a Minimum

   Optimization Cycle:  11

                       Coordinates (Angstroms)
     ATOM                X               Y               Z
      1  Cl        1.7179459897    0.0000000000   -1.8065494536
      2  Cl       -1.7179459897    0.0000000000   -1.8065494536
      3  I         2.0652561007    0.0000000000    0.8889617216
      4  I        -2.0652561007    0.0000000000    0.8889617216
      5  C         0.6846111442    0.0000000000   -0.5034648996
      6  C        -0.6846111442    0.0000000000   -0.5034648996
   Point Group: c2v   Number of degrees of freedom:     5


   Energy is -14835.586705982

 Hessian Updated using BFGS Update

  5 Hessian modes will be used to form the next step
  Hessian Eigenvalues:
     0.115390    0.244473    0.315443    0.509898    1.119884

 Minimum Search - Taking Simple RFO Step
 Searching for Lamda that Minimizes Along All modes
 Value Taken    Lamda =  -0.07750656
 Calculated Step too Large.  Step scaled by  0.491699
 Step Taken.  Stepsize is  0.300000

                             Maximum     Tolerance    Cnvgd?
         Gradient           0.104101      0.000300      NO
         Displacement       0.276220      0.001200      NO
         Energy change     -0.047129      0.000001      NO


 New Cartesian Coordinates Obtained by Inverse Iteration

 Displacement from previous Coordinates is:  0.196178
 ----------------------------------------------------------------
             Standard Nuclear Orientation (Angstroms)
    I     Atom           X                Y                Z
 ----------------------------------------------------------------
    1      Cl      1.6948266288     0.0000000000    -1.8528384763
    2      Cl     -1.6948266288     0.0000000000    -1.8528384763
    3      I       2.0558910387     0.0000000000     0.9395971209
    4      I      -2.0558910387     0.0000000000     0.9395971209
    5      C       0.6782210795     0.0000000000    -0.5078112762
    6      C      -0.6782210795     0.0000000000    -0.5078112762
 ----------------------------------------------------------------
 Molecular Point Group                 C2v   NOp =  4
 Largest Abelian Subgroup              C2v   NOp =  4
 Nuclear Repulsion Energy =  1344.0901526805 hartrees
 There are       76 alpha and       76 beta electrons
 Applying Cartesian multipole field
    Component          Value
    ---------          -----
     (2,0,0)        1.00000E-11
     (0,2,0)        2.00000E-11
     (0,0,2)       -3.00000E-11
 Nucleus-field energy     =    -0.0000000032 hartrees
 Requested basis set is 6-311++G(d,p)
 There are 86 shells and 228 basis functions
 A cutoff of  1.0D-11 yielded   2699 shell pairs
 There are     20802 function pairs (     23431 Cartesian)
 Smallest overlap matrix eigenvalue = 1.53E-05
 Guess MOs from SCF MO coefficient file

 -----------------------------------------------------------------------
  General SCF calculation program by
  Eric Jon Sundstrom, Paul Horn, Yuezhi Mao, Dmitri Zuev, Alec White,
  David Stuck, Shaama M.S., Shane Yost, Joonho Lee, David Small,
  Daniel Levine, Susi Lehtola, Hugh Burton, Evgeny Epifanovsky
 -----------------------------------------------------------------------
 Exchange:     0.2000 Hartree-Fock + 0.0800 Slater + 0.7200 B88
 Correlation:  0.1900 VWN1RPA + 0.8100 LYP
 Using SG-1 standard quadrature grid
 using 4 threads for integral computing
 -------------------------------------------------------
 OpenMP Integral computing Module                
 Release: version 2.0, May 2017, Q-Chem Inc. Pleasanton 
 -------------------------------------------------------
 -------------------------------------------------------
 OpenMP BLAS3 based DFT computing Module                
 Release: version 1.0, May 2013, Q-Chem Inc. Pittsburgh 
 -------------------------------------------------------
 A restricted SCF calculation will be
 performed using DIIS
 SCF converges when DIIS error is below 1.0e-08
 ---------------------------------------
  Cycle       Energy         DIIS error
 ---------------------------------------
    1  -14835.6167408156      5.55e-04  
    2  -14835.6187377693      2.96e-04  
    3  -14835.6186118250      3.17e-04  
    4  -14835.6192798435      6.41e-05  
    5  -14835.6193087248      7.12e-06  
    6  -14835.6193090740      2.08e-06  
    7  -14835.6193090979      6.34e-07  
    8  -14835.6193091004      2.67e-07  
    9  -14835.6193091006      1.22e-08  
   10  -14835.6193091006      4.47e-09  Convergence criterion met
 ---------------------------------------
 SCF time:   CPU 51.77s  wall 14.00s 
 SCF   energy in the final basis set =   -14835.6193091006
 Total energy in the final basis set =   -14835.6193091006

 --------------------------------------------------------------
             Orbital Energies (a.u.) and Symmetries
 --------------------------------------------------------------

 Alpha MOs, Restricted
 -- Occupied --                  
*******-1165.89 -176.32 -176.32 -165.73 -165.73 -165.73 -165.73
  1 A1    1 B1    2 B1    2 A1    3 B1    3 A1    1 A2    1 B2                 
-165.72 -165.72 -101.58 -101.58  -35.82  -35.82  -31.31  -31.31
  4 A1    4 B1    5 B1    5 A1    6 B1    6 A1    7 B1    7 A1                 
-31.308 -31.308 -31.307 -31.307 -22.964 -22.964 -22.963 -22.963
  2 A2    2 B2    8 B1    8 A1    9 B1    9 A1    3 A2    3 B2                 
-22.962 -22.962 -22.958 -22.958 -22.958 -22.958 -10.296 -10.296
 10 B1   10 A1   11 B1   11 A1    4 B2    4 A2   12 A1   12 B1                 
 -9.500  -9.500  -7.265  -7.265  -7.255  -7.255  -7.254  -7.254
 13 B1   13 A1   14 A1   14 B1    5 B2    5 A2   15 A1   15 B1                 
 -6.371  -6.371  -4.784  -4.784  -4.768  -4.768  -4.768  -4.768
 16 B1   16 A1   17 B1   17 A1    6 B2    6 A2   18 A1   18 B1                 
 -2.051  -2.051  -2.045  -2.045  -2.045  -2.045  -2.031  -2.031
 19 B1   19 A1    7 A2    7 B2   20 A1   20 B1    8 B2    8 A2                 
 -2.031  -2.031  -0.952  -0.913  -0.776  -0.709  -0.679  -0.547
 21 A1   21 B1   22 A1   22 B1   23 A1   23 B1   24 A1   24 B1                 
 -0.514  -0.468  -0.446  -0.405  -0.388  -0.361  -0.359  -0.314
 25 A1   26 A1    9 B2   25 B1    9 A2   26 B1   27 A1   10 B2                 
 -0.295  -0.278  -0.260  -0.253
 10 A2   28 A1   27 B1   11 B2                                                 
 -- Virtual --                   
 -0.067  -0.057  -0.047  -0.014   0.007   0.029   0.055   0.058
 29 A1   11 A2   28 B1   30 A1   31 A1   29 B1   32 A1   12 B2                 
  0.061   0.078   0.088   0.089   0.094   0.104   0.121   0.132
 30 B1   33 A1   34 A1   12 A2   13 B2   31 B1   32 B1   35 A1                 
  0.133   0.144   0.145   0.169   0.188   0.218   0.224   0.230
 33 B1   13 A2   36 A1   34 B1   35 B1   14 B2   37 A1   36 B1                 
  0.242   0.259   0.294   0.347   0.356   0.368   0.383   0.394
 38 A1   14 A2   37 B1   38 B1   39 A1   15 B2   15 A2   40 A1                 
  0.395   0.405   0.429   0.442   0.443   0.443   0.447   0.456
 16 B2   41 A1   39 B1   16 A2   17 B2   42 A1   43 A1   40 B1                 
  0.465   0.478   0.513   0.529   0.532   0.595   0.603   0.635
 41 B1   17 A2   42 B1   18 B2   44 A1   43 B1   18 A2   45 A1                 
  0.669   0.708   0.709   0.736   0.736   0.795   0.831   0.837
 46 A1   44 B1   47 A1   19 B2   45 B1   46 B1   19 A2   20 B2                 
  0.878   0.893   0.917   0.923   0.929   1.043   1.061   1.073
 48 A1   47 B1   49 A1   20 A2   48 B1   49 B1   50 A1   51 A1                 
  1.167   1.187   1.271   1.313   1.329   1.340   1.377   1.389
 21 B2   50 B1   51 B1   22 B2   23 B2   21 A2   52 A1   52 B1                 
  1.396   1.467   1.526   1.573   1.681   1.735   1.824   1.870
 53 A1   54 A1   53 B1   22 A2   55 A1   56 A1   54 B1   23 A2                 
  2.140   2.215   2.243   2.268   2.279   2.345   2.432   2.549
 55 B1   24 B2   56 B1   24 A2   57 A1   57 B1   58 A1   58 B1                 
  2.610   2.782   2.829   3.006   3.158   3.486   3.950   3.950
 25 B2   59 A1   25 A2   59 B1   60 A1   60 B1   26 B2   26 A2                 
  3.984   3.986   3.993   4.037   4.079   4.131   4.194   4.277
 61 A1   61 B1   27 B2   27 A2   62 A1   62 B1   63 A1   63 B1                 
  4.396   4.503   5.979   6.017   6.046   6.067   6.079   6.179
 64 A1   64 B1   28 B2   28 A2   65 A1   65 B1   66 A1   66 B1                 
  9.698   9.783  23.212  23.976  25.761  25.830  25.889  26.057
 67 A1   67 B1   68 A1   68 B1   29 B2   29 A2   69 A1   69 B1                 
 26.265  26.478  27.844  27.919  28.324  28.354  28.369  28.388
 70 A1   70 B1   71 A1   71 B1   30 B2   30 A2   72 A1   73 A1                 
 28.392  28.429  28.521  28.522  28.537  28.537  28.540  28.561
 72 B1   73 B1   31 A2   31 B2   74 B1   74 A1   32 B2   32 A2                 
 28.583  28.612  28.661  28.736 127.869 127.892 127.907 127.921
 75 A1   75 B1   76 A1   76 B1   33 B2   33 A2   77 A1   77 B1                 
127.930 127.979 151.640 151.706 215.685 215.7741901.8031901.871
 78 A1   78 B1   79 A1   79 B1   80 A1   80 B1   81 A1   81 B1                 

 Beta MOs, Restricted
 -- Occupied --                  
*******-1165.89 -176.32 -176.32 -165.73 -165.73 -165.73 -165.73
  1 A1    1 B1    2 B1    2 A1    3 B1    3 A1    1 A2    1 B2                 
-165.72 -165.72 -101.58 -101.58  -35.82  -35.82  -31.31  -31.31
  4 A1    4 B1    5 B1    5 A1    6 B1    6 A1    7 B1    7 A1                 
-31.308 -31.308 -31.307 -31.307 -22.964 -22.964 -22.963 -22.963
  2 A2    2 B2    8 B1    8 A1    9 B1    9 A1    3 A2    3 B2                 
-22.962 -22.962 -22.958 -22.958 -22.958 -22.958 -10.296 -10.296
 10 B1   10 A1   11 B1   11 A1    4 B2    4 A2   12 A1   12 B1                 
 -9.500  -9.500  -7.265  -7.265  -7.255  -7.255  -7.254  -7.254
 13 B1   13 A1   14 A1   14 B1    5 B2    5 A2   15 A1   15 B1                 
 -6.371  -6.371  -4.784  -4.784  -4.768  -4.768  -4.768  -4.768
 16 B1   16 A1   17 B1   17 A1    6 B2    6 A2   18 A1   18 B1                 
 -2.051  -2.051  -2.045  -2.045  -2.045  -2.045  -2.031  -2.031
 19 B1   19 A1    7 A2    7 B2   20 A1   20 B1    8 B2    8 A2                 
 -2.031  -2.031  -0.952  -0.913  -0.776  -0.709  -0.679  -0.547
 21 A1   21 B1   22 A1   22 B1   23 A1   23 B1   24 A1   24 B1                 
 -0.514  -0.468  -0.446  -0.405  -0.388  -0.361  -0.359  -0.314
 25 A1   26 A1    9 B2   25 B1    9 A2   26 B1   27 A1   10 B2                 
 -0.295  -0.278  -0.260  -0.253
 10 A2   28 A1   27 B1   11 B2                                                 
 -- Virtual --                   
 -0.067  -0.057  -0.047  -0.014   0.007   0.029   0.055   0.058
 29 A1   11 A2   28 B1   30 A1   31 A1   29 B1   32 A1   12 B2                 
  0.061   0.078   0.088   0.089   0.094   0.104   0.121   0.132
 30 B1   33 A1   34 A1   12 A2   13 B2   31 B1   32 B1   35 A1                 
  0.133   0.144   0.145   0.169   0.188   0.218   0.224   0.230
 33 B1   13 A2   36 A1   34 B1   35 B1   14 B2   37 A1   36 B1                 
  0.242   0.259   0.294   0.347   0.356   0.368   0.383   0.394
 38 A1   14 A2   37 B1   38 B1   39 A1   15 B2   15 A2   40 A1                 
  0.395   0.405   0.429   0.442   0.443   0.443   0.447   0.456
 16 B2   41 A1   39 B1   16 A2   17 B2   42 A1   43 A1   40 B1                 
  0.465   0.478   0.513   0.529   0.532   0.595   0.603   0.635
 41 B1   17 A2   42 B1   18 B2   44 A1   43 B1   18 A2   45 A1                 
  0.669   0.708   0.709   0.736   0.736   0.795   0.831   0.837
 46 A1   44 B1   47 A1   19 B2   45 B1   46 B1   19 A2   20 B2                 
  0.878   0.893   0.917   0.923   0.929   1.043   1.061   1.073
 48 A1   47 B1   49 A1   20 A2   48 B1   49 B1   50 A1   51 A1                 
  1.167   1.187   1.271   1.313   1.329   1.340   1.377   1.389
 21 B2   50 B1   51 B1   22 B2   23 B2   21 A2   52 A1   52 B1                 
  1.396   1.467   1.526   1.573   1.681   1.735   1.824   1.870
 53 A1   54 A1   53 B1   22 A2   55 A1   56 A1   54 B1   23 A2                 
  2.140   2.215   2.243   2.268   2.279   2.345   2.432   2.549
 55 B1   24 B2   56 B1   24 A2   57 A1   57 B1   58 A1   58 B1                 
  2.610   2.782   2.829   3.006   3.158   3.486   3.950   3.950
 25 B2   59 A1   25 A2   59 B1   60 A1   60 B1   26 B2   26 A2                 
  3.984   3.986   3.993   4.037   4.079   4.131   4.194   4.277
 61 A1   61 B1   27 B2   27 A2   62 A1   62 B1   63 A1   63 B1                 
  4.396   4.503   5.979   6.017   6.046   6.067   6.079   6.179
 64 A1   64 B1   28 B2   28 A2   65 A1   65 B1   66 A1   66 B1                 
  9.698   9.783  23.212  23.976  25.761  25.830  25.889  26.057
 67 A1   67 B1   68 A1   68 B1   29 B2   29 A2   69 A1   69 B1                 
 26.265  26.478  27.844  27.919  28.324  28.354  28.369  28.388
 70 A1   70 B1   71 A1   71 B1   30 B2   30 A2   72 A1   73 A1                 
 28.392  28.429  28.521  28.522  28.537  28.537  28.540  28.561
 72 B1   73 B1   31 A2   31 B2   74 B1   74 A1   32 B2   32 A2                 
 28.583  28.612  28.661  28.736 127.869 127.892 127.907 127.921
 75 A1   75 B1   76 A1   76 B1   33 B2   33 A2   77 A1   77 B1                 
127.930 127.979 151.640 151.706 215.685 215.7741901.8031901.871
 78 A1   78 B1   79 A1   79 B1   80 A1   80 B1   81 A1   81 B1                 
 --------------------------------------------------------------

          Ground-State Mulliken Net Atomic Charges

     Atom                 Charge (a.u.)
  ----------------------------------------
      1 Cl                    0.417769
      2 Cl                    0.417769
      3 I                     0.173364
      4 I                     0.173364
      5 C                    -0.591133
      6 C                    -0.591133
  ----------------------------------------
  Sum of atomic charges =     0.000000

 -----------------------------------------------------------------
                    Cartesian Multipole Moments
 -----------------------------------------------------------------
    Charge (ESU x 10^10)
                 0.0000
    Dipole Moment (Debye)
         X       0.0000      Y      -0.0000      Z       0.4457
       Tot       0.4457
    Quadrupole Moments (Debye-Ang)
        XX     -87.3685     XY       0.0000     YY     -94.1447
        XZ      -0.0000     YZ      -0.0000     ZZ     -92.6776
    Octopole Moments (Debye-Ang^2)
       XXX      -0.0000    XXY       0.0000    XYY       0.0000
       YYY       0.0000    XXZ       9.2850    XYZ       0.0000
       YYZ      -1.6264    XZZ      -0.0000    YZZ      -0.0000
       ZZZ      -1.3566
    Hexadecapole Moments (Debye-Ang^3)
      XXXX   -1916.3380   XXXY      -0.0000   XXYY    -361.5960
      XYYY      -0.0000   YYYY    -123.3372   XXXZ      -0.0000
      XXYZ      -0.0000   XYYZ      -0.0000   YYYZ      -0.0000
      XXZZ    -435.0118   XYZZ       0.0000   YYZZ    -183.7515
      XZZZ      -0.0000   YZZZ      -0.0000   ZZZZ    -940.6909
 -----------------------------------------------------------------
 Calculating analytic gradient of the SCF energy
 Gradient of SCF Energy
            1           2           3           4           5           6
    1   0.0062267  -0.0062267  -0.0169685   0.0169685   0.0383848  -0.0383849
    2  -0.0000000  -0.0000000   0.0000000  -0.0000000  -0.0000000   0.0000000
    3   0.0680890   0.0680890  -0.0752241  -0.0752241   0.0071351   0.0071351
 Max gradient component =       7.522E-02
 RMS gradient           =       3.674E-02
 Gradient time:  CPU 19.64 s  wall 5.03 s
 Geometry Optimization Parameters
   NAtoms,    NIC,     NZ,  NCons,   NDum,   NFix, NCnnct, MaxDiis
        6      37       0       0       0       0       0       0

 Cartesian Hessian Update
 Hessian Updated using BFGS Update


** GEOMETRY OPTIMIZATION IN DELOCALIZED INTERNAL COORDINATES **
   Searching for a Minimum

   Optimization Cycle:  12

                       Coordinates (Angstroms)
     ATOM                X               Y               Z
      1  Cl        1.6948266288    0.0000000000   -1.8528384763
      2  Cl       -1.6948266288    0.0000000000   -1.8528384763
      3  I         2.0558910387    0.0000000000    0.9395971209
      4  I        -2.0558910387    0.0000000000    0.9395971209
      5  C         0.6782210795    0.0000000000   -0.5078112762
      6  C        -0.6782210795    0.0000000000   -0.5078112762
   Point Group: c2v   Number of degrees of freedom:     5


   Energy is -14835.619309101

 Hessian Updated using BFGS Update

  5 Hessian modes will be used to form the next step
  Hessian Eigenvalues:
     0.107768    0.238055    0.305256    0.533493    1.119732

 Minimum Search - Taking Simple RFO Step
 Searching for Lamda that Minimizes Along All modes
 Value Taken    Lamda =  -0.05038935
 Calculated Step too Large.  Step scaled by  0.542711
 Step Taken.  Stepsize is  0.300000

                             Maximum     Tolerance    Cnvgd?
         Gradient           0.077222      0.000300      NO
         Displacement       0.277973      0.001200      NO
         Energy change     -0.032603      0.000001      NO


 New Cartesian Coordinates Obtained by Inverse Iteration

 Displacement from previous Coordinates is:  0.230372
 ----------------------------------------------------------------
             Standard Nuclear Orientation (Angstroms)
    I     Atom           X                Y                Z
 ----------------------------------------------------------------
    1      Cl      1.6730126016     0.0000000000    -1.8972502268
    2      Cl     -1.6730126016     0.0000000000    -1.8972502268
    3      I       2.0170910274     0.0000000000     0.9965600177
    4      I      -2.0170910274     0.0000000000     0.9965600177
    5      C       0.6695770412     0.0000000000    -0.5203624225
    6      C      -0.6695770412     0.0000000000    -0.5203624225
 ----------------------------------------------------------------
 Molecular Point Group                 C2v   NOp =  4
 Largest Abelian Subgroup              C2v   NOp =  4
 Nuclear Repulsion Energy =  1337.0068566642 hartrees
 There are       76 alpha and       76 beta electrons
 Applying Cartesian multipole field
    Component          Value
    ---------          -----
     (2,0,0)        1.00000E-11
     (0,2,0)        2.00000E-11
     (0,0,2)       -3.00000E-11
 Nucleus-field energy     =    -0.0000000057 hartrees
 Requested basis set is 6-311++G(d,p)
 There are 86 shells and 228 basis functions
 A cutoff of  1.0D-11 yielded   2693 shell pairs
 There are     20784 function pairs (     23407 Cartesian)
 Smallest overlap matrix eigenvalue = 1.61E-05
 Guess MOs from SCF MO coefficient file

 -----------------------------------------------------------------------
  General SCF calculation program by
  Eric Jon Sundstrom, Paul Horn, Yuezhi Mao, Dmitri Zuev, Alec White,
  David Stuck, Shaama M.S., Shane Yost, Joonho Lee, David Small,
  Daniel Levine, Susi Lehtola, Hugh Burton, Evgeny Epifanovsky
 -----------------------------------------------------------------------
 Exchange:     0.2000 Hartree-Fock + 0.0800 Slater + 0.7200 B88
 Correlation:  0.1900 VWN1RPA + 0.8100 LYP
 Using SG-1 standard quadrature grid
 using 4 threads for integral computing
 -------------------------------------------------------
 OpenMP Integral computing Module                
 Release: version 2.0, May 2017, Q-Chem Inc. Pleasanton 
 -------------------------------------------------------
 -------------------------------------------------------
 OpenMP BLAS3 based DFT computing Module                
 Release: version 1.0, May 2013, Q-Chem Inc. Pittsburgh 
 -------------------------------------------------------
 A restricted SCF calculation will be
 performed using DIIS
 SCF converges when DIIS error is below 1.0e-08
 ---------------------------------------
  Cycle       Energy         DIIS error
 ---------------------------------------
    1  -14835.6395420269      5.27e-04  
    2  -14835.6416290254      2.26e-04  
    3  -14835.6415729469      2.38e-04  
    4  -14835.6419294068      7.61e-05  
    5  -14835.6419706113      7.60e-06  
    6  -14835.6419710063      2.13e-06  
    7  -14835.6419710339      7.93e-07  
    8  -14835.6419710382      2.67e-07  
    9  -14835.6419710382      1.61e-08  
   10  -14835.6419710383      4.27e-09  Convergence criterion met
 ---------------------------------------
 SCF time:   CPU 51.34s  wall 14.00s 
 SCF   energy in the final basis set =   -14835.6419710383
 Total energy in the final basis set =   -14835.6419710383

 --------------------------------------------------------------
             Orbital Energies (a.u.) and Symmetries
 --------------------------------------------------------------

 Alpha MOs, Restricted
 -- Occupied --                  
*******-1165.89 -176.32 -176.32 -165.73 -165.73 -165.73 -165.73
  1 A1    1 B1    2 B1    2 A1    3 B1    3 A1    1 A2    1 B2                 
-165.73 -165.73 -101.58 -101.58  -35.82  -35.82  -31.31  -31.31
  4 A1    4 B1    5 B1    5 A1    6 B1    6 A1    7 B1    7 A1                 
-31.308 -31.308 -31.308 -31.308 -22.965 -22.965 -22.964 -22.964
  2 A2    2 B2    8 B1    8 A1    9 B1    9 A1    3 A2    3 B2                 
-22.963 -22.963 -22.959 -22.959 -22.959 -22.959 -10.297 -10.297
 10 B1   10 A1   11 B1   11 A1    4 B2    4 A2   12 A1   12 B1                 
 -9.500  -9.500  -7.265  -7.265  -7.255  -7.255  -7.254  -7.254
 13 B1   13 A1   14 A1   14 B1    5 B2    5 A2   15 A1   15 B1                 
 -6.371  -6.371  -4.785  -4.785  -4.769  -4.769  -4.768  -4.768
 16 B1   16 A1   17 B1   17 A1    6 B2    6 A2   18 A1   18 B1                 
 -2.051  -2.051  -2.045  -2.045  -2.045  -2.045  -2.031  -2.031
 19 B1   19 A1    7 A2    7 B2   20 A1   20 B1    8 B2    8 A2                 
 -2.031  -2.031  -0.946  -0.903  -0.780  -0.705  -0.677  -0.545
 21 B1   21 A1   22 A1   22 B1   23 A1   23 B1   24 A1   24 B1                 
 -0.512  -0.468  -0.443  -0.401  -0.382  -0.356  -0.354  -0.316
 25 A1   26 A1    9 B2   25 B1    9 A2   27 A1   26 B1   10 B2                 
 -0.295  -0.286  -0.265  -0.255
 10 A2   28 A1   27 B1   11 B2                                                 
 -- Virtual --                   
 -0.073  -0.054  -0.053  -0.019   0.008   0.030   0.054   0.059
 29 A1   11 A2   28 B1   30 A1   31 A1   29 B1   32 A1   12 B2                 
  0.062   0.079   0.089   0.090   0.095   0.105   0.121   0.130
 30 B1   33 A1   12 A2   34 A1   13 B2   31 B1   32 B1   35 A1                 
  0.137   0.144   0.148   0.167   0.184   0.218   0.222   0.236
 33 B1   13 A2   36 A1   34 B1   35 B1   14 B2   37 A1   36 B1                 
  0.237   0.257   0.286   0.347   0.350   0.370   0.386   0.390
 38 A1   14 A2   37 B1   39 A1   38 B1   15 B2   15 A2   40 A1                 
  0.391   0.405   0.418   0.441   0.442   0.442   0.450   0.458
 16 B2   41 A1   39 B1   17 B2   16 A2   42 A1   43 A1   40 B1                 
  0.466   0.477   0.516   0.530   0.535   0.600   0.607   0.628
 41 B1   17 A2   42 B1   18 B2   44 A1   18 A2   43 B1   45 A1                 
  0.674   0.695   0.719   0.743   0.747   0.797   0.832   0.837
 46 A1   44 B1   47 A1   19 B2   45 B1   46 B1   19 A2   20 B2                 
  0.870   0.881   0.915   0.924   0.930   1.035   1.056   1.077
 48 A1   47 B1   49 A1   20 A2   48 B1   49 B1   50 A1   51 A1                 
  1.162   1.183   1.262   1.305   1.328   1.337   1.364   1.385
 21 B2   50 B1   51 B1   22 B2   23 B2   21 A2   52 A1   52 B1                 
  1.392   1.472   1.530   1.575   1.681   1.726   1.838   1.881
 53 A1   54 A1   53 B1   22 A2   55 A1   56 A1   54 B1   23 A2                 
  2.150   2.216   2.225   2.267   2.288   2.336   2.437   2.549
 55 B1   24 B2   56 B1   24 A2   57 A1   57 B1   58 A1   58 B1                 
  2.612   2.781   2.830   3.012   3.170   3.452   3.948   3.950
 25 B2   59 A1   25 A2   59 B1   60 A1   60 B1   26 B2   26 A2                 
  3.975   3.986   3.990   4.034   4.075   4.131   4.194   4.277
 61 A1   61 B1   27 B2   27 A2   62 A1   62 B1   63 A1   63 B1                 
  4.385   4.488   5.980   6.015   6.040   6.063   6.067   6.165
 64 A1   64 B1   28 B2   28 A2   65 A1   65 B1   66 A1   66 B1                 
  9.688   9.777  23.199  24.038  25.760  25.829  25.905  26.032
 67 A1   67 B1   68 A1   68 B1   29 B2   29 A2   69 A1   69 B1                 
 26.281  26.477  27.834  27.909  28.323  28.351  28.363  28.383
 70 A1   70 B1   71 A1   71 B1   30 B2   30 A2   72 A1   73 A1                 
 28.387  28.421  28.520  28.520  28.533  28.536  28.538  28.558
 72 B1   73 B1   31 B2   31 A2   74 A1   74 B1   32 B2   32 A2                 
 28.580  28.611  28.658  28.730 127.868 127.890 127.904 127.917
 75 A1   75 B1   76 A1   76 B1   33 B2   33 A2   77 A1   77 B1                 
127.924 127.971 151.630 151.696 215.673 215.7681901.7931901.861
 78 A1   78 B1   79 A1   79 B1   80 A1   80 B1   81 A1   81 B1                 

 Beta MOs, Restricted
 -- Occupied --                  
*******-1165.89 -176.32 -176.32 -165.73 -165.73 -165.73 -165.73
  1 A1    1 B1    2 B1    2 A1    3 B1    3 A1    1 A2    1 B2                 
-165.73 -165.73 -101.58 -101.58  -35.82  -35.82  -31.31  -31.31
  4 A1    4 B1    5 B1    5 A1    6 B1    6 A1    7 B1    7 A1                 
-31.308 -31.308 -31.308 -31.308 -22.965 -22.965 -22.964 -22.964
  2 A2    2 B2    8 B1    8 A1    9 B1    9 A1    3 A2    3 B2                 
-22.963 -22.963 -22.959 -22.959 -22.959 -22.959 -10.297 -10.297
 10 B1   10 A1   11 B1   11 A1    4 B2    4 A2   12 A1   12 B1                 
 -9.500  -9.500  -7.265  -7.265  -7.255  -7.255  -7.254  -7.254
 13 B1   13 A1   14 A1   14 B1    5 B2    5 A2   15 A1   15 B1                 
 -6.371  -6.371  -4.785  -4.785  -4.769  -4.769  -4.768  -4.768
 16 B1   16 A1   17 B1   17 A1    6 B2    6 A2   18 A1   18 B1                 
 -2.051  -2.051  -2.045  -2.045  -2.045  -2.045  -2.031  -2.031
 19 B1   19 A1    7 A2    7 B2   20 A1   20 B1    8 B2    8 A2                 
 -2.031  -2.031  -0.946  -0.903  -0.780  -0.705  -0.677  -0.545
 21 B1   21 A1   22 A1   22 B1   23 A1   23 B1   24 A1   24 B1                 
 -0.512  -0.468  -0.443  -0.401  -0.382  -0.356  -0.354  -0.316
 25 A1   26 A1    9 B2   25 B1    9 A2   27 A1   26 B1   10 B2                 
 -0.295  -0.286  -0.265  -0.255
 10 A2   28 A1   27 B1   11 B2                                                 
 -- Virtual --                   
 -0.073  -0.054  -0.053  -0.019   0.008   0.030   0.054   0.059
 29 A1   11 A2   28 B1   30 A1   31 A1   29 B1   32 A1   12 B2                 
  0.062   0.079   0.089   0.090   0.095   0.105   0.121   0.130
 30 B1   33 A1   12 A2   34 A1   13 B2   31 B1   32 B1   35 A1                 
  0.137   0.144   0.148   0.167   0.184   0.218   0.222   0.236
 33 B1   13 A2   36 A1   34 B1   35 B1   14 B2   37 A1   36 B1                 
  0.237   0.257   0.286   0.347   0.350   0.370   0.386   0.390
 38 A1   14 A2   37 B1   39 A1   38 B1   15 B2   15 A2   40 A1                 
  0.391   0.405   0.418   0.441   0.442   0.442   0.450   0.458
 16 B2   41 A1   39 B1   17 B2   16 A2   42 A1   43 A1   40 B1                 
  0.466   0.477   0.516   0.530   0.535   0.600   0.607   0.628
 41 B1   17 A2   42 B1   18 B2   44 A1   18 A2   43 B1   45 A1                 
  0.674   0.695   0.719   0.743   0.747   0.797   0.832   0.837
 46 A1   44 B1   47 A1   19 B2   45 B1   46 B1   19 A2   20 B2                 
  0.870   0.881   0.915   0.924   0.930   1.035   1.056   1.077
 48 A1   47 B1   49 A1   20 A2   48 B1   49 B1   50 A1   51 A1                 
  1.162   1.183   1.262   1.305   1.328   1.337   1.364   1.385
 21 B2   50 B1   51 B1   22 B2   23 B2   21 A2   52 A1   52 B1                 
  1.392   1.472   1.530   1.575   1.681   1.726   1.838   1.881
 53 A1   54 A1   53 B1   22 A2   55 A1   56 A1   54 B1   23 A2                 
  2.150   2.216   2.225   2.267   2.288   2.336   2.437   2.549
 55 B1   24 B2   56 B1   24 A2   57 A1   57 B1   58 A1   58 B1                 
  2.612   2.781   2.830   3.012   3.170   3.452   3.948   3.950
 25 B2   59 A1   25 A2   59 B1   60 A1   60 B1   26 B2   26 A2                 
  3.975   3.986   3.990   4.034   4.075   4.131   4.194   4.277
 61 A1   61 B1   27 B2   27 A2   62 A1   62 B1   63 A1   63 B1                 
  4.385   4.488   5.980   6.015   6.040   6.063   6.067   6.165
 64 A1   64 B1   28 B2   28 A2   65 A1   65 B1   66 A1   66 B1                 
  9.688   9.777  23.199  24.038  25.760  25.829  25.905  26.032
 67 A1   67 B1   68 A1   68 B1   29 B2   29 A2   69 A1   69 B1                 
 26.281  26.477  27.834  27.909  28.323  28.351  28.363  28.383
 70 A1   70 B1   71 A1   71 B1   30 B2   30 A2   72 A1   73 A1                 
 28.387  28.421  28.520  28.520  28.533  28.536  28.538  28.558
 72 B1   73 B1   31 B2   31 A2   74 A1   74 B1   32 B2   32 A2                 
 28.580  28.611  28.658  28.730 127.868 127.890 127.904 127.917
 75 A1   75 B1   76 A1   76 B1   33 B2   33 A2   77 A1   77 B1                 
127.924 127.971 151.630 151.696 215.673 215.7681901.7931901.861
 78 A1   78 B1   79 A1   79 B1   80 A1   80 B1   81 A1   81 B1                 
 --------------------------------------------------------------

          Ground-State Mulliken Net Atomic Charges

     Atom                 Charge (a.u.)
  ----------------------------------------
      1 Cl                    0.419373
      2 Cl                    0.419373
      3 I                     0.176926
      4 I                     0.176926
      5 C                    -0.596299
      6 C                    -0.596299
  ----------------------------------------
  Sum of atomic charges =     0.000000

 -----------------------------------------------------------------
                    Cartesian Multipole Moments
 -----------------------------------------------------------------
    Charge (ESU x 10^10)
                 0.0000
    Dipole Moment (Debye)
         X       0.0000      Y      -0.0000      Z       0.6319
       Tot       0.6319
    Quadrupole Moments (Debye-Ang)
        XX     -88.1000     XY      -0.0000     YY     -94.3098
        XZ      -0.0000     YZ       0.0000     ZZ     -91.8272
    Octopole Moments (Debye-Ang^2)
       XXX      -0.0000    XXY      -0.0000    XYY       0.0000
       YYY      -0.0000    XXZ       8.3769    XYZ       0.0000
       YYZ      -3.4413    XZZ      -0.0000    YZZ       0.0000
       ZZZ      -6.1558
    Hexadecapole Moments (Debye-Ang^3)
      XXXX   -1867.7872   XXXY      -0.0000   XXYY    -351.3470
      XYYY      -0.0000   YYYY    -123.7934   XXXZ      -0.0000
      XXYZ       0.0000   XYYZ      -0.0000   YYYZ       0.0000
      XXZZ    -431.3871   XYZZ      -0.0000   YYZZ    -194.3608
      XZZZ      -0.0000   YZZZ       0.0000   ZZZZ    -991.8036
 -----------------------------------------------------------------
 Calculating analytic gradient of the SCF energy
 Gradient of SCF Energy
            1           2           3           4           5           6
    1   0.0064817  -0.0064817  -0.0065442   0.0065442   0.0093729  -0.0093729
    2  -0.0000000  -0.0000000  -0.0000000  -0.0000000   0.0000000   0.0000000
    3   0.0463482   0.0463482  -0.0486720  -0.0486720   0.0023238   0.0023238
 Max gradient component =       4.867E-02
 RMS gradient           =       2.284E-02
 Gradient time:  CPU 19.40 s  wall 4.96 s
 Geometry Optimization Parameters
   NAtoms,    NIC,     NZ,  NCons,   NDum,   NFix, NCnnct, MaxDiis
        6      37       0       0       0       0       0       0

 Cartesian Hessian Update
 Hessian Updated using BFGS Update


** GEOMETRY OPTIMIZATION IN DELOCALIZED INTERNAL COORDINATES **
   Searching for a Minimum

   Optimization Cycle:  13

                       Coordinates (Angstroms)
     ATOM                X               Y               Z
      1  Cl        1.6730126016    0.0000000000   -1.8972502268
      2  Cl       -1.6730126016    0.0000000000   -1.8972502268
      3  I         2.0170910274    0.0000000000    0.9965600177
      4  I        -2.0170910274    0.0000000000    0.9965600177
      5  C         0.6695770412    0.0000000000   -0.5203624225
      6  C        -0.6695770412    0.0000000000   -0.5203624225
   Point Group: c2v   Number of degrees of freedom:     5


   Energy is -14835.641971038

 Hessian Updated using BFGS Update

  5 Hessian modes will be used to form the next step
  Hessian Eigenvalues:
     0.085820    0.245934    0.320003    0.548130    1.120284

 Minimum Search - Taking Simple RFO Step
 Searching for Lamda that Minimizes Along All modes
 Value Taken    Lamda =  -0.03029948
 Calculated Step too Large.  Step scaled by  0.592820
 Step Taken.  Stepsize is  0.300000

                             Maximum     Tolerance    Cnvgd?
         Gradient           0.055925      0.000300      NO
         Displacement       0.292431      0.001200      NO
         Energy change     -0.022662      0.000001      NO


 New Cartesian Coordinates Obtained by Inverse Iteration

 Displacement from previous Coordinates is:  0.220012
 ----------------------------------------------------------------
             Standard Nuclear Orientation (Angstroms)
    I     Atom           X                Y                Z
 ----------------------------------------------------------------
    1      Cl      1.6456344405     0.0000000000    -1.9438334082
    2      Cl     -1.6456344405     0.0000000000    -1.9438334082
    3      I       1.9867342933     0.0000000000     1.0502291236
    4      I      -1.9867342933     0.0000000000     1.0502291236
    5      C       0.6719728789     0.0000000000    -0.5274483470
    6      C      -0.6719728789     0.0000000000    -0.5274483470
 ----------------------------------------------------------------
 Molecular Point Group                 C2v   NOp =  4
 Largest Abelian Subgroup              C2v   NOp =  4
 Nuclear Repulsion Energy =  1329.0483039204 hartrees
 There are       76 alpha and       76 beta electrons
 Applying Cartesian multipole field
    Component          Value
    ---------          -----
     (2,0,0)        1.00000E-11
     (0,2,0)        2.00000E-11
     (0,0,2)       -3.00000E-11
 Nucleus-field energy     =    -0.0000000082 hartrees
 Requested basis set is 6-311++G(d,p)
 There are 86 shells and 228 basis functions
 A cutoff of  1.0D-11 yielded   2675 shell pairs
 There are     20610 function pairs (     23217 Cartesian)
 Smallest overlap matrix eigenvalue = 1.90E-05
 Guess MOs from SCF MO coefficient file

 -----------------------------------------------------------------------
  General SCF calculation program by
  Eric Jon Sundstrom, Paul Horn, Yuezhi Mao, Dmitri Zuev, Alec White,
  David Stuck, Shaama M.S., Shane Yost, Joonho Lee, David Small,
  Daniel Levine, Susi Lehtola, Hugh Burton, Evgeny Epifanovsky
 -----------------------------------------------------------------------
 Exchange:     0.2000 Hartree-Fock + 0.0800 Slater + 0.7200 B88
 Correlation:  0.1900 VWN1RPA + 0.8100 LYP
 Using SG-1 standard quadrature grid
 using 4 threads for integral computing
 -------------------------------------------------------
 OpenMP Integral computing Module                
 Release: version 2.0, May 2017, Q-Chem Inc. Pleasanton 
 -------------------------------------------------------
 -------------------------------------------------------
 OpenMP BLAS3 based DFT computing Module                
 Release: version 1.0, May 2013, Q-Chem Inc. Pittsburgh 
 -------------------------------------------------------
 A restricted SCF calculation will be
 performed using DIIS
 SCF converges when DIIS error is below 1.0e-08
 ---------------------------------------
  Cycle       Energy         DIIS error
 ---------------------------------------
    1  -14835.6543833310      4.68e-04  
    2  -14835.6561288559      2.60e-04  
    3  -14835.6560494041      2.77e-04  
    4  -14835.6565633489      5.96e-05  
    5  -14835.6565896914      6.12e-06  
    6  -14835.6565899584      1.79e-06  
    7  -14835.6565899788      7.05e-07  
    8  -14835.6565899823      1.84e-07  
    9  -14835.6565899824      2.10e-08  
   10  -14835.6565899824      4.60e-09  Convergence criterion met
 ---------------------------------------
 SCF time:   CPU 50.78s  wall 14.00s 
 SCF   energy in the final basis set =   -14835.6565899824
 Total energy in the final basis set =   -14835.6565899824

 --------------------------------------------------------------
             Orbital Energies (a.u.) and Symmetries
 --------------------------------------------------------------

 Alpha MOs, Restricted
 -- Occupied --                  
*******-1165.89 -176.33 -176.33 -165.73 -165.73 -165.73 -165.73
  1 A1    1 B1    2 B1    2 A1    3 B1    3 A1    1 A2    1 B2                 
-165.73 -165.73 -101.58 -101.58  -35.82  -35.82  -31.32  -31.32
  4 A1    4 B1    5 B1    5 A1    6 B1    6 A1    7 B1    7 A1                 
-31.309 -31.309 -31.309 -31.309 -22.966 -22.966 -22.965 -22.965
  2 A2    2 B2    8 B1    8 A1    9 B1    9 A1    3 A2    3 B2                 
-22.964 -22.964 -22.960 -22.960 -22.960 -22.960 -10.300 -10.299
 10 B1   10 A1   11 B1   11 A1    4 B2    4 A2   12 A1   12 B1                 
 -9.500  -9.500  -7.265  -7.265  -7.255  -7.255  -7.254  -7.254
 13 B1   13 A1   14 A1   14 B1    5 B2    5 A2   15 A1   15 B1                 
 -6.372  -6.372  -4.785  -4.785  -4.769  -4.769  -4.769  -4.769
 16 B1   16 A1   17 B1   17 A1    6 B2    6 A2   18 A1   18 B1                 
 -2.052  -2.052  -2.046  -2.046  -2.046  -2.046  -2.032  -2.032
 19 B1   19 A1    7 A2    7 B2   20 A1   20 B1    8 B2    8 A2                 
 -2.032  -2.032  -0.940  -0.894  -0.780  -0.702  -0.674  -0.544
 21 B1   21 A1   22 A1   22 B1   23 A1   23 B1   24 A1   24 B1                 
 -0.507  -0.467  -0.439  -0.400  -0.377  -0.354  -0.348  -0.317
 25 A1   26 A1    9 B2   25 B1    9 A2   27 A1   26 B1   10 B2                 
 -0.295  -0.293  -0.269  -0.256
 10 A2   28 A1   27 B1   11 B2                                                 
 -- Virtual --                   
 -0.077  -0.058  -0.054  -0.023   0.009   0.031   0.053   0.059
 29 A1   28 B1   11 A2   30 A1   31 A1   29 B1   32 A1   12 B2                 
  0.061   0.081   0.089   0.092   0.096   0.106   0.121   0.128
 30 B1   33 A1   12 A2   34 A1   13 B2   31 B1   32 B1   35 A1                 
  0.140   0.143   0.152   0.166   0.180   0.218   0.220   0.232
 33 B1   13 A2   36 A1   34 B1   35 B1   14 B2   37 A1   38 A1                 
  0.238   0.254   0.279   0.339   0.350   0.373   0.385   0.387
 36 B1   14 A2   37 B1   39 A1   38 B1   15 B2   40 A1   16 B2                 
  0.389   0.408   0.411   0.439   0.442   0.442   0.452   0.455
 15 A2   41 A1   39 B1   17 B2   42 A1   16 A2   43 A1   40 B1                 
  0.469   0.476   0.517   0.532   0.534   0.597   0.605   0.622
 41 B1   17 A2   42 B1   18 B2   44 A1   18 A2   43 B1   45 A1                 
  0.678   0.682   0.726   0.746   0.749   0.800   0.833   0.837
 46 A1   44 B1   47 A1   45 B1   19 B2   46 B1   19 A2   20 B2                 
  0.863   0.878   0.915   0.923   0.929   1.023   1.049   1.082
 48 A1   47 B1   49 A1   20 A2   48 B1   49 B1   50 A1   51 A1                 
  1.157   1.176   1.248   1.301   1.326   1.333   1.353   1.386
 21 B2   50 B1   51 B1   22 B2   23 B2   21 A2   52 A1   52 B1                 
  1.388   1.482   1.534   1.572   1.677   1.710   1.845   1.878
 53 A1   54 A1   53 B1   22 A2   55 A1   56 A1   54 B1   23 A2                 
  2.141   2.194   2.217   2.265   2.298   2.322   2.439   2.545
 55 B1   56 B1   24 B2   24 A2   57 A1   57 B1   58 A1   58 B1                 
  2.611   2.779   2.826   3.018   3.154   3.443   3.945   3.950
 25 B2   59 A1   25 A2   59 B1   60 A1   60 B1   26 B2   26 A2                 
  3.967   3.987   3.988   4.030   4.072   4.129   4.195   4.275
 61 A1   61 B1   27 B2   27 A2   62 A1   62 B1   63 A1   63 B1                 
  4.374   4.474   5.979   6.013   6.037   6.056   6.061   6.154
 64 A1   64 B1   28 B2   28 A2   65 A1   66 A1   65 B1   66 B1                 
  9.679   9.773  23.195  24.016  25.759  25.827  25.926  25.995
 67 A1   67 B1   68 A1   68 B1   29 B2   29 A2   69 A1   69 B1                 
 26.295  26.466  27.823  27.900  28.322  28.349  28.359  28.377
 70 A1   70 B1   71 A1   71 B1   30 B2   30 A2   72 A1   73 A1                 
 28.385  28.415  28.518  28.519  28.528  28.536  28.536  28.555
 72 B1   73 B1   31 B2   31 A2   74 A1   74 B1   32 B2   32 A2                 
 28.578  28.609  28.656  28.723 127.867 127.887 127.902 127.914
 75 A1   75 B1   76 A1   76 B1   33 B2   33 A2   77 A1   77 B1                 
127.918 127.964 151.621 151.689 215.663 215.7641901.7831901.853
 78 A1   78 B1   79 A1   79 B1   80 A1   80 B1   81 A1   81 B1                 

 Beta MOs, Restricted
 -- Occupied --                  
*******-1165.89 -176.33 -176.33 -165.73 -165.73 -165.73 -165.73
  1 A1    1 B1    2 B1    2 A1    3 B1    3 A1    1 A2    1 B2                 
-165.73 -165.73 -101.58 -101.58  -35.82  -35.82  -31.32  -31.32
  4 A1    4 B1    5 B1    5 A1    6 B1    6 A1    7 B1    7 A1                 
-31.309 -31.309 -31.309 -31.309 -22.966 -22.966 -22.965 -22.965
  2 A2    2 B2    8 B1    8 A1    9 B1    9 A1    3 A2    3 B2                 
-22.964 -22.964 -22.960 -22.960 -22.960 -22.960 -10.300 -10.299
 10 B1   10 A1   11 B1   11 A1    4 B2    4 A2   12 A1   12 B1                 
 -9.500  -9.500  -7.265  -7.265  -7.255  -7.255  -7.254  -7.254
 13 B1   13 A1   14 A1   14 B1    5 B2    5 A2   15 A1   15 B1                 
 -6.372  -6.372  -4.785  -4.785  -4.769  -4.769  -4.769  -4.769
 16 B1   16 A1   17 B1   17 A1    6 B2    6 A2   18 A1   18 B1                 
 -2.052  -2.052  -2.046  -2.046  -2.046  -2.046  -2.032  -2.032
 19 B1   19 A1    7 A2    7 B2   20 A1   20 B1    8 B2    8 A2                 
 -2.032  -2.032  -0.940  -0.894  -0.780  -0.702  -0.674  -0.544
 21 B1   21 A1   22 A1   22 B1   23 A1   23 B1   24 A1   24 B1                 
 -0.507  -0.467  -0.439  -0.400  -0.377  -0.354  -0.348  -0.317
 25 A1   26 A1    9 B2   25 B1    9 A2   27 A1   26 B1   10 B2                 
 -0.295  -0.293  -0.269  -0.256
 10 A2   28 A1   27 B1   11 B2                                                 
 -- Virtual --                   
 -0.077  -0.058  -0.054  -0.023   0.009   0.031   0.053   0.059
 29 A1   28 B1   11 A2   30 A1   31 A1   29 B1   32 A1   12 B2                 
  0.061   0.081   0.089   0.092   0.096   0.106   0.121   0.128
 30 B1   33 A1   12 A2   34 A1   13 B2   31 B1   32 B1   35 A1                 
  0.140   0.143   0.152   0.166   0.180   0.218   0.220   0.232
 33 B1   13 A2   36 A1   34 B1   35 B1   14 B2   37 A1   38 A1                 
  0.238   0.254   0.279   0.339   0.350   0.373   0.385   0.387
 36 B1   14 A2   37 B1   39 A1   38 B1   15 B2   40 A1   16 B2                 
  0.389   0.408   0.411   0.439   0.442   0.442   0.452   0.455
 15 A2   41 A1   39 B1   17 B2   42 A1   16 A2   43 A1   40 B1                 
  0.469   0.476   0.517   0.532   0.534   0.597   0.605   0.622
 41 B1   17 A2   42 B1   18 B2   44 A1   18 A2   43 B1   45 A1                 
  0.678   0.682   0.726   0.746   0.749   0.800   0.833   0.837
 46 A1   44 B1   47 A1   45 B1   19 B2   46 B1   19 A2   20 B2                 
  0.863   0.878   0.915   0.923   0.929   1.023   1.049   1.082
 48 A1   47 B1   49 A1   20 A2   48 B1   49 B1   50 A1   51 A1                 
  1.157   1.176   1.248   1.301   1.326   1.333   1.353   1.386
 21 B2   50 B1   51 B1   22 B2   23 B2   21 A2   52 A1   52 B1                 
  1.388   1.482   1.534   1.572   1.677   1.710   1.845   1.878
 53 A1   54 A1   53 B1   22 A2   55 A1   56 A1   54 B1   23 A2                 
  2.141   2.194   2.217   2.265   2.298   2.322   2.439   2.545
 55 B1   56 B1   24 B2   24 A2   57 A1   57 B1   58 A1   58 B1                 
  2.611   2.779   2.826   3.018   3.154   3.443   3.945   3.950
 25 B2   59 A1   25 A2   59 B1   60 A1   60 B1   26 B2   26 A2                 
  3.967   3.987   3.988   4.030   4.072   4.129   4.195   4.275
 61 A1   61 B1   27 B2   27 A2   62 A1   62 B1   63 A1   63 B1                 
  4.374   4.474   5.979   6.013   6.037   6.056   6.061   6.154
 64 A1   64 B1   28 B2   28 A2   65 A1   66 A1   65 B1   66 B1                 
  9.679   9.773  23.195  24.016  25.759  25.827  25.926  25.995
 67 A1   67 B1   68 A1   68 B1   29 B2   29 A2   69 A1   69 B1                 
 26.295  26.466  27.823  27.900  28.322  28.349  28.359  28.377
 70 A1   70 B1   71 A1   71 B1   30 B2   30 A2   72 A1   73 A1                 
 28.385  28.415  28.518  28.519  28.528  28.536  28.536  28.555
 72 B1   73 B1   31 B2   31 A2   74 A1   74 B1   32 B2   32 A2                 
 28.578  28.609  28.656  28.723 127.867 127.887 127.902 127.914
 75 A1   75 B1   76 A1   76 B1   33 B2   33 A2   77 A1   77 B1                 
127.918 127.964 151.621 151.689 215.663 215.7641901.7831901.853
 78 A1   78 B1   79 A1   79 B1   80 A1   80 B1   81 A1   81 B1                 
 --------------------------------------------------------------

          Ground-State Mulliken Net Atomic Charges

     Atom                 Charge (a.u.)
  ----------------------------------------
      1 Cl                    0.419043
      2 Cl                    0.419043
      3 I                     0.179295
      4 I                     0.179295
      5 C                    -0.598337
      6 C                    -0.598337
  ----------------------------------------
  Sum of atomic charges =     0.000000

 -----------------------------------------------------------------
                    Cartesian Multipole Moments
 -----------------------------------------------------------------
    Charge (ESU x 10^10)
                 0.0000
    Dipole Moment (Debye)
         X       0.0000      Y       0.0000      Z       0.7996
       Tot       0.7996
    Quadrupole Moments (Debye-Ang)
        XX     -88.8098     XY       0.0000     YY     -94.4757
        XZ      -0.0000     YZ      -0.0000     ZZ     -90.9694
    Octopole Moments (Debye-Ang^2)
       XXX      -0.0000    XXY       0.0000    XYY       0.0000
       YYY       0.0000    XXZ       7.4657    XYZ      -0.0000
       YYZ      -5.0617    XZZ      -0.0000    YZZ      -0.0000
       ZZZ     -10.5956
    Hexadecapole Moments (Debye-Ang^3)
      XXXX   -1828.8738   XXXY       0.0000   XXYY    -342.7099
      XYYY       0.0000   YYYY    -124.2102   XXXZ      -0.0000
      XXYZ      -0.0000   XYYZ      -0.0000   YYYZ      -0.0000
      XXZZ    -430.7987   XYZZ       0.0000   YYZZ    -205.1829
      XZZZ      -0.0000   YZZZ      -0.0000   ZZZZ   -1042.9086
 -----------------------------------------------------------------
 Calculating analytic gradient of the SCF energy
 Gradient of SCF Energy
            1           2           3           4           5           6
    1   0.0058959  -0.0058959  -0.0012522   0.0012522   0.0070148  -0.0070148
    2   0.0000000  -0.0000000   0.0000000   0.0000000  -0.0000000  -0.0000000
    3   0.0282462   0.0282462  -0.0301879  -0.0301879   0.0019416   0.0019416
 Max gradient component =       3.019E-02
 RMS gradient           =       1.414E-02
 Gradient time:  CPU 19.15 s  wall 4.91 s
 Geometry Optimization Parameters
   NAtoms,    NIC,     NZ,  NCons,   NDum,   NFix, NCnnct, MaxDiis
        6      37       0       0       0       0       0       0

 Cartesian Hessian Update
 Hessian Updated using BFGS Update


** GEOMETRY OPTIMIZATION IN DELOCALIZED INTERNAL COORDINATES **
   Searching for a Minimum

   Optimization Cycle:  14

                       Coordinates (Angstroms)
     ATOM                X               Y               Z
      1  Cl        1.6456344405    0.0000000000   -1.9438334082
      2  Cl       -1.6456344405    0.0000000000   -1.9438334082
      3  I         1.9867342933    0.0000000000    1.0502291236
      4  I        -1.9867342933    0.0000000000    1.0502291236
      5  C         0.6719728789    0.0000000000   -0.5274483470
      6  C        -0.6719728789    0.0000000000   -0.5274483470
   Point Group: c2v   Number of degrees of freedom:     5


   Energy is -14835.656589982

 Hessian Updated using BFGS Update

  5 Hessian modes will be used to form the next step
  Hessian Eigenvalues:
     0.069449    0.248001    0.313416    0.555102    1.120287

 Minimum Search - Taking Simple RFO Step
 Searching for Lamda that Minimizes Along All modes
 Value Taken    Lamda =  -0.01800179
 Calculated Step too Large.  Step scaled by  0.667280
 Step Taken.  Stepsize is  0.300000

                             Maximum     Tolerance    Cnvgd?
         Gradient           0.035080      0.000300      NO
         Displacement       0.282921      0.001200      NO
         Energy change     -0.014619      0.000001      NO


 New Cartesian Coordinates Obtained by Inverse Iteration

 Displacement from previous Coordinates is:  0.277869
 ----------------------------------------------------------------
             Standard Nuclear Orientation (Angstroms)
    I     Atom           X                Y                Z
 ----------------------------------------------------------------
    1      Cl      1.6182110795     0.0000000000    -1.9873794746
    2      Cl     -1.6182110795     0.0000000000    -1.9873794746
    3      I       1.9203745791     0.0000000000     1.1091997087
    4      I      -1.9203745791     0.0000000000     1.1091997087
    5      C       0.6653940035     0.0000000000    -0.5428728657
    6      C      -0.6653940035     0.0000000000    -0.5428728657
 ----------------------------------------------------------------
 Molecular Point Group                 C2v   NOp =  4
 Largest Abelian Subgroup              C2v   NOp =  4
 Nuclear Repulsion Energy =  1332.1140260699 hartrees
 There are       76 alpha and       76 beta electrons
 Applying Cartesian multipole field
    Component          Value
    ---------          -----
     (2,0,0)        1.00000E-11
     (0,2,0)        2.00000E-11
     (0,0,2)       -3.00000E-11
 Nucleus-field energy     =    -0.0000000114 hartrees
 Requested basis set is 6-311++G(d,p)
 There are 86 shells and 228 basis functions
 A cutoff of  1.0D-11 yielded   2677 shell pairs
 There are     20624 function pairs (     23231 Cartesian)
 Smallest overlap matrix eigenvalue = 2.08E-05
 Guess MOs from SCF MO coefficient file

 -----------------------------------------------------------------------
  General SCF calculation program by
  Eric Jon Sundstrom, Paul Horn, Yuezhi Mao, Dmitri Zuev, Alec White,
  David Stuck, Shaama M.S., Shane Yost, Joonho Lee, David Small,
  Daniel Levine, Susi Lehtola, Hugh Burton, Evgeny Epifanovsky
 -----------------------------------------------------------------------
 Exchange:     0.2000 Hartree-Fock + 0.0800 Slater + 0.7200 B88
 Correlation:  0.1900 VWN1RPA + 0.8100 LYP
 Using SG-1 standard quadrature grid
 using 4 threads for integral computing
 -------------------------------------------------------
 OpenMP Integral computing Module                
 Release: version 2.0, May 2017, Q-Chem Inc. Pleasanton 
 -------------------------------------------------------
 -------------------------------------------------------
 OpenMP BLAS3 based DFT computing Module                
 Release: version 1.0, May 2013, Q-Chem Inc. Pittsburgh 
 -------------------------------------------------------
 A restricted SCF calculation will be
 performed using DIIS
 SCF converges when DIIS error is below 1.0e-08
 ---------------------------------------
  Cycle       Energy         DIIS error
 ---------------------------------------
    1  -14835.6634048668      4.82e-04  
    2  -14835.6655391041      1.90e-04  
    3  -14835.6655975798      1.65e-04  
    4  -14835.6657493504      8.15e-05  
    5  -14835.6657966737      8.08e-06  
    6  -14835.6657971321      2.28e-06  
    7  -14835.6657971641      9.64e-07  
    8  -14835.6657971706      1.88e-07  
    9  -14835.6657971703      1.96e-08  
   10  -14835.6657971706      3.67e-09  Convergence criterion met
 ---------------------------------------
 SCF time:   CPU 50.76s  wall 14.00s 
 SCF   energy in the final basis set =   -14835.6657971706
 Total energy in the final basis set =   -14835.6657971706

 --------------------------------------------------------------
             Orbital Energies (a.u.) and Symmetries
 --------------------------------------------------------------

 Alpha MOs, Restricted
 -- Occupied --                  
*******-1165.89 -176.33 -176.33 -165.73 -165.73 -165.73 -165.73
  1 A1    1 B1    2 B1    2 A1    3 B1    3 A1    1 A2    1 B2                 
-165.73 -165.73 -101.59 -101.59  -35.82  -35.82  -31.32  -31.32
  4 A1    4 B1    5 B1    5 A1    6 B1    6 A1    7 B1    7 A1                 
-31.310 -31.310 -31.309 -31.309 -22.966 -22.966 -22.965 -22.965
  2 A2    2 B2    8 B1    8 A1    9 B1    9 A1    3 A2    3 B2                 
-22.965 -22.965 -22.960 -22.960 -22.960 -22.960 -10.299 -10.299
 10 B1   10 A1   11 B1   11 A1    4 A2    4 B2   12 A1   12 B1                 
 -9.500  -9.500  -7.265  -7.265  -7.255  -7.255  -7.254  -7.254
 13 B1   13 A1   14 A1   14 B1    5 B2    5 A2   15 A1   15 B1                 
 -6.372  -6.372  -4.786  -4.786  -4.770  -4.770  -4.769  -4.769
 16 B1   16 A1   17 B1   17 A1    6 B2    6 A2   18 A1   18 B1                 
 -2.051  -2.051  -2.046  -2.046  -2.046  -2.046  -2.032  -2.032
 19 B1   19 A1    7 A2    7 B2   20 B1   20 A1   21 B1   21 A1                 
 -2.032  -2.032  -0.937  -0.888  -0.783  -0.698  -0.672  -0.542
  8 B2    8 A2   22 A1   22 B1   23 A1   23 B1   24 A1   24 B1                 
 -0.506  -0.468  -0.437  -0.398  -0.373  -0.353  -0.342  -0.319
 25 A1   26 A1    9 B2   25 B1    9 A2   27 A1   26 B1   10 B2                 
 -0.300  -0.295  -0.269  -0.258
 28 A1   10 A2   27 B1   11 B2                                                 
 -- Virtual --                   
 -0.081  -0.062  -0.051  -0.027   0.010   0.032   0.052   0.060
 29 A1   28 B1   11 A2   30 A1   31 A1   29 B1   32 A1   12 B2                 
  0.062   0.082   0.088   0.093   0.097   0.106   0.122   0.126
 30 B1   33 A1   12 A2   34 A1   13 B2   31 B1   32 B1   35 A1                 
  0.141   0.141   0.157   0.164   0.181   0.217   0.218   0.229
 33 B1   13 A2   36 A1   34 B1   35 B1   37 A1   14 B2   38 A1                 
  0.239   0.253   0.276   0.325   0.349   0.376   0.380   0.383
 36 B1   14 A2   37 B1   39 A1   38 B1   15 B2   16 B2   40 A1                 
  0.394   0.408   0.412   0.436   0.442   0.443   0.452   0.452
 15 A2   39 B1   41 A1   17 B2   42 A1   16 A2   40 B1   43 A1                 
  0.475   0.479   0.520   0.526   0.533   0.594   0.612   0.619
 17 A2   41 B1   42 B1   44 A1   18 B2   18 A2   43 B1   45 A1                 
  0.673   0.682   0.732   0.740   0.756   0.803   0.833   0.837
 44 B1   46 A1   47 A1   45 B1   19 B2   46 B1   19 A2   20 B2                 
  0.857   0.881   0.915   0.923   0.929   1.012   1.044   1.086
 48 A1   47 B1   49 A1   20 A2   48 B1   49 B1   50 A1   51 A1                 
  1.155   1.166   1.239   1.295   1.325   1.330   1.343   1.378
 21 B2   50 B1   51 B1   22 B2   23 B2   21 A2   52 A1   53 A1                 
  1.394   1.491   1.534   1.575   1.674   1.706   1.860   1.888
 52 B1   54 A1   53 B1   22 A2   55 A1   56 A1   54 B1   23 A2                 
  2.147   2.175   2.218   2.263   2.305   2.312   2.444   2.542
 55 B1   56 B1   24 B2   24 A2   57 A1   57 B1   58 A1   58 B1                 
  2.614   2.780   2.826   3.024   3.164   3.420   3.942   3.951
 25 B2   59 A1   25 A2   59 B1   60 A1   60 B1   26 B2   26 A2                 
  3.957   3.986   3.995   4.027   4.069   4.128   4.199   4.273
 61 A1   27 B2   61 B1   27 A2   62 A1   62 B1   63 A1   63 B1                 
  4.366   4.465   5.980   6.012   6.031   6.041   6.067   6.150
 64 A1   64 B1   28 B2   28 A2   65 A1   66 A1   65 B1   66 B1                 
  9.676   9.772  23.188  24.067  25.758  25.825  25.941  25.956
 67 A1   67 B1   68 A1   68 B1   29 B2   29 A2   69 A1   69 B1                 
 26.308  26.463  27.815  27.897  28.322  28.347  28.357  28.368
 70 A1   70 B1   71 A1   71 B1   30 B2   30 A2   72 A1   73 A1                 
 28.387  28.412  28.517  28.520  28.524  28.535  28.539  28.553
 72 B1   73 B1   31 B2   31 A2   74 A1   32 B2   74 B1   32 A2                 
 28.577  28.608  28.656  28.719 127.867 127.886 127.900 127.910
 75 A1   75 B1   76 A1   76 B1   33 B2   33 A2   77 A1   78 A1                 
127.916 127.962 151.614 151.686 215.658 215.7631901.7751901.850
 77 B1   78 B1   79 A1   79 B1   80 A1   80 B1   81 A1   81 B1                 

 Beta MOs, Restricted
 -- Occupied --                  
*******-1165.89 -176.33 -176.33 -165.73 -165.73 -165.73 -165.73
  1 A1    1 B1    2 B1    2 A1    3 B1    3 A1    1 A2    1 B2                 
-165.73 -165.73 -101.59 -101.59  -35.82  -35.82  -31.32  -31.32
  4 A1    4 B1    5 B1    5 A1    6 B1    6 A1    7 B1    7 A1                 
-31.310 -31.310 -31.309 -31.309 -22.966 -22.966 -22.965 -22.965
  2 A2    2 B2    8 B1    8 A1    9 B1    9 A1    3 A2    3 B2                 
-22.965 -22.965 -22.960 -22.960 -22.960 -22.960 -10.299 -10.299
 10 B1   10 A1   11 B1   11 A1    4 A2    4 B2   12 A1   12 B1                 
 -9.500  -9.500  -7.265  -7.265  -7.255  -7.255  -7.254  -7.254
 13 B1   13 A1   14 A1   14 B1    5 B2    5 A2   15 A1   15 B1                 
 -6.372  -6.372  -4.786  -4.786  -4.770  -4.770  -4.769  -4.769
 16 B1   16 A1   17 B1   17 A1    6 B2    6 A2   18 A1   18 B1                 
 -2.051  -2.051  -2.046  -2.046  -2.046  -2.046  -2.032  -2.032
 19 B1   19 A1    7 A2    7 B2   20 B1   20 A1   21 B1   21 A1                 
 -2.032  -2.032  -0.937  -0.888  -0.783  -0.698  -0.672  -0.542
  8 B2    8 A2   22 A1   22 B1   23 A1   23 B1   24 A1   24 B1                 
 -0.506  -0.468  -0.437  -0.398  -0.373  -0.353  -0.342  -0.319
 25 A1   26 A1    9 B2   25 B1    9 A2   27 A1   26 B1   10 B2                 
 -0.300  -0.295  -0.269  -0.258
 28 A1   10 A2   27 B1   11 B2                                                 
 -- Virtual --                   
 -0.081  -0.062  -0.051  -0.027   0.010   0.032   0.052   0.060
 29 A1   28 B1   11 A2   30 A1   31 A1   29 B1   32 A1   12 B2                 
  0.062   0.082   0.088   0.093   0.097   0.106   0.122   0.126
 30 B1   33 A1   12 A2   34 A1   13 B2   31 B1   32 B1   35 A1                 
  0.141   0.141   0.157   0.164   0.181   0.217   0.218   0.229
 33 B1   13 A2   36 A1   34 B1   35 B1   37 A1   14 B2   38 A1                 
  0.239   0.253   0.276   0.325   0.349   0.376   0.380   0.383
 36 B1   14 A2   37 B1   39 A1   38 B1   15 B2   16 B2   40 A1                 
  0.394   0.408   0.412   0.436   0.442   0.443   0.452   0.452
 15 A2   39 B1   41 A1   17 B2   42 A1   16 A2   40 B1   43 A1                 
  0.475   0.479   0.520   0.526   0.533   0.594   0.612   0.619
 17 A2   41 B1   42 B1   44 A1   18 B2   18 A2   43 B1   45 A1                 
  0.673   0.682   0.732   0.740   0.756   0.803   0.833   0.837
 44 B1   46 A1   47 A1   45 B1   19 B2   46 B1   19 A2   20 B2                 
  0.857   0.881   0.915   0.923   0.929   1.012   1.044   1.086
 48 A1   47 B1   49 A1   20 A2   48 B1   49 B1   50 A1   51 A1                 
  1.155   1.166   1.239   1.295   1.325   1.330   1.343   1.378
 21 B2   50 B1   51 B1   22 B2   23 B2   21 A2   52 A1   53 A1                 
  1.394   1.491   1.534   1.575   1.674   1.706   1.860   1.888
 52 B1   54 A1   53 B1   22 A2   55 A1   56 A1   54 B1   23 A2                 
  2.147   2.175   2.218   2.263   2.305   2.312   2.444   2.542
 55 B1   56 B1   24 B2   24 A2   57 A1   57 B1   58 A1   58 B1                 
  2.614   2.780   2.826   3.024   3.164   3.420   3.942   3.951
 25 B2   59 A1   25 A2   59 B1   60 A1   60 B1   26 B2   26 A2                 
  3.957   3.986   3.995   4.027   4.069   4.128   4.199   4.273
 61 A1   27 B2   61 B1   27 A2   62 A1   62 B1   63 A1   63 B1                 
  4.366   4.465   5.980   6.012   6.031   6.041   6.067   6.150
 64 A1   64 B1   28 B2   28 A2   65 A1   66 A1   65 B1   66 B1                 
  9.676   9.772  23.188  24.067  25.758  25.825  25.941  25.956
 67 A1   67 B1   68 A1   68 B1   29 B2   29 A2   69 A1   69 B1                 
 26.308  26.463  27.815  27.897  28.322  28.347  28.357  28.368
 70 A1   70 B1   71 A1   71 B1   30 B2   30 A2   72 A1   73 A1                 
 28.387  28.412  28.517  28.520  28.524  28.535  28.539  28.553
 72 B1   73 B1   31 B2   31 A2   74 A1   32 B2   74 B1   32 A2                 
 28.577  28.608  28.656  28.719 127.867 127.886 127.900 127.910
 75 A1   75 B1   76 A1   76 B1   33 B2   33 A2   77 A1   78 A1                 
127.916 127.962 151.614 151.686 215.658 215.7631901.7751901.850
 77 B1   78 B1   79 A1   79 B1   80 A1   80 B1   81 A1   81 B1                 
 --------------------------------------------------------------

          Ground-State Mulliken Net Atomic Charges

     Atom                 Charge (a.u.)
  ----------------------------------------
      1 Cl                    0.426432
      2 Cl                    0.426432
      3 I                     0.176592
      4 I                     0.176592
      5 C                    -0.603024
      6 C                    -0.603024
  ----------------------------------------
  Sum of atomic charges =     0.000000

 -----------------------------------------------------------------
                    Cartesian Multipole Moments
 -----------------------------------------------------------------
    Charge (ESU x 10^10)
                 0.0000
    Dipole Moment (Debye)
         X       0.0000      Y      -0.0000      Z       0.9229
       Tot       0.9229
    Quadrupole Moments (Debye-Ang)
        XX     -89.8308     XY       0.0000     YY     -94.5647
        XZ      -0.0000     YZ       0.0000     ZZ     -90.0030
    Octopole Moments (Debye-Ang^2)
       XXX      -0.0000    XXY      -0.0000    XYY       0.0000
       YYY      -0.0000    XXZ       5.2214    XYZ      -0.0000
       YYZ      -7.0665    XZZ      -0.0000    YZZ      -0.0000
       ZZZ     -15.3765
    Hexadecapole Moments (Debye-Ang^3)
      XXXX   -1748.0557   XXXY      -0.0000   XXYY    -326.1371
      XYYY      -0.0000   YYYY    -124.4719   XXXZ      -0.0000
      XXYZ       0.0000   XYYZ      -0.0000   YYYZ       0.0000
      XXZZ    -424.9186   XYZZ      -0.0000   YYZZ    -216.8512
      XZZZ      -0.0000   YZZZ       0.0000   ZZZZ   -1097.5968
 -----------------------------------------------------------------
 Calculating analytic gradient of the SCF energy
 Gradient of SCF Energy
            1           2           3           4           5           6
    1   0.0035606  -0.0035606  -0.0015392   0.0015392  -0.0089728   0.0089728
    2  -0.0000000  -0.0000000   0.0000000  -0.0000000   0.0000000   0.0000000
    3   0.0144030   0.0144030  -0.0185282  -0.0185282   0.0041252   0.0041252
 Max gradient component =       1.853E-02
 RMS gradient           =       8.585E-03
 Gradient time:  CPU 19.35 s  wall 4.95 s
 Geometry Optimization Parameters
   NAtoms,    NIC,     NZ,  NCons,   NDum,   NFix, NCnnct, MaxDiis
        6      37       0       0       0       0       0       0

 Cartesian Hessian Update
 Hessian Updated using BFGS Update


** GEOMETRY OPTIMIZATION IN DELOCALIZED INTERNAL COORDINATES **
   Searching for a Minimum

   Optimization Cycle:  15

                       Coordinates (Angstroms)
     ATOM                X               Y               Z
      1  Cl        1.6182110795    0.0000000000   -1.9873794746
      2  Cl       -1.6182110795    0.0000000000   -1.9873794746
      3  I         1.9203745791    0.0000000000    1.1091997087
      4  I        -1.9203745791    0.0000000000    1.1091997087
      5  C         0.6653940035    0.0000000000   -0.5428728657
      6  C        -0.6653940035    0.0000000000   -0.5428728657
   Point Group: c2v   Number of degrees of freedom:     5


   Energy is -14835.665797171

 Hessian Updated using BFGS Update

  5 Hessian modes will be used to form the next step
  Hessian Eigenvalues:
     0.050709    0.250750    0.367439    0.555566    1.122993

 Minimum Search - Taking Simple RFO Step
 Searching for Lamda that Minimizes Along All modes
 Value Taken    Lamda =  -0.00879691
 Calculated Step too Large.  Step scaled by  0.783056
 Step Taken.  Stepsize is  0.300000

                             Maximum     Tolerance    Cnvgd?
         Gradient           0.022798      0.000300      NO
         Displacement       0.296407      0.001200      NO
         Energy change     -0.009207      0.000001      NO


 New Cartesian Coordinates Obtained by Inverse Iteration

 Displacement from previous Coordinates is:  0.248221
 ----------------------------------------------------------------
             Standard Nuclear Orientation (Angstroms)
    I     Atom           X                Y                Z
 ----------------------------------------------------------------
    1      Cl      1.6100948143     0.0000000000    -2.0298832692
    2      Cl     -1.6100948143     0.0000000000    -2.0298832692
    3      I       1.8663164383     0.0000000000     1.1679639826
    4      I      -1.8663164383     0.0000000000     1.1679639826
    5      C       0.6760922092     0.0000000000    -0.5591333450
    6      C      -0.6760922092     0.0000000000    -0.5591333450
 ----------------------------------------------------------------
 Molecular Point Group                 C2v   NOp =  4
 Largest Abelian Subgroup              C2v   NOp =  4
 Nuclear Repulsion Energy =  1330.5627472891 hartrees
 There are       76 alpha and       76 beta electrons
 Applying Cartesian multipole field
    Component          Value
    ---------          -----
     (2,0,0)        1.00000E-11
     (0,2,0)        2.00000E-11
     (0,0,2)       -3.00000E-11
 Nucleus-field energy     =    -0.0000000144 hartrees
 Requested basis set is 6-311++G(d,p)
 There are 86 shells and 228 basis functions
 A cutoff of  1.0D-11 yielded   2667 shell pairs
 There are     20518 function pairs (     23109 Cartesian)
 Smallest overlap matrix eigenvalue = 2.62E-05
 Guess MOs from SCF MO coefficient file

 -----------------------------------------------------------------------
  General SCF calculation program by
  Eric Jon Sundstrom, Paul Horn, Yuezhi Mao, Dmitri Zuev, Alec White,
  David Stuck, Shaama M.S., Shane Yost, Joonho Lee, David Small,
  Daniel Levine, Susi Lehtola, Hugh Burton, Evgeny Epifanovsky
 -----------------------------------------------------------------------
 Exchange:     0.2000 Hartree-Fock + 0.0800 Slater + 0.7200 B88
 Correlation:  0.1900 VWN1RPA + 0.8100 LYP
 Using SG-1 standard quadrature grid
 using 4 threads for integral computing
 -------------------------------------------------------
 OpenMP Integral computing Module                
 Release: version 2.0, May 2017, Q-Chem Inc. Pleasanton 
 -------------------------------------------------------
 -------------------------------------------------------
 OpenMP BLAS3 based DFT computing Module                
 Release: version 1.0, May 2013, Q-Chem Inc. Pittsburgh 
 -------------------------------------------------------
 A restricted SCF calculation will be
 performed using DIIS
 SCF converges when DIIS error is below 1.0e-08
 ---------------------------------------
  Cycle       Energy         DIIS error
 ---------------------------------------
    1  -14835.6675677223      5.01e-04  
    2  -14835.6692443660      3.07e-04  
    3  -14835.6691543142      3.26e-04  
    4  -14835.6698825014      5.65e-05  
    5  -14835.6699072745      6.93e-06  
    6  -14835.6699076158      2.55e-06  
    7  -14835.6699076521      7.52e-07  
    8  -14835.6699076552      1.06e-07  
    9  -14835.6699076551      2.42e-08  
   10  -14835.6699076551      5.28e-09  Convergence criterion met
 ---------------------------------------
 SCF time:   CPU 50.32s  wall 13.00s 
 SCF   energy in the final basis set =   -14835.6699076551
 Total energy in the final basis set =   -14835.6699076551

 --------------------------------------------------------------
             Orbital Energies (a.u.) and Symmetries
 --------------------------------------------------------------

 Alpha MOs, Restricted
 -- Occupied --                  
*******-1165.89 -176.33 -176.33 -165.73 -165.73 -165.73 -165.73
  1 B1    1 A1    2 B1    2 A1    3 B1    3 A1    1 A2    1 B2                 
-165.73 -165.73 -101.59 -101.59  -35.82  -35.82  -31.32  -31.32
  4 B1    4 A1    5 B1    5 A1    6 B1    6 A1    7 B1    7 A1                 
-31.310 -31.310 -31.310 -31.310 -22.967 -22.967 -22.966 -22.965
  2 A2    2 B2    8 B1    8 A1    9 B1    9 A1    3 A2    3 B2                 
-22.965 -22.965 -22.961 -22.961 -22.961 -22.961 -10.303 -10.302
 10 B1   10 A1   11 B1   11 A1    4 A2    4 B2   12 A1   12 B1                 
 -9.501  -9.501  -7.266  -7.266  -7.256  -7.256  -7.255  -7.255
 13 B1   13 A1   14 A1   14 B1    5 B2    5 A2   15 A1   15 B1                 
 -6.373  -6.373  -4.786  -4.786  -4.770  -4.770  -4.769  -4.769
 16 B1   16 A1   17 B1   17 A1    6 B2    6 A2   18 A1   18 B1                 
 -2.052  -2.052  -2.047  -2.047  -2.046  -2.046  -2.033  -2.033
 19 B1   19 A1    7 A2    7 B2   20 A1   20 B1   21 B1   21 A1                 
 -2.032  -2.032  -0.932  -0.883  -0.781  -0.695  -0.668  -0.542
  8 A2    8 B2   22 A1   22 B1   23 A1   23 B1   24 A1   24 B1                 
 -0.502  -0.465  -0.432  -0.398  -0.371  -0.352  -0.339  -0.320
 25 A1   26 A1    9 B2   25 B1    9 A2   27 A1   26 B1   10 B2                 
 -0.307  -0.294  -0.269  -0.257
 28 A1   10 A2   27 B1   11 B2                                                 
 -- Virtual --                   
 -0.084  -0.068  -0.055  -0.030   0.011   0.032   0.051   0.060
 29 A1   28 B1   11 A2   30 A1   31 A1   29 B1   32 A1   12 B2                 
  0.061   0.083   0.088   0.094   0.099   0.105   0.121   0.123
 30 B1   33 A1   12 A2   34 A1   13 B2   31 B1   32 B1   35 A1                 
  0.140   0.140   0.161   0.162   0.183   0.214   0.218   0.225
 33 B1   13 A2   34 B1   36 A1   35 B1   37 A1   14 B2   38 A1                 
  0.235   0.250   0.273   0.313   0.341   0.373   0.379   0.382
 36 B1   14 A2   37 B1   39 A1   38 B1   15 B2   16 B2   40 A1                 
  0.399   0.408   0.414   0.434   0.443   0.444   0.448   0.454
 15 A2   39 B1   41 A1   17 B2   16 A2   42 A1   40 B1   43 A1                 
  0.474   0.488   0.517   0.520   0.536   0.590   0.600   0.614
 17 A2   41 B1   44 A1   42 B1   18 B2   18 A2   43 B1   45 A1                 
  0.663   0.687   0.727   0.733   0.760   0.807   0.834   0.836
 44 B1   46 A1   45 B1   47 A1   19 B2   46 B1   19 A2   20 B2                 
  0.853   0.882   0.914   0.919   0.923   0.999   1.043   1.080
 48 A1   47 B1   49 A1   20 A2   48 B1   49 B1   50 A1   51 A1                 
  1.148   1.151   1.229   1.292   1.323   1.327   1.327   1.362
 21 B2   50 B1   51 B1   22 B2   23 B2   21 A2   52 A1   53 A1                 
  1.405   1.504   1.526   1.566   1.662   1.691   1.857   1.877
 52 B1   54 A1   53 B1   22 A2   55 A1   56 A1   54 B1   23 A2                 
  2.124   2.140   2.217   2.261   2.301   2.305   2.442   2.535
 55 B1   56 B1   24 B2   24 A2   57 B1   57 A1   58 A1   58 B1                 
  2.611   2.775   2.818   3.023   3.130   3.431   3.938   3.947
 25 B2   59 A1   25 A2   59 B1   60 A1   60 B1   26 B2   61 A1                 
  3.953   3.984   4.004   4.024   4.062   4.124   4.200   4.267
 26 A2   27 B2   61 B1   27 A2   62 A1   62 B1   63 A1   63 B1                 
  4.362   4.456   5.978   6.010   6.012   6.035   6.073   6.145
 64 A1   64 B1   28 B2   28 A2   65 A1   66 A1   65 B1   66 B1                 
  9.672   9.768  23.190  23.982  25.756  25.823  25.921  25.939
 67 A1   67 B1   68 A1   68 B1   29 B2   29 A2   69 B1   69 A1                 
 26.311  26.449  27.808  27.892  28.321  28.346  28.352  28.356
 70 A1   70 B1   71 A1   71 B1   30 B2   30 A2   72 A1   73 A1                 
 28.391  28.410  28.515  28.520  28.521  28.533  28.543  28.551
 72 B1   73 B1   31 B2   74 A1   31 A2   32 B2   74 B1   32 A2                 
 28.573  28.605  28.655  28.712 127.866 127.884 127.892 127.903
 75 A1   75 B1   76 A1   76 B1   33 B2   33 A2   77 A1   78 A1                 
127.919 127.959 151.609 151.682 215.655 215.7581901.7701901.847
 77 B1   78 B1   79 A1   79 B1   80 A1   80 B1   81 A1   81 B1                 

 Beta MOs, Restricted
 -- Occupied --                  
*******-1165.89 -176.33 -176.33 -165.73 -165.73 -165.73 -165.73
  1 B1    1 A1    2 B1    2 A1    3 B1    3 A1    1 A2    1 B2                 
-165.73 -165.73 -101.59 -101.59  -35.82  -35.82  -31.32  -31.32
  4 B1    4 A1    5 B1    5 A1    6 B1    6 A1    7 B1    7 A1                 
-31.310 -31.310 -31.310 -31.310 -22.967 -22.967 -22.966 -22.965
  2 A2    2 B2    8 B1    8 A1    9 B1    9 A1    3 A2    3 B2                 
-22.965 -22.965 -22.961 -22.961 -22.961 -22.961 -10.303 -10.302
 10 B1   10 A1   11 B1   11 A1    4 A2    4 B2   12 A1   12 B1                 
 -9.501  -9.501  -7.266  -7.266  -7.256  -7.256  -7.255  -7.255
 13 B1   13 A1   14 A1   14 B1    5 B2    5 A2   15 A1   15 B1                 
 -6.373  -6.373  -4.786  -4.786  -4.770  -4.770  -4.769  -4.769
 16 B1   16 A1   17 B1   17 A1    6 B2    6 A2   18 A1   18 B1                 
 -2.052  -2.052  -2.047  -2.047  -2.046  -2.046  -2.033  -2.033
 19 B1   19 A1    7 A2    7 B2   20 A1   20 B1   21 B1   21 A1                 
 -2.032  -2.032  -0.932  -0.883  -0.781  -0.695  -0.668  -0.542
  8 A2    8 B2   22 A1   22 B1   23 A1   23 B1   24 A1   24 B1                 
 -0.502  -0.465  -0.432  -0.398  -0.371  -0.352  -0.339  -0.320
 25 A1   26 A1    9 B2   25 B1    9 A2   27 A1   26 B1   10 B2                 
 -0.307  -0.294  -0.269  -0.257
 28 A1   10 A2   27 B1   11 B2                                                 
 -- Virtual --                   
 -0.084  -0.068  -0.055  -0.030   0.011   0.032   0.051   0.060
 29 A1   28 B1   11 A2   30 A1   31 A1   29 B1   32 A1   12 B2                 
  0.061   0.083   0.088   0.094   0.099   0.105   0.121   0.123
 30 B1   33 A1   12 A2   34 A1   13 B2   31 B1   32 B1   35 A1                 
  0.140   0.140   0.161   0.162   0.183   0.214   0.218   0.225
 33 B1   13 A2   34 B1   36 A1   35 B1   37 A1   14 B2   38 A1                 
  0.235   0.250   0.273   0.313   0.341   0.373   0.379   0.382
 36 B1   14 A2   37 B1   39 A1   38 B1   15 B2   16 B2   40 A1                 
  0.399   0.408   0.414   0.434   0.443   0.444   0.448   0.454
 15 A2   39 B1   41 A1   17 B2   16 A2   42 A1   40 B1   43 A1                 
  0.474   0.488   0.517   0.520   0.536   0.590   0.600   0.614
 17 A2   41 B1   44 A1   42 B1   18 B2   18 A2   43 B1   45 A1                 
  0.663   0.687   0.727   0.733   0.760   0.807   0.834   0.836
 44 B1   46 A1   45 B1   47 A1   19 B2   46 B1   19 A2   20 B2                 
  0.853   0.882   0.914   0.919   0.923   0.999   1.043   1.080
 48 A1   47 B1   49 A1   20 A2   48 B1   49 B1   50 A1   51 A1                 
  1.148   1.151   1.229   1.292   1.323   1.327   1.327   1.362
 21 B2   50 B1   51 B1   22 B2   23 B2   21 A2   52 A1   53 A1                 
  1.405   1.504   1.526   1.566   1.662   1.691   1.857   1.877
 52 B1   54 A1   53 B1   22 A2   55 A1   56 A1   54 B1   23 A2                 
  2.124   2.140   2.217   2.261   2.301   2.305   2.442   2.535
 55 B1   56 B1   24 B2   24 A2   57 B1   57 A1   58 A1   58 B1                 
  2.611   2.775   2.818   3.023   3.130   3.431   3.938   3.947
 25 B2   59 A1   25 A2   59 B1   60 A1   60 B1   26 B2   61 A1                 
  3.953   3.984   4.004   4.024   4.062   4.124   4.200   4.267
 26 A2   27 B2   61 B1   27 A2   62 A1   62 B1   63 A1   63 B1                 
  4.362   4.456   5.978   6.010   6.012   6.035   6.073   6.145
 64 A1   64 B1   28 B2   28 A2   65 A1   66 A1   65 B1   66 B1                 
  9.672   9.768  23.190  23.982  25.756  25.823  25.921  25.939
 67 A1   67 B1   68 A1   68 B1   29 B2   29 A2   69 B1   69 A1                 
 26.311  26.449  27.808  27.892  28.321  28.346  28.352  28.356
 70 A1   70 B1   71 A1   71 B1   30 B2   30 A2   72 A1   73 A1                 
 28.391  28.410  28.515  28.520  28.521  28.533  28.543  28.551
 72 B1   73 B1   31 B2   74 A1   31 A2   32 B2   74 B1   32 A2                 
 28.573  28.605  28.655  28.712 127.866 127.884 127.892 127.903
 75 A1   75 B1   76 A1   76 B1   33 B2   33 A2   77 A1   78 A1                 
127.919 127.959 151.609 151.682 215.655 215.7581901.7701901.847
 77 B1   78 B1   79 A1   79 B1   80 A1   80 B1   81 A1   81 B1                 
 --------------------------------------------------------------

          Ground-State Mulliken Net Atomic Charges

     Atom                 Charge (a.u.)
  ----------------------------------------
      1 Cl                    0.429644
      2 Cl                    0.429644
      3 I                     0.172396
      4 I                     0.172396
      5 C                    -0.602040
      6 C                    -0.602040
  ----------------------------------------
  Sum of atomic charges =     0.000000

 -----------------------------------------------------------------
                    Cartesian Multipole Moments
 -----------------------------------------------------------------
    Charge (ESU x 10^10)
                 0.0000
    Dipole Moment (Debye)
         X       0.0000      Y      -0.0000      Z       1.0221
       Tot       1.0221
    Quadrupole Moments (Debye-Ang)
        XX     -90.7360     XY       0.0000     YY     -94.7291
        XZ      -0.0000     YZ       0.0000     ZZ     -89.0601
    Octopole Moments (Debye-Ang^2)
       XXX      -0.0000    XXY       0.0000    XYY       0.0000
       YYY      -0.0000    XXZ       2.5244    XYZ       0.0000
       YYZ      -9.0438    XZZ      -0.0000    YZZ      -0.0000
       ZZZ     -20.0141
    Hexadecapole Moments (Debye-Ang^3)
      XXXX   -1693.3250   XXXY       0.0000   XXYY    -314.4363
      XYYY       0.0000   YYYY    -124.8631   XXXZ      -0.0000
      XXYZ       0.0000   XYYZ      -0.0000   YYYZ      -0.0000
      XXZZ    -424.7083   XYZZ       0.0000   YYZZ    -228.8962
      XZZZ      -0.0000   YZZZ       0.0000   ZZZZ   -1154.2163
 -----------------------------------------------------------------
 Calculating analytic gradient of the SCF energy
 Gradient of SCF Energy
            1           2           3           4           5           6
    1   0.0033517  -0.0033517  -0.0027771   0.0027771   0.0103485  -0.0103485
    2   0.0000000  -0.0000000  -0.0000000  -0.0000000  -0.0000000   0.0000000
    3   0.0020867   0.0020867  -0.0070283  -0.0070283   0.0049416   0.0049416
 Max gradient component =       1.035E-02
 RMS gradient           =       4.763E-03
 Gradient time:  CPU 19.49 s  wall 4.98 s
 Geometry Optimization Parameters
   NAtoms,    NIC,     NZ,  NCons,   NDum,   NFix, NCnnct, MaxDiis
        6      37       0       0       0       0       0       0

 Cartesian Hessian Update
 Hessian Updated using BFGS Update


** GEOMETRY OPTIMIZATION IN DELOCALIZED INTERNAL COORDINATES **
   Searching for a Minimum

   Optimization Cycle:  16

                       Coordinates (Angstroms)
     ATOM                X               Y               Z
      1  Cl        1.6100948143    0.0000000000   -2.0298832692
      2  Cl       -1.6100948143    0.0000000000   -2.0298832692
      3  I         1.8663164383    0.0000000000    1.1679639826
      4  I        -1.8663164383    0.0000000000    1.1679639826
      5  C         0.6760922092    0.0000000000   -0.5591333450
      6  C        -0.6760922092    0.0000000000   -0.5591333450
   Point Group: c2v   Number of degrees of freedom:     5


   Energy is -14835.669907655

 Hessian Updated using BFGS Update

  5 Hessian modes will be used to form the next step
  Hessian Eigenvalues:
     0.052610    0.253009    0.427625    0.556090    1.122420

 Minimum Search - Taking Simple RFO Step
 Searching for Lamda that Minimizes Along All modes
 Value Taken    Lamda =  -0.00120610
 Step Taken.  Stepsize is  0.124409

                             Maximum     Tolerance    Cnvgd?
         Gradient           0.009154      0.000300      NO
         Displacement       0.110383      0.001200      NO
         Energy change     -0.004110      0.000001      NO


 New Cartesian Coordinates Obtained by Inverse Iteration

 Displacement from previous Coordinates is:  0.123860
 ----------------------------------------------------------------
             Standard Nuclear Orientation (Angstroms)
    I     Atom           X                Y                Z
 ----------------------------------------------------------------
    1      Cl      1.5731171126     0.0000000000    -2.0495516813
    2      Cl     -1.5731171126     0.0000000000    -2.0495516813
    3      I       1.8591212849     0.0000000000     1.1850927269
    4      I      -1.8591212849     0.0000000000     1.1850927269
    5      C       0.6695977517     0.0000000000    -0.5565936772
    6      C      -0.6695977517     0.0000000000    -0.5565936772
 ----------------------------------------------------------------
 Molecular Point Group                 C2v   NOp =  4
 Largest Abelian Subgroup              C2v   NOp =  4
 Nuclear Repulsion Energy =  1329.5634061015 hartrees
 There are       76 alpha and       76 beta electrons
 Applying Cartesian multipole field
    Component          Value
    ---------          -----
     (2,0,0)        1.00000E-11
     (0,2,0)        2.00000E-11
     (0,0,2)       -3.00000E-11
 Nucleus-field energy     =    -0.0000000154 hartrees
 Requested basis set is 6-311++G(d,p)
 There are 86 shells and 228 basis functions
 A cutoff of  1.0D-11 yielded   2669 shell pairs
 There are     20540 function pairs (     23131 Cartesian)
 Smallest overlap matrix eigenvalue = 2.59E-05
 Guess MOs from SCF MO coefficient file

 -----------------------------------------------------------------------
  General SCF calculation program by
  Eric Jon Sundstrom, Paul Horn, Yuezhi Mao, Dmitri Zuev, Alec White,
  David Stuck, Shaama M.S., Shane Yost, Joonho Lee, David Small,
  Daniel Levine, Susi Lehtola, Hugh Burton, Evgeny Epifanovsky
 -----------------------------------------------------------------------
 Exchange:     0.2000 Hartree-Fock + 0.0800 Slater + 0.7200 B88
 Correlation:  0.1900 VWN1RPA + 0.8100 LYP
 Using SG-1 standard quadrature grid
 using 4 threads for integral computing
 -------------------------------------------------------
 OpenMP Integral computing Module                
 Release: version 2.0, May 2017, Q-Chem Inc. Pleasanton 
 -------------------------------------------------------
 -------------------------------------------------------
 OpenMP BLAS3 based DFT computing Module                
 Release: version 1.0, May 2013, Q-Chem Inc. Pittsburgh 
 -------------------------------------------------------
 A restricted SCF calculation will be
 performed using DIIS
 SCF converges when DIIS error is below 1.0e-08
 ---------------------------------------
  Cycle       Energy         DIIS error
 ---------------------------------------
    1  -14835.6697687358      2.91e-04  
    2  -14835.6704015728      6.48e-05  
    3  -14835.6704199707      3.97e-05  
    4  -14835.6704309243      5.20e-06  
    5  -14835.6704310127      4.01e-06  
    6  -14835.6704311210      1.21e-06  
    7  -14835.6704311305      2.86e-07  
    8  -14835.6704311306      3.29e-08  
    9  -14835.6704311308      1.97e-08  
   10  -14835.6704311306      2.21e-09  Convergence criterion met
 ---------------------------------------
 SCF time:   CPU 50.35s  wall 14.00s 
 SCF   energy in the final basis set =   -14835.6704311306
 Total energy in the final basis set =   -14835.6704311306

 --------------------------------------------------------------
             Orbital Energies (a.u.) and Symmetries
 --------------------------------------------------------------

 Alpha MOs, Restricted
 -- Occupied --                  
*******-1165.89 -176.33 -176.33 -165.73 -165.73 -165.73 -165.73
  1 B1    1 A1    2 B1    2 A1    3 B1    3 A1    1 A2    1 B2                 
-165.73 -165.73 -101.59 -101.59  -35.82  -35.82  -31.32  -31.32
  4 B1    4 A1    5 B1    5 A1    6 B1    6 A1    7 B1    7 A1                 
-31.310 -31.310 -31.310 -31.310 -22.967 -22.967 -22.966 -22.966
  2 A2    2 B2    8 B1    8 A1    9 B1    9 A1    3 A2    3 B2                 
-22.966 -22.966 -22.961 -22.961 -22.961 -22.961 -10.302 -10.301
 10 B1   10 A1   11 B1   11 A1    4 A2    4 B2   12 A1   12 B1                 
 -9.500  -9.500  -7.266  -7.266  -7.255  -7.255  -7.254  -7.254
 13 B1   13 A1   14 A1   14 B1    5 B2    5 A2   15 A1   15 B1                 
 -6.373  -6.373  -4.786  -4.786  -4.770  -4.770  -4.770  -4.770
 16 B1   16 A1   17 B1   17 A1    6 A2    6 B2   18 A1   18 B1                 
 -2.052  -2.052  -2.047  -2.047  -2.047  -2.047  -2.033  -2.033
 19 B1   19 A1    7 A2    7 B2   20 A1   20 B1   21 B1   21 A1                 
 -2.033  -2.033  -0.933  -0.881  -0.783  -0.693  -0.669  -0.541
  8 A2    8 B2   22 A1   22 B1   23 A1   23 B1   24 A1   24 B1                 
 -0.501  -0.466  -0.433  -0.396  -0.369  -0.353  -0.336  -0.320
 25 A1   26 A1    9 B2   25 B1    9 A2   27 A1   26 B1   10 B2                 
 -0.309  -0.294  -0.269  -0.258
 28 A1   10 A2   27 B1   11 B2                                                 
 -- Virtual --                   
 -0.087  -0.070  -0.052  -0.032   0.011   0.033   0.050   0.060
 29 A1   28 B1   11 A2   30 A1   31 A1   29 B1   32 A1   12 B2                 
  0.062   0.083   0.089   0.094   0.099   0.106   0.123   0.123
 30 B1   33 A1   12 A2   34 A1   13 B2   31 B1   32 B1   35 A1                 
  0.139   0.140   0.161   0.162   0.186   0.212   0.218   0.225
 33 B1   13 A2   34 B1   36 A1   35 B1   37 A1   14 B2   38 A1                 
  0.236   0.250   0.273   0.311   0.342   0.372   0.380   0.382
 36 B1   14 A2   37 B1   39 A1   38 B1   15 B2   16 B2   40 A1                 
  0.400   0.411   0.418   0.432   0.442   0.443   0.444   0.455
 15 A2   39 B1   41 A1   17 B2   16 A2   42 A1   40 B1   43 A1                 
  0.474   0.488   0.514   0.520   0.536   0.591   0.603   0.609
 17 A2   41 B1   44 A1   42 B1   18 B2   18 A2   43 B1   45 A1                 
  0.660   0.687   0.724   0.735   0.762   0.807   0.835   0.836
 44 B1   46 A1   45 B1   47 A1   19 B2   46 B1   19 A2   20 B2                 
  0.853   0.890   0.913   0.917   0.925   0.999   1.039   1.083
 48 A1   47 B1   49 A1   20 A2   48 B1   49 B1   50 A1   51 A1                 
  1.140   1.148   1.231   1.289   1.323   1.324   1.326   1.360
 50 B1   21 B2   51 B1   22 B2   23 B2   52 A1   21 A2   53 A1                 
  1.407   1.506   1.524   1.571   1.665   1.692   1.866   1.886
 52 B1   54 A1   53 B1   22 A2   55 A1   56 A1   54 B1   23 A2                 
  2.129   2.138   2.219   2.260   2.298   2.310   2.442   2.532
 55 B1   56 B1   24 B2   24 A2   57 B1   57 A1   58 A1   58 B1                 
  2.613   2.777   2.820   3.032   3.143   3.415   3.938   3.945
 25 B2   59 A1   25 A2   59 B1   60 A1   60 B1   26 B2   61 A1                 
  3.954   3.982   4.004   4.022   4.060   4.121   4.201   4.267
 26 A2   27 B2   61 B1   27 A2   62 A1   62 B1   63 A1   63 B1                 
  4.358   4.453   5.978   6.008   6.010   6.034   6.073   6.143
 64 A1   64 B1   28 B2   65 A1   28 A2   66 A1   65 B1   66 B1                 
  9.667   9.772  23.185  24.032  25.759  25.822  25.905  25.953
 67 A1   67 B1   68 A1   68 B1   29 B2   29 A2   69 B1   69 A1                 
 26.311  26.448  27.805  27.891  28.321  28.345  28.349  28.355
 70 A1   70 B1   71 A1   71 B1   30 B2   30 A2   72 A1   73 A1                 
 28.390  28.409  28.515  28.519  28.520  28.532  28.543  28.550
 72 B1   73 B1   31 B2   74 A1   31 A2   32 B2   74 B1   32 A2                 
 28.572  28.602  28.655  28.711 127.865 127.884 127.890 127.902
 75 A1   75 B1   76 A1   76 B1   33 B2   33 A2   77 A1   78 A1                 
127.918 127.958 151.607 151.680 215.649 215.7641901.7681901.845
 77 B1   78 B1   79 A1   79 B1   80 A1   80 B1   81 A1   81 B1                 

 Beta MOs, Restricted
 -- Occupied --                  
*******-1165.89 -176.33 -176.33 -165.73 -165.73 -165.73 -165.73
  1 B1    1 A1    2 B1    2 A1    3 B1    3 A1    1 A2    1 B2                 
-165.73 -165.73 -101.59 -101.59  -35.82  -35.82  -31.32  -31.32
  4 B1    4 A1    5 B1    5 A1    6 B1    6 A1    7 B1    7 A1                 
-31.310 -31.310 -31.310 -31.310 -22.967 -22.967 -22.966 -22.966
  2 A2    2 B2    8 B1    8 A1    9 B1    9 A1    3 A2    3 B2                 
-22.966 -22.966 -22.961 -22.961 -22.961 -22.961 -10.302 -10.301
 10 B1   10 A1   11 B1   11 A1    4 A2    4 B2   12 A1   12 B1                 
 -9.500  -9.500  -7.266  -7.266  -7.255  -7.255  -7.254  -7.254
 13 B1   13 A1   14 A1   14 B1    5 B2    5 A2   15 A1   15 B1                 
 -6.373  -6.373  -4.786  -4.786  -4.770  -4.770  -4.770  -4.770
 16 B1   16 A1   17 B1   17 A1    6 A2    6 B2   18 A1   18 B1                 
 -2.052  -2.052  -2.047  -2.047  -2.047  -2.047  -2.033  -2.033
 19 B1   19 A1    7 A2    7 B2   20 A1   20 B1   21 B1   21 A1                 
 -2.033  -2.033  -0.933  -0.881  -0.783  -0.693  -0.669  -0.541
  8 A2    8 B2   22 A1   22 B1   23 A1   23 B1   24 A1   24 B1                 
 -0.501  -0.466  -0.433  -0.396  -0.369  -0.353  -0.336  -0.320
 25 A1   26 A1    9 B2   25 B1    9 A2   27 A1   26 B1   10 B2                 
 -0.309  -0.294  -0.269  -0.258
 28 A1   10 A2   27 B1   11 B2                                                 
 -- Virtual --                   
 -0.087  -0.070  -0.052  -0.032   0.011   0.033   0.050   0.060
 29 A1   28 B1   11 A2   30 A1   31 A1   29 B1   32 A1   12 B2                 
  0.062   0.083   0.089   0.094   0.099   0.106   0.123   0.123
 30 B1   33 A1   12 A2   34 A1   13 B2   31 B1   32 B1   35 A1                 
  0.139   0.140   0.161   0.162   0.186   0.212   0.218   0.225
 33 B1   13 A2   34 B1   36 A1   35 B1   37 A1   14 B2   38 A1                 
  0.236   0.250   0.273   0.311   0.342   0.372   0.380   0.382
 36 B1   14 A2   37 B1   39 A1   38 B1   15 B2   16 B2   40 A1                 
  0.400   0.411   0.418   0.432   0.442   0.443   0.444   0.455
 15 A2   39 B1   41 A1   17 B2   16 A2   42 A1   40 B1   43 A1                 
  0.474   0.488   0.514   0.520   0.536   0.591   0.603   0.609
 17 A2   41 B1   44 A1   42 B1   18 B2   18 A2   43 B1   45 A1                 
  0.660   0.687   0.724   0.735   0.762   0.807   0.835   0.836
 44 B1   46 A1   45 B1   47 A1   19 B2   46 B1   19 A2   20 B2                 
  0.853   0.890   0.913   0.917   0.925   0.999   1.039   1.083
 48 A1   47 B1   49 A1   20 A2   48 B1   49 B1   50 A1   51 A1                 
  1.140   1.148   1.231   1.289   1.323   1.324   1.326   1.360
 50 B1   21 B2   51 B1   22 B2   23 B2   52 A1   21 A2   53 A1                 
  1.407   1.506   1.524   1.571   1.665   1.692   1.866   1.886
 52 B1   54 A1   53 B1   22 A2   55 A1   56 A1   54 B1   23 A2                 
  2.129   2.138   2.219   2.260   2.298   2.310   2.442   2.532
 55 B1   56 B1   24 B2   24 A2   57 B1   57 A1   58 A1   58 B1                 
  2.613   2.777   2.820   3.032   3.143   3.415   3.938   3.945
 25 B2   59 A1   25 A2   59 B1   60 A1   60 B1   26 B2   61 A1                 
  3.954   3.982   4.004   4.022   4.060   4.121   4.201   4.267
 26 A2   27 B2   61 B1   27 A2   62 A1   62 B1   63 A1   63 B1                 
  4.358   4.453   5.978   6.008   6.010   6.034   6.073   6.143
 64 A1   64 B1   28 B2   65 A1   28 A2   66 A1   65 B1   66 B1                 
  9.667   9.772  23.185  24.032  25.759  25.822  25.905  25.953
 67 A1   67 B1   68 A1   68 B1   29 B2   29 A2   69 B1   69 A1                 
 26.311  26.448  27.805  27.891  28.321  28.345  28.349  28.355
 70 A1   70 B1   71 A1   71 B1   30 B2   30 A2   72 A1   73 A1                 
 28.390  28.409  28.515  28.519  28.520  28.532  28.543  28.550
 72 B1   73 B1   31 B2   74 A1   31 A2   32 B2   74 B1   32 A2                 
 28.572  28.602  28.655  28.711 127.865 127.884 127.890 127.902
 75 A1   75 B1   76 A1   76 B1   33 B2   33 A2   77 A1   78 A1                 
127.918 127.958 151.607 151.680 215.649 215.7641901.7681901.845
 77 B1   78 B1   79 A1   79 B1   80 A1   80 B1   81 A1   81 B1                 
 --------------------------------------------------------------

          Ground-State Mulliken Net Atomic Charges

     Atom                 Charge (a.u.)
  ----------------------------------------
      1 Cl                    0.424258
      2 Cl                    0.424258
      3 I                     0.169876
      4 I                     0.169876
      5 C                    -0.594134
      6 C                    -0.594134
  ----------------------------------------
  Sum of atomic charges =     0.000000

 -----------------------------------------------------------------
                    Cartesian Multipole Moments
 -----------------------------------------------------------------
    Charge (ESU x 10^10)
                 0.0000
    Dipole Moment (Debye)
         X       0.0000      Y      -0.0000      Z       1.0621
       Tot       1.0621
    Quadrupole Moments (Debye-Ang)
        XX     -91.0448     XY       0.0000     YY     -94.7445
        XZ      -0.0000     YZ      -0.0000     ZZ     -88.7644
    Octopole Moments (Debye-Ang^2)
       XXX      -0.0000    XXY      -0.0000    XYY       0.0000
       YYY       0.0000    XXZ       2.5267    XYZ      -0.0000
       YYZ      -9.5477    XZZ      -0.0000    YZZ      -0.0000
       ZZZ     -21.6030
    Hexadecapole Moments (Debye-Ang^3)
      XXXX   -1670.7850   XXXY       0.0000   XXYY    -310.0304
      XYYY       0.0000   YYYY    -124.9273   XXXZ      -0.0000
      XXYZ      -0.0000   XYYZ      -0.0000   YYYZ      -0.0000
      XXZZ    -425.3197   XYZZ      -0.0000   YYZZ    -233.2037
      XZZZ      -0.0000   YZZZ      -0.0000   ZZZZ   -1173.3627
 -----------------------------------------------------------------
 Calculating analytic gradient of the SCF energy
 Gradient of SCF Energy
            1           2           3           4           5           6
    1  -0.0004270   0.0004270  -0.0026895   0.0026895  -0.0022822   0.0022822
    2   0.0000000  -0.0000000   0.0000000  -0.0000000  -0.0000000   0.0000000
    3  -0.0015441  -0.0015441  -0.0026230  -0.0026230   0.0041671   0.0041671
 Max gradient component =       4.167E-03
 RMS gradient           =       2.088E-03
 Gradient time:  CPU 19.08 s  wall 4.88 s
 Geometry Optimization Parameters
   NAtoms,    NIC,     NZ,  NCons,   NDum,   NFix, NCnnct, MaxDiis
        6      37       0       0       0       0       0       0

 Cartesian Hessian Update
 Hessian Updated using BFGS Update


** GEOMETRY OPTIMIZATION IN DELOCALIZED INTERNAL COORDINATES **
   Searching for a Minimum

   Optimization Cycle:  17

                       Coordinates (Angstroms)
     ATOM                X               Y               Z
      1  Cl        1.5731171126    0.0000000000   -2.0495516813
      2  Cl       -1.5731171126    0.0000000000   -2.0495516813
      3  I         1.8591212849    0.0000000000    1.1850927269
      4  I        -1.8591212849    0.0000000000    1.1850927269
      5  C         0.6695977517    0.0000000000   -0.5565936772
      6  C        -0.6695977517    0.0000000000   -0.5565936772
   Point Group: c2v   Number of degrees of freedom:     5


   Energy is -14835.670431131

 Hessian Updated using BFGS Update

  5 Hessian modes will be used to form the next step
  Hessian Eigenvalues:
     0.051163    0.250191    0.486197    0.604968    1.095816

 Minimum Search - Taking Simple RFO Step
 Searching for Lamda that Minimizes Along All modes
 Value Taken    Lamda =  -0.00010137
 Step Taken.  Stepsize is  0.012691

                             Maximum     Tolerance    Cnvgd?
         Gradient           0.006775      0.000300      NO
         Displacement       0.011606      0.001200      NO
         Energy change     -0.000523      0.000001      NO


 New Cartesian Coordinates Obtained by Inverse Iteration

 Displacement from previous Coordinates is:  0.020782
 ----------------------------------------------------------------
             Standard Nuclear Orientation (Angstroms)
    I     Atom           X                Y                Z
 ----------------------------------------------------------------
    1      Cl      1.5771880352     0.0000000000    -2.0494058860
    2      Cl     -1.5771880352     0.0000000000    -2.0494058860
    3      I       1.8652131034     0.0000000000     1.1853946215
    4      I      -1.8652131034     0.0000000000     1.1853946215
    5      C       0.6721426226     0.0000000000    -0.5570413670
    6      C      -0.6721426226     0.0000000000    -0.5570413670
 ----------------------------------------------------------------
 Molecular Point Group                 C2v   NOp =  4
 Largest Abelian Subgroup              C2v   NOp =  4
 Nuclear Repulsion Energy =  1327.1733158418 hartrees
 There are       76 alpha and       76 beta electrons
 Applying Cartesian multipole field
    Component          Value
    ---------          -----
     (2,0,0)        1.00000E-11
     (0,2,0)        2.00000E-11
     (0,0,2)       -3.00000E-11
 Nucleus-field energy     =    -0.0000000153 hartrees
 Requested basis set is 6-311++G(d,p)
 There are 86 shells and 228 basis functions
 A cutoff of  1.0D-11 yielded   2669 shell pairs
 There are     20540 function pairs (     23131 Cartesian)
 Smallest overlap matrix eigenvalue = 2.64E-05
 Guess MOs from SCF MO coefficient file

 -----------------------------------------------------------------------
  General SCF calculation program by
  Eric Jon Sundstrom, Paul Horn, Yuezhi Mao, Dmitri Zuev, Alec White,
  David Stuck, Shaama M.S., Shane Yost, Joonho Lee, David Small,
  Daniel Levine, Susi Lehtola, Hugh Burton, Evgeny Epifanovsky
 -----------------------------------------------------------------------
 Exchange:     0.2000 Hartree-Fock + 0.0800 Slater + 0.7200 B88
 Correlation:  0.1900 VWN1RPA + 0.8100 LYP
 Using SG-1 standard quadrature grid
 using 4 threads for integral computing
 -------------------------------------------------------
 OpenMP Integral computing Module                
 Release: version 2.0, May 2017, Q-Chem Inc. Pleasanton 
 -------------------------------------------------------
 -------------------------------------------------------
 OpenMP BLAS3 based DFT computing Module                
 Release: version 1.0, May 2013, Q-Chem Inc. Pittsburgh 
 -------------------------------------------------------
 A restricted SCF calculation will be
 performed using DIIS
 SCF converges when DIIS error is below 1.0e-08
 ---------------------------------------
  Cycle       Energy         DIIS error
 ---------------------------------------
    1  -14835.6704764860      6.01e-05  
    2  -14835.6704836163      4.09e-05  
    3  -14835.6704826366      4.22e-05  
    4  -14835.6704951589      3.43e-06  
    5  -14835.6704952422      4.69e-07  
    6  -14835.6704952442      1.45e-07  
    7  -14835.6704952441      5.08e-08  
    8  -14835.6704952440      1.98e-08  
    9  -14835.6704952441      2.32e-09  Convergence criterion met
 ---------------------------------------
 SCF time:   CPU 45.25s  wall 12.00s 
 SCF   energy in the final basis set =   -14835.6704952441
 Total energy in the final basis set =   -14835.6704952441

 --------------------------------------------------------------
             Orbital Energies (a.u.) and Symmetries
 --------------------------------------------------------------

 Alpha MOs, Restricted
 -- Occupied --                  
*******-1165.89 -176.33 -176.33 -165.73 -165.73 -165.73 -165.73
  1 B1    1 A1    2 B1    2 A1    3 B1    3 A1    1 A2    1 B2                 
-165.73 -165.73 -101.59 -101.59  -35.82  -35.82  -31.32  -31.32
  4 B1    4 A1    5 B1    5 A1    6 B1    6 A1    7 B1    7 A1                 
-31.311 -31.311 -31.310 -31.310 -22.967 -22.967 -22.966 -22.966
  2 A2    2 B2    8 B1    8 A1    9 B1    9 A1    3 A2    3 B2                 
-22.966 -22.966 -22.961 -22.961 -22.961 -22.961 -10.303 -10.302
 10 B1   10 A1   11 B1   11 A1    4 A2    4 B2   12 A1   12 B1                 
 -9.501  -9.501  -7.266  -7.266  -7.255  -7.255  -7.255  -7.255
 13 B1   13 A1   14 A1   14 B1    5 B2    5 A2   15 A1   15 B1                 
 -6.373  -6.373  -4.786  -4.786  -4.770  -4.770  -4.770  -4.770
 16 B1   16 A1   17 B1   17 A1    6 A2    6 B2   18 A1   18 B1                 
 -2.052  -2.052  -2.047  -2.047  -2.047  -2.047  -2.033  -2.033
 19 B1   19 A1    7 A2    7 B2   20 A1   20 B1   21 B1   21 A1                 
 -2.033  -2.033  -0.932  -0.881  -0.781  -0.693  -0.668  -0.541
  8 A2    8 B2   22 A1   22 B1   23 A1   23 B1   24 A1   24 B1                 
 -0.501  -0.465  -0.432  -0.396  -0.369  -0.353  -0.336  -0.320
 25 A1   26 A1    9 B2   25 B1    9 A2   27 A1   26 B1   10 B2                 
 -0.308  -0.294  -0.269  -0.258
 28 A1   10 A2   27 B1   11 B2                                                 
 -- Virtual --                   
 -0.087  -0.071  -0.053  -0.032   0.011   0.033   0.050   0.060
 29 A1   28 B1   11 A2   30 A1   31 A1   29 B1   32 A1   12 B2                 
  0.061   0.083   0.089   0.094   0.099   0.105   0.123   0.123
 30 B1   33 A1   12 A2   34 A1   13 B2   31 B1   32 B1   35 A1                 
  0.139   0.140   0.161   0.162   0.185   0.212   0.218   0.225
 33 B1   13 A2   34 B1   36 A1   35 B1   37 A1   14 B2   38 A1                 
  0.235   0.249   0.272   0.312   0.341   0.373   0.380   0.382
 36 B1   14 A2   37 B1   39 A1   38 B1   15 B2   16 B2   40 A1                 
  0.400   0.410   0.417   0.433   0.442   0.443   0.444   0.455
 15 A2   39 B1   41 A1   17 B2   16 A2   42 A1   40 B1   43 A1                 
  0.474   0.487   0.514   0.520   0.536   0.591   0.601   0.608
 17 A2   41 B1   44 A1   42 B1   18 B2   18 A2   43 B1   45 A1                 
  0.658   0.686   0.723   0.734   0.762   0.807   0.835   0.836
 44 B1   46 A1   45 B1   47 A1   19 B2   46 B1   19 A2   20 B2                 
  0.853   0.889   0.913   0.916   0.925   0.999   1.039   1.082
 48 A1   47 B1   49 A1   20 A2   48 B1   49 B1   50 A1   51 A1                 
  1.140   1.147   1.230   1.290   1.323   1.323   1.326   1.361
 50 B1   21 B2   51 B1   22 B2   23 B2   52 A1   21 A2   53 A1                 
  1.405   1.506   1.523   1.569   1.665   1.690   1.863   1.883
 52 B1   54 A1   53 B1   22 A2   55 A1   56 A1   54 B1   23 A2                 
  2.127   2.134   2.218   2.260   2.297   2.309   2.441   2.532
 55 B1   56 B1   24 B2   24 A2   57 B1   57 A1   58 A1   58 B1                 
  2.612   2.775   2.819   3.031   3.136   3.420   3.938   3.946
 25 B2   59 A1   25 A2   59 B1   60 A1   60 B1   26 B2   61 A1                 
  3.953   3.982   4.003   4.022   4.060   4.120   4.201   4.266
 26 A2   27 B2   61 B1   27 A2   62 A1   62 B1   63 A1   63 B1                 
  4.357   4.452   5.978   6.009   6.010   6.033   6.072   6.141
 64 A1   64 B1   28 B2   65 A1   28 A2   66 A1   65 B1   66 B1                 
  9.667   9.771  23.186  24.012  25.758  25.822  25.905  25.951
 67 A1   67 B1   68 A1   68 B1   29 B2   29 A2   69 B1   69 A1                 
 26.311  26.446  27.804  27.890  28.321  28.345  28.350  28.355
 70 A1   70 B1   71 A1   71 B1   30 B2   30 A2   72 A1   73 A1                 
 28.389  28.408  28.515  28.519  28.520  28.532  28.542  28.550
 72 B1   73 B1   31 B2   74 A1   31 A2   32 B2   74 B1   32 A2                 
 28.572  28.601  28.655  28.710 127.865 127.884 127.891 127.902
 75 A1   75 B1   76 A1   76 B1   33 B2   33 A2   77 A1   78 A1                 
127.918 127.957 151.606 151.680 215.649 215.7621901.7671901.844
 77 B1   78 B1   79 A1   79 B1   80 A1   80 B1   81 A1   81 B1                 

 Beta MOs, Restricted
 -- Occupied --                  
*******-1165.89 -176.33 -176.33 -165.73 -165.73 -165.73 -165.73
  1 B1    1 A1    2 B1    2 A1    3 B1    3 A1    1 A2    1 B2                 
-165.73 -165.73 -101.59 -101.59  -35.82  -35.82  -31.32  -31.32
  4 B1    4 A1    5 B1    5 A1    6 B1    6 A1    7 B1    7 A1                 
-31.311 -31.311 -31.310 -31.310 -22.967 -22.967 -22.966 -22.966
  2 A2    2 B2    8 B1    8 A1    9 B1    9 A1    3 A2    3 B2                 
-22.966 -22.966 -22.961 -22.961 -22.961 -22.961 -10.303 -10.302
 10 B1   10 A1   11 B1   11 A1    4 A2    4 B2   12 A1   12 B1                 
 -9.501  -9.501  -7.266  -7.266  -7.255  -7.255  -7.255  -7.255
 13 B1   13 A1   14 A1   14 B1    5 B2    5 A2   15 A1   15 B1                 
 -6.373  -6.373  -4.786  -4.786  -4.770  -4.770  -4.770  -4.770
 16 B1   16 A1   17 B1   17 A1    6 A2    6 B2   18 A1   18 B1                 
 -2.052  -2.052  -2.047  -2.047  -2.047  -2.047  -2.033  -2.033
 19 B1   19 A1    7 A2    7 B2   20 A1   20 B1   21 B1   21 A1                 
 -2.033  -2.033  -0.932  -0.881  -0.781  -0.693  -0.668  -0.541
  8 A2    8 B2   22 A1   22 B1   23 A1   23 B1   24 A1   24 B1                 
 -0.501  -0.465  -0.432  -0.396  -0.369  -0.353  -0.336  -0.320
 25 A1   26 A1    9 B2   25 B1    9 A2   27 A1   26 B1   10 B2                 
 -0.308  -0.294  -0.269  -0.258
 28 A1   10 A2   27 B1   11 B2                                                 
 -- Virtual --                   
 -0.087  -0.071  -0.053  -0.032   0.011   0.033   0.050   0.060
 29 A1   28 B1   11 A2   30 A1   31 A1   29 B1   32 A1   12 B2                 
  0.061   0.083   0.089   0.094   0.099   0.105   0.123   0.123
 30 B1   33 A1   12 A2   34 A1   13 B2   31 B1   32 B1   35 A1                 
  0.139   0.140   0.161   0.162   0.185   0.212   0.218   0.225
 33 B1   13 A2   34 B1   36 A1   35 B1   37 A1   14 B2   38 A1                 
  0.235   0.249   0.272   0.312   0.341   0.373   0.380   0.382
 36 B1   14 A2   37 B1   39 A1   38 B1   15 B2   16 B2   40 A1                 
  0.400   0.410   0.417   0.433   0.442   0.443   0.444   0.455
 15 A2   39 B1   41 A1   17 B2   16 A2   42 A1   40 B1   43 A1                 
  0.474   0.487   0.514   0.520   0.536   0.591   0.601   0.608
 17 A2   41 B1   44 A1   42 B1   18 B2   18 A2   43 B1   45 A1                 
  0.658   0.686   0.723   0.734   0.762   0.807   0.835   0.836
 44 B1   46 A1   45 B1   47 A1   19 B2   46 B1   19 A2   20 B2                 
  0.853   0.889   0.913   0.916   0.925   0.999   1.039   1.082
 48 A1   47 B1   49 A1   20 A2   48 B1   49 B1   50 A1   51 A1                 
  1.140   1.147   1.230   1.290   1.323   1.323   1.326   1.361
 50 B1   21 B2   51 B1   22 B2   23 B2   52 A1   21 A2   53 A1                 
  1.405   1.506   1.523   1.569   1.665   1.690   1.863   1.883
 52 B1   54 A1   53 B1   22 A2   55 A1   56 A1   54 B1   23 A2                 
  2.127   2.134   2.218   2.260   2.297   2.309   2.441   2.532
 55 B1   56 B1   24 B2   24 A2   57 B1   57 A1   58 A1   58 B1                 
  2.612   2.775   2.819   3.031   3.136   3.420   3.938   3.946
 25 B2   59 A1   25 A2   59 B1   60 A1   60 B1   26 B2   61 A1                 
  3.953   3.982   4.003   4.022   4.060   4.120   4.201   4.266
 26 A2   27 B2   61 B1   27 A2   62 A1   62 B1   63 A1   63 B1                 
  4.357   4.452   5.978   6.009   6.010   6.033   6.072   6.141
 64 A1   64 B1   28 B2   65 A1   28 A2   66 A1   65 B1   66 B1                 
  9.667   9.771  23.186  24.012  25.758  25.822  25.905  25.951
 67 A1   67 B1   68 A1   68 B1   29 B2   29 A2   69 B1   69 A1                 
 26.311  26.446  27.804  27.890  28.321  28.345  28.350  28.355
 70 A1   70 B1   71 A1   71 B1   30 B2   30 A2   72 A1   73 A1                 
 28.389  28.408  28.515  28.519  28.520  28.532  28.542  28.550
 72 B1   73 B1   31 B2   74 A1   31 A2   32 B2   74 B1   32 A2                 
 28.572  28.601  28.655  28.710 127.865 127.884 127.891 127.902
 75 A1   75 B1   76 A1   76 B1   33 B2   33 A2   77 A1   78 A1                 
127.918 127.957 151.606 151.680 215.649 215.7621901.7671901.844
 77 B1   78 B1   79 A1   79 B1   80 A1   80 B1   81 A1   81 B1                 
 --------------------------------------------------------------

          Ground-State Mulliken Net Atomic Charges

     Atom                 Charge (a.u.)
  ----------------------------------------
      1 Cl                    0.424434
      2 Cl                    0.424434
      3 I                     0.169789
      4 I                     0.169789
      5 C                    -0.594223
      6 C                    -0.594223
  ----------------------------------------
  Sum of atomic charges =     0.000000

 -----------------------------------------------------------------
                    Cartesian Multipole Moments
 -----------------------------------------------------------------
    Charge (ESU x 10^10)
                 0.0000
    Dipole Moment (Debye)
         X      -0.0000      Y       0.0000      Z       1.0557
       Tot       1.0557
    Quadrupole Moments (Debye-Ang)
        XX     -90.9844     XY      -0.0000     YY     -94.7677
        XZ       0.0000     YZ       0.0000     ZZ     -88.7778
    Octopole Moments (Debye-Ang^2)
       XXX       0.0000    XXY       0.0000    XYY      -0.0000
       YYY       0.0000    XXZ       2.5681    XYZ      -0.0000
       YYZ      -9.5633    XZZ       0.0000    YZZ       0.0000
       ZZZ     -21.6927
    Hexadecapole Moments (Debye-Ang^3)
      XXXX   -1679.7054   XXXY      -0.0000   XXYY    -311.6930
      XYYY      -0.0000   YYYY    -124.9833   XXXZ       0.0000
      XXYZ       0.0000   XYYZ       0.0000   YYYZ       0.0000
      XXZZ    -426.5532   XYZZ      -0.0000   YYZZ    -233.2494
      XZZZ       0.0000   YZZZ       0.0000   ZZZZ   -1173.8617
 -----------------------------------------------------------------
 Calculating analytic gradient of the SCF energy
 Gradient of SCF Energy
            1           2           3           4           5           6
    1   0.0001514  -0.0001514  -0.0018466   0.0018466   0.0023792  -0.0023792
    2   0.0000000  -0.0000000   0.0000000  -0.0000000  -0.0000000   0.0000000
    3  -0.0016955  -0.0016955  -0.0021575  -0.0021575   0.0038530   0.0038530
 Max gradient component =       3.853E-03
 RMS gradient           =       1.870E-03
 Gradient time:  CPU 18.99 s  wall 4.86 s
 Geometry Optimization Parameters
   NAtoms,    NIC,     NZ,  NCons,   NDum,   NFix, NCnnct, MaxDiis
        6      37       0       0       0       0       0       0

 Cartesian Hessian Update
 Hessian Updated using BFGS Update


** GEOMETRY OPTIMIZATION IN DELOCALIZED INTERNAL COORDINATES **
   Searching for a Minimum

   Optimization Cycle:  18

                       Coordinates (Angstroms)
     ATOM                X               Y               Z
      1  Cl        1.5771880352    0.0000000000   -2.0494058860
      2  Cl       -1.5771880352    0.0000000000   -2.0494058860
      3  I         1.8652131034    0.0000000000    1.1853946215
      4  I        -1.8652131034    0.0000000000    1.1853946215
      5  C         0.6721426226    0.0000000000   -0.5570413670
      6  C        -0.6721426226    0.0000000000   -0.5570413670
   Point Group: c2v   Number of degrees of freedom:     5


   Energy is -14835.670495244

 Hessian Updated using BFGS Update

  5 Hessian modes will be used to form the next step
  Hessian Eigenvalues:
     0.051097    0.248233    0.338529    0.679047    1.035337

 Minimum Search - Taking Simple RFO Step
 Searching for Lamda that Minimizes Along All modes
 Value Taken    Lamda =  -0.00006615
 Step Taken.  Stepsize is  0.014736

                             Maximum     Tolerance    Cnvgd?
         Gradient           0.004529      0.000300      NO
         Displacement       0.009785      0.001200      NO
         Energy change     -0.000064      0.000001      NO


 New Cartesian Coordinates Obtained by Inverse Iteration

 Displacement from previous Coordinates is:  0.022742
 ----------------------------------------------------------------
             Standard Nuclear Orientation (Angstroms)
    I     Atom           X                Y                Z
 ----------------------------------------------------------------
    1      Cl      1.5845264540     0.0000000000    -2.0482613390
    2      Cl     -1.5845264540     0.0000000000    -2.0482613390
    3      I       1.8647917387     0.0000000000     1.1876805875
    4      I      -1.8647917387     0.0000000000     1.1876805875
    5      C       0.6724312457     0.0000000000    -0.5604718800
    6      C      -0.6724312457     0.0000000000    -0.5604718800
 ----------------------------------------------------------------
 Molecular Point Group                 C2v   NOp =  4
 Largest Abelian Subgroup              C2v   NOp =  4
 Nuclear Repulsion Energy =  1326.2579451443 hartrees
 There are       76 alpha and       76 beta electrons
 Applying Cartesian multipole field
    Component          Value
    ---------          -----
     (2,0,0)        1.00000E-11
     (0,2,0)        2.00000E-11
     (0,0,2)       -3.00000E-11
 Nucleus-field energy     =    -0.0000000153 hartrees
 Requested basis set is 6-311++G(d,p)
 There are 86 shells and 228 basis functions
 A cutoff of  1.0D-11 yielded   2665 shell pairs
 There are     20524 function pairs (     23113 Cartesian)
 Smallest overlap matrix eigenvalue = 2.65E-05
 Guess MOs from SCF MO coefficient file

 -----------------------------------------------------------------------
  General SCF calculation program by
  Eric Jon Sundstrom, Paul Horn, Yuezhi Mao, Dmitri Zuev, Alec White,
  David Stuck, Shaama M.S., Shane Yost, Joonho Lee, David Small,
  Daniel Levine, Susi Lehtola, Hugh Burton, Evgeny Epifanovsky
 -----------------------------------------------------------------------
 Exchange:     0.2000 Hartree-Fock + 0.0800 Slater + 0.7200 B88
 Correlation:  0.1900 VWN1RPA + 0.8100 LYP
 Using SG-1 standard quadrature grid
 using 4 threads for integral computing
 -------------------------------------------------------
 OpenMP Integral computing Module                
 Release: version 2.0, May 2017, Q-Chem Inc. Pleasanton 
 -------------------------------------------------------
 -------------------------------------------------------
 OpenMP BLAS3 based DFT computing Module                
 Release: version 1.0, May 2013, Q-Chem Inc. Pittsburgh 
 -------------------------------------------------------
 A restricted SCF calculation will be
 performed using DIIS
 SCF converges when DIIS error is below 1.0e-08
 ---------------------------------------
  Cycle       Energy         DIIS error
 ---------------------------------------
    1  -14835.6705141404      5.83e-05  
    2  -14835.6705379689      2.50e-05  
    3  -14835.6705308415      4.05e-05  
    4  -14835.6705425965      1.97e-06  
    5  -14835.6705426220      8.45e-07  
    6  -14835.6705426269      3.12e-07  
    7  -14835.6705426275      2.81e-08  
    8  -14835.6705426273      5.89e-09  Convergence criterion met
 ---------------------------------------
 SCF time:   CPU 40.19s  wall 11.00s 
 SCF   energy in the final basis set =   -14835.6705426273
 Total energy in the final basis set =   -14835.6705426273

 --------------------------------------------------------------
             Orbital Energies (a.u.) and Symmetries
 --------------------------------------------------------------

 Alpha MOs, Restricted
 -- Occupied --                  
*******-1165.89 -176.33 -176.33 -165.73 -165.73 -165.73 -165.73
  1 B1    1 A1    2 B1    2 A1    3 B1    3 A1    1 A2    1 B2                 
-165.73 -165.73 -101.59 -101.59  -35.82  -35.82  -31.32  -31.32
  4 B1    4 A1    5 B1    5 A1    6 B1    6 A1    7 B1    7 A1                 
-31.310 -31.310 -31.310 -31.310 -22.967 -22.967 -22.966 -22.966
  2 A2    2 B2    8 B1    8 A1    9 B1    9 A1    3 A2    3 B2                 
-22.966 -22.966 -22.961 -22.961 -22.961 -22.961 -10.303 -10.302
 10 B1   10 A1   11 B1   11 A1    4 A2    4 B2   12 A1   12 B1                 
 -9.501  -9.501  -7.266  -7.266  -7.256  -7.256  -7.255  -7.255
 13 B1   13 A1   14 A1   14 B1    5 B2    5 A2   15 A1   15 B1                 
 -6.373  -6.373  -4.786  -4.786  -4.770  -4.770  -4.770  -4.770
 16 B1   16 A1   17 B1   17 A1    6 A2    6 B2   18 A1   18 B1                 
 -2.052  -2.052  -2.047  -2.047  -2.047  -2.047  -2.033  -2.033
 19 B1   19 A1    7 A2    7 B2   20 A1   20 B1   21 B1   21 A1                 
 -2.032  -2.032  -0.932  -0.881  -0.781  -0.692  -0.668  -0.542
  8 A2    8 B2   22 A1   22 B1   23 A1   23 B1   24 A1   24 B1                 
 -0.501  -0.465  -0.432  -0.396  -0.369  -0.353  -0.337  -0.320
 25 A1   26 A1    9 B2   25 B1    9 A2   27 A1   26 B1   10 B2                 
 -0.308  -0.294  -0.269  -0.258
 28 A1   10 A2   27 B1   11 B2                                                 
 -- Virtual --                   
 -0.088  -0.072  -0.053  -0.032   0.011   0.032   0.050   0.060
 29 A1   28 B1   11 A2   30 A1   31 A1   29 B1   32 A1   12 B2                 
  0.061   0.084   0.088   0.094   0.099   0.106   0.122   0.123
 30 B1   33 A1   12 A2   34 A1   13 B2   31 B1   32 B1   35 A1                 
  0.139   0.140   0.161   0.162   0.185   0.212   0.218   0.224
 33 B1   13 A2   34 B1   36 A1   35 B1   37 A1   14 B2   38 A1                 
  0.235   0.249   0.271   0.312   0.341   0.373   0.379   0.382
 36 B1   14 A2   37 B1   39 A1   38 B1   15 B2   16 B2   40 A1                 
  0.400   0.410   0.417   0.433   0.442   0.443   0.445   0.455
 15 A2   39 B1   41 A1   17 B2   16 A2   42 A1   40 B1   43 A1                 
  0.474   0.488   0.514   0.520   0.536   0.591   0.600   0.607
 17 A2   41 B1   44 A1   42 B1   18 B2   18 A2   43 B1   45 A1                 
  0.659   0.687   0.723   0.733   0.761   0.807   0.834   0.836
 44 B1   46 A1   45 B1   47 A1   19 B2   46 B1   19 A2   20 B2                 
  0.853   0.887   0.913   0.916   0.925   0.999   1.040   1.081
 48 A1   47 B1   49 A1   20 A2   48 B1   49 B1   50 A1   51 A1                 
  1.141   1.146   1.229   1.290   1.321   1.322   1.325   1.360
 50 B1   21 B2   51 B1   22 B2   52 A1   23 B2   21 A2   53 A1                 
  1.405   1.506   1.522   1.568   1.664   1.690   1.861   1.883
 52 B1   54 A1   53 B1   22 A2   55 A1   56 A1   54 B1   23 A2                 
  2.128   2.134   2.218   2.260   2.297   2.308   2.441   2.532
 55 B1   56 B1   24 B2   24 A2   57 B1   57 A1   58 A1   58 B1                 
  2.612   2.774   2.819   3.029   3.136   3.421   3.938   3.946
 25 B2   59 A1   25 A2   59 B1   60 A1   60 B1   26 B2   61 A1                 
  3.953   3.982   4.004   4.021   4.060   4.120   4.201   4.266
 26 A2   27 B2   61 B1   27 A2   62 A1   62 B1   63 A1   63 B1                 
  4.356   4.451   5.978   6.009   6.009   6.032   6.072   6.139
 64 A1   64 B1   28 B2   65 A1   28 A2   66 A1   65 B1   66 B1                 
  9.668   9.770  23.186  24.009  25.758  25.822  25.905  25.948
 67 A1   67 B1   68 A1   68 B1   29 B2   29 A2   69 B1   69 A1                 
 26.311  26.445  27.803  27.889  28.320  28.345  28.349  28.355
 70 A1   70 B1   71 A1   71 B1   30 B2   30 A2   72 A1   73 A1                 
 28.389  28.407  28.515  28.519  28.520  28.532  28.543  28.549
 72 B1   73 B1   31 B2   74 A1   31 A2   32 B2   74 B1   32 A2                 
 28.572  28.601  28.654  28.710 127.865 127.883 127.890 127.902
 75 A1   75 B1   76 A1   76 B1   33 B2   33 A2   77 A1   78 A1                 
127.918 127.956 151.606 151.679 215.650 215.7611901.7671901.843
 77 B1   78 B1   79 A1   79 B1   80 A1   80 B1   81 A1   81 B1                 

 Beta MOs, Restricted
 -- Occupied --                  
*******-1165.89 -176.33 -176.33 -165.73 -165.73 -165.73 -165.73
  1 B1    1 A1    2 B1    2 A1    3 B1    3 A1    1 A2    1 B2                 
-165.73 -165.73 -101.59 -101.59  -35.82  -35.82  -31.32  -31.32
  4 B1    4 A1    5 B1    5 A1    6 B1    6 A1    7 B1    7 A1                 
-31.310 -31.310 -31.310 -31.310 -22.967 -22.967 -22.966 -22.966
  2 A2    2 B2    8 B1    8 A1    9 B1    9 A1    3 A2    3 B2                 
-22.966 -22.966 -22.961 -22.961 -22.961 -22.961 -10.303 -10.302
 10 B1   10 A1   11 B1   11 A1    4 A2    4 B2   12 A1   12 B1                 
 -9.501  -9.501  -7.266  -7.266  -7.256  -7.256  -7.255  -7.255
 13 B1   13 A1   14 A1   14 B1    5 B2    5 A2   15 A1   15 B1                 
 -6.373  -6.373  -4.786  -4.786  -4.770  -4.770  -4.770  -4.770
 16 B1   16 A1   17 B1   17 A1    6 A2    6 B2   18 A1   18 B1                 
 -2.052  -2.052  -2.047  -2.047  -2.047  -2.047  -2.033  -2.033
 19 B1   19 A1    7 A2    7 B2   20 A1   20 B1   21 B1   21 A1                 
 -2.032  -2.032  -0.932  -0.881  -0.781  -0.692  -0.668  -0.542
  8 A2    8 B2   22 A1   22 B1   23 A1   23 B1   24 A1   24 B1                 
 -0.501  -0.465  -0.432  -0.396  -0.369  -0.353  -0.337  -0.320
 25 A1   26 A1    9 B2   25 B1    9 A2   27 A1   26 B1   10 B2                 
 -0.308  -0.294  -0.269  -0.258
 28 A1   10 A2   27 B1   11 B2                                                 
 -- Virtual --                   
 -0.088  -0.072  -0.053  -0.032   0.011   0.032   0.050   0.060
 29 A1   28 B1   11 A2   30 A1   31 A1   29 B1   32 A1   12 B2                 
  0.061   0.084   0.088   0.094   0.099   0.106   0.122   0.123
 30 B1   33 A1   12 A2   34 A1   13 B2   31 B1   32 B1   35 A1                 
  0.139   0.140   0.161   0.162   0.185   0.212   0.218   0.224
 33 B1   13 A2   34 B1   36 A1   35 B1   37 A1   14 B2   38 A1                 
  0.235   0.249   0.271   0.312   0.341   0.373   0.379   0.382
 36 B1   14 A2   37 B1   39 A1   38 B1   15 B2   16 B2   40 A1                 
  0.400   0.410   0.417   0.433   0.442   0.443   0.445   0.455
 15 A2   39 B1   41 A1   17 B2   16 A2   42 A1   40 B1   43 A1                 
  0.474   0.488   0.514   0.520   0.536   0.591   0.600   0.607
 17 A2   41 B1   44 A1   42 B1   18 B2   18 A2   43 B1   45 A1                 
  0.659   0.687   0.723   0.733   0.761   0.807   0.834   0.836
 44 B1   46 A1   45 B1   47 A1   19 B2   46 B1   19 A2   20 B2                 
  0.853   0.887   0.913   0.916   0.925   0.999   1.040   1.081
 48 A1   47 B1   49 A1   20 A2   48 B1   49 B1   50 A1   51 A1                 
  1.141   1.146   1.229   1.290   1.321   1.322   1.325   1.360
 50 B1   21 B2   51 B1   22 B2   52 A1   23 B2   21 A2   53 A1                 
  1.405   1.506   1.522   1.568   1.664   1.690   1.861   1.883
 52 B1   54 A1   53 B1   22 A2   55 A1   56 A1   54 B1   23 A2                 
  2.128   2.134   2.218   2.260   2.297   2.308   2.441   2.532
 55 B1   56 B1   24 B2   24 A2   57 B1   57 A1   58 A1   58 B1                 
  2.612   2.774   2.819   3.029   3.136   3.421   3.938   3.946
 25 B2   59 A1   25 A2   59 B1   60 A1   60 B1   26 B2   61 A1                 
  3.953   3.982   4.004   4.021   4.060   4.120   4.201   4.266
 26 A2   27 B2   61 B1   27 A2   62 A1   62 B1   63 A1   63 B1                 
  4.356   4.451   5.978   6.009   6.009   6.032   6.072   6.139
 64 A1   64 B1   28 B2   65 A1   28 A2   66 A1   65 B1   66 B1                 
  9.668   9.770  23.186  24.009  25.758  25.822  25.905  25.948
 67 A1   67 B1   68 A1   68 B1   29 B2   29 A2   69 B1   69 A1                 
 26.311  26.445  27.803  27.889  28.320  28.345  28.349  28.355
 70 A1   70 B1   71 A1   71 B1   30 B2   30 A2   72 A1   73 A1                 
 28.389  28.407  28.515  28.519  28.520  28.532  28.543  28.549
 72 B1   73 B1   31 B2   74 A1   31 A2   32 B2   74 B1   32 A2                 
 28.572  28.601  28.654  28.710 127.865 127.883 127.890 127.902
 75 A1   75 B1   76 A1   76 B1   33 B2   33 A2   77 A1   78 A1                 
127.918 127.956 151.606 151.679 215.650 215.7611901.7671901.843
 77 B1   78 B1   79 A1   79 B1   80 A1   80 B1   81 A1   81 B1                 
 --------------------------------------------------------------

          Ground-State Mulliken Net Atomic Charges

     Atom                 Charge (a.u.)
  ----------------------------------------
      1 Cl                    0.426810
      2 Cl                    0.426810
      3 I                     0.168518
      4 I                     0.168518
      5 C                    -0.595328
      6 C                    -0.595328
  ----------------------------------------
  Sum of atomic charges =     0.000000

 -----------------------------------------------------------------
                    Cartesian Multipole Moments
 -----------------------------------------------------------------
    Charge (ESU x 10^10)
                 0.0000
    Dipole Moment (Debye)
         X      -0.0000      Y       0.0000      Z       1.0359
       Tot       1.0359
    Quadrupole Moments (Debye-Ang)
        XX     -90.9794     XY      -0.0000     YY     -94.7848
        XZ       0.0000     YZ      -0.0000     ZZ     -88.7622
    Octopole Moments (Debye-Ang^2)
       XXX       0.0000    XXY      -0.0000    XYY      -0.0000
       YYY       0.0000    XXZ       2.2645    XYZ      -0.0000
       YYZ      -9.7099    XZZ       0.0000    YZZ       0.0000
       ZZZ     -21.9815
    Hexadecapole Moments (Debye-Ang^3)
      XXXX   -1682.6964   XXXY      -0.0000   XXYY    -312.2433
      XYYY      -0.0000   YYYY    -125.0376   XXXZ       0.0000
      XXYZ      -0.0000   XYYZ       0.0000   YYYZ      -0.0000
      XXZZ    -426.8526   XYZZ      -0.0000   YYZZ    -233.4838
      XZZZ       0.0000   YZZZ      -0.0000   ZZZZ   -1175.4243
 -----------------------------------------------------------------
 Calculating analytic gradient of the SCF energy
 Gradient of SCF Energy
            1           2           3           4           5           6
    1   0.0008867  -0.0008867  -0.0013489   0.0013489   0.0025584  -0.0025584
    2   0.0000000   0.0000000   0.0000000   0.0000000  -0.0000000  -0.0000000
    3  -0.0015680  -0.0015680  -0.0014385  -0.0014385   0.0030066   0.0030066
 Max gradient component =       3.007E-03
 RMS gradient           =       1.589E-03
 Gradient time:  CPU 19.03 s  wall 4.87 s
 Geometry Optimization Parameters
   NAtoms,    NIC,     NZ,  NCons,   NDum,   NFix, NCnnct, MaxDiis
        6      37       0       0       0       0       0       0

 Cartesian Hessian Update
 Hessian Updated using BFGS Update


** GEOMETRY OPTIMIZATION IN DELOCALIZED INTERNAL COORDINATES **
   Searching for a Minimum

   Optimization Cycle:  19

                       Coordinates (Angstroms)
     ATOM                X               Y               Z
      1  Cl        1.5845264540    0.0000000000   -2.0482613390
      2  Cl       -1.5845264540    0.0000000000   -2.0482613390
      3  I         1.8647917387    0.0000000000    1.1876805875
      4  I        -1.8647917387    0.0000000000    1.1876805875
      5  C         0.6724312457    0.0000000000   -0.5604718800
      6  C        -0.6724312457    0.0000000000   -0.5604718800
   Point Group: c2v   Number of degrees of freedom:     5


   Energy is -14835.670542627

 Hessian Updated using BFGS Update

  5 Hessian modes will be used to form the next step
  Hessian Eigenvalues:
     0.050531    0.136206    0.357306    0.709452    0.978144

 Minimum Search - Taking Simple RFO Step
 Searching for Lamda that Minimizes Along All modes
 Value Taken    Lamda =  -0.00007108
 Step Taken.  Stepsize is  0.021463

                             Maximum     Tolerance    Cnvgd?
         Gradient           0.003505      0.000300      NO
         Displacement       0.015641      0.001200      NO
         Energy change     -0.000047      0.000001      NO


 New Cartesian Coordinates Obtained by Inverse Iteration

 Displacement from previous Coordinates is:  0.020486
 ----------------------------------------------------------------
             Standard Nuclear Orientation (Angstroms)
    I     Atom           X                Y                Z
 ----------------------------------------------------------------
    1      Cl      1.5863283351     0.0000000000    -2.0475907430
    2      Cl     -1.5863283351     0.0000000000    -2.0475907430
    3      I       1.8717188530     0.0000000000     1.1891534901
    4      I      -1.8717188530     0.0000000000     1.1891534901
    5      C       0.6718699194     0.0000000000    -0.5626153786
    6      C      -0.6718699194     0.0000000000    -0.5626153786
 ----------------------------------------------------------------
 Molecular Point Group                 C2v   NOp =  4
 Largest Abelian Subgroup              C2v   NOp =  4
 Nuclear Repulsion Energy =  1323.5834941549 hartrees
 There are       76 alpha and       76 beta electrons
 Applying Cartesian multipole field
    Component          Value
    ---------          -----
     (2,0,0)        1.00000E-11
     (0,2,0)        2.00000E-11
     (0,0,2)       -3.00000E-11
 Nucleus-field energy     =    -0.0000000152 hartrees
 Requested basis set is 6-311++G(d,p)
 There are 86 shells and 228 basis functions
 A cutoff of  1.0D-11 yielded   2665 shell pairs
 There are     20524 function pairs (     23113 Cartesian)
 Smallest overlap matrix eigenvalue = 2.62E-05
 Guess MOs from SCF MO coefficient file

 -----------------------------------------------------------------------
  General SCF calculation program by
  Eric Jon Sundstrom, Paul Horn, Yuezhi Mao, Dmitri Zuev, Alec White,
  David Stuck, Shaama M.S., Shane Yost, Joonho Lee, David Small,
  Daniel Levine, Susi Lehtola, Hugh Burton, Evgeny Epifanovsky
 -----------------------------------------------------------------------
 Exchange:     0.2000 Hartree-Fock + 0.0800 Slater + 0.7200 B88
 Correlation:  0.1900 VWN1RPA + 0.8100 LYP
 Using SG-1 standard quadrature grid
 using 4 threads for integral computing
 -------------------------------------------------------
 OpenMP Integral computing Module                
 Release: version 2.0, May 2017, Q-Chem Inc. Pleasanton 
 -------------------------------------------------------
 -------------------------------------------------------
 OpenMP BLAS3 based DFT computing Module                
 Release: version 1.0, May 2013, Q-Chem Inc. Pittsburgh 
 -------------------------------------------------------
 A restricted SCF calculation will be
 performed using DIIS
 SCF converges when DIIS error is below 1.0e-08
 ---------------------------------------
  Cycle       Energy         DIIS error
 ---------------------------------------
    1  -14835.6705600945      5.23e-05  
    2  -14835.6705787139      2.85e-05  
    3  -14835.6705752518      3.63e-05  
    4  -14835.6705845907      4.30e-06  
    5  -14835.6705847156      7.53e-07  
    6  -14835.6705847193      2.14e-07  
    7  -14835.6705847197      7.71e-08  
    8  -14835.6705847195      9.77e-09  Convergence criterion met
 ---------------------------------------
 SCF time:   CPU 40.15s  wall 11.00s 
 SCF   energy in the final basis set =   -14835.6705847195
 Total energy in the final basis set =   -14835.6705847195

 --------------------------------------------------------------
             Orbital Energies (a.u.) and Symmetries
 --------------------------------------------------------------

 Alpha MOs, Restricted
 -- Occupied --                  
*******-1165.89 -176.33 -176.33 -165.73 -165.73 -165.73 -165.73
  1 B1    1 A1    2 B1    2 A1    3 B1    3 A1    1 A2    1 B2                 
-165.73 -165.73 -101.59 -101.59  -35.82  -35.82  -31.32  -31.32
  4 B1    4 A1    5 B1    5 A1    6 B1    6 A1    7 B1    7 A1                 
-31.310 -31.310 -31.310 -31.310 -22.967 -22.967 -22.966 -22.966
  2 A2    2 B2    8 B1    8 A1    9 B1    9 A1    3 A2    3 B2                 
-22.966 -22.966 -22.961 -22.961 -22.961 -22.961 -10.303 -10.302
 10 B1   10 A1   11 B1   11 A1    4 A2    4 B2   12 A1   12 B1                 
 -9.501  -9.501  -7.267  -7.267  -7.256  -7.256  -7.255  -7.255
 13 B1   13 A1   14 A1   14 B1    5 B2    5 A2   15 A1   15 B1                 
 -6.373  -6.373  -4.786  -4.786  -4.770  -4.770  -4.769  -4.769
 16 B1   16 A1   17 B1   17 A1    6 A2    6 B2   18 A1   18 B1                 
 -2.051  -2.051  -2.047  -2.047  -2.046  -2.046  -2.032  -2.032
 19 B1   19 A1    7 A2    7 B2   20 B1   20 A1   21 B1   21 A1                 
 -2.032  -2.032  -0.932  -0.882  -0.781  -0.691  -0.668  -0.542
  8 A2    8 B2   22 A1   22 B1   23 A1   23 B1   24 A1   24 B1                 
 -0.501  -0.465  -0.432  -0.396  -0.370  -0.353  -0.337  -0.320
 25 A1   26 A1    9 B2   25 B1    9 A2   27 A1   26 B1   10 B2                 
 -0.308  -0.294  -0.270  -0.259
 28 A1   10 A2   27 B1   11 B2                                                 
 -- Virtual --                   
 -0.090  -0.073  -0.053  -0.032   0.011   0.032   0.051   0.060
 29 A1   28 B1   11 A2   30 A1   31 A1   29 B1   32 A1   12 B2                 
  0.061   0.084   0.088   0.094   0.099   0.106   0.122   0.123
 30 B1   33 A1   12 A2   34 A1   13 B2   31 B1   32 B1   35 A1                 
  0.139   0.140   0.161   0.162   0.185   0.211   0.218   0.224
 33 B1   13 A2   34 B1   36 A1   35 B1   37 A1   14 B2   38 A1                 
  0.235   0.249   0.270   0.312   0.341   0.373   0.379   0.382
 36 B1   14 A2   37 B1   39 A1   38 B1   15 B2   16 B2   40 A1                 
  0.400   0.409   0.417   0.433   0.441   0.443   0.445   0.455
 15 A2   39 B1   41 A1   17 B2   16 A2   42 A1   40 B1   43 A1                 
  0.474   0.487   0.514   0.520   0.536   0.591   0.599   0.605
 17 A2   41 B1   44 A1   42 B1   18 B2   18 A2   43 B1   45 A1                 
  0.658   0.686   0.722   0.733   0.761   0.807   0.834   0.836
 44 B1   46 A1   45 B1   47 A1   19 B2   46 B1   19 A2   20 B2                 
  0.852   0.887   0.913   0.915   0.925   1.000   1.041   1.081
 48 A1   47 B1   49 A1   20 A2   48 B1   49 B1   50 A1   51 A1                 
  1.141   1.145   1.228   1.290   1.319   1.322   1.325   1.360
 50 B1   21 B2   51 B1   22 B2   52 A1   23 B2   21 A2   53 A1                 
  1.402   1.505   1.520   1.568   1.665   1.691   1.859   1.884
 52 B1   54 A1   53 B1   22 A2   55 A1   56 A1   54 B1   23 A2                 
  2.130   2.136   2.218   2.260   2.298   2.307   2.441   2.532
 55 B1   56 B1   24 B2   24 A2   57 B1   57 A1   58 A1   58 B1                 
  2.613   2.773   2.819   3.029   3.138   3.421   3.938   3.946
 25 B2   59 A1   25 A2   59 B1   60 A1   60 B1   26 B2   61 A1                 
  3.953   3.981   4.003   4.021   4.059   4.118   4.200   4.266
 26 A2   27 B2   61 B1   27 A2   62 A1   62 B1   63 A1   63 B1                 
  4.354   4.449   5.978   6.009   6.010   6.032   6.070   6.136
 64 A1   64 B1   28 B2   28 A2   65 A1   66 A1   65 B1   66 B1                 
  9.668   9.770  23.186  24.013  25.757  25.822  25.906  25.947
 67 A1   67 B1   68 A1   68 B1   29 B2   29 A2   69 B1   69 A1                 
 26.310  26.444  27.802  27.888  28.320  28.344  28.349  28.355
 70 A1   70 B1   71 A1   71 B1   30 B2   30 A2   72 A1   73 A1                 
 28.389  28.405  28.515  28.519  28.520  28.532  28.542  28.549
 72 B1   73 B1   31 B2   74 A1   31 A2   32 B2   74 B1   32 A2                 
 28.572  28.601  28.654  28.709 127.865 127.883 127.891 127.901
 75 A1   75 B1   76 A1   76 B1   33 B2   33 A2   77 A1   78 A1                 
127.917 127.955 151.605 151.678 215.650 215.7601901.7661901.842
 77 B1   78 B1   79 A1   79 B1   80 A1   80 B1   81 A1   81 B1                 

 Beta MOs, Restricted
 -- Occupied --                  
*******-1165.89 -176.33 -176.33 -165.73 -165.73 -165.73 -165.73
  1 B1    1 A1    2 B1    2 A1    3 B1    3 A1    1 A2    1 B2                 
-165.73 -165.73 -101.59 -101.59  -35.82  -35.82  -31.32  -31.32
  4 B1    4 A1    5 B1    5 A1    6 B1    6 A1    7 B1    7 A1                 
-31.310 -31.310 -31.310 -31.310 -22.967 -22.967 -22.966 -22.966
  2 A2    2 B2    8 B1    8 A1    9 B1    9 A1    3 A2    3 B2                 
-22.966 -22.966 -22.961 -22.961 -22.961 -22.961 -10.303 -10.302
 10 B1   10 A1   11 B1   11 A1    4 A2    4 B2   12 A1   12 B1                 
 -9.501  -9.501  -7.267  -7.267  -7.256  -7.256  -7.255  -7.255
 13 B1   13 A1   14 A1   14 B1    5 B2    5 A2   15 A1   15 B1                 
 -6.373  -6.373  -4.786  -4.786  -4.770  -4.770  -4.769  -4.769
 16 B1   16 A1   17 B1   17 A1    6 A2    6 B2   18 A1   18 B1                 
 -2.051  -2.051  -2.047  -2.047  -2.046  -2.046  -2.032  -2.032
 19 B1   19 A1    7 A2    7 B2   20 B1   20 A1   21 B1   21 A1                 
 -2.032  -2.032  -0.932  -0.882  -0.781  -0.691  -0.668  -0.542
  8 A2    8 B2   22 A1   22 B1   23 A1   23 B1   24 A1   24 B1                 
 -0.501  -0.465  -0.432  -0.396  -0.370  -0.353  -0.337  -0.320
 25 A1   26 A1    9 B2   25 B1    9 A2   27 A1   26 B1   10 B2                 
 -0.308  -0.294  -0.270  -0.259
 28 A1   10 A2   27 B1   11 B2                                                 
 -- Virtual --                   
 -0.090  -0.073  -0.053  -0.032   0.011   0.032   0.051   0.060
 29 A1   28 B1   11 A2   30 A1   31 A1   29 B1   32 A1   12 B2                 
  0.061   0.084   0.088   0.094   0.099   0.106   0.122   0.123
 30 B1   33 A1   12 A2   34 A1   13 B2   31 B1   32 B1   35 A1                 
  0.139   0.140   0.161   0.162   0.185   0.211   0.218   0.224
 33 B1   13 A2   34 B1   36 A1   35 B1   37 A1   14 B2   38 A1                 
  0.235   0.249   0.270   0.312   0.341   0.373   0.379   0.382
 36 B1   14 A2   37 B1   39 A1   38 B1   15 B2   16 B2   40 A1                 
  0.400   0.409   0.417   0.433   0.441   0.443   0.445   0.455
 15 A2   39 B1   41 A1   17 B2   16 A2   42 A1   40 B1   43 A1                 
  0.474   0.487   0.514   0.520   0.536   0.591   0.599   0.605
 17 A2   41 B1   44 A1   42 B1   18 B2   18 A2   43 B1   45 A1                 
  0.658   0.686   0.722   0.733   0.761   0.807   0.834   0.836
 44 B1   46 A1   45 B1   47 A1   19 B2   46 B1   19 A2   20 B2                 
  0.852   0.887   0.913   0.915   0.925   1.000   1.041   1.081
 48 A1   47 B1   49 A1   20 A2   48 B1   49 B1   50 A1   51 A1                 
  1.141   1.145   1.228   1.290   1.319   1.322   1.325   1.360
 50 B1   21 B2   51 B1   22 B2   52 A1   23 B2   21 A2   53 A1                 
  1.402   1.505   1.520   1.568   1.665   1.691   1.859   1.884
 52 B1   54 A1   53 B1   22 A2   55 A1   56 A1   54 B1   23 A2                 
  2.130   2.136   2.218   2.260   2.298   2.307   2.441   2.532
 55 B1   56 B1   24 B2   24 A2   57 B1   57 A1   58 A1   58 B1                 
  2.613   2.773   2.819   3.029   3.138   3.421   3.938   3.946
 25 B2   59 A1   25 A2   59 B1   60 A1   60 B1   26 B2   61 A1                 
  3.953   3.981   4.003   4.021   4.059   4.118   4.200   4.266
 26 A2   27 B2   61 B1   27 A2   62 A1   62 B1   63 A1   63 B1                 
  4.354   4.449   5.978   6.009   6.010   6.032   6.070   6.136
 64 A1   64 B1   28 B2   28 A2   65 A1   66 A1   65 B1   66 B1                 
  9.668   9.770  23.186  24.013  25.757  25.822  25.906  25.947
 67 A1   67 B1   68 A1   68 B1   29 B2   29 A2   69 B1   69 A1                 
 26.310  26.444  27.802  27.888  28.320  28.344  28.349  28.355
 70 A1   70 B1   71 A1   71 B1   30 B2   30 A2   72 A1   73 A1                 
 28.389  28.405  28.515  28.519  28.520  28.532  28.542  28.549
 72 B1   73 B1   31 B2   74 A1   31 A2   32 B2   74 B1   32 A2                 
 28.572  28.601  28.654  28.709 127.865 127.883 127.891 127.901
 75 A1   75 B1   76 A1   76 B1   33 B2   33 A2   77 A1   78 A1                 
127.917 127.955 151.605 151.678 215.650 215.7601901.7661901.842
 77 B1   78 B1   79 A1   79 B1   80 A1   80 B1   81 A1   81 B1                 
 --------------------------------------------------------------

          Ground-State Mulliken Net Atomic Charges

     Atom                 Charge (a.u.)
  ----------------------------------------
      1 Cl                    0.428583
      2 Cl                    0.428583
      3 I                     0.166843
      4 I                     0.166843
      5 C                    -0.595426
      6 C                    -0.595426
  ----------------------------------------
  Sum of atomic charges =     0.000000

 -----------------------------------------------------------------
                    Cartesian Multipole Moments
 -----------------------------------------------------------------
    Charge (ESU x 10^10)
                 0.0000
    Dipole Moment (Debye)
         X      -0.0000      Y      -0.0000      Z       1.0071
       Tot       1.0071
    Quadrupole Moments (Debye-Ang)
        XX     -90.9286     XY      -0.0000     YY     -94.8059
        XZ       0.0000     YZ      -0.0000     ZZ     -88.7611
    Octopole Moments (Debye-Ang^2)
       XXX       0.0000    XXY      -0.0000    XYY      -0.0000
       YYY      -0.0000    XXZ       2.2174    XYZ      -0.0000
       YYZ      -9.8306    XZZ       0.0000    YZZ      -0.0000
       ZZZ     -22.3632
    Hexadecapole Moments (Debye-Ang^3)
      XXXX   -1691.3547   XXXY      -0.0000   XXYY    -313.9193
      XYYY      -0.0000   YYYY    -125.1130   XXXZ       0.0000
      XXYZ      -0.0000   XYYZ       0.0000   YYYZ      -0.0000
      XXZZ    -428.0440   XYZZ      -0.0000   YYZZ    -233.6541
      XZZZ       0.0000   YZZZ      -0.0000   ZZZZ   -1176.6152
 -----------------------------------------------------------------
 Calculating analytic gradient of the SCF energy
 Gradient of SCF Energy
            1           2           3           4           5           6
    1   0.0009429  -0.0009429  -0.0000226   0.0000226   0.0009916  -0.0009916
    2   0.0000000   0.0000000   0.0000000  -0.0000000  -0.0000000   0.0000000
    3  -0.0011774  -0.0011774  -0.0003266  -0.0003266   0.0015039   0.0015039
 Max gradient component =       1.504E-03
 RMS gradient           =       7.907E-04
 Gradient time:  CPU 19.04 s  wall 4.87 s
 Geometry Optimization Parameters
   NAtoms,    NIC,     NZ,  NCons,   NDum,   NFix, NCnnct, MaxDiis
        6      37       0       0       0       0       0       0

 Cartesian Hessian Update
 Hessian Updated using BFGS Update


** GEOMETRY OPTIMIZATION IN DELOCALIZED INTERNAL COORDINATES **
   Searching for a Minimum

   Optimization Cycle:  20

                       Coordinates (Angstroms)
     ATOM                X               Y               Z
      1  Cl        1.5863283351    0.0000000000   -2.0475907430
      2  Cl       -1.5863283351    0.0000000000   -2.0475907430
      3  I         1.8717188530    0.0000000000    1.1891534901
      4  I        -1.8717188530    0.0000000000    1.1891534901
      5  C         0.6718699194    0.0000000000   -0.5626153786
      6  C        -0.6718699194    0.0000000000   -0.5626153786
   Point Group: c2v   Number of degrees of freedom:     5


   Energy is -14835.670584719

 Hessian Updated using BFGS Update

  5 Hessian modes will be used to form the next step
  Hessian Eigenvalues:
     0.049841    0.122861    0.382428    0.702312    0.844352

 Minimum Search - Taking Simple RFO Step
 Searching for Lamda that Minimizes Along All modes
 Value Taken    Lamda =  -0.00001446
 Step Taken.  Stepsize is  0.007294

                             Maximum     Tolerance    Cnvgd?
         Gradient           0.002306      0.000300      NO
         Displacement       0.006118      0.001200      NO
         Energy change     -0.000042      0.000001      NO


 New Cartesian Coordinates Obtained by Inverse Iteration

 Displacement from previous Coordinates is:  0.005955
 ----------------------------------------------------------------
             Standard Nuclear Orientation (Angstroms)
    I     Atom           X                Y                Z
 ----------------------------------------------------------------
    1      Cl      1.5862287461     0.0000000000    -2.0472336718
    2      Cl     -1.5862287461     0.0000000000    -2.0472336718
    3      I       1.8707587115     0.0000000000     1.1902293782
    4      I      -1.8707587115     0.0000000000     1.1902293782
    5      C       0.6710360707     0.0000000000    -0.5640483380
    6      C      -0.6710360707     0.0000000000    -0.5640483380
 ----------------------------------------------------------------
 Molecular Point Group                 C2v   NOp =  4
 Largest Abelian Subgroup              C2v   NOp =  4
 Nuclear Repulsion Energy =  1323.6813774638 hartrees
 There are       76 alpha and       76 beta electrons
 Applying Cartesian multipole field
    Component          Value
    ---------          -----
     (2,0,0)        1.00000E-11
     (0,2,0)        2.00000E-11
     (0,0,2)       -3.00000E-11
 Nucleus-field energy     =    -0.0000000153 hartrees
 Requested basis set is 6-311++G(d,p)
 There are 86 shells and 228 basis functions
 A cutoff of  1.0D-11 yielded   2665 shell pairs
 There are     20524 function pairs (     23113 Cartesian)
 Smallest overlap matrix eigenvalue = 2.60E-05
 Guess MOs from SCF MO coefficient file

 -----------------------------------------------------------------------
  General SCF calculation program by
  Eric Jon Sundstrom, Paul Horn, Yuezhi Mao, Dmitri Zuev, Alec White,
  David Stuck, Shaama M.S., Shane Yost, Joonho Lee, David Small,
  Daniel Levine, Susi Lehtola, Hugh Burton, Evgeny Epifanovsky
 -----------------------------------------------------------------------
 Exchange:     0.2000 Hartree-Fock + 0.0800 Slater + 0.7200 B88
 Correlation:  0.1900 VWN1RPA + 0.8100 LYP
 Using SG-1 standard quadrature grid
 using 4 threads for integral computing
 -------------------------------------------------------
 OpenMP Integral computing Module                
 Release: version 2.0, May 2017, Q-Chem Inc. Pleasanton 
 -------------------------------------------------------
 -------------------------------------------------------
 OpenMP BLAS3 based DFT computing Module                
 Release: version 1.0, May 2013, Q-Chem Inc. Pittsburgh 
 -------------------------------------------------------
 A restricted SCF calculation will be
 performed using DIIS
 SCF converges when DIIS error is below 1.0e-08
 ---------------------------------------
  Cycle       Energy         DIIS error
 ---------------------------------------
    1  -14835.6705895790      2.43e-05  
    2  -14835.6705938454      5.40e-06  
    3  -14835.6705938221      5.77e-06  
    4  -14835.6705940152      2.27e-06  
    5  -14835.6705940503      5.44e-07  
    6  -14835.6705940524      1.23e-07  
    7  -14835.6705940528      2.48e-08  
    8  -14835.6705940522      4.90e-09  Convergence criterion met
 ---------------------------------------
 SCF time:   CPU 40.13s  wall 11.00s 
 SCF   energy in the final basis set =   -14835.6705940522
 Total energy in the final basis set =   -14835.6705940522

 --------------------------------------------------------------
             Orbital Energies (a.u.) and Symmetries
 --------------------------------------------------------------

 Alpha MOs, Restricted
 -- Occupied --                  
*******-1165.89 -176.33 -176.33 -165.73 -165.73 -165.73 -165.73
  1 B1    1 A1    2 B1    2 A1    3 B1    3 A1    1 A2    1 B2                 
-165.73 -165.73 -101.59 -101.59  -35.82  -35.82  -31.32  -31.32
  4 B1    4 A1    5 B1    5 A1    6 B1    6 A1    7 B1    7 A1                 
-31.310 -31.310 -31.310 -31.310 -22.967 -22.967 -22.966 -22.966
  2 A2    2 B2    8 B1    8 A1    9 B1    9 A1    3 A2    3 B2                 
-22.965 -22.965 -22.961 -22.961 -22.961 -22.961 -10.303 -10.302
 10 B1   10 A1   11 B1   11 A1    4 A2    4 B2   12 A1   12 B1                 
 -9.501  -9.501  -7.267  -7.267  -7.256  -7.256  -7.255  -7.255
 13 B1   13 A1   14 A1   14 B1    5 B2    5 A2   15 A1   15 B1                 
 -6.372  -6.372  -4.786  -4.786  -4.770  -4.770  -4.769  -4.769
 16 B1   16 A1   17 B1   17 A1    6 A2    6 B2   18 A1   18 B1                 
 -2.051  -2.051  -2.047  -2.047  -2.046  -2.046  -2.032  -2.032
 19 B1   19 A1    7 A2    7 B2   20 B1   20 A1   21 B1   21 A1                 
 -2.032  -2.032  -0.933  -0.882  -0.781  -0.691  -0.668  -0.542
  8 A2    8 B2   22 A1   22 B1   23 A1   23 B1   24 A1   24 B1                 
 -0.502  -0.465  -0.432  -0.396  -0.370  -0.353  -0.337  -0.320
 25 A1   26 A1    9 B2   25 B1    9 A2   27 A1   26 B1   10 B2                 
 -0.308  -0.294  -0.269  -0.259
 28 A1   10 A2   27 B1   11 B2                                                 
 -- Virtual --                   
 -0.090  -0.073  -0.053  -0.031   0.011   0.032   0.051   0.060
 29 A1   28 B1   11 A2   30 A1   31 A1   29 B1   32 A1   12 B2                 
  0.062   0.084   0.088   0.094   0.099   0.106   0.122   0.123
 30 B1   33 A1   12 A2   34 A1   13 B2   31 B1   32 B1   35 A1                 
  0.139   0.140   0.161   0.163   0.186   0.211   0.218   0.224
 33 B1   13 A2   34 B1   36 A1   35 B1   37 A1   14 B2   38 A1                 
  0.235   0.249   0.270   0.312   0.341   0.373   0.379   0.382
 36 B1   14 A2   37 B1   39 A1   38 B1   15 B2   16 B2   40 A1                 
  0.400   0.409   0.417   0.433   0.441   0.443   0.445   0.455
 15 A2   39 B1   41 A1   17 B2   16 A2   42 A1   40 B1   43 A1                 
  0.473   0.487   0.514   0.520   0.536   0.592   0.600   0.604
 17 A2   41 B1   44 A1   42 B1   18 B2   18 A2   43 B1   45 A1                 
  0.659   0.686   0.722   0.732   0.760   0.806   0.834   0.835
 44 B1   46 A1   45 B1   47 A1   19 B2   46 B1   19 A2   20 B2                 
  0.852   0.887   0.913   0.915   0.926   1.000   1.041   1.081
 48 A1   47 B1   49 A1   20 A2   48 B1   49 B1   50 A1   51 A1                 
  1.141   1.145   1.228   1.291   1.318   1.322   1.325   1.360
 50 B1   21 B2   51 B1   22 B2   52 A1   23 B2   21 A2   53 A1                 
  1.403   1.505   1.520   1.569   1.666   1.693   1.860   1.885
 52 B1   54 A1   53 B1   22 A2   55 A1   56 A1   54 B1   23 A2                 
  2.132   2.138   2.217   2.260   2.298   2.307   2.442   2.533
 55 B1   56 B1   24 B2   24 A2   57 B1   57 A1   58 A1   58 B1                 
  2.613   2.773   2.820   3.029   3.140   3.420   3.939   3.946
 25 B2   59 A1   25 A2   59 B1   60 A1   60 B1   26 B2   61 A1                 
  3.953   3.981   4.003   4.021   4.059   4.118   4.201   4.266
 26 A2   27 B2   61 B1   27 A2   62 A1   62 B1   63 A1   63 B1                 
  4.354   4.449   5.978   6.009   6.009   6.031   6.070   6.135
 64 A1   64 B1   28 B2   28 A2   65 A1   66 A1   65 B1   66 B1                 
  9.668   9.770  23.186  24.019  25.757  25.822  25.906  25.947
 67 A1   67 B1   68 A1   68 B1   29 B2   29 A2   69 B1   69 A1                 
 26.310  26.444  27.802  27.888  28.321  28.344  28.349  28.355
 70 A1   70 B1   71 A1   71 B1   30 B2   30 A2   72 A1   73 A1                 
 28.389  28.405  28.515  28.519  28.521  28.532  28.542  28.549
 72 B1   73 B1   31 B2   74 A1   31 A2   32 B2   74 B1   32 A2                 
 28.572  28.601  28.654  28.709 127.865 127.883 127.891 127.901
 75 A1   75 B1   76 A1   76 B1   33 B2   33 A2   77 A1   78 A1                 
127.917 127.954 151.605 151.678 215.650 215.7611901.7651901.842
 77 B1   78 B1   79 A1   79 B1   80 A1   80 B1   81 A1   81 B1                 

 Beta MOs, Restricted
 -- Occupied --                  
*******-1165.89 -176.33 -176.33 -165.73 -165.73 -165.73 -165.73
  1 B1    1 A1    2 B1    2 A1    3 B1    3 A1    1 A2    1 B2                 
-165.73 -165.73 -101.59 -101.59  -35.82  -35.82  -31.32  -31.32
  4 B1    4 A1    5 B1    5 A1    6 B1    6 A1    7 B1    7 A1                 
-31.310 -31.310 -31.310 -31.310 -22.967 -22.967 -22.966 -22.966
  2 A2    2 B2    8 B1    8 A1    9 B1    9 A1    3 A2    3 B2                 
-22.965 -22.965 -22.961 -22.961 -22.961 -22.961 -10.303 -10.302
 10 B1   10 A1   11 B1   11 A1    4 A2    4 B2   12 A1   12 B1                 
 -9.501  -9.501  -7.267  -7.267  -7.256  -7.256  -7.255  -7.255
 13 B1   13 A1   14 A1   14 B1    5 B2    5 A2   15 A1   15 B1                 
 -6.372  -6.372  -4.786  -4.786  -4.770  -4.770  -4.769  -4.769
 16 B1   16 A1   17 B1   17 A1    6 A2    6 B2   18 A1   18 B1                 
 -2.051  -2.051  -2.047  -2.047  -2.046  -2.046  -2.032  -2.032
 19 B1   19 A1    7 A2    7 B2   20 B1   20 A1   21 B1   21 A1                 
 -2.032  -2.032  -0.933  -0.882  -0.781  -0.691  -0.668  -0.542
  8 A2    8 B2   22 A1   22 B1   23 A1   23 B1   24 A1   24 B1                 
 -0.502  -0.465  -0.432  -0.396  -0.370  -0.353  -0.337  -0.320
 25 A1   26 A1    9 B2   25 B1    9 A2   27 A1   26 B1   10 B2                 
 -0.308  -0.294  -0.269  -0.259
 28 A1   10 A2   27 B1   11 B2                                                 
 -- Virtual --                   
 -0.090  -0.073  -0.053  -0.031   0.011   0.032   0.051   0.060
 29 A1   28 B1   11 A2   30 A1   31 A1   29 B1   32 A1   12 B2                 
  0.062   0.084   0.088   0.094   0.099   0.106   0.122   0.123
 30 B1   33 A1   12 A2   34 A1   13 B2   31 B1   32 B1   35 A1                 
  0.139   0.140   0.161   0.163   0.186   0.211   0.218   0.224
 33 B1   13 A2   34 B1   36 A1   35 B1   37 A1   14 B2   38 A1                 
  0.235   0.249   0.270   0.312   0.341   0.373   0.379   0.382
 36 B1   14 A2   37 B1   39 A1   38 B1   15 B2   16 B2   40 A1                 
  0.400   0.409   0.417   0.433   0.441   0.443   0.445   0.455
 15 A2   39 B1   41 A1   17 B2   16 A2   42 A1   40 B1   43 A1                 
  0.473   0.487   0.514   0.520   0.536   0.592   0.600   0.604
 17 A2   41 B1   44 A1   42 B1   18 B2   18 A2   43 B1   45 A1                 
  0.659   0.686   0.722   0.732   0.760   0.806   0.834   0.835
 44 B1   46 A1   45 B1   47 A1   19 B2   46 B1   19 A2   20 B2                 
  0.852   0.887   0.913   0.915   0.926   1.000   1.041   1.081
 48 A1   47 B1   49 A1   20 A2   48 B1   49 B1   50 A1   51 A1                 
  1.141   1.145   1.228   1.291   1.318   1.322   1.325   1.360
 50 B1   21 B2   51 B1   22 B2   52 A1   23 B2   21 A2   53 A1                 
  1.403   1.505   1.520   1.569   1.666   1.693   1.860   1.885
 52 B1   54 A1   53 B1   22 A2   55 A1   56 A1   54 B1   23 A2                 
  2.132   2.138   2.217   2.260   2.298   2.307   2.442   2.533
 55 B1   56 B1   24 B2   24 A2   57 B1   57 A1   58 A1   58 B1                 
  2.613   2.773   2.820   3.029   3.140   3.420   3.939   3.946
 25 B2   59 A1   25 A2   59 B1   60 A1   60 B1   26 B2   61 A1                 
  3.953   3.981   4.003   4.021   4.059   4.118   4.201   4.266
 26 A2   27 B2   61 B1   27 A2   62 A1   62 B1   63 A1   63 B1                 
  4.354   4.449   5.978   6.009   6.009   6.031   6.070   6.135
 64 A1   64 B1   28 B2   28 A2   65 A1   66 A1   65 B1   66 B1                 
  9.668   9.770  23.186  24.019  25.757  25.822  25.906  25.947
 67 A1   67 B1   68 A1   68 B1   29 B2   29 A2   69 B1   69 A1                 
 26.310  26.444  27.802  27.888  28.321  28.344  28.349  28.355
 70 A1   70 B1   71 A1   71 B1   30 B2   30 A2   72 A1   73 A1                 
 28.389  28.405  28.515  28.519  28.521  28.532  28.542  28.549
 72 B1   73 B1   31 B2   74 A1   31 A2   32 B2   74 B1   32 A2                 
 28.572  28.601  28.654  28.709 127.865 127.883 127.891 127.901
 75 A1   75 B1   76 A1   76 B1   33 B2   33 A2   77 A1   78 A1                 
127.917 127.954 151.605 151.678 215.650 215.7611901.7651901.842
 77 B1   78 B1   79 A1   79 B1   80 A1   80 B1   81 A1   81 B1                 
 --------------------------------------------------------------

          Ground-State Mulliken Net Atomic Charges

     Atom                 Charge (a.u.)
  ----------------------------------------
      1 Cl                    0.429881
      2 Cl                    0.429881
      3 I                     0.166010
      4 I                     0.166010
      5 C                    -0.595891
      6 C                    -0.595891
  ----------------------------------------
  Sum of atomic charges =     0.000000

 -----------------------------------------------------------------
                    Cartesian Multipole Moments
 -----------------------------------------------------------------
    Charge (ESU x 10^10)
                 0.0000
    Dipole Moment (Debye)
         X      -0.0000      Y       0.0000      Z       0.9933
       Tot       0.9933
    Quadrupole Moments (Debye-Ang)
        XX     -90.9458     XY       0.0000     YY     -94.8061
        XZ       0.0000     YZ      -0.0000     ZZ     -88.7404
    Octopole Moments (Debye-Ang^2)
       XXX       0.0000    XXY       0.0000    XYY       0.0000
       YYY       0.0000    XXZ       2.0869    XYZ      -0.0000
       YYZ      -9.9086    XZZ       0.0000    YZZ       0.0000
       ZZZ     -22.5532
    Hexadecapole Moments (Debye-Ang^3)
      XXXX   -1690.2984   XXXY       0.0000   XXYY    -313.7210
      XYYY       0.0000   YYYY    -125.1250   XXXZ       0.0000
      XXYZ      -0.0000   XYYZ       0.0000   YYYZ      -0.0000
      XXZZ    -427.9023   XYZZ       0.0000   YYZZ    -233.7700
      XZZZ       0.0000   YZZZ      -0.0000   ZZZZ   -1177.2040
 -----------------------------------------------------------------
 Calculating analytic gradient of the SCF energy
 Gradient of SCF Energy
            1           2           3           4           5           6
    1   0.0007073  -0.0007073   0.0000976  -0.0000976  -0.0006046   0.0006046
    2   0.0000000   0.0000000  -0.0000000   0.0000000   0.0000000  -0.0000000
    3  -0.0008259  -0.0008259   0.0000111   0.0000111   0.0008148   0.0008148
 Max gradient component =       8.259E-04
 RMS gradient           =       4.968E-04
 Gradient time:  CPU 18.97 s  wall 4.85 s
 Geometry Optimization Parameters
   NAtoms,    NIC,     NZ,  NCons,   NDum,   NFix, NCnnct, MaxDiis
        6      37       0       0       0       0       0       0

 Cartesian Hessian Update
 Hessian Updated using BFGS Update


** GEOMETRY OPTIMIZATION IN DELOCALIZED INTERNAL COORDINATES **
   Searching for a Minimum

   Optimization Cycle:  21

                       Coordinates (Angstroms)
     ATOM                X               Y               Z
      1  Cl        1.5862287461    0.0000000000   -2.0472336718
      2  Cl       -1.5862287461    0.0000000000   -2.0472336718
      3  I         1.8707587115    0.0000000000    1.1902293782
      4  I        -1.8707587115    0.0000000000    1.1902293782
      5  C         0.6710360707    0.0000000000   -0.5640483380
      6  C        -0.6710360707    0.0000000000   -0.5640483380
   Point Group: c2v   Number of degrees of freedom:     5


   Energy is -14835.670594052

 Hessian Updated using BFGS Update

  5 Hessian modes will be used to form the next step
  Hessian Eigenvalues:
     0.050490    0.129038    0.391627    0.479337    0.805472

 Minimum Search - Taking Simple RFO Step
 Searching for Lamda that Minimizes Along All modes
 Value Taken    Lamda =  -0.00000534
 Step Taken.  Stepsize is  0.003619

                             Maximum     Tolerance    Cnvgd?
         Gradient           0.000951      0.000300      NO
         Displacement       0.002934      0.001200      NO
         Energy change     -0.000009      0.000001      NO


 New Cartesian Coordinates Obtained by Inverse Iteration

 Displacement from previous Coordinates is:  0.004104
 ----------------------------------------------------------------
             Standard Nuclear Orientation (Angstroms)
    I     Atom           X                Y                Z
 ----------------------------------------------------------------
    1      Cl      1.5848035003     0.0000000000    -2.0469538792
    2      Cl     -1.5848035003     0.0000000000    -2.0469538792
    3      I       1.8705845682     0.0000000000     1.1903301611
    4      I      -1.8705845682     0.0000000000     1.1903301611
    5      C       0.6707845901     0.0000000000    -0.5644289135
    6      C      -0.6707845901     0.0000000000    -0.5644289135
 ----------------------------------------------------------------
 Molecular Point Group                 C2v   NOp =  4
 Largest Abelian Subgroup              C2v   NOp =  4
 Nuclear Repulsion Energy =  1323.8659451017 hartrees
 There are       76 alpha and       76 beta electrons
 Applying Cartesian multipole field
    Component          Value
    ---------          -----
     (2,0,0)        1.00000E-11
     (0,2,0)        2.00000E-11
     (0,0,2)       -3.00000E-11
 Nucleus-field energy     =    -0.0000000153 hartrees
 Requested basis set is 6-311++G(d,p)
 There are 86 shells and 228 basis functions
 A cutoff of  1.0D-11 yielded   2665 shell pairs
 There are     20524 function pairs (     23113 Cartesian)
 Smallest overlap matrix eigenvalue = 2.59E-05
 Guess MOs from SCF MO coefficient file

 -----------------------------------------------------------------------
  General SCF calculation program by
  Eric Jon Sundstrom, Paul Horn, Yuezhi Mao, Dmitri Zuev, Alec White,
  David Stuck, Shaama M.S., Shane Yost, Joonho Lee, David Small,
  Daniel Levine, Susi Lehtola, Hugh Burton, Evgeny Epifanovsky
 -----------------------------------------------------------------------
 Exchange:     0.2000 Hartree-Fock + 0.0800 Slater + 0.7200 B88
 Correlation:  0.1900 VWN1RPA + 0.8100 LYP
 Using SG-1 standard quadrature grid
 using 4 threads for integral computing
 -------------------------------------------------------
 OpenMP Integral computing Module                
 Release: version 2.0, May 2017, Q-Chem Inc. Pleasanton 
 -------------------------------------------------------
 -------------------------------------------------------
 OpenMP BLAS3 based DFT computing Module                
 Release: version 1.0, May 2013, Q-Chem Inc. Pittsburgh 
 -------------------------------------------------------
 A restricted SCF calculation will be
 performed using DIIS
 SCF converges when DIIS error is below 1.0e-08
 ---------------------------------------
  Cycle       Energy         DIIS error
 ---------------------------------------
    1  -14835.6705964712      1.30e-05  
    2  -14835.6705975454      5.40e-06  
    3  -14835.6705973768      7.26e-06  
    4  -14835.6705977312      1.28e-06  
    5  -14835.6705977436      1.93e-07  
    6  -14835.6705977437      6.45e-08  
    7  -14835.6705977441      1.52e-08  
    8  -14835.6705977441      2.58e-09  Convergence criterion met
 ---------------------------------------
 SCF time:   CPU 40.16s  wall 10.00s 
 SCF   energy in the final basis set =   -14835.6705977441
 Total energy in the final basis set =   -14835.6705977441

 --------------------------------------------------------------
             Orbital Energies (a.u.) and Symmetries
 --------------------------------------------------------------

 Alpha MOs, Restricted
 -- Occupied --                  
*******-1165.89 -176.33 -176.33 -165.73 -165.73 -165.73 -165.73
  1 B1    1 A1    2 B1    2 A1    3 B1    3 A1    1 A2    1 B2                 
-165.73 -165.73 -101.59 -101.59  -35.82  -35.82  -31.32  -31.32
  4 B1    4 A1    5 B1    5 A1    6 B1    6 A1    7 B1    7 A1                 
-31.310 -31.310 -31.310 -31.310 -22.967 -22.967 -22.966 -22.966
  2 A2    2 B2    8 B1    8 A1    9 B1    9 A1    3 A2    3 B2                 
-22.965 -22.965 -22.961 -22.961 -22.961 -22.961 -10.303 -10.302
 10 B1   10 A1   11 B1   11 A1    4 A2    4 B2   12 A1   12 B1                 
 -9.502  -9.501  -7.267  -7.267  -7.256  -7.256  -7.255  -7.255
 13 B1   13 A1   14 A1   14 B1    5 B2    5 A2   15 A1   15 B1                 
 -6.372  -6.372  -4.786  -4.786  -4.770  -4.770  -4.769  -4.769
 16 B1   16 A1   17 B1   17 A1    6 A2    6 B2   18 A1   18 B1                 
 -2.051  -2.051  -2.047  -2.047  -2.046  -2.046  -2.032  -2.032
 19 B1   19 A1    7 A2    7 B2   20 B1   20 A1   21 B1   21 A1                 
 -2.032  -2.032  -0.933  -0.882  -0.781  -0.691  -0.668  -0.542
  8 A2    8 B2   22 A1   22 B1   23 A1   23 B1   24 A1   24 B1                 
 -0.502  -0.465  -0.432  -0.396  -0.370  -0.353  -0.337  -0.319
 25 A1   26 A1    9 B2   25 B1    9 A2   27 A1   26 B1   10 B2                 
 -0.307  -0.293  -0.269  -0.259
 28 A1   10 A2   27 B1   11 B2                                                 
 -- Virtual --                   
 -0.090  -0.073  -0.052  -0.031   0.011   0.032   0.051   0.060
 29 A1   28 B1   11 A2   30 A1   31 A1   29 B1   32 A1   12 B2                 
  0.062   0.084   0.088   0.094   0.099   0.106   0.122   0.123
 30 B1   33 A1   12 A2   34 A1   13 B2   31 B1   32 B1   35 A1                 
  0.139   0.140   0.161   0.163   0.186   0.211   0.218   0.224
 33 B1   13 A2   34 B1   36 A1   35 B1   37 A1   14 B2   38 A1                 
  0.235   0.249   0.270   0.312   0.341   0.373   0.379   0.382
 36 B1   14 A2   37 B1   39 A1   38 B1   15 B2   16 B2   40 A1                 
  0.400   0.409   0.417   0.432   0.441   0.443   0.445   0.455
 15 A2   39 B1   41 A1   17 B2   16 A2   42 A1   40 B1   43 A1                 
  0.473   0.487   0.514   0.520   0.536   0.592   0.600   0.604
 17 A2   41 B1   44 A1   42 B1   18 B2   18 A2   43 B1   45 A1                 
  0.659   0.686   0.722   0.732   0.760   0.806   0.833   0.835
 44 B1   46 A1   45 B1   47 A1   19 B2   46 B1   19 A2   20 B2                 
  0.852   0.887   0.913   0.914   0.926   1.001   1.041   1.081
 48 A1   47 B1   49 A1   20 A2   48 B1   49 B1   50 A1   51 A1                 
  1.141   1.145   1.229   1.291   1.318   1.322   1.325   1.360
 50 B1   21 B2   51 B1   22 B2   52 A1   23 B2   21 A2   53 A1                 
  1.403   1.505   1.520   1.570   1.667   1.693   1.860   1.886
 52 B1   54 A1   53 B1   22 A2   55 A1   56 A1   54 B1   23 A2                 
  2.132   2.139   2.218   2.260   2.298   2.307   2.442   2.533
 55 B1   56 B1   24 B2   24 A2   57 B1   57 A1   58 A1   58 B1                 
  2.613   2.774   2.820   3.030   3.141   3.420   3.939   3.946
 25 B2   59 A1   25 A2   59 B1   60 A1   60 B1   26 B2   61 A1                 
  3.953   3.981   4.003   4.021   4.059   4.118   4.201   4.266
 26 A2   27 B2   61 B1   27 A2   62 A1   62 B1   63 A1   63 B1                 
  4.354   4.449   5.978   6.009   6.009   6.032   6.070   6.135
 64 A1   64 B1   28 B2   28 A2   65 A1   66 A1   65 B1   66 B1                 
  9.668   9.771  23.186  24.021  25.757  25.822  25.906  25.947
 67 A1   67 B1   68 A1   68 B1   29 B2   29 A2   69 B1   69 A1                 
 26.310  26.445  27.802  27.888  28.321  28.345  28.349  28.355
 70 A1   70 B1   71 A1   71 B1   30 B2   30 A2   72 A1   73 A1                 
 28.389  28.405  28.515  28.519  28.521  28.532  28.542  28.549
 72 B1   73 B1   31 B2   74 A1   31 A2   32 B2   74 B1   32 A2                 
 28.572  28.601  28.654  28.709 127.865 127.883 127.891 127.901
 75 A1   75 B1   76 A1   76 B1   33 B2   33 A2   77 A1   78 A1                 
127.917 127.954 151.605 151.678 215.650 215.7611901.7651901.842
 77 B1   78 B1   79 A1   79 B1   80 A1   80 B1   81 A1   81 B1                 

 Beta MOs, Restricted
 -- Occupied --                  
*******-1165.89 -176.33 -176.33 -165.73 -165.73 -165.73 -165.73
  1 B1    1 A1    2 B1    2 A1    3 B1    3 A1    1 A2    1 B2                 
-165.73 -165.73 -101.59 -101.59  -35.82  -35.82  -31.32  -31.32
  4 B1    4 A1    5 B1    5 A1    6 B1    6 A1    7 B1    7 A1                 
-31.310 -31.310 -31.310 -31.310 -22.967 -22.967 -22.966 -22.966
  2 A2    2 B2    8 B1    8 A1    9 B1    9 A1    3 A2    3 B2                 
-22.965 -22.965 -22.961 -22.961 -22.961 -22.961 -10.303 -10.302
 10 B1   10 A1   11 B1   11 A1    4 A2    4 B2   12 A1   12 B1                 
 -9.502  -9.501  -7.267  -7.267  -7.256  -7.256  -7.255  -7.255
 13 B1   13 A1   14 A1   14 B1    5 B2    5 A2   15 A1   15 B1                 
 -6.372  -6.372  -4.786  -4.786  -4.770  -4.770  -4.769  -4.769
 16 B1   16 A1   17 B1   17 A1    6 A2    6 B2   18 A1   18 B1                 
 -2.051  -2.051  -2.047  -2.047  -2.046  -2.046  -2.032  -2.032
 19 B1   19 A1    7 A2    7 B2   20 B1   20 A1   21 B1   21 A1                 
 -2.032  -2.032  -0.933  -0.882  -0.781  -0.691  -0.668  -0.542
  8 A2    8 B2   22 A1   22 B1   23 A1   23 B1   24 A1   24 B1                 
 -0.502  -0.465  -0.432  -0.396  -0.370  -0.353  -0.337  -0.319
 25 A1   26 A1    9 B2   25 B1    9 A2   27 A1   26 B1   10 B2                 
 -0.307  -0.293  -0.269  -0.259
 28 A1   10 A2   27 B1   11 B2                                                 
 -- Virtual --                   
 -0.090  -0.073  -0.052  -0.031   0.011   0.032   0.051   0.060
 29 A1   28 B1   11 A2   30 A1   31 A1   29 B1   32 A1   12 B2                 
  0.062   0.084   0.088   0.094   0.099   0.106   0.122   0.123
 30 B1   33 A1   12 A2   34 A1   13 B2   31 B1   32 B1   35 A1                 
  0.139   0.140   0.161   0.163   0.186   0.211   0.218   0.224
 33 B1   13 A2   34 B1   36 A1   35 B1   37 A1   14 B2   38 A1                 
  0.235   0.249   0.270   0.312   0.341   0.373   0.379   0.382
 36 B1   14 A2   37 B1   39 A1   38 B1   15 B2   16 B2   40 A1                 
  0.400   0.409   0.417   0.432   0.441   0.443   0.445   0.455
 15 A2   39 B1   41 A1   17 B2   16 A2   42 A1   40 B1   43 A1                 
  0.473   0.487   0.514   0.520   0.536   0.592   0.600   0.604
 17 A2   41 B1   44 A1   42 B1   18 B2   18 A2   43 B1   45 A1                 
  0.659   0.686   0.722   0.732   0.760   0.806   0.833   0.835
 44 B1   46 A1   45 B1   47 A1   19 B2   46 B1   19 A2   20 B2                 
  0.852   0.887   0.913   0.914   0.926   1.001   1.041   1.081
 48 A1   47 B1   49 A1   20 A2   48 B1   49 B1   50 A1   51 A1                 
  1.141   1.145   1.229   1.291   1.318   1.322   1.325   1.360
 50 B1   21 B2   51 B1   22 B2   52 A1   23 B2   21 A2   53 A1                 
  1.403   1.505   1.520   1.570   1.667   1.693   1.860   1.886
 52 B1   54 A1   53 B1   22 A2   55 A1   56 A1   54 B1   23 A2                 
  2.132   2.139   2.218   2.260   2.298   2.307   2.442   2.533
 55 B1   56 B1   24 B2   24 A2   57 B1   57 A1   58 A1   58 B1                 
  2.613   2.774   2.820   3.030   3.141   3.420   3.939   3.946
 25 B2   59 A1   25 A2   59 B1   60 A1   60 B1   26 B2   61 A1                 
  3.953   3.981   4.003   4.021   4.059   4.118   4.201   4.266
 26 A2   27 B2   61 B1   27 A2   62 A1   62 B1   63 A1   63 B1                 
  4.354   4.449   5.978   6.009   6.009   6.032   6.070   6.135
 64 A1   64 B1   28 B2   28 A2   65 A1   66 A1   65 B1   66 B1                 
  9.668   9.771  23.186  24.021  25.757  25.822  25.906  25.947
 67 A1   67 B1   68 A1   68 B1   29 B2   29 A2   69 B1   69 A1                 
 26.310  26.445  27.802  27.888  28.321  28.345  28.349  28.355
 70 A1   70 B1   71 A1   71 B1   30 B2   30 A2   72 A1   73 A1                 
 28.389  28.405  28.515  28.519  28.521  28.532  28.542  28.549
 72 B1   73 B1   31 B2   74 A1   31 A2   32 B2   74 B1   32 A2                 
 28.572  28.601  28.654  28.709 127.865 127.883 127.891 127.901
 75 A1   75 B1   76 A1   76 B1   33 B2   33 A2   77 A1   78 A1                 
127.917 127.954 151.605 151.678 215.650 215.7611901.7651901.842
 77 B1   78 B1   79 A1   79 B1   80 A1   80 B1   81 A1   81 B1                 
 --------------------------------------------------------------

          Ground-State Mulliken Net Atomic Charges

     Atom                 Charge (a.u.)
  ----------------------------------------
      1 Cl                    0.430518
      2 Cl                    0.430518
      3 I                     0.165673
      4 I                     0.165673
      5 C                    -0.596191
      6 C                    -0.596191
  ----------------------------------------
  Sum of atomic charges =     0.000000

 -----------------------------------------------------------------
                    Cartesian Multipole Moments
 -----------------------------------------------------------------
    Charge (ESU x 10^10)
                 0.0000
    Dipole Moment (Debye)
         X      -0.0000      Y      -0.0000      Z       0.9847
       Tot       0.9847
    Quadrupole Moments (Debye-Ang)
        XX     -90.9548     XY       0.0000     YY     -94.8033
        XZ      -0.0000     YZ      -0.0000     ZZ     -88.7284
    Octopole Moments (Debye-Ang^2)
       XXX      -0.0000    XXY      -0.0000    XYY       0.0000
       YYY      -0.0000    XXZ       2.0549    XYZ      -0.0000
       YYZ      -9.9313    XZZ      -0.0000    YZZ       0.0000
       ZZZ     -22.6319
    Hexadecapole Moments (Debye-Ang^3)
      XXXX   -1689.5229   XXXY       0.0000   XXYY    -313.5717
      XYYY       0.0000   YYYY    -125.1241   XXXZ      -0.0000
      XXYZ      -0.0000   XYYZ      -0.0000   YYYZ       0.0000
      XXZZ    -427.7823   XYZZ      -0.0000   YYZZ    -233.7466
      XZZZ      -0.0000   YZZZ      -0.0000   ZZZZ   -1177.0156
 -----------------------------------------------------------------
 Calculating analytic gradient of the SCF energy
 Gradient of SCF Energy
            1           2           3           4           5           6
    1   0.0003427  -0.0003427   0.0001113  -0.0001113  -0.0009450   0.0009450
    2  -0.0000000   0.0000000   0.0000000  -0.0000000  -0.0000000   0.0000000
    3  -0.0004621  -0.0004621   0.0000745   0.0000745   0.0003877   0.0003877
 Max gradient component =       9.450E-04
 RMS gradient           =       3.933E-04
 Gradient time:  CPU 19.12 s  wall 4.90 s
 Geometry Optimization Parameters
   NAtoms,    NIC,     NZ,  NCons,   NDum,   NFix, NCnnct, MaxDiis
        6      37       0       0       0       0       0       0

 Cartesian Hessian Update
 Hessian Updated using BFGS Update


** GEOMETRY OPTIMIZATION IN DELOCALIZED INTERNAL COORDINATES **
   Searching for a Minimum

   Optimization Cycle:  22

                       Coordinates (Angstroms)
     ATOM                X               Y               Z
      1  Cl        1.5848035003    0.0000000000   -2.0469538792
      2  Cl       -1.5848035003    0.0000000000   -2.0469538792
      3  I         1.8705845682    0.0000000000    1.1903301611
      4  I        -1.8705845682    0.0000000000    1.1903301611
      5  C         0.6707845901    0.0000000000   -0.5644289135
      6  C        -0.6707845901    0.0000000000   -0.5644289135
   Point Group: c2v   Number of degrees of freedom:     5


   Energy is -14835.670597744

 Hessian Updated using BFGS Update

  5 Hessian modes will be used to form the next step
  Hessian Eigenvalues:
     0.050706    0.134556    0.246339    0.407011    0.890161

 Minimum Search - Taking Simple RFO Step
 Searching for Lamda that Minimizes Along All modes
 Value Taken    Lamda =  -0.00000284
 Step Taken.  Stepsize is  0.003343

                             Maximum     Tolerance    Cnvgd?
         Gradient           0.000827      0.000300      NO
         Displacement       0.002388      0.001200      NO
         Energy change     -0.000004      0.000001      NO


 New Cartesian Coordinates Obtained by Inverse Iteration

 Displacement from previous Coordinates is:  0.003060
 ----------------------------------------------------------------
             Standard Nuclear Orientation (Angstroms)
    I     Atom           X                Y                Z
 ----------------------------------------------------------------
    1      Cl      1.5839659010     0.0000000000    -2.0465851147
    2      Cl     -1.5839659010     0.0000000000    -2.0465851147
    3      I       1.8699942094     0.0000000000     1.1902993912
    4      I      -1.8699942094     0.0000000000     1.1902993912
    5      C       0.6708849129     0.0000000000    -0.5647669080
    6      C      -0.6708849129     0.0000000000    -0.5647669080
 ----------------------------------------------------------------
 Molecular Point Group                 C2v   NOp =  4
 Largest Abelian Subgroup              C2v   NOp =  4
 Nuclear Repulsion Energy =  1324.1767416264 hartrees
 There are       76 alpha and       76 beta electrons
 Applying Cartesian multipole field
    Component          Value
    ---------          -----
     (2,0,0)        1.00000E-11
     (0,2,0)        2.00000E-11
     (0,0,2)       -3.00000E-11
 Nucleus-field energy     =    -0.0000000153 hartrees
 Requested basis set is 6-311++G(d,p)
 There are 86 shells and 228 basis functions
 A cutoff of  1.0D-11 yielded   2665 shell pairs
 There are     20524 function pairs (     23113 Cartesian)
 Smallest overlap matrix eigenvalue = 2.60E-05
 Guess MOs from SCF MO coefficient file

 -----------------------------------------------------------------------
  General SCF calculation program by
  Eric Jon Sundstrom, Paul Horn, Yuezhi Mao, Dmitri Zuev, Alec White,
  David Stuck, Shaama M.S., Shane Yost, Joonho Lee, David Small,
  Daniel Levine, Susi Lehtola, Hugh Burton, Evgeny Epifanovsky
 -----------------------------------------------------------------------
 Exchange:     0.2000 Hartree-Fock + 0.0800 Slater + 0.7200 B88
 Correlation:  0.1900 VWN1RPA + 0.8100 LYP
 Using SG-1 standard quadrature grid
 using 4 threads for integral computing
 -------------------------------------------------------
 OpenMP Integral computing Module                
 Release: version 2.0, May 2017, Q-Chem Inc. Pleasanton 
 -------------------------------------------------------
 -------------------------------------------------------
 OpenMP BLAS3 based DFT computing Module                
 Release: version 1.0, May 2013, Q-Chem Inc. Pittsburgh 
 -------------------------------------------------------
 A restricted SCF calculation will be
 performed using DIIS
 SCF converges when DIIS error is below 1.0e-08
 ---------------------------------------
  Cycle       Energy         DIIS error
 ---------------------------------------
    1  -14835.6705986494      1.02e-05  
    2  -14835.6705994240      3.92e-06  
    3  -14835.6705992859      5.94e-06  
    4  -14835.6705995286      7.65e-07  
    5  -14835.6705995329      1.88e-07  
    6  -14835.6705995335      5.28e-08  
    7  -14835.6705995333      8.72e-09  Convergence criterion met
 ---------------------------------------
 SCF time:   CPU 35.17s  wall 10.00s 
 SCF   energy in the final basis set =   -14835.6705995333
 Total energy in the final basis set =   -14835.6705995333

 --------------------------------------------------------------
             Orbital Energies (a.u.) and Symmetries
 --------------------------------------------------------------

 Alpha MOs, Restricted
 -- Occupied --                  
*******-1165.89 -176.33 -176.33 -165.73 -165.73 -165.73 -165.73
  1 B1    1 A1    2 B1    2 A1    3 B1    3 A1    1 A2    1 B2                 
-165.73 -165.73 -101.59 -101.59  -35.82  -35.82  -31.32  -31.32
  4 B1    4 A1    5 B1    5 A1    6 B1    6 A1    7 B1    7 A1                 
-31.310 -31.310 -31.310 -31.310 -22.967 -22.967 -22.965 -22.965
  2 A2    2 B2    8 B1    8 A1    9 B1    9 A1    3 A2    3 B2                 
-22.965 -22.965 -22.961 -22.961 -22.961 -22.961 -10.303 -10.302
 10 B1   10 A1   11 B1   11 A1    4 A2    4 B2   12 A1   12 B1                 
 -9.502  -9.502  -7.267  -7.267  -7.256  -7.256  -7.256  -7.256
 13 B1   13 A1   14 A1   14 B1    5 B2    5 A2   15 A1   15 B1                 
 -6.372  -6.372  -4.786  -4.786  -4.770  -4.770  -4.769  -4.769
 16 B1   16 A1   17 B1   17 A1    6 A2    6 B2   18 A1   18 B1                 
 -2.051  -2.051  -2.046  -2.046  -2.046  -2.046  -2.032  -2.032
 19 B1   19 A1    7 A2    7 B2   20 A1   20 B1   21 B1   21 A1                 
 -2.032  -2.032  -0.933  -0.883  -0.781  -0.691  -0.668  -0.542
  8 A2    8 B2   22 A1   22 B1   23 A1   23 B1   24 A1   24 B1                 
 -0.502  -0.465  -0.433  -0.396  -0.370  -0.353  -0.337  -0.319
 25 A1   26 A1    9 B2   25 B1    9 A2   27 A1   26 B1   10 B2                 
 -0.308  -0.293  -0.269  -0.259
 28 A1   10 A2   27 B1   11 B2                                                 
 -- Virtual --                   
 -0.090  -0.073  -0.052  -0.031   0.011   0.032   0.051   0.060
 29 A1   28 B1   11 A2   30 A1   31 A1   29 B1   32 A1   12 B2                 
  0.062   0.083   0.088   0.094   0.099   0.106   0.122   0.123
 30 B1   33 A1   12 A2   34 A1   13 B2   31 B1   32 B1   35 A1                 
  0.139   0.140   0.161   0.163   0.186   0.211   0.218   0.224
 33 B1   13 A2   34 B1   36 A1   35 B1   37 A1   14 B2   38 A1                 
  0.235   0.249   0.270   0.312   0.341   0.373   0.379   0.382
 36 B1   14 A2   37 B1   39 A1   38 B1   15 B2   16 B2   40 A1                 
  0.400   0.409   0.417   0.432   0.441   0.443   0.445   0.455
 15 A2   39 B1   41 A1   17 B2   16 A2   42 A1   40 B1   43 A1                 
  0.473   0.487   0.514   0.520   0.536   0.592   0.600   0.604
 17 A2   41 B1   44 A1   42 B1   18 B2   18 A2   43 B1   45 A1                 
  0.659   0.686   0.722   0.732   0.760   0.806   0.833   0.835
 44 B1   46 A1   45 B1   47 A1   19 B2   46 B1   19 A2   20 B2                 
  0.852   0.887   0.914   0.914   0.926   1.001   1.042   1.081
 48 A1   47 B1   49 A1   20 A2   48 B1   49 B1   50 A1   51 A1                 
  1.141   1.145   1.229   1.292   1.318   1.322   1.325   1.360
 50 B1   21 B2   51 B1   22 B2   52 A1   23 B2   21 A2   53 A1                 
  1.403   1.505   1.520   1.570   1.668   1.693   1.861   1.886
 52 B1   54 A1   53 B1   22 A2   55 A1   56 A1   54 B1   23 A2                 
  2.132   2.139   2.218   2.260   2.299   2.307   2.442   2.533
 55 B1   56 B1   24 B2   24 A2   57 B1   57 A1   58 A1   58 B1                 
  2.613   2.774   2.820   3.030   3.142   3.421   3.939   3.946
 25 B2   59 A1   25 A2   59 B1   60 A1   60 B1   26 B2   61 A1                 
  3.954   3.981   4.003   4.021   4.059   4.118   4.201   4.266
 26 A2   27 B2   61 B1   27 A2   62 A1   62 B1   63 A1   63 B1                 
  4.354   4.449   5.978   6.009   6.009   6.032   6.071   6.136
 64 A1   64 B1   28 B2   65 A1   28 A2   66 A1   65 B1   66 B1                 
  9.669   9.771  23.186  24.020  25.757  25.822  25.906  25.947
 67 A1   67 B1   68 A1   68 B1   29 B2   29 A2   69 B1   69 A1                 
 26.310  26.445  27.802  27.888  28.321  28.345  28.349  28.355
 70 A1   70 B1   71 A1   71 B1   30 B2   30 A2   72 A1   73 A1                 
 28.389  28.405  28.515  28.519  28.521  28.532  28.542  28.549
 72 B1   73 B1   31 B2   74 A1   31 A2   32 B2   74 B1   32 A2                 
 28.572  28.601  28.654  28.709 127.866 127.884 127.891 127.901
 75 A1   75 B1   76 A1   76 B1   33 B2   33 A2   77 A1   78 A1                 
127.917 127.955 151.605 151.678 215.651 215.7621901.7661901.842
 77 B1   78 B1   79 A1   79 B1   80 A1   80 B1   81 A1   81 B1                 

 Beta MOs, Restricted
 -- Occupied --                  
*******-1165.89 -176.33 -176.33 -165.73 -165.73 -165.73 -165.73
  1 B1    1 A1    2 B1    2 A1    3 B1    3 A1    1 A2    1 B2                 
-165.73 -165.73 -101.59 -101.59  -35.82  -35.82  -31.32  -31.32
  4 B1    4 A1    5 B1    5 A1    6 B1    6 A1    7 B1    7 A1                 
-31.310 -31.310 -31.310 -31.310 -22.967 -22.967 -22.965 -22.965
  2 A2    2 B2    8 B1    8 A1    9 B1    9 A1    3 A2    3 B2                 
-22.965 -22.965 -22.961 -22.961 -22.961 -22.961 -10.303 -10.302
 10 B1   10 A1   11 B1   11 A1    4 A2    4 B2   12 A1   12 B1                 
 -9.502  -9.502  -7.267  -7.267  -7.256  -7.256  -7.256  -7.256
 13 B1   13 A1   14 A1   14 B1    5 B2    5 A2   15 A1   15 B1                 
 -6.372  -6.372  -4.786  -4.786  -4.770  -4.770  -4.769  -4.769
 16 B1   16 A1   17 B1   17 A1    6 A2    6 B2   18 A1   18 B1                 
 -2.051  -2.051  -2.046  -2.046  -2.046  -2.046  -2.032  -2.032
 19 B1   19 A1    7 A2    7 B2   20 A1   20 B1   21 B1   21 A1                 
 -2.032  -2.032  -0.933  -0.883  -0.781  -0.691  -0.668  -0.542
  8 A2    8 B2   22 A1   22 B1   23 A1   23 B1   24 A1   24 B1                 
 -0.502  -0.465  -0.433  -0.396  -0.370  -0.353  -0.337  -0.319
 25 A1   26 A1    9 B2   25 B1    9 A2   27 A1   26 B1   10 B2                 
 -0.308  -0.293  -0.269  -0.259
 28 A1   10 A2   27 B1   11 B2                                                 
 -- Virtual --                   
 -0.090  -0.073  -0.052  -0.031   0.011   0.032   0.051   0.060
 29 A1   28 B1   11 A2   30 A1   31 A1   29 B1   32 A1   12 B2                 
  0.062   0.083   0.088   0.094   0.099   0.106   0.122   0.123
 30 B1   33 A1   12 A2   34 A1   13 B2   31 B1   32 B1   35 A1                 
  0.139   0.140   0.161   0.163   0.186   0.211   0.218   0.224
 33 B1   13 A2   34 B1   36 A1   35 B1   37 A1   14 B2   38 A1                 
  0.235   0.249   0.270   0.312   0.341   0.373   0.379   0.382
 36 B1   14 A2   37 B1   39 A1   38 B1   15 B2   16 B2   40 A1                 
  0.400   0.409   0.417   0.432   0.441   0.443   0.445   0.455
 15 A2   39 B1   41 A1   17 B2   16 A2   42 A1   40 B1   43 A1                 
  0.473   0.487   0.514   0.520   0.536   0.592   0.600   0.604
 17 A2   41 B1   44 A1   42 B1   18 B2   18 A2   43 B1   45 A1                 
  0.659   0.686   0.722   0.732   0.760   0.806   0.833   0.835
 44 B1   46 A1   45 B1   47 A1   19 B2   46 B1   19 A2   20 B2                 
  0.852   0.887   0.914   0.914   0.926   1.001   1.042   1.081
 48 A1   47 B1   49 A1   20 A2   48 B1   49 B1   50 A1   51 A1                 
  1.141   1.145   1.229   1.292   1.318   1.322   1.325   1.360
 50 B1   21 B2   51 B1   22 B2   52 A1   23 B2   21 A2   53 A1                 
  1.403   1.505   1.520   1.570   1.668   1.693   1.861   1.886
 52 B1   54 A1   53 B1   22 A2   55 A1   56 A1   54 B1   23 A2                 
  2.132   2.139   2.218   2.260   2.299   2.307   2.442   2.533
 55 B1   56 B1   24 B2   24 A2   57 B1   57 A1   58 A1   58 B1                 
  2.613   2.774   2.820   3.030   3.142   3.421   3.939   3.946
 25 B2   59 A1   25 A2   59 B1   60 A1   60 B1   26 B2   61 A1                 
  3.954   3.981   4.003   4.021   4.059   4.118   4.201   4.266
 26 A2   27 B2   61 B1   27 A2   62 A1   62 B1   63 A1   63 B1                 
  4.354   4.449   5.978   6.009   6.009   6.032   6.071   6.136
 64 A1   64 B1   28 B2   65 A1   28 A2   66 A1   65 B1   66 B1                 
  9.669   9.771  23.186  24.020  25.757  25.822  25.906  25.947
 67 A1   67 B1   68 A1   68 B1   29 B2   29 A2   69 B1   69 A1                 
 26.310  26.445  27.802  27.888  28.321  28.345  28.349  28.355
 70 A1   70 B1   71 A1   71 B1   30 B2   30 A2   72 A1   73 A1                 
 28.389  28.405  28.515  28.519  28.521  28.532  28.542  28.549
 72 B1   73 B1   31 B2   74 A1   31 A2   32 B2   74 B1   32 A2                 
 28.572  28.601  28.654  28.709 127.866 127.884 127.891 127.901
 75 A1   75 B1   76 A1   76 B1   33 B2   33 A2   77 A1   78 A1                 
127.917 127.955 151.605 151.678 215.651 215.7621901.7661901.842
 77 B1   78 B1   79 A1   79 B1   80 A1   80 B1   81 A1   81 B1                 
 --------------------------------------------------------------

          Ground-State Mulliken Net Atomic Charges

     Atom                 Charge (a.u.)
  ----------------------------------------
      1 Cl                    0.431117
      2 Cl                    0.431117
      3 I                     0.165484
      4 I                     0.165484
      5 C                    -0.596600
      6 C                    -0.596600
  ----------------------------------------
  Sum of atomic charges =     0.000000

 -----------------------------------------------------------------
                    Cartesian Multipole Moments
 -----------------------------------------------------------------
    Charge (ESU x 10^10)
                 0.0000
    Dipole Moment (Debye)
         X       0.0000      Y       0.0000      Z       0.9779
       Tot       0.9779
    Quadrupole Moments (Debye-Ang)
        XX     -90.9643     XY       0.0000     YY     -94.8004
        XZ       0.0000     YZ       0.0000     ZZ     -88.7175
    Octopole Moments (Debye-Ang^2)
       XXX       0.0000    XXY       0.0000    XYY       0.0000
       YYY      -0.0000    XXZ       2.0151    XYZ       0.0000
       YYZ      -9.9454    XZZ       0.0000    YZZ       0.0000
       ZZZ     -22.6782
    Hexadecapole Moments (Debye-Ang^3)
      XXXX   -1688.5644   XXXY       0.0000   XXYY    -313.3798
      XYYY       0.0000   YYYY    -125.1205   XXXZ      -0.0000
      XXYZ       0.0000   XYYZ      -0.0000   YYYZ       0.0000
      XXZZ    -427.6137   XYZZ       0.0000   YYZZ    -233.6941
      XZZZ      -0.0000   YZZZ       0.0000   ZZZZ   -1176.6852
 -----------------------------------------------------------------
 Calculating analytic gradient of the SCF energy
 Gradient of SCF Energy
            1           2           3           4           5           6
    1   0.0000532  -0.0000532   0.0000407  -0.0000407  -0.0005665   0.0005665
    2   0.0000000   0.0000000  -0.0000000  -0.0000000  -0.0000000   0.0000000
    3  -0.0001184  -0.0001184   0.0000456   0.0000456   0.0000728   0.0000728
 Max gradient component =       5.665E-04
 RMS gradient           =       1.963E-04
 Gradient time:  CPU 19.16 s  wall 4.90 s
 Geometry Optimization Parameters
   NAtoms,    NIC,     NZ,  NCons,   NDum,   NFix, NCnnct, MaxDiis
        6      37       0       0       0       0       0       0

 Cartesian Hessian Update
 Hessian Updated using BFGS Update


** GEOMETRY OPTIMIZATION IN DELOCALIZED INTERNAL COORDINATES **
   Searching for a Minimum

   Optimization Cycle:  23

                       Coordinates (Angstroms)
     ATOM                X               Y               Z
      1  Cl        1.5839659010    0.0000000000   -2.0465851147
      2  Cl       -1.5839659010    0.0000000000   -2.0465851147
      3  I         1.8699942094    0.0000000000    1.1902993912
      4  I        -1.8699942094    0.0000000000    1.1902993912
      5  C         0.6708849129    0.0000000000   -0.5647669080
      6  C        -0.6708849129    0.0000000000   -0.5647669080
   Point Group: c2v   Number of degrees of freedom:     5


   Energy is -14835.670599533

 Hessian Updated using BFGS Update

  5 Hessian modes will be used to form the next step
  Hessian Eigenvalues:
     0.049830    0.135644    0.199033    0.407764    0.821795

 Minimum Search - Taking Simple RFO Step
 Searching for Lamda that Minimizes Along All modes
 Value Taken    Lamda =   0.00000000
 Step Taken.  Stepsize is  0.001549

                             Maximum     Tolerance    Cnvgd?
         Gradient           0.000417      0.000300      NO
         Displacement       0.001420      0.001200      NO
         Energy change     -0.000002      0.000001      NO


 New Cartesian Coordinates Obtained by Inverse Iteration

 Displacement from previous Coordinates is:  0.000970
 ----------------------------------------------------------------
             Standard Nuclear Orientation (Angstroms)
    I     Atom           X                Y                Z
 ----------------------------------------------------------------
    1      Cl      1.5839326519     0.0000000000    -2.0464023613
    2      Cl     -1.5839326519     0.0000000000    -2.0464023613
    3      I       1.8697833418     0.0000000000     1.1902262752
    4      I      -1.8697833418     0.0000000000     1.1902262752
    5      C       0.6710728349     0.0000000000    -0.5648765455
    6      C      -0.6710728349     0.0000000000    -0.5648765455
 ----------------------------------------------------------------
 Molecular Point Group                 C2v   NOp =  4
 Largest Abelian Subgroup              C2v   NOp =  4
 Nuclear Repulsion Energy =  1324.2859764994 hartrees
 There are       76 alpha and       76 beta electrons
 Applying Cartesian multipole field
    Component          Value
    ---------          -----
     (2,0,0)        1.00000E-11
     (0,2,0)        2.00000E-11
     (0,0,2)       -3.00000E-11
 Nucleus-field energy     =    -0.0000000153 hartrees
 Requested basis set is 6-311++G(d,p)
 There are 86 shells and 228 basis functions
 A cutoff of  1.0D-11 yielded   2665 shell pairs
 There are     20524 function pairs (     23113 Cartesian)
 Smallest overlap matrix eigenvalue = 2.60E-05
 Guess MOs from SCF MO coefficient file

 -----------------------------------------------------------------------
  General SCF calculation program by
  Eric Jon Sundstrom, Paul Horn, Yuezhi Mao, Dmitri Zuev, Alec White,
  David Stuck, Shaama M.S., Shane Yost, Joonho Lee, David Small,
  Daniel Levine, Susi Lehtola, Hugh Burton, Evgeny Epifanovsky
 -----------------------------------------------------------------------
 Exchange:     0.2000 Hartree-Fock + 0.0800 Slater + 0.7200 B88
 Correlation:  0.1900 VWN1RPA + 0.8100 LYP
 Using SG-1 standard quadrature grid
 using 4 threads for integral computing
 -------------------------------------------------------
 OpenMP Integral computing Module                
 Release: version 2.0, May 2017, Q-Chem Inc. Pleasanton 
 -------------------------------------------------------
 -------------------------------------------------------
 OpenMP BLAS3 based DFT computing Module                
 Release: version 1.0, May 2013, Q-Chem Inc. Pittsburgh 
 -------------------------------------------------------
 A restricted SCF calculation will be
 performed using DIIS
 SCF converges when DIIS error is below 1.0e-08
 ---------------------------------------
  Cycle       Energy         DIIS error
 ---------------------------------------
    1  -14835.6705996810      5.22e-06  
    2  -14835.6705998575      8.48e-07  
    3  -14835.6705998577      7.96e-07  
    4  -14835.6705998611      4.37e-07  
    5  -14835.6705998624      8.17e-08  
    6  -14835.6705998625      2.76e-08  
    7  -14835.6705998624      2.67e-09  Convergence criterion met
 ---------------------------------------
 SCF time:   CPU 35.16s  wall 10.00s 
 SCF   energy in the final basis set =   -14835.6705998624
 Total energy in the final basis set =   -14835.6705998624

 --------------------------------------------------------------
             Orbital Energies (a.u.) and Symmetries
 --------------------------------------------------------------

 Alpha MOs, Restricted
 -- Occupied --                  
*******-1165.89 -176.33 -176.33 -165.73 -165.73 -165.73 -165.73
  1 B1    1 A1    2 B1    2 A1    3 B1    3 A1    1 A2    1 B2                 
-165.73 -165.73 -101.59 -101.59  -35.82  -35.82  -31.32  -31.32
  4 B1    4 A1    5 B1    5 A1    6 B1    6 A1    7 B1    7 A1                 
-31.310 -31.310 -31.310 -31.310 -22.967 -22.967 -22.965 -22.965
  2 A2    2 B2    8 B1    8 A1    9 B1    9 A1    3 A2    3 B2                 
-22.965 -22.965 -22.961 -22.961 -22.961 -22.961 -10.303 -10.302
 10 B1   10 A1   11 B1   11 A1    4 A2    4 B2   12 A1   12 B1                 
 -9.502  -9.502  -7.267  -7.267  -7.256  -7.256  -7.256  -7.256
 13 B1   13 A1   14 A1   14 B1    5 B2    5 A2   15 A1   15 B1                 
 -6.372  -6.372  -4.786  -4.786  -4.770  -4.770  -4.769  -4.769
 16 B1   16 A1   17 B1   17 A1    6 A2    6 B2   18 A1   18 B1                 
 -2.051  -2.051  -2.046  -2.046  -2.046  -2.046  -2.032  -2.032
 19 B1   19 A1    7 A2    7 B2   20 A1   20 B1   21 B1   21 A1                 
 -2.032  -2.032  -0.933  -0.883  -0.781  -0.691  -0.668  -0.542
  8 A2    8 B2   22 A1   22 B1   23 A1   23 B1   24 A1   24 B1                 
 -0.502  -0.465  -0.433  -0.396  -0.370  -0.353  -0.337  -0.319
 25 A1   26 A1    9 B2   25 B1    9 A2   27 A1   26 B1   10 B2                 
 -0.308  -0.293  -0.269  -0.259
 28 A1   10 A2   27 B1   11 B2                                                 
 -- Virtual --                   
 -0.090  -0.073  -0.052  -0.030   0.011   0.032   0.051   0.060
 29 A1   28 B1   11 A2   30 A1   31 A1   29 B1   32 A1   12 B2                 
  0.062   0.083   0.088   0.094   0.099   0.106   0.122   0.123
 30 B1   33 A1   12 A2   34 A1   13 B2   31 B1   32 B1   35 A1                 
  0.139   0.140   0.161   0.163   0.186   0.211   0.218   0.224
 33 B1   13 A2   34 B1   36 A1   35 B1   37 A1   14 B2   38 A1                 
  0.235   0.249   0.270   0.312   0.341   0.373   0.379   0.382
 36 B1   14 A2   37 B1   39 A1   38 B1   15 B2   16 B2   40 A1                 
  0.400   0.409   0.417   0.432   0.441   0.443   0.445   0.455
 15 A2   39 B1   41 A1   17 B2   16 A2   42 A1   40 B1   43 A1                 
  0.473   0.487   0.514   0.520   0.536   0.592   0.600   0.604
 17 A2   41 B1   44 A1   42 B1   18 B2   18 A2   43 B1   45 A1                 
  0.659   0.686   0.722   0.732   0.760   0.806   0.833   0.835
 44 B1   46 A1   45 B1   47 A1   19 B2   46 B1   19 A2   20 B2                 
  0.852   0.887   0.914   0.914   0.926   1.001   1.042   1.081
 48 A1   47 B1   49 A1   20 A2   48 B1   49 B1   50 A1   51 A1                 
  1.141   1.145   1.229   1.292   1.318   1.322   1.325   1.360
 50 B1   21 B2   51 B1   22 B2   52 A1   23 B2   21 A2   53 A1                 
  1.403   1.505   1.520   1.570   1.668   1.693   1.861   1.885
 52 B1   54 A1   53 B1   22 A2   55 A1   56 A1   54 B1   23 A2                 
  2.132   2.139   2.218   2.260   2.299   2.307   2.442   2.533
 55 B1   56 B1   24 B2   24 A2   57 B1   57 A1   58 A1   58 B1                 
  2.613   2.774   2.820   3.030   3.141   3.422   3.939   3.946
 25 B2   59 A1   25 A2   59 B1   60 A1   60 B1   26 B2   61 A1                 
  3.954   3.981   4.003   4.021   4.059   4.118   4.201   4.266
 26 A2   27 B2   61 B1   27 A2   62 A1   62 B1   63 A1   63 B1                 
  4.354   4.449   5.978   6.009   6.009   6.032   6.071   6.136
 64 A1   64 B1   28 B2   65 A1   28 A2   66 A1   65 B1   66 B1                 
  9.669   9.771  23.186  24.019  25.758  25.822  25.906  25.948
 67 A1   67 B1   68 A1   68 B1   29 B2   29 A2   69 B1   69 A1                 
 26.309  26.446  27.802  27.888  28.321  28.345  28.349  28.355
 70 A1   70 B1   71 A1   71 B1   30 B2   30 A2   72 A1   73 A1                 
 28.389  28.405  28.515  28.519  28.521  28.532  28.542  28.549
 72 B1   73 B1   31 B2   74 A1   31 A2   32 B2   74 B1   32 A2                 
 28.572  28.601  28.654  28.709 127.866 127.884 127.891 127.901
 75 A1   75 B1   76 A1   76 B1   33 B2   33 A2   77 A1   78 A1                 
127.917 127.955 151.605 151.678 215.651 215.7621901.7661901.842
 77 B1   78 B1   79 A1   79 B1   80 A1   80 B1   81 A1   81 B1                 

 Beta MOs, Restricted
 -- Occupied --                  
*******-1165.89 -176.33 -176.33 -165.73 -165.73 -165.73 -165.73
  1 B1    1 A1    2 B1    2 A1    3 B1    3 A1    1 A2    1 B2                 
-165.73 -165.73 -101.59 -101.59  -35.82  -35.82  -31.32  -31.32
  4 B1    4 A1    5 B1    5 A1    6 B1    6 A1    7 B1    7 A1                 
-31.310 -31.310 -31.310 -31.310 -22.967 -22.967 -22.965 -22.965
  2 A2    2 B2    8 B1    8 A1    9 B1    9 A1    3 A2    3 B2                 
-22.965 -22.965 -22.961 -22.961 -22.961 -22.961 -10.303 -10.302
 10 B1   10 A1   11 B1   11 A1    4 A2    4 B2   12 A1   12 B1                 
 -9.502  -9.502  -7.267  -7.267  -7.256  -7.256  -7.256  -7.256
 13 B1   13 A1   14 A1   14 B1    5 B2    5 A2   15 A1   15 B1                 
 -6.372  -6.372  -4.786  -4.786  -4.770  -4.770  -4.769  -4.769
 16 B1   16 A1   17 B1   17 A1    6 A2    6 B2   18 A1   18 B1                 
 -2.051  -2.051  -2.046  -2.046  -2.046  -2.046  -2.032  -2.032
 19 B1   19 A1    7 A2    7 B2   20 A1   20 B1   21 B1   21 A1                 
 -2.032  -2.032  -0.933  -0.883  -0.781  -0.691  -0.668  -0.542
  8 A2    8 B2   22 A1   22 B1   23 A1   23 B1   24 A1   24 B1                 
 -0.502  -0.465  -0.433  -0.396  -0.370  -0.353  -0.337  -0.319
 25 A1   26 A1    9 B2   25 B1    9 A2   27 A1   26 B1   10 B2                 
 -0.308  -0.293  -0.269  -0.259
 28 A1   10 A2   27 B1   11 B2                                                 
 -- Virtual --                   
 -0.090  -0.073  -0.052  -0.030   0.011   0.032   0.051   0.060
 29 A1   28 B1   11 A2   30 A1   31 A1   29 B1   32 A1   12 B2                 
  0.062   0.083   0.088   0.094   0.099   0.106   0.122   0.123
 30 B1   33 A1   12 A2   34 A1   13 B2   31 B1   32 B1   35 A1                 
  0.139   0.140   0.161   0.163   0.186   0.211   0.218   0.224
 33 B1   13 A2   34 B1   36 A1   35 B1   37 A1   14 B2   38 A1                 
  0.235   0.249   0.270   0.312   0.341   0.373   0.379   0.382
 36 B1   14 A2   37 B1   39 A1   38 B1   15 B2   16 B2   40 A1                 
  0.400   0.409   0.417   0.432   0.441   0.443   0.445   0.455
 15 A2   39 B1   41 A1   17 B2   16 A2   42 A1   40 B1   43 A1                 
  0.473   0.487   0.514   0.520   0.536   0.592   0.600   0.604
 17 A2   41 B1   44 A1   42 B1   18 B2   18 A2   43 B1   45 A1                 
  0.659   0.686   0.722   0.732   0.760   0.806   0.833   0.835
 44 B1   46 A1   45 B1   47 A1   19 B2   46 B1   19 A2   20 B2                 
  0.852   0.887   0.914   0.914   0.926   1.001   1.042   1.081
 48 A1   47 B1   49 A1   20 A2   48 B1   49 B1   50 A1   51 A1                 
  1.141   1.145   1.229   1.292   1.318   1.322   1.325   1.360
 50 B1   21 B2   51 B1   22 B2   52 A1   23 B2   21 A2   53 A1                 
  1.403   1.505   1.520   1.570   1.668   1.693   1.861   1.885
 52 B1   54 A1   53 B1   22 A2   55 A1   56 A1   54 B1   23 A2                 
  2.132   2.139   2.218   2.260   2.299   2.307   2.442   2.533
 55 B1   56 B1   24 B2   24 A2   57 B1   57 A1   58 A1   58 B1                 
  2.613   2.774   2.820   3.030   3.141   3.422   3.939   3.946
 25 B2   59 A1   25 A2   59 B1   60 A1   60 B1   26 B2   61 A1                 
  3.954   3.981   4.003   4.021   4.059   4.118   4.201   4.266
 26 A2   27 B2   61 B1   27 A2   62 A1   62 B1   63 A1   63 B1                 
  4.354   4.449   5.978   6.009   6.009   6.032   6.071   6.136
 64 A1   64 B1   28 B2   65 A1   28 A2   66 A1   65 B1   66 B1                 
  9.669   9.771  23.186  24.019  25.758  25.822  25.906  25.948
 67 A1   67 B1   68 A1   68 B1   29 B2   29 A2   69 B1   69 A1                 
 26.309  26.446  27.802  27.888  28.321  28.345  28.349  28.355
 70 A1   70 B1   71 A1   71 B1   30 B2   30 A2   72 A1   73 A1                 
 28.389  28.405  28.515  28.519  28.521  28.532  28.542  28.549
 72 B1   73 B1   31 B2   74 A1   31 A2   32 B2   74 B1   32 A2                 
 28.572  28.601  28.654  28.709 127.866 127.884 127.891 127.901
 75 A1   75 B1   76 A1   76 B1   33 B2   33 A2   77 A1   78 A1                 
127.917 127.955 151.605 151.678 215.651 215.7621901.7661901.842
 77 B1   78 B1   79 A1   79 B1   80 A1   80 B1   81 A1   81 B1                 
 --------------------------------------------------------------

          Ground-State Mulliken Net Atomic Charges

     Atom                 Charge (a.u.)
  ----------------------------------------
      1 Cl                    0.431324
      2 Cl                    0.431324
      3 I                     0.165463
      4 I                     0.165463
      5 C                    -0.596787
      6 C                    -0.596787
  ----------------------------------------
  Sum of atomic charges =     0.000000

 -----------------------------------------------------------------
                    Cartesian Multipole Moments
 -----------------------------------------------------------------
    Charge (ESU x 10^10)
                 0.0000
    Dipole Moment (Debye)
         X       0.0000      Y       0.0000      Z       0.9758
       Tot       0.9758
    Quadrupole Moments (Debye-Ang)
        XX     -90.9664     XY       0.0000     YY     -94.7997
        XZ      -0.0000     YZ      -0.0000     ZZ     -88.7145
    Octopole Moments (Debye-Ang^2)
       XXX       0.0000    XXY      -0.0000    XYY       0.0000
       YYY       0.0000    XXZ       2.0003    XYZ       0.0000
       YYZ      -9.9471    XZZ       0.0000    YZZ       0.0000
       ZZZ     -22.6842
    Hexadecapole Moments (Debye-Ang^3)
      XXXX   -1688.3487   XXXY       0.0000   XXYY    -313.3327
      XYYY       0.0000   YYYY    -125.1191   XXXZ      -0.0000
      XXYZ      -0.0000   XYYZ       0.0000   YYYZ      -0.0000
      XXZZ    -427.5596   XYZZ      -0.0000   YYZZ    -233.6613
      XZZZ      -0.0000   YZZZ      -0.0000   ZZZZ   -1176.5047
 -----------------------------------------------------------------
 Calculating analytic gradient of the SCF energy
 Gradient of SCF Energy
            1           2           3           4           5           6
    1  -0.0000157   0.0000157   0.0000044  -0.0000044  -0.0001299   0.0001299
    2  -0.0000000   0.0000000   0.0000000  -0.0000000  -0.0000000  -0.0000000
    3   0.0000002   0.0000002   0.0000092   0.0000092  -0.0000094  -0.0000094
 Max gradient component =       1.299E-04
 RMS gradient           =       4.385E-05
 Gradient time:  CPU 18.98 s  wall 4.86 s
 Geometry Optimization Parameters
   NAtoms,    NIC,     NZ,  NCons,   NDum,   NFix, NCnnct, MaxDiis
        6      37       0       0       0       0       0       0

 Cartesian Hessian Update
 Hessian Updated using BFGS Update


** GEOMETRY OPTIMIZATION IN DELOCALIZED INTERNAL COORDINATES **
   Searching for a Minimum

   Optimization Cycle:  24

                       Coordinates (Angstroms)
     ATOM                X               Y               Z
      1  Cl        1.5839326519    0.0000000000   -2.0464023613
      2  Cl       -1.5839326519    0.0000000000   -2.0464023613
      3  I         1.8697833418    0.0000000000    1.1902262752
      4  I        -1.8697833418    0.0000000000    1.1902262752
      5  C         0.6710728349    0.0000000000   -0.5648765455
      6  C        -0.6710728349    0.0000000000   -0.5648765455
   Point Group: c2v   Number of degrees of freedom:     5


   Energy is -14835.670599862

 Hessian Updated using BFGS Update

  5 Hessian modes will be used to form the next step
  Hessian Eigenvalues:
     0.049254    0.134474    0.210046    0.409332    0.662541

 Minimum Search - Taking Simple RFO Step
 Searching for Lamda that Minimizes Along All modes
 Value Taken    Lamda =   0.00000000
 Step Taken.  Stepsize is  0.000313

                             Maximum     Tolerance    Cnvgd?
         Gradient           0.000115      0.000300     YES
         Displacement       0.000242      0.001200     YES
         Energy change     -0.000000      0.000001     YES


                       Distance Matrix (Angstroms)
             Cl(  1)   Cl(  2)   I (  3)   I (  4)   C (  5)
   Cl(  2)  3.167865
   I (  3)  3.249227  4.733278
   I (  4)  4.733278  3.249227  3.739567
   C (  5)  1.740182  2.698142  2.125392  3.088096
   C (  6)  2.698142  1.740182  3.088096  2.125392  1.342146

 Final energy is   -14835.670599862369     


 ******************************
 **  OPTIMIZATION CONVERGED  **
 ******************************

                       Coordinates (Angstroms)
     ATOM                X               Y               Z
      1  Cl        1.5839326519    0.0000000000   -2.0464023613
      2  Cl       -1.5839326519    0.0000000000   -2.0464023613
      3  I         1.8697833418    0.0000000000    1.1902262752
      4  I        -1.8697833418    0.0000000000    1.1902262752
      5  C         0.6710728349    0.0000000000   -0.5648765455
      6  C        -0.6710728349    0.0000000000   -0.5648765455

Z-matrix Print:
$molecule
0 1
I 
C  1 2.125392
C  2 1.342146 1 124.332526
Cl 3 1.740182 2 121.639795 1 -180.000000 0
Cl 2 1.740182 1 114.027679 3 -180.000000 0
I  3 2.125392 2 124.332526 1 -0.000000 0
$end


 --------------------------------------------------------------
             Orbital Energies (a.u.) and Symmetries
 --------------------------------------------------------------

 Alpha MOs, Restricted
 -- Occupied --                  
*******-1165.89 -176.33 -176.33 -165.73 -165.73 -165.73 -165.73
  1 B1    1 A1    2 B1    2 A1    3 B1    3 A1    1 A2    1 B2                 
-165.73 -165.73 -101.59 -101.59  -35.82  -35.82  -31.32  -31.32
  4 B1    4 A1    5 B1    5 A1    6 B1    6 A1    7 B1    7 A1                 
-31.310 -31.310 -31.310 -31.310 -22.967 -22.967 -22.965 -22.965
  2 A2    2 B2    8 B1    8 A1    9 B1    9 A1    3 A2    3 B2                 
-22.965 -22.965 -22.961 -22.961 -22.961 -22.961 -10.303 -10.302
 10 B1   10 A1   11 B1   11 A1    4 A2    4 B2   12 A1   12 B1                 
 -9.502  -9.502  -7.267  -7.267  -7.256  -7.256  -7.256  -7.256
 13 B1   13 A1   14 A1   14 B1    5 B2    5 A2   15 A1   15 B1                 
 -6.372  -6.372  -4.786  -4.786  -4.770  -4.770  -4.769  -4.769
 16 B1   16 A1   17 B1   17 A1    6 A2    6 B2   18 A1   18 B1                 
 -2.051  -2.051  -2.046  -2.046  -2.046  -2.046  -2.032  -2.032
 19 B1   19 A1    7 A2    7 B2   20 A1   20 B1   21 B1   21 A1                 
 -2.032  -2.032  -0.933  -0.883  -0.781  -0.691  -0.668  -0.542
  8 A2    8 B2   22 A1   22 B1   23 A1   23 B1   24 A1   24 B1                 
 -0.502  -0.465  -0.433  -0.396  -0.370  -0.353  -0.337  -0.319
 25 A1   26 A1    9 B2   25 B1    9 A2   27 A1   26 B1   10 B2                 
 -0.308  -0.293  -0.269  -0.259
 28 A1   10 A2   27 B1   11 B2                                                 
 -- Virtual --                   
 -0.090  -0.073  -0.052  -0.030   0.011   0.032   0.051   0.060
 29 A1   28 B1   11 A2   30 A1   31 A1   29 B1   32 A1   12 B2                 
  0.062   0.083   0.088   0.094   0.099   0.106   0.122   0.123
 30 B1   33 A1   12 A2   34 A1   13 B2   31 B1   32 B1   35 A1                 
  0.139   0.140   0.161   0.163   0.186   0.211   0.218   0.224
 33 B1   13 A2   34 B1   36 A1   35 B1   37 A1   14 B2   38 A1                 
  0.235   0.249   0.270   0.312   0.341   0.373   0.379   0.382
 36 B1   14 A2   37 B1   39 A1   38 B1   15 B2   16 B2   40 A1                 
  0.400   0.409   0.417   0.432   0.441   0.443   0.445   0.455
 15 A2   39 B1   41 A1   17 B2   16 A2   42 A1   40 B1   43 A1                 
  0.473   0.487   0.514   0.520   0.536   0.592   0.600   0.604
 17 A2   41 B1   44 A1   42 B1   18 B2   18 A2   43 B1   45 A1                 
  0.659   0.686   0.722   0.732   0.760   0.806   0.833   0.835
 44 B1   46 A1   45 B1   47 A1   19 B2   46 B1   19 A2   20 B2                 
  0.852   0.887   0.914   0.914   0.926   1.001   1.042   1.081
 48 A1   47 B1   49 A1   20 A2   48 B1   49 B1   50 A1   51 A1                 
  1.141   1.145   1.229   1.292   1.318   1.322   1.325   1.360
 50 B1   21 B2   51 B1   22 B2   52 A1   23 B2   21 A2   53 A1                 
  1.403   1.505   1.520   1.570   1.668   1.693   1.861   1.885
 52 B1   54 A1   53 B1   22 A2   55 A1   56 A1   54 B1   23 A2                 
  2.132   2.139   2.218   2.260   2.299   2.307   2.442   2.533
 55 B1   56 B1   24 B2   24 A2   57 B1   57 A1   58 A1   58 B1                 
  2.613   2.774   2.820   3.030   3.141   3.422   3.939   3.946
 25 B2   59 A1   25 A2   59 B1   60 A1   60 B1   26 B2   61 A1                 
  3.954   3.981   4.003   4.021   4.059   4.118   4.201   4.266
 26 A2   27 B2   61 B1   27 A2   62 A1   62 B1   63 A1   63 B1                 
  4.354   4.449   5.978   6.009   6.009   6.032   6.071   6.136
 64 A1   64 B1   28 B2   65 A1   28 A2   66 A1   65 B1   66 B1                 
  9.669   9.771  23.186  24.019  25.758  25.822  25.906  25.948
 67 A1   67 B1   68 A1   68 B1   29 B2   29 A2   69 B1   69 A1                 
 26.309  26.446  27.802  27.888  28.321  28.345  28.349  28.355
 70 A1   70 B1   71 A1   71 B1   30 B2   30 A2   72 A1   73 A1                 
 28.389  28.405  28.515  28.519  28.521  28.532  28.542  28.549
 72 B1   73 B1   31 B2   74 A1   31 A2   32 B2   74 B1   32 A2                 
 28.572  28.601  28.654  28.709 127.866 127.884 127.891 127.901
 75 A1   75 B1   76 A1   76 B1   33 B2   33 A2   77 A1   78 A1                 
127.917 127.955 151.605 151.678 215.651 215.7621901.7661901.842
 77 B1   78 B1   79 A1   79 B1   80 A1   80 B1   81 A1   81 B1                 

 Beta MOs, Restricted
 -- Occupied --                  
*******-1165.89 -176.33 -176.33 -165.73 -165.73 -165.73 -165.73
  1 B1    1 A1    2 B1    2 A1    3 B1    3 A1    1 A2    1 B2                 
-165.73 -165.73 -101.59 -101.59  -35.82  -35.82  -31.32  -31.32
  4 B1    4 A1    5 B1    5 A1    6 B1    6 A1    7 B1    7 A1                 
-31.310 -31.310 -31.310 -31.310 -22.967 -22.967 -22.965 -22.965
  2 A2    2 B2    8 B1    8 A1    9 B1    9 A1    3 A2    3 B2                 
-22.965 -22.965 -22.961 -22.961 -22.961 -22.961 -10.303 -10.302
 10 B1   10 A1   11 B1   11 A1    4 A2    4 B2   12 A1   12 B1                 
 -9.502  -9.502  -7.267  -7.267  -7.256  -7.256  -7.256  -7.256
 13 B1   13 A1   14 A1   14 B1    5 B2    5 A2   15 A1   15 B1                 
 -6.372  -6.372  -4.786  -4.786  -4.770  -4.770  -4.769  -4.769
 16 B1   16 A1   17 B1   17 A1    6 A2    6 B2   18 A1   18 B1                 
 -2.051  -2.051  -2.046  -2.046  -2.046  -2.046  -2.032  -2.032
 19 B1   19 A1    7 A2    7 B2   20 A1   20 B1   21 B1   21 A1                 
 -2.032  -2.032  -0.933  -0.883  -0.781  -0.691  -0.668  -0.542
  8 A2    8 B2   22 A1   22 B1   23 A1   23 B1   24 A1   24 B1                 
 -0.502  -0.465  -0.433  -0.396  -0.370  -0.353  -0.337  -0.319
 25 A1   26 A1    9 B2   25 B1    9 A2   27 A1   26 B1   10 B2                 
 -0.308  -0.293  -0.269  -0.259
 28 A1   10 A2   27 B1   11 B2                                                 
 -- Virtual --                   
 -0.090  -0.073  -0.052  -0.030   0.011   0.032   0.051   0.060
 29 A1   28 B1   11 A2   30 A1   31 A1   29 B1   32 A1   12 B2                 
  0.062   0.083   0.088   0.094   0.099   0.106   0.122   0.123
 30 B1   33 A1   12 A2   34 A1   13 B2   31 B1   32 B1   35 A1                 
  0.139   0.140   0.161   0.163   0.186   0.211   0.218   0.224
 33 B1   13 A2   34 B1   36 A1   35 B1   37 A1   14 B2   38 A1                 
  0.235   0.249   0.270   0.312   0.341   0.373   0.379   0.382
 36 B1   14 A2   37 B1   39 A1   38 B1   15 B2   16 B2   40 A1                 
  0.400   0.409   0.417   0.432   0.441   0.443   0.445   0.455
 15 A2   39 B1   41 A1   17 B2   16 A2   42 A1   40 B1   43 A1                 
  0.473   0.487   0.514   0.520   0.536   0.592   0.600   0.604
 17 A2   41 B1   44 A1   42 B1   18 B2   18 A2   43 B1   45 A1                 
  0.659   0.686   0.722   0.732   0.760   0.806   0.833   0.835
 44 B1   46 A1   45 B1   47 A1   19 B2   46 B1   19 A2   20 B2                 
  0.852   0.887   0.914   0.914   0.926   1.001   1.042   1.081
 48 A1   47 B1   49 A1   20 A2   48 B1   49 B1   50 A1   51 A1                 
  1.141   1.145   1.229   1.292   1.318   1.322   1.325   1.360
 50 B1   21 B2   51 B1   22 B2   52 A1   23 B2   21 A2   53 A1                 
  1.403   1.505   1.520   1.570   1.668   1.693   1.861   1.885
 52 B1   54 A1   53 B1   22 A2   55 A1   56 A1   54 B1   23 A2                 
  2.132   2.139   2.218   2.260   2.299   2.307   2.442   2.533
 55 B1   56 B1   24 B2   24 A2   57 B1   57 A1   58 A1   58 B1                 
  2.613   2.774   2.820   3.030   3.141   3.422   3.939   3.946
 25 B2   59 A1   25 A2   59 B1   60 A1   60 B1   26 B2   61 A1                 
  3.954   3.981   4.003   4.021   4.059   4.118   4.201   4.266
 26 A2   27 B2   61 B1   27 A2   62 A1   62 B1   63 A1   63 B1                 
  4.354   4.449   5.978   6.009   6.009   6.032   6.071   6.136
 64 A1   64 B1   28 B2   65 A1   28 A2   66 A1   65 B1   66 B1                 
  9.669   9.771  23.186  24.019  25.758  25.822  25.906  25.948
 67 A1   67 B1   68 A1   68 B1   29 B2   29 A2   69 B1   69 A1                 
 26.309  26.446  27.802  27.888  28.321  28.345  28.349  28.355
 70 A1   70 B1   71 A1   71 B1   30 B2   30 A2   72 A1   73 A1                 
 28.389  28.405  28.515  28.519  28.521  28.532  28.542  28.549
 72 B1   73 B1   31 B2   74 A1   31 A2   32 B2   74 B1   32 A2                 
 28.572  28.601  28.654  28.709 127.866 127.884 127.891 127.901
 75 A1   75 B1   76 A1   76 B1   33 B2   33 A2   77 A1   78 A1                 
127.917 127.955 151.605 151.678 215.651 215.7621901.7661901.842
 77 B1   78 B1   79 A1   79 B1   80 A1   80 B1   81 A1   81 B1                 
 --------------------------------------------------------------

          Ground-State Mulliken Net Atomic Charges

     Atom                 Charge (a.u.)
  ----------------------------------------
      1 Cl                    0.431324
      2 Cl                    0.431324
      3 I                     0.165463
      4 I                     0.165463
      5 C                    -0.596787
      6 C                    -0.596787
  ----------------------------------------
  Sum of atomic charges =     0.000000

 -----------------------------------------------------------------
                    Cartesian Multipole Moments
 -----------------------------------------------------------------
    Charge (ESU x 10^10)
                 0.0000
    Dipole Moment (Debye)
         X       0.0000      Y       0.0000      Z       0.9758
       Tot       0.9758
    Quadrupole Moments (Debye-Ang)
        XX     -90.9664     XY       0.0000     YY     -94.7997
        XZ      -0.0000     YZ      -0.0000     ZZ     -88.7145
    Octopole Moments (Debye-Ang^2)
       XXX       0.0000    XXY      -0.0000    XYY       0.0000
       YYY       0.0000    XXZ       2.0003    XYZ       0.0000
       YYZ      -9.9471    XZZ       0.0000    YZZ       0.0000
       ZZZ     -22.6842
    Hexadecapole Moments (Debye-Ang^3)
      XXXX   -1688.3487   XXXY       0.0000   XXYY    -313.3327
      XYYY       0.0000   YYYY    -125.1191   XXXZ      -0.0000
      XXYZ      -0.0000   XYYZ       0.0000   YYYZ      -0.0000
      XXZZ    -427.5596   XYZZ      -0.0000   YYZZ    -233.6613
      XZZZ      -0.0000   YZZZ      -0.0000   ZZZZ   -1176.5047
 -----------------------------------------------------------------
Archival summary:
1\1\TWL01\OPT\ProcedureUnspecified\BasisUnspecified\2l22\taweetha\MonAug2718:59:272018MonAug2718:59:272018\0\\#,OPT,ProcedureUnspecified,BasisUnspecified,\\0,1\I\C,1,2.12539\C,2,1.34215,1,124.333\Cl,3,1.74018,2,121.64,1,-180,0\Cl,2,1.74018,1,114.028,3,-180,0\I,3,2.12539,2,124.333,1,-0,0\\\@

 Total job time:  449.99s(wall), 1690.81s(cpu) 
 Mon Aug 27 18:59:27 2018

        *************************************************************
        *                                                           *
        *  Thank you very much for using Q-Chem.  Have a nice day.  *
        *                                                           *
        *************************************************************


 
User input: 2 of 2 
 
Q-Chem Developer Version!
                  Welcome to Q-Chem
     A Quantum Leap Into The Future Of Chemistry


 Q-Chem 5.1, Q-Chem, Inc., Pleasanton, CA (2018)

 Yihan Shao,  Zhengting Gan,  E. Epifanovsky,  A. T. B. Gilbert,  M. Wormit,  
 J. Kussmann,  A. W. Lange,  A. Behn,  Jia Deng,  Xintian Feng,  D. Ghosh,  
 M. Goldey,  P. R. Horn,  L. D. Jacobson,  I. Kaliman,  T. Kus,  A. Landau,  
 Jie Liu,  E. I. Proynov,  R. M. Richard,  R. P. Steele,  E. J. Sundstrom,  
 H. L. Woodcock III,  P. M. Zimmerman,  D. Zuev,  B. Albrecht,  E. Alguire,  
 S. A. Baeppler,  D. Barton,  Z. Benda,  Y. A. Bernard,  E. J. Berquist,  
 K. B. Bravaya,  H. Burton,  D. Casanova,  Chun-Min Chang,  Yunqing Chen,  
 A. Chien,  K. D. Closser,  M. P. Coons,  S. Coriani,  S. Dasgupta,  
 A. L. Dempwolff,  M. Diedenhofen,  Hainam Do,  R. G. Edgar,  Po-Tung Fang,  
 S. Faraji,  S. Fatehi,  Qingguo Feng,  K. D. Fenk,  J. Fosso-Tande,  
 Qinghui Ge,  A. Ghysels,  G. Gidofalvi,  J. Gomes,  J. Gonthier,  A. Gunina,  
 D. Hait,  M. W. D. Hanson-Heine,  P. H. P. Harbach,  A. W. Hauser,  
 J. E. Herr,  E. G. Hohenstein,  Z. C. Holden,  Kerwin Hui,  B. C. Huynh,  
 T.-C. Jagau,  Hyunjun Ji,  B. Kaduk,  K. Khistyaev,  Jaehoon Kim,  
 P. Klunzinger,  K. Koh,  D. Kosenkov,  L. Koulias,  T. Kowalczyk,  
 C. M. Krauter,  A. Kunitsa,  Ka Un Lao,  A. Laurent,  K. V. Lawler,  
 Joonho Lee,  D. Lefrancois,  S. Lehtola,  D. S. Levine,  Yi-Pei Li,  
 You-Sheng Lin,  Fenglai Liu,  E. Livshits,  A. Luenser,  P. Manohar,  
 E. Mansoor,  S. F. Manzer,  Shan-Ping Mao,  Yuezhi Mao,  N. Mardirossian,  
 A. V. Marenich,  T. Markovich,  L. A. Martinez-Martinez,  S. A. Maurer,  
 N. J. Mayhall,  S. C. McKenzie,  J.-M. Mewes,  A. F. Morrison,  
 J. W. Mullinax,  K. Nanda,  T. S. Nguyen-Beck,  R. Olivares-Amaya,
[truncated: 33,223 more chars]
