# Supplementary material for: Geometric and energetic data from ab initio calculations of haloethene, haloimine, halomethylenephosphine, haloiminophosphine, halodiazene, halodiphosphene and halocyclopropane
Source: Data Brief. 2019 Nov 2;27:104738. doi: 10.1016/j.dib.2019.104738 (PMC6861602; doi:10.1016/j.dib.2019.104738)
Supplement: Multimedia component 2 [file mmc2.zip › CC/B3LYP/ClICCIBr.out]

Q-Chem Developer Version!
                  Welcome to Q-Chem
     A Quantum Leap Into The Future Of Chemistry


 Q-Chem 5.1, Q-Chem, Inc., Pleasanton, CA (2018)

 Yihan Shao,  Zhengting Gan,  E. Epifanovsky,  A. T. B. Gilbert,  M. Wormit,  
 J. Kussmann,  A. W. Lange,  A. Behn,  Jia Deng,  Xintian Feng,  D. Ghosh,  
 M. Goldey,  P. R. Horn,  L. D. Jacobson,  I. Kaliman,  T. Kus,  A. Landau,  
 Jie Liu,  E. I. Proynov,  R. M. Richard,  R. P. Steele,  E. J. Sundstrom,  
 H. L. Woodcock III,  P. M. Zimmerman,  D. Zuev,  B. Albrecht,  E. Alguire,  
 S. A. Baeppler,  D. Barton,  Z. Benda,  Y. A. Bernard,  E. J. Berquist,  
 K. B. Bravaya,  H. Burton,  D. Casanova,  Chun-Min Chang,  Yunqing Chen,  
 A. Chien,  K. D. Closser,  M. P. Coons,  S. Coriani,  S. Dasgupta,  
 A. L. Dempwolff,  M. Diedenhofen,  Hainam Do,  R. G. Edgar,  Po-Tung Fang,  
 S. Faraji,  S. Fatehi,  Qingguo Feng,  K. D. Fenk,  J. Fosso-Tande,  
 Qinghui Ge,  A. Ghysels,  G. Gidofalvi,  J. Gomes,  J. Gonthier,  A. Gunina,  
 D. Hait,  M. W. D. Hanson-Heine,  P. H. P. Harbach,  A. W. Hauser,  
 J. E. Herr,  E. G. Hohenstein,  Z. C. Holden,  Kerwin Hui,  B. C. Huynh,  
 T.-C. Jagau,  Hyunjun Ji,  B. Kaduk,  K. Khistyaev,  Jaehoon Kim,  
 P. Klunzinger,  K. Koh,  D. Kosenkov,  L. Koulias,  T. Kowalczyk,  
 C. M. Krauter,  A. Kunitsa,  Ka Un Lao,  A. Laurent,  K. V. Lawler,  
 Joonho Lee,  D. Lefrancois,  S. Lehtola,  D. S. Levine,  Yi-Pei Li,  
 You-Sheng Lin,  Fenglai Liu,  E. Livshits,  A. Luenser,  P. Manohar,  
 E. Mansoor,  S. F. Manzer,  Shan-Ping Mao,  Yuezhi Mao,  N. Mardirossian,  
 A. V. Marenich,  T. Markovich,  L. A. Martinez-Martinez,  S. A. Maurer,  
 N. J. Mayhall,  S. C. McKenzie,  J.-M. Mewes,  A. F. Morrison,  
 J. W. Mullinax,  K. Nanda,  T. S. Nguyen-Beck,  R. Olivares-Amaya,  
 J. A. Parkhill,  T. M. Perrine,  F. Plasser,  P. Pokhilko,  S. Prager,  
 A. Prociuk,  E. Ramos,  D. R. Rehn,  F. Rob,  M. Schneider,  N. Sergueev,  
 S. M. Sharada,  S. Sharma,  D. W. Small,  T. Stauch,  T. Stein,  
 Yu-Chuan Su,  A. J. W. Thom,  A. Tkatchenko,  T. Tsuchimochi,  N. M. Tubman,  
 L. Vogt,  M. L. Vidal,  O. Vydrov,  M. A. Watson,  J. Wenzel,  
 M. de Wergifosse,  T. A. Wesolowski,  A. White,  J. Witte,  A. Yamada,  
 Jun Yang,  K. Yao,  S. Yeganeh,  S. R. Yost,  Zhi-Qiang You,  A. Zech,  
 Igor Ying Zhang,  Xing Zhang,  Yan Zhao,  Ying Zhu,  B. R. Brooks,  
 G. K. L. Chan,  C. J. Cramer,  M. S. Gordon,  W. J. Hehre,  A. Klamt,  
 M. W. Schmidt,  C. D. Sherrill,  D. G. Truhlar,  A. Aspuru-Guzik,  R. Baer,  
 A. T. Bell,  N. A. Besley,  Jeng-Da Chai,  A. E. DePrince, III,  
 R. A. DiStasio Jr.,  A. Dreuw,  B. D. Dunietz,  T. R. Furlani,  
 Chao-Ping Hsu,  Yousung Jung,  Jing Kong,  D. S. Lambrecht,  WanZhen Liang,  
 C. Ochsenfeld,  V. A. Rassolov,  L. V. Slipchenko,  J. E. Subotnik,  
 T. Van Voorhis,  J. M. Herbert,  A. I. Krylov,  P. M. W. Gill,  M. Head-Gordon

 Contributors to earlier versions of Q-Chem not listed above: 
 R. D. Adamson,  B. Austin,  J. Baker,  G. J. O. Beran,  K. Brandhorst,  
 S. T. Brown,  E. F. C. Byrd,  A. K. Chakraborty,  C.-L. Cheng,  
 Siu Hung Chien,  D. M. Chipman,  D. L. Crittenden,  H. Dachsel,  
 R. J. Doerksen,  A. D. Dutoi,  L. Fusti-Molnar,  W. A. Goddard III,  
 A. Golubeva-Zadorozhnaya,  S. R. Gwaltney,  G. Hawkins,  A. Heyden,  
 S. Hirata,  G. Kedziora,  F. J. Keil,  C. Kelley,  Jihan Kim,  R. A. King,  
 R. Z. Khaliullin,  P. P. Korambath,  W. Kurlancheek,  A. M. Lee,  M. S. Lee,  
 S. V. Levchenko,  Ching Yeh Lin,  D. Liotard,  R. C. Lochan,  I. Lotan,  
 P. E. Maslen,  N. Nair,  D. P. O'Neill,  D. Neuhauser,  E. Neuscamman,  
 C. M. Oana,  R. Olson,  B. Peters,  R. Peverati,  P. A. Pieniazek,  
 Y. M. Rhee,  J. Ritchie,  M. A. Rohrdanz,  E. Rosta,  N. J. Russ,  
 H. F. Schaefer III,  N. E. Schultz,  N. Shenvi,  A. C. Simmonett,  A. Sodt,  
 D. Stuck,  K. S. Thanthiriwatte,  V. Vanovschi,  Tao Wang,  A. Warshel,  
 C. F. Williams,  Q. Wu,  X. Xu,  W. Zhang

 Please cite Q-Chem as follows:
 Y. Shao et al., Mol. Phys. 113, 184-215 (2015)
 DOI: 10.1080/00268976.2014.952696

 Q-Chem 5.1.1 for Intel X86 EM64T Linux

 Parts of Q-Chem use Armadillo 8.300.2 (Tropical Shenanigans).
 http://arma.sourceforge.net/

 Q-Chem begins on Mon Aug 27 20:29:34 2018  

Host: 
0

     Scratch files written to /scratch/taweetham/qchem6551//
Input Ideriv = 2
Curr. Ideriv = -1
Max.  Ideriv = 2

Checking the input file for inconsistencies... 	...done.

--------------------------------------------------------------
User input:
--------------------------------------------------------------
inp/ClIIBr.inp
$molecule
0	1
Cl	-2.0	1.0	0.0
I	2.0	1.0	0.0
I	-2.0	-1.0	0.0
Br	2.0	-1.0	0.0
C	-1.0	0.0	0.0
C	1.0	0.0	0.0
$end
$rem
   JOB_TYPE		OPTIMIZATION
   BASIS		6-311++G**
   EXCHANGE		B3LYP
$end

--------------------------------------------------------------
 ----------------------------------------------------------------
             Standard Nuclear Orientation (Angstroms)
    I     Atom           X                Y                Z
 ----------------------------------------------------------------
    1      Cl      1.9204278412     1.5578304784     0.0000000000
    2      I      -1.9850047007     0.6931937565     0.0000000000
    3      I       2.3527462022    -0.3948857925    -0.0000000000
    4      Br     -1.5526863397    -1.2595225145    -0.0000000000
    5      C       1.1602288862     0.3653131625    -0.0000000000
    6      C      -0.7924873847    -0.0670051985     0.0000000000
 ----------------------------------------------------------------
 Molecular Point Group                 Cs    NOp =  2
 Largest Abelian Subgroup              Cs    NOp =  2
 Nuclear Repulsion Energy =  2019.4877129630 hartrees
 There are       85 alpha and       85 beta electrons
 Requested basis set is 6-311++G(d,p)
 There are 92 shells and 246 basis functions

 Total QAlloc Memory Limit   2000 MB
 Mega-Array Size       188 MB
 MEM_STATIC part       192 MB
 A cutoff of  1.0D-11 yielded   3092 shell pairs
 There are     23938 function pairs (     27134 Cartesian)

 -------------------------------------------------------
 OpenMP Integral Computing Module                       
 Release: version 1.0, May 2013, Q-Chem Inc. Pittsburgh 
 -------------------------------------------------------
 Integral Job Info:
 Integral job number is                      11
 Integral operator is                         1
 short-range coefficients                     0
 long-range coefficients              100000000
 Omega coefficients                           0
 if combine SR and LR in K                    0
 Integral screening is                        0
 Integral computing path is                   2
 max size of driver memory is            800000
 size of driver memory is                593474
 size of scratch memory is             29634545
 max col of scratch BK array               1296
 max len of scratch array in speh3          155
 max len of scratch index in speh4           18
 max int batch size is                      520
 min int batch size is                       52
 fixed nKL is                                45
 max L of basis functions is                  2
 order of int derivative is                   0
 number of shells is                         92
 number of basis is                         262
 number of cartesian basis is               262
 number of contracted shell pairs          3092
 number of primitive shell pairs           6583
 maxK2 (contraction) of shell pair           36
 max number of K2 of shell pair               1
 max number of CS2 of shell pair            454
 max number of PS2 of shell pair            454
 mem total for path MDJ                  556316
 -------------------------------------------------------
 Smallest overlap matrix eigenvalue = 8.31E-05

 Scale SEOQF with 1.000000e-01/1.000000e-01/1.000000e-01

 Standard Electronic Orientation quadrupole field applied
 Nucleus-field energy     =     0.0000000330 hartrees
 Guess from superposition of atomic densities
 Warning:  Energy on first SCF cycle will be non-variational
 SAD guess density has 170.000000 electrons

 -----------------------------------------------------------------------
  General SCF calculation program by
  Eric Jon Sundstrom, Paul Horn, Yuezhi Mao, Dmitri Zuev, Alec White,
  David Stuck, Shaama M.S., Shane Yost, Joonho Lee, David Small,
  Daniel Levine, Susi Lehtola, Hugh Burton, Evgeny Epifanovsky
 -----------------------------------------------------------------------
 Exchange:     0.2000 Hartree-Fock + 0.0800 Slater + 0.7200 B88
 Correlation:  0.1900 VWN1RPA + 0.8100 LYP
 Using SG-1 standard quadrature grid
 using 4 threads for integral computing
 -------------------------------------------------------
 OpenMP Integral computing Module                
 Release: version 2.0, May 2017, Q-Chem Inc. Pleasanton 
 -------------------------------------------------------
 -------------------------------------------------------
 OpenMP BLAS3 based DFT computing Module                
 Release: version 1.0, May 2013, Q-Chem Inc. Pittsburgh 
 -------------------------------------------------------
 A restricted SCF calculation will be
 performed using DIIS
 SCF converges when DIIS error is below 1.0e-08
 ---------------------------------------
  Cycle       Energy         DIIS error
 ---------------------------------------
    1  -16954.9170395862      1.01e-01  
    2  -16946.6411278304      1.18e-02  
    3  -16939.8893790110      2.64e-02  
    4  -16947.5761632710      4.33e-03  
    5  -16947.6484250954      2.53e-03  
    6  -16947.6742915347      1.25e-03  
    7  -16947.6081186354      2.74e-03  
    8  -16947.6872070546      3.15e-04  
    9  -16947.6877540455      1.50e-04  
   10  -16947.6879407315      4.63e-05  
   11  -16947.6879613292      1.45e-05  
   12  -16947.6879629125      5.01e-06  
   13  -16947.6879632243      2.10e-06  
   14  -16947.6879632892      9.08e-07  
   15  -16947.6879633060      3.98e-07  
   16  -16947.6879633092      1.70e-07  
   17  -16947.6879633093      1.27e-07  
   18  -16947.6879633100      3.22e-08  
   19  -16947.6879633097      7.99e-09  Convergence criterion met
 ---------------------------------------
 SCF time:   CPU 149.37s  wall 39.00s 
 SCF   energy in the final basis set =   -16947.6879633097
 Total energy in the final basis set =   -16947.6879633097

 --------------------------------------------------------------
             Orbital Energies (a.u.) and Symmetries
 --------------------------------------------------------------

 Alpha MOs, Restricted
 -- Occupied --                  
*******-1165.88 -482.89 -176.33 -176.32 -165.73 -165.73 -165.73
  1 A'    2 A'    3 A'    4 A'    5 A'    1 A"    6 A'    7 A'                 
-165.72 -165.72 -165.72 -101.61  -62.55  -56.37  -56.37  -56.37
  2 A"    8 A'    9 A'   10 A'   11 A'   12 A'   13 A'    3 A"                 
-35.833 -35.826 -31.323 -31.322 -31.320 -31.317 -31.315 -31.313
 14 A'   15 A'   16 A'    4 A"   17 A'   18 A'    5 A"   19 A'                 
-22.973 -22.973 -22.972 -22.972 -22.971 -22.967 -22.966 -22.965
 20 A'    6 A"   21 A'    7 A"   22 A'   23 A'    8 A"   24 A'                 
-22.965 -22.964 -10.280 -10.263  -9.542  -8.776  -7.305  -7.295
  9 A"   25 A'   26 A'   27 A'   28 A'   29 A'   30 A'   31 A'                 
 -7.293  -6.609  -6.597  -6.592  -6.403  -6.398  -4.822  -4.819
 10 A"   32 A'   33 A'   11 A"   34 A'   35 A'   36 A'   37 A'                 
 -4.800  -4.799  -4.794  -4.794  -2.724  -2.720  -2.714  -2.704
 12 A"   38 A'   39 A'   13 A"   40 A'   41 A'   14 A"   42 A'                 
 -2.704  -2.113  -2.109  -2.088  -2.086  -2.084  -2.080  -2.065
 15 A"   43 A'   44 A'   45 A'   46 A'   16 A"   17 A"   47 A'                 
 -2.065  -2.059  -2.059  -1.162  -1.156  -0.790  -0.763  -0.640
 18 A"   48 A'   19 A"   49 A'   50 A'   51 A'   52 A'   53 A'                 
 -0.606  -0.567  -0.554  -0.551  -0.495  -0.444  -0.427  -0.353
 54 A'   20 A"   55 A'   21 A"   56 A'   57 A'   58 A'   59 A'                 
 -0.314  -0.285  -0.191  -0.183  -0.151
 22 A"   23 A"   24 A"   60 A'   61 A'                                         
 -- Virtual --                   
 -0.127  -0.097  -0.014   0.007   0.016   0.023   0.032   0.041
 25 A"   62 A'   63 A'   64 A'   65 A'   26 A"   66 A'   67 A'                 
  0.048   0.061   0.068   0.084   0.089   0.095   0.106   0.115
 68 A'   27 A"   69 A'   70 A'   71 A'   28 A"   72 A'   29 A"                 
  0.126   0.139   0.150   0.161   0.164   0.193   0.241   0.248
 73 A'   74 A'   75 A'   76 A'   77 A'   78 A'   30 A"   79 A'                 
  0.265   0.282   0.288   0.299   0.325   0.329   0.342   0.357
 80 A'   31 A"   32 A"   81 A'   82 A'   33 A"   83 A'   84 A'                 
  0.361   0.375   0.392   0.411   0.440   0.445   0.467   0.469
 34 A"   85 A'   35 A"   86 A'   87 A'   36 A"   88 A'   37 A"                 
  0.493   0.503   0.514   0.516   0.538   0.546   0.581   0.606
 38 A"   89 A'   90 A'   39 A"   91 A'   92 A'   93 A'   94 A'                 
  0.622   0.648   0.675   0.711   0.719   0.763   0.778   0.816
 95 A'   40 A"   96 A'   41 A"   97 A'   98 A'   99 A'   42 A"                 
  0.839   0.868   0.919   0.940   1.020   1.052   1.123   1.134
100 A'   43 A"  101 A'  102 A'  103 A'  104 A'  105 A'  106 A'                 
  1.177   1.247   1.267   1.320   1.329   1.382   1.387   1.391
107 A'  108 A'   44 A"  109 A'   45 A"  110 A'   46 A"  111 A'                 
  1.436   1.453   1.498   1.525   1.617   1.702   1.709   1.794
 47 A"  112 A'  113 A'   48 A"   49 A"  114 A'  115 A'  116 A'                 
  1.893   1.915   2.006   2.069   2.133   2.185   2.280   2.399
117 A'   50 A"  118 A'  119 A'  120 A'   51 A"  121 A'  122 A'                 
  2.620   2.648   2.827   3.020   3.086   3.309   3.925   3.945
 52 A"   53 A"  123 A'  124 A'  125 A'  126 A'   54 A"   55 A"                 
  3.960   4.013   4.013   4.016   4.039   4.048   4.080   4.102
 56 A"   57 A"  127 A'  128 A'  129 A'   58 A"  130 A'   59 A"                 
  4.194   4.297   4.500   4.564   4.655   4.665   4.714   5.982
131 A'  132 A'  133 A'  134 A'  135 A'  136 A'  137 A'   60 A"                 
  6.040   6.062   6.112   6.199   6.231   6.840   7.471   7.594
 61 A"  138 A'  139 A'  140 A'  141 A'  142 A'   62 A"  143 A'                 
  7.744   9.883  23.633  23.709  25.750  26.020  26.602  27.991
144 A'  145 A'  146 A'  147 A'   63 A"  148 A'  149 A'  150 A'                 
 28.112  28.329  28.367  28.397  28.407  28.447  28.451  28.516
151 A'   64 A"   65 A"  152 A'  153 A'  154 A'  155 A'   66 A"                 
 28.528  28.553  28.555  28.562  28.585  28.687  28.744  28.932
 67 A"  156 A'   68 A"  157 A'   69 A"  158 A'  159 A'  160 A'                 
 28.948  48.066 127.882 127.915 127.943 127.966 128.027 128.036
161 A'  162 A'   70 A"   71 A"  163 A'  164 A'  165 A'  166 A'                 
151.792 151.890 215.932 289.696 289.820 290.0101020.9381901.972
167 A'  168 A'  169 A'   72 A"  170 A'  171 A'  172 A'  173 A'                 
*******
174 A'                                                                         

 Beta MOs, Restricted
 -- Occupied --                  
*******-1165.88 -482.89 -176.33 -176.32 -165.73 -165.73 -165.73
  1 A'    2 A'    3 A'    4 A'    5 A'    1 A"    6 A'    7 A'                 
-165.72 -165.72 -165.72 -101.61  -62.55  -56.37  -56.37  -56.37
  2 A"    8 A'    9 A'   10 A'   11 A'   12 A'   13 A'    3 A"                 
-35.833 -35.826 -31.323 -31.322 -31.320 -31.317 -31.315 -31.313
 14 A'   15 A'   16 A'    4 A"   17 A'   18 A'    5 A"   19 A'                 
-22.973 -22.973 -22.972 -22.972 -22.971 -22.967 -22.966 -22.965
 20 A'    6 A"   21 A'    7 A"   22 A'   23 A'    8 A"   24 A'                 
-22.965 -22.964 -10.280 -10.263  -9.542  -8.776  -7.305  -7.295
  9 A"   25 A'   26 A'   27 A'   28 A'   29 A'   30 A'   31 A'                 
 -7.293  -6.609  -6.597  -6.592  -6.403  -6.398  -4.822  -4.819
 10 A"   32 A'   33 A'   11 A"   34 A'   35 A'   36 A'   37 A'                 
 -4.800  -4.799  -4.794  -4.794  -2.724  -2.720  -2.714  -2.704
 12 A"   38 A'   39 A'   13 A"   40 A'   41 A'   14 A"   42 A'                 
 -2.704  -2.113  -2.109  -2.088  -2.086  -2.084  -2.080  -2.065
 15 A"   43 A'   44 A'   45 A'   46 A'   16 A"   17 A"   47 A'                 
 -2.065  -2.059  -2.059  -1.162  -1.156  -0.790  -0.763  -0.640
 18 A"   48 A'   19 A"   49 A'   50 A'   51 A'   52 A'   53 A'                 
 -0.606  -0.567  -0.554  -0.551  -0.495  -0.444  -0.427  -0.353
 54 A'   20 A"   55 A'   21 A"   56 A'   57 A'   58 A'   59 A'                 
 -0.314  -0.285  -0.191  -0.183  -0.151
 22 A"   23 A"   24 A"   60 A'   61 A'                                         
 -- Virtual --                   
 -0.127  -0.097  -0.014   0.007   0.016   0.023   0.032   0.041
 25 A"   62 A'   63 A'   64 A'   65 A'   26 A"   66 A'   67 A'                 
  0.048   0.061   0.068   0.084   0.089   0.095   0.106   0.115
 68 A'   27 A"   69 A'   70 A'   71 A'   28 A"   72 A'   29 A"                 
  0.126   0.139   0.150   0.161   0.164   0.193   0.241   0.248
 73 A'   74 A'   75 A'   76 A'   77 A'   78 A'   30 A"   79 A'                 
  0.265   0.282   0.288   0.299   0.325   0.329   0.342   0.357
 80 A'   31 A"   32 A"   81 A'   82 A'   33 A"   83 A'   84 A'                 
  0.361   0.375   0.392   0.411   0.440   0.445   0.467   0.469
 34 A"   85 A'   35 A"   86 A'   87 A'   36 A"   88 A'   37 A"                 
  0.493   0.503   0.514   0.516   0.538   0.546   0.581   0.606
 38 A"   89 A'   90 A'   39 A"   91 A'   92 A'   93 A'   94 A'                 
  0.622   0.648   0.675   0.711   0.719   0.763   0.778   0.816
 95 A'   40 A"   96 A'   41 A"   97 A'   98 A'   99 A'   42 A"                 
  0.839   0.868   0.919   0.940   1.020   1.052   1.123   1.134
100 A'   43 A"  101 A'  102 A'  103 A'  104 A'  105 A'  106 A'                 
  1.177   1.247   1.267   1.320   1.329   1.382   1.387   1.391
107 A'  108 A'   44 A"  109 A'   45 A"  110 A'   46 A"  111 A'                 
  1.436   1.453   1.498   1.525   1.617   1.702   1.709   1.794
 47 A"  112 A'  113 A'   48 A"   49 A"  114 A'  115 A'  116 A'                 
  1.893   1.915   2.006   2.069   2.133   2.185   2.280   2.399
117 A'   50 A"  118 A'  119 A'  120 A'   51 A"  121 A'  122 A'                 
  2.620   2.648   2.827   3.020   3.086   3.309   3.925   3.945
 52 A"   53 A"  123 A'  124 A'  125 A'  126 A'   54 A"   55 A"                 
  3.960   4.013   4.013   4.016   4.039   4.048   4.080   4.102
 56 A"   57 A"  127 A'  128 A'  129 A'   58 A"  130 A'   59 A"                 
  4.194   4.297   4.500   4.564   4.655   4.665   4.714   5.982
131 A'  132 A'  133 A'  134 A'  135 A'  136 A'  137 A'   60 A"                 
  6.040   6.062   6.112   6.199   6.231   6.840   7.471   7.594
 61 A"  138 A'  139 A'  140 A'  141 A'  142 A'   62 A"  143 A'                 
  7.744   9.883  23.633  23.709  25.750  26.020  26.602  27.991
144 A'  145 A'  146 A'  147 A'   63 A"  148 A'  149 A'  150 A'                 
 28.112  28.329  28.367  28.397  28.407  28.447  28.451  28.516
151 A'   64 A"   65 A"  152 A'  153 A'  154 A'  155 A'   66 A"                 
 28.528  28.553  28.555  28.562  28.585  28.687  28.744  28.932
 67 A"  156 A'   68 A"  157 A'   69 A"  158 A'  159 A'  160 A'                 
 28.948  48.066 127.882 127.915 127.943 127.966 128.027 128.036
161 A'  162 A'   70 A"   71 A"  163 A'  164 A'  165 A'  166 A'                 
151.792 151.890 215.932 289.696 289.820 290.0101020.9381901.972
167 A'  168 A'  169 A'   72 A"  170 A'  171 A'  172 A'  173 A'                 
*******
174 A'                                                                         
 --------------------------------------------------------------

          Ground-State Mulliken Net Atomic Charges

     Atom                 Charge (a.u.)
  ----------------------------------------
      1 Cl                    0.523249
      2 I                     0.264846
      3 I                     0.331180
      4 Br                    0.001980
      5 C                    -0.784092
      6 C                    -0.337163
  ----------------------------------------
  Sum of atomic charges =    -0.000000

 -----------------------------------------------------------------
                    Cartesian Multipole Moments
 -----------------------------------------------------------------
    Charge (ESU x 10^10)
                -0.0000
    Dipole Moment (Debye)
         X       0.5066      Y      -0.1360      Z       0.0000
       Tot       0.5245
    Quadrupole Moments (Debye-Ang)
        XX     -93.1544     XY       8.7020     YY    -104.5972
        XZ      -0.0000     YZ       0.0000     ZZ     -96.2076
    Octopole Moments (Debye-Ang^2)
       XXX     -19.4574    XXY      -5.5632    XYY      -6.4182
       YYY     -21.9097    XXZ       0.0000    XYZ      -0.0000
       YYZ       0.0000    XZZ      -6.6497    YZZ      -6.0949
       ZZZ       0.0000
    Hexadecapole Moments (Debye-Ang^3)
      XXXX   -2256.7671   XXXY      15.0965   XXYY    -474.2273
      XYYY      15.0179   YYYY    -657.2848   XXXZ      -0.0000
      XXYZ      -0.0000   XYYZ      -0.0000   YYYZ       0.0000
      XXZZ    -409.6533   XYZZ      -4.3333   YYZZ    -130.0455
      XZZZ      -0.0000   YZZZ       0.0000   ZZZZ    -124.0439
 -----------------------------------------------------------------
 Calculating analytic gradient of the SCF energy
 Gradient of SCF Energy
            1           2           3           4           5           6
    1   0.0033272   1.0493937  -1.0243655   0.1002302   1.1181173  -1.2467029
    2  -0.6981852  -1.2153500   1.0874802   1.0315011  -0.3526303   0.1471843
    3  -0.0000000   0.0000000   0.0000000   0.0000000   0.0000000  -0.0000000
 Max gradient component =       1.247E+00
 RMS gradient           =       7.197E-01
 Gradient time:  CPU 30.26 s  wall 7.69 s
 Geometry Optimization Parameters
   NAtoms,    NIC,     NZ,  NCons,   NDum,   NFix, NCnnct, MaxDiis
        6      37       0       0       0       0       0       0


** GEOMETRY OPTIMIZATION IN DELOCALIZED INTERNAL COORDINATES **
   Searching for a Minimum

   Optimization Cycle:   1

                       Coordinates (Angstroms)
     ATOM                X               Y               Z
      1  Cl        1.9204278412    1.5578304784    0.0000000000
      2  I        -1.9850047007    0.6931937565    0.0000000000
      3  I         2.3527462022   -0.3948857925    0.0000000000
      4  Br       -1.5526863397   -1.2595225145    0.0000000000
      5  C         1.1602288862    0.3653131625    0.0000000000
      6  C        -0.7924873847   -0.0670051985    0.0000000000
   Point Group: cs    Number of degrees of freedom:     9


   Energy is -16947.687963310


 Attempting to Generate Delocalized Internal Coordinates

 ** Taking Steepest Descent Step **
 Calculated Step too Large.  Step scaled by  0.169545
 Step Taken.  Stepsize is  0.300000

                             Maximum     Tolerance    Cnvgd?
         Gradient           1.160901      0.000300      NO
         Displacement       0.196825      0.001200      NO
         Energy change     *********      0.000001      NO


 New Cartesian Coordinates Obtained by Inverse Iteration

 Displacement from previous Coordinates is:  0.232896
 ----------------------------------------------------------------
             Standard Nuclear Orientation (Angstroms)
    I     Atom           X                Y                Z
 ----------------------------------------------------------------
    1      Cl      1.9308925755     1.5738605745     0.0000000000
    2      I      -2.0608612988     0.7240624458     0.0000000000
    3      I       2.4323589386    -0.4204205772     0.0000000000
    4      Br     -1.5711941255    -1.2861154679     0.0000000000
    5      C       1.1573877872     0.3691151869     0.0000000000
    6      C      -0.7853593725    -0.0655782702     0.0000000000
 ----------------------------------------------------------------
 Molecular Point Group                 Cs    NOp =  2
 Largest Abelian Subgroup              Cs    NOp =  2
 Nuclear Repulsion Energy =  1957.0112109099 hartrees
 There are       85 alpha and       85 beta electrons
 Applying Cartesian multipole field
    Component          Value
    ---------          -----
     (2,0,0)        1.00000E-11
     (0,2,0)        2.00000E-11
     (0,0,2)       -3.00000E-11
 Nucleus-field energy     =     0.0000000349 hartrees
 Requested basis set is 6-311++G(d,p)
 There are 92 shells and 246 basis functions
 A cutoff of  1.0D-11 yielded   3072 shell pairs
 There are     23781 function pairs (     26948 Cartesian)
 Smallest overlap matrix eigenvalue = 8.18E-05
 Guess MOs from SCF MO coefficient file

 -----------------------------------------------------------------------
  General SCF calculation program by
  Eric Jon Sundstrom, Paul Horn, Yuezhi Mao, Dmitri Zuev, Alec White,
  David Stuck, Shaama M.S., Shane Yost, Joonho Lee, David Small,
  Daniel Levine, Susi Lehtola, Hugh Burton, Evgeny Epifanovsky
 -----------------------------------------------------------------------
 Exchange:     0.2000 Hartree-Fock + 0.0800 Slater + 0.7200 B88
 Correlation:  0.1900 VWN1RPA + 0.8100 LYP
 Using SG-1 standard quadrature grid
 using 4 threads for integral computing
 -------------------------------------------------------
 OpenMP Integral computing Module                
 Release: version 2.0, May 2017, Q-Chem Inc. Pleasanton 
 -------------------------------------------------------
 -------------------------------------------------------
 OpenMP BLAS3 based DFT computing Module                
 Release: version 1.0, May 2013, Q-Chem Inc. Pittsburgh 
 -------------------------------------------------------
 A restricted SCF calculation will be
 performed using DIIS
 SCF converges when DIIS error is below 1.0e-08
 ---------------------------------------
  Cycle       Energy         DIIS error
 ---------------------------------------
    1  -16948.1271399439      1.78e-03  
    2  -16948.1213372982      1.79e-03  
    3  -16948.1348946507      9.74e-04  
    4  -16948.1241364281      1.35e-03  
    5  -16948.1425214998      1.77e-04  
    6  -16948.1427771894      3.01e-05  
    7  -16948.1427835903      1.76e-05  
    8  -16948.1427859318      3.46e-06  
    9  -16948.1427862357      2.88e-06  
   10  -16948.1427863640      1.10e-06  
   11  -16948.1427863958      3.12e-07  
   12  -16948.1427863970      6.35e-08  
   13  -16948.1427863969      2.90e-08  
   14  -16948.1427863971      9.56e-09  Convergence criterion met
 ---------------------------------------
 SCF time:   CPU 105.42s  wall 28.00s 
 SCF   energy in the final basis set =   -16948.1427863971
 Total energy in the final basis set =   -16948.1427863971

 --------------------------------------------------------------
             Orbital Energies (a.u.) and Symmetries
 --------------------------------------------------------------

 Alpha MOs, Restricted
 -- Occupied --                  
*******-1165.88 -482.88 -176.32 -176.32 -165.73 -165.73 -165.72
  1 A'    2 A'    3 A'    4 A'    5 A'    1 A"    6 A'    7 A'                 
-165.72 -165.72 -165.72 -101.61  -62.54  -56.36  -56.36  -56.36
  2 A"    8 A'    9 A'   10 A'   11 A'   12 A'   13 A'    3 A"                 
-35.826 -35.822 -31.317 -31.316 -31.314 -31.312 -31.311 -31.309
 14 A'   15 A'   16 A'    4 A"   17 A'   18 A'    5 A"   19 A'                 
-22.967 -22.967 -22.966 -22.965 -22.965 -22.963 -22.962 -22.962
 20 A'    6 A"   21 A'    7 A"   22 A'   23 A'    8 A"   24 A'                 
-22.961 -22.960 -10.277 -10.261  -9.538  -8.766  -7.301  -7.291
  9 A"   25 A'   26 A'   27 A'   28 A'   29 A'   30 A'   31 A'                 
 -7.290  -6.598  -6.586  -6.583  -6.391  -6.388  -4.808  -4.805
 10 A"   32 A'   33 A'   11 A"   34 A'   35 A'   36 A'   37 A'                 
 -4.789  -4.788  -4.785  -4.785  -2.713  -2.708  -2.704  -2.695
 12 A"   38 A'   39 A'   13 A"   40 A'   41 A'   14 A"   42 A'                 
 -2.695  -2.091  -2.089  -2.073  -2.072  -2.071  -2.067  -2.054
 15 A"   43 A'   44 A'   45 A'   46 A'   16 A"   17 A"   47 A'                 
 -2.054  -2.050  -2.050  -1.135  -1.122  -0.780  -0.754  -0.633
 18 A"   48 A'   19 A"   49 A'   50 A'   51 A'   52 A'   53 A'                 
 -0.599  -0.543  -0.540  -0.526  -0.479  -0.447  -0.430  -0.355
 54 A'   20 A"   55 A'   21 A"   56 A'   57 A'   58 A'   59 A'                 
 -0.308  -0.282  -0.194  -0.190  -0.161
 22 A"   23 A"   24 A"   60 A'   61 A'                                         
 -- Virtual --                   
 -0.124  -0.092  -0.014   0.006   0.017   0.027   0.030   0.041
 25 A"   62 A'   63 A'   64 A'   65 A'   26 A"   66 A'   67 A'                 
  0.048   0.062   0.066   0.079   0.089   0.097   0.108   0.118
 68 A'   27 A"   69 A'   70 A'   71 A'   28 A"   72 A'   29 A"                 
  0.125   0.137   0.148   0.161   0.163   0.191   0.236   0.238
 73 A'   74 A'   75 A'   76 A'   77 A'   78 A'   79 A'   30 A"                 
  0.261   0.276   0.297   0.306   0.325   0.338   0.343   0.359
 80 A'   31 A"   32 A"   81 A'   82 A'   33 A"   83 A'   84 A'                 
  0.364   0.374   0.397   0.414   0.426   0.440   0.461   0.463
 34 A"   85 A'   35 A"   86 A'   87 A'   36 A"   88 A'   37 A"                 
  0.498   0.499   0.511   0.526   0.528   0.538   0.573   0.595
 38 A"   89 A'   90 A'   91 A'   39 A"   92 A'   93 A'   94 A'                 
  0.608   0.644   0.676   0.698   0.721   0.767   0.770   0.811
 95 A'   40 A"   96 A'   41 A"   97 A'   98 A'   99 A'   42 A"                 
  0.837   0.860   0.890   0.924   1.009   1.054   1.101   1.118
100 A'   43 A"  101 A'  102 A'  103 A'  104 A'  105 A'  106 A'                 
  1.155   1.238   1.281   1.326   1.336   1.374   1.381   1.391
107 A'  108 A'   44 A"  109 A'   45 A"   46 A"  110 A'  111 A'                 
  1.424   1.453   1.484   1.527   1.625   1.680   1.699   1.799
 47 A"  112 A'  113 A'   48 A"   49 A"  114 A'  115 A'  116 A'                 
  1.916   1.925   2.008   2.068   2.125   2.190   2.275   2.403
117 A'   50 A"  118 A'  119 A'  120 A'   51 A"  121 A'  122 A'                 
  2.626   2.659   2.808   2.950   3.028   3.312   3.917   3.952
 52 A"   53 A"  123 A'  124 A'  125 A'  126 A'   54 A"   55 A"                 
  3.967   4.003   4.021   4.025   4.043   4.068   4.088   4.092
 56 A"   57 A"  127 A'  128 A'  129 A'   58 A"   59 A"  130 A'                 
  4.174   4.262   4.439   4.527   4.554   4.602   4.652   5.982
131 A'  132 A'  133 A'  134 A'  135 A'  136 A'  137 A'   60 A"                 
  6.035   6.072   6.113   6.204   6.220   6.814   7.480   7.592
 61 A"  138 A'  139 A'  140 A'  141 A'  142 A'   62 A"  143 A'                 
  7.723   9.862  23.551  23.604  25.754  26.008  26.528  27.970
144 A'  145 A'  146 A'  147 A'   63 A"  148 A'  149 A'  150 A'                 
 28.073  28.330  28.366  28.395  28.405  28.437  28.446  28.522
151 A'   64 A"   65 A"  152 A'  153 A'  154 A'  155 A'   66 A"                 
 28.532  28.551  28.556  28.563  28.577  28.671  28.709  28.875
 67 A"   68 A"  156 A'  157 A'   69 A"  158 A'  159 A'  160 A'                 
 28.882  48.049 127.881 127.912 127.940 127.961 128.026 128.032
161 A'  162 A'   70 A"   71 A"  163 A'  164 A'  165 A'  166 A'                 
151.767 151.853 215.904 289.703 289.816 289.9841020.9101901.944
167 A'  168 A'  169 A'   72 A"  170 A'  171 A'  172 A'  173 A'                 
*******
174 A'                                                                         

 Beta MOs, Restricted
 -- Occupied --                  
*******-1165.88 -482.88 -176.32 -176.32 -165.73 -165.73 -165.72
  1 A'    2 A'    3 A'    4 A'    5 A'    1 A"    6 A'    7 A'                 
-165.72 -165.72 -165.72 -101.61  -62.54  -56.36  -56.36  -56.36
  2 A"    8 A'    9 A'   10 A'   11 A'   12 A'   13 A'    3 A"                 
-35.826 -35.822 -31.317 -31.316 -31.314 -31.312 -31.311 -31.309
 14 A'   15 A'   16 A'    4 A"   17 A'   18 A'    5 A"   19 A'                 
-22.967 -22.967 -22.966 -22.965 -22.965 -22.963 -22.962 -22.962
 20 A'    6 A"   21 A'    7 A"   22 A'   23 A'    8 A"   24 A'                 
-22.961 -22.960 -10.277 -10.261  -9.538  -8.766  -7.301  -7.291
  9 A"   25 A'   26 A'   27 A'   28 A'   29 A'   30 A'   31 A'                 
 -7.290  -6.598  -6.586  -6.583  -6.391  -6.388  -4.808  -4.805
 10 A"   32 A'   33 A'   11 A"   34 A'   35 A'   36 A'   37 A'                 
 -4.789  -4.788  -4.785  -4.785  -2.713  -2.708  -2.704  -2.695
 12 A"   38 A'   39 A'   13 A"   40 A'   41 A'   14 A"   42 A'                 
 -2.695  -2.091  -2.089  -2.073  -2.072  -2.071  -2.067  -2.054
 15 A"   43 A'   44 A'   45 A'   46 A'   16 A"   17 A"   47 A'                 
 -2.054  -2.050  -2.050  -1.135  -1.122  -0.780  -0.754  -0.633
 18 A"   48 A'   19 A"   49 A'   50 A'   51 A'   52 A'   53 A'                 
 -0.599  -0.543  -0.540  -0.526  -0.479  -0.447  -0.430  -0.355
 54 A'   20 A"   55 A'   21 A"   56 A'   57 A'   58 A'   59 A'                 
 -0.308  -0.282  -0.194  -0.190  -0.161
 22 A"   23 A"   24 A"   60 A'   61 A'                                         
 -- Virtual --                   
 -0.124  -0.092  -0.014   0.006   0.017   0.027   0.030   0.041
 25 A"   62 A'   63 A'   64 A'   65 A'   26 A"   66 A'   67 A'                 
  0.048   0.062   0.066   0.079   0.089   0.097   0.108   0.118
 68 A'   27 A"   69 A'   70 A'   71 A'   28 A"   72 A'   29 A"                 
  0.125   0.137   0.148   0.161   0.163   0.191   0.236   0.238
 73 A'   74 A'   75 A'   76 A'   77 A'   78 A'   79 A'   30 A"                 
  0.261   0.276   0.297   0.306   0.325   0.338   0.343   0.359
 80 A'   31 A"   32 A"   81 A'   82 A'   33 A"   83 A'   84 A'                 
  0.364   0.374   0.397   0.414   0.426   0.440   0.461   0.463
 34 A"   85 A'   35 A"   86 A'   87 A'   36 A"   88 A'   37 A"                 
  0.498   0.499   0.511   0.526   0.528   0.538   0.573   0.595
 38 A"   89 A'   90 A'   91 A'   39 A"   92 A'   93 A'   94 A'                 
  0.608   0.644   0.676   0.698   0.721   0.767   0.770   0.811
 95 A'   40 A"   96 A'   41 A"   97 A'   98 A'   99 A'   42 A"                 
  0.837   0.860   0.890   0.924   1.009   1.054   1.101   1.118
100 A'   43 A"  101 A'  102 A'  103 A'  104 A'  105 A'  106 A'                 
  1.155   1.238   1.281   1.326   1.336   1.374   1.381   1.391
107 A'  108 A'   44 A"  109 A'   45 A"   46 A"  110 A'  111 A'                 
  1.424   1.453   1.484   1.527   1.625   1.680   1.699   1.799
 47 A"  112 A'  113 A'   48 A"   49 A"  114 A'  115 A'  116 A'                 
  1.916   1.925   2.008   2.068   2.125   2.190   2.275   2.403
117 A'   50 A"  118 A'  119 A'  120 A'   51 A"  121 A'  122 A'                 
  2.626   2.659   2.808   2.950   3.028   3.312   3.917   3.952
 52 A"   53 A"  123 A'  124 A'  125 A'  126 A'   54 A"   55 A"                 
  3.967   4.003   4.021   4.025   4.043   4.068   4.088   4.092
 56 A"   57 A"  127 A'  128 A'  129 A'   58 A"   59 A"  130 A'                 
  4.174   4.262   4.439   4.527   4.554   4.602   4.652   5.982
131 A'  132 A'  133 A'  134 A'  135 A'  136 A'  137 A'   60 A"                 
  6.035   6.072   6.113   6.204   6.220   6.814   7.480   7.592
 61 A"  138 A'  139 A'  140 A'  141 A'  142 A'   62 A"  143 A'                 
  7.723   9.862  23.551  23.604  25.754  26.008  26.528  27.970
144 A'  145 A'  146 A'  147 A'   63 A"  148 A'  149 A'  150 A'                 
 28.073  28.330  28.366  28.395  28.405  28.437  28.446  28.522
151 A'   64 A"   65 A"  152 A'  153 A'  154 A'  155 A'   66 A"                 
 28.532  28.551  28.556  28.563  28.577  28.671  28.709  28.875
 67 A"   68 A"  156 A'  157 A'   69 A"  158 A'  159 A'  160 A'                 
 28.882  48.049 127.881 127.912 127.940 127.961 128.026 128.032
161 A'  162 A'   70 A"   71 A"  163 A'  164 A'  165 A'  166 A'                 
151.767 151.853 215.904 289.703 289.816 289.9841020.9101901.944
167 A'  168 A'  169 A'   72 A"  170 A'  171 A'  172 A'  173 A'                 
*******
174 A'                                                                         
 --------------------------------------------------------------

          Ground-State Mulliken Net Atomic Charges

     Atom                 Charge (a.u.)
  ----------------------------------------
      1 Cl                    0.522232
      2 I                     0.211628
      3 I                     0.241440
      4 Br                    0.000341
      5 C                    -0.686002
      6 C                    -0.289640
  ----------------------------------------
  Sum of atomic charges =    -0.000000

 -----------------------------------------------------------------
                    Cartesian Multipole Moments
 -----------------------------------------------------------------
    Charge (ESU x 10^10)
                -0.0000
    Dipole Moment (Debye)
         X       0.3032      Y       0.0167      Z       0.0000
       Tot       0.3036
    Quadrupole Moments (Debye-Ang)
        XX     -92.4354     XY       8.0166     YY    -104.0421
        XZ      -0.0000     YZ      -0.0000     ZZ     -96.7766
    Octopole Moments (Debye-Ang^2)
       XXX     -21.0388    XXY      -5.2377    XYY      -6.5045
       YYY     -20.6064    XXZ       0.0000    XYZ       0.0000
       YYZ       0.0000    XZZ      -7.1810    YZZ      -6.0906
       ZZZ       0.0000
    Hexadecapole Moments (Debye-Ang^3)
      XXXX   -2360.6953   XXXY      20.3477   XXYY    -496.0521
      XYYY      25.5729   YYYY    -673.6609   XXXZ      -0.0000
      XXYZ       0.0000   XYYZ       0.0000   YYYZ      -0.0000
      XXZZ    -430.7073   XYZZ      -0.2459   YYZZ    -132.7645
      XZZZ      -0.0000   YZZZ      -0.0000   ZZZZ    -124.7668
 -----------------------------------------------------------------
 Calculating analytic gradient of the SCF energy
 Gradient of SCF Energy
            1           2           3           4           5           6
    1   0.0088016   0.7322215  -0.7166151   0.0718340   0.8153290  -0.9115710
    2  -0.6101332  -0.9061022   0.8106405   0.8605692  -0.1637929   0.0088186
    3   0.0000000   0.0000000  -0.0000000   0.0000000  -0.0000000  -0.0000000
 Max gradient component =       9.116E-01
 RMS gradient           =       5.359E-01
 Gradient time:  CPU 29.27 s  wall 7.44 s
 Geometry Optimization Parameters
   NAtoms,    NIC,     NZ,  NCons,   NDum,   NFix, NCnnct, MaxDiis
        6      37       0       0       0       0       0       0


** GEOMETRY OPTIMIZATION IN DELOCALIZED INTERNAL COORDINATES **
   Searching for a Minimum

   Optimization Cycle:   2

                       Coordinates (Angstroms)
     ATOM                X               Y               Z
      1  Cl        1.9308925755    1.5738605745    0.0000000000
      2  I        -2.0608612988    0.7240624458    0.0000000000
      3  I         2.4323589386   -0.4204205772    0.0000000000
      4  Br       -1.5711941255   -1.2861154679    0.0000000000
      5  C         1.1573877872    0.3691151869    0.0000000000
      6  C        -0.7853593725   -0.0655782702    0.0000000000
   Point Group: cs    Number of degrees of freedom:     9


   Energy is -16948.142786397

 Hessian Updated using BFGS Update

 ** Taking Steepest Descent Step **
 Calculated Step too Large.  Step scaled by  0.232108
 Step Taken.  Stepsize is  0.300000

                             Maximum     Tolerance    Cnvgd?
         Gradient           0.870814      0.000300      NO
         Displacement       0.202123      0.001200      NO
         Energy change     -0.454823      0.000001      NO


 New Cartesian Coordinates Obtained by Inverse Iteration

 Displacement from previous Coordinates is:  0.217034
 ----------------------------------------------------------------
             Standard Nuclear Orientation (Angstroms)
    I     Atom           X                Y                Z
 ----------------------------------------------------------------
    1      Cl      1.9404497444     1.5949386807     0.0000000000
    2      I      -2.1272026585     0.7567015776     0.0000000000
    3      I       2.5029328542    -0.4472951270     0.0000000000
    4      Br     -1.5894369264    -1.3182201378     0.0000000000
    5      C       1.1526319213     0.3711849722     0.0000000000
    6      C      -0.7761504305    -0.0623860739     0.0000000000
 ----------------------------------------------------------------
 Molecular Point Group                 Cs    NOp =  2
 Largest Abelian Subgroup              Cs    NOp =  2
 Nuclear Repulsion Energy =  1899.4286463889 hartrees
 There are       85 alpha and       85 beta electrons
 Applying Cartesian multipole field
    Component          Value
    ---------          -----
     (2,0,0)        1.00000E-11
     (0,2,0)        2.00000E-11
     (0,0,2)       -3.00000E-11
 Nucleus-field energy     =     0.0000000367 hartrees
 Requested basis set is 6-311++G(d,p)
 There are 92 shells and 246 basis functions
 A cutoff of  1.0D-11 yielded   3057 shell pairs
 There are     23670 function pairs (     26820 Cartesian)
 Smallest overlap matrix eigenvalue = 8.14E-05
 Guess MOs from SCF MO coefficient file

 -----------------------------------------------------------------------
  General SCF calculation program by
  Eric Jon Sundstrom, Paul Horn, Yuezhi Mao, Dmitri Zuev, Alec White,
  David Stuck, Shaama M.S., Shane Yost, Joonho Lee, David Small,
  Daniel Levine, Susi Lehtola, Hugh Burton, Evgeny Epifanovsky
 -----------------------------------------------------------------------
 Exchange:     0.2000 Hartree-Fock + 0.0800 Slater + 0.7200 B88
 Correlation:  0.1900 VWN1RPA + 0.8100 LYP
 Using SG-1 standard quadrature grid
 using 4 threads for integral computing
 -------------------------------------------------------
 OpenMP Integral computing Module                
 Release: version 2.0, May 2017, Q-Chem Inc. Pleasanton 
 -------------------------------------------------------
 -------------------------------------------------------
 OpenMP BLAS3 based DFT computing Module                
 Release: version 1.0, May 2013, Q-Chem Inc. Pittsburgh 
 -------------------------------------------------------
 A restricted SCF calculation will be
 performed using DIIS
 SCF converges when DIIS error is below 1.0e-08
 ---------------------------------------
  Cycle       Energy         DIIS error
 ---------------------------------------
    1  -16948.4659167939      1.45e-03  
    2  -16948.4624963219      1.49e-03  
    3  -16948.4717864655      8.35e-04  
    4  -16948.4649852049      1.13e-03  
    5  -16948.4775668388      1.30e-04  
    6  -16948.4777028747      1.76e-05  
    7  -16948.4777046662      9.23e-06  
    8  -16948.4777051661      1.48e-06  
    9  -16948.4777052027      1.21e-06  
   10  -16948.4777052177      3.93e-07  
   11  -16948.4777052211      1.74e-07  
   12  -16948.4777052217      3.36e-08  
   13  -16948.4777052218      1.01e-08  
   14  -16948.4777052213      2.25e-09  Convergence criterion met
 ---------------------------------------
 SCF time:   CPU 102.73s  wall 27.00s 
 SCF   energy in the final basis set =   -16948.4777052213
 Total energy in the final basis set =   -16948.4777052213

 --------------------------------------------------------------
             Orbital Energies (a.u.) and Symmetries
 --------------------------------------------------------------

 Alpha MOs, Restricted
 -- Occupied --                  
*******-1165.88 -482.88 -176.32 -176.32 -165.72 -165.72 -165.72
  1 A'    2 A'    3 A'    4 A'    5 A'    6 A'    1 A"    7 A'                 
-165.72 -165.72 -165.72 -101.60  -62.54  -56.36  -56.35  -56.35
  8 A'    2 A"    9 A'   10 A'   11 A'   12 A'   13 A'    3 A"                 
-35.822 -35.819 -31.313 -31.311 -31.310 -31.310 -31.308 -31.307
 14 A'   15 A'   16 A'    4 A"   17 A'   18 A'    5 A"   19 A'                 
-22.964 -22.963 -22.962 -22.961 -22.961 -22.961 -22.960 -22.960
 20 A'    6 A"   21 A'    7 A"   22 A'   23 A'    8 A"   24 A'                 
-22.958 -22.958 -10.279 -10.264  -9.533  -8.758  -7.296  -7.287
  9 A"   25 A'   26 A'   27 A'   28 A'   29 A'   30 A'   31 A'                 
 -7.285  -6.589  -6.578  -6.575  -6.384  -6.381  -4.798  -4.796
 10 A"   32 A'   33 A'   11 A"   34 A'   35 A'   36 A'   37 A'                 
 -4.782  -4.781  -4.779  -4.779  -2.703  -2.699  -2.696  -2.687
 12 A"   38 A'   13 A"   39 A'   40 A'   41 A'   14 A"   42 A'                 
 -2.687  -2.076  -2.075  -2.063  -2.062  -2.061  -2.059  -2.046
 15 A"   43 A'   44 A'   45 A'   46 A'   16 A"   17 A"   47 A'                 
 -2.046  -2.044  -2.044  -1.106  -1.084  -0.770  -0.745  -0.627
 18 A"   48 A'   19 A"   49 A'   50 A'   51 A'   52 A'   53 A'                 
 -0.591  -0.527  -0.521  -0.501  -0.465  -0.448  -0.430  -0.356
 54 A'   55 A'   20 A"   21 A"   56 A'   57 A'   58 A'   59 A'                 
 -0.303  -0.282  -0.197  -0.196  -0.171
 22 A"   23 A"   60 A'   24 A"   61 A'                                         
 -- Virtual --                   
 -0.122  -0.088  -0.014   0.006   0.018   0.026   0.032   0.040
 25 A"   62 A'   63 A'   64 A'   65 A'   66 A'   26 A"   67 A'                 
  0.048   0.063   0.064   0.076   0.089   0.100   0.108   0.121
 68 A'   69 A'   27 A"   70 A'   71 A'   28 A"   72 A'   29 A"                 
  0.121   0.134   0.147   0.160   0.166   0.188   0.229   0.235
 73 A'   74 A'   75 A'   76 A'   77 A'   78 A'   79 A'   30 A"                 
  0.258   0.270   0.305   0.311   0.323   0.344   0.347   0.362
 80 A'   31 A"   32 A"   81 A'   82 A'   83 A'   33 A"   84 A'                 
  0.369   0.376   0.403   0.406   0.417   0.434   0.455   0.458
 34 A"   85 A'   35 A"   86 A'   87 A'   36 A"   37 A"   88 A'                 
  0.490   0.506   0.510   0.518   0.532   0.535   0.564   0.581
 89 A'   38 A"   90 A'   91 A'   92 A'   39 A"   93 A'   94 A'                 
  0.597   0.641   0.678   0.683   0.725   0.761   0.770   0.808
 95 A'   40 A"   96 A'   41 A"   97 A'   98 A'   99 A'   42 A"                 
  0.833   0.853   0.861   0.905   0.986   1.056   1.082   1.098
100 A'   43 A"  101 A'  102 A'  103 A'  104 A'  105 A'  106 A'                 
  1.129   1.231   1.292   1.334   1.340   1.363   1.390   1.393
107 A'  108 A'   44 A"  109 A'   45 A"   46 A"  110 A'  111 A'                 
  1.414   1.448   1.479   1.523   1.628   1.658   1.689   1.803
 47 A"  112 A'  113 A'   48 A"   49 A"  114 A'  115 A'  116 A'                 
  1.936   1.943   2.010   2.063   2.115   2.196   2.270   2.410
 50 A"  117 A'  118 A'  119 A'  120 A'   51 A"  121 A'  122 A'                 
  2.629   2.669   2.786   2.901   2.997   3.317   3.909   3.956
 52 A"   53 A"  123 A'  124 A'  125 A'  126 A'   54 A"   55 A"                 
  3.972   4.000   4.022   4.027   4.043   4.077   4.086   4.122
 56 A"   57 A"  127 A'  128 A'  129 A'   58 A"   59 A"  130 A'                 
  4.156   4.235   4.366   4.449   4.473   4.548   4.634   5.982
131 A'  132 A'  133 A'  134 A'  135 A'  136 A'  137 A'   60 A"                 
  6.030   6.077   6.111   6.206   6.211   6.786   7.489   7.588
 61 A"  138 A'  139 A'  140 A'  141 A'  142 A'   62 A"  143 A'                 
  7.701   9.841  23.488  23.523  25.760  25.992  26.456  27.958
144 A'  145 A'  146 A'  147 A'   63 A"  148 A'  149 A'  150 A'                 
 28.042  28.331  28.364  28.394  28.407  28.440  28.446  28.526
151 A'   64 A"   65 A"  152 A'  153 A'  154 A'  155 A'   66 A"                 
 28.533  28.551  28.557  28.563  28.573  28.657  28.680  28.822
 67 A"   68 A"  156 A'  157 A'   69 A"  158 A'  159 A'  160 A'                 
 28.826  48.030 127.880 127.907 127.937 127.956 128.018 128.029
161 A'  162 A'   70 A"   71 A"  163 A'  164 A'  165 A'  166 A'                 
151.750 151.822 215.875 289.708 289.810 289.9571020.8801901.925
167 A'  168 A'  169 A'   72 A"  170 A'  171 A'  172 A'  173 A'                 
*******
174 A'                                                                         

 Beta MOs, Restricted
 -- Occupied --                  
*******-1165.88 -482.88 -176.32 -176.32 -165.72 -165.72 -165.72
  1 A'    2 A'    3 A'    4 A'    5 A'    6 A'    1 A"    7 A'                 
-165.72 -165.72 -165.72 -101.60  -62.54  -56.36  -56.35  -56.35
  8 A'    2 A"    9 A'   10 A'   11 A'   12 A'   13 A'    3 A"                 
-35.822 -35.819 -31.313 -31.311 -31.310 -31.310 -31.308 -31.307
 14 A'   15 A'   16 A'    4 A"   17 A'   18 A'    5 A"   19 A'                 
-22.964 -22.963 -22.962 -22.961 -22.961 -22.961 -22.960 -22.960
 20 A'    6 A"   21 A'    7 A"   22 A'   23 A'    8 A"   24 A'                 
-22.958 -22.958 -10.279 -10.264  -9.533  -8.758  -7.296  -7.287
  9 A"   25 A'   26 A'   27 A'   28 A'   29 A'   30 A'   31 A'                 
 -7.285  -6.589  -6.578  -6.575  -6.384  -6.381  -4.798  -4.796
 10 A"   32 A'   33 A'   11 A"   34 A'   35 A'   36 A'   37 A'                 
 -4.782  -4.781  -4.779  -4.779  -2.703  -2.699  -2.696  -2.687
 12 A"   38 A'   13 A"   39 A'   40 A'   41 A'   14 A"   42 A'                 
 -2.687  -2.076  -2.075  -2.063  -2.062  -2.061  -2.059  -2.046
 15 A"   43 A'   44 A'   45 A'   46 A'   16 A"   17 A"   47 A'                 
 -2.046  -2.044  -2.044  -1.106  -1.084  -0.770  -0.745  -0.627
 18 A"   48 A'   19 A"   49 A'   50 A'   51 A'   52 A'   53 A'                 
 -0.591  -0.527  -0.521  -0.501  -0.465  -0.448  -0.430  -0.356
 54 A'   55 A'   20 A"   21 A"   56 A'   57 A'   58 A'   59 A'                 
 -0.303  -0.282  -0.197  -0.196  -0.171
 22 A"   23 A"   60 A'   24 A"   61 A'                                         
 -- Virtual --                   
 -0.122  -0.088  -0.014   0.006   0.018   0.026   0.032   0.040
 25 A"   62 A'   63 A'   64 A'   65 A'   66 A'   26 A"   67 A'                 
  0.048   0.063   0.064   0.076   0.089   0.100   0.108   0.121
 68 A'   69 A'   27 A"   70 A'   71 A'   28 A"   72 A'   29 A"                 
  0.121   0.134   0.147   0.160   0.166   0.188   0.229   0.235
 73 A'   74 A'   75 A'   76 A'   77 A'   78 A'   79 A'   30 A"                 
  0.258   0.270   0.305   0.311   0.323   0.344   0.347   0.362
 80 A'   31 A"   32 A"   81 A'   82 A'   83 A'   33 A"   84 A'                 
  0.369   0.376   0.403   0.406   0.417   0.434   0.455   0.458
 34 A"   85 A'   35 A"   86 A'   87 A'   36 A"   37 A"   88 A'                 
  0.490   0.506   0.510   0.518   0.532   0.535   0.564   0.581
 89 A'   38 A"   90 A'   91 A'   92 A'   39 A"   93 A'   94 A'                 
  0.597   0.641   0.678   0.683   0.725   0.761   0.770   0.808
 95 A'   40 A"   96 A'   41 A"   97 A'   98 A'   99 A'   42 A"                 
  0.833   0.853   0.861   0.905   0.986   1.056   1.082   1.098
100 A'   43 A"  101 A'  102 A'  103 A'  104 A'  105 A'  106 A'                 
  1.129   1.231   1.292   1.334   1.340   1.363   1.390   1.393
107 A'  108 A'   44 A"  109 A'   45 A"   46 A"  110 A'  111 A'                 
  1.414   1.448   1.479   1.523   1.628   1.658   1.689   1.803
 47 A"  112 A'  113 A'   48 A"   49 A"  114 A'  115 A'  116 A'                 
  1.936   1.943   2.010   2.063   2.115   2.196   2.270   2.410
 50 A"  117 A'  118 A'  119 A'  120 A'   51 A"  121 A'  122 A'                 
  2.629   2.669   2.786   2.901   2.997   3.317   3.909   3.956
 52 A"   53 A"  123 A'  124 A'  125 A'  126 A'   54 A"   55 A"                 
  3.972   4.000   4.022   4.027   4.043   4.077   4.086   4.122
 56 A"   57 A"  127 A'  128 A'  129 A'   58 A"   59 A"  130 A'                 
  4.156   4.235   4.366   4.449   4.473   4.548   4.634   5.982
131 A'  132 A'  133 A'  134 A'  135 A'  136 A'  137 A'   60 A"                 
  6.030   6.077   6.111   6.206   6.211   6.786   7.489   7.588
 61 A"  138 A'  139 A'  140 A'  141 A'  142 A'   62 A"  143 A'                 
  7.701   9.841  23.488  23.523  25.760  25.992  26.456  27.958
144 A'  145 A'  146 A'  147 A'   63 A"  148 A'  149 A'  150 A'                 
 28.042  28.331  28.364  28.394  28.407  28.440  28.446  28.526
151 A'   64 A"   65 A"  152 A'  153 A'  154 A'  155 A'   66 A"                 
 28.533  28.551  28.557  28.563  28.573  28.657  28.680  28.822
 67 A"   68 A"  156 A'  157 A'   69 A"  158 A'  159 A'  160 A'                 
 28.826  48.030 127.880 127.907 127.937 127.956 128.018 128.029
161 A'  162 A'   70 A"   71 A"  163 A'  164 A'  165 A'  166 A'                 
151.750 151.822 215.875 289.708 289.810 289.9571020.8801901.925
167 A'  168 A'  169 A'   72 A"  170 A'  171 A'  172 A'  173 A'                 
*******
174 A'                                                                         
 --------------------------------------------------------------

          Ground-State Mulliken Net Atomic Charges

     Atom                 Charge (a.u.)
  ----------------------------------------
      1 Cl                    0.518657
      2 I                     0.172449
      3 I                     0.181161
      4 Br                   -0.002418
      5 C                    -0.612943
      6 C                    -0.256905
  ----------------------------------------
  Sum of atomic charges =     0.000000

 -----------------------------------------------------------------
                    Cartesian Multipole Moments
 -----------------------------------------------------------------
    Charge (ESU x 10^10)
                 0.0000
    Dipole Moment (Debye)
         X       0.1465      Y       0.0738      Z      -0.0000
       Tot       0.1640
    Quadrupole Moments (Debye-Ang)
        XX     -91.7004     XY       7.2948     YY    -103.4725
        XZ       0.0000     YZ      -0.0000     ZZ     -97.3480
    Octopole Moments (Debye-Ang^2)
       XXX     -21.8701    XXY      -5.1381    XYY      -6.8308
       YYY     -19.8740    XXZ      -0.0000    XYZ       0.0000
       YYZ      -0.0000    XZZ      -7.5617    YZZ      -6.0420
       ZZZ      -0.0000
    Hexadecapole Moments (Debye-Ang^3)
      XXXX   -2452.2006   XXXY      24.9537   XXYY    -516.5106
      XYYY      36.0226   YYYY    -693.9524   XXXZ       0.0000
      XXYZ       0.0000   XYYZ       0.0000   YYYZ       0.0000
      XXZZ    -450.1818   XYZZ       3.6102   YYZZ    -136.3003
      XZZZ      -0.0000   YZZZ      -0.0000   ZZZZ    -125.6656
 -----------------------------------------------------------------
 Calculating analytic gradient of the SCF energy
 Gradient of SCF Energy
            1           2           3           4           5           6
    1   0.0158178   0.5170676  -0.5083934   0.0437202   0.6080168  -0.6762289
    2  -0.5212354  -0.6861110   0.6174656   0.6975542  -0.0590881  -0.0485854
    3   0.0000000  -0.0000000   0.0000000  -0.0000000  -0.0000000   0.0000000
 Max gradient component =       6.976E-01
 RMS gradient           =       4.063E-01
 Gradient time:  CPU 28.24 s  wall 7.18 s
 Geometry Optimization Parameters
   NAtoms,    NIC,     NZ,  NCons,   NDum,   NFix, NCnnct, MaxDiis
        6      37       0       0       0       0       0       0


** GEOMETRY OPTIMIZATION IN DELOCALIZED INTERNAL COORDINATES **
   Searching for a Minimum

   Optimization Cycle:   3

                       Coordinates (Angstroms)
     ATOM                X               Y               Z
      1  Cl        1.9404497444    1.5949386807    0.0000000000
      2  I        -2.1272026585    0.7567015776    0.0000000000
      3  I         2.5029328542   -0.4472951270    0.0000000000
      4  Br       -1.5894369264   -1.3182201378    0.0000000000
      5  C         1.1526319213    0.3711849722    0.0000000000
      6  C        -0.7761504305   -0.0623860739    0.0000000000
   Point Group: cs    Number of degrees of freedom:     9


   Energy is -16948.477705221

 Hessian Updated using BFGS Update

 ** Taking Steepest Descent Step **
 Calculated Step too Large.  Step scaled by  0.311132
 Step Taken.  Stepsize is  0.300000

                             Maximum     Tolerance    Cnvgd?
         Gradient           0.659569      0.000300      NO
         Displacement       0.205213      0.001200      NO
         Energy change     -0.334919      0.000001      NO


 New Cartesian Coordinates Obtained by Inverse Iteration

 Displacement from previous Coordinates is:  0.199890
 ----------------------------------------------------------------
             Standard Nuclear Orientation (Angstroms)
    I     Atom           X                Y                Z
 ----------------------------------------------------------------
    1      Cl      1.9466836510     1.6203551885     0.0000000000
    2      I      -2.1830439245     0.7914619561     0.0000000000
    3      I       2.5630057141    -0.4763321262     0.0000000000
    4      Br     -1.6041311197    -1.3541575249     0.0000000000
    5      C       1.1450352875     0.3714500011     0.0000000000
    6      C      -0.7643251038    -0.0578536028     0.0000000000
 ----------------------------------------------------------------
 Molecular Point Group                 Cs    NOp =  2
 Largest Abelian Subgroup              Cs    NOp =  2
 Nuclear Repulsion Energy =  1847.3305279684 hartrees
 There are       85 alpha and       85 beta electrons
 Applying Cartesian multipole field
    Component          Value
    ---------          -----
     (2,0,0)        1.00000E-11
     (0,2,0)        2.00000E-11
     (0,0,2)       -3.00000E-11
 Nucleus-field energy     =     0.0000000384 hartrees
 Requested basis set is 6-311++G(d,p)
 There are 92 shells and 246 basis functions
 A cutoff of  1.0D-11 yielded   3037 shell pairs
 There are     23562 function pairs (     26703 Cartesian)
 Smallest overlap matrix eigenvalue = 8.10E-05
 Guess MOs from SCF MO coefficient file

 -----------------------------------------------------------------------
  General SCF calculation program by
  Eric Jon Sundstrom, Paul Horn, Yuezhi Mao, Dmitri Zuev, Alec White,
  David Stuck, Shaama M.S., Shane Yost, Joonho Lee, David Small,
  Daniel Levine, Susi Lehtola, Hugh Burton, Evgeny Epifanovsky
 -----------------------------------------------------------------------
 Exchange:     0.2000 Hartree-Fock + 0.0800 Slater + 0.7200 B88
 Correlation:  0.1900 VWN1RPA + 0.8100 LYP
 Using SG-1 standard quadrature grid
 using 4 threads for integral computing
 -------------------------------------------------------
 OpenMP Integral computing Module                
 Release: version 2.0, May 2017, Q-Chem Inc. Pleasanton 
 -------------------------------------------------------
 -------------------------------------------------------
 OpenMP BLAS3 based DFT computing Module                
 Release: version 1.0, May 2013, Q-Chem Inc. Pittsburgh 
 -------------------------------------------------------
 A restricted SCF calculation will be
 performed using DIIS
 SCF converges when DIIS error is below 1.0e-08
 ---------------------------------------
  Cycle       Energy         DIIS error
 ---------------------------------------
    1  -16948.7213317644      1.22e-03  
    2  -16948.7198935611      1.23e-03  
    3  -16948.7262186560      7.13e-04  
    4  -16948.7233761334      8.53e-04  
    5  -16948.7303809220      1.14e-04  
    6  -16948.7304904777      1.32e-05  
    7  -16948.7304916084      5.94e-06  
    8  -16948.7304918020      1.01e-06  
    9  -16948.7304918133      6.03e-07  
   10  -16948.7304918155      1.73e-07  
   11  -16948.7304918163      8.17e-08  
   12  -16948.7304918160      1.93e-08  
   13  -16948.7304918162      6.87e-09  Convergence criterion met
 ---------------------------------------
 SCF time:   CPU 93.27s  wall 24.00s 
 SCF   energy in the final basis set =   -16948.7304918162
 Total energy in the final basis set =   -16948.7304918162

 --------------------------------------------------------------
             Orbital Energies (a.u.) and Symmetries
 --------------------------------------------------------------

 Alpha MOs, Restricted
 -- Occupied --                  
*******-1165.88 -482.88 -176.32 -176.32 -165.72 -165.72 -165.72
  1 A'    2 A'    3 A'    4 A'    5 A'    6 A'    1 A"    7 A'                 
-165.72 -165.72 -165.72 -101.60  -62.53  -56.35  -56.35  -56.35
  8 A'    2 A"    9 A'   10 A'   11 A'   12 A'   13 A'    3 A"                 
-35.820 -35.818 -31.311 -31.309 -31.308 -31.307 -31.306 -31.305
 14 A'   15 A'   16 A'   17 A'    4 A"   18 A'    5 A"   19 A'                 
-22.962 -22.961 -22.960 -22.960 -22.959 -22.959 -22.959 -22.958
 20 A'    6 A"   21 A'   22 A'    7 A"    8 A"   23 A'   24 A'                 
-22.956 -22.956 -10.284 -10.270  -9.528  -8.750  -7.291  -7.282
 25 A'    9 A"   26 A'   27 A'   28 A'   29 A'   30 A'   31 A'                 
 -7.281  -6.581  -6.570  -6.568  -6.378  -6.377  -4.792  -4.791
 10 A"   32 A'   33 A'   11 A"   34 A'   35 A'   36 A'   37 A'                 
 -4.777  -4.775  -4.775  -4.774  -2.694  -2.691  -2.688  -2.679
 12 A"   38 A'   13 A"   39 A'   40 A'   41 A'   14 A"   42 A'                 
 -2.679  -2.067  -2.066  -2.056  -2.055  -2.055  -2.054  -2.041
 15 A"   43 A'   44 A'   45 A'   46 A'   16 A"   17 A"   47 A'                 
 -2.040  -2.039  -2.039  -1.076  -1.047  -0.760  -0.737  -0.622
 18 A"   48 A'   19 A"   49 A'   50 A'   51 A'   52 A'   53 A'                 
 -0.583  -0.516  -0.501  -0.477  -0.454  -0.445  -0.429  -0.356
 54 A'   55 A'   20 A"   21 A"   56 A'   57 A'   58 A'   59 A'                 
 -0.300  -0.282  -0.205  -0.199  -0.182
 22 A"   23 A"   60 A'   24 A"   61 A'                                         
 -- Virtual --                   
 -0.119  -0.084  -0.015   0.006   0.019   0.021   0.036   0.039
 25 A"   62 A'   63 A'   64 A'   65 A'   66 A'   26 A"   67 A'                 
  0.048   0.060   0.065   0.073   0.089   0.101   0.106   0.117
 68 A'   69 A'   27 A"   70 A'   71 A'   28 A"   72 A'   73 A'                 
  0.123   0.129   0.147   0.160   0.168   0.184   0.225   0.233
 29 A"   74 A'   75 A'   76 A'   77 A'   78 A'   79 A'   30 A"                 
  0.255   0.264   0.313   0.314   0.319   0.345   0.354   0.363
 80 A'   31 A"   32 A"   81 A'   82 A'   83 A'   33 A"   84 A'                 
  0.375   0.378   0.393   0.411   0.421   0.429   0.449   0.454
 34 A"   85 A'   86 A'   35 A"   87 A'   36 A"   37 A"   88 A'                 
  0.482   0.507   0.511   0.512   0.525   0.537   0.555   0.564
 89 A'   90 A'   91 A'   38 A"   92 A'   39 A"   93 A'   94 A'                 
  0.591   0.640   0.668   0.681   0.732   0.752   0.771   0.806
 95 A'   40 A"   41 A"   96 A'   97 A'   98 A'   99 A'   42 A"                 
  0.823   0.835   0.848   0.889   0.961   1.043   1.070   1.075
100 A'  101 A'   43 A"  102 A'  103 A'  104 A'  105 A'  106 A'                 
  1.109   1.223   1.293   1.341   1.342   1.354   1.396   1.403
107 A'  108 A'   44 A"   45 A"  109 A'   46 A"  110 A'  111 A'                 
  1.406   1.439   1.482   1.514   1.627   1.642   1.677   1.798
 47 A"  112 A'  113 A'   48 A"   49 A"  114 A'  115 A'  116 A'                 
  1.947   1.970   2.015   2.056   2.103   2.203   2.268   2.419
 50 A"  117 A'  118 A'  119 A'  120 A'   51 A"  121 A'  122 A'                 
  2.629   2.677   2.766   2.868   2.976   3.326   3.902   3.958
 52 A"   53 A"  123 A'  124 A'  125 A'  126 A'   54 A"   55 A"                 
  3.976   4.001   4.021   4.025   4.040   4.071   4.097   4.126
 56 A"   57 A"  127 A'  128 A'  129 A'   58 A"   59 A"  130 A'                 
  4.163   4.224   4.305   4.365   4.404   4.526   4.613   5.983
131 A'  132 A'  133 A'  134 A'  135 A'  136 A'  137 A'   60 A"                 
  6.025   6.076   6.105   6.192   6.212   6.760   7.497   7.586
 61 A"  138 A'  139 A'  140 A'  141 A'  142 A'   62 A"  143 A'                 
  7.683   9.821  23.434  23.463  25.766  25.975  26.394  27.947
144 A'  145 A'  146 A'  147 A'   63 A"  148 A'  149 A'  150 A'                 
 28.012  28.330  28.361  28.393  28.408  28.444  28.444  28.527
151 A'   64 A"   65 A"  152 A'  153 A'  154 A'  155 A'   66 A"                 
 28.533  28.551  28.557  28.562  28.570  28.645  28.657  28.775
 67 A"   68 A"  156 A'  157 A'   69 A"  158 A'  159 A'  160 A'                 
 28.785  48.010 127.879 127.903 127.934 127.950 128.006 128.024
161 A'  162 A'   70 A"   71 A"  163 A'  164 A'  165 A'  166 A'                 
151.737 151.793 215.847 289.713 289.803 289.9311020.8511901.909
167 A'  168 A'  169 A'   72 A"  170 A'  171 A'  172 A'  173 A'                 
*******
174 A'                                                                         

 Beta MOs, Restricted
 -- Occupied --                  
*******-1165.88 -482.88 -176.32 -176.32 -165.72 -165.72 -165.72
  1 A'    2 A'    3 A'    4 A'    5 A'    6 A'    1 A"    7 A'                 
-165.72 -165.72 -165.72 -101.60  -62.53  -56.35  -56.35  -56.35
  8 A'    2 A"    9 A'   10 A'   11 A'   12 A'   13 A'    3 A"                 
-35.820 -35.818 -31.311 -31.309 -31.308 -31.307 -31.306 -31.305
 14 A'   15 A'   16 A'   17 A'    4 A"   18 A'    5 A"   19 A'                 
-22.962 -22.961 -22.960 -22.960 -22.959 -22.959 -22.959 -22.958
 20 A'    6 A"   21 A'   22 A'    7 A"    8 A"   23 A'   24 A'                 
-22.956 -22.956 -10.284 -10.270  -9.528  -8.750  -7.291  -7.282
 25 A'    9 A"   26 A'   27 A'   28 A'   29 A'   30 A'   31 A'                 
 -7.281  -6.581  -6.570  -6.568  -6.378  -6.377  -4.792  -4.791
 10 A"   32 A'   33 A'   11 A"   34 A'   35 A'   36 A'   37 A'                 
 -4.777  -4.775  -4.775  -4.774  -2.694  -2.691  -2.688  -2.679
 12 A"   38 A'   13 A"   39 A'   40 A'   41 A'   14 A"   42 A'                 
 -2.679  -2.067  -2.066  -2.056  -2.055  -2.055  -2.054  -2.041
 15 A"   43 A'   44 A'   45 A'   46 A'   16 A"   17 A"   47 A'                 
 -2.040  -2.039  -2.039  -1.076  -1.047  -0.760  -0.737  -0.622
 18 A"   48 A'   19 A"   49 A'   50 A'   51 A'   52 A'   53 A'                 
 -0.583  -0.516  -0.501  -0.477  -0.454  -0.445  -0.429  -0.356
 54 A'   55 A'   20 A"   21 A"   56 A'   57 A'   58 A'   59 A'                 
 -0.300  -0.282  -0.205  -0.199  -0.182
 22 A"   23 A"   60 A'   24 A"   61 A'                                         
 -- Virtual --                   
 -0.119  -0.084  -0.015   0.006   0.019   0.021   0.036   0.039
 25 A"   62 A'   63 A'   64 A'   65 A'   66 A'   26 A"   67 A'                 
  0.048   0.060   0.065   0.073   0.089   0.101   0.106   0.117
 68 A'   69 A'   27 A"   70 A'   71 A'   28 A"   72 A'   73 A'                 
  0.123   0.129   0.147   0.160   0.168   0.184   0.225   0.233
 29 A"   74 A'   75 A'   76 A'   77 A'   78 A'   79 A'   30 A"                 
  0.255   0.264   0.313   0.314   0.319   0.345   0.354   0.363
 80 A'   31 A"   32 A"   81 A'   82 A'   83 A'   33 A"   84 A'                 
  0.375   0.378   0.393   0.411   0.421   0.429   0.449   0.454
 34 A"   85 A'   86 A'   35 A"   87 A'   36 A"   37 A"   88 A'                 
  0.482   0.507   0.511   0.512   0.525   0.537   0.555   0.564
 89 A'   90 A'   91 A'   38 A"   92 A'   39 A"   93 A'   94 A'                 
  0.591   0.640   0.668   0.681   0.732   0.752   0.771   0.806
 95 A'   40 A"   41 A"   96 A'   97 A'   98 A'   99 A'   42 A"                 
  0.823   0.835   0.848   0.889   0.961   1.043   1.070   1.075
100 A'  101 A'   43 A"  102 A'  103 A'  104 A'  105 A'  106 A'                 
  1.109   1.223   1.293   1.341   1.342   1.354   1.396   1.403
107 A'  108 A'   44 A"   45 A"  109 A'   46 A"  110 A'  111 A'                 
  1.406   1.439   1.482   1.514   1.627   1.642   1.677   1.798
 47 A"  112 A'  113 A'   48 A"   49 A"  114 A'  115 A'  116 A'                 
  1.947   1.970   2.015   2.056   2.103   2.203   2.268   2.419
 50 A"  117 A'  118 A'  119 A'  120 A'   51 A"  121 A'  122 A'                 
  2.629   2.677   2.766   2.868   2.976   3.326   3.902   3.958
 52 A"   53 A"  123 A'  124 A'  125 A'  126 A'   54 A"   55 A"                 
  3.976   4.001   4.021   4.025   4.040   4.071   4.097   4.126
 56 A"   57 A"  127 A'  128 A'  129 A'   58 A"   59 A"  130 A'                 
  4.163   4.224   4.305   4.365   4.404   4.526   4.613   5.983
131 A'  132 A'  133 A'  134 A'  135 A'  136 A'  137 A'   60 A"                 
  6.025   6.076   6.105   6.192   6.212   6.760   7.497   7.586
 61 A"  138 A'  139 A'  140 A'  141 A'  142 A'   62 A"  143 A'                 
  7.683   9.821  23.434  23.463  25.766  25.975  26.394  27.947
144 A'  145 A'  146 A'  147 A'   63 A"  148 A'  149 A'  150 A'                 
 28.012  28.330  28.361  28.393  28.408  28.444  28.444  28.527
151 A'   64 A"   65 A"  152 A'  153 A'  154 A'  155 A'   66 A"                 
 28.533  28.551  28.557  28.562  28.570  28.645  28.657  28.775
 67 A"   68 A"  156 A'  157 A'   69 A"  158 A'  159 A'  160 A'                 
 28.785  48.010 127.879 127.903 127.934 127.950 128.006 128.024
161 A'  162 A'   70 A"   71 A"  163 A'  164 A'  165 A'  166 A'                 
151.737 151.793 215.847 289.713 289.803 289.9311020.8511901.909
167 A'  168 A'  169 A'   72 A"  170 A'  171 A'  172 A'  173 A'                 
*******
174 A'                                                                         
 --------------------------------------------------------------

          Ground-State Mulliken Net Atomic Charges

     Atom                 Charge (a.u.)
  ----------------------------------------
      1 Cl                    0.511391
      2 I                     0.148692
      3 I                     0.145550
      4 Br                   -0.008152
      5 C                    -0.557968
      6 C                    -0.239513
  ----------------------------------------
  Sum of atomic charges =     0.000000

 -----------------------------------------------------------------
                    Cartesian Multipole Moments
 -----------------------------------------------------------------
    Charge (ESU x 10^10)
                 0.0000
    Dipole Moment (Debye)
         X       0.0371      Y       0.0895      Z      -0.0000
       Tot       0.0969
    Quadrupole Moments (Debye-Ang)
        XX     -90.9710     XY       6.4884     YY    -102.9270
        XZ       0.0000     YZ       0.0000     ZZ     -97.8966
    Octopole Moments (Debye-Ang^2)
       XXX     -22.2389    XXY      -5.1416    XYY      -7.2701
       YYY     -19.3753    XXZ      -0.0000    XYZ      -0.0000
       YYZ      -0.0000    XZZ      -7.8264    YZZ      -5.9635
       ZZZ      -0.0000
    Hexadecapole Moments (Debye-Ang^3)
      XXXX   -2527.3822   XXXY      28.9246   XXYY    -534.5530
      XYYY      46.6591   YYYY    -718.1422   XXXZ       0.0000
      XXYZ       0.0000   XYYZ      -0.0000   YYYZ       0.0000
      XXZZ    -467.0858   XYZZ       7.3952   YYZZ    -140.6636
      XZZZ       0.0000   YZZZ       0.0000   ZZZZ    -126.6192
 -----------------------------------------------------------------
 Calculating analytic gradient of the SCF energy
 Gradient of SCF Energy
            1           2           3           4           5           6
    1   0.0235993   0.3701211  -0.3667774   0.0192074   0.4655164  -0.5116668
    2  -0.4362870  -0.5275398   0.4795307   0.5550249  -0.0053995  -0.0653293
    3  -0.0000000  -0.0000000   0.0000000  -0.0000000  -0.0000000   0.0000000
 Max gradient component =       5.550E-01
 RMS gradient           =       3.129E-01
 Gradient time:  CPU 27.24 s  wall 6.93 s
 Geometry Optimization Parameters
   NAtoms,    NIC,     NZ,  NCons,   NDum,   NFix, NCnnct, MaxDiis
        6      37       0       0       0       0       0       0


** GEOMETRY OPTIMIZATION IN DELOCALIZED INTERNAL COORDINATES **
   Searching for a Minimum

   Optimization Cycle:   4

                       Coordinates (Angstroms)
     ATOM                X               Y               Z
      1  Cl        1.9466836510    1.6203551885    0.0000000000
      2  I        -2.1830439245    0.7914619561    0.0000000000
      3  I         2.5630057141   -0.4763321262    0.0000000000
      4  Br       -1.6041311197   -1.3541575249    0.0000000000
      5  C         1.1450352875    0.3714500011    0.0000000000
      6  C        -0.7643251038   -0.0578536028    0.0000000000
   Point Group: cs    Number of degrees of freedom:     9


   Energy is -16948.730491816

 Hessian Updated using BFGS Update

 ** Taking Steepest Descent Step **
 Calculated Step too Large.  Step scaled by  0.409116
 Step Taken.  Stepsize is  0.300000

                             Maximum     Tolerance    Cnvgd?
         Gradient           0.505552      0.000300      NO
         Displacement       0.206829      0.001200      NO
         Energy change     -0.252787      0.000001      NO


 New Cartesian Coordinates Obtained by Inverse Iteration

 Displacement from previous Coordinates is:  0.183703
 ----------------------------------------------------------------
             Standard Nuclear Orientation (Angstroms)
    I     Atom           X                Y                Z
 ----------------------------------------------------------------
    1      Cl      1.9466559645     1.6488247452     0.0000000000
    2      I      -2.2275586577     0.8287527694     0.0000000000
    3      I       2.6115692355    -0.5082218940     0.0000000000
    4      Br     -1.6118554430    -1.3920368434     0.0000000000
    5      C       1.1335383579     0.3698309127     0.0000000000
    6      C      -0.7491249527    -0.0522257980     0.0000000000
 ----------------------------------------------------------------
 Molecular Point Group                 Cs    NOp =  2
 Largest Abelian Subgroup              Cs    NOp =  2
 Nuclear Repulsion Energy =  1801.2115943627 hartrees
 There are       85 alpha and       85 beta electrons
 Applying Cartesian multipole field
    Component          Value
    ---------          -----
     (2,0,0)        1.00000E-11
     (0,2,0)        2.00000E-11
     (0,0,2)       -3.00000E-11
 Nucleus-field energy     =     0.0000000400 hartrees
 Requested basis set is 6-311++G(d,p)
 There are 92 shells and 246 basis functions
 A cutoff of  1.0D-11 yielded   3017 shell pairs
 There are     23468 function pairs (     26596 Cartesian)
 Smallest overlap matrix eigenvalue = 7.96E-05
 Guess MOs from SCF MO coefficient file

 -----------------------------------------------------------------------
  General SCF calculation program by
  Eric Jon Sundstrom, Paul Horn, Yuezhi Mao, Dmitri Zuev, Alec White,
  David Stuck, Shaama M.S., Shane Yost, Joonho Lee, David Small,
  Daniel Levine, Susi Lehtola, Hugh Burton, Evgeny Epifanovsky
 -----------------------------------------------------------------------
 Exchange:     0.2000 Hartree-Fock + 0.0800 Slater + 0.7200 B88
 Correlation:  0.1900 VWN1RPA + 0.8100 LYP
 Using SG-1 standard quadrature grid
 using 4 threads for integral computing
 -------------------------------------------------------
 OpenMP Integral computing Module                
 Release: version 2.0, May 2017, Q-Chem Inc. Pleasanton 
 -------------------------------------------------------
 -------------------------------------------------------
 OpenMP BLAS3 based DFT computing Module                
 Release: version 1.0, May 2013, Q-Chem Inc. Pittsburgh 
 -------------------------------------------------------
 A restricted SCF calculation will be
 performed using DIIS
 SCF converges when DIIS error is below 1.0e-08
 ---------------------------------------
  Cycle       Energy         DIIS error
 ---------------------------------------
    1  -16948.9154409952      1.04e-03  
    2  -16948.9155587874      1.00e-03  
    3  -16948.9195930496      6.17e-04  
    4  -16948.9192806829      6.01e-04  
    5  -16948.9226331923      1.10e-04  
    6  -16948.9227395077      1.13e-05  
    7  -16948.9227404241      4.67e-06  
    8  -16948.9227405407      8.19e-07  
    9  -16948.9227405465      4.43e-07  
   10  -16948.9227405477      1.01e-07  
   11  -16948.9227405478      4.15e-08  
   12  -16948.9227405480      1.12e-08  
   13  -16948.9227405481      4.21e-09  Convergence criterion met
 ---------------------------------------
 SCF time:   CPU 91.44s  wall 24.00s 
 SCF   energy in the final basis set =   -16948.9227405481
 Total energy in the final basis set =   -16948.9227405481

 --------------------------------------------------------------
             Orbital Energies (a.u.) and Symmetries
 --------------------------------------------------------------

 Alpha MOs, Restricted
 -- Occupied --                  
*******-1165.88 -482.87 -176.32 -176.32 -165.72 -165.72 -165.72
  1 A'    2 A'    3 A'    4 A'    5 A'    6 A'    1 A"    7 A'                 
-165.72 -165.72 -165.72 -101.60  -62.53  -56.35  -56.34  -56.34
  8 A'    2 A"    9 A'   10 A'   11 A'   12 A'    3 A"   13 A'                 
-35.819 -35.817 -31.310 -31.309 -31.307 -31.306 -31.305 -31.305
 14 A'   15 A'   16 A'   17 A'    4 A"   18 A'    5 A"   19 A'                 
-22.961 -22.960 -22.959 -22.959 -22.959 -22.958 -22.957 -22.957
 20 A'    6 A"   21 A'   22 A'    7 A"   23 A'    8 A"   24 A'                 
-22.956 -22.956 -10.290 -10.278  -9.523  -8.744  -7.286  -7.277
 25 A'    9 A"   26 A'   27 A'   28 A'   29 A'   30 A'   31 A'                 
 -7.277  -6.575  -6.563  -6.562  -6.375  -6.374  -4.788  -4.787
 10 A"   32 A'   33 A'   11 A"   34 A'   35 A'   36 A'   37 A'                 
 -4.773  -4.772  -4.772  -4.771  -2.688  -2.684  -2.682  -2.673
 12 A"   38 A'   13 A"   39 A'   40 A'   41 A'   14 A"   42 A'                 
 -2.673  -2.060  -2.060  -2.051  -2.051  -2.051  -2.050  -2.037
 15 A"   43 A'   44 A'   45 A'   16 A"   46 A'   17 A"   47 A'                 
 -2.037  -2.036  -2.036  -1.048  -1.012  -0.751  -0.730  -0.618
 18 A"   48 A'   19 A"   49 A'   50 A'   51 A'   52 A'   53 A'                 
 -0.576  -0.508  -0.483  -0.456  -0.450  -0.435  -0.426  -0.355
 54 A'   55 A'   20 A"   21 A"   56 A'   57 A'   58 A'   59 A'                 
 -0.298  -0.283  -0.213  -0.203  -0.193
 22 A"   23 A"   60 A'   24 A"   61 A'                                         
 -- Virtual --                   
 -0.117  -0.081  -0.017   0.006   0.014   0.021   0.038   0.039
 25 A"   62 A'   63 A'   64 A'   65 A'   66 A'   67 A'   26 A"                 
  0.048   0.058   0.066   0.072   0.088   0.101   0.103   0.114
 68 A'   69 A'   27 A"   70 A'   71 A'   72 A'   28 A"   73 A'                 
  0.124   0.125   0.146   0.159   0.169   0.183   0.223   0.231
 74 A'   29 A"   75 A'   76 A'   77 A'   78 A'   79 A'   30 A"                 
  0.253   0.259   0.312   0.315   0.320   0.346   0.358   0.360
 80 A'   31 A"   81 A'   82 A'   32 A"   83 A'   33 A"   84 A'                 
  0.377   0.382   0.395   0.418   0.425   0.427   0.444   0.448
 85 A'   34 A"   86 A'   35 A"   87 A'   36 A"   37 A"   88 A'                 
  0.474   0.501   0.503   0.517   0.518   0.535   0.544   0.552
 89 A'   90 A'   91 A'   92 A'   38 A"   39 A"   93 A'   94 A'                 
  0.591   0.640   0.652   0.683   0.738   0.747   0.770   0.805
 95 A'   40 A"   41 A"   96 A'   97 A'   98 A'   99 A'  100 A'                 
  0.807   0.813   0.843   0.880   0.936   1.027   1.046   1.052
 42 A"  101 A'   43 A"  102 A'  103 A'  104 A'  105 A'  106 A'                 
  1.107   1.212   1.286   1.337   1.348   1.350   1.400   1.400
107 A'  108 A'   44 A"   45 A"   46 A"  109 A'  110 A'   47 A"                 
  1.414   1.433   1.488   1.504   1.625   1.631   1.663   1.784
111 A'  112 A'  113 A'   48 A"   49 A"  114 A'  115 A'  116 A'                 
  1.957   1.988   2.024   2.055   2.092   2.209   2.267   2.429
 50 A"  117 A'  118 A'  119 A'  120 A'   51 A"  121 A'  122 A'                 
  2.628   2.685   2.748   2.845   2.959   3.339   3.897   3.958
 52 A"   53 A"  123 A'  124 A'  125 A'  126 A'   54 A"   55 A"                 
  3.979   4.004   4.017   4.020   4.033   4.069   4.102   4.110
 56 A"   57 A"  127 A'  128 A'  129 A'   58 A"   59 A"  130 A'                 
  4.164   4.241   4.262   4.311   4.356   4.508   4.587   5.983
131 A'  132 A'  133 A'  134 A'  135 A'  136 A'  137 A'   60 A"                 
  6.021   6.072   6.096   6.176   6.209   6.737   7.505   7.583
 61 A"  138 A'  139 A'  140 A'  141 A'  142 A'   62 A"  143 A'                 
  7.668   9.803  23.389  23.419  25.773  25.957  26.349  27.935
144 A'  145 A'  146 A'  147 A'   63 A"  148 A'  149 A'  150 A'                 
 27.984  28.330  28.357  28.391  28.407  28.440  28.446  28.527
151 A'   64 A"   65 A"  152 A'  153 A'  154 A'  155 A'   66 A"                 
 28.532  28.551  28.556  28.561  28.568  28.632  28.643  28.738
 67 A"   68 A"  156 A'  157 A'   69 A"  158 A'  159 A'  160 A'                 
 28.755  47.992 127.878 127.899 127.930 127.943 127.992 128.015
161 A'  162 A'   70 A"   71 A"  163 A'  164 A'  165 A'  166 A'                 
151.724 151.767 215.821 289.717 289.796 289.9101020.8231901.895
167 A'  168 A'  169 A'   72 A"  170 A'  171 A'  172 A'  173 A'                 
*******
174 A'                                                                         

 Beta MOs, Restricted
 -- Occupied --                  
*******-1165.88 -482.87 -176.32 -176.32 -165.72 -165.72 -165.72
  1 A'    2 A'    3 A'    4 A'    5 A'    6 A'    1 A"    7 A'                 
-165.72 -165.72 -165.72 -101.60  -62.53  -56.35  -56.34  -56.34
  8 A'    2 A"    9 A'   10 A'   11 A'   12 A'    3 A"   13 A'                 
-35.819 -35.817 -31.310 -31.309 -31.307 -31.306 -31.305 -31.305
 14 A'   15 A'   16 A'   17 A'    4 A"   18 A'    5 A"   19 A'                 
-22.961 -22.960 -22.959 -22.959 -22.959 -22.958 -22.957 -22.957
 20 A'    6 A"   21 A'   22 A'    7 A"   23 A'    8 A"   24 A'                 
-22.956 -22.956 -10.290 -10.278  -9.523  -8.744  -7.286  -7.277
 25 A'    9 A"   26 A'   27 A'   28 A'   29 A'   30 A'   31 A'                 
 -7.277  -6.575  -6.563  -6.562  -6.375  -6.374  -4.788  -4.787
 10 A"   32 A'   33 A'   11 A"   34 A'   35 A'   36 A'   37 A'                 
 -4.773  -4.772  -4.772  -4.771  -2.688  -2.684  -2.682  -2.673
 12 A"   38 A'   13 A"   39 A'   40 A'   41 A'   14 A"   42 A'                 
 -2.673  -2.060  -2.060  -2.051  -2.051  -2.051  -2.050  -2.037
 15 A"   43 A'   44 A'   45 A'   16 A"   46 A'   17 A"   47 A'                 
 -2.037  -2.036  -2.036  -1.048  -1.012  -0.751  -0.730  -0.618
 18 A"   48 A'   19 A"   49 A'   50 A'   51 A'   52 A'   53 A'                 
 -0.576  -0.508  -0.483  -0.456  -0.450  -0.435  -0.426  -0.355
 54 A'   55 A'   20 A"   21 A"   56 A'   57 A'   58 A'   59 A'                 
 -0.298  -0.283  -0.213  -0.203  -0.193
 22 A"   23 A"   60 A'   24 A"   61 A'                                         
 -- Virtual --                   
 -0.117  -0.081  -0.017   0.006   0.014   0.021   0.038   0.039
 25 A"   62 A'   63 A'   64 A'   65 A'   66 A'   67 A'   26 A"                 
  0.048   0.058   0.066   0.072   0.088   0.101   0.103   0.114
 68 A'   69 A'   27 A"   70 A'   71 A'   72 A'   28 A"   73 A'                 
  0.124   0.125   0.146   0.159   0.169   0.183   0.223   0.231
 74 A'   29 A"   75 A'   76 A'   77 A'   78 A'   79 A'   30 A"                 
  0.253   0.259   0.312   0.315   0.320   0.346   0.358   0.360
 80 A'   31 A"   81 A'   82 A'   32 A"   83 A'   33 A"   84 A'                 
  0.377   0.382   0.395   0.418   0.425   0.427   0.444   0.448
 85 A'   34 A"   86 A'   35 A"   87 A'   36 A"   37 A"   88 A'                 
  0.474   0.501   0.503   0.517   0.518   0.535   0.544   0.552
 89 A'   90 A'   91 A'   92 A'   38 A"   39 A"   93 A'   94 A'                 
  0.591   0.640   0.652   0.683   0.738   0.747   0.770   0.805
 95 A'   40 A"   41 A"   96 A'   97 A'   98 A'   99 A'  100 A'                 
  0.807   0.813   0.843   0.880   0.936   1.027   1.046   1.052
 42 A"  101 A'   43 A"  102 A'  103 A'  104 A'  105 A'  106 A'                 
  1.107   1.212   1.286   1.337   1.348   1.350   1.400   1.400
107 A'  108 A'   44 A"   45 A"   46 A"  109 A'  110 A'   47 A"                 
  1.414   1.433   1.488   1.504   1.625   1.631   1.663   1.784
111 A'  112 A'  113 A'   48 A"   49 A"  114 A'  115 A'  116 A'                 
  1.957   1.988   2.024   2.055   2.092   2.209   2.267   2.429
 50 A"  117 A'  118 A'  119 A'  120 A'   51 A"  121 A'  122 A'                 
  2.628   2.685   2.748   2.845   2.959   3.339   3.897   3.958
 52 A"   53 A"  123 A'  124 A'  125 A'  126 A'   54 A"   55 A"                 
  3.979   4.004   4.017   4.020   4.033   4.069   4.102   4.110
 56 A"   57 A"  127 A'  128 A'  129 A'   58 A"   59 A"  130 A'                 
  4.164   4.241   4.262   4.311   4.356   4.508   4.587   5.983
131 A'  132 A'  133 A'  134 A'  135 A'  136 A'  137 A'   60 A"                 
  6.021   6.072   6.096   6.176   6.209   6.737   7.505   7.583
 61 A"  138 A'  139 A'  140 A'  141 A'  142 A'   62 A"  143 A'                 
  7.668   9.803  23.389  23.419  25.773  25.957  26.349  27.935
144 A'  145 A'  146 A'  147 A'   63 A"  148 A'  149 A'  150 A'                 
 27.984  28.330  28.357  28.391  28.407  28.440  28.446  28.527
151 A'   64 A"   65 A"  152 A'  153 A'  154 A'  155 A'   66 A"                 
 28.532  28.551  28.556  28.561  28.568  28.632  28.643  28.738
 67 A"   68 A"  156 A'  157 A'   69 A"  158 A'  159 A'  160 A'                 
 28.755  47.992 127.878 127.899 127.930 127.943 127.992 128.015
161 A'  162 A'   70 A"   71 A"  163 A'  164 A'  165 A'  166 A'                 
151.724 151.767 215.821 289.717 289.796 289.9101020.8231901.895
167 A'  168 A'  169 A'   72 A"  170 A'  171 A'  172 A'  173 A'                 
*******
174 A'                                                                         
 --------------------------------------------------------------

          Ground-State Mulliken Net Atomic Charges

     Atom                 Charge (a.u.)
  ----------------------------------------
      1 Cl                    0.499943
      2 I                     0.136569
      3 I                     0.128308
      4 Br                   -0.016590
      5 C                    -0.514320
      6 C                    -0.233911
  ----------------------------------------
  Sum of atomic charges =    -0.000000

 -----------------------------------------------------------------
                    Cartesian Multipole Moments
 -----------------------------------------------------------------
    Charge (ESU x 10^10)
                -0.0000
    Dipole Moment (Debye)
         X      -0.0349      Y       0.0817      Z      -0.0000
       Tot       0.0888
    Quadrupole Moments (Debye-Ang)
        XX     -90.3170     XY       5.5992     YY    -102.3987
        XZ       0.0000     YZ      -0.0000     ZZ     -98.4112
    Octopole Moments (Debye-Ang^2)
       XXX     -22.3475    XXY      -5.2147    XYY      -7.7995
       YYY     -19.0054    XXZ      -0.0000    XYZ       0.0000
       YYZ      -0.0000    XZZ      -8.0260    YZZ      -5.8682
       ZZZ      -0.0000
    Hexadecapole Moments (Debye-Ang^3)
      XXXX   -2583.1937   XXXY      32.6784   XXYY    -549.2868
      XYYY      58.1640   YYYY    -745.7661   XXXZ       0.0000
      XXYZ       0.0000   XYYZ       0.0000   YYYZ       0.0000
      XXZZ    -480.5978   XYZZ      11.3681   YYZZ    -145.7962
      XZZZ       0.0000   YZZZ      -0.0000   ZZZZ    -127.5854
 -----------------------------------------------------------------
 Calculating analytic gradient of the SCF energy
 Gradient of SCF Energy
            1           2           3           4           5           6
    1   0.0305733   0.2590587  -0.2591090  -0.0003390   0.3572751  -0.3874592
    2  -0.3580985  -0.4045525   0.3713545   0.4352547   0.0253083  -0.0692665
    3   0.0000000   0.0000000  -0.0000000   0.0000000  -0.0000000  -0.0000000
 Max gradient component =       4.353E-01
 RMS gradient           =       2.401E-01
 Gradient time:  CPU 26.86 s  wall 6.83 s
 Geometry Optimization Parameters
   NAtoms,    NIC,     NZ,  NCons,   NDum,   NFix, NCnnct, MaxDiis
        6      37       0       0       0       0       0       0


** GEOMETRY OPTIMIZATION IN DELOCALIZED INTERNAL COORDINATES **
   Searching for a Minimum

   Optimization Cycle:   5

                       Coordinates (Angstroms)
     ATOM                X               Y               Z
      1  Cl        1.9466559645    1.6488247452    0.0000000000
      2  I        -2.2275586577    0.8287527694    0.0000000000
      3  I         2.6115692355   -0.5082218940    0.0000000000
      4  Br       -1.6118554430   -1.3920368434    0.0000000000
      5  C         1.1335383579    0.3698309127    0.0000000000
      6  C        -0.7491249527   -0.0522257980    0.0000000000
   Point Group: cs    Number of degrees of freedom:     9


   Energy is -16948.922740548

 Hessian Updated using BFGS Update

 ** Taking Steepest Descent Step **
 Calculated Step too Large.  Step scaled by  0.537194
 Step Taken.  Stepsize is  0.300000

                             Maximum     Tolerance    Cnvgd?
         Gradient           0.394773      0.000300      NO
         Displacement       0.212070      0.001200      NO
         Energy change     -0.192249      0.000001      NO


 New Cartesian Coordinates Obtained by Inverse Iteration

 Displacement from previous Coordinates is:  0.171690
 ----------------------------------------------------------------
             Standard Nuclear Orientation (Angstroms)
    I     Atom           X                Y                Z
 ----------------------------------------------------------------
    1      Cl      1.9367398327     1.6795221812     0.0000000000
    2      I      -2.2576778391     0.8692601183     0.0000000000
    3      I       2.6455185004    -0.5437037669     0.0000000000
    4      Br     -1.6088139109    -1.4308519911     0.0000000000
    5      C       1.1167342429     0.3660239821     0.0000000000
    6      C      -0.7292763215    -0.0453266317     0.0000000000
 ----------------------------------------------------------------
 Molecular Point Group                 Cs    NOp =  2
 Largest Abelian Subgroup              Cs    NOp =  2
 Nuclear Repulsion Energy =  1762.0222528911 hartrees
 There are       85 alpha and       85 beta electrons
 Applying Cartesian multipole field
    Component          Value
    ---------          -----
     (2,0,0)        1.00000E-11
     (0,2,0)        2.00000E-11
     (0,0,2)       -3.00000E-11
 Nucleus-field energy     =     0.0000000414 hartrees
 Requested basis set is 6-311++G(d,p)
 There are 92 shells and 246 basis functions
 A cutoff of  1.0D-11 yielded   3000 shell pairs
 There are     23337 function pairs (     26443 Cartesian)
 Smallest overlap matrix eigenvalue = 7.61E-05
 Guess MOs from SCF MO coefficient file

 -----------------------------------------------------------------------
  General SCF calculation program by
  Eric Jon Sundstrom, Paul Horn, Yuezhi Mao, Dmitri Zuev, Alec White,
  David Stuck, Shaama M.S., Shane Yost, Joonho Lee, David Small,
  Daniel Levine, Susi Lehtola, Hugh Burton, Evgeny Epifanovsky
 -----------------------------------------------------------------------
 Exchange:     0.2000 Hartree-Fock + 0.0800 Slater + 0.7200 B88
 Correlation:  0.1900 VWN1RPA + 0.8100 LYP
 Using SG-1 standard quadrature grid
 using 4 threads for integral computing
 -------------------------------------------------------
 OpenMP Integral computing Module                
 Release: version 2.0, May 2017, Q-Chem Inc. Pleasanton 
 -------------------------------------------------------
 -------------------------------------------------------
 OpenMP BLAS3 based DFT computing Module                
 Release: version 1.0, May 2013, Q-Chem Inc. Pittsburgh 
 -------------------------------------------------------
 A restricted SCF calculation will be
 performed using DIIS
 SCF converges when DIIS error is below 1.0e-08
 ---------------------------------------
  Cycle       Energy         DIIS error
 ---------------------------------------
    1  -16949.0643498265      8.90e-04  
    2  -16949.0656994059      7.93e-04  
    3  -16949.0677816400      5.52e-04  
    4  -16949.0687957957      3.96e-04  
    5  -16949.0701496379      1.13e-04  
    6  -16949.0702626076      9.92e-06  
    7  -16949.0702633633      3.85e-06  
    8  -16949.0702634375      6.93e-07  
    9  -16949.0702634415      3.72e-07  
   10  -16949.0702634425      7.54e-08  
   11  -16949.0702634422      3.74e-08  
   12  -16949.0702634424      5.71e-09  Convergence criterion met
 ---------------------------------------
 SCF time:   CPU 83.09s  wall 22.00s 
 SCF   energy in the final basis set =   -16949.0702634424
 Total energy in the final basis set =   -16949.0702634424

 --------------------------------------------------------------
             Orbital Energies (a.u.) and Symmetries
 --------------------------------------------------------------

 Alpha MOs, Restricted
 -- Occupied --                  
*******-1165.88 -482.87 -176.32 -176.32 -165.72 -165.72 -165.72
  1 A'    2 A'    3 A'    4 A'    5 A'    6 A'    7 A'    1 A"                 
-165.72 -165.72 -165.72 -101.60  -62.52  -56.34  -56.34  -56.34
  8 A'    2 A"    9 A'   10 A'   11 A'   12 A'    3 A"   13 A'                 
-35.818 -35.817 -31.310 -31.309 -31.306 -31.305 -31.305 -31.304
 14 A'   15 A'   16 A'   17 A'    4 A"   18 A'    5 A"   19 A'                 
-22.961 -22.960 -22.960 -22.959 -22.959 -22.958 -22.956 -22.956
 20 A'    6 A"   21 A'   22 A'    7 A"   23 A'    8 A"   24 A'                 
-22.955 -22.955 -10.296 -10.285  -9.518  -8.739  -7.282  -7.272
 25 A'    9 A"   26 A'   27 A'   28 A'   29 A'   30 A'   10 A"                 
 -7.272  -6.570  -6.557  -6.557  -6.373  -6.372  -4.786  -4.785
 31 A'   32 A'   33 A'   11 A"   34 A'   35 A'   36 A'   37 A'                 
 -4.771  -4.770  -4.770  -4.769  -2.682  -2.678  -2.677  -2.667
 12 A"   13 A"   38 A'   39 A'   40 A'   41 A'   14 A"   42 A'                 
 -2.667  -2.056  -2.055  -2.048  -2.048  -2.048  -2.047  -2.035
 15 A"   43 A'   44 A'   16 A"   45 A'   46 A'   17 A"   47 A'                 
 -2.034  -2.034  -2.034  -1.021  -0.980  -0.744  -0.726  -0.616
 18 A"   48 A'   19 A"   49 A'   50 A'   51 A'   52 A'   53 A'                 
 -0.570  -0.501  -0.467  -0.448  -0.438  -0.426  -0.421  -0.353
 54 A'   55 A'   20 A"   56 A'   21 A"   57 A'   58 A'   59 A'                 
 -0.298  -0.284  -0.222  -0.207  -0.204
 22 A"   23 A"   60 A'   24 A"   61 A'                                         
 -- Virtual --                   
 -0.114  -0.077  -0.020   0.006   0.006   0.021   0.038   0.043
 25 A"   62 A'   63 A'   64 A'   65 A'   66 A'   67 A'   26 A"                 
  0.047   0.058   0.068   0.071   0.087   0.096   0.105   0.114
 68 A'   69 A'   27 A"   70 A'   71 A'   72 A'   28 A"   73 A'                 
  0.119   0.127   0.145   0.159   0.169   0.183   0.222   0.230
 74 A'   29 A"   75 A'   76 A'   77 A'   78 A'   79 A'   30 A"                 
  0.250   0.256   0.306   0.310   0.327   0.349   0.358   0.362
 80 A'   31 A"   81 A'   82 A'   32 A"   83 A'   84 A'   33 A"                 
  0.380   0.389   0.402   0.417   0.429   0.431   0.440   0.442
 85 A'   34 A"   86 A'   35 A"   87 A'   36 A"   37 A"   88 A'                 
  0.467   0.489   0.495   0.511   0.523   0.530   0.533   0.548
 89 A'   90 A'   91 A'   92 A'   38 A"   93 A'   39 A"   94 A'                 
  0.594   0.633   0.645   0.685   0.732   0.751   0.767   0.788
 95 A'   40 A"   41 A"   96 A'   97 A'   98 A'   99 A'  100 A'                 
  0.797   0.810   0.840   0.873   0.918   1.014   1.017   1.029
101 A'   42 A"   43 A"  102 A'  103 A'  104 A'  105 A'  106 A'                 
  1.113   1.198   1.272   1.330   1.342   1.360   1.394   1.403
107 A'  108 A'   44 A"   45 A"   46 A"  109 A'   47 A"  110 A'                 
  1.421   1.430   1.495   1.495   1.625   1.627   1.649   1.763
111 A'  112 A'  113 A'   48 A"  114 A'   49 A"  115 A'  116 A'                 
  1.965   1.995   2.025   2.070   2.088   2.215   2.268   2.440
 50 A"  117 A'  118 A'  119 A'  120 A'   51 A"  121 A'  122 A'                 
  2.623   2.693   2.732   2.828   2.944   3.362   3.896   3.957
 52 A"   53 A"  123 A'  124 A'  125 A'  126 A'   54 A"   55 A"                 
  3.980   4.006   4.006   4.015   4.024   4.067   4.096   4.101
 56 A"  127 A'   57 A"  128 A'  129 A'   58 A"  130 A'   59 A"                 
  4.152   4.235   4.242   4.306   4.334   4.493   4.558   5.983
131 A'  132 A'  133 A'  134 A'  135 A'  136 A'  137 A'   60 A"                 
  6.018   6.067   6.088   6.159   6.200   6.718   7.512   7.581
 61 A"  138 A'  139 A'  140 A'  141 A'  142 A'   62 A"  143 A'                 
  7.657   9.787  23.356  23.384  25.778  25.942  26.322  27.923
144 A'  145 A'  146 A'  147 A'   63 A"  148 A'  149 A'  150 A'                 
 27.959  28.330  28.355  28.388  28.403  28.435  28.446  28.527
151 A'   64 A"   65 A"  152 A'  153 A'  154 A'  155 A'   66 A"                 
 28.531  28.550  28.554  28.559  28.566  28.621  28.633  28.713
 67 A"   68 A"  156 A'  157 A'   69 A"  158 A'  159 A'  160 A'                 
 28.736  47.975 127.877 127.896 127.926 127.938 127.979 128.006
161 A'  162 A'   70 A"   71 A"  163 A'  164 A'  165 A'  166 A'                 
151.712 151.744 215.797 289.721 289.790 289.8951020.7981901.881
167 A'  168 A'  169 A'   72 A"  170 A'  171 A'  172 A'  173 A'                 
*******
174 A'                                                                         

 Beta MOs, Restricted
 -- Occupied --                  
*******-1165.88 -482.87 -176.32 -176.32 -165.72 -165.72 -165.72
  1 A'    2 A'    3 A'    4 A'    5 A'    6 A'    7 A'    1 A"                 
-165.72 -165.72 -165.72 -101.60  -62.52  -56.34  -56.34  -56.34
  8 A'    2 A"    9 A'   10 A'   11 A'   12 A'    3 A"   13 A'                 
-35.818 -35.817 -31.310 -31.309 -31.306 -31.305 -31.305 -31.304
 14 A'   15 A'   16 A'   17 A'    4 A"   18 A'    5 A"   19 A'                 
-22.961 -22.960 -22.960 -22.959 -22.959 -22.958 -22.956 -22.956
 20 A'    6 A"   21 A'   22 A'    7 A"   23 A'    8 A"   24 A'                 
-22.955 -22.955 -10.296 -10.285  -9.518  -8.739  -7.282  -7.272
 25 A'    9 A"   26 A'   27 A'   28 A'   29 A'   30 A'   10 A"                 
 -7.272  -6.570  -6.557  -6.557  -6.373  -6.372  -4.786  -4.785
 31 A'   32 A'   33 A'   11 A"   34 A'   35 A'   36 A'   37 A'                 
 -4.771  -4.770  -4.770  -4.769  -2.682  -2.678  -2.677  -2.667
 12 A"   13 A"   38 A'   39 A'   40 A'   41 A'   14 A"   42 A'                 
 -2.667  -2.056  -2.055  -2.048  -2.048  -2.048  -2.047  -2.035
 15 A"   43 A'   44 A'   16 A"   45 A'   46 A'   17 A"   47 A'                 
 -2.034  -2.034  -2.034  -1.021  -0.980  -0.744  -0.726  -0.616
 18 A"   48 A'   19 A"   49 A'   50 A'   51 A'   52 A'   53 A'                 
 -0.570  -0.501  -0.467  -0.448  -0.438  -0.426  -0.421  -0.353
 54 A'   55 A'   20 A"   56 A'   21 A"   57 A'   58 A'   59 A'                 
 -0.298  -0.284  -0.222  -0.207  -0.204
 22 A"   23 A"   60 A'   24 A"   61 A'                                         
 -- Virtual --                   
 -0.114  -0.077  -0.020   0.006   0.006   0.021   0.038   0.043
 25 A"   62 A'   63 A'   64 A'   65 A'   66 A'   67 A'   26 A"                 
  0.047   0.058   0.068   0.071   0.087   0.096   0.105   0.114
 68 A'   69 A'   27 A"   70 A'   71 A'   72 A'   28 A"   73 A'                 
  0.119   0.127   0.145   0.159   0.169   0.183   0.222   0.230
 74 A'   29 A"   75 A'   76 A'   77 A'   78 A'   79 A'   30 A"                 
  0.250   0.256   0.306   0.310   0.327   0.349   0.358   0.362
 80 A'   31 A"   81 A'   82 A'   32 A"   83 A'   84 A'   33 A"                 
  0.380   0.389   0.402   0.417   0.429   0.431   0.440   0.442
 85 A'   34 A"   86 A'   35 A"   87 A'   36 A"   37 A"   88 A'                 
  0.467   0.489   0.495   0.511   0.523   0.530   0.533   0.548
 89 A'   90 A'   91 A'   92 A'   38 A"   93 A'   39 A"   94 A'                 
  0.594   0.633   0.645   0.685   0.732   0.751   0.767   0.788
 95 A'   40 A"   41 A"   96 A'   97 A'   98 A'   99 A'  100 A'                 
  0.797   0.810   0.840   0.873   0.918   1.014   1.017   1.029
101 A'   42 A"   43 A"  102 A'  103 A'  104 A'  105 A'  106 A'                 
  1.113   1.198   1.272   1.330   1.342   1.360   1.394   1.403
107 A'  108 A'   44 A"   45 A"   46 A"  109 A'   47 A"  110 A'                 
  1.421   1.430   1.495   1.495   1.625   1.627   1.649   1.763
111 A'  112 A'  113 A'   48 A"  114 A'   49 A"  115 A'  116 A'                 
  1.965   1.995   2.025   2.070   2.088   2.215   2.268   2.440
 50 A"  117 A'  118 A'  119 A'  120 A'   51 A"  121 A'  122 A'                 
  2.623   2.693   2.732   2.828   2.944   3.362   3.896   3.957
 52 A"   53 A"  123 A'  124 A'  125 A'  126 A'   54 A"   55 A"                 
  3.980   4.006   4.006   4.015   4.024   4.067   4.096   4.101
 56 A"  127 A'   57 A"  128 A'  129 A'   58 A"  130 A'   59 A"                 
  4.152   4.235   4.242   4.306   4.334   4.493   4.558   5.983
131 A'  132 A'  133 A'  134 A'  135 A'  136 A'  137 A'   60 A"                 
  6.018   6.067   6.088   6.159   6.200   6.718   7.512   7.581
 61 A"  138 A'  139 A'  140 A'  141 A'  142 A'   62 A"  143 A'                 
  7.657   9.787  23.356  23.384  25.778  25.942  26.322  27.923
144 A'  145 A'  146 A'  147 A'   63 A"  148 A'  149 A'  150 A'                 
 27.959  28.330  28.355  28.388  28.403  28.435  28.446  28.527
151 A'   64 A"   65 A"  152 A'  153 A'  154 A'  155 A'   66 A"                 
 28.531  28.550  28.554  28.559  28.566  28.621  28.633  28.713
 67 A"   68 A"  156 A'  157 A'   69 A"  158 A'  159 A'  160 A'                 
 28.736  47.975 127.877 127.896 127.926 127.938 127.979 128.006
161 A'  162 A'   70 A"   71 A"  163 A'  164 A'  165 A'  166 A'                 
151.712 151.744 215.797 289.721 289.790 289.8951020.7981901.881
167 A'  168 A'  169 A'   72 A"  170 A'  171 A'  172 A'  173 A'                 
*******
174 A'                                                                         
 --------------------------------------------------------------

          Ground-State Mulliken Net Atomic Charges

     Atom                 Charge (a.u.)
  ----------------------------------------
      1 Cl                    0.483705
      2 I                     0.133123
      3 I                     0.125051
      4 Br                   -0.027564
      5 C                    -0.477268
      6 C                    -0.237046
  ----------------------------------------
  Sum of atomic charges =    -0.000000

 -----------------------------------------------------------------
                    Cartesian Multipole Moments
 -----------------------------------------------------------------
    Charge (ESU x 10^10)
                -0.0000
    Dipole Moment (Debye)
         X      -0.0802      Y       0.0590      Z      -0.0000
       Tot       0.0995
    Quadrupole Moments (Debye-Ang)
        XX     -89.8191     XY       4.6255     YY    -101.8728
        XZ       0.0000     YZ       0.0000     ZZ     -98.8723
    Octopole Moments (Debye-Ang^2)
       XXX     -22.3897    XXY      -5.3430    XYY      -8.4263
       YYY     -18.7189    XXZ      -0.0000    XYZ      -0.0000
       YYZ      -0.0000    XZZ      -8.2115    YZZ      -5.7616
       ZZZ      -0.0000
    Hexadecapole Moments (Debye-Ang^3)
      XXXX   -2613.2139   XXXY      36.5817   XXYY    -559.2826
      XYYY      70.9826   YYYY    -776.7490   XXXZ       0.0000
      XXYZ       0.0000   XYYZ       0.0000   YYYZ       0.0000
      XXZZ    -489.2198   XYZZ      15.7106   YYZZ    -151.6975
      XZZZ       0.0000   YZZZ       0.0000   ZZZZ    -128.4975
 -----------------------------------------------------------------
 Calculating analytic gradient of the SCF energy
 Gradient of SCF Energy
            1           2           3           4           5           6
    1   0.0356961   0.1833075  -0.1848079  -0.0141877   0.2840259  -0.3040339
    2  -0.2874549  -0.3127654   0.2899438   0.3364177   0.0366706  -0.0628117
    3  -0.0000000  -0.0000000  -0.0000000   0.0000000   0.0000000  -0.0000000
 Max gradient component =       3.364E-01
 RMS gradient           =       1.864E-01
 Gradient time:  CPU 26.24 s  wall 6.68 s
 Geometry Optimization Parameters
   NAtoms,    NIC,     NZ,  NCons,   NDum,   NFix, NCnnct, MaxDiis
        6      37       0       0       0       0       0       0


** GEOMETRY OPTIMIZATION IN DELOCALIZED INTERNAL COORDINATES **
   Searching for a Minimum

   Optimization Cycle:   6

                       Coordinates (Angstroms)
     ATOM                X               Y               Z
      1  Cl        1.9367398327    1.6795221812    0.0000000000
      2  I        -2.2576778391    0.8692601183    0.0000000000
      3  I         2.6455185004   -0.5437037669    0.0000000000
      4  Br       -1.6088139109   -1.4308519911    0.0000000000
      5  C         1.1167342429    0.3660239821    0.0000000000
      6  C        -0.7292763215   -0.0453266317    0.0000000000
   Point Group: cs    Number of degrees of freedom:     9


   Energy is -16949.070263442

 Hessian Updated using BFGS Update

 ** Taking Steepest Descent Step **
 Calculated Step too Large.  Step scaled by  0.691368
 Step Taken.  Stepsize is  0.300000

                             Maximum     Tolerance    Cnvgd?
         Gradient           0.308423      0.000300      NO
         Displacement       0.213234      0.001200      NO
         Energy change     -0.147523      0.000001      NO


 New Cartesian Coordinates Obtained by Inverse Iteration

 Displacement from previous Coordinates is:  0.174097
 ----------------------------------------------------------------
             Standard Nuclear Orientation (Angstroms)
    I     Atom           X                Y                Z
 ----------------------------------------------------------------
    1      Cl      1.9138562273     1.7102637094     0.0000000000
    2      I      -2.2724257048     0.9129508229     0.0000000000
    3      I       2.6635282591    -0.5829783029     0.0000000000
    4      Br     -1.5916078271    -1.4683169814     0.0000000000
    5      C       1.0932556211     0.3600508210     0.0000000000
    6      C      -0.7033820712    -0.0370461771     0.0000000000
 ----------------------------------------------------------------
 Molecular Point Group                 Cs    NOp =  2
 Largest Abelian Subgroup              Cs    NOp =  2
 Nuclear Repulsion Energy =  1730.5812107145 hartrees
 There are       85 alpha and       85 beta electrons
 Applying Cartesian multipole field
    Component          Value
    ---------          -----
     (2,0,0)        1.00000E-11
     (0,2,0)        2.00000E-11
     (0,0,2)       -3.00000E-11
 Nucleus-field energy     =     0.0000000424 hartrees
 Requested basis set is 6-311++G(d,p)
 There are 92 shells and 246 basis functions
 A cutoff of  1.0D-11 yielded   2984 shell pairs
 There are     23193 function pairs (     26277 Cartesian)
 Smallest overlap matrix eigenvalue = 7.00E-05
 Guess MOs from SCF MO coefficient file

 -----------------------------------------------------------------------
  General SCF calculation program by
  Eric Jon Sundstrom, Paul Horn, Yuezhi Mao, Dmitri Zuev, Alec White,
  David Stuck, Shaama M.S., Shane Yost, Joonho Lee, David Small,
  Daniel Levine, Susi Lehtola, Hugh Burton, Evgeny Epifanovsky
 -----------------------------------------------------------------------
 Exchange:     0.2000 Hartree-Fock + 0.0800 Slater + 0.7200 B88
 Correlation:  0.1900 VWN1RPA + 0.8100 LYP
 Using SG-1 standard quadrature grid
 using 4 threads for integral computing
 -------------------------------------------------------
 OpenMP Integral computing Module                
 Release: version 2.0, May 2017, Q-Chem Inc. Pleasanton 
 -------------------------------------------------------
 -------------------------------------------------------
 OpenMP BLAS3 based DFT computing Module                
 Release: version 1.0, May 2013, Q-Chem Inc. Pittsburgh 
 -------------------------------------------------------
 A restricted SCF calculation will be
 performed using DIIS
 SCF converges when DIIS error is below 1.0e-08
 ---------------------------------------
  Cycle       Energy         DIIS error
 ---------------------------------------
    1  -16949.1817252673      7.82e-04  
    2  -16949.1839447724      6.05e-04  
    3  -16949.1845433588      5.08e-04  
    4  -16949.1860663937      2.49e-04  
    5  -16949.1865143022      1.13e-04  
    6  -16949.1866294613      9.06e-06  
    7  -16949.1866301031      3.20e-06  
    8  -16949.1866301514      5.91e-07  
    9  -16949.1866301540      3.01e-07  
   10  -16949.1866301547      5.44e-08  
   11  -16949.1866301546      2.83e-08  
   12  -16949.1866301541      3.36e-09  Convergence criterion met
 ---------------------------------------
 SCF time:   CPU 81.90s  wall 22.00s 
 SCF   energy in the final basis set =   -16949.1866301541
 Total energy in the final basis set =   -16949.1866301541

 --------------------------------------------------------------
             Orbital Energies (a.u.) and Symmetries
 --------------------------------------------------------------

 Alpha MOs, Restricted
 -- Occupied --                  
*******-1165.89 -482.87 -176.32 -176.32 -165.72 -165.72 -165.72
  1 A'    2 A'    3 A'    4 A'    5 A'    6 A'    7 A'    1 A"                 
-165.72 -165.72 -165.72 -101.59  -62.52  -56.34  -56.34  -56.34
  8 A'    2 A"    9 A'   10 A'   11 A'   12 A'    3 A"   13 A'                 
-35.818 -35.817 -31.310 -31.310 -31.306 -31.305 -31.305 -31.304
 14 A'   15 A'   16 A'   17 A'    4 A"   18 A'    5 A"   19 A'                 
-22.961 -22.960 -22.960 -22.959 -22.959 -22.959 -22.956 -22.956
 20 A'   21 A'    6 A"   22 A'    7 A"   23 A'    8 A"   24 A'                 
-22.955 -22.955 -10.302 -10.292  -9.514  -8.734  -7.278  -7.268
 25 A'    9 A"   26 A'   27 A'   28 A'   29 A'   30 A'   10 A"                 
 -7.268  -6.566  -6.553  -6.553  -6.371  -6.371  -4.784  -4.784
 31 A'   32 A'   11 A"   33 A'   34 A'   35 A'   36 A'   37 A'                 
 -4.770  -4.769  -4.768  -4.768  -2.677  -2.673  -2.673  -2.663
 12 A"   13 A"   38 A'   39 A'   40 A'   41 A'   14 A"   42 A'                 
 -2.663  -2.054  -2.053  -2.047  -2.046  -2.046  -2.046  -2.033
 15 A"   43 A'   44 A'   16 A"   45 A'   17 A"   46 A'   47 A'                 
 -2.033  -2.033  -2.032  -0.997  -0.952  -0.738  -0.722  -0.617
 18 A"   48 A'   19 A"   49 A'   50 A'   51 A'   52 A'   53 A'                 
 -0.565  -0.496  -0.453  -0.447  -0.422  -0.420  -0.410  -0.351
 54 A'   55 A'   20 A"   56 A'   21 A"   57 A'   58 A'   59 A'                 
 -0.298  -0.286  -0.232  -0.214  -0.211
 22 A"   23 A"   60 A'   61 A'   24 A"                                         
 -- Virtual --                   
 -0.111  -0.073  -0.024  -0.001   0.006   0.023   0.039   0.045
 25 A"   62 A'   63 A'   64 A'   65 A'   66 A'   67 A'   68 A'                 
  0.045   0.059   0.069   0.072   0.085   0.092   0.106   0.113
 26 A"   69 A'   27 A"   70 A'   71 A'   72 A'   28 A"   73 A'                 
  0.116   0.128   0.145   0.158   0.167   0.184   0.222   0.229
 74 A'   29 A"   75 A'   76 A'   77 A'   78 A'   79 A'   30 A"                 
  0.249   0.253   0.301   0.303   0.334   0.353   0.359   0.365
 80 A'   31 A"   81 A'   82 A'   32 A"   83 A'   84 A'   33 A"                 
  0.384   0.395   0.410   0.415   0.431   0.434   0.438   0.442
 85 A'   34 A"   86 A'   35 A"   87 A'   36 A"   88 A'   37 A"                 
  0.459   0.477   0.486   0.507   0.520   0.525   0.533   0.548
 89 A'   90 A'   91 A'   92 A'   93 A'   38 A"   39 A"   94 A'                 
  0.599   0.618   0.645   0.686   0.722   0.747   0.762   0.783
 95 A'   40 A"   41 A"   96 A'   97 A'   98 A'   99 A'  100 A'                 
  0.791   0.814   0.839   0.859   0.912   0.986   1.007   1.013
101 A'   42 A"   43 A"  102 A'  103 A'  104 A'  105 A'  106 A'                 
  1.122   1.183   1.253   1.323   1.337   1.375   1.386   1.405
107 A'  108 A'   44 A"   45 A"   46 A"  109 A'   47 A"  110 A'                 
  1.422   1.427   1.490   1.498   1.621   1.636   1.636   1.741
111 A'  112 A'   48 A"  113 A'  114 A'  115 A'   49 A"  116 A'                 
  1.972   1.995   2.024   2.075   2.109   2.220   2.270   2.450
 50 A"  117 A'  118 A'  119 A'  120 A'   51 A"  121 A'  122 A'                 
  2.618   2.703   2.723   2.814   2.935   3.397   3.899   3.955
 52 A"   53 A"  123 A'  124 A'  125 A'  126 A'   54 A"   55 A"                 
  3.980   3.988   4.007   4.011   4.017   4.065   4.087   4.096
 56 A"  127 A'   57 A"  128 A'  129 A'   58 A"  130 A'   59 A"                 
  4.140   4.223   4.225   4.309   4.344   4.479   4.529   5.983
131 A'  132 A'  133 A'  134 A'  135 A'  136 A'  137 A'   60 A"                 
  6.016   6.062   6.081   6.143   6.189   6.702   7.518   7.578
 61 A"  138 A'  139 A'  140 A'  141 A'  142 A'   62 A"  143 A'                 
  7.650   9.773  23.335  23.357  25.783  25.931  26.310  27.910
144 A'  145 A'  146 A'  147 A'   63 A"  148 A'  149 A'  150 A'                 
 27.940  28.329  28.353  28.385  28.396  28.427  28.442  28.526
151 A'   64 A"   65 A"  152 A'  153 A'  154 A'  155 A'   66 A"                 
 28.529  28.549  28.552  28.556  28.564  28.613  28.624  28.698
 67 A"   68 A"  156 A'  157 A'   69 A"  158 A'  159 A'  160 A'                 
 28.724  47.962 127.875 127.894 127.922 127.933 127.967 127.997
161 A'  162 A'   70 A"   71 A"  163 A'  164 A'  165 A'  166 A'                 
151.701 151.727 215.777 289.724 289.785 289.8871020.7771901.869
167 A'  168 A'  169 A'   72 A"  170 A'  171 A'  172 A'  173 A'                 
*******
174 A'                                                                         

 Beta MOs, Restricted
 -- Occupied --                  
*******-1165.89 -482.87 -176.32 -176.32 -165.72 -165.72 -165.72
  1 A'    2 A'    3 A'    4 A'    5 A'    6 A'    7 A'    1 A"                 
-165.72 -165.72 -165.72 -101.59  -62.52  -56.34  -56.34  -56.34
  8 A'    2 A"    9 A'   10 A'   11 A'   12 A'    3 A"   13 A'                 
-35.818 -35.817 -31.310 -31.310 -31.306 -31.305 -31.305 -31.304
 14 A'   15 A'   16 A'   17 A'    4 A"   18 A'    5 A"   19 A'                 
-22.961 -22.960 -22.960 -22.959 -22.959 -22.959 -22.956 -22.956
 20 A'   21 A'    6 A"   22 A'    7 A"   23 A'    8 A"   24 A'                 
-22.955 -22.955 -10.302 -10.292  -9.514  -8.734  -7.278  -7.268
 25 A'    9 A"   26 A'   27 A'   28 A'   29 A'   30 A'   10 A"                 
 -7.268  -6.566  -6.553  -6.553  -6.371  -6.371  -4.784  -4.784
 31 A'   32 A'   11 A"   33 A'   34 A'   35 A'   36 A'   37 A'                 
 -4.770  -4.769  -4.768  -4.768  -2.677  -2.673  -2.673  -2.663
 12 A"   13 A"   38 A'   39 A'   40 A'   41 A'   14 A"   42 A'                 
 -2.663  -2.054  -2.053  -2.047  -2.046  -2.046  -2.046  -2.033
 15 A"   43 A'   44 A'   16 A"   45 A'   17 A"   46 A'   47 A'                 
 -2.033  -2.033  -2.032  -0.997  -0.952  -0.738  -0.722  -0.617
 18 A"   48 A'   19 A"   49 A'   50 A'   51 A'   52 A'   53 A'                 
 -0.565  -0.496  -0.453  -0.447  -0.422  -0.420  -0.410  -0.351
 54 A'   55 A'   20 A"   56 A'   21 A"   57 A'   58 A'   59 A'                 
 -0.298  -0.286  -0.232  -0.214  -0.211
 22 A"   23 A"   60 A'   61 A'   24 A"                                         
 -- Virtual --                   
 -0.111  -0.073  -0.024  -0.001   0.006   0.023   0.039   0.045
 25 A"   62 A'   63 A'   64 A'   65 A'   66 A'   67 A'   68 A'                 
  0.045   0.059   0.069   0.072   0.085   0.092   0.106   0.113
 26 A"   69 A'   27 A"   70 A'   71 A'   72 A'   28 A"   73 A'                 
  0.116   0.128   0.145   0.158   0.167   0.184   0.222   0.229
 74 A'   29 A"   75 A'   76 A'   77 A'   78 A'   79 A'   30 A"                 
  0.249   0.253   0.301   0.303   0.334   0.353   0.359   0.365
 80 A'   31 A"   81 A'   82 A'   32 A"   83 A'   84 A'   33 A"                 
  0.384   0.395   0.410   0.415   0.431   0.434   0.438   0.442
 85 A'   34 A"   86 A'   35 A"   87 A'   36 A"   88 A'   37 A"                 
  0.459   0.477   0.486   0.507   0.520   0.525   0.533   0.548
 89 A'   90 A'   91 A'   92 A'   93 A'   38 A"   39 A"   94 A'                 
  0.599   0.618   0.645   0.686   0.722   0.747   0.762   0.783
 95 A'   40 A"   41 A"   96 A'   97 A'   98 A'   99 A'  100 A'                 
  0.791   0.814   0.839   0.859   0.912   0.986   1.007   1.013
101 A'   42 A"   43 A"  102 A'  103 A'  104 A'  105 A'  106 A'                 
  1.122   1.183   1.253   1.323   1.337   1.375   1.386   1.405
107 A'  108 A'   44 A"   45 A"   46 A"  109 A'   47 A"  110 A'                 
  1.422   1.427   1.490   1.498   1.621   1.636   1.636   1.741
111 A'  112 A'   48 A"  113 A'  114 A'  115 A'   49 A"  116 A'                 
  1.972   1.995   2.024   2.075   2.109   2.220   2.270   2.450
 50 A"  117 A'  118 A'  119 A'  120 A'   51 A"  121 A'  122 A'                 
  2.618   2.703   2.723   2.814   2.935   3.397   3.899   3.955
 52 A"   53 A"  123 A'  124 A'  125 A'  126 A'   54 A"   55 A"                 
  3.980   3.988   4.007   4.011   4.017   4.065   4.087   4.096
 56 A"  127 A'   57 A"  128 A'  129 A'   58 A"  130 A'   59 A"                 
  4.140   4.223   4.225   4.309   4.344   4.479   4.529   5.983
131 A'  132 A'  133 A'  134 A'  135 A'  136 A'  137 A'   60 A"                 
  6.016   6.062   6.081   6.143   6.189   6.702   7.518   7.578
 61 A"  138 A'  139 A'  140 A'  141 A'  142 A'   62 A"  143 A'                 
  7.650   9.773  23.335  23.357  25.783  25.931  26.310  27.910
144 A'  145 A'  146 A'  147 A'   63 A"  148 A'  149 A'  150 A'                 
 27.940  28.329  28.353  28.385  28.396  28.427  28.442  28.526
151 A'   64 A"   65 A"  152 A'  153 A'  154 A'  155 A'   66 A"                 
 28.529  28.549  28.552  28.556  28.564  28.613  28.624  28.698
 67 A"   68 A"  156 A'  157 A'   69 A"  158 A'  159 A'  160 A'                 
 28.724  47.962 127.875 127.894 127.922 127.933 127.967 127.997
161 A'  162 A'   70 A"   71 A"  163 A'  164 A'  165 A'  166 A'                 
151.701 151.727 215.777 289.724 289.785 289.8871020.7771901.869
167 A'  168 A'  169 A'   72 A"  170 A'  171 A'  172 A'  173 A'                 
*******
174 A'                                                                         
 --------------------------------------------------------------

          Ground-State Mulliken Net Atomic Charges

     Atom                 Charge (a.u.)
  ----------------------------------------
      1 Cl                    0.465303
      2 I                     0.133893
      3 I                     0.130008
      4 Br                   -0.039764
      5 C                    -0.444210
      6 C                    -0.245229
  ----------------------------------------
  Sum of atomic charges =    -0.000000

 -----------------------------------------------------------------
                    Cartesian Multipole Moments
 -----------------------------------------------------------------
    Charge (ESU x 10^10)
                -0.0000
    Dipole Moment (Debye)
         X      -0.1061      Y       0.0272      Z      -0.0000
       Tot       0.1096
    Quadrupole Moments (Debye-Ang)
        XX     -89.5541     XY       3.6161     YY    -101.3393
        XZ       0.0000     YZ       0.0000     ZZ     -99.2665
    Octopole Moments (Debye-Ang^2)
       XXX     -22.5209    XXY      -5.5127    XYY      -9.1254
       YYY     -18.4970    XXZ      -0.0000    XYZ      -0.0000
       YYZ      -0.0000    XZZ      -8.4208    YZZ      -5.6523
       ZZZ      -0.0000
    Hexadecapole Moments (Debye-Ang^3)
      XXXX   -2614.3835   XXXY      41.5584   XXYY    -563.7395
      XYYY      85.7810   YYYY    -810.0833   XXXZ       0.0000
      XXYZ       0.0000   XYYZ       0.0000   YYYZ       0.0000
      XXZZ    -492.1092   XYZZ      20.6985   YYZZ    -158.1838
      XZZZ       0.0000   YZZZ       0.0000   ZZZZ    -129.3161
 -----------------------------------------------------------------
 Calculating analytic gradient of the SCF energy
 Gradient of SCF Energy
            1           2           3           4           5           6
    1   0.0384397   0.1331753  -0.1353626  -0.0220885   0.2377432  -0.2519071
    2  -0.2274029  -0.2446513   0.2292460   0.2591945   0.0376410  -0.0540274
    3   0.0000000  -0.0000000   0.0000000   0.0000000  -0.0000000  -0.0000000
 Max gradient component =       2.592E-01
 RMS gradient           =       1.479E-01
 Gradient time:  CPU 25.55 s  wall 6.50 s
 Geometry Optimization Parameters
   NAtoms,    NIC,     NZ,  NCons,   NDum,   NFix, NCnnct, MaxDiis
        6      37       0       0       0       0       0       0

 Cartesian Hessian Update
 Hessian Updated using BFGS Update


** GEOMETRY OPTIMIZATION IN DELOCALIZED INTERNAL COORDINATES **
   Searching for a Minimum

   Optimization Cycle:   7

                       Coordinates (Angstroms)
     ATOM                X               Y               Z
      1  Cl        1.9138562273    1.7102637094    0.0000000000
      2  I        -2.2724257048    0.9129508229    0.0000000000
      3  I         2.6635282591   -0.5829783029    0.0000000000
      4  Br       -1.5916078271   -1.4683169814    0.0000000000
      5  C         1.0932556211    0.3600508210    0.0000000000
      6  C        -0.7033820712   -0.0370461771    0.0000000000
   Point Group: cs    Number of degrees of freedom:     9


   Energy is -16949.186630154

 Hessian Updated using BFGS Update

  9 Hessian modes will be used to form the next step
  Hessian Eigenvalues:
     0.081522    0.249897    0.250012    0.295269    0.311917    0.496445
     0.914620    1.029752    1.103813

 Minimum Search - Taking Simple RFO Step
 Searching for Lamda that Minimizes Along All modes
 Value Taken    Lamda =  -0.25587279
 Calculated Step too Large.  Step scaled by  0.391434
 Step Taken.  Stepsize is  0.300000

                             Maximum     Tolerance    Cnvgd?
         Gradient           0.240440      0.000300      NO
         Displacement       0.217804      0.001200      NO
         Energy change     -0.116367      0.000001      NO


 New Cartesian Coordinates Obtained by Inverse Iteration

 Displacement from previous Coordinates is:  0.260507
 ----------------------------------------------------------------
             Standard Nuclear Orientation (Angstroms)
    I     Atom           X                Y                Z
 ----------------------------------------------------------------
    1      Cl      1.8521217913     1.7292206700     0.0000000000
    2      I      -2.2430835375     0.9582499742     0.0000000000
    3      I       2.6358646153    -0.6261816428     0.0000000000
    4      Br     -1.5332197904    -1.4911129260     0.0000000000
    5      C       1.0439353524     0.3481554548     0.0000000000
    6      C      -0.6523939265    -0.0234076383     0.0000000000
 ----------------------------------------------------------------
 Molecular Point Group                 Cs    NOp =  2
 Largest Abelian Subgroup              Cs    NOp =  2
 Nuclear Repulsion Energy =  1722.3532505852 hartrees
 There are       85 alpha and       85 beta electrons
 Applying Cartesian multipole field
    Component          Value
    ---------          -----
     (2,0,0)        1.00000E-11
     (0,2,0)        2.00000E-11
     (0,0,2)       -3.00000E-11
 Nucleus-field energy     =     0.0000000422 hartrees
 Requested basis set is 6-311++G(d,p)
 There are 92 shells and 246 basis functions
 A cutoff of  1.0D-11 yielded   2982 shell pairs
 There are     23164 function pairs (     26239 Cartesian)
 Smallest overlap matrix eigenvalue = 5.35E-05
 Guess MOs from SCF MO coefficient file

 -----------------------------------------------------------------------
  General SCF calculation program by
  Eric Jon Sundstrom, Paul Horn, Yuezhi Mao, Dmitri Zuev, Alec White,
  David Stuck, Shaama M.S., Shane Yost, Joonho Lee, David Small,
  Daniel Levine, Susi Lehtola, Hugh Burton, Evgeny Epifanovsky
 -----------------------------------------------------------------------
 Exchange:     0.2000 Hartree-Fock + 0.0800 Slater + 0.7200 B88
 Correlation:  0.1900 VWN1RPA + 0.8100 LYP
 Using SG-1 standard quadrature grid
 using 4 threads for integral computing
 -------------------------------------------------------
 OpenMP Integral computing Module                
 Release: version 2.0, May 2017, Q-Chem Inc. Pleasanton 
 -------------------------------------------------------
 -------------------------------------------------------
 OpenMP BLAS3 based DFT computing Module                
 Release: version 1.0, May 2013, Q-Chem Inc. Pittsburgh 
 -------------------------------------------------------
 A restricted SCF calculation will be
 performed using DIIS
 SCF converges when DIIS error is below 1.0e-08
 ---------------------------------------
  Cycle       Energy         DIIS error
 ---------------------------------------
    1  -16949.2762501436      7.59e-04  
    2  -16949.2801936702      2.62e-04  
    3  -16949.2798026507      3.32e-04  
    4  -16949.2804764944      1.57e-04  
    5  -16949.2806498834      6.68e-05  
    6  -16949.2806883974      1.08e-05  
    7  -16949.2806893024      2.60e-06  
    8  -16949.2806893325      5.09e-07  
    9  -16949.2806893340      2.55e-07  
   10  -16949.2806893348      4.20e-08  
   11  -16949.2806893346      2.20e-08  
   12  -16949.2806893346      2.59e-09  Convergence criterion met
 ---------------------------------------
 SCF time:   CPU 82.21s  wall 21.00s 
 SCF   energy in the final basis set =   -16949.2806893346
 Total energy in the final basis set =   -16949.2806893346

 --------------------------------------------------------------
             Orbital Energies (a.u.) and Symmetries
 --------------------------------------------------------------

 Alpha MOs, Restricted
 -- Occupied --                  
*******-1165.89 -482.86 -176.32 -176.32 -165.72 -165.72 -165.72
  1 A'    2 A'    3 A'    4 A'    5 A'    6 A'    7 A'    1 A"                 
-165.72 -165.72 -165.72 -101.59  -62.52  -56.34  -56.34  -56.33
  8 A'    2 A"    9 A'   10 A'   11 A'   12 A'    3 A"   13 A'                 
-35.818 -35.817 -31.310 -31.310 -31.305 -31.305 -31.305 -31.304
 14 A'   15 A'   16 A'   17 A'    4 A"    5 A"   18 A'   19 A'                 
-22.961 -22.960 -22.960 -22.959 -22.959 -22.959 -22.956 -22.956
 20 A'   21 A'    6 A"   22 A'    7 A"   23 A'    8 A"   24 A'                 
-22.955 -22.955 -10.304 -10.294  -9.511  -8.731  -7.275  -7.265
 25 A'    9 A"   26 A'   27 A'   28 A'   29 A'   30 A'   10 A"                 
 -7.264  -6.562  -6.549  -6.549  -6.370  -6.370  -4.783  -4.783
 31 A'   32 A'   11 A"   33 A'   34 A'   35 A'   36 A'   37 A'                 
 -4.769  -4.768  -4.767  -4.767  -2.674  -2.670  -2.670  -2.659
 12 A"   13 A"   38 A'   39 A'   40 A'   14 A"   41 A'   42 A'                 
 -2.659  -2.052  -2.051  -2.046  -2.045  -2.045  -2.045  -2.032
 15 A"   43 A'   44 A'   16 A"   45 A'   17 A"   46 A'   47 A'                 
 -2.031  -2.031  -2.031  -0.981  -0.935  -0.736  -0.721  -0.627
 18 A"   48 A'   19 A"   49 A'   50 A'   51 A'   52 A'   53 A'                 
 -0.561  -0.497  -0.448  -0.447  -0.417  -0.411  -0.399  -0.351
 54 A'   55 A'   56 A'   20 A"   57 A'   21 A"   58 A'   59 A'                 
 -0.298  -0.287  -0.240  -0.222  -0.218
 22 A"   23 A"   60 A'   61 A'   24 A"                                         
 -- Virtual --                   
 -0.103  -0.060  -0.027  -0.007   0.006   0.028   0.042   0.045
 25 A"   62 A'   63 A'   64 A'   65 A'   66 A'   67 A'   68 A'                 
  0.047   0.062   0.070   0.077   0.085   0.092   0.107   0.113
 26 A"   69 A'   27 A"   70 A'   71 A'   72 A'   28 A"   73 A'                 
  0.118   0.127   0.145   0.157   0.163   0.188   0.228   0.228
 74 A'   29 A"   75 A'   76 A'   77 A'   78 A'   79 A'   30 A"                 
  0.248   0.254   0.298   0.302   0.340   0.358   0.360   0.368
 80 A'   31 A"   81 A'   82 A'   32 A"   83 A'   84 A'   33 A"                 
  0.387   0.400   0.414   0.418   0.428   0.434   0.441   0.446
 85 A'   34 A"   35 A"   86 A'   87 A'   36 A"   88 A'   37 A"                 
  0.449   0.470   0.480   0.508   0.519   0.524   0.540   0.550
 89 A'   90 A'   91 A'   92 A'   93 A'   38 A"   39 A"   94 A'                 
  0.606   0.608   0.648   0.690   0.714   0.737   0.753   0.792
 40 A"   95 A'   41 A"   96 A'   97 A'   98 A'   99 A'  100 A'                 
  0.798   0.822   0.841   0.849   0.917   0.966   0.996   1.022
101 A'   42 A"   43 A"  102 A'  103 A'  104 A'  105 A'  106 A'                 
  1.141   1.172   1.230   1.316   1.331   1.372   1.397   1.413
107 A'  108 A'   44 A"   45 A"   46 A"   47 A"  109 A'  110 A'                 
  1.423   1.441   1.498   1.498   1.615   1.632   1.675   1.730
111 A'  112 A'  113 A'   48 A"  114 A'  115 A'   49 A"  116 A'                 
  1.978   2.006   2.026   2.107   2.134   2.224   2.277   2.461
 50 A"  117 A'  118 A'  119 A'  120 A'   51 A"  121 A'  122 A'                 
  2.609   2.725   2.743   2.808   2.944   3.484   3.903   3.954
 52 A"   53 A"  123 A'  124 A'  125 A'  126 A'   54 A"   55 A"                 
  3.973   3.979   4.008   4.008   4.012   4.064   4.086   4.091
127 A'   56 A"  128 A'   57 A"  129 A'   58 A"  130 A'   59 A"                 
  4.135   4.217   4.224   4.310   4.357   4.472   4.517   5.984
131 A'  132 A'  133 A'  134 A'  135 A'  136 A'  137 A'   60 A"                 
  6.018   6.060   6.079   6.140   6.182   6.698   7.522   7.577
 61 A"  138 A'  139 A'  140 A'  141 A'  142 A'   62 A"  143 A'                 
  7.653   9.767  23.341  23.349  25.787  25.930  26.320  27.903
144 A'  145 A'  146 A'  147 A'   63 A"  148 A'  149 A'  150 A'                 
 27.933  28.329  28.354  28.383  28.392  28.424  28.438  28.525
151 A'   64 A"   65 A"  152 A'  153 A'  154 A'  155 A'   66 A"                 
 28.528  28.548  28.551  28.554  28.564  28.608  28.620  28.692
 67 A"   68 A"  156 A'  157 A'   69 A"  158 A'  159 A'  160 A'                 
 28.722  47.957 127.875 127.894 127.919 127.931 127.962 127.992
161 A'  162 A'   70 A"   71 A"  163 A'  164 A'  165 A'  166 A'                 
151.696 151.721 215.768 289.727 289.783 289.8881020.7701901.863
167 A'  168 A'  169 A'   72 A"  170 A'  171 A'  172 A'  173 A'                 
*******
174 A'                                                                         

 Beta MOs, Restricted
 -- Occupied --                  
*******-1165.89 -482.86 -176.32 -176.32 -165.72 -165.72 -165.72
  1 A'    2 A'    3 A'    4 A'    5 A'    6 A'    7 A'    1 A"                 
-165.72 -165.72 -165.72 -101.59  -62.52  -56.34  -56.34  -56.33
  8 A'    2 A"    9 A'   10 A'   11 A'   12 A'    3 A"   13 A'                 
-35.818 -35.817 -31.310 -31.310 -31.305 -31.305 -31.305 -31.304
 14 A'   15 A'   16 A'   17 A'    4 A"    5 A"   18 A'   19 A'                 
-22.961 -22.960 -22.960 -22.959 -22.959 -22.959 -22.956 -22.956
 20 A'   21 A'    6 A"   22 A'    7 A"   23 A'    8 A"   24 A'                 
-22.955 -22.955 -10.304 -10.294  -9.511  -8.731  -7.275  -7.265
 25 A'    9 A"   26 A'   27 A'   28 A'   29 A'   30 A'   10 A"                 
 -7.264  -6.562  -6.549  -6.549  -6.370  -6.370  -4.783  -4.783
 31 A'   32 A'   11 A"   33 A'   34 A'   35 A'   36 A'   37 A'                 
 -4.769  -4.768  -4.767  -4.767  -2.674  -2.670  -2.670  -2.659
 12 A"   13 A"   38 A'   39 A'   40 A'   14 A"   41 A'   42 A'                 
 -2.659  -2.052  -2.051  -2.046  -2.045  -2.045  -2.045  -2.032
 15 A"   43 A'   44 A'   16 A"   45 A'   17 A"   46 A'   47 A'                 
 -2.031  -2.031  -2.031  -0.981  -0.935  -0.736  -0.721  -0.627
 18 A"   48 A'   19 A"   49 A'   50 A'   51 A'   52 A'   53 A'                 
 -0.561  -0.497  -0.448  -0.447  -0.417  -0.411  -0.399  -0.351
 54 A'   55 A'   56 A'   20 A"   57 A'   21 A"   58 A'   59 A'                 
 -0.298  -0.287  -0.240  -0.222  -0.218
 22 A"   23 A"   60 A'   61 A'   24 A"                                         
 -- Virtual --                   
 -0.103  -0.060  -0.027  -0.007   0.006   0.028   0.042   0.045
 25 A"   62 A'   63 A'   64 A'   65 A'   66 A'   67 A'   68 A'                 
  0.047   0.062   0.070   0.077   0.085   0.092   0.107   0.113
 26 A"   69 A'   27 A"   70 A'   71 A'   72 A'   28 A"   73 A'                 
  0.118   0.127   0.145   0.157   0.163   0.188   0.228   0.228
 74 A'   29 A"   75 A'   76 A'   77 A'   78 A'   79 A'   30 A"                 
  0.248   0.254   0.298   0.302   0.340   0.358   0.360   0.368
 80 A'   31 A"   81 A'   82 A'   32 A"   83 A'   84 A'   33 A"                 
  0.387   0.400   0.414   0.418   0.428   0.434   0.441   0.446
 85 A'   34 A"   35 A"   86 A'   87 A'   36 A"   88 A'   37 A"                 
  0.449   0.470   0.480   0.508   0.519   0.524   0.540   0.550
 89 A'   90 A'   91 A'   92 A'   93 A'   38 A"   39 A"   94 A'                 
  0.606   0.608   0.648   0.690   0.714   0.737   0.753   0.792
 40 A"   95 A'   41 A"   96 A'   97 A'   98 A'   99 A'  100 A'                 
  0.798   0.822   0.841   0.849   0.917   0.966   0.996   1.022
101 A'   42 A"   43 A"  102 A'  103 A'  104 A'  105 A'  106 A'                 
  1.141   1.172   1.230   1.316   1.331   1.372   1.397   1.413
107 A'  108 A'   44 A"   45 A"   46 A"   47 A"  109 A'  110 A'                 
  1.423   1.441   1.498   1.498   1.615   1.632   1.675   1.730
111 A'  112 A'  113 A'   48 A"  114 A'  115 A'   49 A"  116 A'                 
  1.978   2.006   2.026   2.107   2.134   2.224   2.277   2.461
 50 A"  117 A'  118 A'  119 A'  120 A'   51 A"  121 A'  122 A'                 
  2.609   2.725   2.743   2.808   2.944   3.484   3.903   3.954
 52 A"   53 A"  123 A'  124 A'  125 A'  126 A'   54 A"   55 A"                 
  3.973   3.979   4.008   4.008   4.012   4.064   4.086   4.091
127 A'   56 A"  128 A'   57 A"  129 A'   58 A"  130 A'   59 A"                 
  4.135   4.217   4.224   4.310   4.357   4.472   4.517   5.984
131 A'  132 A'  133 A'  134 A'  135 A'  136 A'  137 A'   60 A"                 
  6.018   6.060   6.079   6.140   6.182   6.698   7.522   7.577
 61 A"  138 A'  139 A'  140 A'  141 A'  142 A'   62 A"  143 A'                 
  7.653   9.767  23.341  23.349  25.787  25.930  26.320  27.903
144 A'  145 A'  146 A'  147 A'   63 A"  148 A'  149 A'  150 A'                 
 27.933  28.329  28.354  28.383  28.392  28.424  28.438  28.525
151 A'   64 A"   65 A"  152 A'  153 A'  154 A'  155 A'   66 A"                 
 28.528  28.548  28.551  28.554  28.564  28.608  28.620  28.692
 67 A"   68 A"  156 A'  157 A'   69 A"  158 A'  159 A'  160 A'                 
 28.722  47.957 127.875 127.894 127.919 127.931 127.962 127.992
161 A'  162 A'   70 A"   71 A"  163 A'  164 A'  165 A'  166 A'                 
151.696 151.721 215.768 289.727 289.783 289.8881020.7701901.863
167 A'  168 A'  169 A'   72 A"  170 A'  171 A'  172 A'  173 A'                 
*******
174 A'                                                                         
 --------------------------------------------------------------

          Ground-State Mulliken Net Atomic Charges

     Atom                 Charge (a.u.)
  ----------------------------------------
      1 Cl                    0.451064
      2 I                     0.133801
      3 I                     0.138237
      4 Br                   -0.053756
      5 C                    -0.415285
      6 C                    -0.254061
  ----------------------------------------
  Sum of atomic charges =     0.000000

 -----------------------------------------------------------------
                    Cartesian Multipole Moments
 -----------------------------------------------------------------
    Charge (ESU x 10^10)
                 0.0000
    Dipole Moment (Debye)
         X      -0.1169      Y      -0.0033      Z       0.0000
       Tot       0.1170
    Quadrupole Moments (Debye-Ang)
        XX     -89.8602     XY       2.6747     YY    -100.8734
        XZ      -0.0000     YZ      -0.0000     ZZ     -99.4393
    Octopole Moments (Debye-Ang^2)
       XXX     -23.3977    XXY      -5.7091    XYY      -9.9248
       YYY     -18.4320    XXZ      -0.0000    XYZ      -0.0000
       YYZ      -0.0000    XZZ      -8.7995    YZZ      -5.5616
       ZZZ       0.0000
    Hexadecapole Moments (Debye-Ang^3)
      XXXX   -2528.2662   XXXY      50.7538   XXYY    -551.3826
      XYYY     104.1920   YYYY    -838.8267   XXXZ       0.0000
      XXYZ      -0.0000   XYYZ       0.0000   YYYZ       0.0000
      XXZZ    -477.8891   XYZZ      27.0710   YYZZ    -163.9332
      XZZZ       0.0000   YZZZ       0.0000   ZZZZ    -129.6385
 -----------------------------------------------------------------
 Calculating analytic gradient of the SCF energy
 Gradient of SCF Energy
            1           2           3           4           5           6
    1   0.0361166   0.1051865  -0.1074770  -0.0222752   0.2169372  -0.2284881
    2  -0.1883156  -0.2004886   0.1895047   0.2120494   0.0383123  -0.0510622
    3  -0.0000000   0.0000000  -0.0000000  -0.0000000  -0.0000000   0.0000000
 Max gradient component =       2.285E-01
 RMS gradient           =       1.257E-01
 Gradient time:  CPU 25.80 s  wall 6.57 s
 Geometry Optimization Parameters
   NAtoms,    NIC,     NZ,  NCons,   NDum,   NFix, NCnnct, MaxDiis
        6      37       0       0       0       0       0       0

 Cartesian Hessian Update
 Hessian Updated using BFGS Update


** GEOMETRY OPTIMIZATION IN DELOCALIZED INTERNAL COORDINATES **
   Searching for a Minimum

   Optimization Cycle:   8

                       Coordinates (Angstroms)
     ATOM                X               Y               Z
      1  Cl        1.8521217913    1.7292206700    0.0000000000
      2  I        -2.2430835375    0.9582499742    0.0000000000
      3  I         2.6358646153   -0.6261816428    0.0000000000
      4  Br       -1.5332197904   -1.4911129260    0.0000000000
      5  C         1.0439353524    0.3481554548    0.0000000000
      6  C        -0.6523939265   -0.0234076383    0.0000000000
   Point Group: cs    Number of degrees of freedom:     9


   Energy is -16949.280689335

 Hessian Updated using BFGS Update

  9 Hessian modes will be used to form the next step
  Hessian Eigenvalues:
     0.055644    0.249938    0.250024    0.298731    0.313455    0.532588
     0.914630    1.029762    1.104133

 Minimum Search - Taking Simple RFO Step
 Searching for Lamda that Minimizes Along All modes
 Value Taken    Lamda =  -0.23808934
 Calculated Step too Large.  Step scaled by  0.357782
 Step Taken.  Stepsize is  0.300000

                             Maximum     Tolerance    Cnvgd?
         Gradient           0.211134      0.000300      NO
         Displacement       0.219585      0.001200      NO
         Energy change     -0.094059      0.000001      NO


 New Cartesian Coordinates Obtained by Inverse Iteration

 Displacement from previous Coordinates is:  0.292646
 ----------------------------------------------------------------
             Standard Nuclear Orientation (Angstroms)
    I     Atom           X                Y                Z
 ----------------------------------------------------------------
    1      Cl      1.7817633450     1.7434751841     0.0000000000
    2      I      -2.2014324101     1.0013974317     0.0000000000
    3      I       2.5953622616    -0.6681966410     0.0000000000
    4      Br     -1.4656679962    -1.5082624906     0.0000000000
    5      C       0.9874191249     0.3350858467     0.0000000000
    6      C      -0.5942198207    -0.0085754390     0.0000000000
 ----------------------------------------------------------------
 Molecular Point Group                 Cs    NOp =  2
 Largest Abelian Subgroup              Cs    NOp =  2
 Nuclear Repulsion Energy =  1722.7079766419 hartrees
 There are       85 alpha and       85 beta electrons
 Applying Cartesian multipole field
    Component          Value
    ---------          -----
     (2,0,0)        1.00000E-11
     (0,2,0)        2.00000E-11
     (0,0,2)       -3.00000E-11
 Nucleus-field energy     =     0.0000000417 hartrees
 Requested basis set is 6-311++G(d,p)
 There are 92 shells and 246 basis functions
 A cutoff of  1.0D-11 yielded   2990 shell pairs
 There are     23291 function pairs (     26373 Cartesian)
 Smallest overlap matrix eigenvalue = 3.81E-05
 Guess MOs from SCF MO coefficient file

 -----------------------------------------------------------------------
  General SCF calculation program by
  Eric Jon Sundstrom, Paul Horn, Yuezhi Mao, Dmitri Zuev, Alec White,
  David Stuck, Shaama M.S., Shane Yost, Joonho Lee, David Small,
  Daniel Levine, Susi Lehtola, Hugh Burton, Evgeny Epifanovsky
 -----------------------------------------------------------------------
 Exchange:     0.2000 Hartree-Fock + 0.0800 Slater + 0.7200 B88
 Correlation:  0.1900 VWN1RPA + 0.8100 LYP
 Using SG-1 standard quadrature grid
 using 4 threads for integral computing
 -------------------------------------------------------
 OpenMP Integral computing Module                
 Release: version 2.0, May 2017, Q-Chem Inc. Pleasanton 
 -------------------------------------------------------
 -------------------------------------------------------
 OpenMP BLAS3 based DFT computing Module                
 Release: version 1.0, May 2013, Q-Chem Inc. Pittsburgh 
 -------------------------------------------------------
 A restricted SCF calculation will be
 performed using DIIS
 SCF converges when DIIS error is below 1.0e-08
 ---------------------------------------
  Cycle       Energy         DIIS error
 ---------------------------------------
    1  -16949.3561859146      8.53e-04  
    2  -16949.3608843603      1.95e-04  
    3  -16949.3608833947      1.88e-04  
    4  -16949.3610078873      1.37e-04  
    5  -16949.3611606512      2.09e-05  
    6  -16949.3611638992      6.25e-06  
    7  -16949.3611640671      2.93e-06  
    8  -16949.3611641354      7.64e-07  
    9  -16949.3611641401      1.94e-07  
   10  -16949.3611641400      3.44e-08  
   11  -16949.3611641404      1.55e-08  
   12  -16949.3611641399      2.08e-09  Convergence criterion met
 ---------------------------------------
 SCF time:   CPU 82.97s  wall 22.00s 
 SCF   energy in the final basis set =   -16949.3611641399
 Total energy in the final basis set =   -16949.3611641399

 --------------------------------------------------------------
             Orbital Energies (a.u.) and Symmetries
 --------------------------------------------------------------

 Alpha MOs, Restricted
 -- Occupied --                  
*******-1165.89 -482.86 -176.32 -176.32 -165.72 -165.72 -165.72
  1 A'    2 A'    3 A'    4 A'    5 A'    6 A'    7 A'    1 A"                 
-165.72 -165.72 -165.72 -101.59  -62.52  -56.34  -56.33  -56.33
  8 A'    2 A"    9 A'   10 A'   11 A'   12 A'    3 A"   13 A'                 
-35.817 -35.817 -31.310 -31.310 -31.305 -31.305 -31.304 -31.304
 14 A'   15 A'   16 A'   17 A'    4 A"    5 A"   18 A'   19 A'                 
-22.961 -22.960 -22.960 -22.959 -22.959 -22.959 -22.955 -22.955
 20 A'   21 A'    6 A"    7 A"   22 A'   23 A'    8 A"   24 A'                 
-22.955 -22.955 -10.303 -10.294  -9.508  -8.728  -7.272  -7.262
 25 A'    9 A"   26 A'   27 A'   28 A'   29 A'   30 A'   10 A"                 
 -7.261  -6.560  -6.547  -6.546  -6.369  -6.369  -4.782  -4.782
 31 A'   32 A'   11 A"   33 A'   34 A'   35 A'   36 A'   37 A'                 
 -4.768  -4.767  -4.766  -4.766  -2.671  -2.667  -2.667  -2.656
 12 A"   13 A"   38 A'   39 A'   40 A'   14 A"   41 A'   42 A'                 
 -2.656  -2.050  -2.050  -2.045  -2.044  -2.044  -2.044  -2.031
 15 A"   43 A'   44 A'   16 A"   17 A"   45 A'   46 A'   47 A'                 
 -2.030  -2.030  -2.030  -0.970  -0.921  -0.737  -0.722  -0.642
 48 A'   18 A"   19 A"   49 A'   50 A'   51 A'   52 A'   53 A'                 
 -0.557  -0.499  -0.451  -0.444  -0.413  -0.402  -0.388  -0.352
 54 A'   55 A'   56 A'   20 A"   57 A'   21 A"   58 A'   59 A'                 
 -0.299  -0.288  -0.247  -0.229  -0.227
 22 A"   23 A"   60 A'   61 A'   24 A"                                         
 -- Virtual --                   
 -0.093  -0.051  -0.031  -0.012   0.005   0.031   0.044   0.048
 25 A"   62 A'   63 A'   64 A'   65 A'   66 A'   67 A'   68 A'                 
  0.049   0.065   0.071   0.084   0.087   0.094   0.108   0.113
 26 A"   69 A'   27 A"   70 A'   71 A'   72 A'   28 A"   73 A'                 
  0.125   0.126   0.145   0.155   0.161   0.191   0.227   0.237
 74 A'   29 A"   75 A'   76 A'   77 A'   78 A'   30 A"   79 A'                 
  0.247   0.256   0.296   0.302   0.344   0.360   0.365   0.371
 80 A'   31 A"   81 A'   82 A'   32 A"   83 A'   84 A'   33 A"                 
  0.387   0.404   0.413   0.424   0.431   0.433   0.440   0.445
 85 A'   34 A"   35 A"   86 A'   87 A'   36 A"   88 A'   89 A'                 
  0.449   0.468   0.477   0.509   0.521   0.526   0.548   0.554
 37 A"   90 A'   91 A'   92 A'   38 A"   93 A'   39 A"   94 A'                 
  0.597   0.617   0.652   0.684   0.711   0.731   0.744   0.794
 40 A"   95 A'   41 A"   96 A'   97 A'   98 A'   99 A'  100 A'                 
  0.812   0.827   0.846   0.850   0.923   0.950   0.987   1.037
101 A'   42 A"   43 A"  102 A'  103 A'  104 A'  105 A'  106 A'                 
  1.155   1.168   1.210   1.307   1.327   1.359   1.398   1.417
107 A'  108 A'   44 A"   45 A"   46 A"   47 A"  109 A'  110 A'                 
  1.421   1.472   1.498   1.514   1.608   1.645   1.728   1.744
111 A'  112 A'  113 A'   48 A"  114 A'  115 A'   49 A"  116 A'                 
  1.983   2.025   2.029   2.148   2.161   2.228   2.286   2.469
 50 A"  117 A'  118 A'  119 A'  120 A'   51 A"  121 A'  122 A'                 
  2.604   2.754   2.791   2.811   2.970   3.552   3.909   3.954
 52 A"   53 A"  123 A'  124 A'  125 A'  126 A'   54 A"   55 A"                 
  3.964   3.979   4.004   4.008   4.009   4.062   4.088   4.088
127 A'   56 A"  128 A'  129 A'   57 A"   58 A"  130 A'   59 A"                 
  4.133   4.216   4.226   4.308   4.362   4.467   4.516   5.985
131 A'  132 A'  133 A'  134 A'  135 A'  136 A'  137 A'   60 A"                 
  6.020   6.058   6.079   6.142   6.176   6.697   7.526   7.577
 61 A"  138 A'  139 A'  140 A'  141 A'  142 A'   62 A"  143 A'                 
  7.660   9.765  23.326  23.419  25.790  25.936  26.337  27.898
144 A'  145 A'  146 A'  147 A'   63 A"  148 A'  149 A'  150 A'                 
 27.931  28.329  28.355  28.382  28.389  28.424  28.435  28.525
151 A'   64 A"   65 A"  152 A'  153 A'  154 A'  155 A'   66 A"                 
 28.527  28.547  28.549  28.552  28.564  28.604  28.618  28.691
 67 A"   68 A"  156 A'  157 A'   69 A"  158 A'  159 A'  160 A'                 
 28.722  47.956 127.875 127.895 127.917 127.929 127.960 127.987
161 A'  162 A'   70 A"   71 A"  163 A'  164 A'  165 A'  166 A'                 
151.692 151.719 215.763 289.729 289.782 289.8921020.7671901.859
167 A'  168 A'  169 A'   72 A"  170 A'  171 A'  172 A'  173 A'                 
*******
174 A'                                                                         

 Beta MOs, Restricted
 -- Occupied --                  
*******-1165.89 -482.86 -176.32 -176.32 -165.72 -165.72 -165.72
  1 A'    2 A'    3 A'    4 A'    5 A'    6 A'    7 A'    1 A"                 
-165.72 -165.72 -165.72 -101.59  -62.52  -56.34  -56.33  -56.33
  8 A'    2 A"    9 A'   10 A'   11 A'   12 A'    3 A"   13 A'                 
-35.817 -35.817 -31.310 -31.310 -31.305 -31.305 -31.304 -31.304
 14 A'   15 A'   16 A'   17 A'    4 A"    5 A"   18 A'   19 A'                 
-22.961 -22.960 -22.960 -22.959 -22.959 -22.959 -22.955 -22.955
 20 A'   21 A'    6 A"    7 A"   22 A'   23 A'    8 A"   24 A'                 
-22.955 -22.955 -10.303 -10.294  -9.508  -8.728  -7.272  -7.262
 25 A'    9 A"   26 A'   27 A'   28 A'   29 A'   30 A'   10 A"                 
 -7.261  -6.560  -6.547  -6.546  -6.369  -6.369  -4.782  -4.782
 31 A'   32 A'   11 A"   33 A'   34 A'   35 A'   36 A'   37 A'                 
 -4.768  -4.767  -4.766  -4.766  -2.671  -2.667  -2.667  -2.656
 12 A"   13 A"   38 A'   39 A'   40 A'   14 A"   41 A'   42 A'                 
 -2.656  -2.050  -2.050  -2.045  -2.044  -2.044  -2.044  -2.031
 15 A"   43 A'   44 A'   16 A"   17 A"   45 A'   46 A'   47 A'                 
 -2.030  -2.030  -2.030  -0.970  -0.921  -0.737  -0.722  -0.642
 48 A'   18 A"   19 A"   49 A'   50 A'   51 A'   52 A'   53 A'                 
 -0.557  -0.499  -0.451  -0.444  -0.413  -0.402  -0.388  -0.352
 54 A'   55 A'   56 A'   20 A"   57 A'   21 A"   58 A'   59 A'                 
 -0.299  -0.288  -0.247  -0.229  -0.227
 22 A"   23 A"   60 A'   61 A'   24 A"                                         
 -- Virtual --                   
 -0.093  -0.051  -0.031  -0.012   0.005   0.031   0.044   0.048
 25 A"   62 A'   63 A'   64 A'   65 A'   66 A'   67 A'   68 A'                 
  0.049   0.065   0.071   0.084   0.087   0.094   0.108   0.113
 26 A"   69 A'   27 A"   70 A'   71 A'   72 A'   28 A"   73 A'                 
  0.125   0.126   0.145   0.155   0.161   0.191   0.227   0.237
 74 A'   29 A"   75 A'   76 A'   77 A'   78 A'   30 A"   79 A'                 
  0.247   0.256   0.296   0.302   0.344   0.360   0.365   0.371
 80 A'   31 A"   81 A'   82 A'   32 A"   83 A'   84 A'   33 A"                 
  0.387   0.404   0.413   0.424   0.431   0.433   0.440   0.445
 85 A'   34 A"   35 A"   86 A'   87 A'   36 A"   88 A'   89 A'                 
  0.449   0.468   0.477   0.509   0.521   0.526   0.548   0.554
 37 A"   90 A'   91 A'   92 A'   38 A"   93 A'   39 A"   94 A'                 
  0.597   0.617   0.652   0.684   0.711   0.731   0.744   0.794
 40 A"   95 A'   41 A"   96 A'   97 A'   98 A'   99 A'  100 A'                 
  0.812   0.827   0.846   0.850   0.923   0.950   0.987   1.037
101 A'   42 A"   43 A"  102 A'  103 A'  104 A'  105 A'  106 A'                 
  1.155   1.168   1.210   1.307   1.327   1.359   1.398   1.417
107 A'  108 A'   44 A"   45 A"   46 A"   47 A"  109 A'  110 A'                 
  1.421   1.472   1.498   1.514   1.608   1.645   1.728   1.744
111 A'  112 A'  113 A'   48 A"  114 A'  115 A'   49 A"  116 A'                 
  1.983   2.025   2.029   2.148   2.161   2.228   2.286   2.469
 50 A"  117 A'  118 A'  119 A'  120 A'   51 A"  121 A'  122 A'                 
  2.604   2.754   2.791   2.811   2.970   3.552   3.909   3.954
 52 A"   53 A"  123 A'  124 A'  125 A'  126 A'   54 A"   55 A"                 
  3.964   3.979   4.004   4.008   4.009   4.062   4.088   4.088
127 A'   56 A"  128 A'  129 A'   57 A"   58 A"  130 A'   59 A"                 
  4.133   4.216   4.226   4.308   4.362   4.467   4.516   5.985
131 A'  132 A'  133 A'  134 A'  135 A'  136 A'  137 A'   60 A"                 
  6.020   6.058   6.079   6.142   6.176   6.697   7.526   7.577
 61 A"  138 A'  139 A'  140 A'  141 A'  142 A'   62 A"  143 A'                 
  7.660   9.765  23.326  23.419  25.790  25.936  26.337  27.898
144 A'  145 A'  146 A'  147 A'   63 A"  148 A'  149 A'  150 A'                 
 27.931  28.329  28.355  28.382  28.389  28.424  28.435  28.525
151 A'   64 A"   65 A"  152 A'  153 A'  154 A'  155 A'   66 A"                 
 28.527  28.547  28.549  28.552  28.564  28.604  28.618  28.691
 67 A"   68 A"  156 A'  157 A'   69 A"  158 A'  159 A'  160 A'                 
 28.722  47.956 127.875 127.895 127.917 127.929 127.960 127.987
161 A'  162 A'   70 A"   71 A"  163 A'  164 A'  165 A'  166 A'                 
151.692 151.719 215.763 289.729 289.782 289.8921020.7671901.859
167 A'  168 A'  169 A'   72 A"  170 A'  171 A'  172 A'  173 A'                 
*******
174 A'                                                                         
 --------------------------------------------------------------

          Ground-State Mulliken Net Atomic Charges

     Atom                 Charge (a.u.)
  ----------------------------------------
      1 Cl                    0.442390
      2 I                     0.131571
      3 I                     0.144054
      4 Br                   -0.067135
      5 C                    -0.385303
      6 C                    -0.265577
  ----------------------------------------
  Sum of atomic charges =    -0.000000

 -----------------------------------------------------------------
                    Cartesian Multipole Moments
 -----------------------------------------------------------------
    Charge (ESU x 10^10)
                -0.0000
    Dipole Moment (Debye)
         X      -0.1254      Y      -0.0310      Z       0.0000
       Tot       0.1291
    Quadrupole Moments (Debye-Ang)
        XX     -90.3619     XY       1.8717     YY    -100.4580
        XZ       0.0000     YZ       0.0000     ZZ     -99.5188
    Octopole Moments (Debye-Ang^2)
       XXX     -24.5503    XXY      -5.8912    XYY     -10.6705
       YYY     -18.3936    XXZ       0.0000    XYZ      -0.0000
       YYZ      -0.0000    XZZ      -9.2012    YZZ      -5.4710
       ZZZ       0.0000
    Hexadecapole Moments (Debye-Ang^3)
      XXXX   -2422.8912   XXXY      61.2080   XXYY    -535.2542
      XYYY     122.0682   YYYY    -865.4395   XXXZ       0.0000
      XXYZ       0.0000   XYYZ       0.0000   YYYZ       0.0000
      XXZZ    -459.5908   XYZZ      33.3780   YYZZ    -169.3406
      XZZZ       0.0000   YZZZ      -0.0000   ZZZZ    -129.7910
 -----------------------------------------------------------------
 Calculating analytic gradient of the SCF energy
 Gradient of SCF Energy
            1           2           3           4           5           6
    1   0.0326571   0.0848637  -0.0872335  -0.0208515   0.1947431  -0.2041789
    2  -0.1588059  -0.1671345   0.1590223   0.1773555   0.0367940  -0.0472314
    3   0.0000000  -0.0000000  -0.0000000   0.0000000   0.0000000  -0.0000000
 Max gradient component =       2.042E-01
 RMS gradient           =       1.079E-01
 Gradient time:  CPU 25.81 s  wall 6.57 s
 Geometry Optimization Parameters
   NAtoms,    NIC,     NZ,  NCons,   NDum,   NFix, NCnnct, MaxDiis
        6      37       0       0       0       0       0       0

 Cartesian Hessian Update
 Hessian Updated using BFGS Update


** GEOMETRY OPTIMIZATION IN DELOCALIZED INTERNAL COORDINATES **
   Searching for a Minimum

   Optimization Cycle:   9

                       Coordinates (Angstroms)
     ATOM                X               Y               Z
      1  Cl        1.7817633450    1.7434751841    0.0000000000
      2  I        -2.2014324101    1.0013974317    0.0000000000
      3  I         2.5953622616   -0.6681966410    0.0000000000
      4  Br       -1.4656679962   -1.5082624906    0.0000000000
      5  C         0.9874191249    0.3350858467    0.0000000000
      6  C        -0.5942198207   -0.0085754390    0.0000000000
   Point Group: cs    Number of degrees of freedom:     9


   Energy is -16949.361164140

 Hessian Updated using BFGS Update

  9 Hessian modes will be used to form the next step
  Hessian Eigenvalues:
     0.068442    0.249989    0.250176    0.270287    0.311802    0.520811
     0.914638    1.029759    1.104818

 Minimum Search - Taking Simple RFO Step
 Searching for Lamda that Minimizes Along All modes
 Value Taken    Lamda =  -0.20285692
 Calculated Step too Large.  Step scaled by  0.368493
 Step Taken.  Stepsize is  0.300000

                             Maximum     Tolerance    Cnvgd?
         Gradient           0.185136      0.000300      NO
         Displacement       0.217839      0.001200      NO
         Energy change     -0.080475      0.000001      NO


 New Cartesian Coordinates Obtained by Inverse Iteration

 Displacement from previous Coordinates is:  0.303163
 ----------------------------------------------------------------
             Standard Nuclear Orientation (Angstroms)
    I     Atom           X                Y                Z
 ----------------------------------------------------------------
    1      Cl      1.7090619473     1.7572559209     0.0000000000
    2      I      -2.1551453191     1.0441915660     0.0000000000
    3      I       2.5501587088    -0.7101781053     0.0000000000
    4      Br     -1.3956546468    -1.5246315478     0.0000000000
    5      C       0.9293179088     0.3223760406     0.0000000000
    6      C      -0.5345140944     0.0059100175     0.0000000000
 ----------------------------------------------------------------
 Molecular Point Group                 Cs    NOp =  2
 Largest Abelian Subgroup              Cs    NOp =  2
 Nuclear Repulsion Energy =  1726.7199925878 hartrees
 There are       85 alpha and       85 beta electrons
 Applying Cartesian multipole field
    Component          Value
    ---------          -----
     (2,0,0)        1.00000E-11
     (0,2,0)        2.00000E-11
     (0,0,2)       -3.00000E-11
 Nucleus-field energy     =     0.0000000412 hartrees
 Requested basis set is 6-311++G(d,p)
 There are 92 shells and 246 basis functions
 A cutoff of  1.0D-11 yielded   3006 shell pairs
 There are     23408 function pairs (     26511 Cartesian)
 Smallest overlap matrix eigenvalue = 2.61E-05
 Guess MOs from SCF MO coefficient file

 -----------------------------------------------------------------------
  General SCF calculation program by
  Eric Jon Sundstrom, Paul Horn, Yuezhi Mao, Dmitri Zuev, Alec White,
  David Stuck, Shaama M.S., Shane Yost, Joonho Lee, David Small,
  Daniel Levine, Susi Lehtola, Hugh Burton, Evgeny Epifanovsky
 -----------------------------------------------------------------------
 Exchange:     0.2000 Hartree-Fock + 0.0800 Slater + 0.7200 B88
 Correlation:  0.1900 VWN1RPA + 0.8100 LYP
 Using SG-1 standard quadrature grid
 using 4 threads for integral computing
 -------------------------------------------------------
 OpenMP Integral computing Module                
 Release: version 2.0, May 2017, Q-Chem Inc. Pleasanton 
 -------------------------------------------------------
 -------------------------------------------------------
 OpenMP BLAS3 based DFT computing Module                
 Release: version 1.0, May 2013, Q-Chem Inc. Pittsburgh 
 -------------------------------------------------------
 A restricted SCF calculation will be
 performed using DIIS
 SCF converges when DIIS error is below 1.0e-08
 ---------------------------------------
  Cycle       Energy         DIIS error
 ---------------------------------------
    1  -16949.4236362194      9.90e-04  
    2  -16949.4292248786      2.43e-04  
    3  -16949.4289724785      2.98e-04  
    4  -16949.4295744664      1.04e-04  
    5  -16949.4296531821      2.57e-05  
    6  -16949.4296568903      1.42e-05  
    7  -16949.4296584501      2.59e-06  
    8  -16949.4296584941      5.03e-07  
    9  -16949.4296584957      1.59e-07  
   10  -16949.4296584959      2.91e-08  
   11  -16949.4296584954      1.19e-08  
   12  -16949.4296584958      1.84e-09  Convergence criterion met
 ---------------------------------------
 SCF time:   CPU 83.96s  wall 22.00s 
 SCF   energy in the final basis set =   -16949.4296584958
 Total energy in the final basis set =   -16949.4296584958

 --------------------------------------------------------------
             Orbital Energies (a.u.) and Symmetries
 --------------------------------------------------------------

 Alpha MOs, Restricted
 -- Occupied --                  
*******-1165.89 -482.86 -176.32 -176.32 -165.72 -165.72 -165.72
  1 A'    2 A'    3 A'    4 A'    5 A'    6 A'    7 A'    1 A"                 
-165.72 -165.72 -165.72 -101.59  -62.51  -56.34  -56.33  -56.33
  2 A"    8 A'    9 A'   10 A'   11 A'   12 A'    3 A"   13 A'                 
-35.817 -35.817 -31.310 -31.310 -31.305 -31.305 -31.304 -31.304
 14 A'   15 A'   16 A'   17 A'    4 A"    5 A"   18 A'   19 A'                 
-22.960 -22.960 -22.959 -22.959 -22.959 -22.959 -22.955 -22.955
 20 A'   21 A'    6 A"    7 A"   22 A'   23 A'   24 A'    8 A"                 
-22.955 -22.955 -10.300 -10.291  -9.505  -8.726  -7.270  -7.260
 25 A'    9 A"   26 A'   27 A'   28 A'   29 A'   30 A'   10 A"                 
 -7.259  -6.558  -6.545  -6.544  -6.369  -6.369  -4.782  -4.782
 31 A'   32 A'   11 A"   33 A'   34 A'   35 A'   36 A'   37 A'                 
 -4.767  -4.767  -4.766  -4.766  -2.669  -2.665  -2.665  -2.654
 12 A"   13 A"   38 A'   39 A'   40 A'   14 A"   41 A'   42 A'                 
 -2.654  -2.049  -2.049  -2.044  -2.044  -2.043  -2.043  -2.030
 15 A"   43 A'   44 A'   16 A"   17 A"   45 A'   46 A'   47 A'                 
 -2.030  -2.029  -2.029  -0.961  -0.910  -0.743  -0.723  -0.658
 48 A'   18 A"   19 A"   49 A'   50 A'   51 A'   52 A'   53 A'                 
 -0.554  -0.501  -0.456  -0.444  -0.407  -0.394  -0.379  -0.352
 54 A'   55 A'   56 A'   20 A"   57 A'   21 A"   58 A'   59 A'                 
 -0.300  -0.290  -0.254  -0.238  -0.235
 22 A"   23 A"   60 A'   24 A"   61 A'                                         
 -- Virtual --                   
 -0.080  -0.050  -0.035  -0.016   0.004   0.034   0.045   0.049
 25 A"   62 A'   63 A'   64 A'   65 A'   66 A'   67 A'   68 A'                 
  0.050   0.066   0.071   0.085   0.091   0.103   0.109   0.114
 26 A"   69 A'   27 A"   70 A'   71 A'   72 A'   28 A"   73 A'                 
  0.124   0.142   0.145   0.154   0.161   0.194   0.226   0.243
 29 A"   74 A'   75 A'   76 A'   77 A'   78 A'   30 A"   79 A'                 
  0.252   0.259   0.296   0.304   0.348   0.359   0.370   0.374
 80 A'   31 A"   81 A'   82 A'   32 A"   83 A'   84 A'   33 A"                 
  0.387   0.408   0.412   0.425   0.432   0.432   0.441   0.450
 85 A'   34 A"   35 A"   86 A'   87 A'   36 A"   88 A'   89 A'                 
  0.451   0.466   0.478   0.510   0.517   0.542   0.554   0.562
 37 A"   90 A'   91 A'   92 A'   38 A"   93 A'   39 A"   94 A'                 
  0.588   0.627   0.660   0.675   0.705   0.733   0.737   0.789
 40 A"   95 A'   41 A"   96 A'   97 A'   98 A'   99 A'  100 A'                 
  0.830   0.831   0.852   0.856   0.927   0.939   0.982   1.051
101 A'   42 A"   43 A"  102 A'  103 A'  104 A'  105 A'  106 A'                 
  1.151   1.185   1.201   1.290   1.324   1.354   1.394   1.411
107 A'  108 A'   44 A"   45 A"   46 A"   47 A"  109 A'  110 A'                 
  1.427   1.476   1.492   1.537   1.612   1.683   1.779   1.787
111 A'  112 A'  113 A'   48 A"  114 A'  115 A'  116 A'   49 A"                 
  1.988   2.030   2.057   2.173   2.203   2.233   2.298   2.477
 50 A"  117 A'  118 A'  119 A'  120 A'   51 A"  121 A'  122 A'                 
  2.606   2.787   2.791   2.890   3.026   3.551   3.915   3.953
 52 A"   53 A"  123 A'  124 A'  125 A'  126 A'   54 A"   55 A"                 
  3.957   3.979   4.000   4.004   4.010   4.057   4.088   4.092
127 A'   56 A"  128 A'  129 A'   57 A"   58 A"   59 A"  130 A'                 
  4.133   4.218   4.229   4.298   4.364   4.466   4.520   5.986
131 A'  132 A'  133 A'  134 A'  135 A'  136 A'  137 A'   60 A"                 
  6.022   6.056   6.078   6.146   6.169   6.698   7.528   7.578
 61 A"  138 A'  139 A'  140 A'  141 A'  142 A'   62 A"  143 A'                 
  7.668   9.763  23.301  23.596  25.792  25.945  26.357  27.895
144 A'  145 A'  146 A'  147 A'   63 A"  148 A'  149 A'  150 A'                 
 27.932  28.330  28.357  28.380  28.387  28.425  28.432  28.525
151 A'   64 A"   65 A"  152 A'  153 A'  154 A'  155 A'   66 A"                 
 28.526  28.547  28.547  28.550  28.564  28.600  28.618  28.692
 67 A"   68 A"  156 A'  157 A'   69 A"  158 A'  159 A'  160 A'                 
 28.723  47.956 127.875 127.896 127.915 127.928 127.960 127.983
161 A'  162 A'   70 A"   71 A"  163 A'  164 A'  165 A'  166 A'                 
151.689 151.719 215.759 289.731 289.782 289.8971020.7651901.855
167 A'  168 A'  169 A'   72 A"  170 A'  171 A'  172 A'  173 A'                 
*******
174 A'                                                                         

 Beta MOs, Restricted
 -- Occupied --                  
*******-1165.89 -482.86 -176.32 -176.32 -165.72 -165.72 -165.72
  1 A'    2 A'    3 A'    4 A'    5 A'    6 A'    7 A'    1 A"                 
-165.72 -165.72 -165.72 -101.59  -62.51  -56.34  -56.33  -56.33
  2 A"    8 A'    9 A'   10 A'   11 A'   12 A'    3 A"   13 A'                 
-35.817 -35.817 -31.310 -31.310 -31.305 -31.305 -31.304 -31.304
 14 A'   15 A'   16 A'   17 A'    4 A"    5 A"   18 A'   19 A'                 
-22.960 -22.960 -22.959 -22.959 -22.959 -22.959 -22.955 -22.955
 20 A'   21 A'    6 A"    7 A"   22 A'   23 A'   24 A'    8 A"                 
-22.955 -22.955 -10.300 -10.291  -9.505  -8.726  -7.270  -7.260
 25 A'    9 A"   26 A'   27 A'   28 A'   29 A'   30 A'   10 A"                 
 -7.259  -6.558  -6.545  -6.544  -6.369  -6.369  -4.782  -4.782
 31 A'   32 A'   11 A"   33 A'   34 A'   35 A'   36 A'   37 A'                 
 -4.767  -4.767  -4.766  -4.766  -2.669  -2.665  -2.665  -2.654
 12 A"   13 A"   38 A'   39 A'   40 A'   14 A"   41 A'   42 A'                 
 -2.654  -2.049  -2.049  -2.044  -2.044  -2.043  -2.043  -2.030
 15 A"   43 A'   44 A'   16 A"   17 A"   45 A'   46 A'   47 A'                 
 -2.030  -2.029  -2.029  -0.961  -0.910  -0.743  -0.723  -0.658
 48 A'   18 A"   19 A"   49 A'   50 A'   51 A'   52 A'   53 A'                 
 -0.554  -0.501  -0.456  -0.444  -0.407  -0.394  -0.379  -0.352
 54 A'   55 A'   56 A'   20 A"   57 A'   21 A"   58 A'   59 A'                 
 -0.300  -0.290  -0.254  -0.238  -0.235
 22 A"   23 A"   60 A'   24 A"   61 A'                                         
 -- Virtual --                   
 -0.080  -0.050  -0.035  -0.016   0.004   0.034   0.045   0.049
 25 A"   62 A'   63 A'   64 A'   65 A'   66 A'   67 A'   68 A'                 
  0.050   0.066   0.071   0.085   0.091   0.103   0.109   0.114
 26 A"   69 A'   27 A"   70 A'   71 A'   72 A'   28 A"   73 A'                 
  0.124   0.142   0.145   0.154   0.161   0.194   0.226   0.243
 29 A"   74 A'   75 A'   76 A'   77 A'   78 A'   30 A"   79 A'                 
  0.252   0.259   0.296   0.304   0.348   0.359   0.370   0.374
 80 A'   31 A"   81 A'   82 A'   32 A"   83 A'   84 A'   33 A"                 
  0.387   0.408   0.412   0.425   0.432   0.432   0.441   0.450
 85 A'   34 A"   35 A"   86 A'   87 A'   36 A"   88 A'   89 A'                 
  0.451   0.466   0.478   0.510   0.517   0.542   0.554   0.562
 37 A"   90 A'   91 A'   92 A'   38 A"   93 A'   39 A"   94 A'                 
  0.588   0.627   0.660   0.675   0.705   0.733   0.737   0.789
 40 A"   95 A'   41 A"   96 A'   97 A'   98 A'   99 A'  100 A'                 
  0.830   0.831   0.852   0.856   0.927   0.939   0.982   1.051
101 A'   42 A"   43 A"  102 A'  103 A'  104 A'  105 A'  106 A'                 
  1.151   1.185   1.201   1.290   1.324   1.354   1.394   1.411
107 A'  108 A'   44 A"   45 A"   46 A"   47 A"  109 A'  110 A'                 
  1.427   1.476   1.492   1.537   1.612   1.683   1.779   1.787
111 A'  112 A'  113 A'   48 A"  114 A'  115 A'  116 A'   49 A"                 
  1.988   2.030   2.057   2.173   2.203   2.233   2.298   2.477
 50 A"  117 A'  118 A'  119 A'  120 A'   51 A"  121 A'  122 A'                 
  2.606   2.787   2.791   2.890   3.026   3.551   3.915   3.953
 52 A"   53 A"  123 A'  124 A'  125 A'  126 A'   54 A"   55 A"                 
  3.957   3.979   4.000   4.004   4.010   4.057   4.088   4.092
127 A'   56 A"  128 A'  129 A'   57 A"   58 A"   59 A"  130 A'                 
  4.133   4.218   4.229   4.298   4.364   4.466   4.520   5.986
131 A'  132 A'  133 A'  134 A'  135 A'  136 A'  137 A'   60 A"                 
  6.022   6.056   6.078   6.146   6.169   6.698   7.528   7.578
 61 A"  138 A'  139 A'  140 A'  141 A'  142 A'   62 A"  143 A'                 
  7.668   9.763  23.301  23.596  25.792  25.945  26.357  27.895
144 A'  145 A'  146 A'  147 A'   63 A"  148 A'  149 A'  150 A'                 
 27.932  28.330  28.357  28.380  28.387  28.425  28.432  28.525
151 A'   64 A"   65 A"  152 A'  153 A'  154 A'  155 A'   66 A"                 
 28.526  28.547  28.547  28.550  28.564  28.600  28.618  28.692
 67 A"   68 A"  156 A'  157 A'   69 A"  158 A'  159 A'  160 A'                 
 28.723  47.956 127.875 127.896 127.915 127.928 127.960 127.983
161 A'  162 A'   70 A"   71 A"  163 A'  164 A'  165 A'  166 A'                 
151.689 151.719 215.759 289.731 289.782 289.8971020.7651901.855
167 A'  168 A'  169 A'   72 A"  170 A'  171 A'  172 A'  173 A'                 
*******
174 A'                                                                         
 --------------------------------------------------------------

          Ground-State Mulliken Net Atomic Charges

     Atom                 Charge (a.u.)
  ----------------------------------------
      1 Cl                    0.436476
      2 I                     0.128953
      3 I                     0.148257
      4 Br                   -0.080179
      5 C                    -0.348730
      6 C                    -0.284777
  ----------------------------------------
  Sum of atomic charges =    -0.000000

 -----------------------------------------------------------------
                    Cartesian Multipole Moments
 -----------------------------------------------------------------
    Charge (ESU x 10^10)
                -0.0000
    Dipole Moment (Debye)
         X      -0.1361      Y      -0.0580      Z      -0.0000
       Tot       0.1479
    Quadrupole Moments (Debye-Ang)
        XX     -90.9370     XY       1.1396     YY    -100.0287
        XZ      -0.0000     YZ      -0.0000     ZZ     -99.5465
    Octopole Moments (Debye-Ang^2)
       XXX     -25.8422    XXY      -6.0491    XYY     -11.3784
       YYY     -18.3309    XXZ      -0.0000    XYZ      -0.0000
       YYZ       0.0000    XZZ      -9.6021    YZZ      -5.3702
       ZZZ      -0.0000
    Hexadecapole Moments (Debye-Ang^3)
      XXXX   -2314.1593   XXXY      72.1719   XXYY    -518.6277
      XYYY     138.9165   YYYY    -892.7011   XXXZ       0.0000
      XXYZ      -0.0000   XYYZ      -0.0000   YYYZ       0.0000
      XXZZ    -440.3481   XYZZ      39.4772   YYZZ    -174.9542
      XZZZ      -0.0000   YZZZ      -0.0000   ZZZZ    -129.8979
 -----------------------------------------------------------------
 Calculating analytic gradient of the SCF energy
 Gradient of SCF Energy
            1           2           3           4           5           6
    1   0.0283672   0.0684795  -0.0708682  -0.0185624   0.1549032  -0.1623193
    2  -0.1334080  -0.1390458   0.1326756   0.1483527   0.0300922  -0.0386668
    3  -0.0000000   0.0000000   0.0000000  -0.0000000  -0.0000000   0.0000000
 Max gradient component =       1.623E-01
 RMS gradient           =       8.830E-02
 Gradient time:  CPU 25.90 s  wall 6.59 s
 Geometry Optimization Parameters
   NAtoms,    NIC,     NZ,  NCons,   NDum,   NFix, NCnnct, MaxDiis
        6      37       0       0       0       0       0       0

 Cartesian Hessian Update
 Hessian Updated using BFGS Update


** GEOMETRY OPTIMIZATION IN DELOCALIZED INTERNAL COORDINATES **
   Searching for a Minimum

   Optimization Cycle:  10

                       Coordinates (Angstroms)
     ATOM                X               Y               Z
      1  Cl        1.7090619473    1.7572559209    0.0000000000
      2  I        -2.1551453191    1.0441915660    0.0000000000
      3  I         2.5501587088   -0.7101781053    0.0000000000
      4  Br       -1.3956546468   -1.5246315478    0.0000000000
      5  C         0.9293179088    0.3223760406    0.0000000000
      6  C        -0.5345140944    0.0059100175    0.0000000000
   Point Group: cs    Number of degrees of freedom:     9


   Energy is -16949.429658496

 Hessian Updated using BFGS Update

  9 Hessian modes will be used to form the next step
  Hessian Eigenvalues:
     0.139143    0.202819    0.250007    0.250431    0.311296    0.497397
     0.914641    1.029758    1.105159

 Minimum Search - Taking Simple RFO Step
 Searching for Lamda that Minimizes Along All modes
 Value Taken    Lamda =  -0.14563076
 Calculated Step too Large.  Step scaled by  0.434851
 Step Taken.  Stepsize is  0.300000

                             Maximum     Tolerance    Cnvgd?
         Gradient           0.149534      0.000300      NO
         Displacement       0.203764      0.001200      NO
         Energy change     -0.068494      0.000001      NO


 New Cartesian Coordinates Obtained by Inverse Iteration

 Displacement from previous Coordinates is:  0.281387
 ----------------------------------------------------------------
             Standard Nuclear Orientation (Angstroms)
    I     Atom           X                Y                Z
 ----------------------------------------------------------------
    1      Cl      1.6415928157     1.7787936743     0.0000000000
    2      I      -2.1161204930     1.0915523331     0.0000000000
    3      I       2.5128344069    -0.7563762222     0.0000000000
    4      Br     -1.3315420471    -1.5491033293     0.0000000000
    5      C       0.8805755324     0.3123908681     0.0000000000
    6      C      -0.4841157104     0.0176665680     0.0000000000
 ----------------------------------------------------------------
 Molecular Point Group                 Cs    NOp =  2
 Largest Abelian Subgroup              Cs    NOp =  2
 Nuclear Repulsion Energy =  1725.6751601744 hartrees
 There are       85 alpha and       85 beta electrons
 Applying Cartesian multipole field
    Component          Value
    ---------          -----
     (2,0,0)        1.00000E-11
     (0,2,0)        2.00000E-11
     (0,0,2)       -3.00000E-11
 Nucleus-field energy     =     0.0000000411 hartrees
 Requested basis set is 6-311++G(d,p)
 There are 92 shells and 246 basis functions
 A cutoff of  1.0D-11 yielded   3020 shell pairs
 There are     23462 function pairs (     26571 Cartesian)
 Smallest overlap matrix eigenvalue = 1.91E-05
 Guess MOs from SCF MO coefficient file

 -----------------------------------------------------------------------
  General SCF calculation program by
  Eric Jon Sundstrom, Paul Horn, Yuezhi Mao, Dmitri Zuev, Alec White,
  David Stuck, Shaama M.S., Shane Yost, Joonho Lee, David Small,
  Daniel Levine, Susi Lehtola, Hugh Burton, Evgeny Epifanovsky
 -----------------------------------------------------------------------
 Exchange:     0.2000 Hartree-Fock + 0.0800 Slater + 0.7200 B88
 Correlation:  0.1900 VWN1RPA + 0.8100 LYP
 Using SG-1 standard quadrature grid
 using 4 threads for integral computing
 -------------------------------------------------------
 OpenMP Integral computing Module                
 Release: version 2.0, May 2017, Q-Chem Inc. Pleasanton 
 -------------------------------------------------------
 -------------------------------------------------------
 OpenMP BLAS3 based DFT computing Module                
 Release: version 1.0, May 2013, Q-Chem Inc. Pittsburgh 
 -------------------------------------------------------
 A restricted SCF calculation will be
 performed using DIIS
 SCF converges when DIIS error is below 1.0e-08
 ---------------------------------------
  Cycle       Energy         DIIS error
 ---------------------------------------
    1  -16949.4777439701      1.02e-03  
    2  -16949.4835167354      2.51e-04  
    3  -16949.4833478556      2.84e-04  
    4  -16949.4838837992      1.06e-04  
    5  -16949.4839679273      1.60e-05  
    6  -16949.4839696309      7.26e-06  
    7  -16949.4839699184      3.14e-06  
    8  -16949.4839699928      6.21e-07  
    9  -16949.4839699955      1.31e-07  
   10  -16949.4839699957      2.37e-08  
   11  -16949.4839699953      8.49e-09  Convergence criterion met
 ---------------------------------------
 SCF time:   CPU 77.26s  wall 20.00s 
 SCF   energy in the final basis set =   -16949.4839699953
 Total energy in the final basis set =   -16949.4839699953

 --------------------------------------------------------------
             Orbital Energies (a.u.) and Symmetries
 --------------------------------------------------------------

 Alpha MOs, Restricted
 -- Occupied --                  
*******-1165.89 -482.86 -176.32 -176.32 -165.72 -165.72 -165.72
  1 A'    2 A'    3 A'    4 A'    5 A'    6 A'    7 A'    1 A"                 
-165.72 -165.72 -165.72 -101.58  -62.51  -56.33  -56.33  -56.33
  2 A"    8 A'    9 A'   10 A'   11 A'   12 A'    3 A"   13 A'                 
-35.817 -35.817 -31.310 -31.310 -31.305 -31.305 -31.304 -31.304
 14 A'   15 A'   16 A'   17 A'    4 A"    5 A"   18 A'   19 A'                 
-22.961 -22.961 -22.960 -22.960 -22.959 -22.959 -22.955 -22.955
 20 A'   21 A'    6 A"    7 A"   22 A'   23 A'   24 A'    8 A"                 
-22.955 -22.955 -10.295 -10.286  -9.503  -8.724  -7.267  -7.257
 25 A'    9 A"   26 A'   27 A'   28 A'   29 A'   30 A'   10 A"                 
 -7.256  -6.556  -6.543  -6.542  -6.369  -6.369  -4.782  -4.782
 31 A'   32 A'   11 A"   33 A'   34 A'   35 A'   36 A'   37 A'                 
 -4.766  -4.766  -4.765  -4.765  -2.667  -2.664  -2.663  -2.652
 12 A"   13 A"   38 A'   39 A'   40 A'   14 A"   41 A'   42 A'                 
 -2.652  -2.049  -2.049  -2.044  -2.043  -2.043  -2.043  -2.029
 15 A"   43 A'   44 A'   16 A"   17 A"   45 A'   46 A'   47 A'                 
 -2.029  -2.029  -2.029  -0.954  -0.899  -0.754  -0.723  -0.668
 48 A'   18 A"   19 A"   49 A'   50 A'   51 A'   52 A'   53 A'                 
 -0.550  -0.500  -0.462  -0.445  -0.401  -0.385  -0.369  -0.351
 54 A'   55 A'   56 A'   20 A"   57 A'   21 A"   58 A'   59 A'                 
 -0.301  -0.291  -0.261  -0.247  -0.241
 22 A"   23 A"   60 A'   24 A"   61 A'                                         
 -- Virtual --                   
 -0.066  -0.056  -0.040  -0.020   0.003   0.035   0.045   0.050
 25 A"   62 A'   63 A'   64 A'   65 A'   66 A'   67 A'   68 A'                 
  0.051   0.067   0.072   0.086   0.092   0.107   0.110   0.115
 26 A"   69 A'   27 A"   70 A'   71 A'   72 A'   28 A"   73 A'                 
  0.123   0.141   0.152   0.160   0.165   0.196   0.225   0.241
 29 A"   74 A'   75 A'   76 A'   77 A'   78 A'   30 A"   79 A'                 
  0.260   0.261   0.295   0.308   0.352   0.357   0.371   0.376
 80 A'   31 A"   81 A'   82 A'   32 A"   83 A'   84 A'   33 A"                 
  0.393   0.409   0.414   0.419   0.431   0.432   0.442   0.454
 85 A'   34 A"   35 A"   86 A'   87 A'   36 A"   88 A'   37 A"                 
  0.459   0.468   0.483   0.511   0.513   0.557   0.560   0.580
 89 A'   90 A'   91 A'   92 A'   38 A"   39 A"   93 A'   40 A"                 
  0.581   0.635   0.666   0.670   0.697   0.731   0.740   0.780
 94 A'   95 A'   96 A'   41 A"   97 A'   98 A'   99 A'  100 A'                 
  0.833   0.846   0.858   0.859   0.929   0.932   0.977   1.060
 42 A"  101 A'  102 A'   43 A"  103 A'  104 A'  105 A'  106 A'                 
  1.143   1.202   1.203   1.269   1.325   1.353   1.387   1.404
107 A'   44 A"  108 A'   45 A"   46 A"   47 A"  109 A'  110 A'                 
  1.432   1.465   1.482   1.559   1.624   1.716   1.820   1.840
111 A'  112 A'  113 A'   48 A"  114 A'  115 A'  116 A'   49 A"                 
  1.993   2.031   2.099   2.191   2.234   2.237   2.312   2.482
 50 A"  117 A'  118 A'  119 A'  120 A'   51 A"  121 A'  122 A'                 
  2.614   2.783   2.815   2.953   3.114   3.478   3.923   3.953
 52 A"  123 A'   53 A"  124 A'  125 A'  126 A'   54 A"   55 A"                 
  3.954   3.979   3.995   4.000   4.011   4.048   4.088   4.093
127 A'   56 A"  128 A'  129 A'   57 A"   58 A"   59 A"  130 A'                 
  4.134   4.221   4.232   4.279   4.364   4.464   4.520   5.987
131 A'  132 A'  133 A'  134 A'  135 A'  136 A'  137 A'   60 A"                 
  6.024   6.053   6.076   6.145   6.158   6.695   7.531   7.579
 61 A"  138 A'  139 A'  140 A'  141 A'  142 A'   62 A"  143 A'                 
  7.673   9.759  23.265  23.862  25.794  25.955  26.373  27.890
144 A'  145 A'  146 A'  147 A'   63 A"  148 A'  149 A'  150 A'                 
 27.930  28.330  28.358  28.378  28.385  28.424  28.428  28.525
151 A'   64 A"   65 A"  152 A'  153 A'  154 A'  155 A'   66 A"                 
 28.525  28.544  28.546  28.547  28.564  28.595  28.617  28.693
 67 A"  156 A'   68 A"  157 A'   69 A"  158 A'  159 A'  160 A'                 
 28.721  47.953 127.875 127.896 127.913 127.926 127.959 127.977
161 A'  162 A'   70 A"   71 A"  163 A'  164 A'  165 A'  166 A'                 
151.684 151.717 215.752 289.732 289.782 289.9011020.7601901.849
167 A'  168 A'  169 A'   72 A"  170 A'  171 A'  172 A'  173 A'                 
*******
174 A'                                                                         

 Beta MOs, Restricted
 -- Occupied --                  
*******-1165.89 -482.86 -176.32 -176.32 -165.72 -165.72 -165.72
  1 A'    2 A'    3 A'    4 A'    5 A'    6 A'    7 A'    1 A"                 
-165.72 -165.72 -165.72 -101.58  -62.51  -56.33  -56.33  -56.33
  2 A"    8 A'    9 A'   10 A'   11 A'   12 A'    3 A"   13 A'                 
-35.817 -35.817 -31.310 -31.310 -31.305 -31.305 -31.304 -31.304
 14 A'   15 A'   16 A'   17 A'    4 A"    5 A"   18 A'   19 A'                 
-22.961 -22.961 -22.960 -22.960 -22.959 -22.959 -22.955 -22.955
 20 A'   21 A'    6 A"    7 A"   22 A'   23 A'   24 A'    8 A"                 
-22.955 -22.955 -10.295 -10.286  -9.503  -8.724  -7.267  -7.257
 25 A'    9 A"   26 A'   27 A'   28 A'   29 A'   30 A'   10 A"                 
 -7.256  -6.556  -6.543  -6.542  -6.369  -6.369  -4.782  -4.782
 31 A'   32 A'   11 A"   33 A'   34 A'   35 A'   36 A'   37 A'                 
 -4.766  -4.766  -4.765  -4.765  -2.667  -2.664  -2.663  -2.652
 12 A"   13 A"   38 A'   39 A'   40 A'   14 A"   41 A'   42 A'                 
 -2.652  -2.049  -2.049  -2.044  -2.043  -2.043  -2.043  -2.029
 15 A"   43 A'   44 A'   16 A"   17 A"   45 A'   46 A'   47 A'                 
 -2.029  -2.029  -2.029  -0.954  -0.899  -0.754  -0.723  -0.668
 48 A'   18 A"   19 A"   49 A'   50 A'   51 A'   52 A'   53 A'                 
 -0.550  -0.500  -0.462  -0.445  -0.401  -0.385  -0.369  -0.351
 54 A'   55 A'   56 A'   20 A"   57 A'   21 A"   58 A'   59 A'                 
 -0.301  -0.291  -0.261  -0.247  -0.241
 22 A"   23 A"   60 A'   24 A"   61 A'                                         
 -- Virtual --                   
 -0.066  -0.056  -0.040  -0.020   0.003   0.035   0.045   0.050
 25 A"   62 A'   63 A'   64 A'   65 A'   66 A'   67 A'   68 A'                 
  0.051   0.067   0.072   0.086   0.092   0.107   0.110   0.115
 26 A"   69 A'   27 A"   70 A'   71 A'   72 A'   28 A"   73 A'                 
  0.123   0.141   0.152   0.160   0.165   0.196   0.225   0.241
 29 A"   74 A'   75 A'   76 A'   77 A'   78 A'   30 A"   79 A'                 
  0.260   0.261   0.295   0.308   0.352   0.357   0.371   0.376
 80 A'   31 A"   81 A'   82 A'   32 A"   83 A'   84 A'   33 A"                 
  0.393   0.409   0.414   0.419   0.431   0.432   0.442   0.454
 85 A'   34 A"   35 A"   86 A'   87 A'   36 A"   88 A'   37 A"                 
  0.459   0.468   0.483   0.511   0.513   0.557   0.560   0.580
 89 A'   90 A'   91 A'   92 A'   38 A"   39 A"   93 A'   40 A"                 
  0.581   0.635   0.666   0.670   0.697   0.731   0.740   0.780
 94 A'   95 A'   96 A'   41 A"   97 A'   98 A'   99 A'  100 A'                 
  0.833   0.846   0.858   0.859   0.929   0.932   0.977   1.060
 42 A"  101 A'  102 A'   43 A"  103 A'  104 A'  105 A'  106 A'                 
  1.143   1.202   1.203   1.269   1.325   1.353   1.387   1.404
107 A'   44 A"  108 A'   45 A"   46 A"   47 A"  109 A'  110 A'                 
  1.432   1.465   1.482   1.559   1.624   1.716   1.820   1.840
111 A'  112 A'  113 A'   48 A"  114 A'  115 A'  116 A'   49 A"                 
  1.993   2.031   2.099   2.191   2.234   2.237   2.312   2.482
 50 A"  117 A'  118 A'  119 A'  120 A'   51 A"  121 A'  122 A'                 
  2.614   2.783   2.815   2.953   3.114   3.478   3.923   3.953
 52 A"  123 A'   53 A"  124 A'  125 A'  126 A'   54 A"   55 A"                 
  3.954   3.979   3.995   4.000   4.011   4.048   4.088   4.093
127 A'   56 A"  128 A'  129 A'   57 A"   58 A"   59 A"  130 A'                 
  4.134   4.221   4.232   4.279   4.364   4.464   4.520   5.987
131 A'  132 A'  133 A'  134 A'  135 A'  136 A'  137 A'   60 A"                 
  6.024   6.053   6.076   6.145   6.158   6.695   7.531   7.579
 61 A"  138 A'  139 A'  140 A'  141 A'  142 A'   62 A"  143 A'                 
  7.673   9.759  23.265  23.862  25.794  25.955  26.373  27.890
144 A'  145 A'  146 A'  147 A'   63 A"  148 A'  149 A'  150 A'                 
 27.930  28.330  28.358  28.378  28.385  28.424  28.428  28.525
151 A'   64 A"   65 A"  152 A'  153 A'  154 A'  155 A'   66 A"                 
 28.525  28.544  28.546  28.547  28.564  28.595  28.617  28.693
 67 A"  156 A'   68 A"  157 A'   69 A"  158 A'  159 A'  160 A'                 
 28.721  47.953 127.875 127.896 127.913 127.926 127.959 127.977
161 A'  162 A'   70 A"   71 A"  163 A'  164 A'  165 A'  166 A'                 
151.684 151.717 215.752 289.732 289.782 289.9011020.7601901.849
167 A'  168 A'  169 A'   72 A"  170 A'  171 A'  172 A'  173 A'                 
*******
174 A'                                                                         
 --------------------------------------------------------------

          Ground-State Mulliken Net Atomic Charges

     Atom                 Charge (a.u.)
  ----------------------------------------
      1 Cl                    0.430349
      2 I                     0.129439
      3 I                     0.153753
      4 Br                   -0.093058
      5 C                    -0.303220
      6 C                    -0.317263
  ----------------------------------------
  Sum of atomic charges =    -0.000000

 -----------------------------------------------------------------
                    Cartesian Multipole Moments
 -----------------------------------------------------------------
    Charge (ESU x 10^10)
                -0.0000
    Dipole Moment (Debye)
         X      -0.1438      Y      -0.0890      Z      -0.0000
       Tot       0.1692
    Quadrupole Moments (Debye-Ang)
        XX     -91.4781     XY       0.3532     YY     -99.4634
        XZ      -0.0000     YZ       0.0000     ZZ     -99.6058
    Octopole Moments (Debye-Ang^2)
       XXX     -27.0167    XXY      -6.1954    XYY     -12.0516
       YYY     -18.1269    XXZ       0.0000    XYZ      -0.0000
       YYZ       0.0000    XZZ      -9.9674    YZZ      -5.2364
       ZZZ       0.0000
    Hexadecapole Moments (Debye-Ang^3)
      XXXX   -2224.7615   XXXY      83.2788   XXYY    -506.1519
      XYYY     155.4267   YYYY    -927.2230   XXXZ      -0.0000
      XXYZ       0.0000   XYYZ      -0.0000   YYYZ       0.0000
      XXZZ    -424.3806   XYZZ      45.6370   YYZZ    -182.0930
      XZZZ      -0.0000   YZZZ       0.0000   ZZZZ    -130.1649
 -----------------------------------------------------------------
 Calculating analytic gradient of the SCF energy
 Gradient of SCF Energy
            1           2           3           4           5           6
    1   0.0237455   0.0521175  -0.0543218  -0.0161100   0.0896294  -0.0950605
    2  -0.1064001  -0.1106941   0.1053857   0.1184885   0.0167411  -0.0235211
    3   0.0000000  -0.0000000  -0.0000000   0.0000000   0.0000000   0.0000000
 Max gradient component =       1.185E-01
 RMS gradient           =       6.373E-02
 Gradient time:  CPU 25.92 s  wall 6.60 s
 Geometry Optimization Parameters
   NAtoms,    NIC,     NZ,  NCons,   NDum,   NFix, NCnnct, MaxDiis
        6      37       0       0       0       0       0       0

 Cartesian Hessian Update
 Hessian Updated using BFGS Update


** GEOMETRY OPTIMIZATION IN DELOCALIZED INTERNAL COORDINATES **
   Searching for a Minimum

   Optimization Cycle:  11

                       Coordinates (Angstroms)
     ATOM                X               Y               Z
      1  Cl        1.6415928157    1.7787936743    0.0000000000
      2  I        -2.1161204930    1.0915523331    0.0000000000
      3  I         2.5128344069   -0.7563762222    0.0000000000
      4  Br       -1.3315420471   -1.5491033293    0.0000000000
      5  C         0.8805755324    0.3123908681    0.0000000000
      6  C        -0.4841157104    0.0176665680    0.0000000000
   Point Group: cs    Number of degrees of freedom:     9


   Energy is -16949.483969995

 Hessian Updated using BFGS Update

  9 Hessian modes will be used to form the next step
  Hessian Eigenvalues:
     0.139101    0.248048    0.250008    0.274795    0.311357    0.487628
     0.914640    1.029760    1.105242

 Minimum Search - Taking Simple RFO Step
 Searching for Lamda that Minimizes Along All modes
 Value Taken    Lamda =  -0.09168653
 Calculated Step too Large.  Step scaled by  0.495405
 Step Taken.  Stepsize is  0.300000

                             Maximum     Tolerance    Cnvgd?
         Gradient           0.114252      0.000300      NO
         Displacement       0.257307      0.001200      NO
         Energy change     -0.054311      0.000001      NO


 New Cartesian Coordinates Obtained by Inverse Iteration

 Displacement from previous Coordinates is:  0.216472
 ----------------------------------------------------------------
             Standard Nuclear Orientation (Angstroms)
    I     Atom           X                Y                Z
 ----------------------------------------------------------------
    1      Cl      1.5958588209     1.8154923792     0.0000000000
    2      I      -2.1031699792     1.1440079665     0.0000000000
    3      I       2.5024686640    -0.8070060989     0.0000000000
    4      Br     -1.2900847299    -1.5893977998     0.0000000000
    5      C       0.8624238254     0.3096410540     0.0000000000
    6      C      -0.4642720967     0.0221863908     0.0000000000
 ----------------------------------------------------------------
 Molecular Point Group                 Cs    NOp =  2
 Largest Abelian Subgroup              Cs    NOp =  2
 Nuclear Repulsion Energy =  1708.9795358757 hartrees
 There are       85 alpha and       85 beta electrons
 Applying Cartesian multipole field
    Component          Value
    ---------          -----
     (2,0,0)        1.00000E-11
     (0,2,0)        2.00000E-11
     (0,0,2)       -3.00000E-11
 Nucleus-field energy     =     0.0000000418 hartrees
 Requested basis set is 6-311++G(d,p)
 There are 92 shells and 246 basis functions
 A cutoff of  1.0D-11 yielded   3009 shell pairs
 There are     23367 function pairs (     26454 Cartesian)
 Smallest overlap matrix eigenvalue = 1.83E-05
 Guess MOs from SCF MO coefficient file

 -----------------------------------------------------------------------
  General SCF calculation program by
  Eric Jon Sundstrom, Paul Horn, Yuezhi Mao, Dmitri Zuev, Alec White,
  David Stuck, Shaama M.S., Shane Yost, Joonho Lee, David Small,
  Daniel Levine, Susi Lehtola, Hugh Burton, Evgeny Epifanovsky
 -----------------------------------------------------------------------
 Exchange:     0.2000 Hartree-Fock + 0.0800 Slater + 0.7200 B88
 Correlation:  0.1900 VWN1RPA + 0.8100 LYP
 Using SG-1 standard quadrature grid
 using 4 threads for integral computing
 -------------------------------------------------------
 OpenMP Integral computing Module                
 Release: version 2.0, May 2017, Q-Chem Inc. Pleasanton 
 -------------------------------------------------------
 -------------------------------------------------------
 OpenMP BLAS3 based DFT computing Module                
 Release: version 1.0, May 2013, Q-Chem Inc. Pittsburgh 
 -------------------------------------------------------
 A restricted SCF calculation will be
 performed using DIIS
 SCF converges when DIIS error is below 1.0e-08
 ---------------------------------------
  Cycle       Energy         DIIS error
 ---------------------------------------
    1  -16949.5192554433      6.55e-04  
    2  -16949.5222511429      2.26e-04  
    3  -16949.5220984855      2.57e-04  
    4  -16949.5225683146      8.80e-05  
    5  -16949.5226296325      9.79e-06  
    6  -16949.5226302294      4.98e-06  
    7  -16949.5226303723      2.18e-06  
    8  -16949.5226304053      4.96e-07  
    9  -16949.5226304067      9.13e-08  
   10  -16949.5226304066      1.19e-08  
   11  -16949.5226304070      3.94e-09  Convergence criterion met
 ---------------------------------------
 SCF time:   CPU 76.77s  wall 21.00s 
 SCF   energy in the final basis set =   -16949.5226304070
 Total energy in the final basis set =   -16949.5226304070

 --------------------------------------------------------------
             Orbital Energies (a.u.) and Symmetries
 --------------------------------------------------------------

 Alpha MOs, Restricted
 -- Occupied --                  
*******-1165.89 -482.86 -176.32 -176.32 -165.73 -165.72 -165.72
  1 A'    2 A'    3 A'    4 A'    5 A'    6 A'    7 A'    1 A"                 
-165.72 -165.72 -165.72 -101.58  -62.51  -56.33  -56.33  -56.33
  2 A"    8 A'    9 A'   10 A'   11 A'   12 A'    3 A"   13 A'                 
-35.818 -35.818 -31.312 -31.311 -31.306 -31.306 -31.305 -31.305
 14 A'   15 A'   16 A'   17 A'    4 A"    5 A"   18 A'   19 A'                 
-22.962 -22.962 -22.961 -22.961 -22.960 -22.960 -22.956 -22.956
 20 A'   21 A'    6 A"    7 A"   22 A'   23 A'   24 A'    8 A"                 
-22.956 -22.956 -10.295 -10.287  -9.501  -8.723  -7.266  -7.256
 25 A'    9 A"   26 A'   27 A'   28 A'   29 A'   30 A'   10 A"                 
 -7.255  -6.555  -6.541  -6.540  -6.369  -6.369  -4.782  -4.782
 31 A'   32 A'   11 A"   33 A'   34 A'   35 A'   36 A'   37 A'                 
 -4.767  -4.767  -4.766  -4.766  -2.666  -2.662  -2.662  -2.650
 12 A"   13 A"   38 A'   39 A'   40 A'   14 A"   41 A'   15 A"                 
 -2.650  -2.049  -2.049  -2.044  -2.044  -2.043  -2.043  -2.030
 42 A'   43 A'   44 A'   16 A"   17 A"   45 A'   46 A'   47 A'                 
 -2.029  -2.029  -2.029  -0.945  -0.887  -0.759  -0.720  -0.668
 48 A'   18 A"   19 A"   49 A'   50 A'   51 A'   52 A'   53 A'                 
 -0.547  -0.497  -0.464  -0.441  -0.396  -0.377  -0.361  -0.347
 54 A'   55 A'   56 A'   20 A"   57 A'   21 A"   58 A'   59 A'                 
 -0.302  -0.293  -0.269  -0.251  -0.249
 22 A"   23 A"   60 A'   24 A"   61 A'                                         
 -- Virtual --                   
 -0.065  -0.059  -0.045  -0.026   0.003   0.036   0.045   0.049
 62 A'   25 A"   63 A'   64 A'   65 A'   66 A'   67 A'   68 A'                 
  0.052   0.068   0.072   0.086   0.094   0.108   0.111   0.114
 26 A"   69 A'   27 A"   70 A'   71 A'   72 A'   28 A"   73 A'                 
  0.121   0.139   0.152   0.163   0.174   0.195   0.224   0.238
 29 A"   74 A'   75 A'   76 A'   77 A'   78 A'   30 A"   79 A'                 
  0.255   0.260   0.290   0.311   0.355   0.356   0.371   0.377
 80 A'   31 A"   81 A'   82 A'   83 A'   32 A"   84 A'   33 A"                 
  0.395   0.407   0.412   0.418   0.431   0.432   0.438   0.455
 85 A'   34 A"   86 A'   35 A"   87 A'   36 A"   88 A'   37 A"                 
  0.457   0.471   0.489   0.510   0.510   0.556   0.566   0.572
 89 A'   90 A'   91 A'   38 A"   92 A'   39 A"   93 A'   40 A"                 
  0.600   0.637   0.660   0.675   0.689   0.729   0.739   0.773
 94 A'   95 A'   96 A'   41 A"   97 A'   98 A'   99 A'  100 A'                 
  0.833   0.841   0.859   0.863   0.919   0.934   0.968   1.059
 42 A"  101 A'  102 A'   43 A"  103 A'  104 A'  105 A'  106 A'                 
  1.134   1.198   1.214   1.257   1.326   1.352   1.379   1.396
107 A'   44 A"  108 A'   45 A"   46 A"   47 A"  109 A'  110 A'                 
  1.429   1.458   1.478   1.565   1.627   1.718   1.837   1.860
111 A'  112 A'  113 A'   48 A"  114 A'  115 A'  116 A'   49 A"                 
  1.996   2.031   2.123   2.191   2.237   2.239   2.316   2.484
 50 A"  117 A'  118 A'  119 A'  120 A'   51 A"  121 A'  122 A'                 
  2.618   2.777   2.823   2.972   3.149   3.421   3.930   3.951
 52 A"  123 A'   53 A"  124 A'  125 A'  126 A'   54 A"   55 A"                 
  3.952   3.979   3.987   3.998   4.009   4.036   4.087   4.091
127 A'   56 A"  128 A'  129 A'   57 A"   58 A"   59 A"  130 A'                 
  4.133   4.218   4.227   4.254   4.364   4.458   4.509   5.986
131 A'  132 A'  133 A'  134 A'  135 A'  136 A'  137 A'   60 A"                 
  6.022   6.048   6.070   6.132   6.140   6.685   7.533   7.580
 61 A"  138 A'  139 A'  140 A'  141 A'  142 A'   62 A"  143 A'                 
  7.672   9.749  23.242  23.990  25.794  25.958  26.376  27.881
144 A'  145 A'  146 A'  147 A'   63 A"  148 A'  149 A'  150 A'                 
 27.920  28.330  28.356  28.375  28.380  28.418  28.420  28.523
151 A'   64 A"   65 A"  152 A'  153 A'  154 A'  155 A'   66 A"                 
 28.524  28.540  28.543  28.545  28.562  28.589  28.614  28.690
 67 A"  156 A'  157 A'   68 A"   69 A"  158 A'  159 A'  160 A'                 
 28.714  47.943 127.874 127.895 127.909 127.922 127.953 127.967
161 A'  162 A'   70 A"   71 A"  163 A'  164 A'  165 A'  166 A'                 
151.674 151.707 215.739 289.733 289.781 289.8981020.7471901.839
167 A'  168 A'  169 A'   72 A"  170 A'  171 A'  172 A'  173 A'                 
*******
174 A'                                                                         

 Beta MOs, Restricted
 -- Occupied --                  
*******-1165.89 -482.86 -176.32 -176.32 -165.73 -165.72 -165.72
  1 A'    2 A'    3 A'    4 A'    5 A'    6 A'    7 A'    1 A"                 
-165.72 -165.72 -165.72 -101.58  -62.51  -56.33  -56.33  -56.33
  2 A"    8 A'    9 A'   10 A'   11 A'   12 A'    3 A"   13 A'                 
-35.818 -35.818 -31.312 -31.311 -31.306 -31.306 -31.305 -31.305
 14 A'   15 A'   16 A'   17 A'    4 A"    5 A"   18 A'   19 A'                 
-22.962 -22.962 -22.961 -22.961 -22.960 -22.960 -22.956 -22.956
 20 A'   21 A'    6 A"    7 A"   22 A'   23 A'   24 A'    8 A"                 
-22.956 -22.956 -10.295 -10.287  -9.501  -8.723  -7.266  -7.256
 25 A'    9 A"   26 A'   27 A'   28 A'   29 A'   30 A'   10 A"                 
 -7.255  -6.555  -6.541  -6.540  -6.369  -6.369  -4.782  -4.782
 31 A'   32 A'   11 A"   33 A'   34 A'   35 A'   36 A'   37 A'                 
 -4.767  -4.767  -4.766  -4.766  -2.666  -2.662  -2.662  -2.650
 12 A"   13 A"   38 A'   39 A'   40 A'   14 A"   41 A'   15 A"                 
 -2.650  -2.049  -2.049  -2.044  -2.044  -2.043  -2.043  -2.030
 42 A'   43 A'   44 A'   16 A"   17 A"   45 A'   46 A'   47 A'                 
 -2.029  -2.029  -2.029  -0.945  -0.887  -0.759  -0.720  -0.668
 48 A'   18 A"   19 A"   49 A'   50 A'   51 A'   52 A'   53 A'                 
 -0.547  -0.497  -0.464  -0.441  -0.396  -0.377  -0.361  -0.347
 54 A'   55 A'   56 A'   20 A"   57 A'   21 A"   58 A'   59 A'                 
 -0.302  -0.293  -0.269  -0.251  -0.249
 22 A"   23 A"   60 A'   24 A"   61 A'                                         
 -- Virtual --                   
 -0.065  -0.059  -0.045  -0.026   0.003   0.036   0.045   0.049
 62 A'   25 A"   63 A'   64 A'   65 A'   66 A'   67 A'   68 A'                 
  0.052   0.068   0.072   0.086   0.094   0.108   0.111   0.114
 26 A"   69 A'   27 A"   70 A'   71 A'   72 A'   28 A"   73 A'                 
  0.121   0.139   0.152   0.163   0.174   0.195   0.224   0.238
 29 A"   74 A'   75 A'   76 A'   77 A'   78 A'   30 A"   79 A'                 
  0.255   0.260   0.290   0.311   0.355   0.356   0.371   0.377
 80 A'   31 A"   81 A'   82 A'   83 A'   32 A"   84 A'   33 A"                 
  0.395   0.407   0.412   0.418   0.431   0.432   0.438   0.455
 85 A'   34 A"   86 A'   35 A"   87 A'   36 A"   88 A'   37 A"                 
  0.457   0.471   0.489   0.510   0.510   0.556   0.566   0.572
 89 A'   90 A'   91 A'   38 A"   92 A'   39 A"   93 A'   40 A"                 
  0.600   0.637   0.660   0.675   0.689   0.729   0.739   0.773
 94 A'   95 A'   96 A'   41 A"   97 A'   98 A'   99 A'  100 A'                 
  0.833   0.841   0.859   0.863   0.919   0.934   0.968   1.059
 42 A"  101 A'  102 A'   43 A"  103 A'  104 A'  105 A'  106 A'                 
  1.134   1.198   1.214   1.257   1.326   1.352   1.379   1.396
107 A'   44 A"  108 A'   45 A"   46 A"   47 A"  109 A'  110 A'                 
  1.429   1.458   1.478   1.565   1.627   1.718   1.837   1.860
111 A'  112 A'  113 A'   48 A"  114 A'  115 A'  116 A'   49 A"                 
  1.996   2.031   2.123   2.191   2.237   2.239   2.316   2.484
 50 A"  117 A'  118 A'  119 A'  120 A'   51 A"  121 A'  122 A'                 
  2.618   2.777   2.823   2.972   3.149   3.421   3.930   3.951
 52 A"  123 A'   53 A"  124 A'  125 A'  126 A'   54 A"   55 A"                 
  3.952   3.979   3.987   3.998   4.009   4.036   4.087   4.091
127 A'   56 A"  128 A'  129 A'   57 A"   58 A"   59 A"  130 A'                 
  4.133   4.218   4.227   4.254   4.364   4.458   4.509   5.986
131 A'  132 A'  133 A'  134 A'  135 A'  136 A'  137 A'   60 A"                 
  6.022   6.048   6.070   6.132   6.140   6.685   7.533   7.580
 61 A"  138 A'  139 A'  140 A'  141 A'  142 A'   62 A"  143 A'                 
  7.672   9.749  23.242  23.990  25.794  25.958  26.376  27.881
144 A'  145 A'  146 A'  147 A'   63 A"  148 A'  149 A'  150 A'                 
 27.920  28.330  28.356  28.375  28.380  28.418  28.420  28.523
151 A'   64 A"   65 A"  152 A'  153 A'  154 A'  155 A'   66 A"                 
 28.524  28.540  28.543  28.545  28.562  28.589  28.614  28.690
 67 A"  156 A'  157 A'   68 A"   69 A"  158 A'  159 A'  160 A'                 
 28.714  47.943 127.874 127.895 127.909 127.922 127.953 127.967
161 A'  162 A'   70 A"   71 A"  163 A'  164 A'  165 A'  166 A'                 
151.674 151.707 215.739 289.733 289.781 289.8981020.7471901.839
167 A'  168 A'  169 A'   72 A"  170 A'  171 A'  172 A'  173 A'                 
*******
174 A'                                                                         
 --------------------------------------------------------------

          Ground-State Mulliken Net Atomic Charges

     Atom                 Charge (a.u.)
  ----------------------------------------
      1 Cl                    0.422027
      2 I                     0.136170
      3 I                     0.162870
      4 Br                   -0.102945
      5 C                    -0.272115
      6 C                    -0.346006
  ----------------------------------------
  Sum of atomic charges =    -0.000000

 -----------------------------------------------------------------
                    Cartesian Multipole Moments
 -----------------------------------------------------------------
    Charge (ESU x 10^10)
                -0.0000
    Dipole Moment (Debye)
         X      -0.1330      Y      -0.1225      Z      -0.0000
       Tot       0.1808
    Quadrupole Moments (Debye-Ang)
        XX     -91.8476     XY      -0.5199     YY     -98.7206
        XZ       0.0000     YZ      -0.0000     ZZ     -99.8031
    Octopole Moments (Debye-Ang^2)
       XXX     -27.6166    XXY      -6.3321    XYY     -12.5760
       YYY     -17.6435    XXZ      -0.0000    XYZ      -0.0000
       YYZ       0.0000    XZZ     -10.2111    YZZ      -5.0489
       ZZZ      -0.0000
    Hexadecapole Moments (Debye-Ang^3)
      XXXX   -2190.2392   XXXY      93.4100   XXYY    -504.4227
      XYYY     171.2486   YYYY    -973.8743   XXXZ       0.0000
      XXYZ      -0.0000   XYYZ      -0.0000   YYYZ      -0.0000
      XXZZ    -418.0611   XYZZ      51.7327   YYZZ    -191.6583
      XZZZ       0.0000   YZZZ      -0.0000   ZZZZ    -130.7610
 -----------------------------------------------------------------
 Calculating analytic gradient of the SCF energy
 Gradient of SCF Energy
            1           2           3           4           5           6
    1   0.0205119   0.0346618  -0.0363702  -0.0149868   0.0440388  -0.0478554
    2  -0.0767945  -0.0817812   0.0772339   0.0864849   0.0065787  -0.0117218
    3  -0.0000000   0.0000000   0.0000000  -0.0000000  -0.0000000   0.0000000
 Max gradient component =       8.648E-02
 RMS gradient           =       4.321E-02
 Gradient time:  CPU 25.82 s  wall 6.57 s
 Geometry Optimization Parameters
   NAtoms,    NIC,     NZ,  NCons,   NDum,   NFix, NCnnct, MaxDiis
        6      37       0       0       0       0       0       0

 Cartesian Hessian Update
 Hessian Updated using BFGS Update


** GEOMETRY OPTIMIZATION IN DELOCALIZED INTERNAL COORDINATES **
   Searching for a Minimum

   Optimization Cycle:  12

                       Coordinates (Angstroms)
     ATOM                X               Y               Z
      1  Cl        1.5958588209    1.8154923792    0.0000000000
      2  I        -2.1031699792    1.1440079665    0.0000000000
      3  I         2.5024686640   -0.8070060989    0.0000000000
      4  Br       -1.2900847299   -1.5893977998    0.0000000000
      5  C         0.8624238254    0.3096410540    0.0000000000
      6  C        -0.4642720967    0.0221863908    0.0000000000
   Point Group: cs    Number of degrees of freedom:     9


   Energy is -16949.522630407

 Hessian Updated using BFGS Update

  9 Hessian modes will be used to form the next step
  Hessian Eigenvalues:
     0.109723    0.248838    0.250008    0.308926    0.321359    0.492627
     0.914657    1.029776    1.105251

 Minimum Search - Taking Simple RFO Step
 Searching for Lamda that Minimizes Along All modes
 Value Taken    Lamda =  -0.06021335
 Calculated Step too Large.  Step scaled by  0.518714
 Step Taken.  Stepsize is  0.300000

                             Maximum     Tolerance    Cnvgd?
         Gradient           0.089411      0.000300      NO
         Displacement       0.283211      0.001200      NO
         Energy change     -0.038660      0.000001      NO


 New Cartesian Coordinates Obtained by Inverse Iteration

 Displacement from previous Coordinates is:  0.204921
 ----------------------------------------------------------------
             Standard Nuclear Orientation (Angstroms)
    I     Atom           X                Y                Z
 ----------------------------------------------------------------
    1      Cl      1.5572092271     1.8558851390     0.0000000000
    2      I      -2.0962077005     1.1971393884     0.0000000000
    3      I       2.4986686451    -0.8574552034     0.0000000000
    4      Br     -1.2557220968    -1.6339495943     0.0000000000
    5      C       0.8588427580     0.3111203499     0.0000000000
    6      C      -0.4595663285     0.0221838122     0.0000000000
 ----------------------------------------------------------------
 Molecular Point Group                 Cs    NOp =  2
 Largest Abelian Subgroup              Cs    NOp =  2
 Nuclear Repulsion Energy =  1689.5225529592 hartrees
 There are       85 alpha and       85 beta electrons
 Applying Cartesian multipole field
    Component          Value
    ---------          -----
     (2,0,0)        1.00000E-11
     (0,2,0)        2.00000E-11
     (0,0,2)       -3.00000E-11
 Nucleus-field energy     =     0.0000000429 hartrees
 Requested basis set is 6-311++G(d,p)
 There are 92 shells and 246 basis functions
 A cutoff of  1.0D-11 yielded   3001 shell pairs
 There are     23309 function pairs (     26387 Cartesian)
 Smallest overlap matrix eigenvalue = 2.01E-05
 Guess MOs from SCF MO coefficient file

 -----------------------------------------------------------------------
  General SCF calculation program by
  Eric Jon Sundstrom, Paul Horn, Yuezhi Mao, Dmitri Zuev, Alec White,
  David Stuck, Shaama M.S., Shane Yost, Joonho Lee, David Small,
  Daniel Levine, Susi Lehtola, Hugh Burton, Evgeny Epifanovsky
 -----------------------------------------------------------------------
 Exchange:     0.2000 Hartree-Fock + 0.0800 Slater + 0.7200 B88
 Correlation:  0.1900 VWN1RPA + 0.8100 LYP
 Using SG-1 standard quadrature grid
 using 4 threads for integral computing
 -------------------------------------------------------
 OpenMP Integral computing Module                
 Release: version 2.0, May 2017, Q-Chem Inc. Pleasanton 
 -------------------------------------------------------
 -------------------------------------------------------
 OpenMP BLAS3 based DFT computing Module                
 Release: version 1.0, May 2013, Q-Chem Inc. Pittsburgh 
 -------------------------------------------------------
 A restricted SCF calculation will be
 performed using DIIS
 SCF converges when DIIS error is below 1.0e-08
 ---------------------------------------
  Cycle       Energy         DIIS error
 ---------------------------------------
    1  -16949.5467843136      4.94e-04  
    2  -16949.5486760190      2.71e-04  
    3  -16949.5485165100      2.99e-04  
    4  -16949.5492087952      6.29e-05  
    5  -16949.5492414181      7.91e-06  
    6  -16949.5492416792      5.72e-06  
    7  -16949.5492419061      1.48e-06  
    8  -16949.5492419209      3.91e-07  
    9  -16949.5492419218      6.42e-08  
   10  -16949.5492419215      1.23e-08  
   11  -16949.5492419214      2.39e-09  Convergence criterion met
 ---------------------------------------
 SCF time:   CPU 76.24s  wall 21.00s 
 SCF   energy in the final basis set =   -16949.5492419214
 Total energy in the final basis set =   -16949.5492419214

 --------------------------------------------------------------
             Orbital Energies (a.u.) and Symmetries
 --------------------------------------------------------------

 Alpha MOs, Restricted
 -- Occupied --                  
*******-1165.89 -482.86 -176.32 -176.32 -165.73 -165.73 -165.72
  1 A'    2 A'    3 A'    4 A'    5 A'    6 A'    7 A'    1 A"                 
-165.72 -165.72 -165.72 -101.58  -62.51  -56.33  -56.33  -56.33
  8 A'    2 A"    9 A'   10 A'   11 A'   12 A'    3 A"   13 A'                 
-35.820 -35.819 -31.313 -31.313 -31.307 -31.306 -31.306 -31.306
 14 A'   15 A'   16 A'   17 A'    4 A"    5 A"   18 A'   19 A'                 
-22.963 -22.963 -22.962 -22.962 -22.962 -22.961 -22.957 -22.957
 20 A'   21 A'    6 A"   22 A'    7 A"   23 A'   24 A'    8 A"                 
-22.957 -22.957 -10.297 -10.289  -9.501  -8.722  -7.266  -7.255
  9 A"   25 A'   26 A'   27 A'   28 A'   29 A'   30 A'   10 A"                 
 -7.254  -6.554  -6.540  -6.540  -6.370  -6.370  -4.783  -4.783
 31 A'   32 A'   11 A"   33 A'   34 A'   35 A'   36 A'   37 A'                 
 -4.768  -4.767  -4.767  -4.766  -2.665  -2.661  -2.661  -2.650
 12 A"   13 A"   38 A'   39 A'   40 A'   14 A"   41 A'   15 A"                 
 -2.649  -2.050  -2.049  -2.044  -2.044  -2.044  -2.044  -2.030
 42 A'   43 A'   44 A'   16 A"   17 A"   45 A'   46 A'   47 A'                 
 -2.030  -2.030  -2.030  -0.936  -0.876  -0.760  -0.718  -0.666
 18 A"   48 A'   19 A"   49 A'   50 A'   51 A'   52 A'   53 A'                 
 -0.545  -0.493  -0.465  -0.436  -0.393  -0.371  -0.356  -0.341
 54 A'   55 A'   56 A'   20 A"   57 A'   21 A"   58 A'   59 A'                 
 -0.303  -0.295  -0.277  -0.256  -0.253
 22 A"   23 A"   60 A'   61 A'   24 A"                                         
 -- Virtual --                   
 -0.072  -0.057  -0.050  -0.031   0.003   0.037   0.045   0.049
 62 A'   25 A"   63 A'   64 A'   65 A'   66 A'   67 A'   68 A'                 
  0.053   0.069   0.072   0.087   0.095   0.108   0.112   0.112
 26 A"   69 A'   27 A"   70 A'   71 A'   72 A'   73 A'   28 A"                 
  0.120   0.136   0.151   0.165   0.180   0.195   0.224   0.236
 29 A"   74 A'   75 A'   76 A'   77 A'   78 A'   30 A"   79 A'                 
  0.247   0.259   0.283   0.315   0.354   0.361   0.371   0.378
 80 A'   31 A"   81 A'   82 A'   83 A'   32 A"   84 A'   33 A"                 
  0.392   0.404   0.409   0.421   0.429   0.432   0.437   0.456
 85 A'   34 A"   86 A'   35 A"   87 A'   36 A"   88 A'   37 A"                 
  0.458   0.471   0.492   0.508   0.509   0.552   0.567   0.568
 89 A'   90 A'   91 A'   38 A"   92 A'   39 A"   93 A'   40 A"                 
  0.608   0.636   0.654   0.679   0.681   0.729   0.731   0.770
 94 A'   95 A'   96 A'   41 A"   97 A'   98 A'   99 A'  100 A'                 
  0.828   0.834   0.860   0.864   0.910   0.935   0.962   1.051
101 A'   42 A"  102 A'   43 A"  103 A'  104 A'  105 A'  106 A'                 
  1.126   1.190   1.213   1.252   1.325   1.351   1.372   1.397
107 A'   44 A"  108 A'   45 A"   46 A"   47 A"  109 A'  110 A'                 
  1.422   1.452   1.483   1.563   1.622   1.711   1.843   1.865
111 A'  112 A'  113 A'   48 A"  114 A'  115 A'  116 A'   49 A"                 
  1.997   2.029   2.130   2.176   2.232   2.239   2.316   2.483
 50 A"  117 A'  118 A'  119 A'  120 A'   51 A"  121 A'  122 A'                 
  2.618   2.774   2.822   2.976   3.148   3.395   3.937   3.950
 52 A"  123 A'   53 A"  124 A'  125 A'  126 A'   54 A"   55 A"                 
  3.955   3.978   3.980   3.998   4.007   4.024   4.084   4.089
127 A'   56 A"  128 A'  129 A'   57 A"   58 A"   59 A"  130 A'                 
  4.134   4.196   4.223   4.245   4.364   4.450   4.495   5.985
131 A'  132 A'  133 A'  134 A'  135 A'  136 A'  137 A'   60 A"                 
  6.019   6.043   6.063   6.117   6.124   6.674   7.533   7.581
 61 A"  138 A'  139 A'  140 A'  141 A'  142 A'   62 A"  143 A'                 
  7.670   9.739  23.230  24.014  25.792  25.958  26.375  27.871
144 A'  145 A'  146 A'  147 A'   63 A"  148 A'  149 A'  150 A'                 
 27.907  28.328  28.354  28.372  28.375  28.410  28.413  28.521
151 A'   64 A"   65 A"  152 A'  153 A'  154 A'  155 A'   66 A"                 
 28.523  28.536  28.539  28.543  28.559  28.585  28.611  28.688
 67 A"  156 A'  157 A'   68 A"   69 A"  158 A'  159 A'  160 A'                 
 28.707  47.931 127.873 127.892 127.906 127.918 127.946 127.957
161 A'  162 A'   70 A"   71 A"  163 A'  164 A'  165 A'  166 A'                 
151.665 151.696 215.727 289.732 289.780 289.8951020.7321901.828
167 A'  168 A'  169 A'   72 A"  170 A'  171 A'  172 A'  173 A'                 
*******
174 A'                                                                         

 Beta MOs, Restricted
 -- Occupied --                  
*******-1165.89 -482.86 -176.32 -176.32 -165.73 -165.73 -165.72
  1 A'    2 A'    3 A'    4 A'    5 A'    6 A'    7 A'    1 A"                 
-165.72 -165.72 -165.72 -101.58  -62.51  -56.33  -56.33  -56.33
  8 A'    2 A"    9 A'   10 A'   11 A'   12 A'    3 A"   13 A'                 
-35.820 -35.819 -31.313 -31.313 -31.307 -31.306 -31.306 -31.306
 14 A'   15 A'   16 A'   17 A'    4 A"    5 A"   18 A'   19 A'                 
-22.963 -22.963 -22.962 -22.962 -22.962 -22.961 -22.957 -22.957
 20 A'   21 A'    6 A"   22 A'    7 A"   23 A'   24 A'    8 A"                 
-22.957 -22.957 -10.297 -10.289  -9.501  -8.722  -7.266  -7.255
  9 A"   25 A'   26 A'   27 A'   28 A'   29 A'   30 A'   10 A"                 
 -7.254  -6.554  -6.540  -6.540  -6.370  -6.370  -4.783  -4.783
 31 A'   32 A'   11 A"   33 A'   34 A'   35 A'   36 A'   37 A'                 
 -4.768  -4.767  -4.767  -4.766  -2.665  -2.661  -2.661  -2.650
 12 A"   13 A"   38 A'   39 A'   40 A'   14 A"   41 A'   15 A"                 
 -2.649  -2.050  -2.049  -2.044  -2.044  -2.044  -2.044  -2.030
 42 A'   43 A'   44 A'   16 A"   17 A"   45 A'   46 A'   47 A'                 
 -2.030  -2.030  -2.030  -0.936  -0.876  -0.760  -0.718  -0.666
 18 A"   48 A'   19 A"   49 A'   50 A'   51 A'   52 A'   53 A'                 
 -0.545  -0.493  -0.465  -0.436  -0.393  -0.371  -0.356  -0.341
 54 A'   55 A'   56 A'   20 A"   57 A'   21 A"   58 A'   59 A'                 
 -0.303  -0.295  -0.277  -0.256  -0.253
 22 A"   23 A"   60 A'   61 A'   24 A"                                         
 -- Virtual --                   
 -0.072  -0.057  -0.050  -0.031   0.003   0.037   0.045   0.049
 62 A'   25 A"   63 A'   64 A'   65 A'   66 A'   67 A'   68 A'                 
  0.053   0.069   0.072   0.087   0.095   0.108   0.112   0.112
 26 A"   69 A'   27 A"   70 A'   71 A'   72 A'   73 A'   28 A"                 
  0.120   0.136   0.151   0.165   0.180   0.195   0.224   0.236
 29 A"   74 A'   75 A'   76 A'   77 A'   78 A'   30 A"   79 A'                 
  0.247   0.259   0.283   0.315   0.354   0.361   0.371   0.378
 80 A'   31 A"   81 A'   82 A'   83 A'   32 A"   84 A'   33 A"                 
  0.392   0.404   0.409   0.421   0.429   0.432   0.437   0.456
 85 A'   34 A"   86 A'   35 A"   87 A'   36 A"   88 A'   37 A"                 
  0.458   0.471   0.492   0.508   0.509   0.552   0.567   0.568
 89 A'   90 A'   91 A'   38 A"   92 A'   39 A"   93 A'   40 A"                 
  0.608   0.636   0.654   0.679   0.681   0.729   0.731   0.770
 94 A'   95 A'   96 A'   41 A"   97 A'   98 A'   99 A'  100 A'                 
  0.828   0.834   0.860   0.864   0.910   0.935   0.962   1.051
101 A'   42 A"  102 A'   43 A"  103 A'  104 A'  105 A'  106 A'                 
  1.126   1.190   1.213   1.252   1.325   1.351   1.372   1.397
107 A'   44 A"  108 A'   45 A"   46 A"   47 A"  109 A'  110 A'                 
  1.422   1.452   1.483   1.563   1.622   1.711   1.843   1.865
111 A'  112 A'  113 A'   48 A"  114 A'  115 A'  116 A'   49 A"                 
  1.997   2.029   2.130   2.176   2.232   2.239   2.316   2.483
 50 A"  117 A'  118 A'  119 A'  120 A'   51 A"  121 A'  122 A'                 
  2.618   2.774   2.822   2.976   3.148   3.395   3.937   3.950
 52 A"  123 A'   53 A"  124 A'  125 A'  126 A'   54 A"   55 A"                 
  3.955   3.978   3.980   3.998   4.007   4.024   4.084   4.089
127 A'   56 A"  128 A'  129 A'   57 A"   58 A"   59 A"  130 A'                 
  4.134   4.196   4.223   4.245   4.364   4.450   4.495   5.985
131 A'  132 A'  133 A'  134 A'  135 A'  136 A'  137 A'   60 A"                 
  6.019   6.043   6.063   6.117   6.124   6.674   7.533   7.581
 61 A"  138 A'  139 A'  140 A'  141 A'  142 A'   62 A"  143 A'                 
  7.670   9.739  23.230  24.014  25.792  25.958  26.375  27.871
144 A'  145 A'  146 A'  147 A'   63 A"  148 A'  149 A'  150 A'                 
 27.907  28.328  28.354  28.372  28.375  28.410  28.413  28.521
151 A'   64 A"   65 A"  152 A'  153 A'  154 A'  155 A'   66 A"                 
 28.523  28.536  28.539  28.543  28.559  28.585  28.611  28.688
 67 A"  156 A'  157 A'   68 A"   69 A"  158 A'  159 A'  160 A'                 
 28.707  47.931 127.873 127.892 127.906 127.918 127.946 127.957
161 A'  162 A'   70 A"   71 A"  163 A'  164 A'  165 A'  166 A'                 
151.665 151.696 215.727 289.732 289.780 289.8951020.7321901.828
167 A'  168 A'  169 A'   72 A"  170 A'  171 A'  172 A'  173 A'                 
*******
174 A'                                                                         
 --------------------------------------------------------------

          Ground-State Mulliken Net Atomic Charges

     Atom                 Charge (a.u.)
  ----------------------------------------
      1 Cl                    0.415774
      2 I                     0.143465
      3 I                     0.170206
      4 Br                   -0.109858
      5 C                    -0.264220
      6 C                    -0.355367
  ----------------------------------------
  Sum of atomic charges =    -0.000000

 -----------------------------------------------------------------
                    Cartesian Multipole Moments
 -----------------------------------------------------------------
    Charge (ESU x 10^10)
                -0.0000
    Dipole Moment (Debye)
         X      -0.1124      Y      -0.1489      Z       0.0000
       Tot       0.1866
    Quadrupole Moments (Debye-Ang)
        XX     -92.2199     XY      -1.3266     YY     -97.9279
        XZ      -0.0000     YZ      -0.0000     ZZ    -100.0230
    Octopole Moments (Debye-Ang^2)
       XXX     -28.0751    XXY      -6.4286    XYY     -13.0116
       YYY     -17.0790    XXZ       0.0000    XYZ       0.0000
       YYZ       0.0000    XZZ     -10.4274    YZZ      -4.8551
       ZZZ       0.0000
    Hexadecapole Moments (Debye-Ang^3)
      XXXX   -2171.9342   XXXY     103.9427   XXYY    -505.9389
      XYYY     186.0398   YYYY   -1024.6870   XXXZ       0.0000
      XXYZ      -0.0000   XYYZ      -0.0000   YYYZ      -0.0000
      XXZZ    -414.1852   XYZZ      57.7219   YYZZ    -202.0764
      XZZZ      -0.0000   YZZZ      -0.0000   ZZZZ    -131.3799
 -----------------------------------------------------------------
 Calculating analytic gradient of the SCF energy
 Gradient of SCF Energy
            1           2           3           4           5           6
    1   0.0175319   0.0216892  -0.0229154  -0.0138984   0.0261280  -0.0285352
    2  -0.0523494  -0.0587330   0.0548576   0.0599615   0.0015695  -0.0053062
    3   0.0000000   0.0000000   0.0000000  -0.0000000   0.0000000   0.0000000
 Max gradient component =       5.996E-02
 RMS gradient           =       2.964E-02
 Gradient time:  CPU 25.83 s  wall 6.57 s
 Geometry Optimization Parameters
   NAtoms,    NIC,     NZ,  NCons,   NDum,   NFix, NCnnct, MaxDiis
        6      37       0       0       0       0       0       0

 Cartesian Hessian Update
 Hessian Updated using BFGS Update


** GEOMETRY OPTIMIZATION IN DELOCALIZED INTERNAL COORDINATES **
   Searching for a Minimum

   Optimization Cycle:  13

                       Coordinates (Angstroms)
     ATOM                X               Y               Z
      1  Cl        1.5572092271    1.8558851390    0.0000000000
      2  I        -2.0962077005    1.1971393884    0.0000000000
      3  I         2.4986686451   -0.8574552034    0.0000000000
      4  Br       -1.2557220968   -1.6339495943    0.0000000000
      5  C         0.8588427580    0.3111203499    0.0000000000
      6  C        -0.4595663285    0.0221838122    0.0000000000
   Point Group: cs    Number of degrees of freedom:     9


   Energy is -16949.549241921

 Hessian Updated using BFGS Update

  9 Hessian modes will be used to form the next step
  Hessian Eigenvalues:
     0.093385    0.248196    0.250018    0.300563    0.314520    0.504217
     0.914663    1.029777    1.105562

 Minimum Search - Taking Simple RFO Step
 Searching for Lamda that Minimizes Along All modes
 Value Taken    Lamda =  -0.04039949
 Calculated Step too Large.  Step scaled by  0.554491
 Step Taken.  Stepsize is  0.300000

                             Maximum     Tolerance    Cnvgd?
         Gradient           0.064934      0.000300      NO
         Displacement       0.282698      0.001200      NO
         Energy change     -0.026612      0.000001      NO


 New Cartesian Coordinates Obtained by Inverse Iteration

 Displacement from previous Coordinates is:  0.225034
 ----------------------------------------------------------------
             Standard Nuclear Orientation (Angstroms)
    I     Atom           X                Y                Z
 ----------------------------------------------------------------
    1      Cl      1.5095690862     1.8944316935     0.0000000000
    2      I      -2.0782331477     1.2524554122     0.0000000000
    3      I       2.4829730795    -0.9098960341     0.0000000000
    4      Br     -1.2103804054    -1.6773492369     0.0000000000
    5      C       0.8518738248     0.3140099281     0.0000000000
    6      C      -0.4525779330     0.0212721291     0.0000000000
 ----------------------------------------------------------------
 Molecular Point Group                 Cs    NOp =  2
 Largest Abelian Subgroup              Cs    NOp =  2
 Nuclear Repulsion Energy =  1676.0772568104 hartrees
 There are       85 alpha and       85 beta electrons
 Applying Cartesian multipole field
    Component          Value
    ---------          -----
     (2,0,0)        1.00000E-11
     (0,2,0)        2.00000E-11
     (0,0,2)       -3.00000E-11
 Nucleus-field energy     =     0.0000000438 hartrees
 Requested basis set is 6-311++G(d,p)
 There are 92 shells and 246 basis functions
 A cutoff of  1.0D-11 yielded   2992 shell pairs
 There are     23222 function pairs (     26286 Cartesian)
 Smallest overlap matrix eigenvalue = 2.19E-05
 Guess MOs from SCF MO coefficient file

 -----------------------------------------------------------------------
  General SCF calculation program by
  Eric Jon Sundstrom, Paul Horn, Yuezhi Mao, Dmitri Zuev, Alec White,
  David Stuck, Shaama M.S., Shane Yost, Joonho Lee, David Small,
  Daniel Levine, Susi Lehtola, Hugh Burton, Evgeny Epifanovsky
 -----------------------------------------------------------------------
 Exchange:     0.2000 Hartree-Fock + 0.0800 Slater + 0.7200 B88
 Correlation:  0.1900 VWN1RPA + 0.8100 LYP
 Using SG-1 standard quadrature grid
 using 4 threads for integral computing
 -------------------------------------------------------
 OpenMP Integral computing Module                
 Release: version 2.0, May 2017, Q-Chem Inc. Pleasanton 
 -------------------------------------------------------
 -------------------------------------------------------
 OpenMP BLAS3 based DFT computing Module                
 Release: version 1.0, May 2013, Q-Chem Inc. Pittsburgh 
 -------------------------------------------------------
 A restricted SCF calculation will be
 performed using DIIS
 SCF converges when DIIS error is below 1.0e-08
 ---------------------------------------
  Cycle       Energy         DIIS error
 ---------------------------------------
    1  -16949.5655490899      4.88e-04  
    2  -16949.5675769117      2.15e-04  
    3  -16949.5674162526      2.53e-04  
    4  -16949.5678976430      6.87e-05  
    5  -16949.5679367086      7.09e-06  
    6  -16949.5679369953      4.19e-06  
    7  -16949.5679370986      1.71e-06  
    8  -16949.5679371197      4.15e-07  
    9  -16949.5679371205      5.82e-08  
   10  -16949.5679371208      1.36e-08  
   11  -16949.5679371204      2.37e-09  Convergence criterion met
 ---------------------------------------
 SCF time:   CPU 75.86s  wall 20.00s 
 SCF   energy in the final basis set =   -16949.5679371204
 Total energy in the final basis set =   -16949.5679371204

 --------------------------------------------------------------
             Orbital Energies (a.u.) and Symmetries
 --------------------------------------------------------------

 Alpha MOs, Restricted
 -- Occupied --                  
*******-1165.89 -482.86 -176.32 -176.32 -165.73 -165.73 -165.73
  1 A'    2 A'    3 A'    4 A'    5 A'    6 A'    7 A'    1 A"                 
-165.73 -165.72 -165.72 -101.58  -62.51  -56.33  -56.33  -56.33
  8 A'    2 A"    9 A'   10 A'   11 A'   12 A'    3 A"   13 A'                 
-35.821 -35.820 -31.314 -31.313 -31.308 -31.307 -31.307 -31.307
 14 A'   15 A'   16 A'   17 A'    4 A"   18 A'    5 A"   19 A'                 
-22.964 -22.964 -22.963 -22.963 -22.962 -22.962 -22.958 -22.958
 20 A'   21 A'    6 A"   22 A'    7 A"   23 A'   24 A'    8 A"                 
-22.958 -22.958 -10.298 -10.290  -9.500  -8.722  -7.265  -7.255
  9 A"   25 A'   26 A'   27 A'   28 A'   29 A'   30 A'   10 A"                 
 -7.254  -6.554  -6.540  -6.539  -6.371  -6.370  -4.784  -4.783
 31 A'   32 A'   11 A"   33 A'   34 A'   35 A'   36 A'   37 A'                 
 -4.768  -4.767  -4.767  -4.767  -2.665  -2.661  -2.660  -2.649
 12 A"   13 A"   38 A'   39 A'   40 A'   14 A"   41 A'   15 A"                 
 -2.649  -2.050  -2.049  -2.045  -2.044  -2.044  -2.044  -2.031
 42 A'   43 A'   44 A'   16 A"   45 A'   17 A"   46 A'   47 A'                 
 -2.031  -2.030  -2.030  -0.930  -0.867  -0.762  -0.716  -0.664
 18 A"   48 A'   19 A"   49 A'   50 A'   51 A'   52 A'   53 A'                 
 -0.543  -0.489  -0.466  -0.433  -0.390  -0.365  -0.352  -0.336
 54 A'   55 A'   56 A'   20 A"   57 A'   21 A"   58 A'   59 A'                 
 -0.304  -0.296  -0.283  -0.261  -0.255
 22 A"   23 A"   60 A'   61 A'   24 A"                                         
 -- Virtual --                   
 -0.077  -0.055  -0.055  -0.036   0.002   0.037   0.045   0.049
 62 A'   63 A'   25 A"   64 A'   65 A'   66 A'   67 A'   68 A'                 
  0.053   0.070   0.072   0.087   0.097   0.107   0.111   0.113
 26 A"   69 A'   27 A"   70 A'   71 A'   72 A'   73 A'   28 A"                 
  0.119   0.134   0.150   0.167   0.185   0.196   0.224   0.233
 29 A"   74 A'   75 A'   76 A'   77 A'   78 A'   30 A"   79 A'                 
  0.238   0.258   0.277   0.319   0.351   0.365   0.368   0.378
 80 A'   31 A"   81 A'   82 A'   83 A'   32 A"   84 A'   33 A"                 
  0.389   0.402   0.405   0.423   0.426   0.432   0.441   0.456
 85 A'   34 A"   86 A'   35 A"   87 A'   36 A"   88 A'   37 A"                 
  0.463   0.472   0.494   0.506   0.510   0.548   0.566   0.567
 89 A'   90 A'   91 A'   38 A"   92 A'   39 A"   93 A'   40 A"                 
  0.616   0.636   0.648   0.677   0.682   0.718   0.731   0.766
 94 A'   95 A'   96 A'   97 A'   41 A"   98 A'   99 A'  100 A'                 
  0.819   0.833   0.863   0.866   0.902   0.936   0.963   1.042
101 A'   42 A"  102 A'   43 A"  103 A'  104 A'  105 A'  106 A'                 
  1.122   1.185   1.202   1.247   1.323   1.350   1.369   1.406
107 A'   44 A"  108 A'   45 A"   46 A"   47 A"  109 A'  110 A'                 
  1.418   1.444   1.493   1.564   1.619   1.707   1.851   1.874
111 A'  112 A'  113 A'   48 A"  114 A'  115 A'  116 A'   49 A"                 
  1.997   2.030   2.142   2.162   2.229   2.238   2.317   2.482
 50 A"  117 A'  118 A'  119 A'  120 A'   51 A"  121 A'  122 A'                 
  2.620   2.772   2.822   2.982   3.153   3.368   3.940   3.949
 52 A"  123 A'   53 A"  124 A'  125 A'  126 A'   54 A"   55 A"                 
  3.960   3.974   3.979   4.002   4.004   4.013   4.083   4.089
127 A'  128 A'   56 A"  129 A'   57 A"   58 A"   59 A"  130 A'                 
  4.132   4.171   4.223   4.247   4.364   4.440   4.482   5.985
131 A'  132 A'  133 A'  134 A'  135 A'  136 A'  137 A'   60 A"                 
  6.017   6.040   6.060   6.102   6.114   6.663   7.534   7.582
 61 A"  138 A'  139 A'  140 A'  141 A'  142 A'   62 A"  143 A'                 
  7.669   9.732  23.219  24.060  25.791  25.956  26.377  27.862
144 A'  145 A'  146 A'  147 A'   63 A"  148 A'  149 A'  150 A'                 
 27.896  28.328  28.352  28.370  28.373  28.401  28.408  28.520
151 A'   64 A"   65 A"  152 A'  153 A'  154 A'  155 A'   66 A"                 
 28.522  28.534  28.536  28.541  28.557  28.584  28.609  28.688
 67 A"  156 A'  157 A'   68 A"   69 A"  158 A'  159 A'  160 A'                 
 28.701  47.921 127.872 127.891 127.904 127.917 127.941 127.949
161 A'  162 A'   70 A"   71 A"  163 A'  164 A'  165 A'  166 A'                 
151.656 151.685 215.719 289.732 289.780 289.8931020.7181901.819
167 A'  168 A'  169 A'   72 A"  170 A'  171 A'  172 A'  173 A'                 
*******
174 A'                                                                         

 Beta MOs, Restricted
 -- Occupied --                  
*******-1165.89 -482.86 -176.32 -176.32 -165.73 -165.73 -165.73
  1 A'    2 A'    3 A'    4 A'    5 A'    6 A'    7 A'    1 A"                 
-165.73 -165.72 -165.72 -101.58  -62.51  -56.33  -56.33  -56.33
  8 A'    2 A"    9 A'   10 A'   11 A'   12 A'    3 A"   13 A'                 
-35.821 -35.820 -31.314 -31.313 -31.308 -31.307 -31.307 -31.307
 14 A'   15 A'   16 A'   17 A'    4 A"   18 A'    5 A"   19 A'                 
-22.964 -22.964 -22.963 -22.963 -22.962 -22.962 -22.958 -22.958
 20 A'   21 A'    6 A"   22 A'    7 A"   23 A'   24 A'    8 A"                 
-22.958 -22.958 -10.298 -10.290  -9.500  -8.722  -7.265  -7.255
  9 A"   25 A'   26 A'   27 A'   28 A'   29 A'   30 A'   10 A"                 
 -7.254  -6.554  -6.540  -6.539  -6.371  -6.370  -4.784  -4.783
 31 A'   32 A'   11 A"   33 A'   34 A'   35 A'   36 A'   37 A'                 
 -4.768  -4.767  -4.767  -4.767  -2.665  -2.661  -2.660  -2.649
 12 A"   13 A"   38 A'   39 A'   40 A'   14 A"   41 A'   15 A"                 
 -2.649  -2.050  -2.049  -2.045  -2.044  -2.044  -2.044  -2.031
 42 A'   43 A'   44 A'   16 A"   45 A'   17 A"   46 A'   47 A'                 
 -2.031  -2.030  -2.030  -0.930  -0.867  -0.762  -0.716  -0.664
 18 A"   48 A'   19 A"   49 A'   50 A'   51 A'   52 A'   53 A'                 
 -0.543  -0.489  -0.466  -0.433  -0.390  -0.365  -0.352  -0.336
 54 A'   55 A'   56 A'   20 A"   57 A'   21 A"   58 A'   59 A'                 
 -0.304  -0.296  -0.283  -0.261  -0.255
 22 A"   23 A"   60 A'   61 A'   24 A"                                         
 -- Virtual --                   
 -0.077  -0.055  -0.055  -0.036   0.002   0.037   0.045   0.049
 62 A'   63 A'   25 A"   64 A'   65 A'   66 A'   67 A'   68 A'                 
  0.053   0.070   0.072   0.087   0.097   0.107   0.111   0.113
 26 A"   69 A'   27 A"   70 A'   71 A'   72 A'   73 A'   28 A"                 
  0.119   0.134   0.150   0.167   0.185   0.196   0.224   0.233
 29 A"   74 A'   75 A'   76 A'   77 A'   78 A'   30 A"   79 A'                 
  0.238   0.258   0.277   0.319   0.351   0.365   0.368   0.378
 80 A'   31 A"   81 A'   82 A'   83 A'   32 A"   84 A'   33 A"                 
  0.389   0.402   0.405   0.423   0.426   0.432   0.441   0.456
 85 A'   34 A"   86 A'   35 A"   87 A'   36 A"   88 A'   37 A"                 
  0.463   0.472   0.494   0.506   0.510   0.548   0.566   0.567
 89 A'   90 A'   91 A'   38 A"   92 A'   39 A"   93 A'   40 A"                 
  0.616   0.636   0.648   0.677   0.682   0.718   0.731   0.766
 94 A'   95 A'   96 A'   97 A'   41 A"   98 A'   99 A'  100 A'                 
  0.819   0.833   0.863   0.866   0.902   0.936   0.963   1.042
101 A'   42 A"  102 A'   43 A"  103 A'  104 A'  105 A'  106 A'                 
  1.122   1.185   1.202   1.247   1.323   1.350   1.369   1.406
107 A'   44 A"  108 A'   45 A"   46 A"   47 A"  109 A'  110 A'                 
  1.418   1.444   1.493   1.564   1.619   1.707   1.851   1.874
111 A'  112 A'  113 A'   48 A"  114 A'  115 A'  116 A'   49 A"                 
  1.997   2.030   2.142   2.162   2.229   2.238   2.317   2.482
 50 A"  117 A'  118 A'  119 A'  120 A'   51 A"  121 A'  122 A'                 
  2.620   2.772   2.822   2.982   3.153   3.368   3.940   3.949
 52 A"  123 A'   53 A"  124 A'  125 A'  126 A'   54 A"   55 A"                 
  3.960   3.974   3.979   4.002   4.004   4.013   4.083   4.089
127 A'  128 A'   56 A"  129 A'   57 A"   58 A"   59 A"  130 A'                 
  4.132   4.171   4.223   4.247   4.364   4.440   4.482   5.985
131 A'  132 A'  133 A'  134 A'  135 A'  136 A'  137 A'   60 A"                 
  6.017   6.040   6.060   6.102   6.114   6.663   7.534   7.582
 61 A"  138 A'  139 A'  140 A'  141 A'  142 A'   62 A"  143 A'                 
  7.669   9.732  23.219  24.060  25.791  25.956  26.377  27.862
144 A'  145 A'  146 A'  147 A'   63 A"  148 A'  149 A'  150 A'                 
 27.896  28.328  28.352  28.370  28.373  28.401  28.408  28.520
151 A'   64 A"   65 A"  152 A'  153 A'  154 A'  155 A'   66 A"                 
 28.522  28.534  28.536  28.541  28.557  28.584  28.609  28.688
 67 A"  156 A'  157 A'   68 A"   69 A"  158 A'  159 A'  160 A'                 
 28.701  47.921 127.872 127.891 127.904 127.917 127.941 127.949
161 A'  162 A'   70 A"   71 A"  163 A'  164 A'  165 A'  166 A'                 
151.656 151.685 215.719 289.732 289.780 289.8931020.7181901.819
167 A'  168 A'  169 A'   72 A"  170 A'  171 A'  172 A'  173 A'                 
*******
174 A'                                                                         
 --------------------------------------------------------------

          Ground-State Mulliken Net Atomic Charges

     Atom                 Charge (a.u.)
  ----------------------------------------
      1 Cl                    0.414043
      2 I                     0.147849
      3 I                     0.172998
      4 Br                   -0.116006
      5 C                    -0.266875
      6 C                    -0.352009
  ----------------------------------------
  Sum of atomic charges =     0.000000

 -----------------------------------------------------------------
                    Cartesian Multipole Moments
 -----------------------------------------------------------------
    Charge (ESU x 10^10)
                 0.0000
    Dipole Moment (Debye)
         X      -0.0920      Y      -0.1692      Z      -0.0000
       Tot       0.1926
    Quadrupole Moments (Debye-Ang)
        XX     -92.7718     XY      -2.0392     YY     -97.0900
        XZ       0.0000     YZ      -0.0000     ZZ    -100.1873
    Octopole Moments (Debye-Ang^2)
       XXX     -28.8226    XXY      -6.4546    XYY     -13.4320
       YYY     -16.5125    XXZ      -0.0000    XYZ       0.0000
       YYZ      -0.0000    XZZ     -10.7017    YZZ      -4.6564
       ZZZ      -0.0000
    Hexadecapole Moments (Debye-Ang^3)
      XXXX   -2135.4643   XXXY     117.1380   XXYY    -504.7965
      XYYY     200.8137   YYYY   -1077.5659   XXXZ      -0.0000
      XXYZ       0.0000   XYYZ       0.0000   YYYZ      -0.0000
      XXZZ    -406.4836   XYZZ      64.0925   YYZZ    -213.0095
      XZZZ       0.0000   YZZZ      -0.0000   ZZZZ    -131.8719
 -----------------------------------------------------------------
 Calculating analytic gradient of the SCF energy
 Gradient of SCF Energy
            1           2           3           4           5           6
    1   0.0133387   0.0135056  -0.0143795  -0.0115812   0.0074716  -0.0083551
    2  -0.0336425  -0.0407870   0.0375354   0.0393751  -0.0037241   0.0012431
    3  -0.0000000   0.0000000   0.0000000   0.0000000  -0.0000000  -0.0000000
 Max gradient component =       4.079E-02
 RMS gradient           =       1.914E-02
 Gradient time:  CPU 25.26 s  wall 6.43 s
 Geometry Optimization Parameters
   NAtoms,    NIC,     NZ,  NCons,   NDum,   NFix, NCnnct, MaxDiis
        6      37       0       0       0       0       0       0

 Cartesian Hessian Update
 Hessian Updated using BFGS Update


** GEOMETRY OPTIMIZATION IN DELOCALIZED INTERNAL COORDINATES **
   Searching for a Minimum

   Optimization Cycle:  14

                       Coordinates (Angstroms)
     ATOM                X               Y               Z
      1  Cl        1.5095690862    1.8944316935    0.0000000000
      2  I        -2.0782331477    1.2524554122    0.0000000000
      3  I         2.4829730795   -0.9098960341    0.0000000000
      4  Br       -1.2103804054   -1.6773492369    0.0000000000
      5  C         0.8518738248    0.3140099281    0.0000000000
      6  C        -0.4525779330    0.0212721291    0.0000000000
   Point Group: cs    Number of degrees of freedom:     9


   Energy is -16949.567937120

 Hessian Updated using BFGS Update

  9 Hessian modes will be used to form the next step
  Hessian Eigenvalues:
     0.071556    0.248309    0.250050    0.307513    0.326722    0.507840
     0.914659    1.029769    1.106024

 Minimum Search - Taking Simple RFO Step
 Searching for Lamda that Minimizes Along All modes
 Value Taken    Lamda =  -0.02552236
 Calculated Step too Large.  Step scaled by  0.588229
 Step Taken.  Stepsize is  0.300000

                             Maximum     Tolerance    Cnvgd?
         Gradient           0.046900      0.000300      NO
         Displacement       0.292274      0.001200      NO
         Energy change     -0.018695      0.000001      NO


 New Cartesian Coordinates Obtained by Inverse Iteration

 Displacement from previous Coordinates is:  0.218754
 ----------------------------------------------------------------
             Standard Nuclear Orientation (Angstroms)
    I     Atom           X                Y                Z
 ----------------------------------------------------------------
    1      Cl      1.4677773245     1.9337560665     0.0000000000
    2      I      -2.0645932194     1.3065163395     0.0000000000
    3      I       2.4681224676    -0.9625797391     0.0000000000
    4      Br     -1.1660027726    -1.7217504884     0.0000000000
    5      C       0.8526614427     0.3208374529     0.0000000000
    6      C      -0.4547407383     0.0181442605     0.0000000000
 ----------------------------------------------------------------
 Molecular Point Group                 Cs    NOp =  2
 Largest Abelian Subgroup              Cs    NOp =  2
 Nuclear Repulsion Energy =  1662.3674307547 hartrees
 There are       85 alpha and       85 beta electrons
 Applying Cartesian multipole field
    Component          Value
    ---------          -----
     (2,0,0)        1.00000E-11
     (0,2,0)        2.00000E-11
     (0,0,2)       -3.00000E-11
 Nucleus-field energy     =     0.0000000448 hartrees
 Requested basis set is 6-311++G(d,p)
 There are 92 shells and 246 basis functions
 A cutoff of  1.0D-11 yielded   2976 shell pairs
 There are     23138 function pairs (     26190 Cartesian)
 Smallest overlap matrix eigenvalue = 2.58E-05
 Guess MOs from SCF MO coefficient file

 -----------------------------------------------------------------------
  General SCF calculation program by
  Eric Jon Sundstrom, Paul Horn, Yuezhi Mao, Dmitri Zuev, Alec White,
  David Stuck, Shaama M.S., Shane Yost, Joonho Lee, David Small,
  Daniel Levine, Susi Lehtola, Hugh Burton, Evgeny Epifanovsky
 -----------------------------------------------------------------------
 Exchange:     0.2000 Hartree-Fock + 0.0800 Slater + 0.7200 B88
 Correlation:  0.1900 VWN1RPA + 0.8100 LYP
 Using SG-1 standard quadrature grid
 using 4 threads for integral computing
 -------------------------------------------------------
 OpenMP Integral computing Module                
 Release: version 2.0, May 2017, Q-Chem Inc. Pleasanton 
 -------------------------------------------------------
 -------------------------------------------------------
 OpenMP BLAS3 based DFT computing Module                
 Release: version 1.0, May 2013, Q-Chem Inc. Pittsburgh 
 -------------------------------------------------------
 A restricted SCF calculation will be
 performed using DIIS
 SCF converges when DIIS error is below 1.0e-08
 ---------------------------------------
  Cycle       Energy         DIIS error
 ---------------------------------------
    1  -16949.5778673304      4.51e-04  
    2  -16949.5795201403      2.52e-04  
    3  -16949.5793341184      2.91e-04  
    4  -16949.5799980333      5.44e-05  
    5  -16949.5800235012      7.47e-06  
    6  -16949.5800236670      6.01e-06  
    7  -16949.5800239254      1.23e-06  
    8  -16949.5800239356      3.17e-07  
    9  -16949.5800239361      4.92e-08  
   10  -16949.5800239360      1.41e-08  
   11  -16949.5800239362      2.91e-09  Convergence criterion met
 ---------------------------------------
 SCF time:   CPU 75.53s  wall 20.00s 
 SCF   energy in the final basis set =   -16949.5800239362
 Total energy in the final basis set =   -16949.5800239362

 --------------------------------------------------------------
             Orbital Energies (a.u.) and Symmetries
 --------------------------------------------------------------

 Alpha MOs, Restricted
 -- Occupied --                  
*******-1165.89 -482.86 -176.32 -176.32 -165.73 -165.73 -165.73
  1 A'    2 A'    3 A'    4 A'    5 A'    6 A'    7 A'    1 A"                 
-165.73 -165.73 -165.73 -101.59  -62.51  -56.33  -56.33  -56.33
  8 A'    2 A"    9 A'   10 A'   11 A'   12 A'    3 A"   13 A'                 
-35.821 -35.821 -31.315 -31.314 -31.309 -31.308 -31.308 -31.307
 14 A'   15 A'   16 A'   17 A'    4 A"   18 A'    5 A"   19 A'                 
-22.965 -22.964 -22.964 -22.964 -22.963 -22.963 -22.959 -22.959
 20 A'   21 A'    6 A"   22 A'    7 A"   23 A'   24 A'    8 A"                 
-22.958 -22.958 -10.300 -10.293  -9.501  -8.721  -7.266  -7.255
 25 A'    9 A"   26 A'   27 A'   28 A'   29 A'   30 A'   10 A"                 
 -7.255  -6.554  -6.540  -6.539  -6.371  -6.370  -4.784  -4.784
 31 A'   32 A'   11 A"   33 A'   34 A'   35 A'   36 A'   37 A'                 
 -4.769  -4.768  -4.768  -4.767  -2.665  -2.660  -2.660  -2.649
 12 A"   38 A'   13 A"   39 A'   40 A'   14 A"   41 A'   15 A"                 
 -2.649  -2.050  -2.050  -2.045  -2.045  -2.044  -2.044  -2.031
 42 A'   43 A'   44 A'   16 A"   45 A'   17 A"   46 A'   18 A"                 
 -2.031  -2.030  -2.030  -0.924  -0.861  -0.761  -0.713  -0.660
 47 A'   19 A"   48 A'   49 A'   50 A'   51 A'   52 A'   53 A'                 
 -0.541  -0.485  -0.466  -0.429  -0.389  -0.362  -0.350  -0.331
 54 A'   55 A'   56 A'   20 A"   57 A'   21 A"   58 A'   59 A'                 
 -0.304  -0.297  -0.288  -0.265  -0.255
 22 A"   23 A"   60 A'   61 A'   24 A"                                         
 -- Virtual --                   
 -0.081  -0.061  -0.055  -0.040   0.002   0.038   0.044   0.049
 62 A'   63 A'   25 A"   64 A'   65 A'   66 A'   67 A'   68 A'                 
  0.054   0.071   0.072   0.087   0.098   0.106   0.110   0.114
 26 A"   69 A'   27 A"   70 A'   71 A'   72 A'   73 A'   28 A"                 
  0.118   0.133   0.149   0.167   0.187   0.198   0.224   0.229
 29 A"   74 A'   75 A'   76 A'   77 A'   78 A'   30 A"   79 A'                 
  0.231   0.256   0.271   0.323   0.349   0.365   0.369   0.378
 80 A'   31 A"   81 A'   82 A'   83 A'   84 A'   32 A"   33 A"                 
  0.387   0.399   0.399   0.423   0.424   0.431   0.445   0.456
 85 A'   34 A"   86 A'   87 A'   35 A"   36 A"   88 A'   37 A"                 
  0.465   0.473   0.493   0.504   0.513   0.545   0.563   0.567
 89 A'   90 A'   91 A'   38 A"   92 A'   39 A"   93 A'   40 A"                 
  0.615   0.635   0.639   0.675   0.684   0.706   0.734   0.760
 94 A'   95 A'   96 A'   97 A'   41 A"   98 A'   99 A'  100 A'                 
  0.814   0.833   0.863   0.865   0.895   0.934   0.967   1.029
101 A'   42 A"  102 A'   43 A"  103 A'  104 A'  105 A'  106 A'                 
  1.118   1.178   1.182   1.245   1.320   1.349   1.368   1.410
107 A'   44 A"  108 A'   45 A"   46 A"   47 A"  109 A'  110 A'                 
  1.418   1.438   1.506   1.560   1.611   1.699   1.852   1.873
111 A'  112 A'  113 A'   48 A"  114 A'  115 A'  116 A'   49 A"                 
  1.995   2.028   2.138   2.142   2.221   2.237   2.315   2.479
 50 A"  117 A'  118 A'  119 A'  120 A'   51 A"  121 A'  122 A'                 
  2.620   2.771   2.818   2.979   3.140   3.363   3.942   3.949
 52 A"  123 A'   53 A"  124 A'  125 A'  126 A'   54 A"   55 A"                 
  3.964   3.971   3.981   3.999   4.006   4.008   4.081   4.089
127 A'  128 A'   56 A"   57 A"   58 A"  129 A'   59 A"  130 A'                 
  4.116   4.162   4.223   4.251   4.365   4.429   4.466   5.984
131 A'  132 A'  133 A'  134 A'  135 A'  136 A'  137 A'   60 A"                 
  6.015   6.039   6.058   6.090   6.105   6.652   7.534   7.583
 61 A"  138 A'  139 A'  140 A'  141 A'  142 A'   62 A"  143 A'                 
  7.667   9.726  23.215  24.037  25.789  25.949  26.375  27.853
144 A'  145 A'  146 A'  147 A'   63 A"  148 A'  149 A'  150 A'                 
 27.883  28.327  28.350  28.368  28.371  28.394  28.403  28.519
151 A'   64 A"   65 A"  152 A'  153 A'  154 A'  155 A'   66 A"                 
 28.521  28.532  28.534  28.540  28.554  28.584  28.607  28.686
 67 A"  156 A'  157 A'   68 A"   69 A"  158 A'  159 A'  160 A'                 
 28.695  47.911 127.871 127.889 127.903 127.916 127.936 127.943
161 A'  162 A'   70 A"   71 A"  163 A'  164 A'  165 A'  166 A'                 
151.649 151.674 215.712 289.730 289.780 289.8911020.7061901.812
167 A'  168 A'  169 A'   72 A"  170 A'  171 A'  172 A'  173 A'                 
*******
174 A'                                                                         

 Beta MOs, Restricted
 -- Occupied --                  
*******-1165.89 -482.86 -176.32 -176.32 -165.73 -165.73 -165.73
  1 A'    2 A'    3 A'    4 A'    5 A'    6 A'    7 A'    1 A"                 
-165.73 -165.73 -165.73 -101.59  -62.51  -56.33  -56.33  -56.33
  8 A'    2 A"    9 A'   10 A'   11 A'   12 A'    3 A"   13 A'                 
-35.821 -35.821 -31.315 -31.314 -31.309 -31.308 -31.308 -31.307
 14 A'   15 A'   16 A'   17 A'    4 A"   18 A'    5 A"   19 A'                 
-22.965 -22.964 -22.964 -22.964 -22.963 -22.963 -22.959 -22.959
 20 A'   21 A'    6 A"   22 A'    7 A"   23 A'   24 A'    8 A"                 
-22.958 -22.958 -10.300 -10.293  -9.501  -8.721  -7.266  -7.255
 25 A'    9 A"   26 A'   27 A'   28 A'   29 A'   30 A'   10 A"                 
 -7.255  -6.554  -6.540  -6.539  -6.371  -6.370  -4.784  -4.784
 31 A'   32 A'   11 A"   33 A'   34 A'   35 A'   36 A'   37 A'                 
 -4.769  -4.768  -4.768  -4.767  -2.665  -2.660  -2.660  -2.649
 12 A"   38 A'   13 A"   39 A'   40 A'   14 A"   41 A'   15 A"                 
 -2.649  -2.050  -2.050  -2.045  -2.045  -2.044  -2.044  -2.031
 42 A'   43 A'   44 A'   16 A"   45 A'   17 A"   46 A'   18 A"                 
 -2.031  -2.030  -2.030  -0.924  -0.861  -0.761  -0.713  -0.660
 47 A'   19 A"   48 A'   49 A'   50 A'   51 A'   52 A'   53 A'                 
 -0.541  -0.485  -0.466  -0.429  -0.389  -0.362  -0.350  -0.331
 54 A'   55 A'   56 A'   20 A"   57 A'   21 A"   58 A'   59 A'                 
 -0.304  -0.297  -0.288  -0.265  -0.255
 22 A"   23 A"   60 A'   61 A'   24 A"                                         
 -- Virtual --                   
 -0.081  -0.061  -0.055  -0.040   0.002   0.038   0.044   0.049
 62 A'   63 A'   25 A"   64 A'   65 A'   66 A'   67 A'   68 A'                 
  0.054   0.071   0.072   0.087   0.098   0.106   0.110   0.114
 26 A"   69 A'   27 A"   70 A'   71 A'   72 A'   73 A'   28 A"                 
  0.118   0.133   0.149   0.167   0.187   0.198   0.224   0.229
 29 A"   74 A'   75 A'   76 A'   77 A'   78 A'   30 A"   79 A'                 
  0.231   0.256   0.271   0.323   0.349   0.365   0.369   0.378
 80 A'   31 A"   81 A'   82 A'   83 A'   84 A'   32 A"   33 A"                 
  0.387   0.399   0.399   0.423   0.424   0.431   0.445   0.456
 85 A'   34 A"   86 A'   87 A'   35 A"   36 A"   88 A'   37 A"                 
  0.465   0.473   0.493   0.504   0.513   0.545   0.563   0.567
 89 A'   90 A'   91 A'   38 A"   92 A'   39 A"   93 A'   40 A"                 
  0.615   0.635   0.639   0.675   0.684   0.706   0.734   0.760
 94 A'   95 A'   96 A'   97 A'   41 A"   98 A'   99 A'  100 A'                 
  0.814   0.833   0.863   0.865   0.895   0.934   0.967   1.029
101 A'   42 A"  102 A'   43 A"  103 A'  104 A'  105 A'  106 A'                 
  1.118   1.178   1.182   1.245   1.320   1.349   1.368   1.410
107 A'   44 A"  108 A'   45 A"   46 A"   47 A"  109 A'  110 A'                 
  1.418   1.438   1.506   1.560   1.611   1.699   1.852   1.873
111 A'  112 A'  113 A'   48 A"  114 A'  115 A'  116 A'   49 A"                 
  1.995   2.028   2.138   2.142   2.221   2.237   2.315   2.479
 50 A"  117 A'  118 A'  119 A'  120 A'   51 A"  121 A'  122 A'                 
  2.620   2.771   2.818   2.979   3.140   3.363   3.942   3.949
 52 A"  123 A'   53 A"  124 A'  125 A'  126 A'   54 A"   55 A"                 
  3.964   3.971   3.981   3.999   4.006   4.008   4.081   4.089
127 A'  128 A'   56 A"   57 A"   58 A"  129 A'   59 A"  130 A'                 
  4.116   4.162   4.223   4.251   4.365   4.429   4.466   5.984
131 A'  132 A'  133 A'  134 A'  135 A'  136 A'  137 A'   60 A"                 
  6.015   6.039   6.058   6.090   6.105   6.652   7.534   7.583
 61 A"  138 A'  139 A'  140 A'  141 A'  142 A'   62 A"  143 A'                 
  7.667   9.726  23.215  24.037  25.789  25.949  26.375  27.853
144 A'  145 A'  146 A'  147 A'   63 A"  148 A'  149 A'  150 A'                 
 27.883  28.327  28.350  28.368  28.371  28.394  28.403  28.519
151 A'   64 A"   65 A"  152 A'  153 A'  154 A'  155 A'   66 A"                 
 28.521  28.532  28.534  28.540  28.554  28.584  28.607  28.686
 67 A"  156 A'  157 A'   68 A"   69 A"  158 A'  159 A'  160 A'                 
 28.695  47.911 127.871 127.889 127.903 127.916 127.936 127.943
161 A'  162 A'   70 A"   71 A"  163 A'  164 A'  165 A'  166 A'                 
151.649 151.674 215.712 289.730 289.780 289.8911020.7061901.812
167 A'  168 A'  169 A'   72 A"  170 A'  171 A'  172 A'  173 A'                 
*******
174 A'                                                                         
 --------------------------------------------------------------

          Ground-State Mulliken Net Atomic Charges

     Atom                 Charge (a.u.)
  ----------------------------------------
      1 Cl                    0.414078
      2 I                     0.150575
      3 I                     0.173251
      4 Br                   -0.119997
      5 C                    -0.291542
      6 C                    -0.326364
  ----------------------------------------
  Sum of atomic charges =    -0.000000

 -----------------------------------------------------------------
                    Cartesian Multipole Moments
 -----------------------------------------------------------------
    Charge (ESU x 10^10)
                -0.0000
    Dipole Moment (Debye)
         X      -0.0719      Y      -0.1848      Z      -0.0000
       Tot       0.1983
    Quadrupole Moments (Debye-Ang)
        XX     -93.3530     XY      -2.6552     YY     -96.2323
        XZ       0.0000     YZ      -0.0000     ZZ    -100.3626
    Octopole Moments (Debye-Ang^2)
       XXX     -29.5433    XXY      -6.3517    XYY     -13.6965
       YYY     -15.8484    XXZ      -0.0000    XYZ       0.0000
       YYZ      -0.0000    XZZ     -10.9394    YZZ      -4.4170
       ZZZ       0.0000
    Hexadecapole Moments (Debye-Ang^3)
      XXXX   -2106.6170   XXXY     131.6051   XXYY    -505.5744
      XYYY     214.8353   YYYY   -1132.4643   XXXZ       0.0000
      XXYZ      -0.0000   XYYZ       0.0000   YYYZ      -0.0000
      XXZZ    -399.8611   XYZZ      70.4690   YYZZ    -224.3958
      XZZZ       0.0000   YZZZ      -0.0000   ZZZZ    -132.3577
 -----------------------------------------------------------------
 Calculating analytic gradient of the SCF energy
 Gradient of SCF Energy
            1           2           3           4           5           6
    1   0.0094794   0.0072165  -0.0078012  -0.0092389   0.0074239  -0.0070797
    2  -0.0182246  -0.0257206   0.0228928   0.0224871  -0.0038778   0.0024431
    3  -0.0000000   0.0000000   0.0000000  -0.0000000   0.0000000  -0.0000000
 Max gradient component =       2.572E-02
 RMS gradient           =       1.164E-02
 Gradient time:  CPU 25.33 s  wall 6.45 s
 Geometry Optimization Parameters
   NAtoms,    NIC,     NZ,  NCons,   NDum,   NFix, NCnnct, MaxDiis
        6      37       0       0       0       0       0       0

 Cartesian Hessian Update
 Hessian Updated using BFGS Update


** GEOMETRY OPTIMIZATION IN DELOCALIZED INTERNAL COORDINATES **
   Searching for a Minimum

   Optimization Cycle:  15

                       Coordinates (Angstroms)
     ATOM                X               Y               Z
      1  Cl        1.4677773245    1.9337560665    0.0000000000
      2  I        -2.0645932194    1.3065163395    0.0000000000
      3  I         2.4681224676   -0.9625797391    0.0000000000
      4  Br       -1.1660027726   -1.7217504884    0.0000000000
      5  C         0.8526614427    0.3208374529    0.0000000000
      6  C        -0.4547407383    0.0181442605    0.0000000000
   Point Group: cs    Number of degrees of freedom:     9


   Energy is -16949.580023936

 Hessian Updated using BFGS Update

  9 Hessian modes will be used to form the next step
  Hessian Eigenvalues:
     0.062786    0.248424    0.250068    0.306852    0.324130    0.511710
     0.914663    1.029759    1.106117

 Minimum Search - Taking Simple RFO Step
 Searching for Lamda that Minimizes Along All modes
 Value Taken    Lamda =  -0.01320868
 Calculated Step too Large.  Step scaled by  0.725493
 Step Taken.  Stepsize is  0.300000

                             Maximum     Tolerance    Cnvgd?
         Gradient           0.028125      0.000300      NO
         Displacement       0.284977      0.001200      NO
         Energy change     -0.012087      0.000001      NO


 New Cartesian Coordinates Obtained by Inverse Iteration

 Displacement from previous Coordinates is:  0.250220
 ----------------------------------------------------------------
             Standard Nuclear Orientation (Angstroms)
    I     Atom           X                Y                Z
 ----------------------------------------------------------------
    1      Cl      1.4142568470     1.9692785370     0.0000000000
    2      I      -2.0377781170     1.3633619540     0.0000000000
    3      I       2.4380557633    -1.0177433756     0.0000000000
    4      Br     -1.1056180716    -1.7632508258     0.0000000000
    5      C       0.8444775758     0.3276306356     0.0000000000
    6      C      -0.4501694930     0.0156469666     0.0000000000
 ----------------------------------------------------------------
 Molecular Point Group                 Cs    NOp =  2
 Largest Abelian Subgroup              Cs    NOp =  2
 Nuclear Repulsion Energy =  1656.2281675373 hartrees
 There are       85 alpha and       85 beta electrons
 Applying Cartesian multipole field
    Component          Value
    ---------          -----
     (2,0,0)        1.00000E-11
     (0,2,0)        2.00000E-11
     (0,0,2)       -3.00000E-11
 Nucleus-field energy     =     0.0000000455 hartrees
 Requested basis set is 6-311++G(d,p)
 There are 92 shells and 246 basis functions
 A cutoff of  1.0D-11 yielded   2968 shell pairs
 There are     23108 function pairs (     26170 Cartesian)
 Smallest overlap matrix eigenvalue = 2.86E-05
 Guess MOs from SCF MO coefficient file

 -----------------------------------------------------------------------
  General SCF calculation program by
  Eric Jon Sundstrom, Paul Horn, Yuezhi Mao, Dmitri Zuev, Alec White,
  David Stuck, Shaama M.S., Shane Yost, Joonho Lee, David Small,
  Daniel Levine, Susi Lehtola, Hugh Burton, Evgeny Epifanovsky
 -----------------------------------------------------------------------
 Exchange:     0.2000 Hartree-Fock + 0.0800 Slater + 0.7200 B88
 Correlation:  0.1900 VWN1RPA + 0.8100 LYP
 Using SG-1 standard quadrature grid
 using 4 threads for integral computing
 -------------------------------------------------------
 OpenMP Integral computing Module                
 Release: version 2.0, May 2017, Q-Chem Inc. Pleasanton 
 -------------------------------------------------------
 -------------------------------------------------------
 OpenMP BLAS3 based DFT computing Module                
 Release: version 1.0, May 2013, Q-Chem Inc. Pittsburgh 
 -------------------------------------------------------
 A restricted SCF calculation will be
 performed using DIIS
 SCF converges when DIIS error is below 1.0e-08
 ---------------------------------------
  Cycle       Energy         DIIS error
 ---------------------------------------
    1  -16949.5846224633      4.60e-04  
    2  -16949.5865964697      1.80e-04  
    3  -16949.5864831738      2.14e-04  
    4  -16949.5868213353      6.90e-05  
    5  -16949.5868610078      7.10e-06  
    6  -16949.5868613302      3.55e-06  
    7  -16949.5868613943      1.79e-06  
    8  -16949.5868614179      4.07e-07  
    9  -16949.5868614187      4.51e-08  
   10  -16949.5868614190      1.37e-08  
   11  -16949.5868614189      2.19e-09  Convergence criterion met
 ---------------------------------------
 SCF time:   CPU 75.15s  wall 20.00s 
 SCF   energy in the final basis set =   -16949.5868614189
 Total energy in the final basis set =   -16949.5868614189

 --------------------------------------------------------------
             Orbital Energies (a.u.) and Symmetries
 --------------------------------------------------------------

 Alpha MOs, Restricted
 -- Occupied --                  
*******-1165.89 -482.86 -176.33 -176.32 -165.73 -165.73 -165.73
  1 A'    2 A'    3 A'    4 A'    5 A'    6 A'    7 A'    1 A"                 
-165.73 -165.73 -165.73 -101.59  -62.51  -56.33  -56.33  -56.33
  8 A'    2 A"    9 A'   10 A'   11 A'   12 A'    3 A"   13 A'                 
-35.822 -35.821 -31.315 -31.315 -31.309 -31.309 -31.308 -31.308
 14 A'   15 A'   16 A'   17 A'    4 A"   18 A'    5 A"   19 A'                 
-22.966 -22.965 -22.964 -22.964 -22.963 -22.963 -22.959 -22.959
 20 A'   21 A'    6 A"   22 A'    7 A"   23 A'   24 A'    8 A"                 
-22.959 -22.959 -10.300 -10.293  -9.501  -8.722  -7.266  -7.256
 25 A'    9 A"   26 A'   27 A'   28 A'   29 A'   30 A'   10 A"                 
 -7.255  -6.554  -6.540  -6.539  -6.371  -6.371  -4.785  -4.784
 31 A'   32 A'   11 A"   33 A'   34 A'   35 A'   36 A'   37 A'                 
 -4.769  -4.768  -4.768  -4.767  -2.665  -2.661  -2.660  -2.649
 12 A"   38 A'   13 A"   39 A'   40 A'   14 A"   41 A'   15 A"                 
 -2.649  -2.051  -2.050  -2.045  -2.045  -2.045  -2.044  -2.031
 42 A'   43 A'   44 A'   16 A"   45 A'   17 A"   46 A'   18 A"                 
 -2.031  -2.031  -2.030  -0.922  -0.856  -0.762  -0.711  -0.658
 47 A'   19 A"   48 A'   49 A'   50 A'   51 A'   52 A'   53 A'                 
 -0.540  -0.481  -0.467  -0.427  -0.387  -0.358  -0.349  -0.328
 54 A'   55 A'   56 A'   20 A"   57 A'   21 A"   58 A'   59 A'                 
 -0.304  -0.299  -0.292  -0.268  -0.256
 22 A"   23 A"   60 A'   61 A'   24 A"                                         
 -- Virtual --                   
 -0.085  -0.066  -0.053  -0.044   0.002   0.038   0.044   0.049
 62 A'   63 A'   25 A"   64 A'   65 A'   66 A'   67 A'   68 A'                 
  0.054   0.072   0.072   0.086   0.100   0.105   0.110   0.114
 26 A"   69 A'   27 A"   70 A'   71 A'   72 A'   73 A'   28 A"                 
  0.118   0.131   0.147   0.165   0.190   0.200   0.224   0.225
 29 A"   74 A'   75 A'   76 A'   77 A'   78 A'   30 A"   79 A'                 
  0.229   0.255   0.268   0.328   0.346   0.362   0.372   0.377
 80 A'   31 A"   81 A'   82 A'   83 A'   84 A'   32 A"   33 A"                 
  0.387   0.394   0.396   0.421   0.424   0.430   0.449   0.456
 85 A'   86 A'   34 A"   87 A'   35 A"   36 A"   88 A'   37 A"                 
  0.465   0.475   0.492   0.503   0.519   0.543   0.561   0.567
 89 A'   90 A'   91 A'   38 A"   92 A'   39 A"   93 A'   40 A"                 
  0.616   0.633   0.635   0.676   0.688   0.697   0.737   0.752
 94 A'   95 A'   96 A'   97 A'   41 A"   98 A'   99 A'  100 A'                 
  0.812   0.833   0.862   0.865   0.892   0.933   0.976   1.017
101 A'   42 A"  102 A'   43 A"  103 A'  104 A'  105 A'  106 A'                 
  1.115   1.161   1.175   1.242   1.317   1.348   1.369   1.407
107 A'  108 A'   44 A"   45 A"   46 A"   47 A"  109 A'  110 A'                 
  1.424   1.430   1.519   1.561   1.605   1.699   1.859   1.883
111 A'  112 A'  113 A'   48 A"  114 A'  115 A'  116 A'   49 A"                 
  1.994   2.027   2.126   2.150   2.217   2.237   2.315   2.476
 50 A"  117 A'  118 A'  119 A'  120 A'   51 A"  121 A'  122 A'                 
  2.622   2.772   2.817   2.982   3.144   3.345   3.942   3.950
 52 A"  123 A'   53 A"  124 A'  125 A'  126 A'   54 A"   55 A"                 
  3.962   3.973   3.982   3.995   4.001   4.018   4.079   4.088
127 A'  128 A'   56 A"   57 A"   58 A"  129 A'   59 A"  130 A'                 
  4.094   4.164   4.225   4.258   4.366   4.421   4.450   5.984
131 A'  132 A'  133 A'  134 A'  135 A'  136 A'  137 A'   60 A"                 
  6.013   6.039   6.060   6.081   6.098   6.643   7.534   7.584
 61 A"  138 A'  139 A'  140 A'  141 A'  142 A'   62 A"  143 A'                 
  7.666   9.722  23.208  24.075  25.787  25.942  26.373  27.848
144 A'  145 A'  146 A'  147 A'   63 A"  148 A'  149 A'  150 A'                 
 27.873  28.327  28.348  28.368  28.370  28.388  28.400  28.518
151 A'   64 A"   65 A"  152 A'  153 A'  154 A'  155 A'   66 A"                 
 28.521  28.531  28.533  28.539  28.552  28.586  28.603  28.686
 67 A"  156 A'  157 A'   68 A"   69 A"  158 A'  159 A'  160 A'                 
 28.690  47.905 127.870 127.887 127.903 127.916 127.932 127.938
161 A'  162 A'   70 A"   71 A"  163 A'  164 A'  165 A'  166 A'                 
151.644 151.665 215.709 289.730 289.779 289.8901020.6981901.807
167 A'  168 A'  169 A'   72 A"  170 A'  171 A'  172 A'  173 A'                 
*******
174 A'                                                                         

 Beta MOs, Restricted
 -- Occupied --                  
*******-1165.89 -482.86 -176.33 -176.32 -165.73 -165.73 -165.73
  1 A'    2 A'    3 A'    4 A'    5 A'    6 A'    7 A'    1 A"                 
-165.73 -165.73 -165.73 -101.59  -62.51  -56.33  -56.33  -56.33
  8 A'    2 A"    9 A'   10 A'   11 A'   12 A'    3 A"   13 A'                 
-35.822 -35.821 -31.315 -31.315 -31.309 -31.309 -31.308 -31.308
 14 A'   15 A'   16 A'   17 A'    4 A"   18 A'    5 A"   19 A'                 
-22.966 -22.965 -22.964 -22.964 -22.963 -22.963 -22.959 -22.959
 20 A'   21 A'    6 A"   22 A'    7 A"   23 A'   24 A'    8 A"                 
-22.959 -22.959 -10.300 -10.293  -9.501  -8.722  -7.266  -7.256
 25 A'    9 A"   26 A'   27 A'   28 A'   29 A'   30 A'   10 A"                 
 -7.255  -6.554  -6.540  -6.539  -6.371  -6.371  -4.785  -4.784
 31 A'   32 A'   11 A"   33 A'   34 A'   35 A'   36 A'   37 A'                 
 -4.769  -4.768  -4.768  -4.767  -2.665  -2.661  -2.660  -2.649
 12 A"   38 A'   13 A"   39 A'   40 A'   14 A"   41 A'   15 A"                 
 -2.649  -2.051  -2.050  -2.045  -2.045  -2.045  -2.044  -2.031
 42 A'   43 A'   44 A'   16 A"   45 A'   17 A"   46 A'   18 A"                 
 -2.031  -2.031  -2.030  -0.922  -0.856  -0.762  -0.711  -0.658
 47 A'   19 A"   48 A'   49 A'   50 A'   51 A'   52 A'   53 A'                 
 -0.540  -0.481  -0.467  -0.427  -0.387  -0.358  -0.349  -0.328
 54 A'   55 A'   56 A'   20 A"   57 A'   21 A"   58 A'   59 A'                 
 -0.304  -0.299  -0.292  -0.268  -0.256
 22 A"   23 A"   60 A'   61 A'   24 A"                                         
 -- Virtual --                   
 -0.085  -0.066  -0.053  -0.044   0.002   0.038   0.044   0.049
 62 A'   63 A'   25 A"   64 A'   65 A'   66 A'   67 A'   68 A'                 
  0.054   0.072   0.072   0.086   0.100   0.105   0.110   0.114
 26 A"   69 A'   27 A"   70 A'   71 A'   72 A'   73 A'   28 A"                 
  0.118   0.131   0.147   0.165   0.190   0.200   0.224   0.225
 29 A"   74 A'   75 A'   76 A'   77 A'   78 A'   30 A"   79 A'                 
  0.229   0.255   0.268   0.328   0.346   0.362   0.372   0.377
 80 A'   31 A"   81 A'   82 A'   83 A'   84 A'   32 A"   33 A"                 
  0.387   0.394   0.396   0.421   0.424   0.430   0.449   0.456
 85 A'   86 A'   34 A"   87 A'   35 A"   36 A"   88 A'   37 A"                 
  0.465   0.475   0.492   0.503   0.519   0.543   0.561   0.567
 89 A'   90 A'   91 A'   38 A"   92 A'   39 A"   93 A'   40 A"                 
  0.616   0.633   0.635   0.676   0.688   0.697   0.737   0.752
 94 A'   95 A'   96 A'   97 A'   41 A"   98 A'   99 A'  100 A'                 
  0.812   0.833   0.862   0.865   0.892   0.933   0.976   1.017
101 A'   42 A"  102 A'   43 A"  103 A'  104 A'  105 A'  106 A'                 
  1.115   1.161   1.175   1.242   1.317   1.348   1.369   1.407
107 A'  108 A'   44 A"   45 A"   46 A"   47 A"  109 A'  110 A'                 
  1.424   1.430   1.519   1.561   1.605   1.699   1.859   1.883
111 A'  112 A'  113 A'   48 A"  114 A'  115 A'  116 A'   49 A"                 
  1.994   2.027   2.126   2.150   2.217   2.237   2.315   2.476
 50 A"  117 A'  118 A'  119 A'  120 A'   51 A"  121 A'  122 A'                 
  2.622   2.772   2.817   2.982   3.144   3.345   3.942   3.950
 52 A"  123 A'   53 A"  124 A'  125 A'  126 A'   54 A"   55 A"                 
  3.962   3.973   3.982   3.995   4.001   4.018   4.079   4.088
127 A'  128 A'   56 A"   57 A"   58 A"  129 A'   59 A"  130 A'                 
  4.094   4.164   4.225   4.258   4.366   4.421   4.450   5.984
131 A'  132 A'  133 A'  134 A'  135 A'  136 A'  137 A'   60 A"                 
  6.013   6.039   6.060   6.081   6.098   6.643   7.534   7.584
 61 A"  138 A'  139 A'  140 A'  141 A'  142 A'   62 A"  143 A'                 
  7.666   9.722  23.208  24.075  25.787  25.942  26.373  27.848
144 A'  145 A'  146 A'  147 A'   63 A"  148 A'  149 A'  150 A'                 
 27.873  28.327  28.348  28.368  28.370  28.388  28.400  28.518
151 A'   64 A"   65 A"  152 A'  153 A'  154 A'  155 A'   66 A"                 
 28.521  28.531  28.533  28.539  28.552  28.586  28.603  28.686
 67 A"  156 A'  157 A'   68 A"   69 A"  158 A'  159 A'  160 A'                 
 28.690  47.905 127.870 127.887 127.903 127.916 127.932 127.938
161 A'  162 A'   70 A"   71 A"  163 A'  164 A'  165 A'  166 A'                 
151.644 151.665 215.709 289.730 289.779 289.8901020.6981901.807
167 A'  168 A'  169 A'   72 A"  170 A'  171 A'  172 A'  173 A'                 
*******
174 A'                                                                         
 --------------------------------------------------------------

          Ground-State Mulliken Net Atomic Charges

     Atom                 Charge (a.u.)
  ----------------------------------------
      1 Cl                    0.416019
      2 I                     0.149574
      3 I                     0.169313
      4 Br                   -0.125070
      5 C                    -0.319850
      6 C                    -0.289986
  ----------------------------------------
  Sum of atomic charges =    -0.000000

 -----------------------------------------------------------------
                    Cartesian Multipole Moments
 -----------------------------------------------------------------
    Charge (ESU x 10^10)
                -0.0000
    Dipole Moment (Debye)
         X      -0.0567      Y      -0.1972      Z       0.0000
       Tot       0.2052
    Quadrupole Moments (Debye-Ang)
        XX     -94.1560     XY      -3.1834     YY     -95.3324
        XZ       0.0000     YZ      -0.0000     ZZ    -100.4741
    Octopole Moments (Debye-Ang^2)
       XXX     -30.6967    XXY      -6.1514    XYY     -13.9428
       YYY     -15.2460    XXZ       0.0000    XYZ      -0.0000
       YYZ       0.0000    XZZ     -11.2574    YZZ      -4.1867
       ZZZ       0.0000
    Hexadecapole Moments (Debye-Ang^3)
      XXXX   -2053.8451   XXXY     149.6413   XXYY    -503.2886
      XYYY     229.0101   YYYY   -1188.7027   XXXZ       0.0000
      XXYZ      -0.0000   XYYZ       0.0000   YYYZ       0.0000
      XXZZ    -388.5626   XYZZ      77.3502   YYZZ    -236.1986
      XZZZ       0.0000   YZZZ      -0.0000   ZZZZ    -132.7076
 -----------------------------------------------------------------
 Calculating analytic gradient of the SCF energy
 Gradient of SCF Energy
            1           2           3           4           5           6
    1   0.0042828   0.0038139  -0.0042333  -0.0051668  -0.0059852   0.0072885
    2  -0.0068451  -0.0126434   0.0101502   0.0093959  -0.0057222   0.0056646
    3   0.0000000  -0.0000000  -0.0000000  -0.0000000   0.0000000   0.0000000
 Max gradient component =       1.264E-02
 RMS gradient           =       5.913E-03
 Gradient time:  CPU 25.20 s  wall 6.42 s
 Geometry Optimization Parameters
   NAtoms,    NIC,     NZ,  NCons,   NDum,   NFix, NCnnct, MaxDiis
        6      37       0       0       0       0       0       0

 Cartesian Hessian Update
 Hessian Updated using BFGS Update


** GEOMETRY OPTIMIZATION IN DELOCALIZED INTERNAL COORDINATES **
   Searching for a Minimum

   Optimization Cycle:  16

                       Coordinates (Angstroms)
     ATOM                X               Y               Z
      1  Cl        1.4142568470    1.9692785370    0.0000000000
      2  I        -2.0377781170    1.3633619540    0.0000000000
      3  I         2.4380557633   -1.0177433756    0.0000000000
      4  Br       -1.1056180716   -1.7632508258    0.0000000000
      5  C         0.8444775758    0.3276306356    0.0000000000
      6  C        -0.4501694930    0.0156469666    0.0000000000
   Point Group: cs    Number of degrees of freedom:     9


   Energy is -16949.586861419

 Hessian Updated using BFGS Update

  9 Hessian modes will be used to form the next step
  Hessian Eigenvalues:
     0.052779    0.249343    0.250153    0.309156    0.360023    0.511656
     0.914702    1.029759    1.105110

 Minimum Search - Taking Simple RFO Step
 Searching for Lamda that Minimizes Along All modes
 Value Taken    Lamda =  -0.00393735
 Step Taken.  Stepsize is  0.261056

                             Maximum     Tolerance    Cnvgd?
         Gradient           0.015137      0.000300      NO
         Displacement       0.258750      0.001200      NO
         Energy change     -0.006837      0.000001      NO


 New Cartesian Coordinates Obtained by Inverse Iteration

 Displacement from previous Coordinates is:  0.188997
 ----------------------------------------------------------------
             Standard Nuclear Orientation (Angstroms)
    I     Atom           X                Y                Z
 ----------------------------------------------------------------
    1      Cl      1.3792734048     2.0009004989     0.0000000000
    2      I      -2.0260249550     1.4116126851     0.0000000000
    3      I       2.4264593600    -1.0614868794     0.0000000000
    4      Br     -1.0658243180    -1.8009658266     0.0000000000
    5      C       0.8506893096     0.3352706721     0.0000000000
    6      C      -0.4613482970     0.0095927417     0.0000000000
 ----------------------------------------------------------------
 Molecular Point Group                 Cs    NOp =  2
 Largest Abelian Subgroup              Cs    NOp =  2
 Nuclear Repulsion Energy =  1645.7921373612 hartrees
 There are       85 alpha and       85 beta electrons
 Applying Cartesian multipole field
    Component          Value
    ---------          -----
     (2,0,0)        1.00000E-11
     (0,2,0)        2.00000E-11
     (0,0,2)       -3.00000E-11
 Nucleus-field energy     =     0.0000000465 hartrees
 Requested basis set is 6-311++G(d,p)
 There are 92 shells and 246 basis functions
 A cutoff of  1.0D-11 yielded   2956 shell pairs
 There are     23042 function pairs (     26105 Cartesian)
 Smallest overlap matrix eigenvalue = 3.52E-05
 Guess MOs from SCF MO coefficient file

 -----------------------------------------------------------------------
  General SCF calculation program by
  Eric Jon Sundstrom, Paul Horn, Yuezhi Mao, Dmitri Zuev, Alec White,
  David Stuck, Shaama M.S., Shane Yost, Joonho Lee, David Small,
  Daniel Levine, Susi Lehtola, Hugh Burton, Evgeny Epifanovsky
 -----------------------------------------------------------------------
 Exchange:     0.2000 Hartree-Fock + 0.0800 Slater + 0.7200 B88
 Correlation:  0.1900 VWN1RPA + 0.8100 LYP
 Using SG-1 standard quadrature grid
 using 4 threads for integral computing
 -------------------------------------------------------
 OpenMP Integral computing Module                
 Release: version 2.0, May 2017, Q-Chem Inc. Pleasanton 
 -------------------------------------------------------
 -------------------------------------------------------
 OpenMP BLAS3 based DFT computing Module                
 Release: version 1.0, May 2013, Q-Chem Inc. Pittsburgh 
 -------------------------------------------------------
 A restricted SCF calculation will be
 performed using DIIS
 SCF converges when DIIS error is below 1.0e-08
 ---------------------------------------
  Cycle       Energy         DIIS error
 ---------------------------------------
    1  -16949.5870983026      4.11e-04  
    2  -16949.5882490970      2.53e-04  
    3  -16949.5880605160      2.93e-04  
    4  -16949.5887550532      3.89e-05  
    5  -16949.5887683716      8.13e-06  
    6  -16949.5887685352      6.68e-06  
    7  -16949.5887688666      1.05e-06  
    8  -16949.5887688739      2.57e-07  
    9  -16949.5887688745      6.33e-08  
   10  -16949.5887688745      1.64e-08  
   11  -16949.5887688744      6.36e-09  Convergence criterion met
 ---------------------------------------
 SCF time:   CPU 74.77s  wall 20.00s 
 SCF   energy in the final basis set =   -16949.5887688744
 Total energy in the final basis set =   -16949.5887688744

 --------------------------------------------------------------
             Orbital Energies (a.u.) and Symmetries
 --------------------------------------------------------------

 Alpha MOs, Restricted
 -- Occupied --                  
*******-1165.89 -482.86 -176.33 -176.33 -165.73 -165.73 -165.73
  1 A'    2 A'    3 A'    4 A'    5 A'    6 A'    7 A'    1 A"                 
-165.73 -165.73 -165.73 -101.59  -62.51  -56.33  -56.33  -56.33
  8 A'    2 A"    9 A'   10 A'   11 A'   12 A'    3 A"   13 A'                 
-35.822 -35.822 -31.316 -31.315 -31.309 -31.309 -31.309 -31.308
 14 A'   15 A'   16 A'   17 A'    4 A"   18 A'    5 A"   19 A'                 
-22.966 -22.965 -22.965 -22.965 -22.964 -22.964 -22.960 -22.960
 20 A'   21 A'    6 A"   22 A'    7 A"   23 A'   24 A'    8 A"                 
-22.959 -22.959 -10.303 -10.296  -9.502  -8.722  -7.267  -7.256
 25 A'    9 A"   26 A'   27 A'   28 A'   29 A'   30 A'   10 A"                 
 -7.256  -6.554  -6.540  -6.539  -6.372  -6.371  -4.785  -4.784
 31 A'   32 A'   11 A"   33 A'   34 A'   35 A'   36 A'   37 A'                 
 -4.769  -4.768  -4.768  -4.768  -2.665  -2.661  -2.661  -2.649
 12 A"   38 A'   13 A"   39 A'   40 A'   14 A"   41 A'   15 A"                 
 -2.649  -2.051  -2.050  -2.046  -2.045  -2.045  -2.044  -2.032
 42 A'   43 A'   44 A'   16 A"   45 A'   17 A"   46 A'   18 A"                 
 -2.031  -2.031  -2.031  -0.917  -0.852  -0.760  -0.708  -0.655
 47 A'   19 A"   48 A'   49 A'   50 A'   51 A'   52 A'   53 A'                 
 -0.539  -0.477  -0.465  -0.423  -0.387  -0.356  -0.348  -0.327
 54 A'   55 A'   56 A'   20 A"   57 A'   21 A"   58 A'   59 A'                 
 -0.303  -0.299  -0.293  -0.269  -0.256
 22 A"   23 A"   60 A'   61 A'   24 A"                                         
 -- Virtual --                   
 -0.088  -0.071  -0.056  -0.047   0.002   0.038   0.043   0.049
 62 A'   63 A'   25 A"   64 A'   65 A'   66 A'   67 A'   68 A'                 
  0.054   0.072   0.072   0.086   0.101   0.104   0.108   0.114
 26 A"   69 A'   27 A"   70 A'   71 A'   72 A'   73 A'   28 A"                 
  0.117   0.130   0.144   0.162   0.192   0.198   0.221   0.224
 29 A"   74 A'   75 A'   76 A'   77 A'   78 A'   79 A'   30 A"                 
  0.227   0.254   0.264   0.329   0.347   0.358   0.373   0.378
 80 A'   31 A"   81 A'   82 A'   83 A'   84 A'   32 A"   33 A"                 
  0.385   0.391   0.394   0.420   0.421   0.431   0.451   0.457
 85 A'   86 A'   34 A"   87 A'   35 A"   36 A"   88 A'   37 A"                 
  0.465   0.473   0.490   0.502   0.517   0.543   0.559   0.567
 89 A'   90 A'   91 A'   38 A"   92 A'   39 A"   93 A'   40 A"                 
  0.609   0.622   0.635   0.672   0.688   0.692   0.740   0.747
 94 A'   95 A'   96 A'   97 A'   41 A"   98 A'   99 A'  100 A'                 
  0.812   0.833   0.857   0.861   0.890   0.929   0.976   1.005
101 A'   42 A"  102 A'   43 A"  103 A'  104 A'  105 A'  106 A'                 
  1.110   1.142   1.165   1.244   1.313   1.347   1.369   1.399
107 A'  108 A'   44 A"   45 A"   46 A"   47 A"  109 A'  110 A'                 
  1.424   1.426   1.532   1.554   1.595   1.687   1.854   1.873
111 A'  112 A'  113 A'   48 A"  114 A'  115 A'  116 A'   49 A"                 
  1.992   2.018   2.103   2.134   2.209   2.235   2.311   2.470
 50 A"  117 A'  118 A'  119 A'  120 A'   51 A"  121 A'  122 A'                 
  2.620   2.772   2.810   2.971   3.120   3.359   3.942   3.950
 52 A"  123 A'   53 A"  124 A'  125 A'  126 A'   54 A"   55 A"                 
  3.958   3.975   3.983   3.991   3.998   4.022   4.076   4.076
127 A'  128 A'   56 A"   57 A"   58 A"  129 A'  130 A'   59 A"                 
  4.085   4.162   4.225   4.262   4.366   4.413   4.435   5.984
131 A'  132 A'  133 A'  134 A'  135 A'  136 A'  137 A'   60 A"                 
  6.011   6.038   6.060   6.075   6.090   6.635   7.533   7.582
 61 A"  138 A'  139 A'  140 A'  141 A'  142 A'   62 A"  143 A'                 
  7.663   9.718  23.211  23.995  25.785  25.931  26.365  27.844
144 A'  145 A'  146 A'  147 A'   63 A"  148 A'  149 A'  150 A'                 
 27.863  28.326  28.347  28.367  28.369  28.385  28.396  28.517
151 A'   64 A"   65 A"  152 A'  153 A'  154 A'  155 A'   66 A"                 
 28.520  28.531  28.533  28.537  28.550  28.585  28.599  28.682
 67 A"  156 A'  157 A'   68 A"   69 A"  158 A'  159 A'  160 A'                 
 28.687  47.899 127.870 127.886 127.902 127.915 127.928 127.935
161 A'  162 A'   70 A"   71 A"  163 A'  164 A'  165 A'  166 A'                 
151.640 151.657 215.704 289.728 289.776 289.8871020.6901901.803
167 A'  168 A'  169 A'   72 A"  170 A'  171 A'  172 A'  173 A'                 
*******
174 A'                                                                         

 Beta MOs, Restricted
 -- Occupied --                  
*******-1165.89 -482.86 -176.33 -176.33 -165.73 -165.73 -165.73
  1 A'    2 A'    3 A'    4 A'    5 A'    6 A'    7 A'    1 A"                 
-165.73 -165.73 -165.73 -101.59  -62.51  -56.33  -56.33  -56.33
  8 A'    2 A"    9 A'   10 A'   11 A'   12 A'    3 A"   13 A'                 
-35.822 -35.822 -31.316 -31.315 -31.309 -31.309 -31.309 -31.308
 14 A'   15 A'   16 A'   17 A'    4 A"   18 A'    5 A"   19 A'                 
-22.966 -22.965 -22.965 -22.965 -22.964 -22.964 -22.960 -22.960
 20 A'   21 A'    6 A"   22 A'    7 A"   23 A'   24 A'    8 A"                 
-22.959 -22.959 -10.303 -10.296  -9.502  -8.722  -7.267  -7.256
 25 A'    9 A"   26 A'   27 A'   28 A'   29 A'   30 A'   10 A"                 
 -7.256  -6.554  -6.540  -6.539  -6.372  -6.371  -4.785  -4.784
 31 A'   32 A'   11 A"   33 A'   34 A'   35 A'   36 A'   37 A'                 
 -4.769  -4.768  -4.768  -4.768  -2.665  -2.661  -2.661  -2.649
 12 A"   38 A'   13 A"   39 A'   40 A'   14 A"   41 A'   15 A"                 
 -2.649  -2.051  -2.050  -2.046  -2.045  -2.045  -2.044  -2.032
 42 A'   43 A'   44 A'   16 A"   45 A'   17 A"   46 A'   18 A"                 
 -2.031  -2.031  -2.031  -0.917  -0.852  -0.760  -0.708  -0.655
 47 A'   19 A"   48 A'   49 A'   50 A'   51 A'   52 A'   53 A'                 
 -0.539  -0.477  -0.465  -0.423  -0.387  -0.356  -0.348  -0.327
 54 A'   55 A'   56 A'   20 A"   57 A'   21 A"   58 A'   59 A'                 
 -0.303  -0.299  -0.293  -0.269  -0.256
 22 A"   23 A"   60 A'   61 A'   24 A"                                         
 -- Virtual --                   
 -0.088  -0.071  -0.056  -0.047   0.002   0.038   0.043   0.049
 62 A'   63 A'   25 A"   64 A'   65 A'   66 A'   67 A'   68 A'                 
  0.054   0.072   0.072   0.086   0.101   0.104   0.108   0.114
 26 A"   69 A'   27 A"   70 A'   71 A'   72 A'   73 A'   28 A"                 
  0.117   0.130   0.144   0.162   0.192   0.198   0.221   0.224
 29 A"   74 A'   75 A'   76 A'   77 A'   78 A'   79 A'   30 A"                 
  0.227   0.254   0.264   0.329   0.347   0.358   0.373   0.378
 80 A'   31 A"   81 A'   82 A'   83 A'   84 A'   32 A"   33 A"                 
  0.385   0.391   0.394   0.420   0.421   0.431   0.451   0.457
 85 A'   86 A'   34 A"   87 A'   35 A"   36 A"   88 A'   37 A"                 
  0.465   0.473   0.490   0.502   0.517   0.543   0.559   0.567
 89 A'   90 A'   91 A'   38 A"   92 A'   39 A"   93 A'   40 A"                 
  0.609   0.622   0.635   0.672   0.688   0.692   0.740   0.747
 94 A'   95 A'   96 A'   97 A'   41 A"   98 A'   99 A'  100 A'                 
  0.812   0.833   0.857   0.861   0.890   0.929   0.976   1.005
101 A'   42 A"  102 A'   43 A"  103 A'  104 A'  105 A'  106 A'                 
  1.110   1.142   1.165   1.244   1.313   1.347   1.369   1.399
107 A'  108 A'   44 A"   45 A"   46 A"   47 A"  109 A'  110 A'                 
  1.424   1.426   1.532   1.554   1.595   1.687   1.854   1.873
111 A'  112 A'  113 A'   48 A"  114 A'  115 A'  116 A'   49 A"                 
  1.992   2.018   2.103   2.134   2.209   2.235   2.311   2.470
 50 A"  117 A'  118 A'  119 A'  120 A'   51 A"  121 A'  122 A'                 
  2.620   2.772   2.810   2.971   3.120   3.359   3.942   3.950
 52 A"  123 A'   53 A"  124 A'  125 A'  126 A'   54 A"   55 A"                 
  3.958   3.975   3.983   3.991   3.998   4.022   4.076   4.076
127 A'  128 A'   56 A"   57 A"   58 A"  129 A'  130 A'   59 A"                 
  4.085   4.162   4.225   4.262   4.366   4.413   4.435   5.984
131 A'  132 A'  133 A'  134 A'  135 A'  136 A'  137 A'   60 A"                 
  6.011   6.038   6.060   6.075   6.090   6.635   7.533   7.582
 61 A"  138 A'  139 A'  140 A'  141 A'  142 A'   62 A"  143 A'                 
  7.663   9.718  23.211  23.995  25.785  25.931  26.365  27.844
144 A'  145 A'  146 A'  147 A'   63 A"  148 A'  149 A'  150 A'                 
 27.863  28.326  28.347  28.367  28.369  28.385  28.396  28.517
151 A'   64 A"   65 A"  152 A'  153 A'  154 A'  155 A'   66 A"                 
 28.520  28.531  28.533  28.537  28.550  28.585  28.599  28.682
 67 A"  156 A'  157 A'   68 A"   69 A"  158 A'  159 A'  160 A'                 
 28.687  47.899 127.870 127.886 127.902 127.915 127.928 127.935
161 A'  162 A'   70 A"   71 A"  163 A'  164 A'  165 A'  166 A'                 
151.640 151.657 215.704 289.728 289.776 289.8871020.6901901.803
167 A'  168 A'  169 A'   72 A"  170 A'  171 A'  172 A'  173 A'                 
*******
174 A'                                                                         
 --------------------------------------------------------------

          Ground-State Mulliken Net Atomic Charges

     Atom                 Charge (a.u.)
  ----------------------------------------
      1 Cl                    0.414588
      2 I                     0.149048
      3 I                     0.166747
      4 Br                   -0.126887
      5 C                    -0.359696
      6 C                    -0.243800
  ----------------------------------------
  Sum of atomic charges =    -0.000000

 -----------------------------------------------------------------
                    Cartesian Multipole Moments
 -----------------------------------------------------------------
    Charge (ESU x 10^10)
                -0.0000
    Dipole Moment (Debye)
         X      -0.0399      Y      -0.2063      Z      -0.0000
       Tot       0.2102
    Quadrupole Moments (Debye-Ang)
        XX     -94.7204     XY      -3.5934     YY     -94.5822
        XZ       0.0000     YZ       0.0000     ZZ    -100.6290
    Octopole Moments (Debye-Ang^2)
       XXX     -31.4924    XXY      -6.0361    XYY     -14.1608
       YYY     -14.8165    XXZ      -0.0000    XYZ      -0.0000
       YYZ      -0.0000    XZZ     -11.5366    YZZ      -4.0540
       ZZZ      -0.0000
    Hexadecapole Moments (Debye-Ang^3)
      XXXX   -2032.7241   XXXY     164.9259   XXYY    -506.1053
      XYYY     240.3852   YYYY   -1238.5300   XXXZ      -0.0000
      XXYZ       0.0000   XYYZ       0.0000   YYYZ       0.0000
      XXZZ    -383.3038   XYZZ      83.0774   YYZZ    -246.6222
      XZZZ       0.0000   YZZZ       0.0000   ZZZZ    -133.0984
 -----------------------------------------------------------------
 Calculating analytic gradient of the SCF energy
 Gradient of SCF Energy
            1           2           3           4           5           6
    1   0.0009022   0.0007098  -0.0009667  -0.0022523   0.0104945  -0.0088875
    2   0.0021868  -0.0022735   0.0001777  -0.0008604  -0.0002624   0.0010318
    3  -0.0000000  -0.0000000  -0.0000000   0.0000000   0.0000000  -0.0000000
 Max gradient component =       1.049E-02
 RMS gradient           =       3.402E-03
 Gradient time:  CPU 24.98 s  wall 6.36 s
 Geometry Optimization Parameters
   NAtoms,    NIC,     NZ,  NCons,   NDum,   NFix, NCnnct, MaxDiis
        6      37       0       0       0       0       0       0

 Cartesian Hessian Update
 Hessian Updated using BFGS Update


** GEOMETRY OPTIMIZATION IN DELOCALIZED INTERNAL COORDINATES **
   Searching for a Minimum

   Optimization Cycle:  17

                       Coordinates (Angstroms)
     ATOM                X               Y               Z
      1  Cl        1.3792734048    2.0009004989    0.0000000000
      2  I        -2.0260249550    1.4116126851    0.0000000000
      3  I         2.4264593600   -1.0614868794    0.0000000000
      4  Br       -1.0658243180   -1.8009658266    0.0000000000
      5  C         0.8506893096    0.3352706721    0.0000000000
      6  C        -0.4613482970    0.0095927417    0.0000000000
   Point Group: cs    Number of degrees of freedom:     9


   Energy is -16949.588768874

 Hessian Updated using BFGS Update

  9 Hessian modes will be used to form the next step
  Hessian Eigenvalues:
     0.049533    0.249970    0.250145    0.310771    0.416296    0.512248
     0.914686    1.029771    1.101560

 Minimum Search - Taking Simple RFO Step
 Searching for Lamda that Minimizes Along All modes
 Value Taken    Lamda =  -0.00034810
 Step Taken.  Stepsize is  0.040251

                             Maximum     Tolerance    Cnvgd?
         Gradient           0.009316      0.000300      NO
         Displacement       0.026183      0.001200      NO
         Energy change     -0.001907      0.000001      NO


 New Cartesian Coordinates Obtained by Inverse Iteration

 Displacement from previous Coordinates is:  0.053507
 ----------------------------------------------------------------
             Standard Nuclear Orientation (Angstroms)
    I     Atom           X                Y                Z
 ----------------------------------------------------------------
    1      Cl      1.3649993094     2.0008805910     0.0000000000
    2      I      -2.0143637172     1.4210902754     0.0000000000
    3      I       2.4185496006    -1.0665590147     0.0000000000
    4      Br     -1.0526073199    -1.8033930288     0.0000000000
    5      C       0.8423860581     0.3336005331     0.0000000000
    6      C      -0.4557394266     0.0093045359     0.0000000000
 ----------------------------------------------------------------
 Molecular Point Group                 Cs    NOp =  2
 Largest Abelian Subgroup              Cs    NOp =  2
 Nuclear Repulsion Energy =  1648.6895487898 hartrees
 There are       85 alpha and       85 beta electrons
 Applying Cartesian multipole field
    Component          Value
    ---------          -----
     (2,0,0)        1.00000E-11
     (0,2,0)        2.00000E-11
     (0,0,2)       -3.00000E-11
 Nucleus-field energy     =     0.0000000465 hartrees
 Requested basis set is 6-311++G(d,p)
 There are 92 shells and 246 basis functions
 A cutoff of  1.0D-11 yielded   2960 shell pairs
 There are     23092 function pairs (     26164 Cartesian)
 Smallest overlap matrix eigenvalue = 3.37E-05
 Guess MOs from SCF MO coefficient file

 -----------------------------------------------------------------------
  General SCF calculation program by
  Eric Jon Sundstrom, Paul Horn, Yuezhi Mao, Dmitri Zuev, Alec White,
  David Stuck, Shaama M.S., Shane Yost, Joonho Lee, David Small,
  Daniel Levine, Susi Lehtola, Hugh Burton, Evgeny Epifanovsky
 -----------------------------------------------------------------------
 Exchange:     0.2000 Hartree-Fock + 0.0800 Slater + 0.7200 B88
 Correlation:  0.1900 VWN1RPA + 0.8100 LYP
 Using SG-1 standard quadrature grid
 using 4 threads for integral computing
 -------------------------------------------------------
 OpenMP Integral computing Module                
 Release: version 2.0, May 2017, Q-Chem Inc. Pleasanton 
 -------------------------------------------------------
 -------------------------------------------------------
 OpenMP BLAS3 based DFT computing Module                
 Release: version 1.0, May 2013, Q-Chem Inc. Pittsburgh 
 -------------------------------------------------------
 A restricted SCF calculation will be
 performed using DIIS
 SCF converges when DIIS error is below 1.0e-08
 ---------------------------------------
  Cycle       Energy         DIIS error
 ---------------------------------------
    1  -16949.5887503269      1.42e-04  
    2  -16949.5888501907      6.22e-05  
    3  -16949.5888188455      8.66e-05  
    4  -16949.5888792513      1.20e-05  
    5  -16949.5888804405      2.00e-06  
    6  -16949.5888804577      1.46e-06  
    7  -16949.5888804730      3.08e-07  
    8  -16949.5888804738      1.01e-07  
    9  -16949.5888804739      1.69e-08  
   10  -16949.5888804739      4.52e-09  Convergence criterion met
 ---------------------------------------
 SCF time:   CPU 68.12s  wall 18.00s 
 SCF   energy in the final basis set =   -16949.5888804739
 Total energy in the final basis set =   -16949.5888804739

 --------------------------------------------------------------
             Orbital Energies (a.u.) and Symmetries
 --------------------------------------------------------------

 Alpha MOs, Restricted
 -- Occupied --                  
*******-1165.89 -482.86 -176.33 -176.32 -165.73 -165.73 -165.73
  1 A'    2 A'    3 A'    4 A'    5 A'    6 A'    7 A'    1 A"                 
-165.73 -165.73 -165.73 -101.59  -62.51  -56.33  -56.33  -56.33
  8 A'    2 A"    9 A'   10 A'   11 A'   12 A'    3 A"   13 A'                 
-35.822 -35.821 -31.316 -31.315 -31.309 -31.309 -31.308 -31.308
 14 A'   15 A'   16 A'   17 A'    4 A"   18 A'    5 A"   19 A'                 
-22.966 -22.965 -22.965 -22.964 -22.964 -22.964 -22.960 -22.960
 20 A'   21 A'    6 A"   22 A'    7 A"   23 A'   24 A'    8 A"                 
-22.959 -22.959 -10.302 -10.295  -9.502  -8.722  -7.267  -7.256
 25 A'    9 A"   26 A'   27 A'   28 A'   29 A'   30 A'   10 A"                 
 -7.256  -6.554  -6.540  -6.540  -6.371  -6.371  -4.785  -4.784
 31 A'   32 A'   11 A"   33 A'   34 A'   35 A'   36 A'   37 A'                 
 -4.769  -4.768  -4.768  -4.767  -2.665  -2.661  -2.661  -2.649
 12 A"   38 A'   13 A"   39 A'   40 A'   14 A"   41 A'   15 A"                 
 -2.649  -2.051  -2.050  -2.045  -2.045  -2.045  -2.044  -2.031
 42 A'   43 A'   44 A'   16 A"   45 A'   17 A"   46 A'   18 A"                 
 -2.031  -2.031  -2.031  -0.918  -0.852  -0.761  -0.708  -0.656
 47 A'   19 A"   48 A'   49 A'   50 A'   51 A'   52 A'   53 A'                 
 -0.539  -0.477  -0.466  -0.424  -0.386  -0.356  -0.349  -0.327
 54 A'   55 A'   56 A'   20 A"   57 A'   21 A"   58 A'   59 A'                 
 -0.303  -0.299  -0.293  -0.269  -0.257
 22 A"   23 A"   60 A'   61 A'   24 A"                                         
 -- Virtual --                   
 -0.089  -0.071  -0.054  -0.047   0.002   0.038   0.044   0.049
 62 A'   63 A'   25 A"   64 A'   65 A'   66 A'   67 A'   68 A'                 
  0.054   0.072   0.072   0.086   0.101   0.104   0.108   0.114
 26 A"   27 A"   69 A'   70 A'   71 A'   72 A'   73 A'   28 A"                 
  0.117   0.130   0.144   0.162   0.192   0.199   0.223   0.224
 29 A"   74 A'   75 A'   76 A'   77 A'   78 A'   79 A'   30 A"                 
  0.227   0.254   0.265   0.330   0.347   0.358   0.372   0.378
 80 A'   31 A"   81 A'   82 A'   83 A'   84 A'   32 A"   33 A"                 
  0.385   0.392   0.393   0.420   0.421   0.431   0.451   0.457
 85 A'   86 A'   34 A"   87 A'   35 A"   36 A"   88 A'   37 A"                 
  0.465   0.473   0.490   0.502   0.519   0.543   0.561   0.567
 89 A'   90 A'   91 A'   38 A"   92 A'   39 A"   93 A'   40 A"                 
  0.612   0.625   0.636   0.672   0.689   0.695   0.740   0.747
 94 A'   95 A'   96 A'   97 A'   41 A"   98 A'   99 A'  100 A'                 
  0.812   0.833   0.858   0.862   0.891   0.930   0.980   1.004
101 A'   42 A"  102 A'   43 A"  103 A'  104 A'  105 A'  106 A'                 
  1.109   1.141   1.168   1.241   1.313   1.348   1.370   1.401
107 A'  108 A'   44 A"   45 A"   46 A"   47 A"  109 A'  110 A'                 
  1.424   1.426   1.532   1.558   1.596   1.694   1.860   1.882
111 A'  112 A'  113 A'   48 A"  114 A'  115 A'  116 A'   49 A"                 
  1.992   2.019   2.107   2.146   2.209   2.236   2.313   2.471
 50 A"  117 A'  118 A'  119 A'  120 A'   51 A"  121 A'  122 A'                 
  2.622   2.772   2.813   2.978   3.133   3.345   3.942   3.950
 52 A"  123 A'   53 A"  124 A'  125 A'  126 A'   54 A"   55 A"                 
  3.958   3.976   3.983   3.991   3.998   4.024   4.074   4.076
127 A'  128 A'   56 A"   57 A"   58 A"  129 A'  130 A'   59 A"                 
  4.086   4.163   4.226   4.264   4.367   4.413   4.435   5.984
131 A'  132 A'  133 A'  134 A'  135 A'  136 A'  137 A'   60 A"                 
  6.012   6.038   6.061   6.076   6.090   6.636   7.533   7.582
 61 A"  138 A'  139 A'  140 A'  141 A'  142 A'   62 A"  143 A'                 
  7.664   9.719  23.207  24.049  25.786  25.933  26.366  27.844
144 A'  145 A'  146 A'  147 A'   63 A"  148 A'  149 A'  150 A'                 
 27.863  28.326  28.347  28.367  28.369  28.385  28.396  28.517
151 A'   64 A"   65 A"  152 A'  153 A'  154 A'  155 A'   66 A"                 
 28.520  28.531  28.534  28.538  28.550  28.586  28.599  28.683
 67 A"  156 A'  157 A'   68 A"   69 A"  158 A'  159 A'  160 A'                 
 28.687  47.900 127.870 127.886 127.903 127.916 127.928 127.934
161 A'  162 A'   70 A"   71 A"  163 A'  164 A'  165 A'  166 A'                 
151.640 151.658 215.705 289.728 289.776 289.8881020.6921901.803
167 A'  168 A'  169 A'   72 A"  170 A'  171 A'  172 A'  173 A'                 
*******
174 A'                                                                         

 Beta MOs, Restricted
 -- Occupied --                  
*******-1165.89 -482.86 -176.33 -176.32 -165.73 -165.73 -165.73
  1 A'    2 A'    3 A'    4 A'    5 A'    6 A'    7 A'    1 A"                 
-165.73 -165.73 -165.73 -101.59  -62.51  -56.33  -56.33  -56.33
  8 A'    2 A"    9 A'   10 A'   11 A'   12 A'    3 A"   13 A'                 
-35.822 -35.821 -31.316 -31.315 -31.309 -31.309 -31.308 -31.308
 14 A'   15 A'   16 A'   17 A'    4 A"   18 A'    5 A"   19 A'                 
-22.966 -22.965 -22.965 -22.964 -22.964 -22.964 -22.960 -22.960
 20 A'   21 A'    6 A"   22 A'    7 A"   23 A'   24 A'    8 A"                 
-22.959 -22.959 -10.302 -10.295  -9.502  -8.722  -7.267  -7.256
 25 A'    9 A"   26 A'   27 A'   28 A'   29 A'   30 A'   10 A"                 
 -7.256  -6.554  -6.540  -6.540  -6.371  -6.371  -4.785  -4.784
 31 A'   32 A'   11 A"   33 A'   34 A'   35 A'   36 A'   37 A'                 
 -4.769  -4.768  -4.768  -4.767  -2.665  -2.661  -2.661  -2.649
 12 A"   38 A'   13 A"   39 A'   40 A'   14 A"   41 A'   15 A"                 
 -2.649  -2.051  -2.050  -2.045  -2.045  -2.045  -2.044  -2.031
 42 A'   43 A'   44 A'   16 A"   45 A'   17 A"   46 A'   18 A"                 
 -2.031  -2.031  -2.031  -0.918  -0.852  -0.761  -0.708  -0.656
 47 A'   19 A"   48 A'   49 A'   50 A'   51 A'   52 A'   53 A'                 
 -0.539  -0.477  -0.466  -0.424  -0.386  -0.356  -0.349  -0.327
 54 A'   55 A'   56 A'   20 A"   57 A'   21 A"   58 A'   59 A'                 
 -0.303  -0.299  -0.293  -0.269  -0.257
 22 A"   23 A"   60 A'   61 A'   24 A"                                         
 -- Virtual --                   
 -0.089  -0.071  -0.054  -0.047   0.002   0.038   0.044   0.049
 62 A'   63 A'   25 A"   64 A'   65 A'   66 A'   67 A'   68 A'                 
  0.054   0.072   0.072   0.086   0.101   0.104   0.108   0.114
 26 A"   27 A"   69 A'   70 A'   71 A'   72 A'   73 A'   28 A"                 
  0.117   0.130   0.144   0.162   0.192   0.199   0.223   0.224
 29 A"   74 A'   75 A'   76 A'   77 A'   78 A'   79 A'   30 A"                 
  0.227   0.254   0.265   0.330   0.347   0.358   0.372   0.378
 80 A'   31 A"   81 A'   82 A'   83 A'   84 A'   32 A"   33 A"                 
  0.385   0.392   0.393   0.420   0.421   0.431   0.451   0.457
 85 A'   86 A'   34 A"   87 A'   35 A"   36 A"   88 A'   37 A"                 
  0.465   0.473   0.490   0.502   0.519   0.543   0.561   0.567
 89 A'   90 A'   91 A'   38 A"   92 A'   39 A"   93 A'   40 A"                 
  0.612   0.625   0.636   0.672   0.689   0.695   0.740   0.747
 94 A'   95 A'   96 A'   97 A'   41 A"   98 A'   99 A'  100 A'                 
  0.812   0.833   0.858   0.862   0.891   0.930   0.980   1.004
101 A'   42 A"  102 A'   43 A"  103 A'  104 A'  105 A'  106 A'                 
  1.109   1.141   1.168   1.241   1.313   1.348   1.370   1.401
107 A'  108 A'   44 A"   45 A"   46 A"   47 A"  109 A'  110 A'                 
  1.424   1.426   1.532   1.558   1.596   1.694   1.860   1.882
111 A'  112 A'  113 A'   48 A"  114 A'  115 A'  116 A'   49 A"                 
  1.992   2.019   2.107   2.146   2.209   2.236   2.313   2.471
 50 A"  117 A'  118 A'  119 A'  120 A'   51 A"  121 A'  122 A'                 
  2.622   2.772   2.813   2.978   3.133   3.345   3.942   3.950
 52 A"  123 A'   53 A"  124 A'  125 A'  126 A'   54 A"   55 A"                 
  3.958   3.976   3.983   3.991   3.998   4.024   4.074   4.076
127 A'  128 A'   56 A"   57 A"   58 A"  129 A'  130 A'   59 A"                 
  4.086   4.163   4.226   4.264   4.367   4.413   4.435   5.984
131 A'  132 A'  133 A'  134 A'  135 A'  136 A'  137 A'   60 A"                 
  6.012   6.038   6.061   6.076   6.090   6.636   7.533   7.582
 61 A"  138 A'  139 A'  140 A'  141 A'  142 A'   62 A"  143 A'                 
  7.664   9.719  23.207  24.049  25.786  25.933  26.366  27.844
144 A'  145 A'  146 A'  147 A'   63 A"  148 A'  149 A'  150 A'                 
 27.863  28.326  28.347  28.367  28.369  28.385  28.396  28.517
151 A'   64 A"   65 A"  152 A'  153 A'  154 A'  155 A'   66 A"                 
 28.520  28.531  28.534  28.538  28.550  28.586  28.599  28.683
 67 A"  156 A'  157 A'   68 A"   69 A"  158 A'  159 A'  160 A'                 
 28.687  47.900 127.870 127.886 127.903 127.916 127.928 127.934
161 A'  162 A'   70 A"   71 A"  163 A'  164 A'  165 A'  166 A'                 
151.640 151.658 215.705 289.728 289.776 289.8881020.6921901.803
167 A'  168 A'  169 A'   72 A"  170 A'  171 A'  172 A'  173 A'                 
*******
174 A'                                                                         
 --------------------------------------------------------------

          Ground-State Mulliken Net Atomic Charges

     Atom                 Charge (a.u.)
  ----------------------------------------
      1 Cl                    0.415499
      2 I                     0.147301
      3 I                     0.164806
      4 Br                   -0.128379
      5 C                    -0.359540
      6 C                    -0.239686
  ----------------------------------------
  Sum of atomic charges =    -0.000000

 -----------------------------------------------------------------
                    Cartesian Multipole Moments
 -----------------------------------------------------------------
    Charge (ESU x 10^10)
                -0.0000
    Dipole Moment (Debye)
         X      -0.0372      Y      -0.2073      Z      -0.0000
       Tot       0.2106
    Quadrupole Moments (Debye-Ang)
        XX     -94.9047     XY      -3.6275     YY     -94.4751
        XZ      -0.0000     YZ       0.0000     ZZ    -100.6044
    Octopole Moments (Debye-Ang^2)
       XXX     -31.8568    XXY      -6.1264    XYY     -14.3545
       YYY     -14.9607    XXZ      -0.0000    XYZ       0.0000
       YYZ       0.0000    XZZ     -11.6866    YZZ      -4.1235
       ZZZ      -0.0000
    Hexadecapole Moments (Debye-Ang^3)
      XXXX   -2014.9293   XXXY     168.2226   XXYY    -504.1346
      XYYY     242.2525   YYYY   -1244.0479   XXXZ      -0.0000
      XXYZ       0.0000   XYYZ      -0.0000   YYYZ       0.0000
      XXZZ    -379.8654   XYZZ      84.0687   YYZZ    -247.8415
      XZZZ      -0.0000   YZZZ       0.0000   ZZZZ    -133.0676
 -----------------------------------------------------------------
 Calculating analytic gradient of the SCF energy
 Gradient of SCF Energy
            1           2           3           4           5           6
    1  -0.0006399   0.0014665  -0.0015698  -0.0008135  -0.0023059   0.0038627
    2   0.0020760  -0.0010484  -0.0006548  -0.0010593  -0.0031754   0.0038619
    3   0.0000000   0.0000000  -0.0000000  -0.0000000   0.0000000   0.0000000
 Max gradient component =       3.863E-03
 RMS gradient           =       1.793E-03
 Gradient time:  CPU 24.68 s  wall 6.29 s
 Geometry Optimization Parameters
   NAtoms,    NIC,     NZ,  NCons,   NDum,   NFix, NCnnct, MaxDiis
        6      37       0       0       0       0       0       0

 Cartesian Hessian Update
 Hessian Updated using BFGS Update


** GEOMETRY OPTIMIZATION IN DELOCALIZED INTERNAL COORDINATES **
   Searching for a Minimum

   Optimization Cycle:  18

                       Coordinates (Angstroms)
     ATOM                X               Y               Z
      1  Cl        1.3649993094    2.0008805910    0.0000000000
      2  I        -2.0143637172    1.4210902754    0.0000000000
      3  I         2.4185496006   -1.0665590147    0.0000000000
      4  Br       -1.0526073199   -1.8033930288    0.0000000000
      5  C         0.8423860581    0.3336005331    0.0000000000
      6  C        -0.4557394266    0.0093045359    0.0000000000
   Point Group: cs    Number of degrees of freedom:     9


   Energy is -16949.588880474

 Hessian Updated using BFGS Update

  9 Hessian modes will be used to form the next step
  Hessian Eigenvalues:
     0.052420    0.250024    0.250206    0.290694    0.490958    0.613558
     0.914974    1.029818    1.083488

 Minimum Search - Taking Simple RFO Step
 Searching for Lamda that Minimizes Along All modes
 Value Taken    Lamda =  -0.00005519
 Step Taken.  Stepsize is  0.012825

                             Maximum     Tolerance    Cnvgd?
         Gradient           0.004409      0.000300      NO
         Displacement       0.008111      0.001200      NO
         Energy change     -0.000112      0.000001      NO


 New Cartesian Coordinates Obtained by Inverse Iteration

 Displacement from previous Coordinates is:  0.016789
 ----------------------------------------------------------------
             Standard Nuclear Orientation (Angstroms)
    I     Atom           X                Y                Z
 ----------------------------------------------------------------
    1      Cl      1.3695425676     1.9993838953     0.0000000000
    2      I      -2.0179869590     1.4195005806     0.0000000000
    3      I       2.4222619470    -1.0640156873     0.0000000000
    4      Br     -1.0560313323    -1.8024690435     0.0000000000
    5      C       0.8436088691     0.3336243257     0.0000000000
    6      C      -0.4581705878     0.0088998210     0.0000000000
 ----------------------------------------------------------------
 Molecular Point Group                 Cs    NOp =  2
 Largest Abelian Subgroup              Cs    NOp =  2
 Nuclear Repulsion Energy =  1647.6678458276 hartrees
 There are       85 alpha and       85 beta electrons
 Applying Cartesian multipole field
    Component          Value
    ---------          -----
     (2,0,0)        1.00000E-11
     (0,2,0)        2.00000E-11
     (0,0,2)       -3.00000E-11
 Nucleus-field energy     =     0.0000000465 hartrees
 Requested basis set is 6-311++G(d,p)
 There are 92 shells and 246 basis functions
 A cutoff of  1.0D-11 yielded   2960 shell pairs
 There are     23092 function pairs (     26164 Cartesian)
 Smallest overlap matrix eigenvalue = 3.40E-05
 Guess MOs from SCF MO coefficient file

 -----------------------------------------------------------------------
  General SCF calculation program by
  Eric Jon Sundstrom, Paul Horn, Yuezhi Mao, Dmitri Zuev, Alec White,
  David Stuck, Shaama M.S., Shane Yost, Joonho Lee, David Small,
  Daniel Levine, Susi Lehtola, Hugh Burton, Evgeny Epifanovsky
 -----------------------------------------------------------------------
 Exchange:     0.2000 Hartree-Fock + 0.0800 Slater + 0.7200 B88
 Correlation:  0.1900 VWN1RPA + 0.8100 LYP
 Using SG-1 standard quadrature grid
 using 4 threads for integral computing
 -------------------------------------------------------
 OpenMP Integral computing Module                
 Release: version 2.0, May 2017, Q-Chem Inc. Pleasanton 
 -------------------------------------------------------
 -------------------------------------------------------
 OpenMP BLAS3 based DFT computing Module                
 Release: version 1.0, May 2013, Q-Chem Inc. Pittsburgh 
 -------------------------------------------------------
 A restricted SCF calculation will be
 performed using DIIS
 SCF converges when DIIS error is below 1.0e-08
 ---------------------------------------
  Cycle       Energy         DIIS error
 ---------------------------------------
    1  -16949.5889044002      4.05e-05  
    2  -16949.5889135151      1.74e-05  
    3  -16949.5889110836      2.42e-05  
    4  -16949.5889158048      3.69e-06  
    5  -16949.5889159171      5.82e-07  
    6  -16949.5889159188      3.93e-07  
    7  -16949.5889159197      1.14e-07  
    8  -16949.5889159200      2.90e-08  
    9  -16949.5889159197      6.73e-09  Convergence criterion met
 ---------------------------------------
 SCF time:   CPU 61.36s  wall 16.00s 
 SCF   energy in the final basis set =   -16949.5889159197
 Total energy in the final basis set =   -16949.5889159197

 --------------------------------------------------------------
             Orbital Energies (a.u.) and Symmetries
 --------------------------------------------------------------

 Alpha MOs, Restricted
 -- Occupied --                  
*******-1165.89 -482.86 -176.33 -176.33 -165.73 -165.73 -165.73
  1 A'    2 A'    3 A'    4 A'    5 A'    6 A'    7 A'    1 A"                 
-165.73 -165.73 -165.73 -101.59  -62.51  -56.33  -56.33  -56.33
  8 A'    2 A"    9 A'   10 A'   11 A'   12 A'    3 A"   13 A'                 
-35.822 -35.821 -31.316 -31.315 -31.309 -31.309 -31.309 -31.308
 14 A'   15 A'   16 A'   17 A'    4 A"   18 A'    5 A"   19 A'                 
-22.966 -22.965 -22.965 -22.964 -22.964 -22.964 -22.960 -22.960
 20 A'   21 A'    6 A"   22 A'    7 A"   23 A'   24 A'    8 A"                 
-22.959 -22.959 -10.302 -10.295  -9.502  -8.722  -7.267  -7.256
 25 A'    9 A"   26 A'   27 A'   28 A'   29 A'   30 A'   10 A"                 
 -7.256  -6.555  -6.540  -6.540  -6.371  -6.371  -4.785  -4.784
 31 A'   32 A'   11 A"   33 A'   34 A'   35 A'   36 A'   37 A'                 
 -4.769  -4.768  -4.768  -4.768  -2.665  -2.661  -2.661  -2.649
 12 A"   38 A'   13 A"   39 A'   40 A'   14 A"   41 A'   15 A"                 
 -2.649  -2.051  -2.050  -2.045  -2.045  -2.045  -2.044  -2.031
 42 A'   43 A'   44 A'   16 A"   45 A'   17 A"   46 A'   18 A"                 
 -2.031  -2.031  -2.031  -0.918  -0.852  -0.761  -0.708  -0.656
 47 A'   19 A"   48 A'   49 A'   50 A'   51 A'   52 A'   53 A'                 
 -0.539  -0.477  -0.466  -0.424  -0.387  -0.356  -0.349  -0.327
 54 A'   55 A'   56 A'   20 A"   57 A'   21 A"   58 A'   59 A'                 
 -0.303  -0.299  -0.293  -0.269  -0.256
 22 A"   23 A"   60 A'   61 A'   24 A"                                         
 -- Virtual --                   
 -0.089  -0.071  -0.054  -0.047   0.002   0.038   0.044   0.049
 62 A'   63 A'   25 A"   64 A'   65 A'   66 A'   67 A'   68 A'                 
  0.054   0.072   0.072   0.086   0.101   0.104   0.108   0.114
 26 A"   27 A"   69 A'   70 A'   71 A'   72 A'   73 A'   28 A"                 
  0.117   0.130   0.144   0.162   0.192   0.199   0.223   0.224
 29 A"   74 A'   75 A'   76 A'   77 A'   78 A'   79 A'   30 A"                 
  0.227   0.254   0.265   0.330   0.347   0.358   0.372   0.378
 80 A'   31 A"   81 A'   82 A'   83 A'   84 A'   32 A"   33 A"                 
  0.385   0.392   0.393   0.420   0.421   0.431   0.451   0.457
 85 A'   86 A'   34 A"   87 A'   35 A"   36 A"   88 A'   37 A"                 
  0.465   0.473   0.490   0.502   0.519   0.543   0.560   0.567
 89 A'   90 A'   91 A'   38 A"   92 A'   39 A"   93 A'   40 A"                 
  0.611   0.624   0.636   0.672   0.689   0.694   0.740   0.747
 94 A'   95 A'   96 A'   97 A'   41 A"   98 A'   99 A'  100 A'                 
  0.812   0.833   0.858   0.861   0.891   0.930   0.979   1.005
101 A'   42 A"  102 A'   43 A"  103 A'  104 A'  105 A'  106 A'                 
  1.109   1.141   1.168   1.242   1.313   1.347   1.370   1.400
107 A'  108 A'   44 A"   45 A"   46 A"   47 A"  109 A'  110 A'                 
  1.424   1.426   1.532   1.557   1.596   1.692   1.859   1.880
111 A'  112 A'  113 A'   48 A"  114 A'  115 A'  116 A'   49 A"                 
  1.992   2.019   2.107   2.143   2.209   2.236   2.312   2.471
 50 A"  117 A'  118 A'  119 A'  120 A'   51 A"  121 A'  122 A'                 
  2.621   2.772   2.812   2.976   3.130   3.349   3.942   3.950
 52 A"  123 A'   53 A"  124 A'  125 A'  126 A'   54 A"   55 A"                 
  3.958   3.976   3.983   3.991   3.998   4.023   4.074   4.076
127 A'  128 A'   56 A"   57 A"   58 A"  129 A'  130 A'   59 A"                 
  4.086   4.163   4.226   4.264   4.367   4.413   4.435   5.984
131 A'  132 A'  133 A'  134 A'  135 A'  136 A'  137 A'   60 A"                 
  6.011   6.038   6.061   6.076   6.090   6.636   7.533   7.582
 61 A"  138 A'  139 A'  140 A'  141 A'  142 A'   62 A"  143 A'                 
  7.664   9.719  23.208  24.034  25.786  25.933  26.366  27.844
144 A'  145 A'  146 A'  147 A'   63 A"  148 A'  149 A'  150 A'                 
 27.863  28.326  28.347  28.367  28.369  28.385  28.396  28.517
151 A'   64 A"   65 A"  152 A'  153 A'  154 A'  155 A'   66 A"                 
 28.520  28.531  28.533  28.538  28.550  28.585  28.599  28.683
 67 A"  156 A'  157 A'   68 A"   69 A"  158 A'  159 A'  160 A'                 
 28.687  47.900 127.870 127.886 127.903 127.916 127.928 127.934
161 A'  162 A'   70 A"   71 A"  163 A'  164 A'  165 A'  166 A'                 
151.640 151.657 215.705 289.728 289.776 289.8881020.6911901.803
167 A'  168 A'  169 A'   72 A"  170 A'  171 A'  172 A'  173 A'                 
*******
174 A'                                                                         

 Beta MOs, Restricted
 -- Occupied --                  
*******-1165.89 -482.86 -176.33 -176.33 -165.73 -165.73 -165.73
  1 A'    2 A'    3 A'    4 A'    5 A'    6 A'    7 A'    1 A"                 
-165.73 -165.73 -165.73 -101.59  -62.51  -56.33  -56.33  -56.33
  8 A'    2 A"    9 A'   10 A'   11 A'   12 A'    3 A"   13 A'                 
-35.822 -35.821 -31.316 -31.315 -31.309 -31.309 -31.309 -31.308
 14 A'   15 A'   16 A'   17 A'    4 A"   18 A'    5 A"   19 A'                 
-22.966 -22.965 -22.965 -22.964 -22.964 -22.964 -22.960 -22.960
 20 A'   21 A'    6 A"   22 A'    7 A"   23 A'   24 A'    8 A"                 
-22.959 -22.959 -10.302 -10.295  -9.502  -8.722  -7.267  -7.256
 25 A'    9 A"   26 A'   27 A'   28 A'   29 A'   30 A'   10 A"                 
 -7.256  -6.555  -6.540  -6.540  -6.371  -6.371  -4.785  -4.784
 31 A'   32 A'   11 A"   33 A'   34 A'   35 A'   36 A'   37 A'                 
 -4.769  -4.768  -4.768  -4.768  -2.665  -2.661  -2.661  -2.649
 12 A"   38 A'   13 A"   39 A'   40 A'   14 A"   41 A'   15 A"                 
 -2.649  -2.051  -2.050  -2.045  -2.045  -2.045  -2.044  -2.031
 42 A'   43 A'   44 A'   16 A"   45 A'   17 A"   46 A'   18 A"                 
 -2.031  -2.031  -2.031  -0.918  -0.852  -0.761  -0.708  -0.656
 47 A'   19 A"   48 A'   49 A'   50 A'   51 A'   52 A'   53 A'                 
 -0.539  -0.477  -0.466  -0.424  -0.387  -0.356  -0.349  -0.327
 54 A'   55 A'   56 A'   20 A"   57 A'   21 A"   58 A'   59 A'                 
 -0.303  -0.299  -0.293  -0.269  -0.256
 22 A"   23 A"   60 A'   61 A'   24 A"                                         
 -- Virtual --                   
 -0.089  -0.071  -0.054  -0.047   0.002   0.038   0.044   0.049
 62 A'   63 A'   25 A"   64 A'   65 A'   66 A'   67 A'   68 A'                 
  0.054   0.072   0.072   0.086   0.101   0.104   0.108   0.114
 26 A"   27 A"   69 A'   70 A'   71 A'   72 A'   73 A'   28 A"                 
  0.117   0.130   0.144   0.162   0.192   0.199   0.223   0.224
 29 A"   74 A'   75 A'   76 A'   77 A'   78 A'   79 A'   30 A"                 
  0.227   0.254   0.265   0.330   0.347   0.358   0.372   0.378
 80 A'   31 A"   81 A'   82 A'   83 A'   84 A'   32 A"   33 A"                 
  0.385   0.392   0.393   0.420   0.421   0.431   0.451   0.457
 85 A'   86 A'   34 A"   87 A'   35 A"   36 A"   88 A'   37 A"                 
  0.465   0.473   0.490   0.502   0.519   0.543   0.560   0.567
 89 A'   90 A'   91 A'   38 A"   92 A'   39 A"   93 A'   40 A"                 
  0.611   0.624   0.636   0.672   0.689   0.694   0.740   0.747
 94 A'   95 A'   96 A'   97 A'   41 A"   98 A'   99 A'  100 A'                 
  0.812   0.833   0.858   0.861   0.891   0.930   0.979   1.005
101 A'   42 A"  102 A'   43 A"  103 A'  104 A'  105 A'  106 A'                 
  1.109   1.141   1.168   1.242   1.313   1.347   1.370   1.400
107 A'  108 A'   44 A"   45 A"   46 A"   47 A"  109 A'  110 A'                 
  1.424   1.426   1.532   1.557   1.596   1.692   1.859   1.880
111 A'  112 A'  113 A'   48 A"  114 A'  115 A'  116 A'   49 A"                 
  1.992   2.019   2.107   2.143   2.209   2.236   2.312   2.471
 50 A"  117 A'  118 A'  119 A'  120 A'   51 A"  121 A'  122 A'                 
  2.621   2.772   2.812   2.976   3.130   3.349   3.942   3.950
 52 A"  123 A'   53 A"  124 A'  125 A'  126 A'   54 A"   55 A"                 
  3.958   3.976   3.983   3.991   3.998   4.023   4.074   4.076
127 A'  128 A'   56 A"   57 A"   58 A"  129 A'  130 A'   59 A"                 
  4.086   4.163   4.226   4.264   4.367   4.413   4.435   5.984
131 A'  132 A'  133 A'  134 A'  135 A'  136 A'  137 A'   60 A"                 
  6.011   6.038   6.061   6.076   6.090   6.636   7.533   7.582
 61 A"  138 A'  139 A'  140 A'  141 A'  142 A'   62 A"  143 A'                 
  7.664   9.719  23.208  24.034  25.786  25.933  26.366  27.844
144 A'  145 A'  146 A'  147 A'   63 A"  148 A'  149 A'  150 A'                 
 27.863  28.326  28.347  28.367  28.369  28.385  28.396  28.517
151 A'   64 A"   65 A"  152 A'  153 A'  154 A'  155 A'   66 A"                 
 28.520  28.531  28.533  28.538  28.550  28.585  28.599  28.683
 67 A"  156 A'  157 A'   68 A"   69 A"  158 A'  159 A'  160 A'                 
 28.687  47.900 127.870 127.886 127.903 127.916 127.928 127.934
161 A'  162 A'   70 A"   71 A"  163 A'  164 A'  165 A'  166 A'                 
151.640 151.657 215.705 289.728 289.776 289.8881020.6911901.803
167 A'  168 A'  169 A'   72 A"  170 A'  171 A'  172 A'  173 A'                 
*******
174 A'                                                                         
 --------------------------------------------------------------

          Ground-State Mulliken Net Atomic Charges

     Atom                 Charge (a.u.)
  ----------------------------------------
      1 Cl                    0.415779
      2 I                     0.147590
      3 I                     0.164983
      4 Br                   -0.127630
      5 C                    -0.359449
      6 C                    -0.241272
  ----------------------------------------
  Sum of atomic charges =    -0.000000

 -----------------------------------------------------------------
                    Cartesian Multipole Moments
 -----------------------------------------------------------------
    Charge (ESU x 10^10)
                -0.0000
    Dipole Moment (Debye)
         X      -0.0393      Y      -0.2057      Z      -0.0000
       Tot       0.2094
    Quadrupole Moments (Debye-Ang)
        XX     -94.8491     XY      -3.6081     YY     -94.5079
        XZ      -0.0000     YZ      -0.0000     ZZ    -100.6116
    Octopole Moments (Debye-Ang^2)
       XXX     -31.7806    XXY      -6.1224    XYY     -14.3713
       YYY     -15.0207    XXZ      -0.0000    XYZ      -0.0000
       YYZ       0.0000    XZZ     -11.6807    YZZ      -4.1472
       ZZZ      -0.0000
    Hexadecapole Moments (Debye-Ang^3)
      XXXX   -2021.1282   XXXY     167.5023   XXYY    -504.8640
      XYYY     242.0151   YYYY   -1242.1230   XXXZ      -0.0000
      XXYZ      -0.0000   XYYZ      -0.0000   YYYZ      -0.0000
      XXZZ    -381.0880   XYZZ      83.8799   YYZZ    -247.4223
      XZZZ      -0.0000   YZZZ      -0.0000   ZZZZ    -133.0804
 -----------------------------------------------------------------
 Calculating analytic gradient of the SCF energy
 Gradient of SCF Energy
            1           2           3           4           5           6
    1  -0.0000934   0.0011449  -0.0012631  -0.0010564   0.0010336   0.0002343
    2   0.0018218  -0.0012281  -0.0003271  -0.0007198  -0.0022725   0.0027257
    3   0.0000000   0.0000000  -0.0000000  -0.0000000  -0.0000000   0.0000000
 Max gradient component =       2.726E-03
 RMS gradient           =       1.135E-03
 Gradient time:  CPU 24.67 s  wall 6.28 s
 Geometry Optimization Parameters
   NAtoms,    NIC,     NZ,  NCons,   NDum,   NFix, NCnnct, MaxDiis
        6      37       0       0       0       0       0       0

 Cartesian Hessian Update
 Hessian Updated using BFGS Update


** GEOMETRY OPTIMIZATION IN DELOCALIZED INTERNAL COORDINATES **
   Searching for a Minimum

   Optimization Cycle:  19

                       Coordinates (Angstroms)
     ATOM                X               Y               Z
      1  Cl        1.3695425676    1.9993838953    0.0000000000
      2  I        -2.0179869590    1.4195005806    0.0000000000
      3  I         2.4222619470   -1.0640156873    0.0000000000
      4  Br       -1.0560313323   -1.8024690435    0.0000000000
      5  C         0.8436088691    0.3336243257    0.0000000000
      6  C        -0.4581705878    0.0088998210    0.0000000000
   Point Group: cs    Number of degrees of freedom:     9


   Energy is -16949.588915920

 Hessian Updated using BFGS Update

  9 Hessian modes will be used to form the next step
  Hessian Eigenvalues:
     0.053048    0.220895    0.250174    0.251720    0.499611    0.613454
     0.903405    0.991588    1.032072

 Minimum Search - Taking Simple RFO Step
 Searching for Lamda that Minimizes Along All modes
 Value Taken    Lamda =  -0.00002589
 Step Taken.  Stepsize is  0.010125

                             Maximum     Tolerance    Cnvgd?
         Gradient           0.002329      0.000300      NO
         Displacement       0.007060      0.001200      NO
         Energy change     -0.000035      0.000001      NO


 New Cartesian Coordinates Obtained by Inverse Iteration

 Displacement from previous Coordinates is:  0.010236
 ----------------------------------------------------------------
             Standard Nuclear Orientation (Angstroms)
    I     Atom           X                Y                Z
 ----------------------------------------------------------------
    1      Cl      1.3714368964     1.9973973805     0.0000000000
    2      I      -2.0193779339     1.4206353678     0.0000000000
    3      I       2.4252459020    -1.0620697491     0.0000000000
    4      Br     -1.0567732032    -1.8022908769     0.0000000000
    5      C       0.8427545742     0.3332983059     0.0000000000
    6      C      -0.4600617309     0.0079534636     0.0000000000
 ----------------------------------------------------------------
 Molecular Point Group                 Cs    NOp =  2
 Largest Abelian Subgroup              Cs    NOp =  2
 Nuclear Repulsion Energy =  1646.9794788300 hartrees
 There are       85 alpha and       85 beta electrons
 Applying Cartesian multipole field
    Component          Value
    ---------          -----
     (2,0,0)        1.00000E-11
     (0,2,0)        2.00000E-11
     (0,0,2)       -3.00000E-11
 Nucleus-field energy     =     0.0000000465 hartrees
 Requested basis set is 6-311++G(d,p)
 There are 92 shells and 246 basis functions
 A cutoff of  1.0D-11 yielded   2960 shell pairs
 There are     23092 function pairs (     26164 Cartesian)
 Smallest overlap matrix eigenvalue = 3.40E-05
 Guess MOs from SCF MO coefficient file

 -----------------------------------------------------------------------
  General SCF calculation program by
  Eric Jon Sundstrom, Paul Horn, Yuezhi Mao, Dmitri Zuev, Alec White,
  David Stuck, Shaama M.S., Shane Yost, Joonho Lee, David Small,
  Daniel Levine, Susi Lehtola, Hugh Burton, Evgeny Epifanovsky
 -----------------------------------------------------------------------
 Exchange:     0.2000 Hartree-Fock + 0.0800 Slater + 0.7200 B88
 Correlation:  0.1900 VWN1RPA + 0.8100 LYP
 Using SG-1 standard quadrature grid
 using 4 threads for integral computing
 -------------------------------------------------------
 OpenMP Integral computing Module                
 Release: version 2.0, May 2017, Q-Chem Inc. Pleasanton 
 -------------------------------------------------------
 -------------------------------------------------------
 OpenMP BLAS3 based DFT computing Module                
 Release: version 1.0, May 2013, Q-Chem Inc. Pittsburgh 
 -------------------------------------------------------
 A restricted SCF calculation will be
 performed using DIIS
 SCF converges when DIIS error is below 1.0e-08
 ---------------------------------------
  Cycle       Energy         DIIS error
 ---------------------------------------
    1  -16949.5889315839      2.24e-05  
    2  -16949.5889361681      8.54e-06  
    3  -16949.5889355144      1.24e-05  
    4  -16949.5889367422      2.26e-06  
    5  -16949.5889367856      4.55e-07  
    6  -16949.5889367868      2.16e-07  
    7  -16949.5889367872      1.09e-07  
    8  -16949.5889367869      2.30e-08  
    9  -16949.5889367868      6.37e-09  Convergence criterion met
 ---------------------------------------
 SCF time:   CPU 61.33s  wall 16.00s 
 SCF   energy in the final basis set =   -16949.5889367868
 Total energy in the final basis set =   -16949.5889367868

 --------------------------------------------------------------
             Orbital Energies (a.u.) and Symmetries
 --------------------------------------------------------------

 Alpha MOs, Restricted
 -- Occupied --                  
*******-1165.89 -482.86 -176.33 -176.33 -165.73 -165.73 -165.73
  1 A'    2 A'    3 A'    4 A'    5 A'    6 A'    7 A'    1 A"                 
-165.73 -165.73 -165.73 -101.59  -62.51  -56.33  -56.33  -56.33
  8 A'    2 A"    9 A'   10 A'   11 A'   12 A'    3 A"   13 A'                 
-35.822 -35.821 -31.316 -31.315 -31.309 -31.309 -31.309 -31.308
 14 A'   15 A'   16 A'   17 A'    4 A"   18 A'    5 A"   19 A'                 
-22.966 -22.965 -22.965 -22.964 -22.964 -22.964 -22.960 -22.960
 20 A'   21 A'    6 A"   22 A'    7 A"   23 A'   24 A'    8 A"                 
-22.959 -22.959 -10.303 -10.295  -9.502  -8.722  -7.267  -7.256
 25 A'    9 A"   26 A'   27 A'   28 A'   29 A'   30 A'   10 A"                 
 -7.256  -6.555  -6.540  -6.540  -6.371  -6.371  -4.785  -4.784
 31 A'   32 A'   11 A"   33 A'   34 A'   35 A'   36 A'   37 A'                 
 -4.769  -4.768  -4.768  -4.768  -2.665  -2.661  -2.661  -2.649
 12 A"   13 A"   38 A'   39 A'   40 A'   14 A"   41 A'   15 A"                 
 -2.649  -2.051  -2.050  -2.045  -2.045  -2.045  -2.044  -2.031
 42 A'   43 A'   44 A'   16 A"   45 A'   17 A"   46 A'   18 A"                 
 -2.031  -2.031  -2.031  -0.918  -0.853  -0.761  -0.707  -0.655
 47 A'   19 A"   48 A'   49 A'   50 A'   51 A'   52 A'   53 A'                 
 -0.539  -0.477  -0.466  -0.424  -0.387  -0.357  -0.349  -0.327
 54 A'   55 A'   56 A'   20 A"   57 A'   21 A"   58 A'   59 A'                 
 -0.303  -0.299  -0.293  -0.269  -0.256
 22 A"   23 A"   60 A'   61 A'   24 A"                                         
 -- Virtual --                   
 -0.089  -0.071  -0.054  -0.047   0.002   0.038   0.044   0.049
 62 A'   63 A'   25 A"   64 A'   65 A'   66 A'   67 A'   68 A'                 
  0.054   0.072   0.072   0.086   0.101   0.104   0.108   0.114
 26 A"   27 A"   69 A'   70 A'   71 A'   72 A'   73 A'   28 A"                 
  0.117   0.130   0.144   0.161   0.192   0.198   0.223   0.224
 29 A"   74 A'   75 A'   76 A'   77 A'   78 A'   79 A'   30 A"                 
  0.227   0.254   0.264   0.329   0.347   0.358   0.372   0.378
 80 A'   31 A"   81 A'   82 A'   83 A'   84 A'   32 A"   33 A"                 
  0.385   0.392   0.393   0.420   0.421   0.431   0.451   0.457
 85 A'   86 A'   34 A"   87 A'   35 A"   36 A"   88 A'   37 A"                 
  0.464   0.473   0.490   0.502   0.518   0.543   0.560   0.567
 89 A'   90 A'   91 A'   38 A"   92 A'   39 A"   93 A'   40 A"                 
  0.611   0.623   0.636   0.671   0.689   0.694   0.740   0.747
 94 A'   95 A'   96 A'   97 A'   41 A"   98 A'   99 A'  100 A'                 
  0.812   0.833   0.858   0.861   0.891   0.930   0.978   1.005
101 A'   42 A"  102 A'   43 A"  103 A'  104 A'  105 A'  106 A'                 
  1.110   1.142   1.167   1.243   1.313   1.347   1.370   1.399
107 A'  108 A'   44 A"   45 A"   46 A"   47 A"  109 A'  110 A'                 
  1.423   1.426   1.532   1.557   1.596   1.692   1.858   1.879
111 A'  112 A'  113 A'   48 A"  114 A'  115 A'  116 A'   49 A"                 
  1.992   2.019   2.107   2.142   2.209   2.236   2.312   2.471
 50 A"  117 A'  118 A'  119 A'  120 A'   51 A"  121 A'  122 A'                 
  2.621   2.772   2.812   2.975   3.129   3.351   3.942   3.950
 52 A"  123 A'   53 A"  124 A'  125 A'  126 A'   54 A"   55 A"                 
  3.958   3.976   3.983   3.991   3.998   4.023   4.074   4.076
127 A'  128 A'   56 A"   57 A"   58 A"  129 A'  130 A'   59 A"                 
  4.086   4.163   4.226   4.264   4.367   4.412   4.434   5.984
131 A'  132 A'  133 A'  134 A'  135 A'  136 A'  137 A'   60 A"                 
  6.011   6.038   6.061   6.075   6.090   6.636   7.533   7.582
 61 A"  138 A'  139 A'  140 A'  141 A'  142 A'   62 A"  143 A'                 
  7.663   9.719  23.209  24.030  25.786  25.934  26.366  27.843
144 A'  145 A'  146 A'  147 A'   63 A"  148 A'  149 A'  150 A'                 
 27.863  28.326  28.347  28.367  28.369  28.385  28.396  28.517
151 A'   64 A"   65 A"  152 A'  153 A'  154 A'  155 A'   66 A"                 
 28.520  28.531  28.533  28.538  28.550  28.585  28.599  28.683
 67 A"  156 A'  157 A'   68 A"   69 A"  158 A'  159 A'  160 A'                 
 28.687  47.900 127.870 127.886 127.903 127.916 127.928 127.934
161 A'  162 A'   70 A"   71 A"  163 A'  164 A'  165 A'  166 A'                 
151.640 151.657 215.705 289.728 289.776 289.8871020.6921901.802
167 A'  168 A'  169 A'   72 A"  170 A'  171 A'  172 A'  173 A'                 
*******
174 A'                                                                         

 Beta MOs, Restricted
 -- Occupied --                  
*******-1165.89 -482.86 -176.33 -176.33 -165.73 -165.73 -165.73
  1 A'    2 A'    3 A'    4 A'    5 A'    6 A'    7 A'    1 A"                 
-165.73 -165.73 -165.73 -101.59  -62.51  -56.33  -56.33  -56.33
  8 A'    2 A"    9 A'   10 A'   11 A'   12 A'    3 A"   13 A'                 
-35.822 -35.821 -31.316 -31.315 -31.309 -31.309 -31.309 -31.308
 14 A'   15 A'   16 A'   17 A'    4 A"   18 A'    5 A"   19 A'                 
-22.966 -22.965 -22.965 -22.964 -22.964 -22.964 -22.960 -22.960
 20 A'   21 A'    6 A"   22 A'    7 A"   23 A'   24 A'    8 A"                 
-22.959 -22.959 -10.303 -10.295  -9.502  -8.722  -7.267  -7.256
 25 A'    9 A"   26 A'   27 A'   28 A'   29 A'   30 A'   10 A"                 
 -7.256  -6.555  -6.540  -6.540  -6.371  -6.371  -4.785  -4.784
 31 A'   32 A'   11 A"   33 A'   34 A'   35 A'   36 A'   37 A'                 
 -4.769  -4.768  -4.768  -4.768  -2.665  -2.661  -2.661  -2.649
 12 A"   13 A"   38 A'   39 A'   40 A'   14 A"   41 A'   15 A"                 
 -2.649  -2.051  -2.050  -2.045  -2.045  -2.045  -2.044  -2.031
 42 A'   43 A'   44 A'   16 A"   45 A'   17 A"   46 A'   18 A"                 
 -2.031  -2.031  -2.031  -0.918  -0.853  -0.761  -0.707  -0.655
 47 A'   19 A"   48 A'   49 A'   50 A'   51 A'   52 A'   53 A'                 
 -0.539  -0.477  -0.466  -0.424  -0.387  -0.357  -0.349  -0.327
 54 A'   55 A'   56 A'   20 A"   57 A'   21 A"   58 A'   59 A'                 
 -0.303  -0.299  -0.293  -0.269  -0.256
 22 A"   23 A"   60 A'   61 A'   24 A"                                         
 -- Virtual --                   
 -0.089  -0.071  -0.054  -0.047   0.002   0.038   0.044   0.049
 62 A'   63 A'   25 A"   64 A'   65 A'   66 A'   67 A'   68 A'                 
  0.054   0.072   0.072   0.086   0.101   0.104   0.108   0.114
 26 A"   27 A"   69 A'   70 A'   71 A'   72 A'   73 A'   28 A"                 
  0.117   0.130   0.144   0.161   0.192   0.198   0.223   0.224
 29 A"   74 A'   75 A'   76 A'   77 A'   78 A'   79 A'   30 A"                 
  0.227   0.254   0.264   0.329   0.347   0.358   0.372   0.378
 80 A'   31 A"   81 A'   82 A'   83 A'   84 A'   32 A"   33 A"                 
  0.385   0.392   0.393   0.420   0.421   0.431   0.451   0.457
 85 A'   86 A'   34 A"   87 A'   35 A"   36 A"   88 A'   37 A"                 
  0.464   0.473   0.490   0.502   0.518   0.543   0.560   0.567
 89 A'   90 A'   91 A'   38 A"   92 A'   39 A"   93 A'   40 A"                 
  0.611   0.623   0.636   0.671   0.689   0.694   0.740   0.747
 94 A'   95 A'   96 A'   97 A'   41 A"   98 A'   99 A'  100 A'                 
  0.812   0.833   0.858   0.861   0.891   0.930   0.978   1.005
101 A'   42 A"  102 A'   43 A"  103 A'  104 A'  105 A'  106 A'                 
  1.110   1.142   1.167   1.243   1.313   1.347   1.370   1.399
107 A'  108 A'   44 A"   45 A"   46 A"   47 A"  109 A'  110 A'                 
  1.423   1.426   1.532   1.557   1.596   1.692   1.858   1.879
111 A'  112 A'  113 A'   48 A"  114 A'  115 A'  116 A'   49 A"                 
  1.992   2.019   2.107   2.142   2.209   2.236   2.312   2.471
 50 A"  117 A'  118 A'  119 A'  120 A'   51 A"  121 A'  122 A'                 
  2.621   2.772   2.812   2.975   3.129   3.351   3.942   3.950
 52 A"  123 A'   53 A"  124 A'  125 A'  126 A'   54 A"   55 A"                 
  3.958   3.976   3.983   3.991   3.998   4.023   4.074   4.076
127 A'  128 A'   56 A"   57 A"   58 A"  129 A'  130 A'   59 A"                 
  4.086   4.163   4.226   4.264   4.367   4.412   4.434   5.984
131 A'  132 A'  133 A'  134 A'  135 A'  136 A'  137 A'   60 A"                 
  6.011   6.038   6.061   6.075   6.090   6.636   7.533   7.582
 61 A"  138 A'  139 A'  140 A'  141 A'  142 A'   62 A"  143 A'                 
  7.663   9.719  23.209  24.030  25.786  25.934  26.366  27.843
144 A'  145 A'  146 A'  147 A'   63 A"  148 A'  149 A'  150 A'                 
 27.863  28.326  28.347  28.367  28.369  28.385  28.396  28.517
151 A'   64 A"   65 A"  152 A'  153 A'  154 A'  155 A'   66 A"                 
 28.520  28.531  28.533  28.538  28.550  28.585  28.599  28.683
 67 A"  156 A'  157 A'   68 A"   69 A"  158 A'  159 A'  160 A'                 
 28.687  47.900 127.870 127.886 127.903 127.916 127.928 127.934
161 A'  162 A'   70 A"   71 A"  163 A'  164 A'  165 A'  166 A'                 
151.640 151.657 215.705 289.728 289.776 289.8871020.6921901.802
167 A'  168 A'  169 A'   72 A"  170 A'  171 A'  172 A'  173 A'                 
*******
174 A'                                                                         
 --------------------------------------------------------------

          Ground-State Mulliken Net Atomic Charges

     Atom                 Charge (a.u.)
  ----------------------------------------
      1 Cl                    0.416595
      2 I                     0.147347
      3 I                     0.164503
      4 Br                   -0.126913
      5 C                    -0.359476
      6 C                    -0.242055
  ----------------------------------------
  Sum of atomic charges =    -0.000000

 -----------------------------------------------------------------
                    Cartesian Multipole Moments
 -----------------------------------------------------------------
    Charge (ESU x 10^10)
                -0.0000
    Dipole Moment (Debye)
         X      -0.0413      Y      -0.2036      Z       0.0000
       Tot       0.2077
    Quadrupole Moments (Debye-Ang)
        XX     -94.8332     XY      -3.5879     YY     -94.5145
        XZ      -0.0000     YZ       0.0000     ZZ    -100.6159
    Octopole Moments (Debye-Ang^2)
       XXX     -31.7936    XXY      -6.1496    XYY     -14.4655
       YYY     -15.1575    XXZ       0.0000    XYZ      -0.0000
       YYZ       0.0000    XZZ     -11.7255    YZZ      -4.2071
       ZZZ       0.0000
    Hexadecapole Moments (Debye-Ang^3)
      XXXX   -2024.5481   XXXY     167.6013   XXYY    -505.3566
      XYYY     242.3184   YYYY   -1241.4525   XXXZ       0.0000
      XXYZ      -0.0000   XYYZ      -0.0000   YYYZ      -0.0000
      XXZZ    -381.7715   XYZZ      83.9478   YYZZ    -247.2805
      XZZZ      -0.0000   YZZZ       0.0000   ZZZZ    -133.0942
 -----------------------------------------------------------------
 Calculating analytic gradient of the SCF energy
 Gradient of SCF Energy
            1           2           3           4           5           6
    1   0.0001989   0.0009119  -0.0009903  -0.0009526   0.0018841  -0.0010520
    2   0.0014506  -0.0010132  -0.0001735  -0.0003654  -0.0017768   0.0018782
    3   0.0000000  -0.0000000  -0.0000000   0.0000000  -0.0000000   0.0000000
 Max gradient component =       1.884E-03
 RMS gradient           =       9.830E-04
 Gradient time:  CPU 25.28 s  wall 6.44 s
 Geometry Optimization Parameters
   NAtoms,    NIC,     NZ,  NCons,   NDum,   NFix, NCnnct, MaxDiis
        6      37       0       0       0       0       0       0

 Cartesian Hessian Update
 Hessian Updated using BFGS Update


** GEOMETRY OPTIMIZATION IN DELOCALIZED INTERNAL COORDINATES **
   Searching for a Minimum

   Optimization Cycle:  20

                       Coordinates (Angstroms)
     ATOM                X               Y               Z
      1  Cl        1.3714368964    1.9973973805    0.0000000000
      2  I        -2.0193779339    1.4206353678    0.0000000000
      3  I         2.4252459020   -1.0620697491    0.0000000000
      4  Br       -1.0567732032   -1.8022908769    0.0000000000
      5  C         0.8427545742    0.3332983059    0.0000000000
      6  C        -0.4600617309    0.0079534636    0.0000000000
   Point Group: cs    Number of degrees of freedom:     9


   Energy is -16949.588936787

 Hessian Updated using BFGS Update

  9 Hessian modes will be used to form the next step
  Hessian Eigenvalues:
     0.055489    0.076886    0.250227    0.252929    0.489816    0.695492
     0.884789    0.959610    1.037909

 Minimum Search - Taking Simple RFO Step
 Searching for Lamda that Minimizes Along All modes
 Value Taken    Lamda =  -0.00004576
 Step Taken.  Stepsize is  0.023309

                             Maximum     Tolerance    Cnvgd?
         Gradient           0.001924      0.000300      NO
         Displacement       0.017446      0.001200      NO
         Energy change     -0.000021      0.000001      NO


 New Cartesian Coordinates Obtained by Inverse Iteration

 Displacement from previous Coordinates is:  0.019990
 ----------------------------------------------------------------
             Standard Nuclear Orientation (Angstroms)
    I     Atom           X                Y                Z
 ----------------------------------------------------------------
    1      Cl      1.3732086655     1.9931218599     0.0000000000
    2      I      -2.0204855599     1.4252352673     0.0000000000
    3      I       2.4305134212    -1.0588546717     0.0000000000
    4      Br     -1.0559483120    -1.8027685597     0.0000000000
    5      C       0.8393551904     0.3326584261     0.0000000000
    6      C      -0.4634189006     0.0055315699     0.0000000000
 ----------------------------------------------------------------
 Molecular Point Group                 Cs    NOp =  2
 Largest Abelian Subgroup              Cs    NOp =  2
 Nuclear Repulsion Energy =  1645.7951826871 hartrees
 There are       85 alpha and       85 beta electrons
 Applying Cartesian multipole field
    Component          Value
    ---------          -----
     (2,0,0)        1.00000E-11
     (0,2,0)        2.00000E-11
     (0,0,2)       -3.00000E-11
 Nucleus-field energy     =     0.0000000466 hartrees
 Requested basis set is 6-311++G(d,p)
 There are 92 shells and 246 basis functions
 A cutoff of  1.0D-11 yielded   2958 shell pairs
 There are     23062 function pairs (     26128 Cartesian)
 Smallest overlap matrix eigenvalue = 3.39E-05
 Guess MOs from SCF MO coefficient file

 -----------------------------------------------------------------------
  General SCF calculation program by
  Eric Jon Sundstrom, Paul Horn, Yuezhi Mao, Dmitri Zuev, Alec White,
  David Stuck, Shaama M.S., Shane Yost, Joonho Lee, David Small,
  Daniel Levine, Susi Lehtola, Hugh Burton, Evgeny Epifanovsky
 -----------------------------------------------------------------------
 Exchange:     0.2000 Hartree-Fock + 0.0800 Slater + 0.7200 B88
 Correlation:  0.1900 VWN1RPA + 0.8100 LYP
 Using SG-1 standard quadrature grid
 using 4 threads for integral computing
 -------------------------------------------------------
 OpenMP Integral computing Module                
 Release: version 2.0, May 2017, Q-Chem Inc. Pleasanton 
 -------------------------------------------------------
 -------------------------------------------------------
 OpenMP BLAS3 based DFT computing Module                
 Release: version 1.0, May 2013, Q-Chem Inc. Pittsburgh 
 -------------------------------------------------------
 A restricted SCF calculation will be
 performed using DIIS
 SCF converges when DIIS error is below 1.0e-08
 ---------------------------------------
  Cycle       Energy         DIIS error
 ---------------------------------------
    1  -16949.5889409076      4.58e-05  
    2  -16949.5889637234      1.32e-05  
    3  -16949.5889623874      1.87e-05  
    4  -16949.5889651165      5.02e-06  
    5  -16949.5889653257      1.03e-06  
    6  -16949.5889653324      4.17e-07  
    7  -16949.5889653325      1.75e-07  
    8  -16949.5889653328      5.96e-08  
    9  -16949.5889653328      1.29e-08  
   10  -16949.5889653330      2.46e-09  Convergence criterion met
 ---------------------------------------
 SCF time:   CPU 68.06s  wall 18.00s 
 SCF   energy in the final basis set =   -16949.5889653330
 Total energy in the final basis set =   -16949.5889653330

 --------------------------------------------------------------
             Orbital Energies (a.u.) and Symmetries
 --------------------------------------------------------------

 Alpha MOs, Restricted
 -- Occupied --                  
*******-1165.89 -482.86 -176.33 -176.33 -165.73 -165.73 -165.73
  1 A'    2 A'    3 A'    4 A'    5 A'    6 A'    7 A'    1 A"                 
-165.73 -165.73 -165.73 -101.59  -62.51  -56.33  -56.33  -56.33
  8 A'    2 A"    9 A'   10 A'   11 A'   12 A'    3 A"   13 A'                 
-35.822 -35.821 -31.315 -31.315 -31.309 -31.309 -31.309 -31.308
 14 A'   15 A'   16 A'   17 A'    4 A"   18 A'    5 A"   19 A'                 
-22.966 -22.965 -22.964 -22.964 -22.964 -22.964 -22.960 -22.960
 20 A'   21 A'    6 A"   22 A'    7 A"   23 A'   24 A'    8 A"                 
-22.959 -22.959 -10.303 -10.295  -9.502  -8.722  -7.267  -7.256
 25 A'    9 A"   26 A'   27 A'   28 A'   29 A'   30 A'   10 A"                 
 -7.256  -6.555  -6.540  -6.540  -6.371  -6.371  -4.784  -4.784
 31 A'   32 A'   11 A"   33 A'   34 A'   35 A'   36 A'   37 A'                 
 -4.768  -4.768  -4.768  -4.768  -2.666  -2.661  -2.661  -2.650
 12 A"   13 A"   38 A'   39 A'   40 A'   14 A"   41 A'   15 A"                 
 -2.650  -2.050  -2.050  -2.045  -2.045  -2.045  -2.044  -2.031
 42 A'   43 A'   44 A'   16 A"   45 A'   17 A"   46 A'   18 A"                 
 -2.031  -2.031  -2.031  -0.918  -0.853  -0.760  -0.707  -0.655
 47 A'   19 A"   48 A'   49 A'   50 A'   51 A'   52 A'   53 A'                 
 -0.540  -0.478  -0.466  -0.424  -0.387  -0.357  -0.348  -0.327
 54 A'   55 A'   56 A'   20 A"   57 A'   21 A"   58 A'   59 A'                 
 -0.303  -0.299  -0.293  -0.269  -0.256
 22 A"   23 A"   60 A'   61 A'   24 A"                                         
 -- Virtual --                   
 -0.090  -0.071  -0.054  -0.046   0.002   0.038   0.043   0.049
 62 A'   63 A'   25 A"   64 A'   65 A'   66 A'   67 A'   68 A'                 
  0.054   0.072   0.072   0.086   0.101   0.104   0.108   0.114
 26 A"   27 A"   69 A'   70 A'   71 A'   72 A'   73 A'   28 A"                 
  0.117   0.130   0.145   0.161   0.192   0.198   0.223   0.224
 29 A"   74 A'   75 A'   76 A'   77 A'   78 A'   79 A'   30 A"                 
  0.227   0.254   0.264   0.329   0.347   0.358   0.373   0.378
 80 A'   31 A"   81 A'   82 A'   83 A'   84 A'   32 A"   33 A"                 
  0.386   0.392   0.393   0.420   0.421   0.431   0.451   0.457
 85 A'   86 A'   34 A"   87 A'   35 A"   36 A"   88 A'   37 A"                 
  0.464   0.474   0.490   0.502   0.517   0.542   0.559   0.568
 89 A'   90 A'   91 A'   38 A"   92 A'   39 A"   93 A'   40 A"                 
  0.610   0.623   0.636   0.670   0.688   0.693   0.741   0.748
 94 A'   95 A'   96 A'   97 A'   41 A"   98 A'   99 A'  100 A'                 
  0.812   0.832   0.859   0.860   0.891   0.931   0.977   1.006
101 A'   42 A"  102 A'   43 A"  103 A'  104 A'  105 A'  106 A'                 
  1.111   1.142   1.167   1.243   1.313   1.347   1.369   1.399
107 A'  108 A'   44 A"   45 A"   46 A"   47 A"  109 A'  110 A'                 
  1.422   1.426   1.532   1.557   1.597   1.692   1.859   1.879
111 A'  112 A'  113 A'   48 A"  114 A'  115 A'  116 A'   49 A"                 
  1.992   2.019   2.109   2.142   2.208   2.236   2.313   2.471
 50 A"  117 A'  118 A'  119 A'  120 A'   51 A"  121 A'  122 A'                 
  2.621   2.773   2.812   2.975   3.129   3.353   3.942   3.950
 52 A"  123 A'   53 A"  124 A'  125 A'  126 A'   54 A"   55 A"                 
  3.959   3.976   3.982   3.990   3.998   4.023   4.073   4.077
127 A'  128 A'   56 A"   57 A"   58 A"  129 A'  130 A'   59 A"                 
  4.086   4.163   4.226   4.264   4.367   4.411   4.432   5.984
131 A'  132 A'  133 A'  134 A'  135 A'  136 A'  137 A'   60 A"                 
  6.011   6.038   6.061   6.075   6.089   6.637   7.533   7.581
 61 A"  138 A'  139 A'  140 A'  141 A'  142 A'   62 A"  143 A'                 
  7.663   9.719  23.209  24.028  25.786  25.935  26.366  27.843
144 A'  145 A'  146 A'  147 A'   63 A"  148 A'  149 A'  150 A'                 
 27.862  28.326  28.347  28.367  28.369  28.385  28.396  28.518
151 A'   64 A"   65 A"  152 A'  153 A'  154 A'  155 A'   66 A"                 
 28.520  28.531  28.534  28.537  28.550  28.585  28.598  28.683
 67 A"  156 A'  157 A'   68 A"   69 A"  158 A'  159 A'  160 A'                 
 28.686  47.900 127.870 127.886 127.902 127.915 127.928 127.934
161 A'  162 A'   70 A"   71 A"  163 A'  164 A'  165 A'  166 A'                 
151.639 151.656 215.705 289.728 289.775 289.8871020.6921901.802
167 A'  168 A'  169 A'   72 A"  170 A'  171 A'  172 A'  173 A'                 
*******
174 A'                                                                         

 Beta MOs, Restricted
 -- Occupied --                  
*******-1165.89 -482.86 -176.33 -176.33 -165.73 -165.73 -165.73
  1 A'    2 A'    3 A'    4 A'    5 A'    6 A'    7 A'    1 A"                 
-165.73 -165.73 -165.73 -101.59  -62.51  -56.33  -56.33  -56.33
  8 A'    2 A"    9 A'   10 A'   11 A'   12 A'    3 A"   13 A'                 
-35.822 -35.821 -31.315 -31.315 -31.309 -31.309 -31.309 -31.308
 14 A'   15 A'   16 A'   17 A'    4 A"   18 A'    5 A"   19 A'                 
-22.966 -22.965 -22.964 -22.964 -22.964 -22.964 -22.960 -22.960
 20 A'   21 A'    6 A"   22 A'    7 A"   23 A'   24 A'    8 A"                 
-22.959 -22.959 -10.303 -10.295  -9.502  -8.722  -7.267  -7.256
 25 A'    9 A"   26 A'   27 A'   28 A'   29 A'   30 A'   10 A"                 
 -7.256  -6.555  -6.540  -6.540  -6.371  -6.371  -4.784  -4.784
 31 A'   32 A'   11 A"   33 A'   34 A'   35 A'   36 A'   37 A'                 
 -4.768  -4.768  -4.768  -4.768  -2.666  -2.661  -2.661  -2.650
 12 A"   13 A"   38 A'   39 A'   40 A'   14 A"   41 A'   15 A"                 
 -2.650  -2.050  -2.050  -2.045  -2.045  -2.045  -2.044  -2.031
 42 A'   43 A'   44 A'   16 A"   45 A'   17 A"   46 A'   18 A"                 
 -2.031  -2.031  -2.031  -0.918  -0.853  -0.760  -0.707  -0.655
 47 A'   19 A"   48 A'   49 A'   50 A'   51 A'   52 A'   53 A'                 
 -0.540  -0.478  -0.466  -0.424  -0.387  -0.357  -0.348  -0.327
 54 A'   55 A'   56 A'   20 A"   57 A'   21 A"   58 A'   59 A'                 
 -0.303  -0.299  -0.293  -0.269  -0.256
 22 A"   23 A"   60 A'   61 A'   24 A"                                         
 -- Virtual --                   
 -0.090  -0.071  -0.054  -0.046   0.002   0.038   0.043   0.049
 62 A'   63 A'   25 A"   64 A'   65 A'   66 A'   67 A'   68 A'                 
  0.054   0.072   0.072   0.086   0.101   0.104   0.108   0.114
 26 A"   27 A"   69 A'   70 A'   71 A'   72 A'   73 A'   28 A"                 
  0.117   0.130   0.145   0.161   0.192   0.198   0.223   0.224
 29 A"   74 A'   75 A'   76 A'   77 A'   78 A'   79 A'   30 A"                 
  0.227   0.254   0.264   0.329   0.347   0.358   0.373   0.378
 80 A'   31 A"   81 A'   82 A'   83 A'   84 A'   32 A"   33 A"                 
  0.386   0.392   0.393   0.420   0.421   0.431   0.451   0.457
 85 A'   86 A'   34 A"   87 A'   35 A"   36 A"   88 A'   37 A"                 
  0.464   0.474   0.490   0.502   0.517   0.542   0.559   0.568
 89 A'   90 A'   91 A'   38 A"   92 A'   39 A"   93 A'   40 A"                 
  0.610   0.623   0.636   0.670   0.688   0.693   0.741   0.748
 94 A'   95 A'   96 A'   97 A'   41 A"   98 A'   99 A'  100 A'                 
  0.812   0.832   0.859   0.860   0.891   0.931   0.977   1.006
101 A'   42 A"  102 A'   43 A"  103 A'  104 A'  105 A'  106 A'                 
  1.111   1.142   1.167   1.243   1.313   1.347   1.369   1.399
107 A'  108 A'   44 A"   45 A"   46 A"   47 A"  109 A'  110 A'                 
  1.422   1.426   1.532   1.557   1.597   1.692   1.859   1.879
111 A'  112 A'  113 A'   48 A"  114 A'  115 A'  116 A'   49 A"                 
  1.992   2.019   2.109   2.142   2.208   2.236   2.313   2.471
 50 A"  117 A'  118 A'  119 A'  120 A'   51 A"  121 A'  122 A'                 
  2.621   2.773   2.812   2.975   3.129   3.353   3.942   3.950
 52 A"  123 A'   53 A"  124 A'  125 A'  126 A'   54 A"   55 A"                 
  3.959   3.976   3.982   3.990   3.998   4.023   4.073   4.077
127 A'  128 A'   56 A"   57 A"   58 A"  129 A'  130 A'   59 A"                 
  4.086   4.163   4.226   4.264   4.367   4.411   4.432   5.984
131 A'  132 A'  133 A'  134 A'  135 A'  136 A'  137 A'   60 A"                 
  6.011   6.038   6.061   6.075   6.089   6.637   7.533   7.581
 61 A"  138 A'  139 A'  140 A'  141 A'  142 A'   62 A"  143 A'                 
  7.663   9.719  23.209  24.028  25.786  25.935  26.366  27.843
144 A'  145 A'  146 A'  147 A'   63 A"  148 A'  149 A'  150 A'                 
 27.862  28.326  28.347  28.367  28.369  28.385  28.396  28.518
151 A'   64 A"   65 A"  152 A'  153 A'  154 A'  155 A'   66 A"                 
 28.520  28.531  28.534  28.537  28.550  28.585  28.598  28.683
 67 A"  156 A'  157 A'   68 A"   69 A"  158 A'  159 A'  160 A'                 
 28.686  47.900 127.870 127.886 127.902 127.915 127.928 127.934
161 A'  162 A'   70 A"   71 A"  163 A'  164 A'  165 A'  166 A'                 
151.639 151.656 215.705 289.728 289.775 289.8871020.6921901.802
167 A'  168 A'  169 A'   72 A"  170 A'  171 A'  172 A'  173 A'                 
*******
174 A'                                                                         
 --------------------------------------------------------------

          Ground-State Mulliken Net Atomic Charges

     Atom                 Charge (a.u.)
  ----------------------------------------
      1 Cl                    0.418903
      2 I                     0.146339
      3 I                     0.162853
      4 Br                   -0.125418
      5 C                    -0.359797
      6 C                    -0.242880
  ----------------------------------------
  Sum of atomic charges =    -0.000000

 -----------------------------------------------------------------
                    Cartesian Multipole Moments
 -----------------------------------------------------------------
    Charge (ESU x 10^10)
                -0.0000
    Dipole Moment (Debye)
         X      -0.0453      Y      -0.1981      Z       0.0000
       Tot       0.2032
    Quadrupole Moments (Debye-Ang)
        XX     -94.8387     XY      -3.5424     YY     -94.5020
        XZ       0.0000     YZ       0.0000     ZZ    -100.6235
    Octopole Moments (Debye-Ang^2)
       XXX     -31.8958    XXY      -6.2170    XYY     -14.7091
       YYY     -15.4827    XXZ       0.0000    XYZ      -0.0000
       YYZ       0.0000    XZZ     -11.8534    YZZ      -4.3515
       ZZZ       0.0000
    Hexadecapole Moments (Debye-Ang^3)
      XXXX   -2029.2290   XXXY     168.5476   XXYY    -506.1814
      XYYY     243.4208   YYYY   -1241.3305   XXXZ       0.0000
      XXYZ      -0.0000   XYYZ       0.0000   YYYZ       0.0000
      XXZZ    -382.7090   XYZZ      84.3133   YYZZ    -247.2648
      XZZZ       0.0000   YZZZ       0.0000   ZZZZ    -133.1268
 -----------------------------------------------------------------
 Calculating analytic gradient of the SCF energy
 Gradient of SCF Energy
            1           2           3           4           5           6
    1   0.0005913   0.0005006  -0.0004783  -0.0004737   0.0016971  -0.0018371
    2   0.0005966  -0.0002260  -0.0000394   0.0003026  -0.0009626   0.0003290
    3   0.0000000  -0.0000000   0.0000000  -0.0000000  -0.0000000   0.0000000
 Max gradient component =       1.837E-03
 RMS gradient           =       7.009E-04
 Gradient time:  CPU 24.67 s  wall 6.29 s
 Geometry Optimization Parameters
   NAtoms,    NIC,     NZ,  NCons,   NDum,   NFix, NCnnct, MaxDiis
        6      37       0       0       0       0       0       0

 Cartesian Hessian Update
 Hessian Updated using BFGS Update


** GEOMETRY OPTIMIZATION IN DELOCALIZED INTERNAL COORDINATES **
   Searching for a Minimum

   Optimization Cycle:  21

                       Coordinates (Angstroms)
     ATOM                X               Y               Z
      1  Cl        1.3732086655    1.9931218599    0.0000000000
      2  I        -2.0204855599    1.4252352673    0.0000000000
      3  I         2.4305134212   -1.0588546717    0.0000000000
      4  Br       -1.0559483120   -1.8027685597    0.0000000000
      5  C         0.8393551904    0.3326584261    0.0000000000
      6  C        -0.4634189006    0.0055315699    0.0000000000
   Point Group: cs    Number of degrees of freedom:     9


   Energy is -16949.588965333

 Hessian Updated using BFGS Update

  9 Hessian modes will be used to form the next step
  Hessian Eigenvalues:
     0.053168    0.062592    0.250223    0.253787    0.485793    0.708432
     0.856239    0.939884    1.038745

 Minimum Search - Taking Simple RFO Step
 Searching for Lamda that Minimizes Along All modes
 Value Taken    Lamda =  -0.00000982
 Step Taken.  Stepsize is  0.010092

                             Maximum     Tolerance    Cnvgd?
         Gradient           0.001411      0.000300      NO
         Displacement       0.006443      0.001200      NO
         Energy change     -0.000029      0.000001      NO


 New Cartesian Coordinates Obtained by Inverse Iteration

 Displacement from previous Coordinates is:  0.008085
 ----------------------------------------------------------------
             Standard Nuclear Orientation (Angstroms)
    I     Atom           X                Y                Z
 ----------------------------------------------------------------
    1      Cl      1.3725417554     1.9917174800     0.0000000000
    2      I      -2.0199158840     1.4278409500     0.0000000000
    3      I       2.4318359075    -1.0582989526     0.0000000000
    4      Br     -1.0547267718    -1.8034172105     0.0000000000
    5      C       0.8375320951     0.3325926357     0.0000000000
    6      C      -0.4640425977     0.0044889891     0.0000000000
 ----------------------------------------------------------------
 Molecular Point Group                 Cs    NOp =  2
 Largest Abelian Subgroup              Cs    NOp =  2
 Nuclear Repulsion Energy =  1645.4899553999 hartrees
 There are       85 alpha and       85 beta electrons
 Applying Cartesian multipole field
    Component          Value
    ---------          -----
     (2,0,0)        1.00000E-11
     (0,2,0)        2.00000E-11
     (0,0,2)       -3.00000E-11
 Nucleus-field energy     =     0.0000000466 hartrees
 Requested basis set is 6-311++G(d,p)
 There are 92 shells and 246 basis functions
 A cutoff of  1.0D-11 yielded   2957 shell pairs
 There are     23061 function pairs (     26127 Cartesian)
 Smallest overlap matrix eigenvalue = 3.38E-05
 Guess MOs from SCF MO coefficient file

 -----------------------------------------------------------------------
  General SCF calculation program by
  Eric Jon Sundstrom, Paul Horn, Yuezhi Mao, Dmitri Zuev, Alec White,
  David Stuck, Shaama M.S., Shane Yost, Joonho Lee, David Small,
  Daniel Levine, Susi Lehtola, Hugh Burton, Evgeny Epifanovsky
 -----------------------------------------------------------------------
 Exchange:     0.2000 Hartree-Fock + 0.0800 Slater + 0.7200 B88
 Correlation:  0.1900 VWN1RPA + 0.8100 LYP
 Using SG-1 standard quadrature grid
 using 4 threads for integral computing
 -------------------------------------------------------
 OpenMP Integral computing Module                
 Release: version 2.0, May 2017, Q-Chem Inc. Pleasanton 
 -------------------------------------------------------
 -------------------------------------------------------
 OpenMP BLAS3 based DFT computing Module                
 Release: version 1.0, May 2013, Q-Chem Inc. Pittsburgh 
 -------------------------------------------------------
 A restricted SCF calculation will be
 performed using DIIS
 SCF converges when DIIS error is below 1.0e-08
 ---------------------------------------
  Cycle       Energy         DIIS error
 ---------------------------------------
    1  -16949.5889671422      2.12e-05  
    2  -16949.5889714426      4.27e-06  
    3  -16949.5889715029      3.51e-06  
    4  -16949.5889715889      2.01e-06  
    5  -16949.5889716177      4.78e-07  
    6  -16949.5889716194      1.63e-07  
    7  -16949.5889716194      2.22e-08  
    8  -16949.5889716199      1.08e-08  
    9  -16949.5889716194      5.44e-09  Convergence criterion met
 ---------------------------------------
 SCF time:   CPU 61.25s  wall 16.00s 
 SCF   energy in the final basis set =   -16949.5889716194
 Total energy in the final basis set =   -16949.5889716194

 --------------------------------------------------------------
             Orbital Energies (a.u.) and Symmetries
 --------------------------------------------------------------

 Alpha MOs, Restricted
 -- Occupied --                  
*******-1165.89 -482.86 -176.33 -176.33 -165.73 -165.73 -165.73
  1 A'    2 A'    3 A'    4 A'    5 A'    6 A'    7 A'    1 A"                 
-165.73 -165.73 -165.73 -101.59  -62.51  -56.33  -56.33  -56.33
  8 A'    2 A"    9 A'   10 A'   11 A'   12 A'    3 A"   13 A'                 
-35.822 -35.821 -31.315 -31.315 -31.309 -31.309 -31.308 -31.308
 14 A'   15 A'   16 A'   17 A'    4 A"    5 A"   18 A'   19 A'                 
-22.966 -22.965 -22.964 -22.964 -22.964 -22.964 -22.959 -22.959
 20 A'   21 A'    6 A"   22 A'    7 A"   23 A'   24 A'    8 A"                 
-22.959 -22.959 -10.303 -10.295  -9.502  -8.723  -7.267  -7.256
 25 A'    9 A"   26 A'   27 A'   28 A'   29 A'   30 A'   10 A"                 
 -7.256  -6.555  -6.541  -6.540  -6.371  -6.371  -4.784  -4.784
 31 A'   32 A'   11 A"   33 A'   34 A'   35 A'   36 A'   37 A'                 
 -4.768  -4.768  -4.768  -4.767  -2.666  -2.662  -2.661  -2.650
 12 A"   13 A"   38 A'   39 A'   40 A'   14 A"   41 A'   15 A"                 
 -2.650  -2.050  -2.050  -2.045  -2.045  -2.045  -2.044  -2.031
 42 A'   43 A'   44 A'   16 A"   45 A'   17 A"   46 A'   18 A"                 
 -2.031  -2.031  -2.031  -0.919  -0.853  -0.760  -0.706  -0.655
 47 A'   19 A"   48 A'   49 A'   50 A'   51 A'   52 A'   53 A'                 
 -0.540  -0.478  -0.466  -0.424  -0.387  -0.357  -0.348  -0.327
 54 A'   55 A'   56 A'   20 A"   57 A'   21 A"   58 A'   59 A'                 
 -0.303  -0.299  -0.293  -0.269  -0.256
 22 A"   23 A"   60 A'   61 A'   24 A"                                         
 -- Virtual --                   
 -0.090  -0.071  -0.054  -0.046   0.002   0.038   0.043   0.049
 62 A'   63 A'   25 A"   64 A'   65 A'   66 A'   67 A'   68 A'                 
  0.054   0.072   0.072   0.086   0.101   0.104   0.108   0.114
 26 A"   27 A"   69 A'   70 A'   71 A'   72 A'   73 A'   28 A"                 
  0.117   0.131   0.145   0.161   0.192   0.198   0.223   0.224
 29 A"   74 A'   75 A'   76 A'   77 A'   78 A'   79 A'   30 A"                 
  0.227   0.254   0.263   0.329   0.347   0.358   0.373   0.379
 80 A'   31 A"   81 A'   82 A'   83 A'   84 A'   32 A"   33 A"                 
  0.386   0.392   0.393   0.420   0.421   0.431   0.451   0.457
 85 A'   86 A'   34 A"   87 A'   35 A"   36 A"   88 A'   37 A"                 
  0.464   0.474   0.490   0.502   0.517   0.542   0.559   0.568
 89 A'   90 A'   91 A'   38 A"   92 A'   39 A"   93 A'   40 A"                 
  0.610   0.623   0.636   0.670   0.688   0.694   0.741   0.748
 94 A'   95 A'   96 A'   97 A'   41 A"   98 A'   99 A'  100 A'                 
  0.812   0.832   0.859   0.860   0.891   0.931   0.976   1.006
101 A'   42 A"  102 A'   43 A"  103 A'  104 A'  105 A'  106 A'                 
  1.111   1.142   1.168   1.243   1.313   1.347   1.369   1.398
107 A'  108 A'   44 A"   45 A"   46 A"   47 A"  109 A'  110 A'                 
  1.422   1.426   1.532   1.558   1.597   1.693   1.859   1.880
111 A'  112 A'  113 A'   48 A"  114 A'  115 A'  116 A'   49 A"                 
  1.992   2.019   2.110   2.143   2.208   2.236   2.313   2.472
 50 A"  117 A'  118 A'  119 A'  120 A'   51 A"  121 A'  122 A'                 
  2.622   2.773   2.812   2.975   3.131   3.352   3.943   3.950
 52 A"  123 A'   53 A"  124 A'  125 A'  126 A'   54 A"   55 A"                 
  3.959   3.977   3.982   3.990   3.998   4.023   4.073   4.077
127 A'  128 A'   56 A"   57 A"   58 A"  129 A'  130 A'   59 A"                 
  4.086   4.163   4.226   4.265   4.367   4.410   4.432   5.984
131 A'  132 A'  133 A'  134 A'  135 A'  136 A'  137 A'   60 A"                 
  6.011   6.038   6.061   6.075   6.088   6.637   7.533   7.581
 61 A"  138 A'  139 A'  140 A'  141 A'  142 A'   62 A"  143 A'                 
  7.663   9.720  23.209  24.032  25.786  25.935  26.366  27.843
144 A'  145 A'  146 A'  147 A'   63 A"  148 A'  149 A'  150 A'                 
 27.862  28.326  28.347  28.367  28.369  28.384  28.396  28.518
151 A'   64 A"   65 A"  152 A'  153 A'  154 A'  155 A'   66 A"                 
 28.520  28.531  28.534  28.537  28.550  28.585  28.598  28.683
 67 A"  156 A'  157 A'   68 A"   69 A"  158 A'  159 A'  160 A'                 
 28.686  47.901 127.870 127.886 127.902 127.915 127.928 127.934
161 A'  162 A'   70 A"   71 A"  163 A'  164 A'  165 A'  166 A'                 
151.639 151.656 215.705 289.728 289.775 289.8871020.6921901.802
167 A'  168 A'  169 A'   72 A"  170 A'  171 A'  172 A'  173 A'                 
*******
174 A'                                                                         

 Beta MOs, Restricted
 -- Occupied --                  
*******-1165.89 -482.86 -176.33 -176.33 -165.73 -165.73 -165.73
  1 A'    2 A'    3 A'    4 A'    5 A'    6 A'    7 A'    1 A"                 
-165.73 -165.73 -165.73 -101.59  -62.51  -56.33  -56.33  -56.33
  8 A'    2 A"    9 A'   10 A'   11 A'   12 A'    3 A"   13 A'                 
-35.822 -35.821 -31.315 -31.315 -31.309 -31.309 -31.308 -31.308
 14 A'   15 A'   16 A'   17 A'    4 A"    5 A"   18 A'   19 A'                 
-22.966 -22.965 -22.964 -22.964 -22.964 -22.964 -22.959 -22.959
 20 A'   21 A'    6 A"   22 A'    7 A"   23 A'   24 A'    8 A"                 
-22.959 -22.959 -10.303 -10.295  -9.502  -8.723  -7.267  -7.256
 25 A'    9 A"   26 A'   27 A'   28 A'   29 A'   30 A'   10 A"                 
 -7.256  -6.555  -6.541  -6.540  -6.371  -6.371  -4.784  -4.784
 31 A'   32 A'   11 A"   33 A'   34 A'   35 A'   36 A'   37 A'                 
 -4.768  -4.768  -4.768  -4.767  -2.666  -2.662  -2.661  -2.650
 12 A"   13 A"   38 A'   39 A'   40 A'   14 A"   41 A'   15 A"                 
 -2.650  -2.050  -2.050  -2.045  -2.045  -2.045  -2.044  -2.031
 42 A'   43 A'   44 A'   16 A"   45 A'   17 A"   46 A'   18 A"                 
 -2.031  -2.031  -2.031  -0.919  -0.853  -0.760  -0.706  -0.655
 47 A'   19 A"   48 A'   49 A'   50 A'   51 A'   52 A'   53 A'                 
 -0.540  -0.478  -0.466  -0.424  -0.387  -0.357  -0.348  -0.327
 54 A'   55 A'   56 A'   20 A"   57 A'   21 A"   58 A'   59 A'                 
 -0.303  -0.299  -0.293  -0.269  -0.256
 22 A"   23 A"   60 A'   61 A'   24 A"                                         
 -- Virtual --                   
 -0.090  -0.071  -0.054  -0.046   0.002   0.038   0.043   0.049
 62 A'   63 A'   25 A"   64 A'   65 A'   66 A'   67 A'   68 A'                 
  0.054   0.072   0.072   0.086   0.101   0.104   0.108   0.114
 26 A"   27 A"   69 A'   70 A'   71 A'   72 A'   73 A'   28 A"                 
  0.117   0.131   0.145   0.161   0.192   0.198   0.223   0.224
 29 A"   74 A'   75 A'   76 A'   77 A'   78 A'   79 A'   30 A"                 
  0.227   0.254   0.263   0.329   0.347   0.358   0.373   0.379
 80 A'   31 A"   81 A'   82 A'   83 A'   84 A'   32 A"   33 A"                 
  0.386   0.392   0.393   0.420   0.421   0.431   0.451   0.457
 85 A'   86 A'   34 A"   87 A'   35 A"   36 A"   88 A'   37 A"                 
  0.464   0.474   0.490   0.502   0.517   0.542   0.559   0.568
 89 A'   90 A'   91 A'   38 A"   92 A'   39 A"   93 A'   40 A"                 
  0.610   0.623   0.636   0.670   0.688   0.694   0.741   0.748
 94 A'   95 A'   96 A'   97 A'   41 A"   98 A'   99 A'  100 A'                 
  0.812   0.832   0.859   0.860   0.891   0.931   0.976   1.006
101 A'   42 A"  102 A'   43 A"  103 A'  104 A'  105 A'  106 A'                 
  1.111   1.142   1.168   1.243   1.313   1.347   1.369   1.398
107 A'  108 A'   44 A"   45 A"   46 A"   47 A"  109 A'  110 A'                 
  1.422   1.426   1.532   1.558   1.597   1.693   1.859   1.880
111 A'  112 A'  113 A'   48 A"  114 A'  115 A'  116 A'   49 A"                 
  1.992   2.019   2.110   2.143   2.208   2.236   2.313   2.472
 50 A"  117 A'  118 A'  119 A'  120 A'   51 A"  121 A'  122 A'                 
  2.622   2.773   2.812   2.975   3.131   3.352   3.943   3.950
 52 A"  123 A'   53 A"  124 A'  125 A'  126 A'   54 A"   55 A"                 
  3.959   3.977   3.982   3.990   3.998   4.023   4.073   4.077
127 A'  128 A'   56 A"   57 A"   58 A"  129 A'  130 A'   59 A"                 
  4.086   4.163   4.226   4.265   4.367   4.410   4.432   5.984
131 A'  132 A'  133 A'  134 A'  135 A'  136 A'  137 A'   60 A"                 
  6.011   6.038   6.061   6.075   6.088   6.637   7.533   7.581
 61 A"  138 A'  139 A'  140 A'  141 A'  142 A'   62 A"  143 A'                 
  7.663   9.720  23.209  24.032  25.786  25.935  26.366  27.843
144 A'  145 A'  146 A'  147 A'   63 A"  148 A'  149 A'  150 A'                 
 27.862  28.326  28.347  28.367  28.369  28.384  28.396  28.518
151 A'   64 A"   65 A"  152 A'  153 A'  154 A'  155 A'   66 A"                 
 28.520  28.531  28.534  28.537  28.550  28.585  28.598  28.683
 67 A"  156 A'  157 A'   68 A"   69 A"  158 A'  159 A'  160 A'                 
 28.686  47.901 127.870 127.886 127.902 127.915 127.928 127.934
161 A'  162 A'   70 A"   71 A"  163 A'  164 A'  165 A'  166 A'                 
151.639 151.656 215.705 289.728 289.775 289.8871020.6921901.802
167 A'  168 A'  169 A'   72 A"  170 A'  171 A'  172 A'  173 A'                 
*******
174 A'                                                                         
 --------------------------------------------------------------

          Ground-State Mulliken Net Atomic Charges

     Atom                 Charge (a.u.)
  ----------------------------------------
      1 Cl                    0.420076
      2 I                     0.145691
      3 I                     0.161951
      4 Br                   -0.124930
      5 C                    -0.360087
      6 C                    -0.242700
  ----------------------------------------
  Sum of atomic charges =    -0.000000

 -----------------------------------------------------------------
                    Cartesian Multipole Moments
 -----------------------------------------------------------------
    Charge (ESU x 10^10)
                -0.0000
    Dipole Moment (Debye)
         X      -0.0459      Y      -0.1953      Z      -0.0000
       Tot       0.2006
    Quadrupole Moments (Debye-Ang)
        XX     -94.8607     XY      -3.5234     YY     -94.4838
        XZ      -0.0000     YZ       0.0000     ZZ    -100.6257
    Octopole Moments (Debye-Ang^2)
       XXX     -31.9647    XXY      -6.2463    XYY     -14.8070
       YYY     -15.5976    XXZ      -0.0000    XYZ       0.0000
       YYZ       0.0000    XZZ     -11.9101    YZZ      -4.4051
       ZZZ      -0.0000
    Hexadecapole Moments (Debye-Ang^3)
      XXXX   -2029.6134   XXXY     169.2320   XXYY    -506.3614
      XYYY     244.0266   YYYY   -1241.9863   XXXZ      -0.0000
      XXYZ       0.0000   XYYZ      -0.0000   YYYZ       0.0000
      XXZZ    -382.7838   XYZZ      84.5456   YYZZ    -247.4112
      XZZZ      -0.0000   YZZZ       0.0000   ZZZZ    -133.1411
 -----------------------------------------------------------------
 Calculating analytic gradient of the SCF energy
 Gradient of SCF Energy
            1           2           3           4           5           6
    1   0.0005787   0.0004002  -0.0003255  -0.0002372   0.0006441  -0.0010602
    2   0.0002479   0.0002050  -0.0001147   0.0004243  -0.0007336  -0.0000289
    3   0.0000000  -0.0000000  -0.0000000  -0.0000000  -0.0000000   0.0000000
 Max gradient component =       1.060E-03
 RMS gradient           =       4.104E-04
 Gradient time:  CPU 25.24 s  wall 6.43 s
 Geometry Optimization Parameters
   NAtoms,    NIC,     NZ,  NCons,   NDum,   NFix, NCnnct, MaxDiis
        6      37       0       0       0       0       0       0

 Cartesian Hessian Update
 Hessian Updated using BFGS Update


** GEOMETRY OPTIMIZATION IN DELOCALIZED INTERNAL COORDINATES **
   Searching for a Minimum

   Optimization Cycle:  22

                       Coordinates (Angstroms)
     ATOM                X               Y               Z
      1  Cl        1.3725417554    1.9917174800    0.0000000000
      2  I        -2.0199158840    1.4278409500    0.0000000000
      3  I         2.4318359075   -1.0582989526    0.0000000000
      4  Br       -1.0547267718   -1.8034172105    0.0000000000
      5  C         0.8375320951    0.3325926357    0.0000000000
      6  C        -0.4640425977    0.0044889891    0.0000000000
   Point Group: cs    Number of degrees of freedom:     9


   Energy is -16949.588971619

 Hessian Updated using BFGS Update

  9 Hessian modes will be used to form the next step
  Hessian Eigenvalues:
     0.048635    0.067812    0.249737    0.251139    0.458454    0.687196
     0.712773    0.914780    1.027370

 Minimum Search - Taking Simple RFO Step
 Searching for Lamda that Minimizes Along All modes
 Value Taken    Lamda =  -0.00000229
 Step Taken.  Stepsize is  0.003728

                             Maximum     Tolerance    Cnvgd?
         Gradient           0.000594      0.000300      NO
         Displacement       0.002103      0.001200      NO
         Energy change     -0.000006      0.000001      NO


 New Cartesian Coordinates Obtained by Inverse Iteration

 Displacement from previous Coordinates is:  0.002887
 ----------------------------------------------------------------
             Standard Nuclear Orientation (Angstroms)
    I     Atom           X                Y                Z
 ----------------------------------------------------------------
    1      Cl      1.3719581332     1.9915062236     0.0000000000
    2      I      -2.0196626106     1.4286520972     0.0000000000
    3      I       2.4317488832    -1.0586637855     0.0000000000
    4      Br     -1.0540366910    -1.8037584573     0.0000000000
    5      C       0.8369811960     0.3328767659     0.0000000000
    6      C      -0.4637644063     0.0043110481     0.0000000000
 ----------------------------------------------------------------
 Molecular Point Group                 Cs    NOp =  2
 Largest Abelian Subgroup              Cs    NOp =  2
 Nuclear Repulsion Energy =  1645.4463368134 hartrees
 There are       85 alpha and       85 beta electrons
 Applying Cartesian multipole field
    Component          Value
    ---------          -----
     (2,0,0)        1.00000E-11
     (0,2,0)        2.00000E-11
     (0,0,2)       -3.00000E-11
 Nucleus-field energy     =     0.0000000466 hartrees
 Requested basis set is 6-311++G(d,p)
 There are 92 shells and 246 basis functions
 A cutoff of  1.0D-11 yielded   2957 shell pairs
 There are     23061 function pairs (     26127 Cartesian)
 Smallest overlap matrix eigenvalue = 3.37E-05
 Guess MOs from SCF MO coefficient file

 -----------------------------------------------------------------------
  General SCF calculation program by
  Eric Jon Sundstrom, Paul Horn, Yuezhi Mao, Dmitri Zuev, Alec White,
  David Stuck, Shaama M.S., Shane Yost, Joonho Lee, David Small,
  Daniel Levine, Susi Lehtola, Hugh Burton, Evgeny Epifanovsky
 -----------------------------------------------------------------------
 Exchange:     0.2000 Hartree-Fock + 0.0800 Slater + 0.7200 B88
 Correlation:  0.1900 VWN1RPA + 0.8100 LYP
 Using SG-1 standard quadrature grid
 using 4 threads for integral computing
 -------------------------------------------------------
 OpenMP Integral computing Module                
 Release: version 2.0, May 2017, Q-Chem Inc. Pleasanton 
 -------------------------------------------------------
 -------------------------------------------------------
 OpenMP BLAS3 based DFT computing Module                
 Release: version 1.0, May 2013, Q-Chem Inc. Pittsburgh 
 -------------------------------------------------------
 A restricted SCF calculation will be
 performed using DIIS
 SCF converges when DIIS error is below 1.0e-08
 ---------------------------------------
  Cycle       Energy         DIIS error
 ---------------------------------------
    1  -16949.5889723655      9.76e-06  
    2  -16949.5889730420      2.26e-06  
    3  -16949.5889730102      3.05e-06  
    4  -16949.5889730747      9.51e-07  
    5  -16949.5889730814      1.26e-07  
    6  -16949.5889730814      4.88e-08  
    7  -16949.5889730815      2.76e-08  
    8  -16949.5889730814      9.16e-09  Convergence criterion met
 ---------------------------------------
 SCF time:   CPU 54.50s  wall 15.00s 
 SCF   energy in the final basis set =   -16949.5889730814
 Total energy in the final basis set =   -16949.5889730814

 --------------------------------------------------------------
             Orbital Energies (a.u.) and Symmetries
 --------------------------------------------------------------

 Alpha MOs, Restricted
 -- Occupied --                  
*******-1165.89 -482.86 -176.33 -176.32 -165.73 -165.73 -165.73
  1 A'    2 A'    3 A'    4 A'    5 A'    6 A'    7 A'    1 A"                 
-165.73 -165.73 -165.73 -101.59  -62.51  -56.33  -56.33  -56.33
  8 A'    2 A"    9 A'   10 A'   11 A'   12 A'    3 A"   13 A'                 
-35.822 -35.821 -31.315 -31.315 -31.309 -31.308 -31.308 -31.308
 14 A'   15 A'   16 A'   17 A'    4 A"    5 A"   18 A'   19 A'                 
-22.966 -22.965 -22.964 -22.964 -22.964 -22.964 -22.959 -22.959
 20 A'   21 A'    6 A"   22 A'    7 A"   23 A'   24 A'    8 A"                 
-22.959 -22.959 -10.302 -10.295  -9.502  -8.723  -7.267  -7.256
 25 A'    9 A"   26 A'   27 A'   28 A'   29 A'   30 A'   10 A"                 
 -7.256  -6.555  -6.541  -6.540  -6.371  -6.371  -4.784  -4.784
 31 A'   32 A'   11 A"   33 A'   34 A'   35 A'   36 A'   37 A'                 
 -4.768  -4.768  -4.768  -4.767  -2.666  -2.662  -2.661  -2.650
 12 A"   13 A"   38 A'   39 A'   40 A'   14 A"   41 A'   15 A"                 
 -2.650  -2.050  -2.050  -2.045  -2.045  -2.045  -2.044  -2.031
 42 A'   43 A'   44 A'   16 A"   17 A"   45 A'   46 A'   18 A"                 
 -2.031  -2.031  -2.031  -0.919  -0.853  -0.761  -0.706  -0.655
 47 A'   19 A"   48 A'   49 A'   50 A'   51 A'   52 A'   53 A'                 
 -0.540  -0.478  -0.466  -0.424  -0.387  -0.357  -0.348  -0.327
 54 A'   55 A'   56 A'   20 A"   57 A'   21 A"   58 A'   59 A'                 
 -0.303  -0.299  -0.293  -0.269  -0.257
 22 A"   23 A"   60 A'   61 A'   24 A"                                         
 -- Virtual --                   
 -0.091  -0.071  -0.054  -0.046   0.002   0.038   0.043   0.049
 62 A'   63 A'   25 A"   64 A'   65 A'   66 A'   67 A'   68 A'                 
  0.054   0.072   0.072   0.086   0.101   0.104   0.108   0.114
 26 A"   27 A"   69 A'   70 A'   71 A'   72 A'   73 A'   28 A"                 
  0.117   0.130   0.145   0.161   0.192   0.198   0.223   0.224
 29 A"   74 A'   75 A'   76 A'   77 A'   78 A'   79 A'   30 A"                 
  0.227   0.254   0.263   0.329   0.347   0.358   0.373   0.379
 80 A'   31 A"   81 A'   82 A'   83 A'   84 A'   32 A"   33 A"                 
  0.386   0.392   0.393   0.420   0.421   0.431   0.451   0.457
 85 A'   86 A'   34 A"   87 A'   35 A"   36 A"   88 A'   37 A"                 
  0.464   0.474   0.490   0.502   0.517   0.542   0.559   0.568
 89 A'   90 A'   91 A'   38 A"   92 A'   39 A"   93 A'   40 A"                 
  0.610   0.623   0.636   0.670   0.689   0.694   0.741   0.748
 94 A'   95 A'   96 A'   97 A'   41 A"   98 A'   99 A'  100 A'                 
  0.812   0.832   0.859   0.860   0.892   0.931   0.976   1.006
101 A'   42 A"  102 A'   43 A"  103 A'  104 A'  105 A'  106 A'                 
  1.111   1.142   1.168   1.243   1.313   1.347   1.369   1.398
107 A'  108 A'   44 A"   45 A"   46 A"   47 A"  109 A'  110 A'                 
  1.421   1.426   1.532   1.558   1.597   1.693   1.860   1.881
111 A'  112 A'  113 A'   48 A"  114 A'  115 A'  116 A'   49 A"                 
  1.992   2.019   2.110   2.144   2.208   2.236   2.313   2.472
 50 A"  117 A'  118 A'  119 A'  120 A'   51 A"  121 A'  122 A'                 
  2.622   2.773   2.812   2.975   3.131   3.352   3.943   3.950
 52 A"  123 A'   53 A"  124 A'  125 A'  126 A'   54 A"   55 A"                 
  3.959   3.977   3.982   3.990   3.998   4.023   4.072   4.077
127 A'  128 A'   56 A"   57 A"   58 A"  129 A'  130 A'   59 A"                 
  4.086   4.163   4.226   4.265   4.367   4.410   4.431   5.984
131 A'  132 A'  133 A'  134 A'  135 A'  136 A'  137 A'   60 A"                 
  6.011   6.038   6.061   6.075   6.088   6.637   7.533   7.581
 61 A"  138 A'  139 A'  140 A'  141 A'  142 A'   62 A"  143 A'                 
  7.663   9.720  23.209  24.034  25.786  25.935  26.367  27.843
144 A'  145 A'  146 A'  147 A'   63 A"  148 A'  149 A'  150 A'                 
 27.862  28.326  28.347  28.367  28.369  28.384  28.395  28.518
151 A'   64 A"   65 A"  152 A'  153 A'  154 A'  155 A'   66 A"                 
 28.520  28.531  28.534  28.537  28.550  28.585  28.598  28.683
 67 A"  156 A'  157 A'   68 A"   69 A"  158 A'  159 A'  160 A'                 
 28.686  47.901 127.870 127.886 127.902 127.915 127.928 127.934
161 A'  162 A'   70 A"   71 A"  163 A'  164 A'  165 A'  166 A'                 
151.639 151.656 215.706 289.728 289.775 289.8871020.6921901.802
167 A'  168 A'  169 A'   72 A"  170 A'  171 A'  172 A'  173 A'                 
*******
174 A'                                                                         

 Beta MOs, Restricted
 -- Occupied --                  
*******-1165.89 -482.86 -176.33 -176.32 -165.73 -165.73 -165.73
  1 A'    2 A'    3 A'    4 A'    5 A'    6 A'    7 A'    1 A"                 
-165.73 -165.73 -165.73 -101.59  -62.51  -56.33  -56.33  -56.33
  8 A'    2 A"    9 A'   10 A'   11 A'   12 A'    3 A"   13 A'                 
-35.822 -35.821 -31.315 -31.315 -31.309 -31.308 -31.308 -31.308
 14 A'   15 A'   16 A'   17 A'    4 A"    5 A"   18 A'   19 A'                 
-22.966 -22.965 -22.964 -22.964 -22.964 -22.964 -22.959 -22.959
 20 A'   21 A'    6 A"   22 A'    7 A"   23 A'   24 A'    8 A"                 
-22.959 -22.959 -10.302 -10.295  -9.502  -8.723  -7.267  -7.256
 25 A'    9 A"   26 A'   27 A'   28 A'   29 A'   30 A'   10 A"                 
 -7.256  -6.555  -6.541  -6.540  -6.371  -6.371  -4.784  -4.784
 31 A'   32 A'   11 A"   33 A'   34 A'   35 A'   36 A'   37 A'                 
 -4.768  -4.768  -4.768  -4.767  -2.666  -2.662  -2.661  -2.650
 12 A"   13 A"   38 A'   39 A'   40 A'   14 A"   41 A'   15 A"                 
 -2.650  -2.050  -2.050  -2.045  -2.045  -2.045  -2.044  -2.031
 42 A'   43 A'   44 A'   16 A"   17 A"   45 A'   46 A'   18 A"                 
 -2.031  -2.031  -2.031  -0.919  -0.853  -0.761  -0.706  -0.655
 47 A'   19 A"   48 A'   49 A'   50 A'   51 A'   52 A'   53 A'                 
 -0.540  -0.478  -0.466  -0.424  -0.387  -0.357  -0.348  -0.327
 54 A'   55 A'   56 A'   20 A"   57 A'   21 A"   58 A'   59 A'                 
 -0.303  -0.299  -0.293  -0.269  -0.257
 22 A"   23 A"   60 A'   61 A'   24 A"                                         
 -- Virtual --                   
 -0.091  -0.071  -0.054  -0.046   0.002   0.038   0.043   0.049
 62 A'   63 A'   25 A"   64 A'   65 A'   66 A'   67 A'   68 A'                 
  0.054   0.072   0.072   0.086   0.101   0.104   0.108   0.114
 26 A"   27 A"   69 A'   70 A'   71 A'   72 A'   73 A'   28 A"                 
  0.117   0.130   0.145   0.161   0.192   0.198   0.223   0.224
 29 A"   74 A'   75 A'   76 A'   77 A'   78 A'   79 A'   30 A"                 
  0.227   0.254   0.263   0.329   0.347   0.358   0.373   0.379
 80 A'   31 A"   81 A'   82 A'   83 A'   84 A'   32 A"   33 A"                 
  0.386   0.392   0.393   0.420   0.421   0.431   0.451   0.457
 85 A'   86 A'   34 A"   87 A'   35 A"   36 A"   88 A'   37 A"                 
  0.464   0.474   0.490   0.502   0.517   0.542   0.559   0.568
 89 A'   90 A'   91 A'   38 A"   92 A'   39 A"   93 A'   40 A"                 
  0.610   0.623   0.636   0.670   0.689   0.694   0.741   0.748
 94 A'   95 A'   96 A'   97 A'   41 A"   98 A'   99 A'  100 A'                 
  0.812   0.832   0.859   0.860   0.892   0.931   0.976   1.006
101 A'   42 A"  102 A'   43 A"  103 A'  104 A'  105 A'  106 A'                 
  1.111   1.142   1.168   1.243   1.313   1.347   1.369   1.398
107 A'  108 A'   44 A"   45 A"   46 A"   47 A"  109 A'  110 A'                 
  1.421   1.426   1.532   1.558   1.597   1.693   1.860   1.881
111 A'  112 A'  113 A'   48 A"  114 A'  115 A'  116 A'   49 A"                 
  1.992   2.019   2.110   2.144   2.208   2.236   2.313   2.472
 50 A"  117 A'  118 A'  119 A'  120 A'   51 A"  121 A'  122 A'                 
  2.622   2.773   2.812   2.975   3.131   3.352   3.943   3.950
 52 A"  123 A'   53 A"  124 A'  125 A'  126 A'   54 A"   55 A"                 
  3.959   3.977   3.982   3.990   3.998   4.023   4.072   4.077
127 A'  128 A'   56 A"   57 A"   58 A"  129 A'  130 A'   59 A"                 
  4.086   4.163   4.226   4.265   4.367   4.410   4.431   5.984
131 A'  132 A'  133 A'  134 A'  135 A'  136 A'  137 A'   60 A"                 
  6.011   6.038   6.061   6.075   6.088   6.637   7.533   7.581
 61 A"  138 A'  139 A'  140 A'  141 A'  142 A'   62 A"  143 A'                 
  7.663   9.720  23.209  24.034  25.786  25.935  26.367  27.843
144 A'  145 A'  146 A'  147 A'   63 A"  148 A'  149 A'  150 A'                 
 27.862  28.326  28.347  28.367  28.369  28.384  28.395  28.518
151 A'   64 A"   65 A"  152 A'  153 A'  154 A'  155 A'   66 A"                 
 28.520  28.531  28.534  28.537  28.550  28.585  28.598  28.683
 67 A"  156 A'  157 A'   68 A"   69 A"  158 A'  159 A'  160 A'                 
 28.686  47.901 127.870 127.886 127.902 127.915 127.928 127.934
161 A'  162 A'   70 A"   71 A"  163 A'  164 A'  165 A'  166 A'                 
151.639 151.656 215.706 289.728 289.775 289.8871020.6921901.802
167 A'  168 A'  169 A'   72 A"  170 A'  171 A'  172 A'  173 A'                 
*******
174 A'                                                                         
 --------------------------------------------------------------

          Ground-State Mulliken Net Atomic Charges

     Atom                 Charge (a.u.)
  ----------------------------------------
      1 Cl                    0.420664
      2 I                     0.145385
      3 I                     0.161558
      4 Br                   -0.124858
      5 C                    -0.360355
      6 C                    -0.242393
  ----------------------------------------
  Sum of atomic charges =    -0.000000

 -----------------------------------------------------------------
                    Cartesian Multipole Moments
 -----------------------------------------------------------------
    Charge (ESU x 10^10)
                -0.0000
    Dipole Moment (Debye)
         X      -0.0456      Y      -0.1935      Z      -0.0000
       Tot       0.1988
    Quadrupole Moments (Debye-Ang)
        XX     -94.8746     XY      -3.5163     YY     -94.4731
        XZ      -0.0000     YZ      -0.0000     ZZ    -100.6264
    Octopole Moments (Debye-Ang^2)
       XXX     -31.9888    XXY      -6.2410    XYY     -14.8145
       YYY     -15.5994    XXZ      -0.0000    XYZ       0.0000
       YYZ      -0.0000    XZZ     -11.9182    YZZ      -4.4074
       ZZZ      -0.0000
    Hexadecapole Moments (Debye-Ang^3)
      XXXX   -2029.2659   XXXY     169.5612   XXYY    -506.3578
      XYYY     244.2936   YYYY   -1242.4473   XXXZ      -0.0000
      XXYZ      -0.0000   XYYZ      -0.0000   YYYZ      -0.0000
      XXZZ    -382.7082   XYZZ      84.6523   YYZZ    -247.5109
      XZZZ      -0.0000   YZZZ      -0.0000   ZZZZ    -133.1470
 -----------------------------------------------------------------
 Calculating analytic gradient of the SCF energy
 Gradient of SCF Energy
            1           2           3           4           5           6
    1   0.0004969   0.0003728  -0.0002974  -0.0001861  -0.0000258  -0.0003603
    2   0.0001115   0.0003633  -0.0002193   0.0003492  -0.0006259   0.0000212
    3  -0.0000000   0.0000000   0.0000000  -0.0000000  -0.0000000   0.0000000
 Max gradient component =       6.259E-04
 RMS gradient           =       2.735E-04
 Gradient time:  CPU 24.67 s  wall 6.28 s
 Geometry Optimization Parameters
   NAtoms,    NIC,     NZ,  NCons,   NDum,   NFix, NCnnct, MaxDiis
        6      37       0       0       0       0       0       0

 Cartesian Hessian Update
 Hessian Updated using BFGS Update


** GEOMETRY OPTIMIZATION IN DELOCALIZED INTERNAL COORDINATES **
   Searching for a Minimum

   Optimization Cycle:  23

                       Coordinates (Angstroms)
     ATOM                X               Y               Z
      1  Cl        1.3719581332    1.9915062236    0.0000000000
      2  I        -2.0196626106    1.4286520972    0.0000000000
      3  I         2.4317488832   -1.0586637855    0.0000000000
      4  Br       -1.0540366910   -1.8037584573    0.0000000000
      5  C         0.8369811960    0.3328767659    0.0000000000
      6  C        -0.4637644063    0.0043110481    0.0000000000
   Point Group: cs    Number of degrees of freedom:     9


   Energy is -16949.588973081

 Hessian Updated using BFGS Update

  9 Hessian modes will be used to form the next step
  Hessian Eigenvalues:
     0.049581    0.070320    0.223090    0.250851    0.349680    0.626341
     0.757039    0.950707    1.029119

 Minimum Search - Taking Simple RFO Step
 Searching for Lamda that Minimizes Along All modes
 Value Taken    Lamda =   0.00000000
 Step Taken.  Stepsize is  0.001748

                             Maximum     Tolerance    Cnvgd?
         Gradient           0.000346      0.000300      NO
         Displacement       0.000923      0.001200     YES
         Energy change     -0.000001      0.000001      NO


 New Cartesian Coordinates Obtained by Inverse Iteration

 Displacement from previous Coordinates is:  0.001231
 ----------------------------------------------------------------
             Standard Nuclear Orientation (Angstroms)
    I     Atom           X                Y                Z
 ----------------------------------------------------------------
    1      Cl      1.3716977695     1.9915057907     0.0000000000
    2      I      -2.0197674558     1.4287175039     0.0000000000
    3      I       2.4316875255    -1.0589982571     0.0000000000
    4      Br     -1.0540065714    -1.8038404528     0.0000000000
    5      C       0.8370203174     0.3331685343     0.0000000000
    6      C      -0.4634070806     0.0043707728     0.0000000000
 ----------------------------------------------------------------
 Molecular Point Group                 Cs    NOp =  2
 Largest Abelian Subgroup              Cs    NOp =  2
 Nuclear Repulsion Energy =  1645.3984918273 hartrees
 There are       85 alpha and       85 beta electrons
 Applying Cartesian multipole field
    Component          Value
    ---------          -----
     (2,0,0)        1.00000E-11
     (0,2,0)        2.00000E-11
     (0,0,2)       -3.00000E-11
 Nucleus-field energy     =     0.0000000466 hartrees
 Requested basis set is 6-311++G(d,p)
 There are 92 shells and 246 basis functions
 A cutoff of  1.0D-11 yielded   2957 shell pairs
 There are     23061 function pairs (     26127 Cartesian)
 Smallest overlap matrix eigenvalue = 3.37E-05
 Guess MOs from SCF MO coefficient file

 -----------------------------------------------------------------------
  General SCF calculation program by
  Eric Jon Sundstrom, Paul Horn, Yuezhi Mao, Dmitri Zuev, Alec White,
  David Stuck, Shaama M.S., Shane Yost, Joonho Lee, David Small,
  Daniel Levine, Susi Lehtola, Hugh Burton, Evgeny Epifanovsky
 -----------------------------------------------------------------------
 Exchange:     0.2000 Hartree-Fock + 0.0800 Slater + 0.7200 B88
 Correlation:  0.1900 VWN1RPA + 0.8100 LYP
 Using SG-1 standard quadrature grid
 using 4 threads for integral computing
 -------------------------------------------------------
 OpenMP Integral computing Module                
 Release: version 2.0, May 2017, Q-Chem Inc. Pleasanton 
 -------------------------------------------------------
 -------------------------------------------------------
 OpenMP BLAS3 based DFT computing Module                
 Release: version 1.0, May 2013, Q-Chem Inc. Pittsburgh 
 -------------------------------------------------------
 A restricted SCF calculation will be
 performed using DIIS
 SCF converges when DIIS error is below 1.0e-08
 ---------------------------------------
  Cycle       Energy         DIIS error
 ---------------------------------------
    1  -16949.5889734464      4.81e-06  
    2  -16949.5889736257      1.58e-06  
    3  -16949.5889735983      2.50e-06  
    4  -16949.5889736434      3.92e-07  
    5  -16949.5889736450      9.41e-08  
    6  -16949.5889736447      2.99e-08  
    7  -16949.5889736445      1.69e-08  
    8  -16949.5889736450      5.06e-09  Convergence criterion met
 ---------------------------------------
 SCF time:   CPU 54.48s  wall 15.00s 
 SCF   energy in the final basis set =   -16949.5889736450
 Total energy in the final basis set =   -16949.5889736450

 --------------------------------------------------------------
             Orbital Energies (a.u.) and Symmetries
 --------------------------------------------------------------

 Alpha MOs, Restricted
 -- Occupied --                  
*******-1165.89 -482.86 -176.33 -176.32 -165.73 -165.73 -165.73
  1 A'    2 A'    3 A'    4 A'    5 A'    6 A'    7 A'    1 A"                 
-165.73 -165.73 -165.73 -101.59  -62.51  -56.33  -56.33  -56.33
  8 A'    2 A"    9 A'   10 A'   11 A'   12 A'    3 A"   13 A'                 
-35.822 -35.821 -31.315 -31.315 -31.309 -31.308 -31.308 -31.308
 14 A'   15 A'   16 A'   17 A'    4 A"    5 A"   18 A'   19 A'                 
-22.966 -22.965 -22.964 -22.964 -22.964 -22.964 -22.959 -22.959
 20 A'   21 A'    6 A"   22 A'    7 A"   23 A'   24 A'    8 A"                 
-22.959 -22.959 -10.302 -10.295  -9.502  -8.723  -7.267  -7.257
 25 A'    9 A"   26 A'   27 A'   28 A'   29 A'   30 A'   10 A"                 
 -7.256  -6.555  -6.541  -6.540  -6.371  -6.371  -4.784  -4.784
 31 A'   32 A'   11 A"   33 A'   34 A'   35 A'   36 A'   37 A'                 
 -4.768  -4.768  -4.768  -4.767  -2.666  -2.662  -2.661  -2.650
 12 A"   13 A"   38 A'   39 A'   40 A'   14 A"   41 A'   15 A"                 
 -2.650  -2.050  -2.050  -2.045  -2.045  -2.045  -2.044  -2.031
 42 A'   43 A'   44 A'   16 A"   17 A"   45 A'   46 A'   18 A"                 
 -2.031  -2.031  -2.031  -0.919  -0.853  -0.761  -0.706  -0.655
 47 A'   19 A"   48 A'   49 A'   50 A'   51 A'   52 A'   53 A'                 
 -0.540  -0.478  -0.466  -0.424  -0.387  -0.357  -0.348  -0.327
 54 A'   55 A'   56 A'   20 A"   57 A'   21 A"   58 A'   59 A'                 
 -0.303  -0.299  -0.293  -0.269  -0.257
 22 A"   23 A"   60 A'   61 A'   24 A"                                         
 -- Virtual --                   
 -0.091  -0.071  -0.054  -0.046   0.002   0.038   0.043   0.049
 62 A'   63 A'   25 A"   64 A'   65 A'   66 A'   67 A'   68 A'                 
  0.054   0.072   0.072   0.086   0.101   0.104   0.108   0.114
 26 A"   27 A"   69 A'   70 A'   71 A'   72 A'   73 A'   28 A"                 
  0.117   0.130   0.145   0.161   0.192   0.198   0.223   0.224
 29 A"   74 A'   75 A'   76 A'   77 A'   78 A'   79 A'   30 A"                 
  0.227   0.254   0.263   0.329   0.347   0.358   0.373   0.379
 80 A'   31 A"   81 A'   82 A'   83 A'   84 A'   32 A"   33 A"                 
  0.386   0.392   0.393   0.419   0.421   0.431   0.451   0.457
 85 A'   86 A'   34 A"   87 A'   35 A"   36 A"   88 A'   37 A"                 
  0.464   0.474   0.490   0.502   0.517   0.542   0.559   0.568
 89 A'   90 A'   91 A'   38 A"   92 A'   39 A"   93 A'   40 A"                 
  0.610   0.623   0.636   0.670   0.688   0.694   0.741   0.748
 94 A'   95 A'   96 A'   97 A'   41 A"   98 A'   99 A'  100 A'                 
  0.812   0.832   0.859   0.860   0.892   0.932   0.976   1.006
101 A'   42 A"  102 A'   43 A"  103 A'  104 A'  105 A'  106 A'                 
  1.111   1.142   1.168   1.243   1.313   1.347   1.369   1.398
107 A'  108 A'   44 A"   45 A"   46 A"   47 A"  109 A'  110 A'                 
  1.421   1.426   1.532   1.558   1.597   1.693   1.860   1.881
111 A'  112 A'  113 A'   48 A"  114 A'  115 A'  116 A'   49 A"                 
  1.992   2.019   2.111   2.144   2.208   2.236   2.313   2.472
 50 A"  117 A'  118 A'  119 A'  120 A'   51 A"  121 A'  122 A'                 
  2.622   2.773   2.813   2.975   3.132   3.352   3.943   3.950
 52 A"  123 A'   53 A"  124 A'  125 A'  126 A'   54 A"   55 A"                 
  3.959   3.977   3.982   3.990   3.998   4.023   4.072   4.077
127 A'  128 A'   56 A"   57 A"   58 A"  129 A'  130 A'   59 A"                 
  4.086   4.163   4.226   4.265   4.367   4.410   4.431   5.984
131 A'  132 A'  133 A'  134 A'  135 A'  136 A'  137 A'   60 A"                 
  6.011   6.038   6.060   6.074   6.088   6.637   7.533   7.581
 61 A"  138 A'  139 A'  140 A'  141 A'  142 A'   62 A"  143 A'                 
  7.663   9.720  23.209  24.035  25.786  25.935  26.367  27.843
144 A'  145 A'  146 A'  147 A'   63 A"  148 A'  149 A'  150 A'                 
 27.862  28.326  28.347  28.367  28.369  28.384  28.395  28.518
151 A'   64 A"   65 A"  152 A'  153 A'  154 A'  155 A'   66 A"                 
 28.521  28.531  28.534  28.537  28.550  28.585  28.598  28.683
 67 A"  156 A'  157 A'   68 A"   69 A"  158 A'  159 A'  160 A'                 
 28.686  47.901 127.870 127.886 127.902 127.915 127.928 127.934
161 A'  162 A'   70 A"   71 A"  163 A'  164 A'  165 A'  166 A'                 
151.639 151.656 215.706 289.728 289.775 289.8871020.6921901.802
167 A'  168 A'  169 A'   72 A"  170 A'  171 A'  172 A'  173 A'                 
*******
174 A'                                                                         

 Beta MOs, Restricted
 -- Occupied --                  
*******-1165.89 -482.86 -176.33 -176.32 -165.73 -165.73 -165.73
  1 A'    2 A'    3 A'    4 A'    5 A'    6 A'    7 A'    1 A"                 
-165.73 -165.73 -165.73 -101.59  -62.51  -56.33  -56.33  -56.33
  8 A'    2 A"    9 A'   10 A'   11 A'   12 A'    3 A"   13 A'                 
-35.822 -35.821 -31.315 -31.315 -31.309 -31.308 -31.308 -31.308
 14 A'   15 A'   16 A'   17 A'    4 A"    5 A"   18 A'   19 A'                 
-22.966 -22.965 -22.964 -22.964 -22.964 -22.964 -22.959 -22.959
 20 A'   21 A'    6 A"   22 A'    7 A"   23 A'   24 A'    8 A"                 
-22.959 -22.959 -10.302 -10.295  -9.502  -8.723  -7.267  -7.257
 25 A'    9 A"   26 A'   27 A'   28 A'   29 A'   30 A'   10 A"                 
 -7.256  -6.555  -6.541  -6.540  -6.371  -6.371  -4.784  -4.784
 31 A'   32 A'   11 A"   33 A'   34 A'   35 A'   36 A'   37 A'                 
 -4.768  -4.768  -4.768  -4.767  -2.666  -2.662  -2.661  -2.650
 12 A"   13 A"   38 A'   39 A'   40 A'   14 A"   41 A'   15 A"                 
 -2.650  -2.050  -2.050  -2.045  -2.045  -2.045  -2.044  -2.031
 42 A'   43 A'   44 A'   16 A"   17 A"   45 A'   46 A'   18 A"                 
 -2.031  -2.031  -2.031  -0.919  -0.853  -0.761  -0.706  -0.655
 47 A'   19 A"   48 A'   49 A'   50 A'   51 A'   52 A'   53 A'                 
 -0.540  -0.478  -0.466  -0.424  -0.387  -0.357  -0.348  -0.327
 54 A'   55 A'   56 A'   20 A"   57 A'   21 A"   58 A'   59 A'                 
 -0.303  -0.299  -0.293  -0.269  -0.257
 22 A"   23 A"   60 A'   61 A'   24 A"                                         
 -- Virtual --                   
 -0.091  -0.071  -0.054  -0.046   0.002   0.038   0.043   0.049
 62 A'   63 A'   25 A"   64 A'   65 A'   66 A'   67 A'   68 A'                 
  0.054   0.072   0.072   0.086   0.101   0.104   0.108   0.114
 26 A"   27 A"   69 A'   70 A'   71 A'   72 A'   73 A'   28 A"                 
  0.117   0.130   0.145   0.161   0.192   0.198   0.223   0.224
 29 A"   74 A'   75 A'   76 A'   77 A'   78 A'   79 A'   30 A"                 
  0.227   0.254   0.263   0.329   0.347   0.358   0.373   0.379
 80 A'   31 A"   81 A'   82 A'   83 A'   84 A'   32 A"   33 A"                 
  0.386   0.392   0.393   0.419   0.421   0.431   0.451   0.457
 85 A'   86 A'   34 A"   87 A'   35 A"   36 A"   88 A'   37 A"                 
  0.464   0.474   0.490   0.502   0.517   0.542   0.559   0.568
 89 A'   90 A'   91 A'   38 A"   92 A'   39 A"   93 A'   40 A"                 
  0.610   0.623   0.636   0.670   0.688   0.694   0.741   0.748
[truncated: 54,680 more chars]
