# Supplementary material for: Geometric and energetic data from ab initio calculations of haloethene, haloimine, halomethylenephosphine, haloiminophosphine, halodiazene, halodiphosphene and halocyclopropane
Source: Data Brief. 2019 Nov 2;27:104738. doi: 10.1016/j.dib.2019.104738 (PMC6861602; doi:10.1016/j.dib.2019.104738)
Supplement: Multimedia component 2 [file mmc2.zip › CC/B3LYP/ClICCICl.out]

Q-Chem Developer Version!
                  Welcome to Q-Chem
     A Quantum Leap Into The Future Of Chemistry


 Q-Chem 5.1, Q-Chem, Inc., Pleasanton, CA (2018)

 Yihan Shao,  Zhengting Gan,  E. Epifanovsky,  A. T. B. Gilbert,  M. Wormit,  
 J. Kussmann,  A. W. Lange,  A. Behn,  Jia Deng,  Xintian Feng,  D. Ghosh,  
 M. Goldey,  P. R. Horn,  L. D. Jacobson,  I. Kaliman,  T. Kus,  A. Landau,  
 Jie Liu,  E. I. Proynov,  R. M. Richard,  R. P. Steele,  E. J. Sundstrom,  
 H. L. Woodcock III,  P. M. Zimmerman,  D. Zuev,  B. Albrecht,  E. Alguire,  
 S. A. Baeppler,  D. Barton,  Z. Benda,  Y. A. Bernard,  E. J. Berquist,  
 K. B. Bravaya,  H. Burton,  D. Casanova,  Chun-Min Chang,  Yunqing Chen,  
 A. Chien,  K. D. Closser,  M. P. Coons,  S. Coriani,  S. Dasgupta,  
 A. L. Dempwolff,  M. Diedenhofen,  Hainam Do,  R. G. Edgar,  Po-Tung Fang,  
 S. Faraji,  S. Fatehi,  Qingguo Feng,  K. D. Fenk,  J. Fosso-Tande,  
 Qinghui Ge,  A. Ghysels,  G. Gidofalvi,  J. Gomes,  J. Gonthier,  A. Gunina,  
 D. Hait,  M. W. D. Hanson-Heine,  P. H. P. Harbach,  A. W. Hauser,  
 J. E. Herr,  E. G. Hohenstein,  Z. C. Holden,  Kerwin Hui,  B. C. Huynh,  
 T.-C. Jagau,  Hyunjun Ji,  B. Kaduk,  K. Khistyaev,  Jaehoon Kim,  
 P. Klunzinger,  K. Koh,  D. Kosenkov,  L. Koulias,  T. Kowalczyk,  
 C. M. Krauter,  A. Kunitsa,  Ka Un Lao,  A. Laurent,  K. V. Lawler,  
 Joonho Lee,  D. Lefrancois,  S. Lehtola,  D. S. Levine,  Yi-Pei Li,  
 You-Sheng Lin,  Fenglai Liu,  E. Livshits,  A. Luenser,  P. Manohar,  
 E. Mansoor,  S. F. Manzer,  Shan-Ping Mao,  Yuezhi Mao,  N. Mardirossian,  
 A. V. Marenich,  T. Markovich,  L. A. Martinez-Martinez,  S. A. Maurer,  
 N. J. Mayhall,  S. C. McKenzie,  J.-M. Mewes,  A. F. Morrison,  
 J. W. Mullinax,  K. Nanda,  T. S. Nguyen-Beck,  R. Olivares-Amaya,  
 J. A. Parkhill,  T. M. Perrine,  F. Plasser,  P. Pokhilko,  S. Prager,  
 A. Prociuk,  E. Ramos,  D. R. Rehn,  F. Rob,  M. Schneider,  N. Sergueev,  
 S. M. Sharada,  S. Sharma,  D. W. Small,  T. Stauch,  T. Stein,  
 Yu-Chuan Su,  A. J. W. Thom,  A. Tkatchenko,  T. Tsuchimochi,  N. M. Tubman,  
 L. Vogt,  M. L. Vidal,  O. Vydrov,  M. A. Watson,  J. Wenzel,  
 M. de Wergifosse,  T. A. Wesolowski,  A. White,  J. Witte,  A. Yamada,  
 Jun Yang,  K. Yao,  S. Yeganeh,  S. R. Yost,  Zhi-Qiang You,  A. Zech,  
 Igor Ying Zhang,  Xing Zhang,  Yan Zhao,  Ying Zhu,  B. R. Brooks,  
 G. K. L. Chan,  C. J. Cramer,  M. S. Gordon,  W. J. Hehre,  A. Klamt,  
 M. W. Schmidt,  C. D. Sherrill,  D. G. Truhlar,  A. Aspuru-Guzik,  R. Baer,  
 A. T. Bell,  N. A. Besley,  Jeng-Da Chai,  A. E. DePrince, III,  
 R. A. DiStasio Jr.,  A. Dreuw,  B. D. Dunietz,  T. R. Furlani,  
 Chao-Ping Hsu,  Yousung Jung,  Jing Kong,  D. S. Lambrecht,  WanZhen Liang,  
 C. Ochsenfeld,  V. A. Rassolov,  L. V. Slipchenko,  J. E. Subotnik,  
 T. Van Voorhis,  J. M. Herbert,  A. I. Krylov,  P. M. W. Gill,  M. Head-Gordon

 Contributors to earlier versions of Q-Chem not listed above: 
 R. D. Adamson,  B. Austin,  J. Baker,  G. J. O. Beran,  K. Brandhorst,  
 S. T. Brown,  E. F. C. Byrd,  A. K. Chakraborty,  C.-L. Cheng,  
 Siu Hung Chien,  D. M. Chipman,  D. L. Crittenden,  H. Dachsel,  
 R. J. Doerksen,  A. D. Dutoi,  L. Fusti-Molnar,  W. A. Goddard III,  
 A. Golubeva-Zadorozhnaya,  S. R. Gwaltney,  G. Hawkins,  A. Heyden,  
 S. Hirata,  G. Kedziora,  F. J. Keil,  C. Kelley,  Jihan Kim,  R. A. King,  
 R. Z. Khaliullin,  P. P. Korambath,  W. Kurlancheek,  A. M. Lee,  M. S. Lee,  
 S. V. Levchenko,  Ching Yeh Lin,  D. Liotard,  R. C. Lochan,  I. Lotan,  
 P. E. Maslen,  N. Nair,  D. P. O'Neill,  D. Neuhauser,  E. Neuscamman,  
 C. M. Oana,  R. Olson,  B. Peters,  R. Peverati,  P. A. Pieniazek,  
 Y. M. Rhee,  J. Ritchie,  M. A. Rohrdanz,  E. Rosta,  N. J. Russ,  
 H. F. Schaefer III,  N. E. Schultz,  N. Shenvi,  A. C. Simmonett,  A. Sodt,  
 D. Stuck,  K. S. Thanthiriwatte,  V. Vanovschi,  Tao Wang,  A. Warshel,  
 C. F. Williams,  Q. Wu,  X. Xu,  W. Zhang

 Please cite Q-Chem as follows:
 Y. Shao et al., Mol. Phys. 113, 184-215 (2015)
 DOI: 10.1080/00268976.2014.952696

 Q-Chem 5.1.1 for Intel X86 EM64T Linux

 Parts of Q-Chem use Armadillo 8.300.2 (Tropical Shenanigans).
 http://arma.sourceforge.net/

 Q-Chem begins on Mon Aug 27 20:44:10 2018  

Host: 
0

     Scratch files written to /scratch/taweetham/qchem6647//
Input Ideriv = 2
Curr. Ideriv = -1
Max.  Ideriv = 2

Checking the input file for inconsistencies... 	...done.

--------------------------------------------------------------
User input:
--------------------------------------------------------------
inp/ClIICl.inp
$molecule
0	1
Cl	-2.0	1.0	0.0
I	2.0	1.0	0.0
I	-2.0	-1.0	0.0
Cl	2.0	-1.0	0.0
C	-1.0	0.0	0.0
C	1.0	0.0	0.0
$end
$rem
   JOB_TYPE		OPTIMIZATION
   BASIS		6-311++G**
   EXCHANGE		B3LYP
$end

--------------------------------------------------------------
 ----------------------------------------------------------------
             Standard Nuclear Orientation (Angstroms)
    I     Atom           X                Y                Z
 ----------------------------------------------------------------
    1      Cl      1.6243999043     1.5366603239     0.0000000000
    2      I      -2.2039682017     0.3775237291     0.0000000000
    3      I       2.2039682017    -0.3775237291    -0.0000000000
    4      Cl     -1.6243999043    -1.5366603239    -0.0000000000
    5      C       0.9570920265     0.2897841487    -0.0000000000
    6      C      -0.9570920265    -0.2897841487     0.0000000000
 ----------------------------------------------------------------
 Molecular Point Group                 C2h   NOp =  4
 Largest Abelian Subgroup              C2h   NOp =  4
 Nuclear Repulsion Energy =  1546.1684317299 hartrees
 There are       76 alpha and       76 beta electrons
 Requested basis set is 6-311++G(d,p)
 There are 86 shells and 228 basis functions

 Total QAlloc Memory Limit   2000 MB
 Mega-Array Size       188 MB
 MEM_STATIC part       192 MB
 A cutoff of  1.0D-11 yielded   2735 shell pairs
 There are     20886 function pairs (     23510 Cartesian)

 -------------------------------------------------------
 OpenMP Integral Computing Module                       
 Release: version 1.0, May 2013, Q-Chem Inc. Pittsburgh 
 -------------------------------------------------------
 Integral Job Info:
 Integral job number is                      11
 Integral operator is                         1
 short-range coefficients                     0
 long-range coefficients              100000000
 Omega coefficients                           0
 if combine SR and LR in K                    0
 Integral screening is                        0
 Integral computing path is                   2
 max size of driver memory is            800000
 size of driver memory is                593474
 size of scratch memory is             11933652
 max col of scratch BK array               1296
 max len of scratch array in speh3          155
 max len of scratch index in speh4           18
 max int batch size is                      520
 min int batch size is                       52
 fixed nKL is                                52
 max L of basis functions is                  2
 order of int derivative is                   0
 number of shells is                         86
 number of basis is                         242
 number of cartesian basis is               242
 number of contracted shell pairs          2735
 number of primitive shell pairs           5805
 maxK2 (contraction) of shell pair           36
 max number of K2 of shell pair               1
 max number of CS2 of shell pair            404
 max number of PS2 of shell pair            404
 mem total for path MDJ                  549660
 -------------------------------------------------------
 Smallest overlap matrix eigenvalue = 6.83E-05

 Scale SEOQF with 1.000000e-01/1.000000e-01/1.000000e-01

 Standard Electronic Orientation quadrupole field applied
 Nucleus-field energy     =     0.0000000289 hartrees
 Guess from superposition of atomic densities
 Warning:  Energy on first SCF cycle will be non-variational
 SAD guess density has 152.000000 electrons

 -----------------------------------------------------------------------
  General SCF calculation program by
  Eric Jon Sundstrom, Paul Horn, Yuezhi Mao, Dmitri Zuev, Alec White,
  David Stuck, Shaama M.S., Shane Yost, Joonho Lee, David Small,
  Daniel Levine, Susi Lehtola, Hugh Burton, Evgeny Epifanovsky
 -----------------------------------------------------------------------
 Exchange:     0.2000 Hartree-Fock + 0.0800 Slater + 0.7200 B88
 Correlation:  0.1900 VWN1RPA + 0.8100 LYP
 Using SG-1 standard quadrature grid
 using 4 threads for integral computing
 -------------------------------------------------------
 OpenMP Integral computing Module                
 Release: version 2.0, May 2017, Q-Chem Inc. Pleasanton 
 -------------------------------------------------------
 -------------------------------------------------------
 OpenMP BLAS3 based DFT computing Module                
 Release: version 1.0, May 2013, Q-Chem Inc. Pittsburgh 
 -------------------------------------------------------
 A restricted SCF calculation will be
 performed using DIIS
 SCF converges when DIIS error is below 1.0e-08
 ---------------------------------------
  Cycle       Energy         DIIS error
 ---------------------------------------
    1  -14840.5058290783      9.68e-02  
    2  -14833.2242424413      1.04e-02  
    3  -14828.6745767948      2.50e-02  
    4  -14833.8754511978      3.79e-03  
    5  -14833.9335516210      2.00e-03  
    6  -14833.9517209511      7.69e-04  
    7  -14833.9547340212      2.24e-04  
    8  -14833.9549819069      4.97e-05  
    9  -14833.9549970064      1.78e-05  
   10  -14833.9549992125      3.50e-06  
   11  -14833.9549992856      6.91e-07  
   12  -14833.9549992920      1.67e-07  
   13  -14833.9549992916      3.60e-08  
   14  -14833.9549992917      1.16e-08  
   15  -14833.9549992906      3.43e-09  Convergence criterion met
 ---------------------------------------
 SCF time:   CPU 50.13s  wall 14.00s 
 SCF   energy in the final basis set =   -14833.9549992906
 Total energy in the final basis set =   -14833.9549992906

 --------------------------------------------------------------
             Orbital Energies (a.u.) and Symmetries
 --------------------------------------------------------------

 Alpha MOs, Restricted
 -- Occupied --                  
*******-1165.88 -176.32 -176.32 -165.72 -165.72 -165.72 -165.72
  1 Bu    1 Ag    2 Ag    2 Bu    1 Au    1 Bg    3 Ag    3 Bu                 
-165.72 -165.72 -101.61 -101.61  -35.83  -35.83  -31.32  -31.32
  4 Ag    4 Bu    5 Bu    5 Ag    6 Ag    6 Bu    7 Ag    7 Bu                 
-31.316 -31.316 -31.315 -31.315 -22.967 -22.967 -22.967 -22.967
  2 Bg    2 Au    8 Bu    8 Ag    9 Bu    9 Ag    3 Bg    3 Au                 
-22.966 -22.966 -22.966 -22.966 -22.965 -22.965 -10.277 -10.277
 10 Bu   10 Ag    4 Bg    4 Au   11 Bu   11 Ag   12 Ag   12 Bu                 
 -9.542  -9.542  -7.305  -7.305  -7.295  -7.295  -7.293  -7.293
 13 Ag   13 Bu   14 Ag   14 Bu   15 Ag   15 Bu    5 Bg    5 Au                 
 -6.397  -6.397  -4.816  -4.816  -4.794  -4.794  -4.793  -4.793
 16 Ag   16 Bu   17 Ag   17 Bu    6 Bg    6 Au   18 Bu   18 Ag                 
 -2.107  -2.107  -2.082  -2.082  -2.078  -2.078  -2.059  -2.059
 19 Ag   19 Bu   20 Bu   20 Ag    7 Bg    7 Au   21 Ag   21 Bu                 
 -2.058  -2.058  -1.160  -1.157  -0.788  -0.785  -0.639  -0.612
  8 Au    8 Bg   22 Ag   22 Bu   23 Bu   23 Ag   24 Ag   24 Bu                 
 -0.564  -0.564  -0.550  -0.504  -0.441  -0.435  -0.357  -0.313
 25 Ag    9 Au    9 Bg   25 Bu   26 Bu   26 Ag   27 Ag   10 Au                 
 -0.309  -0.186  -0.185  -0.170
 10 Bg   11 Au   27 Bu   28 Ag                                                 
 -- Virtual --                   
 -0.122  -0.096  -0.012   0.016   0.016   0.029   0.036   0.047
 11 Bg   28 Bu   29 Ag   29 Bu   30 Ag   12 Au   30 Bu   31 Bu                 
  0.050   0.067   0.070   0.084   0.094   0.101   0.105   0.114
 31 Ag   12 Bg   32 Ag   32 Bu   33 Ag   13 Au   33 Bu   13 Bg                 
  0.126   0.144   0.160   0.160   0.187   0.199   0.245   0.270
 34 Bu   34 Ag   35 Bu   35 Ag   36 Ag   36 Bu   14 Au   37 Bu                 
  0.272   0.296   0.308   0.327   0.329   0.336   0.353   0.360
 37 Ag   14 Bg   38 Ag   15 Au   38 Bu   15 Bg   39 Bu   39 Ag                 
  0.373   0.385   0.398   0.409   0.429   0.460   0.475   0.481
 16 Au   40 Bu   16 Bg   41 Bu   40 Ag   41 Ag   17 Au   42 Ag                 
  0.487   0.499   0.530   0.530   0.540   0.561   0.594   0.614
 17 Bg   18 Au   42 Bu   18 Bg   43 Bu   43 Ag   44 Ag   44 Bu                 
  0.642   0.667   0.722   0.757   0.796   0.831   0.855   0.862
 45 Ag   45 Bu   19 Au   46 Ag   46 Bu   19 Bg   47 Ag   20 Au                 
  0.880   0.930   0.943   0.969   1.055   1.121   1.153   1.193
 20 Bg   47 Bu   48 Ag   48 Bu   49 Bu   49 Ag   50 Ag   50 Bu                 
  1.239   1.256   1.272   1.336   1.339   1.396   1.399   1.409
 51 Bu   51 Ag   21 Au   21 Bg   52 Ag   53 Ag   22 Au   52 Bu                 
  1.451   1.493   1.519   1.554   1.644   1.714   1.715   1.851
 22 Bg   53 Bu   54 Ag   23 Au   23 Bg   54 Bu   55 Ag   55 Bu                 
  2.031   2.129   2.185   2.188   2.236   2.275   2.358   2.427
 56 Bu   56 Ag   24 Bg   24 Au   57 Bu   57 Ag   58 Bu   58 Ag                 
  2.629   2.658   2.850   3.071   3.099   3.340   3.949   3.953
 25 Au   25 Bg   59 Ag   59 Bu   60 Ag   60 Bu   26 Bg   26 Au                 
  4.015   4.024   4.025   4.061   4.255   4.277   4.542   4.548
 27 Au   61 Ag   61 Bu   27 Bg   62 Ag   62 Bu   63 Ag   63 Bu                 
  4.655   4.682   5.985   6.045   6.095   6.127   6.220   6.230
 64 Bu   64 Ag   28 Au   28 Bg   65 Ag   65 Bu   66 Ag   66 Bu                 
  9.870   9.890  23.627  23.639  25.741  25.760  25.929  26.024
 67 Bu   67 Ag   68 Bu   68 Ag   29 Bg   29 Au   69 Bu   69 Ag                 
 26.511  26.698  27.975  28.053  28.332  28.371  28.404  28.414
 70 Bu   70 Ag   71 Bu   71 Ag   30 Au   30 Bg   72 Ag   72 Bu                 
 28.448  28.456  28.521  28.523  28.556  28.558  28.561  28.582
 73 Bu   73 Ag   31 Bg   31 Au   32 Au   74 Ag   74 Bu   32 Bg                 
 28.700  28.753  28.935  28.951 127.884 127.918 127.947 127.967
 75 Ag   75 Bu   76 Ag   76 Bu   33 Au   33 Bg   77 Ag   77 Bu                 
128.032 128.036 151.776 151.830 215.915 215.9441901.9561902.012
 78 Bu   78 Ag   79 Bu   79 Ag   80 Bu   80 Ag   81 Bu   81 Ag                 

 Beta MOs, Restricted
 -- Occupied --                  
*******-1165.88 -176.32 -176.32 -165.72 -165.72 -165.72 -165.72
  1 Bu    1 Ag    2 Ag    2 Bu    1 Au    1 Bg    3 Ag    3 Bu                 
-165.72 -165.72 -101.61 -101.61  -35.83  -35.83  -31.32  -31.32
  4 Ag    4 Bu    5 Bu    5 Ag    6 Ag    6 Bu    7 Ag    7 Bu                 
-31.316 -31.316 -31.315 -31.315 -22.967 -22.967 -22.967 -22.967
  2 Bg    2 Au    8 Bu    8 Ag    9 Bu    9 Ag    3 Bg    3 Au                 
-22.966 -22.966 -22.966 -22.966 -22.965 -22.965 -10.277 -10.277
 10 Bu   10 Ag    4 Bg    4 Au   11 Bu   11 Ag   12 Ag   12 Bu                 
 -9.542  -9.542  -7.305  -7.305  -7.295  -7.295  -7.293  -7.293
 13 Ag   13 Bu   14 Ag   14 Bu   15 Ag   15 Bu    5 Bg    5 Au                 
 -6.397  -6.397  -4.816  -4.816  -4.794  -4.794  -4.793  -4.793
 16 Ag   16 Bu   17 Ag   17 Bu    6 Bg    6 Au   18 Bu   18 Ag                 
 -2.107  -2.107  -2.082  -2.082  -2.078  -2.078  -2.059  -2.059
 19 Ag   19 Bu   20 Bu   20 Ag    7 Bg    7 Au   21 Ag   21 Bu                 
 -2.058  -2.058  -1.160  -1.157  -0.788  -0.785  -0.639  -0.612
  8 Au    8 Bg   22 Ag   22 Bu   23 Bu   23 Ag   24 Ag   24 Bu                 
 -0.564  -0.564  -0.550  -0.504  -0.441  -0.435  -0.357  -0.313
 25 Ag    9 Au    9 Bg   25 Bu   26 Bu   26 Ag   27 Ag   10 Au                 
 -0.309  -0.186  -0.185  -0.170
 10 Bg   11 Au   27 Bu   28 Ag                                                 
 -- Virtual --                   
 -0.122  -0.096  -0.012   0.016   0.016   0.029   0.036   0.047
 11 Bg   28 Bu   29 Ag   29 Bu   30 Ag   12 Au   30 Bu   31 Bu                 
  0.050   0.067   0.070   0.084   0.094   0.101   0.105   0.114
 31 Ag   12 Bg   32 Ag   32 Bu   33 Ag   13 Au   33 Bu   13 Bg                 
  0.126   0.144   0.160   0.160   0.187   0.199   0.245   0.270
 34 Bu   34 Ag   35 Bu   35 Ag   36 Ag   36 Bu   14 Au   37 Bu                 
  0.272   0.296   0.308   0.327   0.329   0.336   0.353   0.360
 37 Ag   14 Bg   38 Ag   15 Au   38 Bu   15 Bg   39 Bu   39 Ag                 
  0.373   0.385   0.398   0.409   0.429   0.460   0.475   0.481
 16 Au   40 Bu   16 Bg   41 Bu   40 Ag   41 Ag   17 Au   42 Ag                 
  0.487   0.499   0.530   0.530   0.540   0.561   0.594   0.614
 17 Bg   18 Au   42 Bu   18 Bg   43 Bu   43 Ag   44 Ag   44 Bu                 
  0.642   0.667   0.722   0.757   0.796   0.831   0.855   0.862
 45 Ag   45 Bu   19 Au   46 Ag   46 Bu   19 Bg   47 Ag   20 Au                 
  0.880   0.930   0.943   0.969   1.055   1.121   1.153   1.193
 20 Bg   47 Bu   48 Ag   48 Bu   49 Bu   49 Ag   50 Ag   50 Bu                 
  1.239   1.256   1.272   1.336   1.339   1.396   1.399   1.409
 51 Bu   51 Ag   21 Au   21 Bg   52 Ag   53 Ag   22 Au   52 Bu                 
  1.451   1.493   1.519   1.554   1.644   1.714   1.715   1.851
 22 Bg   53 Bu   54 Ag   23 Au   23 Bg   54 Bu   55 Ag   55 Bu                 
  2.031   2.129   2.185   2.188   2.236   2.275   2.358   2.427
 56 Bu   56 Ag   24 Bg   24 Au   57 Bu   57 Ag   58 Bu   58 Ag                 
  2.629   2.658   2.850   3.071   3.099   3.340   3.949   3.953
 25 Au   25 Bg   59 Ag   59 Bu   60 Ag   60 Bu   26 Bg   26 Au                 
  4.015   4.024   4.025   4.061   4.255   4.277   4.542   4.548
 27 Au   61 Ag   61 Bu   27 Bg   62 Ag   62 Bu   63 Ag   63 Bu                 
  4.655   4.682   5.985   6.045   6.095   6.127   6.220   6.230
 64 Bu   64 Ag   28 Au   28 Bg   65 Ag   65 Bu   66 Ag   66 Bu                 
  9.870   9.890  23.627  23.639  25.741  25.760  25.929  26.024
 67 Bu   67 Ag   68 Bu   68 Ag   29 Bg   29 Au   69 Bu   69 Ag                 
 26.511  26.698  27.975  28.053  28.332  28.371  28.404  28.414
 70 Bu   70 Ag   71 Bu   71 Ag   30 Au   30 Bg   72 Ag   72 Bu                 
 28.448  28.456  28.521  28.523  28.556  28.558  28.561  28.582
 73 Bu   73 Ag   31 Bg   31 Au   32 Au   74 Ag   74 Bu   32 Bg                 
 28.700  28.753  28.935  28.951 127.884 127.918 127.947 127.967
 75 Ag   75 Bu   76 Ag   76 Bu   33 Au   33 Bg   77 Ag   77 Bu                 
128.032 128.036 151.776 151.830 215.915 215.9441901.9561902.012
 78 Bu   78 Ag   79 Bu   79 Ag   80 Bu   80 Ag   81 Bu   81 Ag                 
 --------------------------------------------------------------

          Ground-State Mulliken Net Atomic Charges

     Atom                 Charge (a.u.)
  ----------------------------------------
      1 Cl                    0.570467
      2 I                     0.300948
      3 I                     0.300948
      4 Cl                    0.570467
      5 C                    -0.871415
      6 C                    -0.871415
  ----------------------------------------
  Sum of atomic charges =    -0.000000

 -----------------------------------------------------------------
                    Cartesian Multipole Moments
 -----------------------------------------------------------------
    Charge (ESU x 10^10)
                -0.0000
    Dipole Moment (Debye)
         X      -0.0000      Y      -0.0000      Z      -0.0000
       Tot       0.0000
    Quadrupole Moments (Debye-Ang)
        XX     -89.9077     XY       8.9211     YY     -96.8428
        XZ       0.0000     YZ      -0.0000     ZZ     -90.6940
    Octopole Moments (Debye-Ang^2)
       XXX      -0.0000    XXY       0.0000    XYY      -0.0000
       YYY      -0.0000    XXZ       0.0000    XYZ       0.0000
       YYZ      -0.0000    XZZ      -0.0000    YZZ       0.0000
       ZZZ       0.0000
    Hexadecapole Moments (Debye-Ang^3)
      XXXX   -2170.9719   XXXY     -12.5740   XXYY    -446.9086
      XYYY      -5.6575   YYYY    -567.6754   XXXZ       0.0000
      XXYZ      -0.0000   XYYZ       0.0000   YYYZ       0.0000
      XXZZ    -391.7829   XYZZ     -11.9195   YYZZ    -114.3405
      XZZZ       0.0000   YZZZ      -0.0000   ZZZZ    -116.6805
 -----------------------------------------------------------------
 Calculating analytic gradient of the SCF energy
 Gradient of SCF Energy
            1           2           3           4           5           6
    1   0.0594687   1.1096995  -1.1096995  -0.0594687   1.1489172  -1.1489172
    2  -0.6897396  -1.0027039   1.0027039   0.6897396  -0.2616454   0.2616454
    3   0.0000000  -0.0000000  -0.0000000   0.0000000   0.0000000  -0.0000000
 Max gradient component =       1.149E+00
 RMS gradient           =       6.753E-01
 Gradient time:  CPU 22.24 s  wall 5.67 s
 Geometry Optimization Parameters
   NAtoms,    NIC,     NZ,  NCons,   NDum,   NFix, NCnnct, MaxDiis
        6      37       0       0       0       0       0       0


** GEOMETRY OPTIMIZATION IN DELOCALIZED INTERNAL COORDINATES **
   Searching for a Minimum

   Optimization Cycle:   1

                       Coordinates (Angstroms)
     ATOM                X               Y               Z
      1  Cl        1.6243999043    1.5366603239    0.0000000000
      2  I        -2.2039682017    0.3775237291    0.0000000000
      3  I         2.2039682017   -0.3775237291    0.0000000000
      4  Cl       -1.6243999043   -1.5366603239    0.0000000000
      5  C         0.9570920265    0.2897841487    0.0000000000
      6  C        -0.9570920265   -0.2897841487    0.0000000000
   Point Group: c2h   Number of degrees of freedom:     5


   Energy is -14833.954999291


 Attempting to Generate Delocalized Internal Coordinates

 ** Taking Steepest Descent Step **
 Calculated Step too Large.  Step scaled by  0.178741
 Step Taken.  Stepsize is  0.300000

                             Maximum     Tolerance    Cnvgd?
         Gradient           1.067958      0.000300      NO
         Displacement       0.190888      0.001200      NO
         Energy change     *********      0.000001      NO


 New Cartesian Coordinates Obtained by Inverse Iteration

 Displacement from previous Coordinates is:  0.238067
 ----------------------------------------------------------------
             Standard Nuclear Orientation (Angstroms)
    I     Atom           X                Y                Z
 ----------------------------------------------------------------
    1      Cl      1.6305504255     1.5514765906     0.0000000000
    2      I      -2.2885442190     0.3997235113     0.0000000000
    3      I       2.2885442190    -0.3997235113     0.0000000000
    4      Cl     -1.6305504255    -1.5514765906     0.0000000000
    5      C       0.9514671223     0.2905109790     0.0000000000
    6      C      -0.9514671223    -0.2905109790     0.0000000000
 ----------------------------------------------------------------
 Molecular Point Group                 C2h   NOp =  4
 Largest Abelian Subgroup              C2h   NOp =  4
 Nuclear Repulsion Energy =  1496.8942317270 hartrees
 There are       76 alpha and       76 beta electrons
 Applying Cartesian multipole field
    Component          Value
    ---------          -----
     (2,0,0)        1.00000E-11
     (0,2,0)        2.00000E-11
     (0,0,2)       -3.00000E-11
 Nucleus-field energy     =     0.0000000306 hartrees
 Requested basis set is 6-311++G(d,p)
 There are 86 shells and 228 basis functions
 A cutoff of  1.0D-11 yielded   2715 shell pairs
 There are     20714 function pairs (     23302 Cartesian)
 Smallest overlap matrix eigenvalue = 6.86E-05
 Guess MOs from SCF MO coefficient file

 -----------------------------------------------------------------------
  General SCF calculation program by
  Eric Jon Sundstrom, Paul Horn, Yuezhi Mao, Dmitri Zuev, Alec White,
  David Stuck, Shaama M.S., Shane Yost, Joonho Lee, David Small,
  Daniel Levine, Susi Lehtola, Hugh Burton, Evgeny Epifanovsky
 -----------------------------------------------------------------------
 Exchange:     0.2000 Hartree-Fock + 0.0800 Slater + 0.7200 B88
 Correlation:  0.1900 VWN1RPA + 0.8100 LYP
 Using SG-1 standard quadrature grid
 using 4 threads for integral computing
 -------------------------------------------------------
 OpenMP Integral computing Module                
 Release: version 2.0, May 2017, Q-Chem Inc. Pleasanton 
 -------------------------------------------------------
 -------------------------------------------------------
 OpenMP BLAS3 based DFT computing Module                
 Release: version 1.0, May 2013, Q-Chem Inc. Pittsburgh 
 -------------------------------------------------------
 A restricted SCF calculation will be
 performed using DIIS
 SCF converges when DIIS error is below 1.0e-08
 ---------------------------------------
  Cycle       Energy         DIIS error
 ---------------------------------------
    1  -14834.3645647701      1.90e-03  
    2  -14834.3618226103      1.79e-03  
    3  -14834.3755069992      8.54e-04  
    4  -14834.3800523195      1.49e-04  
    5  -14834.3801631681      2.60e-05  
    6  -14834.3801663263      8.67e-06  
    7  -14834.3801669021      2.32e-06  
    8  -14834.3801669513      4.08e-07  
    9  -14834.3801669552      2.59e-07  
   10  -14834.3801669558      6.37e-08  
   11  -14834.3801669560      1.55e-08  
   12  -14834.3801669560      2.27e-09  Convergence criterion met
 ---------------------------------------
 SCF time:   CPU 64.49s  wall 17.00s 
 SCF   energy in the final basis set =   -14834.3801669560
 Total energy in the final basis set =   -14834.3801669560

 --------------------------------------------------------------
             Orbital Energies (a.u.) and Symmetries
 --------------------------------------------------------------

 Alpha MOs, Restricted
 -- Occupied --                  
*******-1165.88 -176.32 -176.32 -165.72 -165.72 -165.72 -165.72
  1 Bu    1 Ag    2 Bu    2 Ag    1 Au    1 Bg    3 Bu    3 Ag                 
-165.72 -165.72 -101.61 -101.61  -35.82  -35.82  -31.31  -31.31
  4 Ag    4 Bu    5 Bu    5 Ag    6 Bu    6 Ag    7 Ag    7 Bu                 
-31.311 -31.311 -31.310 -31.310 -22.963 -22.963 -22.963 -22.963
  2 Bg    2 Au    8 Bu    8 Ag    9 Bu    9 Ag    3 Bg    3 Au                 
-22.962 -22.962 -22.961 -22.961 -22.961 -22.961 -10.274 -10.274
 10 Bu   10 Ag    4 Bg    4 Au   11 Bu   11 Ag   12 Ag   12 Bu                 
 -9.537  -9.537  -7.300  -7.300  -7.291  -7.291  -7.289  -7.289
 13 Ag   13 Bu   14 Ag   14 Bu   15 Ag   15 Bu    5 Bg    5 Au                 
 -6.387  -6.387  -4.803  -4.803  -4.785  -4.785  -4.784  -4.784
 16 Ag   16 Bu   17 Ag   17 Bu    6 Bg    6 Au   18 Bu   18 Ag                 
 -2.086  -2.086  -2.068  -2.068  -2.066  -2.066  -2.049  -2.049
 19 Ag   19 Bu   20 Bu   20 Ag    7 Bg    7 Au   21 Ag   21 Bu                 
 -2.049  -2.049  -1.133  -1.130  -0.779  -0.776  -0.634  -0.606
  8 Au    8 Bg   22 Ag   22 Bu   23 Bu   23 Ag   24 Ag   24 Bu                 
 -0.549  -0.542  -0.527  -0.489  -0.446  -0.439  -0.359  -0.306
 25 Ag    9 Au    9 Bg   25 Bu   26 Bu   26 Ag   27 Ag   10 Au                 
 -0.303  -0.192  -0.190  -0.179
 10 Bg   27 Bu   11 Au   28 Ag                                                 
 -- Virtual --                   
 -0.120  -0.091  -0.010   0.015   0.018   0.033   0.033   0.044
 11 Bg   28 Bu   29 Ag   30 Ag   29 Bu   30 Bu   12 Au   31 Bu                 
  0.051   0.068   0.069   0.080   0.094   0.103   0.109   0.116
 31 Ag   32 Ag   12 Bg   32 Bu   33 Ag   13 Au   33 Bu   13 Bg                 
  0.126   0.141   0.158   0.160   0.189   0.192   0.240   0.262
 34 Bu   34 Ag   35 Ag   35 Bu   36 Ag   36 Bu   14 Au   37 Bu                 
  0.268   0.287   0.317   0.328   0.340   0.344   0.355   0.362
 37 Ag   14 Bg   38 Ag   38 Bu   15 Au   15 Bg   39 Bu   39 Ag                 
  0.378   0.386   0.404   0.413   0.417   0.459   0.464   0.471
 16 Au   40 Bu   16 Bg   41 Bu   40 Ag   41 Ag   17 Au   42 Ag                 
  0.479   0.504   0.523   0.530   0.549   0.550   0.586   0.598
 17 Bg   18 Au   42 Bu   43 Bu   18 Bg   43 Ag   44 Ag   44 Bu                 
  0.645   0.666   0.724   0.759   0.794   0.827   0.853   0.855
 45 Ag   45 Bu   19 Au   46 Ag   46 Bu   19 Bg   47 Ag   20 Au                 
  0.871   0.896   0.926   0.960   1.070   1.107   1.131   1.170
 20 Bg   47 Bu   48 Ag   48 Bu   49 Bu   49 Ag   50 Ag   50 Bu                 
  1.233   1.246   1.286   1.342   1.348   1.383   1.393   1.416
 51 Bu   51 Ag   21 Au   21 Bg   52 Ag   22 Au   53 Ag   52 Bu                 
  1.437   1.470   1.520   1.557   1.651   1.691   1.707   1.852
 22 Bg   53 Bu   54 Ag   23 Au   23 Bg   54 Bu   55 Ag   55 Bu                 
  2.039   2.131   2.191   2.193   2.241   2.272   2.358   2.434
 56 Bu   56 Ag   24 Bg   24 Au   57 Bu   57 Ag   58 Bu   58 Ag                 
  2.634   2.669   2.825   2.988   3.052   3.351   3.955   3.957
 25 Au   25 Bg   59 Ag   59 Bu   60 Ag   60 Bu   26 Bg   26 Au                 
  4.002   4.025   4.028   4.048   4.217   4.235   4.510   4.531
 27 Au   61 Ag   61 Bu   27 Bg   62 Ag   62 Bu   63 Ag   63 Bu                 
  4.547   4.585   5.985   6.040   6.091   6.121   6.219   6.223
 64 Bu   64 Ag   28 Au   28 Bg   65 Ag   65 Bu   66 Bu   66 Ag                 
  9.850   9.868  23.540  23.554  25.746  25.765  25.926  26.017
 67 Bu   67 Ag   68 Bu   68 Ag   29 Bg   29 Au   69 Bu   69 Ag                 
 26.442  26.621  27.958  28.018  28.333  28.370  28.404  28.410
 70 Bu   70 Ag   71 Bu   71 Ag   30 Au   30 Bg   72 Ag   72 Bu                 
 28.444  28.444  28.526  28.527  28.551  28.559  28.563  28.575
 73 Bu   73 Ag   31 Bg   31 Au   32 Au   74 Ag   74 Bu   32 Bg                 
 28.677  28.711  28.877  28.882 127.883 127.914 127.944 127.962
 75 Ag   75 Bu   76 Ag   76 Bu   33 Au   33 Bg   77 Ag   77 Bu                 
128.027 128.036 151.754 151.794 215.888 215.9151901.9301901.972
 78 Bu   78 Ag   79 Bu   79 Ag   80 Bu   80 Ag   81 Bu   81 Ag                 

 Beta MOs, Restricted
 -- Occupied --                  
*******-1165.88 -176.32 -176.32 -165.72 -165.72 -165.72 -165.72
  1 Bu    1 Ag    2 Bu    2 Ag    1 Au    1 Bg    3 Bu    3 Ag                 
-165.72 -165.72 -101.61 -101.61  -35.82  -35.82  -31.31  -31.31
  4 Ag    4 Bu    5 Bu    5 Ag    6 Bu    6 Ag    7 Ag    7 Bu                 
-31.311 -31.311 -31.310 -31.310 -22.963 -22.963 -22.963 -22.963
  2 Bg    2 Au    8 Bu    8 Ag    9 Bu    9 Ag    3 Bg    3 Au                 
-22.962 -22.962 -22.961 -22.961 -22.961 -22.961 -10.274 -10.274
 10 Bu   10 Ag    4 Bg    4 Au   11 Bu   11 Ag   12 Ag   12 Bu                 
 -9.537  -9.537  -7.300  -7.300  -7.291  -7.291  -7.289  -7.289
 13 Ag   13 Bu   14 Ag   14 Bu   15 Ag   15 Bu    5 Bg    5 Au                 
 -6.387  -6.387  -4.803  -4.803  -4.785  -4.785  -4.784  -4.784
 16 Ag   16 Bu   17 Ag   17 Bu    6 Bg    6 Au   18 Bu   18 Ag                 
 -2.086  -2.086  -2.068  -2.068  -2.066  -2.066  -2.049  -2.049
 19 Ag   19 Bu   20 Bu   20 Ag    7 Bg    7 Au   21 Ag   21 Bu                 
 -2.049  -2.049  -1.133  -1.130  -0.779  -0.776  -0.634  -0.606
  8 Au    8 Bg   22 Ag   22 Bu   23 Bu   23 Ag   24 Ag   24 Bu                 
 -0.549  -0.542  -0.527  -0.489  -0.446  -0.439  -0.359  -0.306
 25 Ag    9 Au    9 Bg   25 Bu   26 Bu   26 Ag   27 Ag   10 Au                 
 -0.303  -0.192  -0.190  -0.179
 10 Bg   27 Bu   11 Au   28 Ag                                                 
 -- Virtual --                   
 -0.120  -0.091  -0.010   0.015   0.018   0.033   0.033   0.044
 11 Bg   28 Bu   29 Ag   30 Ag   29 Bu   30 Bu   12 Au   31 Bu                 
  0.051   0.068   0.069   0.080   0.094   0.103   0.109   0.116
 31 Ag   32 Ag   12 Bg   32 Bu   33 Ag   13 Au   33 Bu   13 Bg                 
  0.126   0.141   0.158   0.160   0.189   0.192   0.240   0.262
 34 Bu   34 Ag   35 Ag   35 Bu   36 Ag   36 Bu   14 Au   37 Bu                 
  0.268   0.287   0.317   0.328   0.340   0.344   0.355   0.362
 37 Ag   14 Bg   38 Ag   38 Bu   15 Au   15 Bg   39 Bu   39 Ag                 
  0.378   0.386   0.404   0.413   0.417   0.459   0.464   0.471
 16 Au   40 Bu   16 Bg   41 Bu   40 Ag   41 Ag   17 Au   42 Ag                 
  0.479   0.504   0.523   0.530   0.549   0.550   0.586   0.598
 17 Bg   18 Au   42 Bu   43 Bu   18 Bg   43 Ag   44 Ag   44 Bu                 
  0.645   0.666   0.724   0.759   0.794   0.827   0.853   0.855
 45 Ag   45 Bu   19 Au   46 Ag   46 Bu   19 Bg   47 Ag   20 Au                 
  0.871   0.896   0.926   0.960   1.070   1.107   1.131   1.170
 20 Bg   47 Bu   48 Ag   48 Bu   49 Bu   49 Ag   50 Ag   50 Bu                 
  1.233   1.246   1.286   1.342   1.348   1.383   1.393   1.416
 51 Bu   51 Ag   21 Au   21 Bg   52 Ag   22 Au   53 Ag   52 Bu                 
  1.437   1.470   1.520   1.557   1.651   1.691   1.707   1.852
 22 Bg   53 Bu   54 Ag   23 Au   23 Bg   54 Bu   55 Ag   55 Bu                 
  2.039   2.131   2.191   2.193   2.241   2.272   2.358   2.434
 56 Bu   56 Ag   24 Bg   24 Au   57 Bu   57 Ag   58 Bu   58 Ag                 
  2.634   2.669   2.825   2.988   3.052   3.351   3.955   3.957
 25 Au   25 Bg   59 Ag   59 Bu   60 Ag   60 Bu   26 Bg   26 Au                 
  4.002   4.025   4.028   4.048   4.217   4.235   4.510   4.531
 27 Au   61 Ag   61 Bu   27 Bg   62 Ag   62 Bu   63 Ag   63 Bu                 
  4.547   4.585   5.985   6.040   6.091   6.121   6.219   6.223
 64 Bu   64 Ag   28 Au   28 Bg   65 Ag   65 Bu   66 Bu   66 Ag                 
  9.850   9.868  23.540  23.554  25.746  25.765  25.926  26.017
 67 Bu   67 Ag   68 Bu   68 Ag   29 Bg   29 Au   69 Bu   69 Ag                 
 26.442  26.621  27.958  28.018  28.333  28.370  28.404  28.410
 70 Bu   70 Ag   71 Bu   71 Ag   30 Au   30 Bg   72 Ag   72 Bu                 
 28.444  28.444  28.526  28.527  28.551  28.559  28.563  28.575
 73 Bu   73 Ag   31 Bg   31 Au   32 Au   74 Ag   74 Bu   32 Bg                 
 28.677  28.711  28.877  28.882 127.883 127.914 127.944 127.962
 75 Ag   75 Bu   76 Ag   76 Bu   33 Au   33 Bg   77 Ag   77 Bu                 
128.027 128.036 151.754 151.794 215.888 215.9151901.9301901.972
 78 Bu   78 Ag   79 Bu   79 Ag   80 Bu   80 Ag   81 Bu   81 Ag                 
 --------------------------------------------------------------

          Ground-State Mulliken Net Atomic Charges

     Atom                 Charge (a.u.)
  ----------------------------------------
      1 Cl                    0.559659
      2 I                     0.217953
      3 I                     0.217953
      4 Cl                    0.559659
      5 C                    -0.777613
      6 C                    -0.777612
  ----------------------------------------
  Sum of atomic charges =    -0.000000

 -----------------------------------------------------------------
                    Cartesian Multipole Moments
 -----------------------------------------------------------------
    Charge (ESU x 10^10)
                -0.0000
    Dipole Moment (Debye)
         X      -0.0000      Y      -0.0000      Z       0.0000
       Tot       0.0000
    Quadrupole Moments (Debye-Ang)
        XX     -89.0957     XY       8.2992     YY     -96.3497
        XZ       0.0000     YZ       0.0000     ZZ     -91.3265
    Octopole Moments (Debye-Ang^2)
       XXX      -0.0001    XXY      -0.0000    XYY      -0.0000
       YYY      -0.0000    XXZ       0.0000    XYZ      -0.0000
       YYZ       0.0000    XZZ      -0.0000    YZZ      -0.0000
       ZZZ       0.0000
    Hexadecapole Moments (Debye-Ang^3)
      XXXX   -2277.9521   XXXY      -7.9752   XXYY    -469.6945
      XYYY       4.6577   YYYY    -574.8116   XXXZ       0.0000
      XXYZ       0.0000   XYYZ       0.0000   YYYZ       0.0000
      XXZZ    -413.7800   XYZZ      -8.1638   YYZZ    -115.7455
      XZZZ       0.0000   YZZZ       0.0000   ZZZZ    -117.8138
 -----------------------------------------------------------------
 Calculating analytic gradient of the SCF energy
 Gradient of SCF Energy
            1           2           3           4           5           6
    1   0.0568630   0.7639029  -0.7639026  -0.0568632   0.8145938  -0.8145939
    2  -0.6007658  -0.7375053   0.7375050   0.6007659  -0.0870825   0.0870827
    3  -0.0000000   0.0000000   0.0000000   0.0000000   0.0000000  -0.0000000
 Max gradient component =       8.146E-01
 RMS gradient           =       4.902E-01
 Gradient time:  CPU 21.57 s  wall 5.50 s
 Geometry Optimization Parameters
   NAtoms,    NIC,     NZ,  NCons,   NDum,   NFix, NCnnct, MaxDiis
        6      37       0       0       0       0       0       0


** GEOMETRY OPTIMIZATION IN DELOCALIZED INTERNAL COORDINATES **
   Searching for a Minimum

   Optimization Cycle:   2

                       Coordinates (Angstroms)
     ATOM                X               Y               Z
      1  Cl        1.6305504255    1.5514765906    0.0000000000
      2  I        -2.2885442190    0.3997235113    0.0000000000
      3  I         2.2885442190   -0.3997235113    0.0000000000
      4  Cl       -1.6305504255   -1.5514765906    0.0000000000
      5  C         0.9514671223    0.2905109790    0.0000000000
      6  C        -0.9514671223   -0.2905109790    0.0000000000
   Point Group: c2h   Number of degrees of freedom:     5


   Energy is -14834.380166956

 Hessian Updated using BFGS Update

 ** Taking Steepest Descent Step **
 Calculated Step too Large.  Step scaled by  0.252194
 Step Taken.  Stepsize is  0.300000

                             Maximum     Tolerance    Cnvgd?
         Gradient           0.788149      0.000300      NO
         Displacement       0.198767      0.001200      NO
         Energy change     -0.425168      0.000001      NO


 New Cartesian Coordinates Obtained by Inverse Iteration

 Displacement from previous Coordinates is:  0.220285
 ----------------------------------------------------------------
             Standard Nuclear Orientation (Angstroms)
    I     Atom           X                Y                Z
 ----------------------------------------------------------------
    1      Cl      1.6355859492     1.5721648806     0.0000000000
    2      I      -2.3637848604     0.4245765445     0.0000000000
    3      I       2.3637848604    -0.4245765445     0.0000000000
    4      Cl     -1.6355859492    -1.5721648806     0.0000000000
    5      C       0.9437265453     0.2890383839     0.0000000000
    6      C      -0.9437265453    -0.2890383839     0.0000000000
 ----------------------------------------------------------------
 Molecular Point Group                 C2h   NOp =  4
 Largest Abelian Subgroup              C2h   NOp =  4
 Nuclear Repulsion Energy =  1452.1013482763 hartrees
 There are       76 alpha and       76 beta electrons
 Applying Cartesian multipole field
    Component          Value
    ---------          -----
     (2,0,0)        1.00000E-11
     (0,2,0)        2.00000E-11
     (0,0,2)       -3.00000E-11
 Nucleus-field energy     =     0.0000000322 hartrees
 Requested basis set is 6-311++G(d,p)
 There are 86 shells and 228 basis functions
 A cutoff of  1.0D-11 yielded   2707 shell pairs
 There are     20670 function pairs (     23258 Cartesian)
 Smallest overlap matrix eigenvalue = 6.99E-05
 Guess MOs from SCF MO coefficient file

 -----------------------------------------------------------------------
  General SCF calculation program by
  Eric Jon Sundstrom, Paul Horn, Yuezhi Mao, Dmitri Zuev, Alec White,
  David Stuck, Shaama M.S., Shane Yost, Joonho Lee, David Small,
  Daniel Levine, Susi Lehtola, Hugh Burton, Evgeny Epifanovsky
 -----------------------------------------------------------------------
 Exchange:     0.2000 Hartree-Fock + 0.0800 Slater + 0.7200 B88
 Correlation:  0.1900 VWN1RPA + 0.8100 LYP
 Using SG-1 standard quadrature grid
 using 4 threads for integral computing
 -------------------------------------------------------
 OpenMP Integral computing Module                
 Release: version 2.0, May 2017, Q-Chem Inc. Pleasanton 
 -------------------------------------------------------
 -------------------------------------------------------
 OpenMP BLAS3 based DFT computing Module                
 Release: version 1.0, May 2013, Q-Chem Inc. Pittsburgh 
 -------------------------------------------------------
 A restricted SCF calculation will be
 performed using DIIS
 SCF converges when DIIS error is below 1.0e-08
 ---------------------------------------
  Cycle       Energy         DIIS error
 ---------------------------------------
    1  -14834.6730908486      1.52e-03  
    2  -14834.6720154569      1.46e-03  
    3  -14834.6814937830      6.92e-04  
    4  -14834.6845431118      1.26e-04  
    5  -14834.6846318399      2.28e-05  
    6  -14834.6846346282      7.65e-06  
    7  -14834.6846349144      3.81e-06  
    8  -14834.6846348061      5.20e-06  
    9  -14834.6846350354      3.53e-07  
   10  -14834.6846350364      1.13e-07  
   11  -14834.6846350364      1.56e-08  
   12  -14834.6846350364      4.25e-09  Convergence criterion met
 ---------------------------------------
 SCF time:   CPU 63.17s  wall 17.00s 
 SCF   energy in the final basis set =   -14834.6846350364
 Total energy in the final basis set =   -14834.6846350364

 --------------------------------------------------------------
             Orbital Energies (a.u.) and Symmetries
 --------------------------------------------------------------

 Alpha MOs, Restricted
 -- Occupied --                  
*******-1165.88 -176.32 -176.32 -165.72 -165.72 -165.72 -165.72
  1 Bu    1 Ag    2 Bu    2 Ag    3 Bu    3 Ag    1 Au    1 Bg                 
-165.72 -165.72 -101.60 -101.60  -35.82  -35.82  -31.31  -31.31
  4 Ag    4 Bu    5 Bu    5 Ag    6 Bu    6 Ag    7 Ag    7 Bu                 
-31.308 -31.308 -31.307 -31.307 -22.961 -22.961 -22.960 -22.960
  2 Bg    2 Au    8 Bu    8 Ag    9 Ag    9 Bu    3 Bg    3 Au                 
-22.960 -22.960 -22.958 -22.958 -22.958 -22.958 -10.278 -10.278
 10 Bu   10 Ag    4 Au    4 Bg   11 Bu   11 Ag   12 Ag   12 Bu                 
 -9.532  -9.532  -7.295  -7.295  -7.286  -7.286  -7.284  -7.284
 13 Ag   13 Bu   14 Ag   14 Bu   15 Ag   15 Bu    5 Bg    5 Au                 
 -6.380  -6.380  -4.794  -4.794  -4.778  -4.778  -4.777  -4.777
 16 Ag   16 Bu   17 Ag   17 Bu    6 Bg    6 Au   18 Bu   18 Ag                 
 -2.073  -2.073  -2.059  -2.059  -2.058  -2.058  -2.043  -2.043
 19 Ag   19 Bu   20 Bu   20 Ag    7 Bg    7 Au   21 Ag   21 Bu                 
 -2.043  -2.043  -1.103  -1.099  -0.768  -0.765  -0.629  -0.600
  8 Au    8 Bg   22 Ag   22 Bu   23 Bu   23 Ag   24 Ag   24 Bu                 
 -0.536  -0.521  -0.506  -0.474  -0.447  -0.440  -0.359  -0.302
 25 Ag    9 Au    9 Bg   25 Bu   26 Bu   26 Ag   27 Ag   10 Au                 
 -0.299  -0.200  -0.194  -0.189
 10 Bg   27 Bu   11 Au   28 Ag                                                 
 -- Virtual --                   
 -0.118  -0.086  -0.010   0.013   0.020   0.028   0.038   0.041
 11 Bg   28 Bu   29 Ag   30 Ag   29 Bu   30 Bu   12 Au   31 Bu                 
  0.052   0.066   0.070   0.077   0.092   0.105   0.109   0.119
 31 Ag   32 Ag   12 Bg   32 Bu   33 Ag   13 Au   33 Bu   13 Bg                 
  0.124   0.136   0.157   0.161   0.184   0.190   0.237   0.258
 34 Bu   34 Ag   35 Ag   35 Bu   36 Bu   36 Ag   14 Au   37 Bu                 
  0.264   0.278   0.325   0.325   0.349   0.351   0.358   0.364
 37 Ag   14 Bg   38 Ag   38 Bu   15 Au   15 Bg   39 Bu   39 Ag                 
  0.387   0.390   0.400   0.411   0.418   0.451   0.457   0.469
 16 Au   40 Bu   40 Ag   16 Bg   41 Bu   17 Au   41 Ag   42 Ag                 
  0.471   0.510   0.511   0.526   0.541   0.563   0.578   0.580
 17 Bg   42 Bu   18 Au   43 Bu   43 Ag   18 Bg   44 Ag   44 Bu                 
  0.649   0.667   0.724   0.759   0.790   0.824   0.846   0.848
 45 Ag   45 Bu   19 Au   46 Ag   46 Bu   19 Bg   47 Ag   20 Au                 
  0.864   0.864   0.907   0.951   1.079   1.084   1.104   1.143
 20 Bg   47 Bu   48 Ag   48 Bu   49 Bu   49 Ag   50 Ag   50 Bu                 
  1.226   1.238   1.295   1.347   1.360   1.369   1.402   1.420
 51 Bu   51 Ag   21 Au   21 Bg   52 Ag   22 Au   53 Ag   52 Bu                 
  1.424   1.452   1.522   1.552   1.651   1.670   1.695   1.849
 22 Bg   53 Bu   54 Ag   23 Au   23 Bg   54 Bu   55 Ag   55 Bu                 
  2.041   2.126   2.198   2.198   2.246   2.268   2.362   2.444
 56 Bu   56 Ag   24 Au   24 Bg   57 Bu   57 Ag   58 Bu   58 Ag                 
  2.636   2.678   2.799   2.933   3.027   3.361   3.958   3.960
 25 Au   25 Bg   59 Ag   59 Bu   60 Ag   60 Bu   26 Bg   26 Au                 
  3.997   4.023   4.029   4.040   4.187   4.200   4.438   4.439
 27 Au   61 Ag   61 Bu   27 Bg   62 Ag   62 Bu   63 Ag   63 Bu                 
  4.524   4.538   5.984   6.034   6.085   6.113   6.204   6.225
 64 Bu   64 Ag   28 Au   28 Bg   65 Ag   65 Bu   66 Bu   66 Ag                 
  9.828   9.846  23.476  23.490  25.752  25.771  25.920  26.000
 67 Bu   67 Ag   68 Bu   68 Ag   29 Bg   29 Au   69 Bu   69 Ag                 
 26.370  26.546  27.949  27.991  28.332  28.367  28.403  28.413
 70 Bu   70 Ag   71 Bu   71 Ag   30 Au   30 Bg   72 Ag   72 Bu                 
 28.445  28.447  28.528  28.529  28.550  28.559  28.563  28.571
 73 Bu   73 Ag   31 Bg   31 Au   32 Au   74 Ag   74 Bu   32 Bg                 
 28.656  28.676  28.820  28.826 127.881 127.909 127.939 127.956
 75 Ag   75 Bu   76 Bu   76 Ag   33 Au   33 Bg   77 Ag   77 Bu                 
128.017 128.034 151.740 151.767 215.858 215.8851901.9141901.942
 78 Bu   78 Ag   79 Bu   79 Ag   80 Bu   80 Ag   81 Bu   81 Ag                 

 Beta MOs, Restricted
 -- Occupied --                  
*******-1165.88 -176.32 -176.32 -165.72 -165.72 -165.72 -165.72
  1 Bu    1 Ag    2 Bu    2 Ag    3 Bu    3 Ag    1 Au    1 Bg                 
-165.72 -165.72 -101.60 -101.60  -35.82  -35.82  -31.31  -31.31
  4 Ag    4 Bu    5 Bu    5 Ag    6 Bu    6 Ag    7 Ag    7 Bu                 
-31.308 -31.308 -31.307 -31.307 -22.961 -22.961 -22.960 -22.960
  2 Bg    2 Au    8 Bu    8 Ag    9 Ag    9 Bu    3 Bg    3 Au                 
-22.960 -22.960 -22.958 -22.958 -22.958 -22.958 -10.278 -10.278
 10 Bu   10 Ag    4 Au    4 Bg   11 Bu   11 Ag   12 Ag   12 Bu                 
 -9.532  -9.532  -7.295  -7.295  -7.286  -7.286  -7.284  -7.284
 13 Ag   13 Bu   14 Ag   14 Bu   15 Ag   15 Bu    5 Bg    5 Au                 
 -6.380  -6.380  -4.794  -4.794  -4.778  -4.778  -4.777  -4.777
 16 Ag   16 Bu   17 Ag   17 Bu    6 Bg    6 Au   18 Bu   18 Ag                 
 -2.073  -2.073  -2.059  -2.059  -2.058  -2.058  -2.043  -2.043
 19 Ag   19 Bu   20 Bu   20 Ag    7 Bg    7 Au   21 Ag   21 Bu                 
 -2.043  -2.043  -1.103  -1.099  -0.768  -0.765  -0.629  -0.600
  8 Au    8 Bg   22 Ag   22 Bu   23 Bu   23 Ag   24 Ag   24 Bu                 
 -0.536  -0.521  -0.506  -0.474  -0.447  -0.440  -0.359  -0.302
 25 Ag    9 Au    9 Bg   25 Bu   26 Bu   26 Ag   27 Ag   10 Au                 
 -0.299  -0.200  -0.194  -0.189
 10 Bg   27 Bu   11 Au   28 Ag                                                 
 -- Virtual --                   
 -0.118  -0.086  -0.010   0.013   0.020   0.028   0.038   0.041
 11 Bg   28 Bu   29 Ag   30 Ag   29 Bu   30 Bu   12 Au   31 Bu                 
  0.052   0.066   0.070   0.077   0.092   0.105   0.109   0.119
 31 Ag   32 Ag   12 Bg   32 Bu   33 Ag   13 Au   33 Bu   13 Bg                 
  0.124   0.136   0.157   0.161   0.184   0.190   0.237   0.258
 34 Bu   34 Ag   35 Ag   35 Bu   36 Bu   36 Ag   14 Au   37 Bu                 
  0.264   0.278   0.325   0.325   0.349   0.351   0.358   0.364
 37 Ag   14 Bg   38 Ag   38 Bu   15 Au   15 Bg   39 Bu   39 Ag                 
  0.387   0.390   0.400   0.411   0.418   0.451   0.457   0.469
 16 Au   40 Bu   40 Ag   16 Bg   41 Bu   17 Au   41 Ag   42 Ag                 
  0.471   0.510   0.511   0.526   0.541   0.563   0.578   0.580
 17 Bg   42 Bu   18 Au   43 Bu   43 Ag   18 Bg   44 Ag   44 Bu                 
  0.649   0.667   0.724   0.759   0.790   0.824   0.846   0.848
 45 Ag   45 Bu   19 Au   46 Ag   46 Bu   19 Bg   47 Ag   20 Au                 
  0.864   0.864   0.907   0.951   1.079   1.084   1.104   1.143
 20 Bg   47 Bu   48 Ag   48 Bu   49 Bu   49 Ag   50 Ag   50 Bu                 
  1.226   1.238   1.295   1.347   1.360   1.369   1.402   1.420
 51 Bu   51 Ag   21 Au   21 Bg   52 Ag   22 Au   53 Ag   52 Bu                 
  1.424   1.452   1.522   1.552   1.651   1.670   1.695   1.849
 22 Bg   53 Bu   54 Ag   23 Au   23 Bg   54 Bu   55 Ag   55 Bu                 
  2.041   2.126   2.198   2.198   2.246   2.268   2.362   2.444
 56 Bu   56 Ag   24 Au   24 Bg   57 Bu   57 Ag   58 Bu   58 Ag                 
  2.636   2.678   2.799   2.933   3.027   3.361   3.958   3.960
 25 Au   25 Bg   59 Ag   59 Bu   60 Ag   60 Bu   26 Bg   26 Au                 
  3.997   4.023   4.029   4.040   4.187   4.200   4.438   4.439
 27 Au   61 Ag   61 Bu   27 Bg   62 Ag   62 Bu   63 Ag   63 Bu                 
  4.524   4.538   5.984   6.034   6.085   6.113   6.204   6.225
 64 Bu   64 Ag   28 Au   28 Bg   65 Ag   65 Bu   66 Bu   66 Ag                 
  9.828   9.846  23.476  23.490  25.752  25.771  25.920  26.000
 67 Bu   67 Ag   68 Bu   68 Ag   29 Bg   29 Au   69 Bu   69 Ag                 
 26.370  26.546  27.949  27.991  28.332  28.367  28.403  28.413
 70 Bu   70 Ag   71 Bu   71 Ag   30 Au   30 Bg   72 Ag   72 Bu                 
 28.445  28.447  28.528  28.529  28.550  28.559  28.563  28.571
 73 Bu   73 Ag   31 Bg   31 Au   32 Au   74 Ag   74 Bu   32 Bg                 
 28.656  28.676  28.820  28.826 127.881 127.909 127.939 127.956
 75 Ag   75 Bu   76 Bu   76 Ag   33 Au   33 Bg   77 Ag   77 Bu                 
128.017 128.034 151.740 151.767 215.858 215.8851901.9141901.942
 78 Bu   78 Ag   79 Bu   79 Ag   80 Bu   80 Ag   81 Bu   81 Ag                 
 --------------------------------------------------------------

          Ground-State Mulliken Net Atomic Charges

     Atom                 Charge (a.u.)
  ----------------------------------------
      1 Cl                    0.546309
      2 I                     0.163034
      3 I                     0.163034
      4 Cl                    0.546309
      5 C                    -0.709344
      6 C                    -0.709344
  ----------------------------------------
  Sum of atomic charges =     0.000000

 -----------------------------------------------------------------
                    Cartesian Multipole Moments
 -----------------------------------------------------------------
    Charge (ESU x 10^10)
                 0.0000
    Dipole Moment (Debye)
         X       0.0000      Y      -0.0000      Z       0.0000
       Tot       0.0000
    Quadrupole Moments (Debye-Ang)
        XX     -88.1992     XY       7.5720     YY     -95.9556
        XZ      -0.0000     YZ       0.0000     ZZ     -91.9314
    Octopole Moments (Debye-Ang^2)
       XXX       0.0000    XXY      -0.0000    XYY      -0.0000
       YYY      -0.0000    XXZ       0.0000    XYZ      -0.0000
       YYZ       0.0000    XZZ       0.0000    YZZ      -0.0000
       ZZZ       0.0000
    Hexadecapole Moments (Debye-Ang^3)
      XXXX   -2371.3025   XXXY      -3.0791   XXYY    -491.0398
      XYYY      15.1806   YYYY    -586.3975   XXXZ      -0.0000
      XXYZ       0.0000   XYYZ      -0.0000   YYYZ       0.0000
      XXZZ    -434.1532   XYZZ      -4.3376   YYZZ    -117.9300
      XZZZ      -0.0000   YZZZ       0.0000   ZZZZ    -118.9713
 -----------------------------------------------------------------
 Calculating analytic gradient of the SCF energy
 Gradient of SCF Energy
            1           2           3           4           5           6
    1   0.0568080   0.5321584  -0.5321584  -0.0568080   0.5900789  -0.5900789
    2  -0.5074422  -0.5536916   0.5536916   0.5074422   0.0031988  -0.0031988
    3  -0.0000000   0.0000000   0.0000000  -0.0000000   0.0000000   0.0000000
 Max gradient component =       5.901E-01
 RMS gradient           =       3.649E-01
 Gradient time:  CPU 20.81 s  wall 5.31 s
 Geometry Optimization Parameters
   NAtoms,    NIC,     NZ,  NCons,   NDum,   NFix, NCnnct, MaxDiis
        6      37       0       0       0       0       0       0


** GEOMETRY OPTIMIZATION IN DELOCALIZED INTERNAL COORDINATES **
   Searching for a Minimum

   Optimization Cycle:   3

                       Coordinates (Angstroms)
     ATOM                X               Y               Z
      1  Cl        1.6355859492    1.5721648806    0.0000000000
      2  I        -2.3637848604    0.4245765445    0.0000000000
      3  I         2.3637848604   -0.4245765445    0.0000000000
      4  Cl       -1.6355859492   -1.5721648806    0.0000000000
      5  C         0.9437265453    0.2890383839    0.0000000000
      6  C        -0.9437265453   -0.2890383839    0.0000000000
   Point Group: c2h   Number of degrees of freedom:     5


   Energy is -14834.684635036

 Hessian Updated using BFGS Update

 ** Taking Steepest Descent Step **
 Calculated Step too Large.  Step scaled by  0.345797
 Step Taken.  Stepsize is  0.300000

                             Maximum     Tolerance    Cnvgd?
         Gradient           0.589740      0.000300      NO
         Displacement       0.203930      0.001200      NO
         Energy change     -0.304468      0.000001      NO


 New Cartesian Coordinates Obtained by Inverse Iteration

 Displacement from previous Coordinates is:  0.200235
 ----------------------------------------------------------------
             Standard Nuclear Orientation (Angstroms)
    I     Atom           X                Y                Z
 ----------------------------------------------------------------
    1      Cl      1.6366043781     1.5977640921     0.0000000000
    2      I      -2.4272500911     0.4528658408     0.0000000000
    3      I       2.4272500911    -0.4528658408     0.0000000000
    4      Cl     -1.6366043781    -1.5977640921     0.0000000000
    5      C       0.9329684269     0.2853589310     0.0000000000
    6      C      -0.9329684269    -0.2853589310     0.0000000000
 ----------------------------------------------------------------
 Molecular Point Group                 C2h   NOp =  4
 Largest Abelian Subgroup              C2h   NOp =  4
 Nuclear Repulsion Energy =  1412.2889306307 hartrees
 There are       76 alpha and       76 beta electrons
 Applying Cartesian multipole field
    Component          Value
    ---------          -----
     (2,0,0)        1.00000E-11
     (0,2,0)        2.00000E-11
     (0,0,2)       -3.00000E-11
 Nucleus-field energy     =     0.0000000337 hartrees
 Requested basis set is 6-311++G(d,p)
 There are 86 shells and 228 basis functions
 A cutoff of  1.0D-11 yielded   2699 shell pairs
 There are     20614 function pairs (     23198 Cartesian)
 Smallest overlap matrix eigenvalue = 7.11E-05
 Guess MOs from SCF MO coefficient file

 -----------------------------------------------------------------------
  General SCF calculation program by
  Eric Jon Sundstrom, Paul Horn, Yuezhi Mao, Dmitri Zuev, Alec White,
  David Stuck, Shaama M.S., Shane Yost, Joonho Lee, David Small,
  Daniel Levine, Susi Lehtola, Hugh Burton, Evgeny Epifanovsky
 -----------------------------------------------------------------------
 Exchange:     0.2000 Hartree-Fock + 0.0800 Slater + 0.7200 B88
 Correlation:  0.1900 VWN1RPA + 0.8100 LYP
 Using SG-1 standard quadrature grid
 using 4 threads for integral computing
 -------------------------------------------------------
 OpenMP Integral computing Module                
 Release: version 2.0, May 2017, Q-Chem Inc. Pleasanton 
 -------------------------------------------------------
 -------------------------------------------------------
 OpenMP BLAS3 based DFT computing Module                
 Release: version 1.0, May 2013, Q-Chem Inc. Pittsburgh 
 -------------------------------------------------------
 A restricted SCF calculation will be
 performed using DIIS
 SCF converges when DIIS error is below 1.0e-08
 ---------------------------------------
  Cycle       Energy         DIIS error
 ---------------------------------------
    1  -14834.9018661773      1.25e-03  
    2  -14834.9022589880      1.18e-03  
    3  -14834.9082682836      6.01e-04  
    4  -14834.9106078353      1.11e-04  
    5  -14834.9106818451      1.92e-05  
    6  -14834.9106841192      6.48e-06  
    7  -14834.9106843804      1.10e-06  
    8  -14834.9106843886      5.65e-07  
    9  -14834.9106843899      9.73e-08  
   10  -14834.9106843902      9.19e-08  
   11  -14834.9106843900      3.23e-08  
   12  -14834.9106843899      2.75e-09  Convergence criterion met
 ---------------------------------------
 SCF time:   CPU 61.80s  wall 16.00s 
 SCF   energy in the final basis set =   -14834.9106843899
 Total energy in the final basis set =   -14834.9106843899

 --------------------------------------------------------------
             Orbital Energies (a.u.) and Symmetries
 --------------------------------------------------------------

 Alpha MOs, Restricted
 -- Occupied --                  
*******-1165.88 -176.32 -176.32 -165.72 -165.72 -165.72 -165.72
  1 Bu    1 Ag    2 Bu    2 Ag    3 Bu    3 Ag    1 Au    1 Bg                 
-165.72 -165.72 -101.60 -101.60  -35.82  -35.82  -31.31  -31.31
  4 Ag    4 Bu    5 Bu    5 Ag    6 Bu    6 Ag    7 Ag    7 Bu                 
-31.306 -31.306 -31.306 -31.306 -22.960 -22.960 -22.959 -22.959
  2 Bg    2 Au    8 Bu    8 Ag    9 Ag    9 Bu    3 Bg    3 Au                 
-22.959 -22.959 -22.957 -22.957 -22.957 -22.957 -10.284 -10.284
 10 Bu   10 Ag    4 Au    4 Bg   11 Bu   11 Ag   12 Ag   12 Bu                 
 -9.526  -9.526  -7.290  -7.290  -7.281  -7.281  -7.280  -7.280
 13 Ag   13 Bu   14 Ag   14 Bu   15 Bu   15 Ag    5 Bg    5 Au                 
 -6.376  -6.376  -4.789  -4.789  -4.774  -4.774  -4.773  -4.773
 16 Ag   16 Bu   17 Ag   17 Bu    6 Bg    6 Au   18 Bu   18 Ag                 
 -2.064  -2.064  -2.053  -2.053  -2.052  -2.052  -2.038  -2.038
 19 Ag   19 Bu   20 Bu   20 Ag    7 Bg    7 Au    8 Au    8 Bg                 
 -2.038  -2.038  -1.072  -1.068  -0.757  -0.756  -0.624  -0.592
 21 Ag   21 Bu   22 Ag   22 Bu   23 Bu   23 Ag   24 Ag   24 Bu                 
 -0.525  -0.501  -0.485  -0.461  -0.446  -0.440  -0.358  -0.300
 25 Ag    9 Au    9 Bg   25 Bu   26 Bu   26 Ag   27 Ag   10 Au                 
 -0.297  -0.209  -0.199  -0.199
 10 Bg   27 Bu   28 Ag   11 Au                                                 
 -- Virtual --                   
 -0.116  -0.082  -0.010   0.011   0.020   0.022   0.039   0.042
 11 Bg   28 Bu   29 Ag   30 Ag   29 Bu   30 Bu   31 Bu   12 Au                 
  0.052   0.066   0.071   0.076   0.090   0.106   0.107   0.121
 31 Ag   32 Ag   12 Bg   32 Bu   33 Ag   13 Au   33 Bu   13 Bg                 
  0.122   0.130   0.156   0.162   0.179   0.190   0.234   0.256
 34 Bu   34 Ag   35 Ag   35 Bu   36 Bu   36 Ag   14 Au   37 Bu                 
  0.260   0.270   0.320   0.327   0.355   0.356   0.361   0.363
 37 Ag   14 Bg   38 Bu   38 Ag   15 Au   15 Bg   39 Bu   39 Ag                 
  0.394   0.397   0.400   0.419   0.424   0.440   0.453   0.464
 40 Ag   40 Bu   16 Au   16 Bg   41 Bu   17 Au   41 Ag   17 Bg                 
  0.469   0.498   0.516   0.520   0.531   0.561   0.572   0.573
 42 Ag   42 Bu   18 Au   43 Bu   43 Ag   44 Bu   18 Bg   44 Ag                 
  0.655   0.671   0.723   0.758   0.784   0.823   0.828   0.838
 45 Ag   45 Bu   19 Au   46 Ag   46 Bu   19 Bg   47 Ag   47 Bu                 
  0.842   0.858   0.900   0.942   1.062   1.070   1.072   1.131
 20 Au   20 Bg   48 Ag   48 Bu   49 Ag   49 Bu   50 Ag   50 Bu                 
  1.217   1.228   1.295   1.347   1.359   1.370   1.414   1.415
 51 Bu   51 Ag   21 Au   21 Bg   22 Au   52 Ag   53 Ag   22 Bg                 
  1.418   1.446   1.526   1.541   1.648   1.653   1.680   1.836
 52 Bu   53 Bu   54 Ag   23 Au   23 Bg   54 Bu   55 Ag   55 Bu                 
  2.038   2.118   2.204   2.206   2.251   2.265   2.370   2.457
 56 Bu   56 Ag   24 Au   24 Bg   57 Bu   57 Ag   58 Bu   58 Ag                 
  2.635   2.686   2.776   2.898   3.009   3.373   3.959   3.960
 25 Au   25 Bg   59 Ag   59 Bu   60 Ag   60 Bu   26 Bg   26 Au                 
  3.997   4.020   4.028   4.037   4.166   4.174   4.354   4.361
 27 Au   61 Ag   61 Bu   27 Bg   62 Ag   62 Bu   63 Bu   63 Ag                 
  4.509   4.514   5.984   6.029   6.079   6.103   6.189   6.224
 64 Bu   64 Ag   28 Au   28 Bg   65 Ag   65 Bu   66 Bu   66 Ag                 
  9.808   9.825  23.425  23.437  25.759  25.778  25.914  25.979
 67 Bu   67 Ag   68 Bu   68 Ag   29 Bg   29 Au   69 Bu   69 Ag                 
 26.307  26.483  27.941  27.968  28.331  28.363  28.401  28.415
 70 Bu   70 Ag   71 Bu   71 Ag   30 Au   30 Bg   72 Ag   72 Bu                 
 28.443  28.451  28.528  28.529  28.549  28.558  28.562  28.568
 73 Bu   73 Ag   31 Bg   31 Au   32 Au   74 Ag   74 Bu   32 Bg                 
 28.639  28.649  28.768  28.785 127.879 127.904 127.934 127.949
 75 Ag   75 Bu   76 Bu   76 Ag   33 Au   33 Bg   77 Ag   77 Bu                 
128.004 128.027 151.729 151.745 215.829 215.8541901.9001901.917
 78 Bu   78 Ag   79 Bu   79 Ag   80 Bu   80 Ag   81 Bu   81 Ag                 

 Beta MOs, Restricted
 -- Occupied --                  
*******-1165.88 -176.32 -176.32 -165.72 -165.72 -165.72 -165.72
  1 Bu    1 Ag    2 Bu    2 Ag    3 Bu    3 Ag    1 Au    1 Bg                 
-165.72 -165.72 -101.60 -101.60  -35.82  -35.82  -31.31  -31.31
  4 Ag    4 Bu    5 Bu    5 Ag    6 Bu    6 Ag    7 Ag    7 Bu                 
-31.306 -31.306 -31.306 -31.306 -22.960 -22.960 -22.959 -22.959
  2 Bg    2 Au    8 Bu    8 Ag    9 Ag    9 Bu    3 Bg    3 Au                 
-22.959 -22.959 -22.957 -22.957 -22.957 -22.957 -10.284 -10.284
 10 Bu   10 Ag    4 Au    4 Bg   11 Bu   11 Ag   12 Ag   12 Bu                 
 -9.526  -9.526  -7.290  -7.290  -7.281  -7.281  -7.280  -7.280
 13 Ag   13 Bu   14 Ag   14 Bu   15 Bu   15 Ag    5 Bg    5 Au                 
 -6.376  -6.376  -4.789  -4.789  -4.774  -4.774  -4.773  -4.773
 16 Ag   16 Bu   17 Ag   17 Bu    6 Bg    6 Au   18 Bu   18 Ag                 
 -2.064  -2.064  -2.053  -2.053  -2.052  -2.052  -2.038  -2.038
 19 Ag   19 Bu   20 Bu   20 Ag    7 Bg    7 Au    8 Au    8 Bg                 
 -2.038  -2.038  -1.072  -1.068  -0.757  -0.756  -0.624  -0.592
 21 Ag   21 Bu   22 Ag   22 Bu   23 Bu   23 Ag   24 Ag   24 Bu                 
 -0.525  -0.501  -0.485  -0.461  -0.446  -0.440  -0.358  -0.300
 25 Ag    9 Au    9 Bg   25 Bu   26 Bu   26 Ag   27 Ag   10 Au                 
 -0.297  -0.209  -0.199  -0.199
 10 Bg   27 Bu   28 Ag   11 Au                                                 
 -- Virtual --                   
 -0.116  -0.082  -0.010   0.011   0.020   0.022   0.039   0.042
 11 Bg   28 Bu   29 Ag   30 Ag   29 Bu   30 Bu   31 Bu   12 Au                 
  0.052   0.066   0.071   0.076   0.090   0.106   0.107   0.121
 31 Ag   32 Ag   12 Bg   32 Bu   33 Ag   13 Au   33 Bu   13 Bg                 
  0.122   0.130   0.156   0.162   0.179   0.190   0.234   0.256
 34 Bu   34 Ag   35 Ag   35 Bu   36 Bu   36 Ag   14 Au   37 Bu                 
  0.260   0.270   0.320   0.327   0.355   0.356   0.361   0.363
 37 Ag   14 Bg   38 Bu   38 Ag   15 Au   15 Bg   39 Bu   39 Ag                 
  0.394   0.397   0.400   0.419   0.424   0.440   0.453   0.464
 40 Ag   40 Bu   16 Au   16 Bg   41 Bu   17 Au   41 Ag   17 Bg                 
  0.469   0.498   0.516   0.520   0.531   0.561   0.572   0.573
 42 Ag   42 Bu   18 Au   43 Bu   43 Ag   44 Bu   18 Bg   44 Ag                 
  0.655   0.671   0.723   0.758   0.784   0.823   0.828   0.838
 45 Ag   45 Bu   19 Au   46 Ag   46 Bu   19 Bg   47 Ag   47 Bu                 
  0.842   0.858   0.900   0.942   1.062   1.070   1.072   1.131
 20 Au   20 Bg   48 Ag   48 Bu   49 Ag   49 Bu   50 Ag   50 Bu                 
  1.217   1.228   1.295   1.347   1.359   1.370   1.414   1.415
 51 Bu   51 Ag   21 Au   21 Bg   22 Au   52 Ag   53 Ag   22 Bg                 
  1.418   1.446   1.526   1.541   1.648   1.653   1.680   1.836
 52 Bu   53 Bu   54 Ag   23 Au   23 Bg   54 Bu   55 Ag   55 Bu                 
  2.038   2.118   2.204   2.206   2.251   2.265   2.370   2.457
 56 Bu   56 Ag   24 Au   24 Bg   57 Bu   57 Ag   58 Bu   58 Ag                 
  2.635   2.686   2.776   2.898   3.009   3.373   3.959   3.960
 25 Au   25 Bg   59 Ag   59 Bu   60 Ag   60 Bu   26 Bg   26 Au                 
  3.997   4.020   4.028   4.037   4.166   4.174   4.354   4.361
 27 Au   61 Ag   61 Bu   27 Bg   62 Ag   62 Bu   63 Bu   63 Ag                 
  4.509   4.514   5.984   6.029   6.079   6.103   6.189   6.224
 64 Bu   64 Ag   28 Au   28 Bg   65 Ag   65 Bu   66 Bu   66 Ag                 
  9.808   9.825  23.425  23.437  25.759  25.778  25.914  25.979
 67 Bu   67 Ag   68 Bu   68 Ag   29 Bg   29 Au   69 Bu   69 Ag                 
 26.307  26.483  27.941  27.968  28.331  28.363  28.401  28.415
 70 Bu   70 Ag   71 Bu   71 Ag   30 Au   30 Bg   72 Ag   72 Bu                 
 28.443  28.451  28.528  28.529  28.549  28.558  28.562  28.568
 73 Bu   73 Ag   31 Bg   31 Au   32 Au   74 Ag   74 Bu   32 Bg                 
 28.639  28.649  28.768  28.785 127.879 127.904 127.934 127.949
 75 Ag   75 Bu   76 Bu   76 Ag   33 Au   33 Bg   77 Ag   77 Bu                 
128.004 128.027 151.729 151.745 215.829 215.8541901.9001901.917
 78 Bu   78 Ag   79 Bu   79 Ag   80 Bu   80 Ag   81 Bu   81 Ag                 
 --------------------------------------------------------------

          Ground-State Mulliken Net Atomic Charges

     Atom                 Charge (a.u.)
  ----------------------------------------
      1 Cl                    0.528744
      2 I                     0.133037
      3 I                     0.133037
      4 Cl                    0.528744
      5 C                    -0.661780
      6 C                    -0.661780
  ----------------------------------------
  Sum of atomic charges =     0.000000

 -----------------------------------------------------------------
                    Cartesian Multipole Moments
 -----------------------------------------------------------------
    Charge (ESU x 10^10)
                 0.0000
    Dipole Moment (Debye)
         X       0.0000      Y       0.0000      Z       0.0000
       Tot       0.0000
    Quadrupole Moments (Debye-Ang)
        XX     -87.2709     XY       6.7215     YY     -95.6485
        XZ      -0.0000     YZ      -0.0000     ZZ     -92.4900
    Octopole Moments (Debye-Ang^2)
       XXX       0.0000    XXY       0.0000    XYY       0.0000
       YYY       0.0000    XXZ      -0.0000    XYZ       0.0000
       YYZ       0.0000    XZZ       0.0000    YZZ       0.0000
       ZZZ       0.0000
    Hexadecapole Moments (Debye-Ang^3)
      XXXX   -2446.0183   XXXY       2.0008   XXYY    -509.6956
      XYYY      26.4957   YYYY    -602.2232   XXXZ       0.0000
      XXYZ      -0.0000   XYYZ       0.0000   YYYZ      -0.0000
      XXZZ    -451.6464   XYZZ      -0.3009   YYZZ    -120.9380
      XZZZ      -0.0000   YZZZ      -0.0000   ZZZZ    -120.0636
 -----------------------------------------------------------------
 Calculating analytic gradient of the SCF energy
 Gradient of SCF Energy
            1           2           3           4           5           6
    1   0.0584090   0.3781689  -0.3781689  -0.0584090   0.4411307  -0.4411307
    2  -0.4175009  -0.4259716   0.4259716   0.4175009   0.0415205  -0.0415205
    3  -0.0000000   0.0000000   0.0000000  -0.0000000  -0.0000000  -0.0000000
 Max gradient component =       4.411E-01
 RMS gradient           =       2.786E-01
 Gradient time:  CPU 20.12 s  wall 5.14 s
 Geometry Optimization Parameters
   NAtoms,    NIC,     NZ,  NCons,   NDum,   NFix, NCnnct, MaxDiis
        6      37       0       0       0       0       0       0


** GEOMETRY OPTIMIZATION IN DELOCALIZED INTERNAL COORDINATES **
   Searching for a Minimum

   Optimization Cycle:   4

                       Coordinates (Angstroms)
     ATOM                X               Y               Z
      1  Cl        1.6366043781    1.5977640921    0.0000000000
      2  I        -2.4272500911    0.4528658408    0.0000000000
      3  I         2.4272500911   -0.4528658408    0.0000000000
      4  Cl       -1.6366043781   -1.5977640921    0.0000000000
      5  C         0.9329684269    0.2853589310    0.0000000000
      6  C        -0.9329684269   -0.2853589310    0.0000000000
   Point Group: c2h   Number of degrees of freedom:     5


   Energy is -14834.910684390

 Hessian Updated using BFGS Update

 ** Taking Steepest Descent Step **
 Calculated Step too Large.  Step scaled by  0.459579
 Step Taken.  Stepsize is  0.300000

                             Maximum     Tolerance    Cnvgd?
         Gradient           0.448889      0.000300      NO
         Displacement       0.206300      0.001200      NO
         Energy change     -0.226049      0.000001      NO


 New Cartesian Coordinates Obtained by Inverse Iteration

 Displacement from previous Coordinates is:  0.182271
 ----------------------------------------------------------------
             Standard Nuclear Orientation (Angstroms)
    I     Atom           X                Y                Z
 ----------------------------------------------------------------
    1      Cl      1.6300932808     1.6262428792     0.0000000000
    2      I      -2.4772138883     0.4852395022     0.0000000000
    3      I       2.4772138883    -0.4852395022     0.0000000000
    4      Cl     -1.6300932808    -1.6262428792     0.0000000000
    5      C       0.9180912434     0.2796621477     0.0000000000
    6      C      -0.9180912434    -0.2796621477     0.0000000000
 ----------------------------------------------------------------
 Molecular Point Group                 C2h   NOp =  4
 Largest Abelian Subgroup              C2h   NOp =  4
 Nuclear Repulsion Energy =  1377.9358258889 hartrees
 There are       76 alpha and       76 beta electrons
 Applying Cartesian multipole field
    Component          Value
    ---------          -----
     (2,0,0)        1.00000E-11
     (0,2,0)        2.00000E-11
     (0,0,2)       -3.00000E-11
 Nucleus-field energy     =     0.0000000351 hartrees
 Requested basis set is 6-311++G(d,p)
 There are 86 shells and 228 basis functions
 A cutoff of  1.0D-11 yielded   2687 shell pairs
 There are     20570 function pairs (     23148 Cartesian)
 Smallest overlap matrix eigenvalue = 7.11E-05
 Guess MOs from SCF MO coefficient file

 -----------------------------------------------------------------------
  General SCF calculation program by
  Eric Jon Sundstrom, Paul Horn, Yuezhi Mao, Dmitri Zuev, Alec White,
  David Stuck, Shaama M.S., Shane Yost, Joonho Lee, David Small,
  Daniel Levine, Susi Lehtola, Hugh Burton, Evgeny Epifanovsky
 -----------------------------------------------------------------------
 Exchange:     0.2000 Hartree-Fock + 0.0800 Slater + 0.7200 B88
 Correlation:  0.1900 VWN1RPA + 0.8100 LYP
 Using SG-1 standard quadrature grid
 using 4 threads for integral computing
 -------------------------------------------------------
 OpenMP Integral computing Module                
 Release: version 2.0, May 2017, Q-Chem Inc. Pleasanton 
 -------------------------------------------------------
 -------------------------------------------------------
 OpenMP BLAS3 based DFT computing Module                
 Release: version 1.0, May 2013, Q-Chem Inc. Pittsburgh 
 -------------------------------------------------------
 A restricted SCF calculation will be
 performed using DIIS
 SCF converges when DIIS error is below 1.0e-08
 ---------------------------------------
  Cycle       Energy         DIIS error
 ---------------------------------------
    1  -14835.0743413052      1.05e-03  
    2  -14835.0758815640      9.37e-04  
    3  -14835.0792620952      5.49e-04  
    4  -14835.0812447509      9.98e-05  
    5  -14835.0813085041      1.65e-05  
    6  -14835.0813103092      5.45e-06  
    7  -14835.0813104822      9.83e-07  
    8  -14835.0813104890      5.60e-07  
    9  -14835.0813104902      7.77e-08  
   10  -14835.0813104902      5.53e-08  
   11  -14835.0813104901      3.70e-08  
   12  -14835.0813104902      2.16e-09  Convergence criterion met
 ---------------------------------------
 SCF time:   CPU 61.06s  wall 17.00s 
 SCF   energy in the final basis set =   -14835.0813104902
 Total energy in the final basis set =   -14835.0813104902

 --------------------------------------------------------------
             Orbital Energies (a.u.) and Symmetries
 --------------------------------------------------------------

 Alpha MOs, Restricted
 -- Occupied --                  
*******-1165.88 -176.32 -176.32 -165.72 -165.72 -165.72 -165.72
  1 Bu    1 Ag    2 Bu    2 Ag    3 Bu    3 Ag    1 Au    1 Bg                 
-165.72 -165.72 -101.60 -101.60  -35.82  -35.82  -31.31  -31.31
  4 Ag    4 Bu    5 Bu    5 Ag    6 Bu    6 Ag    7 Ag    7 Bu                 
-31.306 -31.306 -31.305 -31.305 -22.960 -22.960 -22.959 -22.959
  2 Bg    2 Au    8 Bu    8 Ag    9 Ag    9 Bu    3 Bg    3 Au                 
-22.959 -22.959 -22.956 -22.956 -22.956 -22.956 -10.291 -10.291
 10 Bu   10 Ag    4 Au    4 Bg   11 Bu   11 Ag   12 Ag   12 Bu                 
 -9.521  -9.521  -7.285  -7.285  -7.275  -7.275  -7.275  -7.275
 13 Ag   13 Bu   14 Ag   14 Bu   15 Bu   15 Ag    5 Bg    5 Au                 
 -6.373  -6.373  -4.786  -4.786  -4.772  -4.772  -4.771  -4.771
 16 Ag   16 Bu   17 Ag   17 Bu    6 Bg    6 Au   18 Bu   18 Ag                 
 -2.058  -2.058  -2.049  -2.049  -2.049  -2.049  -2.035  -2.035
 19 Ag   19 Bu   20 Bu   20 Ag    7 Bg    7 Au    8 Au    8 Bg                 
 -2.035  -2.035  -1.042  -1.037  -0.748  -0.748  -0.621  -0.585
 21 Bu   21 Ag   22 Ag   22 Bu   23 Bu   23 Ag   24 Ag   24 Bu                 
 -0.516  -0.483  -0.467  -0.455  -0.439  -0.438  -0.357  -0.298
 25 Ag    9 Au    9 Bg   25 Bu   26 Ag   26 Bu   27 Ag   10 Au                 
 -0.296  -0.218  -0.209  -0.203
 10 Bg   27 Bu   28 Ag   11 Au                                                 
 -- Virtual --                   
 -0.114  -0.078  -0.012   0.010   0.011   0.024   0.038   0.046
 11 Bg   28 Bu   29 Ag   30 Ag   29 Bu   30 Bu   31 Bu   12 Au                 
  0.051   0.066   0.073   0.076   0.088   0.101   0.108   0.122
 31 Ag   32 Ag   12 Bg   32 Bu   33 Ag   33 Bu   13 Au   34 Bu                 
  0.122   0.125   0.154   0.163   0.176   0.190   0.232   0.255
 13 Bg   34 Ag   35 Ag   35 Bu   36 Bu   36 Ag   14 Au   37 Ag                 
  0.256   0.265   0.314   0.320   0.359   0.361   0.364   0.364
 37 Bu   14 Bg   38 Bu   38 Ag   15 Au   15 Bg   39 Ag   39 Bu                 
  0.399   0.405   0.412   0.427   0.430   0.432   0.447   0.458
 40 Ag   40 Bu   16 Au   16 Bg   41 Bu   17 Au   41 Ag   17 Bg                 
  0.469   0.489   0.513   0.517   0.521   0.542   0.572   0.579
 42 Ag   42 Bu   43 Bu   43 Ag   18 Au   44 Bu   44 Ag   18 Bg                 
  0.663   0.676   0.723   0.756   0.770   0.802   0.823   0.824
 45 Ag   45 Bu   19 Au   46 Ag   46 Bu   47 Ag   19 Bg   47 Bu                 
  0.837   0.856   0.904   0.935   1.036   1.042   1.048   1.135
 20 Au   20 Bg   48 Ag   48 Bu   49 Ag   49 Bu   50 Ag   50 Bu                 
  1.204   1.215   1.285   1.342   1.352   1.377   1.407   1.412
 51 Bu   51 Ag   21 Au   21 Bg   22 Au   52 Ag   22 Bg   52 Bu                 
  1.425   1.447   1.528   1.529   1.640   1.645   1.664   1.815
 53 Ag   53 Bu   23 Au   54 Ag   54 Bu   23 Bg   55 Ag   55 Bu                 
  2.033   2.108   2.209   2.213   2.257   2.263   2.380   2.470
 56 Bu   56 Ag   24 Au   24 Bg   57 Bu   57 Ag   58 Bu   58 Ag                 
  2.632   2.692   2.757   2.874   2.991   3.390   3.958   3.959
 25 Au   25 Bg   59 Ag   59 Bu   60 Ag   60 Bu   26 Bg   26 Au                 
  3.998   4.017   4.025   4.035   4.150   4.156   4.294   4.304
 27 Au   61 Ag   61 Bu   27 Bg   62 Ag   62 Bu   63 Bu   63 Ag                 
  4.494   4.496   5.983   6.024   6.072   6.094   6.172   6.218
 64 Bu   64 Ag   28 Au   28 Bg   65 Ag   65 Bu   66 Bu   66 Ag                 
  9.790   9.804  23.382  23.392  25.765  25.785  25.910  25.956
 67 Bu   67 Ag   68 Bu   68 Ag   29 Bg   29 Au   69 Bu   69 Ag                 
 26.262  26.440  27.930  27.946  28.330  28.360  28.398  28.412
 70 Bu   70 Ag   71 Bu   71 Ag   30 Au   30 Bg   72 Ag   72 Bu                 
 28.440  28.452  28.528  28.528  28.549  28.556  28.560  28.566
 73 Bu   73 Ag   31 Bg   31 Au   32 Au   74 Ag   74 Bu   32 Bg                 
 28.625  28.631  28.728  28.754 127.877 127.900 127.929 127.942
 75 Ag   75 Bu   76 Bu   76 Ag   33 Au   33 Bg   77 Ag   77 Bu                 
127.990 128.018 151.717 151.725 215.803 215.8261901.8871901.895
 78 Bu   78 Ag   79 Bu   79 Ag   80 Bu   80 Ag   81 Bu   81 Ag                 

 Beta MOs, Restricted
 -- Occupied --                  
*******-1165.88 -176.32 -176.32 -165.72 -165.72 -165.72 -165.72
  1 Bu    1 Ag    2 Bu    2 Ag    3 Bu    3 Ag    1 Au    1 Bg                 
-165.72 -165.72 -101.60 -101.60  -35.82  -35.82  -31.31  -31.31
  4 Ag    4 Bu    5 Bu    5 Ag    6 Bu    6 Ag    7 Ag    7 Bu                 
-31.306 -31.306 -31.305 -31.305 -22.960 -22.960 -22.959 -22.959
  2 Bg    2 Au    8 Bu    8 Ag    9 Ag    9 Bu    3 Bg    3 Au                 
-22.959 -22.959 -22.956 -22.956 -22.956 -22.956 -10.291 -10.291
 10 Bu   10 Ag    4 Au    4 Bg   11 Bu   11 Ag   12 Ag   12 Bu                 
 -9.521  -9.521  -7.285  -7.285  -7.275  -7.275  -7.275  -7.275
 13 Ag   13 Bu   14 Ag   14 Bu   15 Bu   15 Ag    5 Bg    5 Au                 
 -6.373  -6.373  -4.786  -4.786  -4.772  -4.772  -4.771  -4.771
 16 Ag   16 Bu   17 Ag   17 Bu    6 Bg    6 Au   18 Bu   18 Ag                 
 -2.058  -2.058  -2.049  -2.049  -2.049  -2.049  -2.035  -2.035
 19 Ag   19 Bu   20 Bu   20 Ag    7 Bg    7 Au    8 Au    8 Bg                 
 -2.035  -2.035  -1.042  -1.037  -0.748  -0.748  -0.621  -0.585
 21 Bu   21 Ag   22 Ag   22 Bu   23 Bu   23 Ag   24 Ag   24 Bu                 
 -0.516  -0.483  -0.467  -0.455  -0.439  -0.438  -0.357  -0.298
 25 Ag    9 Au    9 Bg   25 Bu   26 Ag   26 Bu   27 Ag   10 Au                 
 -0.296  -0.218  -0.209  -0.203
 10 Bg   27 Bu   28 Ag   11 Au                                                 
 -- Virtual --                   
 -0.114  -0.078  -0.012   0.010   0.011   0.024   0.038   0.046
 11 Bg   28 Bu   29 Ag   30 Ag   29 Bu   30 Bu   31 Bu   12 Au                 
  0.051   0.066   0.073   0.076   0.088   0.101   0.108   0.122
 31 Ag   32 Ag   12 Bg   32 Bu   33 Ag   33 Bu   13 Au   34 Bu                 
  0.122   0.125   0.154   0.163   0.176   0.190   0.232   0.255
 13 Bg   34 Ag   35 Ag   35 Bu   36 Bu   36 Ag   14 Au   37 Ag                 
  0.256   0.265   0.314   0.320   0.359   0.361   0.364   0.364
 37 Bu   14 Bg   38 Bu   38 Ag   15 Au   15 Bg   39 Ag   39 Bu                 
  0.399   0.405   0.412   0.427   0.430   0.432   0.447   0.458
 40 Ag   40 Bu   16 Au   16 Bg   41 Bu   17 Au   41 Ag   17 Bg                 
  0.469   0.489   0.513   0.517   0.521   0.542   0.572   0.579
 42 Ag   42 Bu   43 Bu   43 Ag   18 Au   44 Bu   44 Ag   18 Bg                 
  0.663   0.676   0.723   0.756   0.770   0.802   0.823   0.824
 45 Ag   45 Bu   19 Au   46 Ag   46 Bu   47 Ag   19 Bg   47 Bu                 
  0.837   0.856   0.904   0.935   1.036   1.042   1.048   1.135
 20 Au   20 Bg   48 Ag   48 Bu   49 Ag   49 Bu   50 Ag   50 Bu                 
  1.204   1.215   1.285   1.342   1.352   1.377   1.407   1.412
 51 Bu   51 Ag   21 Au   21 Bg   22 Au   52 Ag   22 Bg   52 Bu                 
  1.425   1.447   1.528   1.529   1.640   1.645   1.664   1.815
 53 Ag   53 Bu   23 Au   54 Ag   54 Bu   23 Bg   55 Ag   55 Bu                 
  2.033   2.108   2.209   2.213   2.257   2.263   2.380   2.470
 56 Bu   56 Ag   24 Au   24 Bg   57 Bu   57 Ag   58 Bu   58 Ag                 
  2.632   2.692   2.757   2.874   2.991   3.390   3.958   3.959
 25 Au   25 Bg   59 Ag   59 Bu   60 Ag   60 Bu   26 Bg   26 Au                 
  3.998   4.017   4.025   4.035   4.150   4.156   4.294   4.304
 27 Au   61 Ag   61 Bu   27 Bg   62 Ag   62 Bu   63 Bu   63 Ag                 
  4.494   4.496   5.983   6.024   6.072   6.094   6.172   6.218
 64 Bu   64 Ag   28 Au   28 Bg   65 Ag   65 Bu   66 Bu   66 Ag                 
  9.790   9.804  23.382  23.392  25.765  25.785  25.910  25.956
 67 Bu   67 Ag   68 Bu   68 Ag   29 Bg   29 Au   69 Bu   69 Ag                 
 26.262  26.440  27.930  27.946  28.330  28.360  28.398  28.412
 70 Bu   70 Ag   71 Bu   71 Ag   30 Au   30 Bg   72 Ag   72 Bu                 
 28.440  28.452  28.528  28.528  28.549  28.556  28.560  28.566
 73 Bu   73 Ag   31 Bg   31 Au   32 Au   74 Ag   74 Bu   32 Bg                 
 28.625  28.631  28.728  28.754 127.877 127.900 127.929 127.942
 75 Ag   75 Bu   76 Bu   76 Ag   33 Au   33 Bg   77 Ag   77 Bu                 
127.990 128.018 151.717 151.725 215.803 215.8261901.8871901.895
 78 Bu   78 Ag   79 Bu   79 Ag   80 Bu   80 Ag   81 Bu   81 Ag                 
 --------------------------------------------------------------

          Ground-State Mulliken Net Atomic Charges

     Atom                 Charge (a.u.)
  ----------------------------------------
      1 Cl                    0.506821
      2 I                     0.121379
      3 I                     0.121379
      4 Cl                    0.506821
      5 C                    -0.628200
      6 C                    -0.628200
  ----------------------------------------
  Sum of atomic charges =    -0.000000

 -----------------------------------------------------------------
                    Cartesian Multipole Moments
 -----------------------------------------------------------------
    Charge (ESU x 10^10)
                -0.0000
    Dipole Moment (Debye)
         X       0.0000      Y       0.0000      Z       0.0000
       Tot       0.0000
    Quadrupole Moments (Debye-Ang)
        XX     -86.4009     XY       5.7610     YY     -95.3949
        XZ      -0.0000     YZ      -0.0000     ZZ     -92.9923
    Octopole Moments (Debye-Ang^2)
       XXX       0.0000    XXY       0.0000    XYY       0.0000
       YYY       0.0000    XXZ       0.0000    XYZ       0.0000
       YYZ       0.0000    XZZ       0.0000    YZZ       0.0000
       ZZZ       0.0000
    Hexadecapole Moments (Debye-Ang^3)
      XXXX   -2498.2079   XXXY       7.5817   XXYY    -524.5827
      XYYY      39.4317   YYYY    -621.5746   XXXZ      -0.0000
      XXYZ      -0.0000   XYYZ       0.0000   YYYZ      -0.0000
      XXZZ    -465.2022   XYZZ       4.2086   YYZZ    -124.6888
      XZZZ      -0.0000   YZZZ      -0.0000   ZZZZ    -121.0600
 -----------------------------------------------------------------
 Calculating analytic gradient of the SCF energy
 Gradient of SCF Energy
            1           2           3           4           5           6
    1   0.0591797   0.2643326  -0.2643326  -0.0591797   0.3329981  -0.3329981
    2  -0.3358028  -0.3254564   0.3254564   0.3358028   0.0611313  -0.0611313
    3   0.0000000  -0.0000000   0.0000000   0.0000000  -0.0000000   0.0000000
 Max gradient component =       3.358E-01
 RMS gradient           =       2.126E-01
 Gradient time:  CPU 20.10 s  wall 5.14 s
 Geometry Optimization Parameters
   NAtoms,    NIC,     NZ,  NCons,   NDum,   NFix, NCnnct, MaxDiis
        6      37       0       0       0       0       0       0


** GEOMETRY OPTIMIZATION IN DELOCALIZED INTERNAL COORDINATES **
   Searching for a Minimum

   Optimization Cycle:   5

                       Coordinates (Angstroms)
     ATOM                X               Y               Z
      1  Cl        1.6300932808    1.6262428792    0.0000000000
      2  I        -2.4772138883    0.4852395022    0.0000000000
      3  I         2.4772138883   -0.4852395022    0.0000000000
      4  Cl       -1.6300932808   -1.6262428792    0.0000000000
      5  C         0.9180912434    0.2796621477    0.0000000000
      6  C        -0.9180912434   -0.2796621477    0.0000000000
   Point Group: c2h   Number of degrees of freedom:     5


   Energy is -14835.081310490

 Hessian Updated using BFGS Update

 ** Taking Steepest Descent Step **
 Calculated Step too Large.  Step scaled by  0.606234
 Step Taken.  Stepsize is  0.300000

                             Maximum     Tolerance    Cnvgd?
         Gradient           0.347478      0.000300      NO
         Displacement       0.210653      0.001200      NO
         Energy change     -0.170626      0.000001      NO


 New Cartesian Coordinates Obtained by Inverse Iteration

 Displacement from previous Coordinates is:  0.173031
 ----------------------------------------------------------------
             Standard Nuclear Orientation (Angstroms)
    I     Atom           X                Y                Z
 ----------------------------------------------------------------
    1      Cl      1.6120150075     1.6557738267     0.0000000000
    2      I      -2.5108532708     0.5222925532     0.0000000000
    3      I       2.5108532708    -0.5222925532     0.0000000000
    4      Cl     -1.6120150075    -1.6557738267     0.0000000000
    5      C       0.8976802546     0.2711810101     0.0000000000
    6      C      -0.8976802546    -0.2711810101     0.0000000000
 ----------------------------------------------------------------
 Molecular Point Group                 C2h   NOp =  4
 Largest Abelian Subgroup              C2h   NOp =  4
 Nuclear Repulsion Energy =  1349.8559948705 hartrees
 There are       76 alpha and       76 beta electrons
 Applying Cartesian multipole field
    Component          Value
    ---------          -----
     (2,0,0)        1.00000E-11
     (0,2,0)        2.00000E-11
     (0,0,2)       -3.00000E-11
 Nucleus-field energy     =     0.0000000362 hartrees
 Requested basis set is 6-311++G(d,p)
 There are 86 shells and 228 basis functions
 A cutoff of  1.0D-11 yielded   2671 shell pairs
 There are     20406 function pairs (     22956 Cartesian)
 Smallest overlap matrix eigenvalue = 6.87E-05
 Guess MOs from SCF MO coefficient file

 -----------------------------------------------------------------------
  General SCF calculation program by
  Eric Jon Sundstrom, Paul Horn, Yuezhi Mao, Dmitri Zuev, Alec White,
  David Stuck, Shaama M.S., Shane Yost, Joonho Lee, David Small,
  Daniel Levine, Susi Lehtola, Hugh Burton, Evgeny Epifanovsky
 -----------------------------------------------------------------------
 Exchange:     0.2000 Hartree-Fock + 0.0800 Slater + 0.7200 B88
 Correlation:  0.1900 VWN1RPA + 0.8100 LYP
 Using SG-1 standard quadrature grid
 using 4 threads for integral computing
 -------------------------------------------------------
 OpenMP Integral computing Module                
 Release: version 2.0, May 2017, Q-Chem Inc. Pleasanton 
 -------------------------------------------------------
 -------------------------------------------------------
 OpenMP BLAS3 based DFT computing Module                
 Release: version 1.0, May 2013, Q-Chem Inc. Pittsburgh 
 -------------------------------------------------------
 A restricted SCF calculation will be
 performed using DIIS
 SCF converges when DIIS error is below 1.0e-08
 ---------------------------------------
  Cycle       Energy         DIIS error
 ---------------------------------------
    1  -14835.2064918789      9.02e-04  
    2  -14835.2089112332      7.16e-04  
    3  -14835.2103227757      5.14e-04  
    4  -14835.2120782181      9.24e-05  
    5  -14835.2121348175      1.42e-05  
    6  -14835.2121361883      4.55e-06  
    7  -14835.2121363001      8.66e-07  
    8  -14835.2121363054      4.98e-07  
    9  -14835.2121363062      5.78e-08  
   10  -14835.2121363065      2.95e-08  
   11  -14835.2121363063      3.25e-08  
   12  -14835.2121363065      1.78e-09  Convergence criterion met
 ---------------------------------------
 SCF time:   CPU 60.11s  wall 16.00s 
 SCF   energy in the final basis set =   -14835.2121363065
 Total energy in the final basis set =   -14835.2121363065

 --------------------------------------------------------------
             Orbital Energies (a.u.) and Symmetries
 --------------------------------------------------------------

 Alpha MOs, Restricted
 -- Occupied --                  
*******-1165.89 -176.32 -176.32 -165.72 -165.72 -165.72 -165.72
  1 Bu    1 Ag    2 Bu    2 Ag    3 Bu    3 Ag    1 Au    1 Bg                 
-165.72 -165.72 -101.59 -101.59  -35.82  -35.82  -31.31  -31.31
  4 Ag    4 Bu    5 Bu    5 Ag    6 Bu    6 Ag    7 Ag    7 Bu                 
-31.306 -31.306 -31.305 -31.305 -22.960 -22.960 -22.960 -22.960
  2 Bg    2 Au    8 Ag    8 Bu    9 Ag    9 Bu    3 Bg    3 Au                 
-22.959 -22.959 -22.956 -22.956 -22.956 -22.956 -10.298 -10.298
 10 Bu   10 Ag    4 Au    4 Bg   11 Bu   11 Ag   12 Ag   12 Bu                 
 -9.517  -9.517  -7.281  -7.281  -7.271  -7.271  -7.271  -7.271
 13 Ag   13 Bu   14 Ag   14 Bu    5 Bg    5 Au   15 Bu   15 Ag                 
 -6.372  -6.372  -4.785  -4.785  -4.770  -4.770  -4.769  -4.769
 16 Ag   16 Bu   17 Ag   17 Bu    6 Bg    6 Au   18 Bu   18 Ag                 
 -2.055  -2.055  -2.047  -2.047  -2.047  -2.047  -2.033  -2.033
 19 Ag   19 Bu    7 Bg    7 Au   20 Bu   20 Ag    8 Bg    8 Au                 
 -2.033  -2.033  -1.015  -1.009  -0.742  -0.740  -0.620  -0.578
 21 Bu   21 Ag   22 Ag   22 Bu   23 Ag   23 Bu   24 Ag   24 Bu                 
 -0.510  -0.468  -0.452  -0.450  -0.436  -0.427  -0.356  -0.298
 25 Ag    9 Au   25 Bu    9 Bg   26 Ag   26 Bu   27 Ag   10 Au                 
 -0.296  -0.228  -0.219  -0.208
 10 Bg   27 Bu   28 Ag   11 Au                                                 
 -- Virtual --                   
 -0.112  -0.074  -0.016   0.002   0.009   0.027   0.037   0.049
 11 Bg   28 Bu   29 Ag   29 Bu   30 Ag   30 Bu   31 Bu   12 Au                 
  0.050   0.068   0.074   0.077   0.086   0.096   0.109   0.120
 31 Ag   32 Ag   12 Bg   32 Bu   33 Ag   33 Bu   13 Au   34 Ag                 
  0.123   0.124   0.152   0.163   0.175   0.190   0.230   0.252
 34 Bu   13 Bg   35 Ag   35 Bu   36 Bu   36 Ag   14 Au   37 Ag                 
  0.256   0.260   0.308   0.310   0.361   0.365   0.367   0.371
 37 Bu   14 Bg   38 Bu   38 Ag   15 Au   15 Bg   39 Bu   39 Ag                 
  0.407   0.414   0.418   0.433   0.434   0.438   0.440   0.453
 40 Ag   40 Bu   16 Au   17 Au   16 Bg   41 Bu   41 Ag   17 Bg                 
  0.467   0.482   0.501   0.507   0.525   0.526   0.573   0.583
 42 Ag   42 Bu   43 Ag   43 Bu   18 Au   44 Bu   44 Ag   18 Bg                 
  0.671   0.682   0.723   0.751   0.753   0.778   0.821   0.824
 45 Ag   45 Bu   19 Au   46 Bu   46 Ag   47 Ag   47 Bu   19 Bg                 
  0.834   0.856   0.914   0.929   1.003   1.011   1.038   1.145
 20 Au   20 Bg   48 Ag   48 Bu   49 Ag   49 Bu   50 Ag   50 Bu                 
  1.189   1.199   1.269   1.337   1.346   1.385   1.400   1.409
 51 Bu   51 Ag   21 Au   21 Bg   22 Au   52 Ag   22 Bg   52 Bu                 
  1.434   1.446   1.516   1.529   1.631   1.647   1.650   1.790
 53 Ag   53 Bu   23 Au   54 Ag   54 Bu   23 Bg   55 Ag   55 Bu                 
  2.026   2.101   2.214   2.219   2.262   2.263   2.391   2.482
 56 Bu   56 Ag   24 Au   24 Bg   57 Ag   57 Bu   58 Bu   58 Ag                 
  2.626   2.700   2.742   2.858   2.975   3.417   3.956   3.958
 25 Au   25 Bg   59 Ag   59 Bu   60 Ag   60 Bu   26 Bg   26 Au                 
  3.999   4.013   4.020   4.034   4.135   4.142   4.255   4.270
 27 Au   61 Ag   61 Bu   27 Bg   62 Ag   62 Bu   63 Bu   63 Ag                 
  4.479   4.481   5.983   6.020   6.066   6.085   6.154   6.207
 64 Bu   64 Ag   28 Au   28 Bg   65 Ag   65 Bu   66 Bu   66 Ag                 
  9.774   9.786  23.350  23.355  25.770  25.791  25.909  25.934
 67 Bu   67 Ag   68 Bu   68 Ag   29 Bg   29 Au   69 Bu   69 Ag                 
 26.237  26.418  27.918  27.926  28.329  28.357  28.392  28.405
 70 Bu   70 Ag   71 Bu   71 Ag   30 Au   30 Bg   72 Ag   72 Bu                 
 28.433  28.449  28.527  28.527  28.548  28.553  28.557  28.564
 73 Bu   73 Ag   31 Bg   31 Au   32 Au   74 Ag   74 Bu   32 Bg                 
 28.615  28.619  28.702  28.734 127.876 127.897 127.924 127.935
 75 Ag   75 Bu   76 Bu   76 Ag   33 Au   33 Bg   77 Ag   77 Bu                 
127.975 128.007 151.706 151.709 215.780 215.8001901.8741901.877
 78 Bu   78 Ag   79 Bu   79 Ag   80 Bu   80 Ag   81 Bu   81 Ag                 

 Beta MOs, Restricted
 -- Occupied --                  
*******-1165.89 -176.32 -176.32 -165.72 -165.72 -165.72 -165.72
  1 Bu    1 Ag    2 Bu    2 Ag    3 Bu    3 Ag    1 Au    1 Bg                 
-165.72 -165.72 -101.59 -101.59  -35.82  -35.82  -31.31  -31.31
  4 Ag    4 Bu    5 Bu    5 Ag    6 Bu    6 Ag    7 Ag    7 Bu                 
-31.306 -31.306 -31.305 -31.305 -22.960 -22.960 -22.960 -22.960
  2 Bg    2 Au    8 Ag    8 Bu    9 Ag    9 Bu    3 Bg    3 Au                 
-22.959 -22.959 -22.956 -22.956 -22.956 -22.956 -10.298 -10.298
 10 Bu   10 Ag    4 Au    4 Bg   11 Bu   11 Ag   12 Ag   12 Bu                 
 -9.517  -9.517  -7.281  -7.281  -7.271  -7.271  -7.271  -7.271
 13 Ag   13 Bu   14 Ag   14 Bu    5 Bg    5 Au   15 Bu   15 Ag                 
 -6.372  -6.372  -4.785  -4.785  -4.770  -4.770  -4.769  -4.769
 16 Ag   16 Bu   17 Ag   17 Bu    6 Bg    6 Au   18 Bu   18 Ag                 
 -2.055  -2.055  -2.047  -2.047  -2.047  -2.047  -2.033  -2.033
 19 Ag   19 Bu    7 Bg    7 Au   20 Bu   20 Ag    8 Bg    8 Au                 
 -2.033  -2.033  -1.015  -1.009  -0.742  -0.740  -0.620  -0.578
 21 Bu   21 Ag   22 Ag   22 Bu   23 Ag   23 Bu   24 Ag   24 Bu                 
 -0.510  -0.468  -0.452  -0.450  -0.436  -0.427  -0.356  -0.298
 25 Ag    9 Au   25 Bu    9 Bg   26 Ag   26 Bu   27 Ag   10 Au                 
 -0.296  -0.228  -0.219  -0.208
 10 Bg   27 Bu   28 Ag   11 Au                                                 
 -- Virtual --                   
 -0.112  -0.074  -0.016   0.002   0.009   0.027   0.037   0.049
 11 Bg   28 Bu   29 Ag   29 Bu   30 Ag   30 Bu   31 Bu   12 Au                 
  0.050   0.068   0.074   0.077   0.086   0.096   0.109   0.120
 31 Ag   32 Ag   12 Bg   32 Bu   33 Ag   33 Bu   13 Au   34 Ag                 
  0.123   0.124   0.152   0.163   0.175   0.190   0.230   0.252
 34 Bu   13 Bg   35 Ag   35 Bu   36 Bu   36 Ag   14 Au   37 Ag                 
  0.256   0.260   0.308   0.310   0.361   0.365   0.367   0.371
 37 Bu   14 Bg   38 Bu   38 Ag   15 Au   15 Bg   39 Bu   39 Ag                 
  0.407   0.414   0.418   0.433   0.434   0.438   0.440   0.453
 40 Ag   40 Bu   16 Au   17 Au   16 Bg   41 Bu   41 Ag   17 Bg                 
  0.467   0.482   0.501   0.507   0.525   0.526   0.573   0.583
 42 Ag   42 Bu   43 Ag   43 Bu   18 Au   44 Bu   44 Ag   18 Bg                 
  0.671   0.682   0.723   0.751   0.753   0.778   0.821   0.824
 45 Ag   45 Bu   19 Au   46 Bu   46 Ag   47 Ag   47 Bu   19 Bg                 
  0.834   0.856   0.914   0.929   1.003   1.011   1.038   1.145
 20 Au   20 Bg   48 Ag   48 Bu   49 Ag   49 Bu   50 Ag   50 Bu                 
  1.189   1.199   1.269   1.337   1.346   1.385   1.400   1.409
 51 Bu   51 Ag   21 Au   21 Bg   22 Au   52 Ag   22 Bg   52 Bu                 
  1.434   1.446   1.516   1.529   1.631   1.647   1.650   1.790
 53 Ag   53 Bu   23 Au   54 Ag   54 Bu   23 Bg   55 Ag   55 Bu                 
  2.026   2.101   2.214   2.219   2.262   2.263   2.391   2.482
 56 Bu   56 Ag   24 Au   24 Bg   57 Ag   57 Bu   58 Bu   58 Ag                 
  2.626   2.700   2.742   2.858   2.975   3.417   3.956   3.958
 25 Au   25 Bg   59 Ag   59 Bu   60 Ag   60 Bu   26 Bg   26 Au                 
  3.999   4.013   4.020   4.034   4.135   4.142   4.255   4.270
 27 Au   61 Ag   61 Bu   27 Bg   62 Ag   62 Bu   63 Bu   63 Ag                 
  4.479   4.481   5.983   6.020   6.066   6.085   6.154   6.207
 64 Bu   64 Ag   28 Au   28 Bg   65 Ag   65 Bu   66 Bu   66 Ag                 
  9.774   9.786  23.350  23.355  25.770  25.791  25.909  25.934
 67 Bu   67 Ag   68 Bu   68 Ag   29 Bg   29 Au   69 Bu   69 Ag                 
 26.237  26.418  27.918  27.926  28.329  28.357  28.392  28.405
 70 Bu   70 Ag   71 Bu   71 Ag   30 Au   30 Bg   72 Ag   72 Bu                 
 28.433  28.449  28.527  28.527  28.548  28.553  28.557  28.564
 73 Bu   73 Ag   31 Bg   31 Au   32 Au   74 Ag   74 Bu   32 Bg                 
 28.615  28.619  28.702  28.734 127.876 127.897 127.924 127.935
 75 Ag   75 Bu   76 Bu   76 Ag   33 Au   33 Bg   77 Ag   77 Bu                 
127.975 128.007 151.706 151.709 215.780 215.8001901.8741901.877
 78 Bu   78 Ag   79 Bu   79 Ag   80 Bu   80 Ag   81 Bu   81 Ag                 
 --------------------------------------------------------------

          Ground-State Mulliken Net Atomic Charges

     Atom                 Charge (a.u.)
  ----------------------------------------
      1 Cl                    0.480738
      2 I                     0.122963
      3 I                     0.122963
      4 Cl                    0.480738
      5 C                    -0.603701
      6 C                    -0.603701
  ----------------------------------------
  Sum of atomic charges =    -0.000000

 -----------------------------------------------------------------
                    Cartesian Multipole Moments
 -----------------------------------------------------------------
    Charge (ESU x 10^10)
                -0.0000
    Dipole Moment (Debye)
         X       0.0000      Y       0.0000      Z       0.0000
       Tot       0.0000
    Quadrupole Moments (Debye-Ang)
        XX     -85.6775     XY       4.7019     YY     -95.1703
        XZ      -0.0000     YZ       0.0000     ZZ     -93.4207
    Octopole Moments (Debye-Ang^2)
       XXX       0.0000    XXY       0.0000    XYY       0.0000
       YYY       0.0000    XXZ       0.0000    XYZ      -0.0000
       YYZ      -0.0000    XZZ       0.0000    YZZ       0.0000
       ZZZ       0.0000
    Hexadecapole Moments (Debye-Ang^3)
      XXXX   -2522.1211   XXXY      14.1718   XXYY    -534.3594
      XYYY      54.6679   YYYY    -643.8859   XXXZ      -0.0000
      XXYZ       0.0000   XYYZ      -0.0000   YYYZ       0.0000
      XXZZ    -473.3904   XYZZ       9.4356   YYZZ    -129.0983
      XZZZ      -0.0000   YZZZ       0.0000   ZZZZ    -121.9055
 -----------------------------------------------------------------
 Calculating analytic gradient of the SCF energy
 Gradient of SCF Energy
            1           2           3           4           5           6
    1   0.0583227   0.1869736  -0.1869736  -0.0583227   0.2630018  -0.2630018
    2  -0.2642771  -0.2519503   0.2519503   0.2642771   0.0637158  -0.0637158
    3  -0.0000000   0.0000000  -0.0000000  -0.0000000  -0.0000000   0.0000000
 Max gradient component =       2.643E-01
 RMS gradient           =       1.650E-01
 Gradient time:  CPU 19.22 s  wall 4.93 s
 Geometry Optimization Parameters
   NAtoms,    NIC,     NZ,  NCons,   NDum,   NFix, NCnnct, MaxDiis
        6      37       0       0       0       0       0       0

 Cartesian Hessian Update
 Hessian Updated using BFGS Update


** GEOMETRY OPTIMIZATION IN DELOCALIZED INTERNAL COORDINATES **
   Searching for a Minimum

   Optimization Cycle:   6

                       Coordinates (Angstroms)
     ATOM                X               Y               Z
      1  Cl        1.6120150075    1.6557738267    0.0000000000
      2  I        -2.5108532708    0.5222925532    0.0000000000
      3  I         2.5108532708   -0.5222925532    0.0000000000
      4  Cl       -1.6120150075   -1.6557738267    0.0000000000
      5  C         0.8976802546    0.2711810101    0.0000000000
      6  C        -0.8976802546   -0.2711810101    0.0000000000
   Point Group: c2h   Number of degrees of freedom:     5


   Energy is -14835.212136306

 Hessian Updated using BFGS Update

  5 Hessian modes will be used to form the next step
  Hessian Eigenvalues:
     0.083983    0.250032    0.307444    0.554459    1.119576

 Minimum Search - Taking Simple RFO Step
 Searching for Lamda that Minimizes Along All modes
 Value Taken    Lamda =  -0.27316518
 Calculated Step too Large.  Step scaled by  0.403787
 Step Taken.  Stepsize is  0.300000

                             Maximum     Tolerance    Cnvgd?
         Gradient           0.269999      0.000300      NO
         Displacement       0.213571      0.001200      NO
         Energy change     -0.130826      0.000001      NO


 New Cartesian Coordinates Obtained by Inverse Iteration

 Displacement from previous Coordinates is:  0.253265
 ----------------------------------------------------------------
             Standard Nuclear Orientation (Angstroms)
    I     Atom           X                Y                Z
 ----------------------------------------------------------------
    1      Cl      1.5505550357     1.6721996239     0.0000000000
    2      I      -2.4913764084     0.5683617316     0.0000000000
    3      I       2.4913764084    -0.5683617316     0.0000000000
    4      Cl     -1.5505550357    -1.6721996239     0.0000000000
    5      C       0.8512741862     0.2544905014     0.0000000000
    6      C      -0.8512741862    -0.2544905014     0.0000000000
 ----------------------------------------------------------------
 Molecular Point Group                 C2h   NOp =  4
 Largest Abelian Subgroup              C2h   NOp =  4
 Nuclear Repulsion Energy =  1342.1029249233 hartrees
 There are       76 alpha and       76 beta electrons
 Applying Cartesian multipole field
    Component          Value
    ---------          -----
     (2,0,0)        1.00000E-11
     (0,2,0)        2.00000E-11
     (0,0,2)       -3.00000E-11
 Nucleus-field energy     =     0.0000000360 hartrees
 Requested basis set is 6-311++G(d,p)
 There are 86 shells and 228 basis functions
 A cutoff of  1.0D-11 yielded   2677 shell pairs
 There are     20448 function pairs (     22998 Cartesian)
 Smallest overlap matrix eigenvalue = 5.53E-05
 Guess MOs from SCF MO coefficient file

 -----------------------------------------------------------------------
  General SCF calculation program by
  Eric Jon Sundstrom, Paul Horn, Yuezhi Mao, Dmitri Zuev, Alec White,
  David Stuck, Shaama M.S., Shane Yost, Joonho Lee, David Small,
  Daniel Levine, Susi Lehtola, Hugh Burton, Evgeny Epifanovsky
 -----------------------------------------------------------------------
 Exchange:     0.2000 Hartree-Fock + 0.0800 Slater + 0.7200 B88
 Correlation:  0.1900 VWN1RPA + 0.8100 LYP
 Using SG-1 standard quadrature grid
 using 4 threads for integral computing
 -------------------------------------------------------
 OpenMP Integral computing Module                
 Release: version 2.0, May 2017, Q-Chem Inc. Pleasanton 
 -------------------------------------------------------
 -------------------------------------------------------
 OpenMP BLAS3 based DFT computing Module                
 Release: version 1.0, May 2013, Q-Chem Inc. Pittsburgh 
 -------------------------------------------------------
 A restricted SCF calculation will be
 performed using DIIS
 SCF converges when DIIS error is below 1.0e-08
 ---------------------------------------
  Cycle       Energy         DIIS error
 ---------------------------------------
    1  -14835.3106120686      7.93e-04  
    2  -14835.3146631846      2.99e-04  
    3  -14835.3145090481      3.22e-04  
    4  -14835.3151507223      9.84e-05  
    5  -14835.3152165664      1.22e-05  
    6  -14835.3152175194      3.56e-06  
    7  -14835.3152175869      7.39e-07  
    8  -14835.3152175905      4.27e-07  
    9  -14835.3152175913      3.44e-08  
   10  -14835.3152175912      8.72e-09  Convergence criterion met
 ---------------------------------------
 SCF time:   CPU 50.32s  wall 14.00s 
 SCF   energy in the final basis set =   -14835.3152175912
 Total energy in the final basis set =   -14835.3152175912

 --------------------------------------------------------------
             Orbital Energies (a.u.) and Symmetries
 --------------------------------------------------------------

 Alpha MOs, Restricted
 -- Occupied --                  
*******-1165.89 -176.32 -176.32 -165.72 -165.72 -165.72 -165.72
  1 Bu    1 Ag    2 Bu    2 Ag    3 Bu    3 Ag    1 Au    1 Bg                 
-165.72 -165.72 -101.59 -101.59  -35.82  -35.82  -31.31  -31.31
  4 Ag    4 Bu    5 Bu    5 Ag    6 Bu    6 Ag    7 Ag    7 Bu                 
-31.305 -31.305 -31.305 -31.305 -22.961 -22.961 -22.960 -22.960
  2 Bg    2 Au    8 Ag    8 Bu    9 Ag    9 Bu    3 Bg    3 Au                 
-22.959 -22.959 -22.956 -22.956 -22.956 -22.956 -10.301 -10.301
 10 Bu   10 Ag    4 Au    4 Bg   11 Bu   11 Ag   12 Ag   12 Bu                 
 -9.513  -9.513  -7.277  -7.277  -7.267  -7.267  -7.266  -7.266
 13 Bu   13 Ag   14 Ag   14 Bu    5 Bg    5 Au   15 Bu   15 Ag                 
 -6.371  -6.371  -4.784  -4.784  -4.769  -4.769  -4.768  -4.768
 16 Ag   16 Bu   17 Ag   17 Bu    6 Bg    6 Au   18 Bu   18 Ag                 
 -2.053  -2.053  -2.046  -2.046  -2.046  -2.046  -2.032  -2.032
 19 Ag   19 Bu    7 Bg    7 Au   20 Bu   20 Ag    8 Bg    8 Au                 
 -2.032  -2.032  -0.998  -0.989  -0.740  -0.737  -0.627  -0.572
 21 Bu   21 Ag   22 Ag   22 Bu   23 Ag   23 Bu   24 Ag   24 Bu                 
 -0.510  -0.459  -0.453  -0.437  -0.433  -0.416  -0.356  -0.299
 25 Ag    9 Au   25 Bu    9 Bg   26 Ag   26 Bu   27 Ag   10 Au                 
 -0.297  -0.237  -0.228  -0.215
 10 Bg   27 Bu   28 Ag   11 Au                                                 
 -- Virtual --                   
 -0.105  -0.057  -0.018  -0.002   0.008   0.031   0.041   0.050
 11 Bg   28 Bu   29 Ag   29 Bu   30 Ag   30 Bu   31 Bu   31 Ag                 
  0.051   0.070   0.075   0.081   0.085   0.092   0.111   0.118
 12 Au   32 Ag   12 Bg   32 Bu   33 Ag   33 Bu   13 Au   34 Ag                 
  0.123   0.126   0.152   0.160   0.175   0.190   0.229   0.249
 13 Bg   34 Bu   35 Ag   35 Bu   36 Bu   36 Ag   14 Au   37 Ag                 
  0.260   0.261   0.307   0.309   0.363   0.369   0.369   0.382
 37 Bu   14 Bg   38 Ag   38 Bu   15 Au   15 Bg   39 Bu   39 Ag                 
  0.413   0.418   0.423   0.434   0.437   0.439   0.447   0.452
 40 Ag   16 Au   40 Bu   41 Ag   16 Bg   17 Au   41 Bu   17 Bg                 
  0.461   0.477   0.490   0.507   0.521   0.532   0.574   0.585
 42 Ag   42 Bu   43 Ag   43 Bu   44 Bu   18 Au   44 Ag   18 Bg                 
  0.675   0.694   0.723   0.735   0.749   0.768   0.826   0.832
 45 Ag   45 Bu   19 Au   46 Bu   46 Ag   47 Ag   19 Bg   47 Bu                 
  0.833   0.863   0.927   0.931   0.980   0.989   1.050   1.166
 20 Au   20 Bg   48 Bu   48 Ag   49 Ag   49 Bu   50 Ag   50 Bu                 
  1.176   1.187   1.250   1.333   1.337   1.388   1.398   1.415
 51 Bu   51 Ag   21 Au   22 Au   21 Bg   22 Bg   52 Ag   52 Bu                 
  1.443   1.459   1.519   1.529   1.627   1.640   1.677   1.773
 53 Bu   53 Ag   23 Au   54 Ag   54 Bu   55 Ag   23 Bg   55 Bu                 
  2.032   2.130   2.219   2.225   2.265   2.272   2.403   2.497
 56 Bu   56 Ag   24 Au   24 Bg   57 Ag   57 Bu   58 Bu   58 Ag                 
  2.618   2.717   2.751   2.853   2.976   3.508   3.955   3.956
 25 Au   25 Bg   59 Ag   59 Bu   60 Ag   60 Bu   26 Bg   26 Au                 
  4.000   4.010   4.015   4.035   4.122   4.138   4.240   4.257
 27 Au   61 Ag   61 Bu   27 Bg   62 Ag   62 Bu   63 Bu   63 Ag                 
  4.473   4.479   5.983   6.022   6.062   6.082   6.149   6.199
 64 Bu   64 Ag   28 Au   28 Bg   65 Ag   65 Bu   66 Bu   66 Ag                 
  9.773   9.774  23.336  23.346  25.773  25.797  25.918  25.918
 67 Bu   67 Ag   68 Ag   68 Bu   29 Bg   29 Au   69 Ag   69 Bu                 
 26.231  26.435  27.909  27.918  28.329  28.357  28.388  28.400
 70 Bu   70 Ag   71 Bu   71 Ag   30 Au   30 Bg   72 Ag   72 Bu                 
 28.430  28.446  28.526  28.527  28.548  28.552  28.555  28.564
 73 Bu   73 Ag   31 Bg   31 Au   32 Au   74 Ag   74 Bu   32 Bg                 
 28.608  28.616  28.692  28.729 127.875 127.897 127.921 127.933
 75 Ag   75 Bu   76 Bu   76 Ag   33 Au   33 Bg   77 Ag   77 Bu                 
127.969 128.001 151.700 151.704 215.774 215.7841901.8671901.871
 78 Bu   78 Ag   79 Bu   79 Ag   80 Bu   80 Ag   81 Bu   81 Ag                 

 Beta MOs, Restricted
 -- Occupied --                  
*******-1165.89 -176.32 -176.32 -165.72 -165.72 -165.72 -165.72
  1 Bu    1 Ag    2 Bu    2 Ag    3 Bu    3 Ag    1 Au    1 Bg                 
-165.72 -165.72 -101.59 -101.59  -35.82  -35.82  -31.31  -31.31
  4 Ag    4 Bu    5 Bu    5 Ag    6 Bu    6 Ag    7 Ag    7 Bu                 
-31.305 -31.305 -31.305 -31.305 -22.961 -22.961 -22.960 -22.960
  2 Bg    2 Au    8 Ag    8 Bu    9 Ag    9 Bu    3 Bg    3 Au                 
-22.959 -22.959 -22.956 -22.956 -22.956 -22.956 -10.301 -10.301
 10 Bu   10 Ag    4 Au    4 Bg   11 Bu   11 Ag   12 Ag   12 Bu                 
 -9.513  -9.513  -7.277  -7.277  -7.267  -7.267  -7.266  -7.266
 13 Bu   13 Ag   14 Ag   14 Bu    5 Bg    5 Au   15 Bu   15 Ag                 
 -6.371  -6.371  -4.784  -4.784  -4.769  -4.769  -4.768  -4.768
 16 Ag   16 Bu   17 Ag   17 Bu    6 Bg    6 Au   18 Bu   18 Ag                 
 -2.053  -2.053  -2.046  -2.046  -2.046  -2.046  -2.032  -2.032
 19 Ag   19 Bu    7 Bg    7 Au   20 Bu   20 Ag    8 Bg    8 Au                 
 -2.032  -2.032  -0.998  -0.989  -0.740  -0.737  -0.627  -0.572
 21 Bu   21 Ag   22 Ag   22 Bu   23 Ag   23 Bu   24 Ag   24 Bu                 
 -0.510  -0.459  -0.453  -0.437  -0.433  -0.416  -0.356  -0.299
 25 Ag    9 Au   25 Bu    9 Bg   26 Ag   26 Bu   27 Ag   10 Au                 
 -0.297  -0.237  -0.228  -0.215
 10 Bg   27 Bu   28 Ag   11 Au                                                 
 -- Virtual --                   
 -0.105  -0.057  -0.018  -0.002   0.008   0.031   0.041   0.050
 11 Bg   28 Bu   29 Ag   29 Bu   30 Ag   30 Bu   31 Bu   31 Ag                 
  0.051   0.070   0.075   0.081   0.085   0.092   0.111   0.118
 12 Au   32 Ag   12 Bg   32 Bu   33 Ag   33 Bu   13 Au   34 Ag                 
  0.123   0.126   0.152   0.160   0.175   0.190   0.229   0.249
 13 Bg   34 Bu   35 Ag   35 Bu   36 Bu   36 Ag   14 Au   37 Ag                 
  0.260   0.261   0.307   0.309   0.363   0.369   0.369   0.382
 37 Bu   14 Bg   38 Ag   38 Bu   15 Au   15 Bg   39 Bu   39 Ag                 
  0.413   0.418   0.423   0.434   0.437   0.439   0.447   0.452
 40 Ag   16 Au   40 Bu   41 Ag   16 Bg   17 Au   41 Bu   17 Bg                 
  0.461   0.477   0.490   0.507   0.521   0.532   0.574   0.585
 42 Ag   42 Bu   43 Ag   43 Bu   44 Bu   18 Au   44 Ag   18 Bg                 
  0.675   0.694   0.723   0.735   0.749   0.768   0.826   0.832
 45 Ag   45 Bu   19 Au   46 Bu   46 Ag   47 Ag   19 Bg   47 Bu                 
  0.833   0.863   0.927   0.931   0.980   0.989   1.050   1.166
 20 Au   20 Bg   48 Bu   48 Ag   49 Ag   49 Bu   50 Ag   50 Bu                 
  1.176   1.187   1.250   1.333   1.337   1.388   1.398   1.415
 51 Bu   51 Ag   21 Au   22 Au   21 Bg   22 Bg   52 Ag   52 Bu                 
  1.443   1.459   1.519   1.529   1.627   1.640   1.677   1.773
 53 Bu   53 Ag   23 Au   54 Ag   54 Bu   55 Ag   23 Bg   55 Bu                 
  2.032   2.130   2.219   2.225   2.265   2.272   2.403   2.497
 56 Bu   56 Ag   24 Au   24 Bg   57 Ag   57 Bu   58 Bu   58 Ag                 
  2.618   2.717   2.751   2.853   2.976   3.508   3.955   3.956
 25 Au   25 Bg   59 Ag   59 Bu   60 Ag   60 Bu   26 Bg   26 Au                 
  4.000   4.010   4.015   4.035   4.122   4.138   4.240   4.257
 27 Au   61 Ag   61 Bu   27 Bg   62 Ag   62 Bu   63 Bu   63 Ag                 
  4.473   4.479   5.983   6.022   6.062   6.082   6.149   6.199
 64 Bu   64 Ag   28 Au   28 Bg   65 Ag   65 Bu   66 Bu   66 Ag                 
  9.773   9.774  23.336  23.346  25.773  25.797  25.918  25.918
 67 Bu   67 Ag   68 Ag   68 Bu   29 Bg   29 Au   69 Ag   69 Bu                 
 26.231  26.435  27.909  27.918  28.329  28.357  28.388  28.400
 70 Bu   70 Ag   71 Bu   71 Ag   30 Au   30 Bg   72 Ag   72 Bu                 
 28.430  28.446  28.526  28.527  28.548  28.552  28.555  28.564
 73 Bu   73 Ag   31 Bg   31 Au   32 Au   74 Ag   74 Bu   32 Bg                 
 28.608  28.616  28.692  28.729 127.875 127.897 127.921 127.933
 75 Ag   75 Bu   76 Bu   76 Ag   33 Au   33 Bg   77 Ag   77 Bu                 
127.969 128.001 151.700 151.704 215.774 215.7841901.8671901.871
 78 Bu   78 Ag   79 Bu   79 Ag   80 Bu   80 Ag   81 Bu   81 Ag                 
 --------------------------------------------------------------

          Ground-State Mulliken Net Atomic Charges

     Atom                 Charge (a.u.)
  ----------------------------------------
      1 Cl                    0.456588
      2 I                     0.134015
      3 I                     0.134015
      4 Cl                    0.456587
      5 C                    -0.590600
      6 C                    -0.590604
  ----------------------------------------
  Sum of atomic charges =     0.000000

 -----------------------------------------------------------------
                    Cartesian Multipole Moments
 -----------------------------------------------------------------
    Charge (ESU x 10^10)
                 0.0000
    Dipole Moment (Debye)
         X       0.0000      Y       0.0000      Z       0.0000
       Tot       0.0000
    Quadrupole Moments (Debye-Ang)
        XX     -85.5330     XY       3.5833     YY     -94.9692
        XZ       0.0000     YZ      -0.0000     ZZ     -93.6032
    Octopole Moments (Debye-Ang^2)
       XXX       0.0001    XXY       0.0000    XYY       0.0000
       YYY       0.0000    XXZ       0.0000    XYZ       0.0000
       YYZ       0.0000    XZZ       0.0000    YZZ       0.0000
       ZZZ       0.0000
    Hexadecapole Moments (Debye-Ang^3)
      XXXX   -2448.9426   XXXY      26.2220   XXYY    -525.3308
      XYYY      76.0930   YYYY    -664.1126   XXXZ       0.0000
      XXYZ      -0.0000   XYYZ      -0.0000   YYYZ      -0.0000
      XXZZ    -462.6302   XYZZ      16.8818   YYZZ    -133.2319
      XZZZ       0.0000   YZZZ      -0.0000   ZZZZ    -122.1714
 -----------------------------------------------------------------
 Calculating analytic gradient of the SCF energy
 Gradient of SCF Energy
            1           2           3           4           5           6
    1   0.0528732   0.1484504  -0.1484504  -0.0528729   0.2366035  -0.2366039
    2  -0.2162592  -0.2078805   0.2078809   0.2162591   0.0603782  -0.0603784
    3   0.0000000  -0.0000000   0.0000000   0.0000000   0.0000000  -0.0000000
 Max gradient component =       2.366E-01
 RMS gradient           =       1.392E-01
 Gradient time:  CPU 19.30 s  wall 4.93 s
 Geometry Optimization Parameters
   NAtoms,    NIC,     NZ,  NCons,   NDum,   NFix, NCnnct, MaxDiis
        6      37       0       0       0       0       0       0

 Cartesian Hessian Update
 Hessian Updated using BFGS Update


** GEOMETRY OPTIMIZATION IN DELOCALIZED INTERNAL COORDINATES **
   Searching for a Minimum

   Optimization Cycle:   7

                       Coordinates (Angstroms)
     ATOM                X               Y               Z
      1  Cl        1.5505550357    1.6721996239    0.0000000000
      2  I        -2.4913764084    0.5683617316    0.0000000000
      3  I         2.4913764084   -0.5683617316    0.0000000000
      4  Cl       -1.5505550357   -1.6721996239    0.0000000000
      5  C         0.8512741862    0.2544905014    0.0000000000
      6  C        -0.8512741862   -0.2544905014    0.0000000000
   Point Group: c2h   Number of degrees of freedom:     5


   Energy is -14835.315217591

 Hessian Updated using BFGS Update

  5 Hessian modes will be used to form the next step
  Hessian Eigenvalues:
     0.057596    0.250401    0.302211    0.579441    1.120152

 Minimum Search - Taking Simple RFO Step
 Searching for Lamda that Minimizes Along All modes
 Value Taken    Lamda =  -0.25591115
 Calculated Step too Large.  Step scaled by  0.362210
 Step Taken.  Stepsize is  0.300000

                             Maximum     Tolerance    Cnvgd?
         Gradient           0.231507      0.000300      NO
         Displacement       0.217711      0.001200      NO
         Energy change     -0.103081      0.000001      NO


 New Cartesian Coordinates Obtained by Inverse Iteration

 Displacement from previous Coordinates is:  0.284897
 ----------------------------------------------------------------
             Standard Nuclear Orientation (Angstroms)
    I     Atom           X                Y                Z
 ----------------------------------------------------------------
    1      Cl      1.4812299594     1.6833603200     0.0000000000
    2      I      -2.4581115186     0.6138632040     0.0000000000
    3      I       2.4581115186    -0.6138632040     0.0000000000
    4      Cl     -1.4812299594    -1.6833603200     0.0000000000
    5      C       0.7969166565     0.2371062008     0.0000000000
    6      C      -0.7969166565    -0.2371062008     0.0000000000
 ----------------------------------------------------------------
 Molecular Point Group                 C2h   NOp =  4
 Largest Abelian Subgroup              C2h   NOp =  4
 Nuclear Repulsion Energy =  1341.2402140059 hartrees
 There are       76 alpha and       76 beta electrons
 Applying Cartesian multipole field
    Component          Value
    ---------          -----
     (2,0,0)        1.00000E-11
     (0,2,0)        2.00000E-11
     (0,0,2)       -3.00000E-11
 Nucleus-field energy     =     0.0000000356 hartrees
 Requested basis set is 6-311++G(d,p)
 There are 86 shells and 228 basis functions
 A cutoff of  1.0D-11 yielded   2685 shell pairs
 There are     20526 function pairs (     23090 Cartesian)
 Smallest overlap matrix eigenvalue = 4.14E-05
 Guess MOs from SCF MO coefficient file

 -----------------------------------------------------------------------
  General SCF calculation program by
  Eric Jon Sundstrom, Paul Horn, Yuezhi Mao, Dmitri Zuev, Alec White,
  David Stuck, Shaama M.S., Shane Yost, Joonho Lee, David Small,
  Daniel Levine, Susi Lehtola, Hugh Burton, Evgeny Epifanovsky
 -----------------------------------------------------------------------
 Exchange:     0.2000 Hartree-Fock + 0.0800 Slater + 0.7200 B88
 Correlation:  0.1900 VWN1RPA + 0.8100 LYP
 Using SG-1 standard quadrature grid
 using 4 threads for integral computing
 -------------------------------------------------------
 OpenMP Integral computing Module                
 Release: version 2.0, May 2017, Q-Chem Inc. Pleasanton 
 -------------------------------------------------------
 -------------------------------------------------------
 OpenMP BLAS3 based DFT computing Module                
 Release: version 1.0, May 2013, Q-Chem Inc. Pittsburgh 
 -------------------------------------------------------
 A restricted SCF calculation will be
 performed using DIIS
 SCF converges when DIIS error is below 1.0e-08
 ---------------------------------------
  Cycle       Energy         DIIS error
 ---------------------------------------
    1  -14835.3982907389      8.42e-04  
    2  -14835.4027018705      2.10e-04  
    3  -14835.4028224138      1.53e-04  
    4  -14835.4029674709      3.70e-05  
    5  -14835.4029749662      2.01e-05  
    6  -14835.4029776274      3.42e-06  
    7  -14835.4029776812      7.41e-07  
    8  -14835.4029776809      8.39e-07  
    9  -14835.4029776851      3.37e-07  
   10  -14835.4029776856      2.41e-08  
   11  -14835.4029776854      3.89e-09  Convergence criterion met
 ---------------------------------------
 SCF time:   CPU 55.69s  wall 15.00s 
 SCF   energy in the final basis set =   -14835.4029776854
 Total energy in the final basis set =   -14835.4029776854

 --------------------------------------------------------------
             Orbital Energies (a.u.) and Symmetries
 --------------------------------------------------------------

 Alpha MOs, Restricted
 -- Occupied --                  
*******-1165.89 -176.32 -176.32 -165.72 -165.72 -165.72 -165.72
  1 Bu    1 Ag    2 Bu    2 Ag    3 Bu    3 Ag    1 Au    1 Bg                 
-165.72 -165.72 -101.59 -101.59  -35.82  -35.82  -31.31  -31.31
  4 Ag    4 Bu    5 Bu    5 Ag    6 Bu    6 Ag    7 Ag    7 Bu                 
-31.305 -31.305 -31.304 -31.304 -22.961 -22.960 -22.959 -22.959
  2 Bg    2 Au    8 Ag    8 Bu    9 Ag    9 Bu    3 Bg    3 Au                 
-22.959 -22.959 -22.955 -22.955 -22.955 -22.955 -10.301 -10.301
 10 Bu   10 Ag    4 Bg    4 Au   11 Bu   11 Ag   12 Ag   12 Bu                 
 -9.509  -9.509  -7.273  -7.273  -7.264  -7.264  -7.263  -7.263
 13 Bu   13 Ag   14 Ag   14 Bu    5 Bg    5 Au   15 Bu   15 Ag                 
 -6.370  -6.370  -4.783  -4.783  -4.768  -4.768  -4.767  -4.767
 16 Ag   16 Bu   17 Ag   17 Bu    6 Bg    6 Au   18 Bu   18 Ag                 
 -2.051  -2.051  -2.045  -2.045  -2.045  -2.045  -2.031  -2.031
 19 Ag   19 Bu    7 Bg    7 Au   20 Bu   20 Ag   21 Bu   21 Ag                 
 -2.031  -2.031  -0.985  -0.973  -0.742  -0.735  -0.640  -0.568
  8 Bg    8 Au   22 Ag   22 Bu   23 Ag   23 Bu   24 Ag   24 Bu                 
 -0.512  -0.455  -0.455  -0.428  -0.426  -0.405  -0.357  -0.300
 25 Ag   25 Bu    9 Au   26 Ag    9 Bg   26 Bu   27 Ag   10 Au                 
 -0.297  -0.245  -0.235  -0.223
 10 Bg   27 Bu   28 Ag   11 Au                                                 
 -- Virtual --                   
 -0.096  -0.045  -0.021  -0.005   0.008   0.034   0.050   0.050
 11 Bg   28 Bu   29 Ag   29 Bu   30 Ag   30 Bu   31 Bu   31 Ag                 
  0.053   0.072   0.076   0.084   0.090   0.092   0.112   0.117
 12 Au   32 Ag   12 Bg   33 Ag   32 Bu   33 Bu   13 Au   34 Ag                 
  0.123   0.131   0.152   0.156   0.180   0.191   0.228   0.247
 13 Bg   34 Bu   35 Ag   35 Bu   36 Bu   36 Ag   14 Au   37 Ag                 
  0.262   0.263   0.305   0.312   0.364   0.371   0.372   0.390
 14 Bg   37 Bu   38 Ag   38 Bu   15 Au   39 Bu   15 Bg   39 Ag                 
  0.416   0.417   0.432   0.433   0.439   0.445   0.451   0.452
 40 Ag   16 Au   41 Ag   40 Bu   16 Bg   17 Au   17 Bg   41 Bu                 
  0.454   0.471   0.483   0.512   0.527   0.538   0.576   0.586
 42 Ag   42 Bu   43 Ag   43 Bu   44 Bu   18 Au   44 Ag   18 Bg                 
  0.672   0.707   0.721   0.724   0.744   0.770   0.828   0.833
 45 Ag   45 Bu   46 Bu   19 Au   46 Ag   47 Ag   19 Bg   20 Au                 
  0.847   0.872   0.924   0.942   0.966   0.974   1.071   1.162
 47 Bu   20 Bg   48 Bu   48 Ag   49 Ag   49 Bu   50 Ag   50 Bu                 
  1.176   1.189   1.229   1.326   1.335   1.372   1.402   1.420
 51 Ag   51 Bu   21 Au   22 Au   21 Bg   22 Bg   52 Ag   52 Bu                 
  1.439   1.490   1.530   1.530   1.622   1.643   1.723   1.775
 53 Bu   53 Ag   23 Au   54 Ag   54 Bu   55 Ag   23 Bg   55 Bu                 
  2.045   2.169   2.224   2.229   2.275   2.282   2.417   2.506
 56 Bu   56 Ag   24 Au   24 Bg   57 Ag   57 Bu   58 Bu   58 Ag                 
  2.611   2.742   2.792   2.848   2.993   3.595   3.954   3.955
 25 Au   25 Bg   59 Ag   59 Bu   60 Ag   60 Bu   26 Bg   26 Au                 
  4.001   4.007   4.009   4.036   4.111   4.136   4.234   4.250
 27 Au   61 Ag   61 Bu   27 Bg   62 Ag   62 Bu   63 Bu   63 Ag                 
  4.469   4.482   5.984   6.024   6.059   6.080   6.149   6.191
 64 Bu   64 Ag   28 Au   28 Bg   65 Ag   65 Bu   66 Bu   66 Ag                 
  9.764   9.776  23.319  23.384  25.775  25.802  25.903  25.935
 67 Ag   67 Bu   68 Ag   68 Bu   29 Bg   29 Au   69 Ag   69 Bu                 
 26.240  26.461  27.902  27.915  28.329  28.359  28.385  28.395
 70 Bu   70 Ag   71 Bu   71 Ag   30 Au   30 Bg   72 Ag   72 Bu                 
 28.428  28.442  28.525  28.526  28.547  28.551  28.552  28.564
 73 Bu   73 Ag   31 Bg   31 Au   32 Au   74 Ag   74 Bu   32 Bg                 
 28.602  28.616  28.689  28.728 127.875 127.898 127.918 127.931
 75 Ag   75 Bu   76 Bu   76 Ag   33 Au   33 Bg   77 Ag   77 Bu                 
127.965 127.995 151.695 151.702 215.771 215.7731901.8621901.869
 78 Bu   78 Ag   79 Bu   79 Ag   80 Ag   80 Bu   81 Bu   81 Ag                 

 Beta MOs, Restricted
 -- Occupied --                  
*******-1165.89 -176.32 -176.32 -165.72 -165.72 -165.72 -165.72
  1 Bu    1 Ag    2 Bu    2 Ag    3 Bu    3 Ag    1 Au    1 Bg                 
-165.72 -165.72 -101.59 -101.59  -35.82  -35.82  -31.31  -31.31
  4 Ag    4 Bu    5 Bu    5 Ag    6 Bu    6 Ag    7 Ag    7 Bu                 
-31.305 -31.305 -31.304 -31.304 -22.961 -22.960 -22.959 -22.959
  2 Bg    2 Au    8 Ag    8 Bu    9 Ag    9 Bu    3 Bg    3 Au                 
-22.959 -22.959 -22.955 -22.955 -22.955 -22.955 -10.301 -10.301
 10 Bu   10 Ag    4 Bg    4 Au   11 Bu   11 Ag   12 Ag   12 Bu                 
 -9.509  -9.509  -7.273  -7.273  -7.264  -7.264  -7.263  -7.263
 13 Bu   13 Ag   14 Ag   14 Bu    5 Bg    5 Au   15 Bu   15 Ag                 
 -6.370  -6.370  -4.783  -4.783  -4.768  -4.768  -4.767  -4.767
 16 Ag   16 Bu   17 Ag   17 Bu    6 Bg    6 Au   18 Bu   18 Ag                 
 -2.051  -2.051  -2.045  -2.045  -2.045  -2.045  -2.031  -2.031
 19 Ag   19 Bu    7 Bg    7 Au   20 Bu   20 Ag   21 Bu   21 Ag                 
 -2.031  -2.031  -0.985  -0.973  -0.742  -0.735  -0.640  -0.568
  8 Bg    8 Au   22 Ag   22 Bu   23 Ag   23 Bu   24 Ag   24 Bu                 
 -0.512  -0.455  -0.455  -0.428  -0.426  -0.405  -0.357  -0.300
 25 Ag   25 Bu    9 Au   26 Ag    9 Bg   26 Bu   27 Ag   10 Au                 
 -0.297  -0.245  -0.235  -0.223
 10 Bg   27 Bu   28 Ag   11 Au                                                 
 -- Virtual --                   
 -0.096  -0.045  -0.021  -0.005   0.008   0.034   0.050   0.050
 11 Bg   28 Bu   29 Ag   29 Bu   30 Ag   30 Bu   31 Bu   31 Ag                 
  0.053   0.072   0.076   0.084   0.090   0.092   0.112   0.117
 12 Au   32 Ag   12 Bg   33 Ag   32 Bu   33 Bu   13 Au   34 Ag                 
  0.123   0.131   0.152   0.156   0.180   0.191   0.228   0.247
 13 Bg   34 Bu   35 Ag   35 Bu   36 Bu   36 Ag   14 Au   37 Ag                 
  0.262   0.263   0.305   0.312   0.364   0.371   0.372   0.390
 14 Bg   37 Bu   38 Ag   38 Bu   15 Au   39 Bu   15 Bg   39 Ag                 
  0.416   0.417   0.432   0.433   0.439   0.445   0.451   0.452
 40 Ag   16 Au   41 Ag   40 Bu   16 Bg   17 Au   17 Bg   41 Bu                 
  0.454   0.471   0.483   0.512   0.527   0.538   0.576   0.586
 42 Ag   42 Bu   43 Ag   43 Bu   44 Bu   18 Au   44 Ag   18 Bg                 
  0.672   0.707   0.721   0.724   0.744   0.770   0.828   0.833
 45 Ag   45 Bu   46 Bu   19 Au   46 Ag   47 Ag   19 Bg   20 Au                 
  0.847   0.872   0.924   0.942   0.966   0.974   1.071   1.162
 47 Bu   20 Bg   48 Bu   48 Ag   49 Ag   49 Bu   50 Ag   50 Bu                 
  1.176   1.189   1.229   1.326   1.335   1.372   1.402   1.420
 51 Ag   51 Bu   21 Au   22 Au   21 Bg   22 Bg   52 Ag   52 Bu                 
  1.439   1.490   1.530   1.530   1.622   1.643   1.723   1.775
 53 Bu   53 Ag   23 Au   54 Ag   54 Bu   55 Ag   23 Bg   55 Bu                 
  2.045   2.169   2.224   2.229   2.275   2.282   2.417   2.506
 56 Bu   56 Ag   24 Au   24 Bg   57 Ag   57 Bu   58 Bu   58 Ag                 
  2.611   2.742   2.792   2.848   2.993   3.595   3.954   3.955
 25 Au   25 Bg   59 Ag   59 Bu   60 Ag   60 Bu   26 Bg   26 Au                 
  4.001   4.007   4.009   4.036   4.111   4.136   4.234   4.250
 27 Au   61 Ag   61 Bu   27 Bg   62 Ag   62 Bu   63 Bu   63 Ag                 
  4.469   4.482   5.984   6.024   6.059   6.080   6.149   6.191
 64 Bu   64 Ag   28 Au   28 Bg   65 Ag   65 Bu   66 Bu   66 Ag                 
  9.764   9.776  23.319  23.384  25.775  25.802  25.903  25.935
 67 Ag   67 Bu   68 Ag   68 Bu   29 Bg   29 Au   69 Ag   69 Bu                 
 26.240  26.461  27.902  27.915  28.329  28.359  28.385  28.395
 70 Bu   70 Ag   71 Bu   71 Ag   30 Au   30 Bg   72 Ag   72 Bu                 
 28.428  28.442  28.525  28.526  28.547  28.551  28.552  28.564
 73 Bu   73 Ag   31 Bg   31 Au   32 Au   74 Ag   74 Bu   32 Bg                 
 28.602  28.616  28.689  28.728 127.875 127.898 127.918 127.931
 75 Ag   75 Bu   76 Bu   76 Ag   33 Au   33 Bg   77 Ag   77 Bu                 
127.965 127.995 151.695 151.702 215.771 215.7731901.8621901.869
 78 Bu   78 Ag   79 Bu   79 Ag   80 Ag   80 Bu   81 Bu   81 Ag                 
 --------------------------------------------------------------

          Ground-State Mulliken Net Atomic Charges

     Atom                 Charge (a.u.)
  ----------------------------------------
      1 Cl                    0.440663
      2 I                     0.141693
      3 I                     0.141693
      4 Cl                    0.440663
      5 C                    -0.582355
      6 C                    -0.582355
  ----------------------------------------
  Sum of atomic charges =     0.000000

 -----------------------------------------------------------------
                    Cartesian Multipole Moments
 -----------------------------------------------------------------
    Charge (ESU x 10^10)
                 0.0000
    Dipole Moment (Debye)
         X      -0.0000      Y      -0.0000      Z       0.0000
       Tot       0.0000
    Quadrupole Moments (Debye-Ang)
        XX     -85.6706     XY       2.6260     YY     -94.7747
        XZ      -0.0000     YZ       0.0000     ZZ     -93.6991
    Octopole Moments (Debye-Ang^2)
       XXX      -0.0000    XXY      -0.0000    XYY      -0.0000
       YYY      -0.0000    XXZ       0.0000    XYZ       0.0000
       YYZ       0.0000    XZZ      -0.0000    YZZ      -0.0000
       ZZZ       0.0000
    Hexadecapole Moments (Debye-Ang^3)
      XXXX   -2356.9610   XXXY      39.5279   XXYY    -512.0493
      XYYY      97.4567   YYYY    -683.3479   XXXZ      -0.0000
      XXYZ       0.0000   XYYZ      -0.0000   YYYZ       0.0000
      XXZZ    -447.6698   XYZZ      24.3782   YYZZ    -137.2043
      XZZZ      -0.0000   YZZZ       0.0000   ZZZZ    -122.2807
 -----------------------------------------------------------------
 Calculating analytic gradient of the SCF energy
 Gradient of SCF Energy
            1           2           3           4           5           6
    1   0.0474699   0.1216638  -0.1216638  -0.0474699   0.2148157  -0.2148157
    2  -0.1804368  -0.1754438   0.1754438   0.1804368   0.0555943  -0.0555943
    3   0.0000000  -0.0000000   0.0000000  -0.0000000  -0.0000000  -0.0000000
 Max gradient component =       2.148E-01
 RMS gradient           =       1.200E-01
 Gradient time:  CPU 19.46 s  wall 4.98 s
 Geometry Optimization Parameters
   NAtoms,    NIC,     NZ,  NCons,   NDum,   NFix, NCnnct, MaxDiis
        6      37       0       0       0       0       0       0

 Cartesian Hessian Update
 Hessian Updated using BFGS Update


** GEOMETRY OPTIMIZATION IN DELOCALIZED INTERNAL COORDINATES **
   Searching for a Minimum

   Optimization Cycle:   8

                       Coordinates (Angstroms)
     ATOM                X               Y               Z
      1  Cl        1.4812299594    1.6833603200    0.0000000000
      2  I        -2.4581115186    0.6138632040    0.0000000000
      3  I         2.4581115186   -0.6138632040    0.0000000000
      4  Cl       -1.4812299594   -1.6833603200    0.0000000000
      5  C         0.7969166565    0.2371062008    0.0000000000
      6  C        -0.7969166565   -0.2371062008    0.0000000000
   Point Group: c2h   Number of degrees of freedom:     5


   Energy is -14835.402977685

 Hessian Updated using BFGS Update

  5 Hessian modes will be used to form the next step
  Hessian Eigenvalues:
     0.059510    0.249842    0.286423    0.564044    1.120066

 Minimum Search - Taking Simple RFO Step
 Searching for Lamda that Minimizes Along All modes
 Value Taken    Lamda =  -0.22599478
 Calculated Step too Large.  Step scaled by  0.360489
 Step Taken.  Stepsize is  0.300000

                             Maximum     Tolerance    Cnvgd?
         Gradient           0.204588      0.000300      NO
         Displacement       0.218077      0.001200      NO
         Energy change     -0.087760      0.000001      NO


 New Cartesian Coordinates Obtained by Inverse Iteration

 Displacement from previous Coordinates is:  0.297510
 ----------------------------------------------------------------
             Standard Nuclear Orientation (Angstroms)
    I     Atom           X                Y                Z
 ----------------------------------------------------------------
    1      Cl      1.4091240850     1.6925840647     0.0000000000
    2      I      -2.4193779244     0.6591110833     0.0000000000
    3      I       2.4193779244    -0.6591110833     0.0000000000
    4      Cl     -1.4091240850    -1.6925840647     0.0000000000
    5      C       0.7397368752     0.2200336914     0.0000000000
    6      C      -0.7397368752    -0.2200336914     0.0000000000
 ----------------------------------------------------------------
 Molecular Point Group                 C2h   NOp =  4
 Largest Abelian Subgroup              C2h   NOp =  4
 Nuclear Repulsion Energy =  1343.7980808124 hartrees
 There are       76 alpha and       76 beta electrons
 Applying Cartesian multipole field
    Component          Value
    ---------          -----
     (2,0,0)        1.00000E-11
     (0,2,0)        2.00000E-11
     (0,0,2)       -3.00000E-11
 Nucleus-field energy     =     0.0000000351 hartrees
 Requested basis set is 6-311++G(d,p)
 There are 86 shells and 228 basis functions
 A cutoff of  1.0D-11 yielded   2701 shell pairs
 There are     20688 function pairs (     23284 Cartesian)
 Smallest overlap matrix eigenvalue = 2.96E-05
 Guess MOs from SCF MO coefficient file

 -----------------------------------------------------------------------
  General SCF calculation program by
  Eric Jon Sundstrom, Paul Horn, Yuezhi Mao, Dmitri Zuev, Alec White,
  David Stuck, Shaama M.S., Shane Yost, Joonho Lee, David Small,
  Daniel Levine, Susi Lehtola, Hugh Burton, Evgeny Epifanovsky
 -----------------------------------------------------------------------
 Exchange:     0.2000 Hartree-Fock + 0.0800 Slater + 0.7200 B88
 Correlation:  0.1900 VWN1RPA + 0.8100 LYP
 Using SG-1 standard quadrature grid
 using 4 threads for integral computing
 -------------------------------------------------------
 OpenMP Integral computing Module                
 Release: version 2.0, May 2017, Q-Chem Inc. Pleasanton 
 -------------------------------------------------------
 -------------------------------------------------------
 OpenMP BLAS3 based DFT computing Module                
 Release: version 1.0, May 2013, Q-Chem Inc. Pittsburgh 
 -------------------------------------------------------
 A restricted SCF calculation will be
 performed using DIIS
 SCF converges when DIIS error is below 1.0e-08
 ---------------------------------------
  Cycle       Energy         DIIS error
 ---------------------------------------
    1  -14835.4734893751      9.54e-04  
    2  -14835.4785430307      2.34e-04  
    3  -14835.4785348259      2.34e-04  
    4  -14835.4788363711      8.83e-05  
    5  -14835.4788850658      1.66e-05  
    6  -14835.4788870066      2.88e-06  
    7  -14835.4788870560      6.54e-07  
    8  -14835.4788870585      3.12e-07  
    9  -14835.4788870592      2.68e-08  
   10  -14835.4788870589      5.94e-09  Convergence criterion met
 ---------------------------------------
 SCF time:   CPU 51.25s  wall 14.00s 
 SCF   energy in the final basis set =   -14835.4788870589
 Total energy in the final basis set =   -14835.4788870589

 --------------------------------------------------------------
             Orbital Energies (a.u.) and Symmetries
 --------------------------------------------------------------

 Alpha MOs, Restricted
 -- Occupied --                  
*******-1165.89 -176.32 -176.32 -165.72 -165.72 -165.72 -165.72
  1 Bu    1 Ag    2 Bu    2 Ag    3 Bu    3 Ag    1 Au    1 Bg                 
-165.72 -165.72 -101.59 -101.59  -35.82  -35.82  -31.31  -31.31
  4 Ag    4 Bu    5 Bu    5 Ag    6 Bu    6 Ag    7 Ag    7 Bu                 
-31.305 -31.305 -31.304 -31.304 -22.960 -22.960 -22.959 -22.959
  2 Bg    2 Au    8 Bu    8 Ag    9 Ag    9 Bu    3 Bg    3 Au                 
-22.959 -22.959 -22.955 -22.955 -22.955 -22.955 -10.299 -10.299
 10 Bu   10 Ag    4 Bg    4 Au   11 Bu   11 Ag   12 Ag   12 Bu                 
 -9.507  -9.507  -7.271  -7.271  -7.261  -7.261  -7.260  -7.260
 13 Bu   13 Ag   14 Ag   14 Bu    5 Bg    5 Au   15 Bu   15 Ag                 
 -6.369  -6.369  -4.782  -4.782  -4.767  -4.767  -4.766  -4.766
 16 Ag   16 Bu   17 Ag   17 Bu    6 Bg    6 Au   18 Bu   18 Ag                 
 -2.050  -2.050  -2.044  -2.044  -2.044  -2.044  -2.030  -2.030
 19 Ag   19 Bu    7 Bg    7 Au   20 Bu   20 Ag   21 Bu   21 Ag                 
 -2.030  -2.030  -0.976  -0.959  -0.747  -0.733  -0.655  -0.564
  8 Bg    8 Au   22 Ag   22 Bu   23 Ag   23 Bu   24 Ag   24 Bu                 
 -0.514  -0.460  -0.454  -0.423  -0.417  -0.394  -0.358  -0.302
 25 Ag   25 Bu    9 Au   26 Ag    9 Bg   26 Bu   27 Ag   10 Au                 
 -0.298  -0.253  -0.241  -0.233
 10 Bg   27 Bu   28 Ag   11 Au                                                 
 -- Virtual --                   
 -0.084  -0.044  -0.024  -0.007   0.007   0.035   0.051   0.055
 11 Bg   28 Bu   29 Ag   29 Bu   30 Ag   30 Bu   31 Ag   12 Au                 
  0.055   0.075   0.076   0.084   0.091   0.107   0.114   0.118
 31 Bu   32 Ag   12 Bg   33 Ag   32 Bu   33 Bu   13 Au   34 Ag                 
  0.122   0.138   0.151   0.153   0.191   0.191   0.227   0.245
 13 Bg   34 Bu   35 Bu   35 Ag   36 Bu   36 Ag   14 Au   37 Ag                 
  0.264   0.266   0.303   0.318   0.364   0.374   0.375   0.393
 14 Bg   37 Bu   38 Ag   38 Bu   15 Au   39 Bu   15 Bg   39 Ag                 
  0.416   0.418   0.434   0.440   0.443   0.449   0.450   0.451
 16 Au   40 Ag   41 Ag   16 Bg   40 Bu   42 Ag   17 Au   17 Bg                 
  0.455   0.466   0.479   0.521   0.541   0.543   0.582   0.588
 41 Bu   42 Bu   43 Ag   43 Bu   18 Au   44 Bu   44 Ag   18 Bg                 
  0.666   0.705   0.724   0.729   0.737   0.777   0.830   0.833
 45 Ag   45 Bu   46 Bu   19 Au   46 Ag   47 Ag   19 Bg   20 Au                 
  0.866   0.880   0.916   0.938   0.967   0.968   1.092   1.152
 47 Bu   20 Bg   48 Bu   48 Ag   49 Ag   49 Bu   50 Ag   50 Bu                 
  1.165   1.210   1.217   1.324   1.325   1.360   1.399   1.421
 51 Ag   51 Bu   21 Au   22 Au   21 Bg   22 Bg   52 Ag   52 Bu                 
  1.438   1.499   1.526   1.548   1.623   1.678   1.778   1.801
 53 Bu   53 Ag   54 Ag   23 Au   54 Bu   55 Ag   23 Bg   55 Bu                 
  2.068   2.203   2.229   2.232   2.294   2.297   2.432   2.511
 56 Bu   56 Ag   24 Au   24 Bg   57 Bu   57 Ag   58 Bu   58 Ag                 
  2.610   2.773   2.839   2.864   3.035   3.631   3.954   3.954
 25 Au   25 Bg   59 Bu   59 Ag   60 Ag   60 Bu   26 Bg   26 Au                 
  4.002   4.003   4.004   4.038   4.102   4.136   4.232   4.245
 27 Au   61 Bu   61 Ag   27 Bg   62 Ag   62 Bu   63 Bu   63 Ag                 
  4.466   4.489   5.985   6.026   6.057   6.078   6.150   6.182
 64 Bu   64 Ag   28 Au   28 Bg   65 Ag   65 Bu   66 Bu   66 Ag                 
  9.755   9.781  23.296  23.508  25.777  25.807  25.891  25.957
 67 Ag   67 Bu   68 Ag   68 Bu   29 Bg   29 Au   69 Ag   69 Bu                 
 26.260  26.484  27.897  27.915  28.330  28.360  28.382  28.391
 70 Bu   70 Ag   71 Bu   71 Ag   30 Au   30 Bg   72 Ag   72 Bu                 
 28.427  28.439  28.525  28.526  28.547  28.549  28.549  28.565
 73 Bu   73 Ag   31 Bg   31 Au   32 Au   74 Ag   74 Bu   32 Bg                 
 28.597  28.616  28.689  28.728 127.875 127.899 127.916 127.929
 75 Ag   75 Bu   76 Bu   76 Ag   33 Au   33 Bg   77 Ag   77 Bu                 
127.964 127.989 151.691 151.702 215.757 215.7751901.8571901.869
 78 Bu   78 Ag   79 Bu   79 Ag   80 Ag   80 Bu   81 Bu   81 Ag                 

 Beta MOs, Restricted
 -- Occupied --                  
*******-1165.89 -176.32 -176.32 -165.72 -165.72 -165.72 -165.72
  1 Bu    1 Ag    2 Bu    2 Ag    3 Bu    3 Ag    1 Au    1 Bg                 
-165.72 -165.72 -101.59 -101.59  -35.82  -35.82  -31.31  -31.31
  4 Ag    4 Bu    5 Bu    5 Ag    6 Bu    6 Ag    7 Ag    7 Bu                 
-31.305 -31.305 -31.304 -31.304 -22.960 -22.960 -22.959 -22.959
  2 Bg    2 Au    8 Bu    8 Ag    9 Ag    9 Bu    3 Bg    3 Au                 
-22.959 -22.959 -22.955 -22.955 -22.955 -22.955 -10.299 -10.299
 10 Bu   10 Ag    4 Bg    4 Au   11 Bu   11 Ag   12 Ag   12 Bu                 
 -9.507  -9.507  -7.271  -7.271  -7.261  -7.261  -7.260  -7.260
 13 Bu   13 Ag   14 Ag   14 Bu    5 Bg    5 Au   15 Bu   15 Ag                 
 -6.369  -6.369  -4.782  -4.782  -4.767  -4.767  -4.766  -4.766
 16 Ag   16 Bu   17 Ag   17 Bu    6 Bg    6 Au   18 Bu   18 Ag                 
 -2.050  -2.050  -2.044  -2.044  -2.044  -2.044  -2.030  -2.030
 19 Ag   19 Bu    7 Bg    7 Au   20 Bu   20 Ag   21 Bu   21 Ag                 
 -2.030  -2.030  -0.976  -0.959  -0.747  -0.733  -0.655  -0.564
  8 Bg    8 Au   22 Ag   22 Bu   23 Ag   23 Bu   24 Ag   24 Bu                 
 -0.514  -0.460  -0.454  -0.423  -0.417  -0.394  -0.358  -0.302
 25 Ag   25 Bu    9 Au   26 Ag    9 Bg   26 Bu   27 Ag   10 Au                 
 -0.298  -0.253  -0.241  -0.233
 10 Bg   27 Bu   28 Ag   11 Au                                                 
 -- Virtual --                   
 -0.084  -0.044  -0.024  -0.007   0.007   0.035   0.051   0.055
 11 Bg   28 Bu   29 Ag   29 Bu   30 Ag   30 Bu   31 Ag   12 Au                 
  0.055   0.075   0.076   0.084   0.091   0.107   0.114   0.118
 31 Bu   32 Ag   12 Bg   33 Ag   32 Bu   33 Bu   13 Au   34 Ag                 
  0.122   0.138   0.151   0.153   0.191   0.191   0.227   0.245
 13 Bg   34 Bu   35 Bu   35 Ag   36 Bu   36 Ag   14 Au   37 Ag                 
  0.264   0.266   0.303   0.318   0.364   0.374   0.375   0.393
 14 Bg   37 Bu   38 Ag   38 Bu   15 Au   39 Bu   15 Bg   39 Ag                 
  0.416   0.418   0.434   0.440   0.443   0.449   0.450   0.451
 16 Au   40 Ag   41 Ag   16 Bg   40 Bu   42 Ag   17 Au   17 Bg                 
  0.455   0.466   0.479   0.521   0.541   0.543   0.582   0.588
 41 Bu   42 Bu   43 Ag   43 Bu   18 Au   44 Bu   44 Ag   18 Bg                 
  0.666   0.705   0.724   0.729   0.737   0.777   0.830   0.833
 45 Ag   45 Bu   46 Bu   19 Au   46 Ag   47 Ag   19 Bg   20 Au                 
  0.866   0.880   0.916   0.938   0.967   0.968   1.092   1.152
 47 Bu   20 Bg   48 Bu   48 Ag   49 Ag   49 Bu   50 Ag   50 Bu                 
  1.165   1.210   1.217   1.324   1.325   1.360   1.399   1.421
 51 Ag   51 Bu   21 Au   22 Au   21 Bg   22 Bg   52 Ag   52 Bu                 
  1.438   1.499   1.526   1.548   1.623   1.678   1.778   1.801
 53 Bu   53 Ag   54 Ag   23 Au   54 Bu   55 Ag   23 Bg   55 Bu                 
  2.068   2.203   2.229   2.232   2.294   2.297   2.432   2.511
 56 Bu   56 Ag   24 Au   24 Bg   57 Bu   57 Ag   58 Bu   58 Ag                 
  2.610   2.773   2.839   2.864   3.035   3.631   3.954   3.954
 25 Au   25 Bg   59 Bu   59 Ag   60 Ag   60 Bu   26 Bg   26 Au                 
  4.002   4.003   4.004   4.038   4.102   4.136   4.232   4.245
 27 Au   61 Bu   61 Ag   27 Bg   62 Ag   62 Bu   63 Bu   63 Ag                 
  4.466   4.489   5.985   6.026   6.057   6.078   6.150   6.182
 64 Bu   64 Ag   28 Au   28 Bg   65 Ag   65 Bu   66 Bu   66 Ag                 
  9.755   9.781  23.296  23.508  25.777  25.807  25.891  25.957
 67 Ag   67 Bu   68 Ag   68 Bu   29 Bg   29 Au   69 Ag   69 Bu                 
 26.260  26.484  27.897  27.915  28.330  28.360  28.382  28.391
 70 Bu   70 Ag   71 Bu   71 Ag   30 Au   30 Bg   72 Ag   72 Bu                 
 28.427  28.439  28.525  28.526  28.547  28.549  28.549  28.565
 73 Bu   73 Ag   31 Bg   31 Au   32 Au   74 Ag   74 Bu   32 Bg                 
 28.597  28.616  28.689  28.728 127.875 127.899 127.916 127.929
 75 Ag   75 Bu   76 Bu   76 Ag   33 Au   33 Bg   77 Ag   77 Bu                 
127.964 127.989 151.691 151.702 215.757 215.7751901.8571901.869
 78 Bu   78 Ag   79 Bu   79 Ag   80 Ag   80 Bu   81 Bu   81 Ag                 
 --------------------------------------------------------------

          Ground-State Mulliken Net Atomic Charges

     Atom                 Charge (a.u.)
  ----------------------------------------
      1 Cl                    0.429777
      2 I                     0.146957
      3 I                     0.146957
      4 Cl                    0.429777
      5 C                    -0.576734
      6 C                    -0.576734
  ----------------------------------------
  Sum of atomic charges =    -0.000000

 -----------------------------------------------------------------
                    Cartesian Multipole Moments
 -----------------------------------------------------------------
    Charge (ESU x 10^10)
                -0.0000
    Dipole Moment (Debye)
         X      -0.0000      Y      -0.0000      Z       0.0000
       Tot       0.0000
    Quadrupole Moments (Debye-Ang)
        XX     -85.9423     XY       1.7759     YY     -94.5579
        XZ      -0.0000     YZ      -0.0000     ZZ     -93.7399
    Octopole Moments (Debye-Ang^2)
       XXX      -0.0000    XXY      -0.0000    XYY       0.0000
       YYY      -0.0000    XXZ       0.0000    XYZ       0.0000
       YYZ       0.0000    XZZ      -0.0000    YZZ      -0.0000
       ZZZ       0.0000
    Hexadecapole Moments (Debye-Ang^3)
      XXXX   -2260.6845   XXXY      53.4940   XXYY    -497.6152
      XYYY     118.1762   YYYY    -702.9804   XXXZ      -0.0000
      XXYZ      -0.0000   XYYZ      -0.0000   YYYZ      -0.0000
      XXZZ    -431.4586   XYZZ      31.7571   YYZZ    -141.2923
      XZZZ      -0.0000   YZZZ      -0.0000   ZZZZ    -122.3287
 -----------------------------------------------------------------
 Calculating analytic gradient of the SCF energy
 Gradient of SCF Energy
            1           2           3           4           5           6
    1   0.0417565   0.0998538  -0.0998538  -0.0417565   0.1814409  -0.1814409
    2  -0.1513949  -0.1480310   0.1480310   0.1513949   0.0472776  -0.0472776
    3  -0.0000000   0.0000000  -0.0000000   0.0000000   0.0000000  -0.0000000
 Max gradient component =       1.814E-01
 RMS gradient           =       1.009E-01
 Gradient time:  CPU 19.51 s  wall 4.99 s
 Geometry Optimization Parameters
   NAtoms,    NIC,     NZ,  NCons,   NDum,   NFix, NCnnct, MaxDiis
        6      37       0       0       0       0       0       0

 Cartesian Hessian Update
 Hessian Updated using BFGS Update


** GEOMETRY OPTIMIZATION IN DELOCALIZED INTERNAL COORDINATES **
   Searching for a Minimum

   Optimization Cycle:   9

                       Coordinates (Angstroms)
     ATOM                X               Y               Z
      1  Cl        1.4091240850    1.6925840647    0.0000000000
      2  I        -2.4193779244    0.6591110833    0.0000000000
      3  I         2.4193779244   -0.6591110833    0.0000000000
      4  Cl       -1.4091240850   -1.6925840647    0.0000000000
      5  C         0.7397368752    0.2200336914    0.0000000000
      6  C        -0.7397368752   -0.2200336914    0.0000000000
   Point Group: c2h   Number of degrees of freedom:     5


   Energy is -14835.478887059

 Hessian Updated using BFGS Update

  5 Hessian modes will be used to form the next step
  Hessian Eigenvalues:
     0.105723    0.223080    0.252778    0.530167    1.120133

 Minimum Search - Taking Simple RFO Step
 Searching for Lamda that Minimizes Along All modes
 Value Taken    Lamda =  -0.17612323
 Calculated Step too Large.  Step scaled by  0.402386
 Step Taken.  Stepsize is  0.300000

                             Maximum     Tolerance    Cnvgd?
         Gradient           0.172397      0.000300      NO
         Displacement       0.210875      0.001200      NO
         Energy change     -0.075909      0.000001      NO


 New Cartesian Coordinates Obtained by Inverse Iteration

 Displacement from previous Coordinates is:  0.289419
 ----------------------------------------------------------------
             Standard Nuclear Orientation (Angstroms)
    I     Atom           X                Y                Z
 ----------------------------------------------------------------
    1      Cl      1.3386834443     1.7058741474     0.0000000000
    2      I      -2.3834675567     0.7066253550     0.0000000000
    3      I       2.3834675567    -0.7066253550     0.0000000000
    4      Cl     -1.3386834443    -1.7058741474     0.0000000000
    5      C       0.6866317792     0.2051254210     0.0000000000
    6      C      -0.6866317792    -0.2051254210     0.0000000000
 ----------------------------------------------------------------
 Molecular Point Group                 C2h   NOp =  4
 Largest Abelian Subgroup              C2h   NOp =  4
 Nuclear Repulsion Energy =  1345.3125652363 hartrees
 There are       76 alpha and       76 beta electrons
 Applying Cartesian multipole field
    Component          Value
    ---------          -----
     (2,0,0)        1.00000E-11
     (0,2,0)        2.00000E-11
     (0,0,2)       -3.00000E-11
 Nucleus-field energy     =     0.0000000348 hartrees
 Requested basis set is 6-311++G(d,p)
 There are 86 shells and 228 basis functions
 A cutoff of  1.0D-11 yielded   2728 shell pairs
 There are     20851 function pairs (     23474 Cartesian)
 Smallest overlap matrix eigenvalue = 2.15E-05
 Guess MOs from SCF MO coefficient file

 -----------------------------------------------------------------------
  General SCF calculation program by
  Eric Jon Sundstrom, Paul Horn, Yuezhi Mao, Dmitri Zuev, Alec White,
  David Stuck, Shaama M.S., Shane Yost, Joonho Lee, David Small,
  Daniel Levine, Susi Lehtola, Hugh Burton, Evgeny Epifanovsky
 -----------------------------------------------------------------------
 Exchange:     0.2000 Hartree-Fock + 0.0800 Slater + 0.7200 B88
 Correlation:  0.1900 VWN1RPA + 0.8100 LYP
 Using SG-1 standard quadrature grid
 using 4 threads for integral computing
 -------------------------------------------------------
 OpenMP Integral computing Module                
 Release: version 2.0, May 2017, Q-Chem Inc. Pleasanton 
 -------------------------------------------------------
 -------------------------------------------------------
 OpenMP BLAS3 based DFT computing Module                
 Release: version 1.0, May 2013, Q-Chem Inc. Pittsburgh 
 -------------------------------------------------------
 A restricted SCF calculation will be
 performed using DIIS
 SCF converges when DIIS error is below 1.0e-08
 ---------------------------------------
  Cycle       Energy         DIIS error
 ---------------------------------------
    1  -14835.5354076331      1.05e-03  
    2  -14835.5410265270      2.72e-04  
    3  -14835.5408753694      3.05e-04  
    4  -14835.5414175363      9.99e-05  
    5  -14835.5414818926      1.59e-05  
    6  -14835.5414836436      2.92e-06  
    7  -14835.5414836914      6.33e-07  
    8  -14835.5414836941      2.97e-07  
    9  -14835.5414836945      2.59e-08  
   10  -14835.5414836945      6.10e-09  Convergence criterion met
 ---------------------------------------
 SCF time:   CPU 51.69s  wall 14.00s 
 SCF   energy in the final basis set =   -14835.5414836945
 Total energy in the final basis set =   -14835.5414836945

 --------------------------------------------------------------
             Orbital Energies (a.u.) and Symmetries
 --------------------------------------------------------------

 Alpha MOs, Restricted
 -- Occupied --                  
*******-1165.89 -176.32 -176.32 -165.72 -165.72 -165.72 -165.72
  1 Bu    1 Ag    2 Bu    2 Ag    3 Bu    3 Ag    1 Au    1 Bg                 
-165.72 -165.72 -101.59 -101.59  -35.82  -35.82  -31.31  -31.31
  4 Ag    4 Bu    5 Bu    5 Ag    6 Bu    6 Ag    7 Ag    7 Bu                 
-31.305 -31.305 -31.304 -31.304 -22.961 -22.961 -22.960 -22.960
  2 Bg    2 Au    8 Bu    8 Ag    9 Ag    9 Bu    3 Bg    3 Au                 
-22.959 -22.959 -22.955 -22.955 -22.955 -22.955 -10.295 -10.295
 10 Bu   10 Ag    4 Bg   11 Bu   11 Ag    4 Au   12 Ag   12 Bu                 
 -9.504  -9.504  -7.269  -7.269  -7.259  -7.259  -7.258  -7.258
 13 Bu   13 Ag   14 Bu   14 Ag    5 Bg    5 Au   15 Bu   15 Ag                 
 -6.369  -6.369  -4.782  -4.782  -4.767  -4.767  -4.766  -4.766
 16 Ag   16 Bu   17 Ag   17 Bu    6 Bg    6 Au   18 Bu   18 Ag                 
 -2.050  -2.050  -2.044  -2.044  -2.043  -2.043  -2.030  -2.030
 19 Ag   19 Bu    7 Bg    7 Au   20 Bu   20 Ag   21 Bu   21 Ag                 
 -2.030  -2.030  -0.970  -0.946  -0.758  -0.731  -0.668  -0.560
  8 Bg    8 Au   22 Ag   22 Bu   23 Ag   23 Bu   24 Ag   24 Bu                 
 -0.515  -0.465  -0.455  -0.417  -0.407  -0.384  -0.358  -0.304
 25 Ag   25 Bu    9 Au   26 Ag    9 Bg   26 Bu   27 Ag   10 Au                 
 -0.298  -0.260  -0.246  -0.243
 10 Bg   27 Bu   28 Ag   11 Au                                                 
 -- Virtual --                   
 -0.070  -0.051  -0.026  -0.009   0.005   0.037   0.052   0.056
 11 Bg   28 Bu   29 Ag   29 Bu   30 Ag   30 Bu   31 Ag   31 Bu                 
  0.056   0.077   0.077   0.084   0.093   0.115   0.118   0.119
 12 Au   12 Bg   32 Ag   33 Ag   32 Bu   13 Au   33 Bu   34 Ag                 
  0.120   0.147   0.148   0.154   0.190   0.207   0.225   0.241
 13 Bg   34 Bu   35 Bu   35 Ag   36 Ag   36 Bu   14 Au   37 Ag                 
  0.266   0.267   0.301   0.326   0.365   0.377   0.379   0.389
 14 Bg   37 Bu   38 Ag   38 Bu   15 Au   15 Bg   39 Bu   39 Ag                 
  0.413   0.422   0.434   0.441   0.446   0.450   0.450   0.454
 16 Au   40 Ag   41 Ag   16 Bg   40 Bu   42 Ag   17 Bg   41 Bu                 
  0.455   0.469   0.477   0.534   0.541   0.568   0.590   0.591
 17 Au   42 Bu   43 Ag   43 Bu   18 Au   44 Bu   18 Bg   44 Ag                 
  0.661   0.695   0.730   0.739   0.739   0.785   0.831   0.834
 45 Ag   45 Bu   46 Ag   19 Au   46 Bu   47 Ag   19 Bg   20 Au                 
  0.880   0.888   0.905   0.927   0.971   0.976   1.106   1.145
 47 Bu   20 Bg   48 Bu   48 Ag   49 Bu   49 Ag   50 Ag   50 Bu                 
  1.155   1.215   1.231   1.303   1.327   1.357   1.392   1.416
 51 Ag   21 Au   51 Bu   21 Bg   22 Au   22 Bg   52 Ag   52 Bu                 
  1.441   1.492   1.510   1.570   1.634   1.719   1.833   1.841
 53 Bu   53 Ag   54 Ag   23 Au   54 Bu   55 Ag   23 Bg   55 Bu                 
  2.104   2.218   2.235   2.235   2.306   2.329   2.449   2.511
 56 Bu   56 Ag   24 Au   24 Bg   57 Bu   57 Ag   58 Bu   58 Ag                 
  2.615   2.803   2.826   2.935   3.116   3.587   3.952   3.954
 25 Au   25 Bg   59 Bu   59 Ag   60 Ag   60 Bu   26 Au   26 Bg                 
  3.997   4.000   4.003   4.039   4.095   4.136   4.233   4.241
 61 Bu   61 Ag   27 Au   27 Bg   62 Ag   62 Bu   63 Bu   63 Ag                 
  4.461   4.494   5.986   6.027   6.053   6.075   6.151   6.170
 64 Bu   64 Ag   28 Au   28 Bg   65 Ag   65 Bu   66 Bu   66 Ag                 
  9.744   9.786  23.263  23.739  25.778  25.810  25.883  25.980
 67 Ag   67 Bu   68 Ag   68 Bu   29 Bg   29 Au   69 Ag   69 Bu                 
 26.289  26.497  27.891  27.914  28.330  28.361  28.380  28.387
 70 Bu   70 Ag   71 Bu   71 Ag   30 Au   30 Bg   72 Ag   72 Bu                 
 28.426  28.434  28.525  28.525  28.546  28.547  28.547  28.565
 73 Bu   73 Ag   31 Au   31 Bg   74 Bu   74 Ag   32 Au   32 Bg                 
 28.592  28.617  28.690  28.727 127.875 127.899 127.914 127.927
 75 Ag   75 Bu   76 Bu   76 Ag   33 Au   33 Bg   77 Ag   77 Bu                 
127.962 127.982 151.685 151.702 215.742 215.7791901.8511901.868
 78 Bu   78 Ag   79 Bu   79 Ag   80 Ag   80 Bu   81 Bu   81 Ag                 

 Beta MOs, Restricted
 -- Occupied --                  
*******-1165.89 -176.32 -176.32 -165.72 -165.72 -165.72 -165.72
  1 Bu    1 Ag    2 Bu    2 Ag    3 Bu    3 Ag    1 Au    1 Bg                 
-165.72 -165.72 -101.59 -101.59  -35.82  -35.82  -31.31  -31.31
  4 Ag    4 Bu    5 Bu    5 Ag    6 Bu    6 Ag    7 Ag    7 Bu                 
-31.305 -31.305 -31.304 -31.304 -22.961 -22.961 -22.960 -22.960
  2 Bg    2 Au    8 Bu    8 Ag    9 Ag    9 Bu    3 Bg    3 Au                 
-22.959 -22.959 -22.955 -22.955 -22.955 -22.955 -10.295 -10.295
 10 Bu   10 Ag    4 Bg   11 Bu   11 Ag    4 Au   12 Ag   12 Bu                 
 -9.504  -9.504  -7.269  -7.269  -7.259  -7.259  -7.258  -7.258
 13 Bu   13 Ag   14 Bu   14 Ag    5 Bg    5 Au   15 Bu   15 Ag                 
 -6.369  -6.369  -4.782  -4.782  -4.767  -4.767  -4.766  -4.766
 16 Ag   16 Bu   17 Ag   17 Bu    6 Bg    6 Au   18 Bu   18 Ag                 
 -2.050  -2.050  -2.044  -2.044  -2.043  -2.043  -2.030  -2.030
 19 Ag   19 Bu    7 Bg    7 Au   20 Bu   20 Ag   21 Bu   21 Ag                 
 -2.030  -2.030  -0.970  -0.946  -0.758  -0.731  -0.668  -0.560
  8 Bg    8 Au   22 Ag   22 Bu   23 Ag   23 Bu   24 Ag   24 Bu                 
 -0.515  -0.465  -0.455  -0.417  -0.407  -0.384  -0.358  -0.304
 25 Ag   25 Bu    9 Au   26 Ag    9 Bg   26 Bu   27 Ag   10 Au                 
 -0.298  -0.260  -0.246  -0.243
 10 Bg   27 Bu   28 Ag   11 Au                                                 
 -- Virtual --                   
 -0.070  -0.051  -0.026  -0.009   0.005   0.037   0.052   0.056
 11 Bg   28 Bu   29 Ag   29 Bu   30 Ag   30 Bu   31 Ag   31 Bu                 
  0.056   0.077   0.077   0.084   0.093   0.115   0.118   0.119
 12 Au   12 Bg   32 Ag   33 Ag   32 Bu   13 Au   33 Bu   34 Ag                 
  0.120   0.147   0.148   0.154   0.190   0.207   0.225   0.241
 13 Bg   34 Bu   35 Bu   35 Ag   36 Ag   36 Bu   14 Au   37 Ag                 
  0.266   0.267   0.301   0.326   0.365   0.377   0.379   0.389
 14 Bg   37 Bu   38 Ag   38 Bu   15 Au   15 Bg   39 Bu   39 Ag                 
  0.413   0.422   0.434   0.441   0.446   0.450   0.450   0.454
 16 Au   40 Ag   41 Ag   16 Bg   40 Bu   42 Ag   17 Bg   41 Bu                 
  0.455   0.469   0.477   0.534   0.541   0.568   0.590   0.591
 17 Au   42 Bu   43 Ag   43 Bu   18 Au   44 Bu   18 Bg   44 Ag                 
  0.661   0.695   0.730   0.739   0.739   0.785   0.831   0.834
 45 Ag   45 Bu   46 Ag   19 Au   46 Bu   47 Ag   19 Bg   20 Au                 
  0.880   0.888   0.905   0.927   0.971   0.976   1.106   1.145
 47 Bu   20 Bg   48 Bu   48 Ag   49 Bu   49 Ag   50 Ag   50 Bu                 
  1.155   1.215   1.231   1.303   1.327   1.357   1.392   1.416
 51 Ag   21 Au   51 Bu   21 Bg   22 Au   22 Bg   52 Ag   52 Bu                 
  1.441   1.492   1.510   1.570   1.634   1.719   1.833   1.841
 53 Bu   53 Ag   54 Ag   23 Au   54 Bu   55 Ag   23 Bg   55 Bu                 
  2.104   2.218   2.235   2.235   2.306   2.329   2.449   2.511
 56 Bu   56 Ag   24 Au   24 Bg   57 Bu   57 Ag   58 Bu   58 Ag                 
  2.615   2.803   2.826   2.935   3.116   3.587   3.952   3.954
 25 Au   25 Bg   59 Bu   59 Ag   60 Ag   60 Bu   26 Au   26 Bg                 
  3.997   4.000   4.003   4.039   4.095   4.136   4.233   4.241
 61 Bu   61 Ag   27 Au   27 Bg   62 Ag   62 Bu   63 Bu   63 Ag                 
  4.461   4.494   5.986   6.027   6.053   6.075   6.151   6.170
 64 Bu   64 Ag   28 Au   28 Bg   65 Ag   65 Bu   66 Bu   66 Ag                 
  9.744   9.786  23.263  23.739  25.778  25.810  25.883  25.980
 67 Ag   67 Bu   68 Ag   68 Bu   29 Bg   29 Au   69 Ag   69 Bu                 
 26.289  26.497  27.891  27.914  28.330  28.361  28.380  28.387
 70 Bu   70 Ag   71 Bu   71 Ag   30 Au   30 Bg   72 Ag   72 Bu                 
 28.426  28.434  28.525  28.525  28.546  28.547  28.547  28.565
 73 Bu   73 Ag   31 Au   31 Bg   74 Bu   74 Ag   32 Au   32 Bg                 
 28.592  28.617  28.690  28.727 127.875 127.899 127.914 127.927
 75 Ag   75 Bu   76 Bu   76 Ag   33 Au   33 Bg   77 Ag   77 Bu                 
127.962 127.982 151.685 151.702 215.742 215.7791901.8511901.868
 78 Bu   78 Ag   79 Bu   79 Ag   80 Ag   80 Bu   81 Bu   81 Ag                 
 --------------------------------------------------------------

          Ground-State Mulliken Net Atomic Charges

     Atom                 Charge (a.u.)
  ----------------------------------------
      1 Cl                    0.420351
      2 I                     0.152522
      3 I                     0.152522
      4 Cl                    0.420351
      5 C                    -0.572873
      6 C                    -0.572873
  ----------------------------------------
  Sum of atomic charges =    -0.000000

 -----------------------------------------------------------------
                    Cartesian Multipole Moments
 -----------------------------------------------------------------
    Charge (ESU x 10^10)
                -0.0000
    Dipole Moment (Debye)
         X      -0.0000      Y      -0.0000      Z       0.0000
       Tot       0.0000
    Quadrupole Moments (Debye-Ang)
        XX     -86.2259     XY       0.9261     YY     -94.2559
        XZ      -0.0000     YZ      -0.0000     ZZ     -93.7744
    Octopole Moments (Debye-Ang^2)
       XXX       0.0000    XXY      -0.0000    XYY       0.0000
       YYY      -0.0000    XXZ      -0.0000    XYZ      -0.0000
       YYZ      -0.0000    XZZ      -0.0000    YZZ      -0.0000
       ZZZ       0.0000
    Hexadecapole Moments (Debye-Ang^3)
      XXXX   -2174.1028   XXXY      67.6904   XXYY    -485.0280
      XYYY     138.4650   YYYY    -726.4987   XXXZ      -0.0000
      XXYZ      -0.0000   XYYZ      -0.0000   YYYZ       0.0000
      XXZZ    -416.6993   XYZZ      39.1349   YYZZ    -146.1935
      XZZZ      -0.0000   YZZZ      -0.0000   ZZZZ    -122.4398
 -----------------------------------------------------------------
 Calculating analytic gradient of the SCF energy
 Gradient of SCF Energy
            1           2           3           4           5           6
    1   0.0354327   0.0786947  -0.0786947  -0.0354328   0.1235974  -0.1235973
    2  -0.1236291  -0.1209146   0.1209146   0.1236291   0.0317781  -0.0317781
    3   0.0000000   0.0000000   0.0000000   0.0000000   0.0000000  -0.0000000
 Max gradient component =       1.236E-01
 RMS gradient           =       7.720E-02
 Gradient time:  CPU 19.91 s  wall 5.09 s
 Geometry Optimization Parameters
   NAtoms,    NIC,     NZ,  NCons,   NDum,   NFix, NCnnct, MaxDiis
        6      37       0       0       0       0       0       0

 Cartesian Hessian Update
 Hessian Updated using BFGS Update


** GEOMETRY OPTIMIZATION IN DELOCALIZED INTERNAL COORDINATES **
   Searching for a Minimum

   Optimization Cycle:  10

                       Coordinates (Angstroms)
     ATOM                X               Y               Z
      1  Cl        1.3386834443    1.7058741474    0.0000000000
      2  I        -2.3834675567    0.7066253550    0.0000000000
      3  I         2.3834675567   -0.7066253550    0.0000000000
      4  Cl       -1.3386834443   -1.7058741474    0.0000000000
      5  C         0.6866317792    0.2051254210    0.0000000000
      6  C        -0.6866317792   -0.2051254210    0.0000000000
   Point Group: c2h   Number of degrees of freedom:     5


   Energy is -14835.541483695

 Hessian Updated using BFGS Update

  5 Hessian modes will be used to form the next step
  Hessian Eigenvalues:
     0.158498    0.213573    0.252929    0.513567    1.120258

 Minimum Search - Taking Simple RFO Step
 Searching for Lamda that Minimizes Along All modes
 Value Taken    Lamda =  -0.11548393
 Calculated Step too Large.  Step scaled by  0.477914
 Step Taken.  Stepsize is  0.300000

                             Maximum     Tolerance    Cnvgd?
         Gradient           0.127568      0.000300      NO
         Displacement       0.229321      0.001200      NO
         Energy change     -0.062597      0.000001      NO


 New Cartesian Coordinates Obtained by Inverse Iteration

 Displacement from previous Coordinates is:  0.237681
 ----------------------------------------------------------------
             Standard Nuclear Orientation (Angstroms)
    I     Atom           X                Y                Z
 ----------------------------------------------------------------
    1      Cl      1.2824762754     1.7339750260     0.0000000000
    2      I      -2.3678341889     0.7585730809     0.0000000000
    3      I       2.3678341889    -0.7585730809     0.0000000000
    4      Cl     -1.2824762754    -1.7339750260     0.0000000000
    5      C       0.6555779289     0.1978088559     0.0000000000
    6      C      -0.6555779289    -0.1978088559     0.0000000000
 ----------------------------------------------------------------
 Molecular Point Group                 C2h   NOp =  4
 Largest Abelian Subgroup              C2h   NOp =  4
 Nuclear Repulsion Energy =  1336.9914261895 hartrees
 There are       76 alpha and       76 beta electrons
 Applying Cartesian multipole field
    Component          Value
    ---------          -----
     (2,0,0)        1.00000E-11
     (0,2,0)        2.00000E-11
     (0,0,2)       -3.00000E-11
 Nucleus-field energy     =     0.0000000351 hartrees
 Requested basis set is 6-311++G(d,p)
 There are 86 shells and 228 basis functions
 A cutoff of  1.0D-11 yielded   2728 shell pairs
 There are     20827 function pairs (     23446 Cartesian)
 Smallest overlap matrix eigenvalue = 1.86E-05
 Guess MOs from SCF MO coefficient file

 -----------------------------------------------------------------------
  General SCF calculation program by
  Eric Jon Sundstrom, Paul Horn, Yuezhi Mao, Dmitri Zuev, Alec White,
  David Stuck, Shaama M.S., Shane Yost, Joonho Lee, David Small,
  Daniel Levine, Susi Lehtola, Hugh Burton, Evgeny Epifanovsky
 -----------------------------------------------------------------------
 Exchange:     0.2000 Hartree-Fock + 0.0800 Slater + 0.7200 B88
 Correlation:  0.1900 VWN1RPA + 0.8100 LYP
 Using SG-1 standard quadrature grid
 using 4 threads for integral computing
 -------------------------------------------------------
 OpenMP Integral computing Module                
 Release: version 2.0, May 2017, Q-Chem Inc. Pleasanton 
 -------------------------------------------------------
 -------------------------------------------------------
 OpenMP BLAS3 based DFT computing Module                
 Release: version 1.0, May 2013, Q-Chem Inc. Pittsburgh 
 -------------------------------------------------------
 A restricted SCF calculation will be
 performed using DIIS
 SCF converges when DIIS error is below 1.0e-08
 ---------------------------------------
  Cycle       Energy         DIIS error
 ---------------------------------------
    1  -14835.5839217090      8.41e-04  
    2  -14835.5880735975      2.08e-04  
    3  -14835.5882153117      1.34e-04  
    4  -14835.5883272228      3.93e-05  
    5  -14835.5883360743      1.90e-05  
    6  -14835.5883384706      2.70e-06  
    7  -14835.5883384998      5.36e-07  
    8  -14835.5883385017      2.33e-07  
    9  -14835.5883385023      1.74e-08  
   10  -14835.5883385017      5.48e-09  Convergence criterion met
 ---------------------------------------
 SCF time:   CPU 51.54s  wall 14.00s 
 SCF   energy in the final basis set =   -14835.5883385017
 Total energy in the final basis set =   -14835.5883385017

 --------------------------------------------------------------
             Orbital Energies (a.u.) and Symmetries
 --------------------------------------------------------------

 Alpha MOs, Restricted
 -- Occupied --                  
*******-1165.89 -176.32 -176.32 -165.72 -165.72 -165.72 -165.72
  1 Bu    1 Ag    2 Bu    2 Ag    3 Bu    3 Ag    1 Au    1 Bg                 
-165.72 -165.72 -101.59 -101.59  -35.82  -35.82  -31.31  -31.31
  4 Ag    4 Bu    5 Bu    5 Ag    6 Bu    6 Ag    7 Ag    7 Bu                 
-31.305 -31.305 -31.305 -31.305 -22.962 -22.962 -22.960 -22.960
  2 Bg    2 Au    8 Bu    8 Ag    9 Ag    9 Bu    3 Bg    3 Au                 
-22.960 -22.960 -22.956 -22.956 -22.956 -22.956 -10.294 -10.293
 10 Bu   10 Ag   11 Ag   11 Bu    4 Bg    4 Au   12 Ag   12 Bu                 
 -9.503  -9.503  -7.267  -7.267  -7.257  -7.257  -7.256  -7.256
 13 Bu   13 Ag   14 Bu   14 Ag    5 Bg    5 Au   15 Bu   15 Ag                 
 -6.369  -6.369  -4.782  -4.782  -4.767  -4.767  -4.766  -4.766
 16 Ag   16 Bu   17 Ag   17 Bu    6 Bg    6 Au   18 Bu   18 Ag                 
 -2.049  -2.049  -2.044  -2.044  -2.043  -2.043  -2.030  -2.030
 19 Ag   19 Bu    7 Bg    7 Au   20 Bu   20 Ag   21 Bu   21 Ag                 
 -2.029  -2.029  -0.961  -0.931  -0.767  -0.727  -0.671  -0.557
  8 Bg    8 Au   22 Ag   22 Bu   23 Ag   23 Bu   24 Ag   24 Bu                 
 -0.512  -0.469  -0.453  -0.412  -0.398  -0.373  -0.356  -0.306
 25 Ag   25 Bu    9 Au   26 Ag    9 Bg   26 Bu   27 Ag   10 Au                 
 -0.299  -0.269  -0.253  -0.249
 10 Bg   27 Bu   28 Ag   11 Au                                                 
 -- Virtual --                   
 -0.060  -0.060  -0.031  -0.013   0.005   0.038   0.053   0.055
 28 Bu   11 Bg   29 Ag   29 Bu   30 Ag   30 Bu   31 Ag   31 Bu                 
  0.057   0.077   0.079   0.084   0.095   0.116   0.119   0.120
 12 Au   12 Bg   32 Ag   33 Ag   32 Bu   13 Au   34 Ag   13 Bg                 
  0.122   0.144   0.154   0.156   0.187   0.219   0.225   0.237
 33 Bu   34 Bu   35 Bu   35 Ag   36 Ag   36 Bu   14 Au   37 Ag                 
  0.262   0.266   0.296   0.329   0.366   0.379   0.382   0.385
 37 Bu   14 Bg   38 Ag   38 Bu   15 Au   15 Bg   39 Bu   39 Ag                 
  0.409   0.419   0.434   0.437   0.442   0.449   0.452   0.457
 16 Au   40 Ag   41 Ag   40 Bu   16 Bg   17 Bg   41 Bu   42 Ag                 
  0.459   0.475   0.477   0.540   0.544   0.590   0.596   0.604
 17 Au   42 Bu   43 Ag   18 Au   43 Bu   18 Bg   44 Bu   44 Ag                 
  0.663   0.688   0.719   0.749   0.755   0.792   0.831   0.835
 45 Ag   45 Bu   46 Ag   19 Au   46 Bu   47 Ag   19 Bg   20 Au                 
  0.864   0.893   0.904   0.913   0.975   0.982   1.105   1.136
 47 Bu   20 Bg   48 Bu   48 Ag   49 Bu   49 Ag   50 Ag   50 Bu                 
  1.148   1.212   1.250   1.286   1.330   1.356   1.383   1.407
 51 Ag   21 Au   51 Bu   21 Bg   22 Au   22 Bg   52 Ag   52 Bu                 
  1.440   1.483   1.500   1.581   1.642   1.731   1.866   1.868
 53 Bu   53 Ag   54 Ag   23 Au   54 Bu   55 Ag   23 Bg   55 Bu                 
  2.134   2.216   2.237   2.239   2.315   2.341   2.463   2.508
 56 Bu   56 Ag   24 Bg   24 Au   57 Bu   57 Ag   58 Bu   58 Ag                 
  2.620   2.815   2.819   2.968   3.179   3.515   3.950   3.953
 25 Au   59 Bu   25 Bg   59 Ag   60 Ag   60 Bu   26 Au   26 Bg                 
  3.990   3.993   4.002   4.037   4.088   4.134   4.233   4.236
 61 Bu   61 Ag   27 Au   27 Bg   62 Ag   62 Bu   63 Bu   63 Ag                 
  4.452   4.488   5.986   6.027   6.048   6.070   6.142   6.152
 64 Bu   64 Ag   28 Au   28 Bg   65 Ag   65 Bu   66 Bu   66 Ag                 
  9.730   9.784  23.232  23.933  25.778  25.811  25.878  25.994
 67 Ag   67 Bu   68 Ag   68 Bu   29 Bg   29 Au   69 Ag   69 Bu                 
 26.315  26.489  27.881  27.906  28.330  28.360  28.376  28.382
 70 Bu   70 Ag   71 Bu   71 Ag   30 Au   30 Bg   72 Ag   72 Bu                 
 28.422  28.427  28.523  28.524  28.541  28.543  28.545  28.563
 73 Bu   73 Ag   31 Au   31 Bg   74 Bu   74 Ag   32 Au   32 Bg                 
 28.587  28.616  28.689  28.720 127.874 127.898 127.910 127.923
 75 Ag   75 Bu   76 Bu   76 Ag   33 Au   33 Bg   77 Ag   77 Bu                 
127.957 127.972 151.676 151.695 215.723 215.7751901.8411901.861
 78 Bu   78 Ag   79 Bu   79 Ag   80 Ag   80 Bu   81 Bu   81 Ag                 

 Beta MOs, Restricted
 -- Occupied --                  
*******-1165.89 -176.32 -176.32 -165.72 -165.72 -165.72 -165.72
  1 Bu    1 Ag    2 Bu    2 Ag    3 Bu    3 Ag    1 Au    1 Bg                 
-165.72 -165.72 -101.59 -101.59  -35.82  -35.82  -31.31  -31.31
  4 Ag    4 Bu    5 Bu    5 Ag    6 Bu    6 Ag    7 Ag    7 Bu                 
-31.305 -31.305 -31.305 -31.305 -22.962 -22.962 -22.960 -22.960
  2 Bg    2 Au    8 Bu    8 Ag    9 Ag    9 Bu    3 Bg    3 Au                 
-22.960 -22.960 -22.956 -22.956 -22.956 -22.956 -10.294 -10.293
 10 Bu   10 Ag   11 Ag   11 Bu    4 Bg    4 Au   12 Ag   12 Bu                 
 -9.503  -9.503  -7.267  -7.267  -7.257  -7.257  -7.256  -7.256
 13 Bu   13 Ag   14 Bu   14 Ag    5 Bg    5 Au   15 Bu   15 Ag                 
 -6.369  -6.369  -4.782  -4.782  -4.767  -4.767  -4.766  -4.766
 16 Ag   16 Bu   17 Ag   17 Bu    6 Bg    6 Au   18 Bu   18 Ag                 
 -2.049  -2.049  -2.044  -2.044  -2.043  -2.043  -2.030  -2.030
 19 Ag   19 Bu    7 Bg    7 Au   20 Bu   20 Ag   21 Bu   21 Ag                 
 -2.029  -2.029  -0.961  -0.931  -0.767  -0.727  -0.671  -0.557
  8 Bg    8 Au   22 Ag   22 Bu   23 Ag   23 Bu   24 Ag   24 Bu                 
 -0.512  -0.469  -0.453  -0.412  -0.398  -0.373  -0.356  -0.306
 25 Ag   25 Bu    9 Au   26 Ag    9 Bg   26 Bu   27 Ag   10 Au                 
 -0.299  -0.269  -0.253  -0.249
 10 Bg   27 Bu   28 Ag   11 Au                                                 
 -- Virtual --                   
 -0.060  -0.060  -0.031  -0.013   0.005   0.038   0.053   0.055
 28 Bu   11 Bg   29 Ag   29 Bu   30 Ag   30 Bu   31 Ag   31 Bu                 
  0.057   0.077   0.079   0.084   0.095   0.116   0.119   0.120
 12 Au   12 Bg   32 Ag   33 Ag   32 Bu   13 Au   34 Ag   13 Bg                 
  0.122   0.144   0.154   0.156   0.187   0.219   0.225   0.237
 33 Bu   34 Bu   35 Bu   35 Ag   36 Ag   36 Bu   14 Au   37 Ag                 
  0.262   0.266   0.296   0.329   0.366   0.379   0.382   0.385
 37 Bu   14 Bg   38 Ag   38 Bu   15 Au   15 Bg   39 Bu   39 Ag                 
  0.409   0.419   0.434   0.437   0.442   0.449   0.452   0.457
 16 Au   40 Ag   41 Ag   40 Bu   16 Bg   17 Bg   41 Bu   42 Ag                 
  0.459   0.475   0.477   0.540   0.544   0.590   0.596   0.604
 17 Au   42 Bu   43 Ag   18 Au   43 Bu   18 Bg   44 Bu   44 Ag                 
  0.663   0.688   0.719   0.749   0.755   0.792   0.831   0.835
 45 Ag   45 Bu   46 Ag   19 Au   46 Bu   47 Ag   19 Bg   20 Au                 
  0.864   0.893   0.904   0.913   0.975   0.982   1.105   1.136
 47 Bu   20 Bg   48 Bu   48 Ag   49 Bu   49 Ag   50 Ag   50 Bu                 
  1.148   1.212   1.250   1.286   1.330   1.356   1.383   1.407
 51 Ag   21 Au   51 Bu   21 Bg   22 Au   22 Bg   52 Ag   52 Bu                 
  1.440   1.483   1.500   1.581   1.642   1.731   1.866   1.868
 53 Bu   53 Ag   54 Ag   23 Au   54 Bu   55 Ag   23 Bg   55 Bu                 
  2.134   2.216   2.237   2.239   2.315   2.341   2.463   2.508
 56 Bu   56 Ag   24 Bg   24 Au   57 Bu   57 Ag   58 Bu   58 Ag                 
  2.620   2.815   2.819   2.968   3.179   3.515   3.950   3.953
 25 Au   59 Bu   25 Bg   59 Ag   60 Ag   60 Bu   26 Au   26 Bg                 
  3.990   3.993   4.002   4.037   4.088   4.134   4.233   4.236
 61 Bu   61 Ag   27 Au   27 Bg   62 Ag   62 Bu   63 Bu   63 Ag                 
  4.452   4.488   5.986   6.027   6.048   6.070   6.142   6.152
 64 Bu   64 Ag   28 Au   28 Bg   65 Ag   65 Bu   66 Bu   66 Ag                 
  9.730   9.784  23.232  23.933  25.778  25.811  25.878  25.994
 67 Ag   67 Bu   68 Ag   68 Bu   29 Bg   29 Au   69 Ag   69 Bu                 
 26.315  26.489  27.881  27.906  28.330  28.360  28.376  28.382
 70 Bu   70 Ag   71 Bu   71 Ag   30 Au   30 Bg   72 Ag   72 Bu                 
 28.422  28.427  28.523  28.524  28.541  28.543  28.545  28.563
 73 Bu   73 Ag   31 Au   31 Bg   74 Bu   74 Ag   32 Au   32 Bg                 
 28.587  28.616  28.689  28.720 127.874 127.898 127.910 127.923
 75 Ag   75 Bu   76 Bu   76 Ag   33 Au   33 Bg   77 Ag   77 Bu                 
127.957 127.972 151.676 151.695 215.723 215.7751901.8411901.861
 78 Bu   78 Ag   79 Bu   79 Ag   80 Ag   80 Bu   81 Bu   81 Ag                 
 --------------------------------------------------------------

          Ground-State Mulliken Net Atomic Charges

     Atom                 Charge (a.u.)
  ----------------------------------------
      1 Cl                    0.408672
      2 I                     0.161692
      3 I                     0.161692
      4 Cl                    0.408672
      5 C                    -0.570364
      6 C                    -0.570364
  ----------------------------------------
  Sum of atomic charges =    -0.000000

 -----------------------------------------------------------------
                    Cartesian Multipole Moments
 -----------------------------------------------------------------
    Charge (ESU x 10^10)
                -0.0000
    Dipole Moment (Debye)
         X      -0.0000      Y      -0.0000      Z      -0.0000
       Tot       0.0000
    Quadrupole Moments (Debye-Ang)
        XX     -86.3834     XY      -0.0328     YY     -93.7892
        XZ       0.0000     YZ       0.0000     ZZ     -93.9090
    Octopole Moments (Debye-Ang^2)
       XXX       0.0000    XXY      -0.0000    XYY       0.0000
       YYY       0.0000    XXZ       0.0000    XYZ      -0.0000
       YYZ      -0.0000    XZZ      -0.0000    YZZ      -0.0000
       ZZZ      -0.0000
    Hexadecapole Moments (Debye-Ang^3)
      XXXX   -2127.9281   XXXY      80.9616   XXYY    -480.2962
      XYYY     158.2207   YYYY    -759.8407   XXXZ       0.0000
      XXYZ       0.0000   XYYZ       0.0000   YYYZ       0.0000
      XXZZ    -408.9657   XYZZ      46.5296   YYZZ    -153.0497
      XZZZ       0.0000   YZZZ       0.0000   ZZZZ    -122.8173
 -----------------------------------------------------------------
 Calculating analytic gradient of the SCF energy
 Gradient of SCF Energy
            1           2           3           4           5           6
    1   0.0294245   0.0550646  -0.0550646  -0.0294245   0.0625959  -0.0625959
    2  -0.0924859  -0.0914443   0.0914443   0.0924859   0.0147857  -0.0147857
    3  -0.0000000  -0.0000000   0.0000000  -0.0000000  -0.0000000   0.0000000
 Max gradient component =       9.249E-02
 RMS gradient           =       5.265E-02
 Gradient time:  CPU 19.60 s  wall 5.01 s
 Geometry Optimization Parameters
   NAtoms,    NIC,     NZ,  NCons,   NDum,   NFix, NCnnct, MaxDiis
        6      37       0       0       0       0       0       0

 Cartesian Hessian Update
 Hessian Updated using BFGS Update


** GEOMETRY OPTIMIZATION IN DELOCALIZED INTERNAL COORDINATES **
   Searching for a Minimum

   Optimization Cycle:  11

                       Coordinates (Angstroms)
     ATOM                X               Y               Z
      1  Cl        1.2824762754    1.7339750260    0.0000000000
      2  I        -2.3678341889    0.7585730809    0.0000000000
      3  I         2.3678341889   -0.7585730809    0.0000000000
      4  Cl       -1.2824762754   -1.7339750260    0.0000000000
      5  C         0.6555779289    0.1978088559    0.0000000000
      6  C        -0.6555779289   -0.1978088559    0.0000000000
   Point Group: c2h   Number of degrees of freedom:     5


   Energy is -14835.588338502

 Hessian Updated using BFGS Update

  5 Hessian modes will be used to form the next step
  Hessian Eigenvalues:
     0.116298    0.249704    0.307678    0.514010    1.120292

 Minimum Search - Taking Simple RFO Step
 Searching for Lamda that Minimizes Along All modes
 Value Taken    Lamda =  -0.07477012
 Calculated Step too Large.  Step scaled by  0.500115
 Step Taken.  Stepsize is  0.300000

                             Maximum     Tolerance    Cnvgd?
         Gradient           0.103721      0.000300      NO
         Displacement       0.279583      0.001200      NO
         Energy change     -0.046855      0.000001      NO


 New Cartesian Coordinates Obtained by Inverse Iteration

 Displacement from previous Coordinates is:  0.202510
 ----------------------------------------------------------------
             Standard Nuclear Orientation (Angstroms)
    I     Atom           X                Y                Z
 ----------------------------------------------------------------
    1      Cl      1.2423487516     1.7720655360     0.0000000000
    2      I      -2.3692789192     0.8098923087     0.0000000000
    3      I       2.3692789192    -0.8098923087     0.0000000000
    4      Cl     -1.2423487516    -1.7720655360     0.0000000000
    5      C       0.6489353132     0.1988228978     0.0000000000
    6      C      -0.6489353132    -0.1988228978     0.0000000000
 ----------------------------------------------------------------
 Molecular Point Group                 C2h   NOp =  4
 Largest Abelian Subgroup              C2h   NOp =  4
 Nuclear Repulsion Energy =  1321.5926169984 hartrees
 There are       76 alpha and       76 beta electrons
 Applying Cartesian multipole field
    Component          Value
    ---------          -----
     (2,0,0)        1.00000E-11
     (0,2,0)        2.00000E-11
     (0,0,2)       -3.00000E-11
 Nucleus-field energy     =     0.0000000359 hartrees
 Requested basis set is 6-311++G(d,p)
 There are 86 shells and 228 basis functions
 A cutoff of  1.0D-11 yielded   2718 shell pairs
 There are     20785 function pairs (     23398 Cartesian)
 Smallest overlap matrix eigenvalue = 2.00E-05
 Guess MOs from SCF MO coefficient file

 -----------------------------------------------------------------------
  General SCF calculation program by
  Eric Jon Sundstrom, Paul Horn, Yuezhi Mao, Dmitri Zuev, Alec White,
  David Stuck, Shaama M.S., Shane Yost, Joonho Lee, David Small,
  Daniel Levine, Susi Lehtola, Hugh Burton, Evgeny Epifanovsky
 -----------------------------------------------------------------------
 Exchange:     0.2000 Hartree-Fock + 0.0800 Slater + 0.7200 B88
 Correlation:  0.1900 VWN1RPA + 0.8100 LYP
 Using SG-1 standard quadrature grid
 using 4 threads for integral computing
 -------------------------------------------------------
 OpenMP Integral computing Module                
 Release: version 2.0, May 2017, Q-Chem Inc. Pleasanton 
 -------------------------------------------------------
 -------------------------------------------------------
 OpenMP BLAS3 based DFT computing Module                
 Release: version 1.0, May 2013, Q-Chem Inc. Pittsburgh 
 -------------------------------------------------------
 A restricted SCF calculation will be
 performed using DIIS
 SCF converges when DIIS error is below 1.0e-08
 ---------------------------------------
  Cycle       Energy         DIIS error
 ---------------------------------------
    1  -14835.6175751168      5.55e-04  
    2  -14835.6197979115      2.79e-04  
    3  -14835.6196661086      3.04e-04  
    4  -14835.6202753650      6.67e-05  
    5  -14835.6203067488      6.82e-06  
    6  -14835.6203070613      1.87e-06  
    7  -14835.6203070725      4.54e-07  
    8  -14835.6203070735      8.84e-08  
    9  -14835.6203070737      1.87e-08  
   10  -14835.6203070735      3.60e-09  Convergence criterion met
 ---------------------------------------
 SCF time:   CPU 51.15s  wall 14.00s 
 SCF   energy in the final basis set =   -14835.6203070735
 Total energy in the final basis set =   -14835.6203070735

 --------------------------------------------------------------
             Orbital Energies (a.u.) and Symmetries
 --------------------------------------------------------------

 Alpha MOs, Restricted
 -- Occupied --                  
*******-1165.89 -176.32 -176.32 -165.73 -165.73 -165.72 -165.72
  1 Bu    1 Ag    2 Bu    2 Ag    3 Bu    3 Ag    1 Au    1 Bg                 
-165.72 -165.72 -101.59 -101.59  -35.82  -35.82  -31.31  -31.31
  4 Ag    4 Bu    5 Bu    5 Ag    6 Bu    6 Ag    7 Ag    7 Bu                 
-31.307 -31.307 -31.306 -31.306 -22.963 -22.963 -22.962 -22.962
  2 Bg    2 Au    8 Bu    8 Ag    9 Ag    9 Bu    3 Bg    3 Au                 
-22.961 -22.961 -22.957 -22.957 -22.957 -22.957 -10.296 -10.295
 10 Bu   10 Ag   11 Ag   11 Bu    4 Bg    4 Au   12 Ag   12 Bu                 
 -9.502  -9.502  -7.267  -7.267  -7.256  -7.256  -7.255  -7.255
 13 Bu   13 Ag   14 Bu   14 Ag    5 Bg    5 Au   15 Bu   15 Ag                 
 -6.370  -6.370  -4.783  -4.783  -4.767  -4.767  -4.767  -4.767
 16 Ag   16 Bu   17 Ag   17 Bu    6 Bg    6 Au   18 Bu   18 Ag                 
 -2.050  -2.050  -2.044  -2.044  -2.044  -2.044  -2.030  -2.030
 19 Ag   19 Bu    7 Bg    7 Au   20 Bu   20 Ag   21 Bu   21 Ag                 
 -2.030  -2.030  -0.951  -0.919  -0.769  -0.724  -0.668  -0.555
  8 Bg    8 Au   22 Ag   22 Bu   23 Ag   23 Bu   24 Ag   24 Bu                 
 -0.508  -0.470  -0.447  -0.408  -0.391  -0.365  -0.354  -0.307
 25 Ag   25 Bu    9 Au   26 Ag    9 Bg   26 Bu   27 Ag   10 Au                 
 -0.300  -0.277  -0.260  -0.252
 10 Bg   27 Bu   28 Ag   11 Au                                                 
 -- Virtual --                   
 -0.068  -0.057  -0.036  -0.018   0.005   0.038   0.052   0.054
 28 Bu   11 Bg   29 Ag   29 Bu   30 Ag   30 Bu   31 Ag   31 Bu                 
  0.058   0.077   0.081   0.085   0.096   0.117   0.118   0.119
 12 Au   12 Bg   32 Ag   33 Ag   32 Bu   34 Ag   13 Au   13 Bg                 
  0.121   0.143   0.157   0.159   0.182   0.224   0.225   0.234
 33 Bu   34 Bu   35 Bu   35 Ag   36 Ag   14 Au   36 Bu   37 Ag                 
  0.253   0.264   0.289   0.331   0.368   0.381   0.381   0.383
 37 Bu   14 Bg   38 Ag   38 Bu   15 Au   15 Bg   39 Bu   39 Ag                 
  0.406   0.410   0.423   0.435   0.441   0.448   0.452   0.461
 16 Au   40 Ag   40 Bu   41 Ag   16 Bg   17 Bg   41 Bu   17 Au                 
  0.464   0.476   0.480   0.541   0.545   0.588   0.606   0.615
 42 Ag   42 Bu   43 Ag   18 Au   43 Bu   18 Bg   44 Bu   44 Ag                 
  0.669   0.683   0.707   0.755   0.766   0.797   0.830   0.835
 45 Ag   45 Bu   46 Ag   19 Au   46 Bu   47 Ag   19 Bg   20 Au                 
  0.839   0.896   0.901   0.903   0.971   0.984   1.095   1.126
 47 Bu   20 Bg   48 Ag   48 Bu   49 Bu   49 Ag   50 Ag   50 Bu                 
  1.145   1.204   1.256   1.280   1.329   1.354   1.375   1.405
 51 Ag   21 Au   51 Bu   21 Bg   22 Au   22 Bg   52 Ag   52 Bu                 
  1.433   1.475   1.502   1.579   1.638   1.723   1.870   1.875
 53 Bu   53 Ag   54 Ag   23 Au   54 Bu   55 Ag   23 Bg   55 Bu                 
  2.137   2.202   2.236   2.241   2.317   2.331   2.470   2.503
 56 Bu   56 Ag   24 Bg   24 Au   57 Bu   57 Ag   58 Bu   58 Ag                 
  2.621   2.812   2.819   2.974   3.184   3.479   3.948   3.952
 25 Au   59 Bu   25 Bg   59 Ag   60 Ag   60 Bu   26 Au   26 Bg                 
  3.983   3.986   4.001   4.034   4.083   4.131   4.231   4.232
 61 Bu   61 Ag   27 Au   27 Bg   62 Ag   62 Bu   63 Ag   63 Bu                 
  4.439   4.475   5.986   6.024   6.043   6.065   6.128   6.133
 64 Bu   64 Ag   28 Au   28 Bg   65 Ag   65 Bu   66 Bu   66 Ag                 
  9.715   9.777  23.216  23.971  25.777  25.811  25.880  25.995
 67 Ag   67 Bu   68 Ag   68 Bu   29 Bg   29 Au   69 Ag   69 Bu                 
 26.328  26.471  27.871  27.895  28.329  28.357  28.373  28.378
 70 Bu   70 Ag   71 Bu   71 Ag   30 Au   30 Bg   72 Ag   72 Bu                 
 28.416  28.418  28.522  28.523  28.537  28.539  28.543  28.560
 73 Bu   73 Ag   31 Au   31 Bg   74 Bu   74 Ag   32 Au   32 Bg                 
 28.584  28.613  28.687  28.710 127.873 127.895 127.907 127.920
 75 Ag   75 Bu   76 Bu   76 Ag   33 Au   33 Bg   77 Ag   77 Bu                 
127.949 127.961 151.665 151.685 215.703 215.7671901.8291901.849
 78 Bu   78 Ag   79 Bu   79 Ag   80 Ag   80 Bu   81 Bu   81 Ag                 

 Beta MOs, Restricted
 -- Occupied --                  
*******-1165.89 -176.32 -176.32 -165.73 -165.73 -165.72 -165.72
  1 Bu    1 Ag    2 Bu    2 Ag    3 Bu    3 Ag    1 Au    1 Bg                 
-165.72 -165.72 -101.59 -101.59  -35.82  -35.82  -31.31  -31.31
  4 Ag    4 Bu    5 Bu    5 Ag    6 Bu    6 Ag    7 Ag    7 Bu                 
-31.307 -31.307 -31.306 -31.306 -22.963 -22.963 -22.962 -22.962
  2 Bg    2 Au    8 Bu    8 Ag    9 Ag    9 Bu    3 Bg    3 Au                 
-22.961 -22.961 -22.957 -22.957 -22.957 -22.957 -10.296 -10.295
 10 Bu   10 Ag   11 Ag   11 Bu    4 Bg    4 Au   12 Ag   12 Bu                 
 -9.502  -9.502  -7.267  -7.267  -7.256  -7.256  -7.255  -7.255
 13 Bu   13 Ag   14 Bu   14 Ag    5 Bg    5 Au   15 Bu   15 Ag                 
 -6.370  -6.370  -4.783  -4.783  -4.767  -4.767  -4.767  -4.767
 16 Ag   16 Bu   17 Ag   17 Bu    6 Bg    6 Au   18 Bu   18 Ag                 
 -2.050  -2.050  -2.044  -2.044  -2.044  -2.044  -2.030  -2.030
 19 Ag   19 Bu    7 Bg    7 Au   20 Bu   20 Ag   21 Bu   21 Ag                 
 -2.030  -2.030  -0.951  -0.919  -0.769  -0.724  -0.668  -0.555
  8 Bg    8 Au   22 Ag   22 Bu   23 Ag   23 Bu   24 Ag   24 Bu                 
 -0.508  -0.470  -0.447  -0.408  -0.391  -0.365  -0.354  -0.307
 25 Ag   25 Bu    9 Au   26 Ag    9 Bg   26 Bu   27 Ag   10 Au                 
 -0.300  -0.277  -0.260  -0.252
 10 Bg   27 Bu   28 Ag   11 Au                                                 
 -- Virtual --                   
 -0.068  -0.057  -0.036  -0.018   0.005   0.038   0.052   0.054
 28 Bu   11 Bg   29 Ag   29 Bu   30 Ag   30 Bu   31 Ag   31 Bu                 
  0.058   0.077   0.081   0.085   0.096   0.117   0.118   0.119
 12 Au   12 Bg   32 Ag   33 Ag   32 Bu   34 Ag   13 Au   13 Bg                 
  0.121   0.143   0.157   0.159   0.182   0.224   0.225   0.234
 33 Bu   34 Bu   35 Bu   35 Ag   36 Ag   14 Au   36 Bu   37 Ag                 
  0.253   0.264   0.289   0.331   0.368   0.381   0.381   0.383
 37 Bu   14 Bg   38 Ag   38 Bu   15 Au   15 Bg   39 Bu   39 Ag                 
  0.406   0.410   0.423   0.435   0.441   0.448   0.452   0.461
 16 Au   40 Ag   40 Bu   41 Ag   16 Bg   17 Bg   41 Bu   17 Au                 
  0.464   0.476   0.480   0.541   0.545   0.588   0.606   0.615
 42 Ag   42 Bu   43 Ag   18 Au   43 Bu   18 Bg   44 Bu   44 Ag                 
  0.669   0.683   0.707   0.755   0.766   0.797   0.830   0.835
 45 Ag   45 Bu   46 Ag   19 Au   46 Bu   47 Ag   19 Bg   20 Au                 
  0.839   0.896   0.901   0.903   0.971   0.984   1.095   1.126
 47 Bu   20 Bg   48 Ag   48 Bu   49 Bu   49 Ag   50 Ag   50 Bu                 
  1.145   1.204   1.256   1.280   1.329   1.354   1.375   1.405
 51 Ag   21 Au   51 Bu   21 Bg   22 Au   22 Bg   52 Ag   52 Bu                 
  1.433   1.475   1.502   1.579   1.638   1.723   1.870   1.875
 53 Bu   53 Ag   54 Ag   23 Au   54 Bu   55 Ag   23 Bg   55 Bu                 
  2.137   2.202   2.236   2.241   2.317   2.331   2.470   2.503
 56 Bu   56 Ag   24 Bg   24 Au   57 Bu   57 Ag   58 Bu   58 Ag                 
  2.621   2.812   2.819   2.974   3.184   3.479   3.948   3.952
 25 Au   59 Bu   25 Bg   59 Ag   60 Ag   60 Bu   26 Au   26 Bg                 
  3.983   3.986   4.001   4.034   4.083   4.131   4.231   4.232
 61 Bu   61 Ag   27 Au   27 Bg   62 Ag   62 Bu   63 Ag   63 Bu                 
  4.439   4.475   5.986   6.024   6.043   6.065   6.128   6.133
 64 Bu   64 Ag   28 Au   28 Bg   65 Ag   65 Bu   66 Bu   66 Ag                 
  9.715   9.777  23.216  23.971  25.777  25.811  25.880  25.995
 67 Ag   67 Bu   68 Ag   68 Bu   29 Bg   29 Au   69 Ag   69 Bu                 
 26.328  26.471  27.871  27.895  28.329  28.357  28.373  28.378
 70 Bu   70 Ag   71 Bu   71 Ag   30 Au   30 Bg   72 Ag   72 Bu                 
 28.416  28.418  28.522  28.523  28.537  28.539  28.543  28.560
 73 Bu   73 Ag   31 Au   31 Bg   74 Bu   74 Ag   32 Au   32 Bg                 
 28.584  28.613  28.687  28.710 127.873 127.895 127.907 127.920
 75 Ag   75 Bu   76 Bu   76 Ag   33 Au   33 Bg   77 Ag   77 Bu                 
127.949 127.961 151.665 151.685 215.703 215.7671901.8291901.849
 78 Bu   78 Ag   79 Bu   79 Ag   80 Ag   80 Bu   81 Bu   81 Ag                 
 --------------------------------------------------------------

          Ground-State Mulliken Net Atomic Charges

     Atom                 Charge (a.u.)
  ----------------------------------------
      1 Cl                    0.398261
      2 I                     0.171068
      3 I                     0.171068
      4 Cl                    0.398261
      5 C                    -0.569330
      6 C                    -0.569329
  ----------------------------------------
  Sum of atomic charges =    -0.000000

 -----------------------------------------------------------------
                    Cartesian Multipole Moments
 -----------------------------------------------------------------
    Charge (ESU x 10^10)
                -0.0000
    Dipole Moment (Debye)
         X      -0.0000      Y      -0.0000      Z      -0.0000
       Tot       0.0000
    Quadrupole Moments (Debye-Ang)
        XX     -86.4805     XY      -0.9633     YY     -93.2268
        XZ       0.0000     YZ      -0.0000     ZZ     -94.1210
    Octopole Moments (Debye-Ang^2)
       XXX       0.0000    XXY      -0.0000    XYY       0.0000
       YYY       0.0000    XXZ      -0.0000    XYZ       0.0000
       YYZ       0.0000    XZZ      -0.0000    YZZ      -0.0000
       ZZZ      -0.0000
    Hexadecapole Moments (Debye-Ang^3)
      XXXX   -2117.5806   XXXY      92.9719   XXYY    -482.0512
      XYYY     176.1436   YYYY    -799.2511   XXXZ       0.0000
      XXYZ       0.0000   XYYZ       0.0000   YYYZ      -0.0000
      XXZZ    -407.1951   XYZZ      53.5037   YYZZ    -161.0666
      XZZZ       0.0000   YZZZ      -0.0000   ZZZZ    -123.3480
 -----------------------------------------------------------------
 Calculating analytic gradient of the SCF energy
 Gradient of SCF Energy
            1           2           3           4           5           6
    1   0.0246545   0.0352310  -0.0352310  -0.0246545   0.0373773  -0.0373773
    2  -0.0642953  -0.0662130   0.0662130   0.0642953   0.0072347  -0.0072346
    3  -0.0000000  -0.0000000  -0.0000000  -0.0000000   0.0000000   0.0000000
 Max gradient component =       6.621E-02
 RMS gradient           =       3.623E-02
 Gradient time:  CPU 19.53 s  wall 5.00 s
 Geometry Optimization Parameters
   NAtoms,    NIC,     NZ,  NCons,   NDum,   NFix, NCnnct, MaxDiis
        6      37       0       0       0       0       0       0

 Cartesian Hessian Update
 Hessian Updated using BFGS Update


** GEOMETRY OPTIMIZATION IN DELOCALIZED INTERNAL COORDINATES **
   Searching for a Minimum

   Optimization Cycle:  12

                       Coordinates (Angstroms)
     ATOM                X               Y               Z
      1  Cl        1.2423487516    1.7720655360    0.0000000000
      2  I        -2.3692789192    0.8098923087    0.0000000000
      3  I         2.3692789192   -0.8098923087    0.0000000000
      4  Cl       -1.2423487516   -1.7720655360    0.0000000000
      5  C         0.6489353132    0.1988228978    0.0000000000
      6  C        -0.6489353132   -0.1988228978    0.0000000000
   Point Group: c2h   Number of degrees of freedom:     5


   Energy is -14835.620307073

 Hessian Updated using BFGS Update

  5 Hessian modes will be used to form the next step
  Hessian Eigenvalues:
     0.105871    0.248819    0.287155    0.531260    1.120353

 Minimum Search - Taking Simple RFO Step
 Searching for Lamda that Minimizes Along All modes
 Value Taken    Lamda =  -0.04960233
 Calculated Step too Large.  Step scaled by  0.543747
 Step Taken.  Stepsize is  0.300000

                             Maximum     Tolerance    Cnvgd?
         Gradient           0.076398      0.000300      NO
         Displacement       0.279595      0.001200      NO
         Energy change     -0.031969      0.000001      NO


 New Cartesian Coordinates Obtained by Inverse Iteration

 Displacement from previous Coordinates is:  0.224726
 ----------------------------------------------------------------
             Standard Nuclear Orientation (Angstroms)
    I     Atom           X                Y                Z
 ----------------------------------------------------------------
    1      Cl      1.1912899809     1.8078345966     0.0000000000
    2      I      -2.3582918636     0.8643827765     0.0000000000
    3      I       2.3582918636    -0.8643827765     0.0000000000
    4      Cl     -1.1912899809    -1.8078345966     0.0000000000
    5      C       0.6393749018     0.2006234576     0.0000000000
    6      C      -0.6393749018    -0.2006234576     0.0000000000
 ----------------------------------------------------------------
 Molecular Point Group                 C2h   NOp =  4
 Largest Abelian Subgroup              C2h   NOp =  4
 Nuclear Repulsion Energy =  1311.3986379826 hartrees
 There are       76 alpha and       76 beta electrons
 Applying Cartesian multipole field
    Component          Value
    ---------          -----
     (2,0,0)        1.00000E-11
     (0,2,0)        2.00000E-11
     (0,0,2)       -3.00000E-11
 Nucleus-field energy     =     0.0000000366 hartrees
 Requested basis set is 6-311++G(d,p)
 There are 86 shells and 228 basis functions
 A cutoff of  1.0D-11 yielded   2714 shell pairs
 There are     20757 function pairs (     23370 Cartesian)
 Smallest overlap matrix eigenvalue = 2.11E-05
 Guess MOs from SCF MO coefficient file

 -----------------------------------------------------------------------
  General SCF calculation program by
  Eric Jon Sundstrom, Paul Horn, Yuezhi Mao, Dmitri Zuev, Alec White,
  David Stuck, Shaama M.S., Shane Yost, Joonho Lee, David Small,
  Daniel Levine, Susi Lehtola, Hugh Burton, Evgeny Epifanovsky
 -----------------------------------------------------------------------
 Exchange:     0.2000 Hartree-Fock + 0.0800 Slater + 0.7200 B88
 Correlation:  0.1900 VWN1RPA + 0.8100 LYP
 Using SG-1 standard quadrature grid
 using 4 threads for integral computing
 -------------------------------------------------------
 OpenMP Integral computing Module                
 Release: version 2.0, May 2017, Q-Chem Inc. Pleasanton 
 -------------------------------------------------------
 -------------------------------------------------------
 OpenMP BLAS3 based DFT computing Module                
 Release: version 1.0, May 2013, Q-Chem Inc. Pittsburgh 
 -------------------------------------------------------
 A restricted SCF calculation will be
 performed using DIIS
 SCF converges when DIIS error is below 1.0e-08
 ---------------------------------------
  Cycle       Energy         DIIS error
 ---------------------------------------
    1  -14835.6402996052      5.45e-04  
    2  -14835.6426630716      2.15e-04  
    3  -14835.6425776072      2.37e-04  
    4  -14835.6429306259      7.44e-05  
    5  -14835.6429697057      6.78e-06  
    6  -14835.6429700173      1.76e-06  
    7  -14835.6429700257      5.06e-07  
    8  -14835.6429700268      5.17e-08  
    9  -14835.6429700268      2.28e-08  
   10  -14835.6429700269      3.82e-09  Convergence criterion met
 ---------------------------------------
 SCF time:   CPU 50.66s  wall 13.00s 
 SCF   energy in the final basis set =   -14835.6429700269
 Total energy in the final basis set =   -14835.6429700269

 --------------------------------------------------------------
             Orbital Energies (a.u.) and Symmetries
 --------------------------------------------------------------

 Alpha MOs, Restricted
 -- Occupied --                  
*******-1165.89 -176.32 -176.32 -165.73 -165.73 -165.72 -165.72
  1 Bu    1 Ag    2 Bu    2 Ag    3 Bu    3 Ag    1 Au    1 Bg                 
-165.72 -165.72 -101.59 -101.59  -35.82  -35.82  -31.31  -31.31
  4 Ag    4 Bu    5 Ag    5 Bu    6 Bu    6 Ag    7 Ag    7 Bu                 
-31.307 -31.307 -31.307 -31.307 -22.964 -22.964 -22.962 -22.962
  2 Bg    2 Au    8 Bu    8 Ag    9 Ag    9 Bu    3 Bg    3 Au                 
-22.962 -22.962 -22.958 -22.958 -22.958 -22.958 -10.297 -10.296
 10 Bu   10 Ag   11 Ag   11 Bu    4 Bg    4 Au   12 Ag   12 Bu                 
 -9.501  -9.501  -7.266  -7.266  -7.256  -7.256  -7.255  -7.255
 13 Bu   13 Ag   14 Bu   14 Ag    5 Bg    5 Au   15 Bu   15 Ag                 
 -6.370  -6.370  -4.784  -4.784  -4.768  -4.768  -4.767  -4.767
 16 Ag   16 Bu   17 Bu   17 Ag    6 Bg    6 Au   18 Bu   18 Ag                 
 -2.050  -2.050  -2.045  -2.045  -2.044  -2.044  -2.031  -2.031
 19 Ag   19 Bu    7 Bg    7 Au   20 Ag   20 Bu   21 Bu   21 Ag                 
 -2.030  -2.030  -0.945  -0.910  -0.772  -0.720  -0.666  -0.553
  8 Bg    8 Au   22 Ag   22 Bu   23 Ag   23 Bu   24 Ag   24 Bu                 
 -0.504  -0.471  -0.444  -0.405  -0.385  -0.358  -0.352  -0.308
 25 Ag   25 Bu    9 Au   26 Ag    9 Bg   26 Bu   27 Ag   10 Au                 
 -0.301  -0.284  -0.266  -0.254
 10 Bg   27 Bu   28 Ag   11 Au                                                 
 -- Virtual --                   
 -0.074  -0.054  -0.041  -0.022   0.005   0.039   0.053   0.053
 28 Bu   11 Bg   29 Ag   29 Bu   30 Ag   30 Bu   31 Ag   31 Bu                 
  0.059   0.077   0.082   0.086   0.098   0.116   0.118   0.119
 12 Au   12 Bg   32 Ag   33 Ag   32 Bu   34 Ag   13 Bg   13 Au                 
  0.120   0.141   0.162   0.163   0.176   0.224   0.228   0.231
 33 Bu   34 Bu   35 Bu   35 Ag   36 Ag   14 Au   36 Bu   37 Ag                 
  0.246   0.262   0.283   0.333   0.370   0.379   0.380   0.382
 37 Bu   14 Bg   38 Ag   38 Bu   15 Au   39 Ag   39 Bu   15 Bg                 
  0.403   0.404   0.410   0.435   0.440   0.448   0.455   0.461
 16 Au   40 Ag   40 Bu   41 Ag   16 Bg   17 Bg   41 Bu   17 Au                 
  0.468   0.477   0.485   0.541   0.542   0.587   0.620   0.623
 42 Ag   42 Bu   43 Ag   18 Au   43 Bu   18 Bg   44 Bu   44 Ag                 
  0.672   0.683   0.702   0.763   0.769   0.802   0.820   0.830
 45 Ag   45 Bu   46 Ag   19 Au   46 Bu   47 Ag   47 Bu   19 Bg                 
  0.835   0.892   0.897   0.904   0.970   0.990   1.086   1.118
 20 Au   48 Ag   20 Bg   48 Bu   49 Bu   49 Ag   50 Ag   50 Bu                 
  1.143   1.198   1.247   1.274   1.328   1.353   1.370   1.416
 51 Ag   21 Au   51 Bu   21 Bg   22 Au   22 Bg   52 Ag   52 Bu                 
  1.430   1.466   1.509   1.580   1.636   1.719   1.880   1.886
 53 Bu   53 Ag   54 Ag   23 Au   54 Bu   55 Ag   23 Bg   55 Bu                 
  2.146   2.189   2.235   2.242   2.319   2.328   2.477   2.497
 56 Bu   56 Ag   24 Bg   24 Au   57 Bu   57 Ag   58 Bu   58 Ag                 
  2.622   2.809   2.821   2.983   3.197   3.444   3.946   3.951
 25 Au   59 Bu   25 Bg   59 Ag   60 Ag   60 Bu   26 Au   26 Bg                 
  3.978   3.981   3.999   4.030   4.084   4.131   4.228   4.235
 61 Bu   61 Ag   27 Au   27 Bg   62 Ag   62 Bu   63 Ag   63 Bu                 
  4.426   4.464   5.985   6.022   6.040   6.063   6.117   6.119
 64 Bu   64 Ag   28 Au   28 Bg   65 Ag   65 Bu   66 Ag   66 Bu                 
  9.703   9.773  23.203  24.032  25.775  25.810  25.889  25.994
 67 Ag   67 Bu   68 Ag   68 Bu   29 Bg   29 Au   69 Ag   69 Bu                 
 26.340  26.460  27.861  27.886  28.328  28.356  28.371  28.375
 70 Bu   70 Ag   71 Bu   71 Ag   30 Au   30 Bg   72 Ag   72 Bu                 
 28.409  28.411  28.520  28.522  28.535  28.536  28.542  28.558
 73 Ag   73 Bu   31 Au   31 Bg   74 Bu   74 Ag   32 Au   32 Bg                 
 28.584  28.612  28.687  28.702 127.872 127.893 127.904 127.918
 75 Ag   75 Bu   76 Bu   76 Ag   33 Au   33 Bg   77 Ag   77 Bu                 
127.944 127.953 151.655 151.677 215.688 215.7641901.8191901.841
 78 Bu   78 Ag   79 Bu   79 Ag   80 Ag   80 Bu   81 Bu   81 Ag                 

 Beta MOs, Restricted
 -- Occupied --                  
*******-1165.89 -176.32 -176.32 -165.73 -165.73 -165.72 -165.72
  1 Bu    1 Ag    2 Bu    2 Ag    3 Bu    3 Ag    1 Au    1 Bg                 
-165.72 -165.72 -101.59 -101.59  -35.82  -35.82  -31.31  -31.31
  4 Ag    4 Bu    5 Ag    5 Bu    6 Bu    6 Ag    7 Ag    7 Bu                 
-31.307 -31.307 -31.307 -31.307 -22.964 -22.964 -22.962 -22.962
  2 Bg    2 Au    8 Bu    8 Ag    9 Ag    9 Bu    3 Bg    3 Au                 
-22.962 -22.962 -22.958 -22.958 -22.958 -22.958 -10.297 -10.296
 10 Bu   10 Ag   11 Ag   11 Bu    4 Bg    4 Au   12 Ag   12 Bu                 
 -9.501  -9.501  -7.266  -7.266  -7.256  -7.256  -7.255  -7.255
 13 Bu   13 Ag   14 Bu   14 Ag    5 Bg    5 Au   15 Bu   15 Ag                 
 -6.370  -6.370  -4.784  -4.784  -4.768  -4.768  -4.767  -4.767
 16 Ag   16 Bu   17 Bu   17 Ag    6 Bg    6 Au   18 Bu   18 Ag                 
 -2.050  -2.050  -2.045  -2.045  -2.044  -2.044  -2.031  -2.031
 19 Ag   19 Bu    7 Bg    7 Au   20 Ag   20 Bu   21 Bu   21 Ag                 
 -2.030  -2.030  -0.945  -0.910  -0.772  -0.720  -0.666  -0.553
  8 Bg    8 Au   22 Ag   22 Bu   23 Ag   23 Bu   24 Ag   24 Bu                 
 -0.504  -0.471  -0.444  -0.405  -0.385  -0.358  -0.352  -0.308
 25 Ag   25 Bu    9 Au   26 Ag    9 Bg   26 Bu   27 Ag   10 Au                 
 -0.301  -0.284  -0.266  -0.254
 10 Bg   27 Bu   28 Ag   11 Au                                                 
 -- Virtual --                   
 -0.074  -0.054  -0.041  -0.022   0.005   0.039   0.053   0.053
 28 Bu   11 Bg   29 Ag   29 Bu   30 Ag   30 Bu   31 Ag   31 Bu                 
  0.059   0.077   0.082   0.086   0.098   0.116   0.118   0.119
 12 Au   12 Bg   32 Ag   33 Ag   32 Bu   34 Ag   13 Bg   13 Au                 
  0.120   0.141   0.162   0.163   0.176   0.224   0.228   0.231
 33 Bu   34 Bu   35 Bu   35 Ag   36 Ag   14 Au   36 Bu   37 Ag                 
  0.246   0.262   0.283   0.333   0.370   0.379   0.380   0.382
 37 Bu   14 Bg   38 Ag   38 Bu   15 Au   39 Ag   39 Bu   15 Bg                 
  0.403   0.404   0.410   0.435   0.440   0.448   0.455   0.461
 16 Au   40 Ag   40 Bu   41 Ag   16 Bg   17 Bg   41 Bu   17 Au                 
  0.468   0.477   0.485   0.541   0.542   0.587   0.620   0.623
 42 Ag   42 Bu   43 Ag   18 Au   43 Bu   18 Bg   44 Bu   44 Ag                 
  0.672   0.683   0.702   0.763   0.769   0.802   0.820   0.830
 45 Ag   45 Bu   46 Ag   19 Au   46 Bu   47 Ag   47 Bu   19 Bg                 
  0.835   0.892   0.897   0.904   0.970   0.990   1.086   1.118
 20 Au   48 Ag   20 Bg   48 Bu   49 Bu   49 Ag   50 Ag   50 Bu                 
  1.143   1.198   1.247   1.274   1.328   1.353   1.370   1.416
 51 Ag   21 Au   51 Bu   21 Bg   22 Au   22 Bg   52 Ag   52 Bu                 
  1.430   1.466   1.509   1.580   1.636   1.719   1.880   1.886
 53 Bu   53 Ag   54 Ag   23 Au   54 Bu   55 Ag   23 Bg   55 Bu                 
  2.146   2.189   2.235   2.242   2.319   2.328   2.477   2.497
 56 Bu   56 Ag   24 Bg   24 Au   57 Bu   57 Ag   58 Bu   58 Ag                 
  2.622   2.809   2.821   2.983   3.197   3.444   3.946   3.951
 25 Au   59 Bu   25 Bg   59 Ag   60 Ag   60 Bu   26 Au   26 Bg                 
  3.978   3.981   3.999   4.030   4.084   4.131   4.228   4.235
 61 Bu   61 Ag   27 Au   27 Bg   62 Ag   62 Bu   63 Ag   63 Bu                 
  4.426   4.464   5.985   6.022   6.040   6.063   6.117   6.119
 64 Bu   64 Ag   28 Au   28 Bg   65 Ag   65 Bu   66 Ag   66 Bu                 
  9.703   9.773  23.203  24.032  25.775  25.810  25.889  25.994
 67 Ag   67 Bu   68 Ag   68 Bu   29 Bg   29 Au   69 Ag   69 Bu                 
 26.340  26.460  27.861  27.886  28.328  28.356  28.371  28.375
 70 Bu   70 Ag   71 Bu   71 Ag   30 Au   30 Bg   72 Ag   72 Bu                 
 28.409  28.411  28.520  28.522  28.535  28.536  28.542  28.558
 73 Ag   73 Bu   31 Au   31 Bg   74 Bu   74 Ag   32 Au   32 Bg                 
 28.584  28.612  28.687  28.702 127.872 127.893 127.904 127.918
 75 Ag   75 Bu   76 Bu   76 Ag   33 Au   33 Bg   77 Ag   77 Bu                 
127.944 127.953 151.655 151.677 215.688 215.7641901.8191901.841
 78 Bu   78 Ag   79 Bu   79 Ag   80 Ag   80 Bu   81 Bu   81 Ag                 
 --------------------------------------------------------------

          Ground-State Mulliken Net Atomic Charges

     Atom                 Charge (a.u.)
  ----------------------------------------
      1 Cl                    0.394983
      2 I                     0.175924
      3 I                     0.175924
      4 Cl                    0.394983
      5 C                    -0.570907
      6 C                    -0.570907
  ----------------------------------------
  Sum of atomic charges =    -0.000000

 -----------------------------------------------------------------
                    Cartesian Multipole Moments
 -----------------------------------------------------------------
    Charge (ESU x 10^10)
                -0.0000
    Dipole Moment (Debye)
         X      -0.0000      Y      -0.0000      Z      -0.0000
       Tot       0.0000
    Quadrupole Moments (Debye-Ang)
        XX     -86.7895     XY      -1.8099     YY     -92.5978
        XZ       0.0000     YZ       0.0000     ZZ     -94.2727
    Octopole Moments (Debye-Ang^2)
       XXX       0.0000    XXY      -0.0000    XYY       0.0000
       YYY       0.0000    XXZ      -0.0000    XYZ       0.0000
       YYZ      -0.0000    XZZ      -0.0000    YZZ      -0.0000
       ZZZ      -0.0000
    Hexadecapole Moments (Debye-Ang^3)
      XXXX   -2089.1716   XXXY     107.9701   XXYY    -480.3688
      XYYY     194.7092   YYYY    -840.7713   XXXZ       0.0000
      XXYZ       0.0000   XYYZ       0.0000   YYYZ       0.0000
      XXZZ    -401.4520   XYZZ      61.0825   YYZZ    -169.5327
      XZZZ       0.0000   YZZZ       0.0000   ZZZZ    -123.7536
 -----------------------------------------------------------------
 Calculating analytic gradient of the SCF energy
 Gradient of SCF Energy
            1           2           3           4           5           6
    1   0.0189894   0.0229048  -0.0229048  -0.0189895   0.0132594  -0.0132594
    2  -0.0430491  -0.0465558   0.0465558   0.0430491  -0.0008126   0.0008126
    3  -0.0000000  -0.0000000   0.0000000  -0.0000000  -0.0000000   0.0000000
 Max gradient component =       4.656E-02
 RMS gradient           =       2.376E-02
 Gradient time:  CPU 19.26 s  wall 4.93 s
 Geometry Optimization Parameters
   NAtoms,    NIC,     NZ,  NCons,   NDum,   NFix, NCnnct, MaxDiis
        6      37       0       0       0       0       0       0

 Cartesian Hessian Update
 Hessian Updated using BFGS Update


** GEOMETRY OPTIMIZATION IN DELOCALIZED INTERNAL COORDINATES **
   Searching for a Minimum

   Optimization Cycle:  13

                       Coordinates (Angstroms)
     ATOM                X               Y               Z
      1  Cl        1.1912899809    1.8078345966    0.0000000000
      2  I        -2.3582918636    0.8643827765    0.0000000000
      3  I         2.3582918636   -0.8643827765    0.0000000000
      4  Cl       -1.1912899809   -1.8078345966    0.0000000000
      5  C         0.6393749018    0.2006234576    0.0000000000
      6  C        -0.6393749018   -0.2006234576    0.0000000000
   Point Group: c2h   Number of degrees of freedom:     5


   Energy is -14835.642970027

 Hessian Updated using BFGS Update

  5 Hessian modes will be used to form the next step
  Hessian Eigenvalues:
     0.079448    0.249560    0.311093    0.535426    1.120645

 Minimum Search - Taking Simple RFO Step
 Searching for Lamda that Minimizes Along All modes
 Value Taken    Lamda =  -0.03242916
 Calculated Step too Large.  Step scaled by  0.562759
 Step Taken.  Stepsize is  0.300000

                             Maximum     Tolerance    Cnvgd?
         Gradient           0.056398      0.000300      NO
         Displacement       0.291964      0.001200      NO
         Energy change     -0.022663      0.000001      NO


 New Cartesian Coordinates Obtained by Inverse Iteration

 Displacement from previous Coordinates is:  0.213880
 ----------------------------------------------------------------
             Standard Nuclear Orientation (Angstroms)
    I     Atom           X                Y                Z
 ----------------------------------------------------------------
    1      Cl      1.1456365971     1.8454168036     0.0000000000
    2      I      -2.3522233824     0.9176504554     0.0000000000
    3      I       2.3522233824    -0.9176504554     0.0000000000
    4      Cl     -1.1456365971    -1.8454168036     0.0000000000
    5      C       0.6401067769     0.2064088048     0.0000000000
    6      C      -0.6401067769    -0.2064088048     0.0000000000
 ----------------------------------------------------------------
 Molecular Point Group                 C2h   NOp =  4
 Largest Abelian Subgroup              C2h   NOp =  4
 Nuclear Repulsion Energy =  1299.8824804889 hartrees
 There are       76 alpha and       76 beta electrons
 Applying Cartesian multipole field
    Component          Value
    ---------          -----
     (2,0,0)        1.00000E-11
     (0,2,0)        2.00000E-11
     (0,0,2)       -3.00000E-11
 Nucleus-field energy     =     0.0000000374 hartrees
 Requested basis set is 6-311++G(d,p)
 There are 86 shells and 228 basis functions
 A cutoff of  1.0D-11 yielded   2698 shell pairs
 There are     20629 function pairs (     23236 Cartesian)
 Smallest overlap matrix eigenvalue = 2.44E-05
 Guess MOs from SCF MO coefficient file

 -----------------------------------------------------------------------
  General SCF calculation program by
  Eric Jon Sundstrom, Paul Horn, Yuezhi Mao, Dmitri Zuev, Alec White,
  David Stuck, Shaama M.S., Shane Yost, Joonho Lee, David Small,
  Daniel Levine, Susi Lehtola, Hugh Burton, Evgeny Epifanovsky
 -----------------------------------------------------------------------
 Exchange:     0.2000 Hartree-Fock + 0.0800 Slater + 0.7200 B88
 Correlation:  0.1900 VWN1RPA + 0.8100 LYP
 Using SG-1 standard quadrature grid
 using 4 threads for integral computing
 -------------------------------------------------------
 OpenMP Integral computing Module                
 Release: version 2.0, May 2017, Q-Chem Inc. Pleasanton 
 -------------------------------------------------------
 -------------------------------------------------------
 OpenMP BLAS3 based DFT computing Module                
 Release: version 1.0, May 2013, Q-Chem Inc. Pittsburgh 
 -------------------------------------------------------
 A restricted SCF calculation will be
 performed using DIIS
 SCF converges when DIIS error is below 1.0e-08
 ---------------------------------------
  Cycle       Energy         DIIS error
 ---------------------------------------
    1  -14835.6555254093      4.97e-04  
    2  -14835.6574218331      2.70e-04  
    3  -14835.6572800332      3.01e-04  
    4  -14835.6578892071      5.61e-05  
    5  -14835.6579125641      5.91e-06  
    6  -14835.6579127983      1.81e-06  
    7  -14835.6579128067      5.01e-07  
    8  -14835.6579128071      5.90e-08  
    9  -14835.6579128073      2.27e-08  
   10  -14835.6579128072      3.99e-09  Convergence criterion met
 ---------------------------------------
 SCF time:   CPU 50.21s  wall 14.00s 
 SCF   energy in the final basis set =   -14835.6579128072
 Total energy in the final basis set =   -14835.6579128072

 --------------------------------------------------------------
             Orbital Energies (a.u.) and Symmetries
 --------------------------------------------------------------

 Alpha MOs, Restricted
 -- Occupied --                  
*******-1165.89 -176.32 -176.32 -165.73 -165.73 -165.73 -165.73
  1 Bu    1 Ag    2 Bu    2 Ag    3 Bu    3 Ag    1 Au    1 Bg                 
-165.73 -165.73 -101.59 -101.59  -35.82  -35.82  -31.31  -31.31
  4 Ag    4 Bu    5 Ag    5 Bu    6 Bu    6 Ag    7 Ag    7 Bu                 
-31.308 -31.308 -31.308 -31.308 -22.965 -22.965 -22.963 -22.963
  2 Bg    2 Au    8 Bu    8 Ag    9 Ag    9 Bu    3 Bg    3 Au                 
-22.963 -22.963 -22.959 -22.959 -22.959 -22.959 -10.299 -10.298
 10 Bu   10 Ag   11 Ag   11 Bu    4 Bg    4 Au   12 Ag   12 Bu                 
 -9.501  -9.501  -7.266  -7.266  -7.256  -7.256  -7.255  -7.255
 13 Bu   13 Ag   14 Bu   14 Ag    5 Bg    5 Au   15 Bu   15 Ag                 
 -6.371  -6.371  -4.784  -4.784  -4.768  -4.768  -4.768  -4.768
 16 Ag   16 Bu   17 Bu   17 Ag    6 Bg    6 Au   18 Ag   18 Bu                 
 -2.050  -2.050  -2.045  -2.045  -2.045  -2.045  -2.031  -2.031
 19 Bu   19 Ag    7 Bg    7 Au   20 Ag   20 Bu   21 Ag   21 Bu                 
 -2.031  -2.031  -0.938  -0.902  -0.772  -0.717  -0.663  -0.551
  8 Bg    8 Au   22 Ag   22 Bu   23 Ag   23 Bu   24 Ag   24 Bu                 
 -0.500  -0.471  -0.439  -0.403  -0.381  -0.353  -0.350  -0.309
 25 Ag   25 Bu    9 Au   26 Ag    9 Bg   26 Bu   27 Ag   10 Au                 
 -0.302  -0.289  -0.270  -0.254
 10 Bg   27 Bu   28 Ag   11 Au                                                 
 -- Virtual --                   
 -0.079  -0.054  -0.047  -0.026   0.005   0.040   0.052   0.053
 28 Bu   11 Bg   29 Ag   29 Bu   30 Ag   30 Bu   31 Ag   31 Bu                 
  0.060   0.077   0.083   0.088   0.100   0.114   0.117   0.118
 12 Au   12 Bg   32 Ag   33 Ag   32 Bu   34 Ag   33 Bu   13 Bg                 
  0.121   0.140   0.166   0.166   0.171   0.224   0.226   0.229
 13 Au   34 Bu   35 Bu   35 Ag   36 Ag   14 Au   36 Bu   37 Ag                 
  0.241   0.260   0.276   0.335   0.373   0.377   0.378   0.382
 37 Bu   14 Bg   38 Ag   38 Bu   15 Au   39 Ag   39 Bu   15 Bg                 
  0.398   0.400   0.400   0.434   0.436   0.450   0.458   0.461
 40 Bu   40 Ag   16 Au   41 Ag   16 Bg   17 Bg   41 Bu   17 Au                 
  0.470   0.477   0.489   0.535   0.543   0.584   0.621   0.625
 42 Ag   42 Bu   43 Ag   43 Bu   18 Au   18 Bg   44 Bu   44 Ag                 
  0.669   0.684   0.705   0.760   0.768   0.805   0.811   0.830
 45 Ag   45 Bu   46 Ag   46 Bu   19 Au   47 Ag   47 Bu   19 Bg                 
  0.836   0.886   0.897   0.903   0.963   0.992   1.081   1.111
 20 Au   48 Ag   20 Bg   48 Bu   49 Bu   49 Ag   50 Ag   50 Bu                 
  1.137   1.189   1.228   1.273   1.325   1.352   1.367   1.422
 51 Ag   21 Au   51 Bu   21 Bg   22 Au   22 Bg   52 Ag   52 Bu                 
  1.429   1.459   1.524   1.575   1.627   1.708   1.877   1.888
 53 Bu   53 Ag   54 Ag   23 Au   54 Bu   55 Ag   23 Bg   55 Bu                 
  2.138   2.166   2.233   2.242   2.316   2.321   2.479   2.491
 56 Bu   56 Ag   24 Bg   24 Au   57 Bu   57 Ag   58 Bu   58 Ag                 
  2.622   2.809   2.817   2.980   3.184   3.435   3.945   3.950
 25 Au   59 Bu   25 Bg   59 Ag   60 Ag   60 Bu   26 Au   26 Bg                 
  3.975   3.978   3.997   4.026   4.085   4.127   4.226   4.235
 61 Bu   61 Ag   27 Au   27 Bg   62 Ag   62 Bu   63 Ag   63 Bu                 
  4.415   4.451   5.985   6.019   6.038   6.062   6.104   6.109
 64 Bu   64 Ag   28 Au   28 Bg   65 Ag   65 Bu   66 Ag   66 Bu                 
  9.692   9.769  23.199  24.011  25.772  25.808  25.898  25.984
 67 Ag   67 Bu   68 Ag   68 Bu   29 Bg   29 Au   69 Ag   69 Bu                 
 26.341  26.448  27.852  27.877  28.327  28.353  28.369  28.372
 70 Bu   70 Ag   71 Bu   71 Ag   30 Au   30 Bg   72 Ag   72 Bu                 
 28.400  28.406  28.519  28.521  28.533  28.534  28.540  28.555
 73 Ag   73 Bu   31 Au   31 Bg   74 Bu   74 Ag   32 Au   32 Bg                 
 28.585  28.609  28.687  28.695 127.871 127.891 127.902 127.917
 75 Ag   75 Bu   76 Bu   76 Ag   33 Au   33 Bg   77 Ag   77 Bu                 
127.939 127.945 151.647 151.669 215.676 215.7601901.8101901.832
 78 Bu   78 Ag   79 Bu   79 Ag   80 Ag   80 Bu   81 Bu   81 Ag                 

 Beta MOs, Restricted
 -- Occupied --                  
*******-1165.89 -176.32 -176.32 -165.73 -165.73 -165.73 -165.73
  1 Bu    1 Ag    2 Bu    2 Ag    3 Bu    3 Ag    1 Au    1 Bg                 
-165.73 -165.73 -101.59 -101.59  -35.82  -35.82  -31.31  -31.31
  4 Ag    4 Bu    5 Ag    5 Bu    6 Bu    6 Ag    7 Ag    7 Bu                 
-31.308 -31.308 -31.308 -31.308 -22.965 -22.965 -22.963 -22.963
  2 Bg    2 Au    8 Bu    8 Ag    9 Ag    9 Bu    3 Bg    3 Au                 
-22.963 -22.963 -22.959 -22.959 -22.959 -22.959 -10.299 -10.298
 10 Bu   10 Ag   11 Ag   11 Bu    4 Bg    4 Au   12 Ag   12 Bu                 
 -9.501  -9.501  -7.266  -7.266  -7.256  -7.256  -7.255  -7.255
 13 Bu   13 Ag   14 Bu   14 Ag    5 Bg    5 Au   15 Bu   15 Ag                 
 -6.371  -6.371  -4.784  -4.784  -4.768  -4.768  -4.768  -4.768
 16 Ag   16 Bu   17 Bu   17 Ag    6 Bg    6 Au   18 Ag   18 Bu                 
 -2.050  -2.050  -2.045  -2.045  -2.045  -2.045  -2.031  -2.031
 19 Bu   19 Ag    7 Bg    7 Au   20 Ag   20 Bu   21 Ag   21 Bu                 
 -2.031  -2.031  -0.938  -0.902  -0.772  -0.717  -0.663  -0.551
  8 Bg    8 Au   22 Ag   22 Bu   23 Ag   23 Bu   24 Ag   24 Bu                 
 -0.500  -0.471  -0.439  -0.403  -0.381  -0.353  -0.350  -0.309
 25 Ag   25 Bu    9 Au   26 Ag    9 Bg   26 Bu   27 Ag   10 Au                 
 -0.302  -0.289  -0.270  -0.254
 10 Bg   27 Bu   28 Ag   11 Au                                                 
 -- Virtual --                   
 -0.079  -0.054  -0.047  -0.026   0.005   0.040   0.052   0.053
 28 Bu   11 Bg   29 Ag   29 Bu   30 Ag   30 Bu   31 Ag   31 Bu                 
  0.060   0.077   0.083   0.088   0.100   0.114   0.117   0.118
 12 Au   12 Bg   32 Ag   33 Ag   32 Bu   34 Ag   33 Bu   13 Bg                 
  0.121   0.140   0.166   0.166   0.171   0.224   0.226   0.229
 13 Au   34 Bu   35 Bu   35 Ag   36 Ag   14 Au   36 Bu   37 Ag                 
  0.241   0.260   0.276   0.335   0.373   0.377   0.378   0.382
 37 Bu   14 Bg   38 Ag   38 Bu   15 Au   39 Ag   39 Bu   15 Bg                 
  0.398   0.400   0.400   0.434   0.436   0.450   0.458   0.461
 40 Bu   40 Ag   16 Au   41 Ag   16 Bg   17 Bg   41 Bu   17 Au                 
  0.470   0.477   0.489   0.535   0.543   0.584   0.621   0.625
 42 Ag   42 Bu   43 Ag   43 Bu   18 Au   18 Bg   44 Bu   44 Ag                 
  0.669   0.684   0.705   0.760   0.768   0.805   0.811   0.830
 45 Ag   45 Bu   46 Ag   46 Bu   19 Au   47 Ag   47 Bu   19 Bg                 
  0.836   0.886   0.897   0.903   0.963   0.992   1.081   1.111
 20 Au   48 Ag   20 Bg   48 Bu   49 Bu   49 Ag   50 Ag   50 Bu                 
  1.137   1.189   1.228   1.273   1.325   1.352   1.367   1.422
 51 Ag   21 Au   51 Bu   21 Bg   22 Au   22 Bg   52 Ag   52 Bu                 
  1.429   1.459   1.524   1.575   1.627   1.708   1.877   1.888
 53 Bu   53 Ag   54 Ag   23 Au   54 Bu   55 Ag   23 Bg   55 Bu                 
  2.138   2.166   2.233   2.242   2.316   2.321   2.479   2.491
 56 Bu   56 Ag   24 Bg   24 Au   57 Bu   57 Ag   58 Bu   58 Ag                 
  2.622   2.809   2.817   2.980   3.184   3.435   3.945   3.950
 25 Au   59 Bu   25 Bg   59 Ag   60 Ag   60 Bu   26 Au   26 Bg                 
  3.975   3.978   3.997   4.026   4.085   4.127   4.226   4.235
 61 Bu   61 Ag   27 Au   27 Bg   62 Ag   62 Bu   63 Ag   63 Bu                 
  4.415   4.451   5.985   6.019   6.038   6.062   6.104   6.109
 64 Bu   64 Ag   28 Au   28 Bg   65 Ag   65 Bu   66 Ag   66 Bu                 
  9.692   9.769  23.199  24.011  25.772  25.808  25.898  25.984
 67 Ag   67 Bu   68 Ag   68 Bu   29 Bg   29 Au   69 Ag   69 Bu                 
 26.341  26.448  27.852  27.877  28.327  28.353  28.369  28.372
 70 Bu   70 Ag   71 Bu   71 Ag   30 Au   30 Bg   72 Ag   72 Bu                 
 28.400  28.406  28.519  28.521  28.533  28.534  28.540  28.555
 73 Ag   73 Bu   31 Au   31 Bg   74 Bu   74 Ag   32 Au   32 Bg                 
 28.585  28.609  28.687  28.695 127.871 127.891 127.902 127.917
 75 Ag   75 Bu   76 Bu   76 Ag   33 Au   33 Bg   77 Ag   77 Bu                 
127.939 127.945 151.647 151.669 215.676 215.7601901.8101901.832
 78 Bu   78 Ag   79 Bu   79 Ag   80 Ag   80 Bu   81 Bu   81 Ag                 
 --------------------------------------------------------------

          Ground-State Mulliken Net Atomic Charges

     Atom                 Charge (a.u.)
  ----------------------------------------
      1 Cl                    0.394229
      2 I                     0.177864
      3 I                     0.177864
      4 Cl                    0.394229
      5 C                    -0.572094
      6 C                    -0.572094
  ----------------------------------------
  Sum of atomic charges =    -0.000000

 -----------------------------------------------------------------
                    Cartesian Multipole Moments
 -----------------------------------------------------------------
    Charge (ESU x 10^10)
                -0.0000
    Dipole Moment (Debye)
         X      -0.0000      Y      -0.0000      Z      -0.0000
       Tot       0.0000
    Quadrupole Moments (Debye-Ang)
        XX     -87.1299     XY      -2.5583     YY     -91.9385
        XZ       0.0000     YZ      -0.0000     ZZ     -94.4467
    Octopole Moments (Debye-Ang^2)
       XXX       0.0000    XXY      -0.0000    XYY       0.0000
       YYY       0.0000    XXZ      -0.0000    XYZ       0.0000
       YYZ       0.0000    XZZ      -0.0000    YZZ      -0.0000
       ZZZ       0.0000
    Hexadecapole Moments (Debye-Ang^3)
      XXXX   -2073.0262   XXXY     123.6160   XXYY    -480.9198
      XYYY     212.1541   YYYY    -884.5375   XXXZ      -0.0000
      XXYZ       0.0000   XYYZ      -0.0000   YYYZ       0.0000
      XXZZ    -397.5596   XYZZ      68.5347   YYZZ    -178.4252
      XZZZ       0.0000   YZZZ       0.0000   ZZZZ    -124.1908
 -----------------------------------------------------------------
 Calculating analytic gradient of the SCF energy
 Gradient of SCF Energy
            1           2           3           4           5           6
    1   0.0139231   0.0140858  -0.0140858  -0.0139231   0.0123761  -0.0123760
    2  -0.0256332  -0.0303180   0.0303180   0.0256332  -0.0014262   0.0014262
    3  -0.0000000  -0.0000000   0.0000000  -0.0000000  -0.0000000   0.0000000
 Max gradient component =       3.032E-02
 RMS gradient           =       1.536E-02
 Gradient time:  CPU 19.10 s  wall 4.89 s
 Geometry Optimization Parameters
   NAtoms,    NIC,     NZ,  NCons,   NDum,   NFix, NCnnct, MaxDiis
        6      37       0       0       0       0       0       0

 Cartesian Hessian Update
 Hessian Updated using BFGS Update


** GEOMETRY OPTIMIZATION IN DELOCALIZED INTERNAL COORDINATES **
   Searching for a Minimum

   Optimization Cycle:  14

                       Coordinates (Angstroms)
     ATOM                X               Y               Z
      1  Cl        1.1456365971    1.8454168036    0.0000000000
      2  I        -2.3522233824    0.9176504554    0.0000000000
      3  I         2.3522233824   -0.9176504554    0.0000000000
      4  Cl       -1.1456365971   -1.8454168036    0.0000000000
      5  C         0.6401067769    0.2064088048    0.0000000000
      6  C        -0.6401067769   -0.2064088048    0.0000000000
   Point Group: c2h   Number of degrees of freedom:     5


   Energy is -14835.657912807

 Hessian Updated using BFGS Update

  5 Hessian modes will be used to form the next step
  Hessian Eigenvalues:
     0.070641    0.249667    0.304347    0.538357    1.121042

 Minimum Search - Taking Simple RFO Step
 Searching for Lamda that Minimizes Along All modes
 Value Taken    Lamda =  -0.01834575
 Calculated Step too Large.  Step scaled by  0.667482
 Step Taken.  Stepsize is  0.300000

                             Maximum     Tolerance    Cnvgd?
         Gradient           0.035329      0.000300      NO
         Displacement       0.282522      0.001200      NO
         Energy change     -0.014943      0.000001      NO


 New Cartesian Coordinates Obtained by Inverse Iteration

 Displacement from previous Coordinates is:  0.245737
 ----------------------------------------------------------------
             Standard Nuclear Orientation (Angstroms)
    I     Atom           X                Y                Z
 ----------------------------------------------------------------
    1      Cl      1.0851526240     1.8776841153     0.0000000000
    2      I      -2.3323609090     0.9748437954     0.0000000000
    3      I       2.3323609090    -0.9748437954     0.0000000000
    4      Cl     -1.0851526240    -1.8776841153     0.0000000000
    5      C       0.6313650308     0.2100805593     0.0000000000
    6      C      -0.6313650308    -0.2100805593     0.0000000000
 ----------------------------------------------------------------
 Molecular Point Group                 C2h   NOp =  4
 Largest Abelian Subgroup              C2h   NOp =  4
 Nuclear Repulsion Energy =  1294.3634535543 hartrees
 There are       76 alpha and       76 beta electrons
 Applying Cartesian multipole field
    Component          Value
    ---------          -----
     (2,0,0)        1.00000E-11
     (0,2,0)        2.00000E-11
     (0,0,2)       -3.00000E-11
 Nucleus-field energy     =     0.0000000380 hartrees
 Requested basis set is 6-311++G(d,p)
 There are 86 shells and 228 basis functions
 A cutoff of  1.0D-11 yielded   2694 shell pairs
 There are     20657 function pairs (     23278 Cartesian)
 Smallest overlap matrix eigenvalue = 2.59E-05
 Guess MOs from SCF MO coefficient file

 -----------------------------------------------------------------------
  General SCF calculation program by
  Eric Jon Sundstrom, Paul Horn, Yuezhi Mao, Dmitri Zuev, Alec White,
  David Stuck, Shaama M.S., Shane Yost, Joonho Lee, David Small,
  Daniel Levine, Susi Lehtola, Hugh Burton, Evgeny Epifanovsky
 -----------------------------------------------------------------------
 Exchange:     0.2000 Hartree-Fock + 0.0800 Slater + 0.7200 B88
 Correlation:  0.1900 VWN1RPA + 0.8100 LYP
 Using SG-1 standard quadrature grid
 using 4 threads for integral computing
 -------------------------------------------------------
 OpenMP Integral computing Module                
 Release: version 2.0, May 2017, Q-Chem Inc. Pleasanton 
 -------------------------------------------------------
 -------------------------------------------------------
 OpenMP BLAS3 based DFT computing Module                
 Release: version 1.0, May 2013, Q-Chem Inc. Pittsburgh 
 -------------------------------------------------------
 A restricted SCF calculation will be
 performed using DIIS
 SCF converges when DIIS error is below 1.0e-08
 ---------------------------------------
  Cycle       Energy         DIIS error
 ---------------------------------------
    1  -14835.6646005744      5.08e-04  
    2  -14835.6668387107      1.85e-04  
    3  -14835.6667822760      2.04e-04  
    4  -14835.6670384428      7.27e-05  
    5  -14835.6670761506      6.71e-06  
    6  -14835.6670764679      1.64e-06  
    7  -14835.6670764751      6.49e-07  
    8  -14835.6670764756      6.25e-08  
    9  -14835.6670764757      2.17e-08  
   10  -14835.6670764757      4.03e-09  Convergence criterion met
 ---------------------------------------
 SCF time:   CPU 49.98s  wall 13.00s 
 SCF   energy in the final basis set =   -14835.6670764757
 Total energy in the final basis set =   -14835.6670764757

 --------------------------------------------------------------
             Orbital Energies (a.u.) and Symmetries
 --------------------------------------------------------------

 Alpha MOs, Restricted
 -- Occupied --                  
*******-1165.89 -176.32 -176.32 -165.73 -165.73 -165.73 -165.73
  1 Bu    1 Ag    2 Bu    2 Ag    3 Bu    3 Ag    1 Au    1 Bg                 
-165.73 -165.73 -101.59 -101.59  -35.82  -35.82  -31.31  -31.31
  4 Ag    4 Bu    5 Ag    5 Bu    6 Bu    6 Ag    7 Ag    7 Bu                 
-31.309 -31.309 -31.308 -31.308 -22.965 -22.965 -22.964 -22.964
  2 Bg    2 Au    8 Bu    8 Ag    9 Ag    9 Bu    3 Bg    3 Au                 
-22.964 -22.964 -22.959 -22.959 -22.959 -22.959 -10.299 -10.298
 10 Bu   10 Ag   11 Ag   11 Bu    4 Bg    4 Au   12 Ag   12 Bu                 
 -9.502  -9.502  -7.267  -7.267  -7.256  -7.256  -7.256  -7.256
 13 Bu   13 Ag   14 Bu   14 Ag    5 Bg    5 Au   15 Bu   15 Ag                 
 -6.371  -6.371  -4.784  -4.784  -4.769  -4.769  -4.768  -4.768
 16 Ag   16 Bu   17 Bu   17 Ag    6 Bg    6 Au   18 Ag   18 Bu                 
 -2.050  -2.050  -2.045  -2.045  -2.045  -2.045  -2.031  -2.031
 19 Bu   19 Ag    7 Bg    7 Au   20 Ag   20 Bu   21 Ag   21 Bu                 
 -2.031  -2.031  -0.936  -0.897  -0.774  -0.714  -0.661  -0.550
  8 Bg    8 Au   22 Ag   22 Bu   23 Ag   23 Bu   24 Ag   24 Bu                 
 -0.496  -0.472  -0.437  -0.401  -0.377  -0.350  -0.349  -0.310
 25 Ag   25 Bu    9 Au   26 Ag    9 Bg   27 Ag   26 Bu   10 Au                 
 -0.302  -0.293  -0.272  -0.256
 10 Bg   27 Bu   28 Ag   11 Au                                                 
 -- Virtual --                   
 -0.084  -0.052  -0.051  -0.029   0.006   0.040   0.052   0.053
 28 Bu   29 Ag   11 Bg   29 Bu   30 Ag   30 Bu   31 Bu   31 Ag                 
  0.060   0.077   0.083   0.089   0.102   0.114   0.115   0.117
 12 Au   12 Bg   32 Ag   33 Ag   32 Bu   34 Ag   33 Bu   13 Bg                 
  0.121   0.139   0.161   0.173   0.174   0.219   0.224   0.226
 13 Au   34 Bu   35 Ag   35 Bu   36 Ag   36 Bu   14 Au   37 Ag                 
  0.241   0.259   0.272   0.340   0.374   0.375   0.375   0.382
 37 Bu   14 Bg   38 Ag   38 Bu   39 Bu   39 Ag   15 Au   15 Bg                 
  0.390   0.397   0.399   0.431   0.432   0.452   0.461   0.461
 40 Bu   16 Au   40 Ag   41 Ag   16 Bg   17 Bg   17 Au   41 Bu                 
  0.473   0.478   0.493   0.530   0.543   0.583   0.624   0.629
 42 Ag   42 Bu   43 Ag   43 Bu   18 Au   18 Bg   44 Ag   44 Bu                 
  0.662   0.690   0.711   0.746   0.774   0.807   0.808   0.829
 45 Ag   45 Bu   46 Ag   46 Bu   19 Au   47 Ag   47 Bu   19 Bg                 
  0.836   0.882   0.896   0.905   0.960   0.993   1.081   1.105
 20 Au   48 Ag   20 Bg   48 Bu   49 Bu   49 Ag   50 Ag   50 Bu                 
  1.131   1.186   1.205   1.268   1.321   1.351   1.368   1.419
 51 Ag   21 Au   51 Bu   21 Bg   22 Au   22 Bg   52 Ag   52 Bu                 
  1.438   1.451   1.537   1.577   1.621   1.706   1.888   1.899
 53 Bu   53 Ag   54 Ag   23 Au   54 Bu   55 Ag   23 Bg   55 Bu                 
  2.147   2.151   2.231   2.242   2.315   2.320   2.481   2.485
 56 Bu   56 Ag   24 Bg   24 Au   57 Bu   57 Ag   58 Bu   58 Ag                 
  2.624   2.808   2.817   2.986   3.196   3.407   3.943   3.950
 25 Au   59 Bu   25 Bg   59 Ag   60 Ag   60 Bu   26 Au   26 Bg                 
  3.974   3.978   3.996   4.023   4.089   4.122   4.225   4.236
 61 Bu   61 Ag   27 Au   27 Bg   62 Ag   62 Bu   63 Ag   63 Bu                 
  4.406   4.440   5.985   6.017   6.036   6.062   6.095   6.103
 64 Bu   64 Ag   28 Au   28 Bg   65 Ag   65 Bu   66 Ag   66 Bu                 
  9.686   9.767  23.190  24.065  25.770  25.806  25.907  25.973
 67 Ag   67 Bu   68 Ag   68 Bu   29 Bg   29 Au   69 Ag   69 Bu                 
 26.343  26.440  27.845  27.870  28.327  28.351  28.368  28.370
 70 Bu   70 Ag   71 Bu   71 Ag   30 Au   30 Bg   72 Ag   72 Bu                 
 28.393  28.403  28.518  28.520  28.532  28.533  28.539  28.552
 73 Ag   73 Bu   31 Au   31 Bg   74 Bu   74 Ag   32 Au   32 Bg                 
 28.587  28.606  28.687  28.689 127.870 127.889 127.901 127.916
 75 Ag   75 Bu   76 Bu   76 Ag   33 Au   33 Bg   77 Ag   77 Bu                 
127.936 127.940 151.641 151.663 215.669 215.7581901.8041901.827
 78 Bu   78 Ag   79 Bu   79 Ag   80 Ag   80 Bu   81 Bu   81 Ag                 

 Beta MOs, Restricted
 -- Occupied --                  
*******-1165.89 -176.32 -176.32 -165.73 -165.73 -165.73 -165.73
  1 Bu    1 Ag    2 Bu    2 Ag    3 Bu    3 Ag    1 Au    1 Bg                 
-165.73 -165.73 -101.59 -101.59  -35.82  -35.82  -31.31  -31.31
  4 Ag    4 Bu    5 Ag    5 Bu    6 Bu    6 Ag    7 Ag    7 Bu                 
-31.309 -31.309 -31.308 -31.308 -22.965 -22.965 -22.964 -22.964
  2 Bg    2 Au    8 Bu    8 Ag    9 Ag    9 Bu    3 Bg    3 Au                 
-22.964 -22.964 -22.959 -22.959 -22.959 -22.959 -10.299 -10.298
 10 Bu   10 Ag   11 Ag   11 Bu    4 Bg    4 Au   12 Ag   12 Bu                 
 -9.502  -9.502  -7.267  -7.267  -7.256  -7.256  -7.256  -7.256
 13 Bu   13 Ag   14 Bu   14 Ag    5 Bg    5 Au   15 Bu   15 Ag                 
 -6.371  -6.371  -4.784  -4.784  -4.769  -4.769  -4.768  -4.768
 16 Ag   16 Bu   17 Bu   17 Ag    6 Bg    6 Au   18 Ag   18 Bu                 
 -2.050  -2.050  -2.045  -2.045  -2.045  -2.045  -2.031  -2.031
 19 Bu   19 Ag    7 Bg    7 Au   20 Ag   20 Bu   21 Ag   21 Bu                 
 -2.031  -2.031  -0.936  -0.897  -0.774  -0.714  -0.661  -0.550
  8 Bg    8 Au   22 Ag   22 Bu   23 Ag   23 Bu   24 Ag   24 Bu                 
 -0.496  -0.472  -0.437  -0.401  -0.377  -0.350  -0.349  -0.310
 25 Ag   25 Bu    9 Au   26 Ag    9 Bg   27 Ag   26 Bu   10 Au                 
 -0.302  -0.293  -0.272  -0.256
 10 Bg   27 Bu   28 Ag   11 Au                                                 
 -- Virtual --                   
 -0.084  -0.052  -0.051  -0.029   0.006   0.040   0.052   0.053
 28 Bu   29 Ag   11 Bg   29 Bu   30 Ag   30 Bu   31 Bu   31 Ag                 
  0.060   0.077   0.083   0.089   0.102   0.114   0.115   0.117
 12 Au   12 Bg   32 Ag   33 Ag   32 Bu   34 Ag   33 Bu   13 Bg                 
  0.121   0.139   0.161   0.173   0.174   0.219   0.224   0.226
 13 Au   34 Bu   35 Ag   35 Bu   36 Ag   36 Bu   14 Au   37 Ag                 
  0.241   0.259   0.272   0.340   0.374   0.375   0.375   0.382
 37 Bu   14 Bg   38 Ag   38 Bu   39 Bu   39 Ag   15 Au   15 Bg                 
  0.390   0.397   0.399   0.431   0.432   0.452   0.461   0.461
 40 Bu   16 Au   40 Ag   41 Ag   16 Bg   17 Bg   17 Au   41 Bu                 
  0.473   0.478   0.493   0.530   0.543   0.583   0.624   0.629
 42 Ag   42 Bu   43 Ag   43 Bu   18 Au   18 Bg   44 Ag   44 Bu                 
  0.662   0.690   0.711   0.746   0.774   0.807   0.808   0.829
 45 Ag   45 Bu   46 Ag   46 Bu   19 Au   47 Ag   47 Bu   19 Bg                 
  0.836   0.882   0.896   0.905   0.960   0.993   1.081   1.105
 20 Au   48 Ag   20 Bg   48 Bu   49 Bu   49 Ag   50 Ag   50 Bu                 
  1.131   1.186   1.205   1.268   1.321   1.351   1.368   1.419
 51 Ag   21 Au   51 Bu   21 Bg   22 Au   22 Bg   52 Ag   52 Bu                 
  1.438   1.451   1.537   1.577   1.621   1.706   1.888   1.899
 53 Bu   53 Ag   54 Ag   23 Au   54 Bu   55 Ag   23 Bg   55 Bu                 
  2.147   2.151   2.231   2.242   2.315   2.320   2.481   2.485
 56 Bu   56 Ag   24 Bg   24 Au   57 Bu   57 Ag   58 Bu   58 Ag                 
  2.624   2.808   2.817   2.986   3.196   3.407   3.943   3.950
 25 Au   59 Bu   25 Bg   59 Ag   60 Ag   60 Bu   26 Au   26 Bg                 
  3.974   3.978   3.996   4.023   4.089   4.122   4.225   4.236
 61 Bu   61 Ag   27 Au   27 Bg   62 Ag   62 Bu   63 Ag   63 Bu                 
  4.406   4.440   5.985   6.017   6.036   6.062   6.095   6.103
 64 Bu   64 Ag   28 Au   28 Bg   65 Ag   65 Bu   66 Ag   66 Bu                 
  9.686   9.767  23.190  24.065  25.770  25.806  25.907  25.973
 67 Ag   67 Bu   68 Ag   68 Bu   29 Bg   29 Au   69 Ag   69 Bu                 
 26.343  26.440  27.845  27.870  28.327  28.351  28.368  28.370
 70 Bu   70 Ag   71 Bu   71 Ag   30 Au   30 Bg   72 Ag   72 Bu                 
 28.393  28.403  28.518  28.520  28.532  28.533  28.539  28.552
 73 Ag   73 Bu   31 Au   31 Bg   74 Bu   74 Ag   32 Au   32 Bg                 
 28.587  28.606  28.687  28.689 127.870 127.889 127.901 127.916
 75 Ag   75 Bu   76 Bu   76 Ag   33 Au   33 Bg   77 Ag   77 Bu                 
127.936 127.940 151.641 151.663 215.669 215.7581901.8041901.827
 78 Bu   78 Ag   79 Bu   79 Ag   80 Ag   80 Bu   81 Bu   81 Ag                 
 --------------------------------------------------------------

          Ground-State Mulliken Net Atomic Charges

     Atom                 Charge (a.u.)
  ----------------------------------------
      1 Cl                    0.396802
      2 I                     0.175151
      3 I                     0.175151
      4 Cl                    0.396802
      5 C                    -0.571953
      6 C                    -0.571952
  ----------------------------------------
  Sum of atomic charges =    -0.000000

 -----------------------------------------------------------------
                    Cartesian Multipole Moments
 -----------------------------------------------------------------
    Charge (ESU x 10^10)
                -0.0000
    Dipole Moment (Debye)
         X      -0.0000      Y      -0.0000      Z       0.0000
       Tot       0.0000
    Quadrupole Moments (Debye-Ang)
        XX     -87.6876     XY      -3.2326     YY     -91.2476
        XZ      -0.0000     YZ      -0.0000     ZZ     -94.5544
    Octopole Moments (Debye-Ang^2)
       XXX       0.0000    XXY      -0.0000    XYY       0.0000
       YYY       0.0000    XXZ      -0.0000    XYZ       0.0000
       YYZ       0.0000    XZZ      -0.0000    YZZ      -0.0000
       ZZZ       0.0000
    Hexadecapole Moments (Debye-Ang^3)
      XXXX   -2034.5930   XXXY     143.4723   XXYY    -477.8071
      XYYY     230.7204   YYYY    -929.7224   XXXZ      -0.0000
      XXYZ       0.0000   XYYZ      -0.0000   YYYZ      -0.0000
      XXZZ    -389.2309   XYZZ      76.8183   YYZZ    -187.6423
      XZZZ       0.0000   YZZZ      -0.0000   ZZZZ    -124.5046
 -----------------------------------------------------------------
 Calculating analytic gradient of the SCF energy
 Gradient of SCF Energy
            1           2           3           4           5           6
    1   0.0074620   0.0093660  -0.0093660  -0.0074620  -0.0038534   0.0038534
    2  -0.0126607  -0.0169733   0.0169733   0.0126607  -0.0074987   0.0074987
    3  -0.0000000   0.0000000   0.0000000  -0.0000000  -0.0000000   0.0000000
 Max gradient component =       1.697E-02
 RMS gradient           =       8.582E-03
 Gradient time:  CPU 19.13 s  wall 4.89 s
 Geometry Optimization Parameters
   NAtoms,    NIC,     NZ,  NCons,   NDum,   NFix, NCnnct, MaxDiis
        6      37       0       0       0       0       0       0

 Cartesian Hessian Update
 Hessian Updated using BFGS Update


** GEOMETRY OPTIMIZATION IN DELOCALIZED INTERNAL COORDINATES **
   Searching for a Minimum

   Optimization Cycle:  15

                       Coordinates (Angstroms)
     ATOM                X               Y               Z
      1  Cl        1.0851526240    1.8776841153    0.0000000000
      2  I        -2.3323609090    0.9748437954    0.0000000000
      3  I         2.3323609090   -0.9748437954    0.0000000000
      4  Cl       -1.0851526240   -1.8776841153    0.0000000000
      5  C         0.6313650308    0.2100805593    0.0000000000
      6  C        -0.6313650308   -0.2100805593    0.0000000000
   Point Group: c2h   Number of degrees of freedom:     5


   Energy is -14835.667076476

 Hessian Updated using BFGS Update

  5 Hessian modes will be used to form the next step
  Hessian Eigenvalues:
     0.055775    0.250477    0.356941    0.538952    1.120753

 Minimum Search - Taking Simple RFO Step
 Searching for Lamda that Minimizes Along All modes
 Value Taken    Lamda =  -0.00761051
 Calculated Step too Large.  Step scaled by  0.869394
 Step Taken.  Stepsize is  0.300000

                             Maximum     Tolerance    Cnvgd?
         Gradient           0.021736      0.000300      NO
         Displacement       0.296719      0.001200      NO
         Energy change     -0.009164      0.000001      NO


 New Cartesian Coordinates Obtained by Inverse Iteration

 Displacement from previous Coordinates is:  0.207632
 ----------------------------------------------------------------
             Standard Nuclear Orientation (Angstroms)
    I     Atom           X                Y                Z
 ----------------------------------------------------------------
    1      Cl      1.0423564136     1.9139332285     0.0000000000
    2      I      -2.3302606669     1.0270641085     0.0000000000
    3      I       2.3302606669    -1.0270641085     0.0000000000
    4      Cl     -1.0423564136    -1.9139332285     0.0000000000
    5      C       0.6398082791     0.2194600203     0.0000000000
    6      C      -0.6398082791    -0.2194600203     0.0000000000
 ----------------------------------------------------------------
 Molecular Point Group                 C2h   NOp =  4
 Largest Abelian Subgroup              C2h   NOp =  4
 Nuclear Repulsion Energy =  1282.7783064911 hartrees
 There are       76 alpha and       76 beta electrons
 Applying Cartesian multipole field
    Component          Value
    ---------          -----
     (2,0,0)        1.00000E-11
     (0,2,0)        2.00000E-11
     (0,0,2)       -3.00000E-11
 Nucleus-field energy     =     0.0000000390 hartrees
 Requested basis set is 6-311++G(d,p)
 There are 86 shells and 228 basis functions
 A cutoff of  1.0D-11 yielded   2683 shell pairs
 There are     20566 function pairs (     23180 Cartesian)
 Smallest overlap matrix eigenvalue = 3.14E-05
 Guess MOs from SCF MO coefficient file

 -----------------------------------------------------------------------
  General SCF calculation program by
  Eric Jon Sundstrom, Paul Horn, Yuezhi Mao, Dmitri Zuev, Alec White,
  David Stuck, Shaama M.S., Shane Yost, Joonho Lee, David Small,
  Daniel Levine, Susi Lehtola, Hugh Burton, Evgeny Epifanovsky
 -----------------------------------------------------------------------
 Exchange:     0.2000 Hartree-Fock + 0.0800 Slater + 0.7200 B88
 Correlation:  0.1900 VWN1RPA + 0.8100 LYP
 Using SG-1 standard quadrature grid
 using 4 threads for integral computing
 -------------------------------------------------------
 OpenMP Integral computing Module                
 Release: version 2.0, May 2017, Q-Chem Inc. Pleasanton 
 -------------------------------------------------------
 -------------------------------------------------------
 OpenMP BLAS3 based DFT computing Module                
 Release: version 1.0, May 2013, Q-Chem Inc. Pittsburgh 
 -------------------------------------------------------
 A restricted SCF calculation will be
 performed using DIIS
 SCF converges when DIIS error is below 1.0e-08
 ---------------------------------------
  Cycle       Energy         DIIS error
 ---------------------------------------
    1  -14835.6685926649      5.16e-04  
    2  -14835.6701901315      3.23e-04  
    3  -14835.6700382004      3.52e-04  
    4  -14835.6708939538      4.42e-05  
    5  -14835.6709091349      6.46e-06  
    6  -14835.6709093949      2.22e-06  
    7  -14835.6709094176      5.17e-07  
    8  -14835.6709094190      8.09e-08  
    9  -14835.6709094187      1.72e-08  
   10  -14835.6709094190      2.77e-09  Convergence criterion met
 ---------------------------------------
 SCF time:   CPU 49.56s  wall 14.00s 
 SCF   energy in the final basis set =   -14835.6709094190
 Total energy in the final basis set =   -14835.6709094190

 --------------------------------------------------------------
             Orbital Energies (a.u.) and Symmetries
 --------------------------------------------------------------
 Warning : Irrep of orbital(   5) could not be determined
 Warning : Irrep of orbital(   6) could not be determined

 Alpha MOs, Restricted
 -- Occupied --                  
*******-1165.89 -176.33 -176.33 -165.73 -165.73 -165.73 -165.73
  1 Bu    1 Ag    2 Bu    2 Ag    0 xxx   0 xxx   1 Au    1 Bg                 
-165.73 -165.73 -101.59 -101.59  -35.82  -35.82  -31.32  -31.32
  3 Ag    3 Bu    4 Ag    4 Bu    5 Bu    5 Ag    6 Ag    6 Bu                 
-31.309 -31.309 -31.309 -31.309 -22.966 -22.966 -22.965 -22.965
  2 Bg    2 Au    7 Bu    7 Ag    8 Ag    8 Bu    3 Bg    3 Au                 
-22.964 -22.964 -22.960 -22.960 -22.960 -22.960 -10.303 -10.302
  9 Bu    9 Ag   10 Ag   10 Bu    4 Bg    4 Au   11 Ag   11 Bu                 
 -9.502  -9.502  -7.267  -7.267  -7.257  -7.257  -7.256  -7.256
 12 Bu   12 Ag   13 Bu   13 Ag    5 Bg    5 Au   14 Bu   14 Ag                 
 -6.372  -6.372  -4.785  -4.785  -4.769  -4.769  -4.768  -4.768
 15 Ag   15 Bu   16 Bu   16 Ag    6 Bg    6 Au   17 Ag   17 Bu                 
 -2.051  -2.051  -2.046  -2.046  -2.045  -2.045  -2.032  -2.032
 18 Bu   18 Ag    7 Bg    7 Au   19 Ag   19 Bu   20 Ag   20 Bu                 
 -2.032  -2.032  -0.929  -0.892  -0.770  -0.710  -0.657  -0.549
  8 Bg    8 Au   21 Ag   21 Bu   22 Ag   22 Bu   23 Ag   23 Bu                 
 -0.492  -0.471  -0.432  -0.400  -0.375  -0.349  -0.347  -0.309
 24 Ag   24 Bu    9 Au   25 Ag    9 Bg   26 Ag   25 Bu   10 Au                 
 -0.302  -0.294  -0.275  -0.256
 10 Bg   26 Bu   27 Ag   11 Au                                                 
 -- Virtual --                   
 -0.089  -0.059  -0.055  -0.033   0.006   0.041   0.052   0.052
 27 Bu   28 Ag   11 Bg   28 Bu   29 Ag   29 Bu   30 Ag   30 Bu                 
  0.060   0.077   0.083   0.091   0.103   0.112   0.113   0.117
 12 Au   12 Bg   31 Ag   32 Ag   31 Bu   33 Ag   32 Bu   13 Bg                 
  0.122   0.138   0.154   0.176   0.178   0.212   0.224   0.224
 13 Au   33 Bu   34 Ag   34 Bu   35 Ag   35 Bu   36 Ag   14 Au                 
  0.237   0.256   0.267   0.343   0.365   0.375   0.378   0.381
 36 Bu   14 Bg   37 Ag   37 Bu   38 Bu   38 Ag   15 Au   15 Bg                 
  0.387   0.395   0.398   0.428   0.431   0.455   0.460   0.462
 39 Bu   16 Au   39 Ag   16 Bg   40 Ag   17 Bg   17 Au   40 Bu                 
  0.473   0.478   0.495   0.521   0.545   0.581   0.615   0.619
 41 Ag   41 Bu   42 Ag   42 Bu   18 Au   18 Bg   43 Bu   43 Ag                 
  0.652   0.690   0.717   0.732   0.777   0.809   0.809   0.829
 44 Ag   44 Bu   45 Ag   45 Bu   19 Au   46 Ag   46 Bu   19 Bg                 
  0.836   0.878   0.892   0.903   0.950   0.986   1.079   1.096
 20 Au   47 Ag   20 Bg   47 Bu   48 Bu   48 Ag   49 Ag   49 Bu                 
  1.124   1.174   1.182   1.270   1.316   1.349   1.368   1.408
 50 Ag   21 Au   50 Bu   21 Bg   22 Au   22 Bg   51 Ag   51 Bu                 
  1.438   1.444   1.555   1.568   1.606   1.692   1.876   1.893
 52 Bu   52 Ag   53 Ag   23 Au   53 Bu   54 Ag   23 Bg   54 Bu                 
  2.117   2.124   2.229   2.241   2.307   2.313   2.475   2.475
 55 Ag   55 Bu   24 Bg   24 Au   56 Bu   56 Ag   57 Bu   57 Ag                 
  2.621   2.809   2.810   2.973   3.167   3.419   3.943   3.949
 25 Au   25 Bg   58 Bu   58 Ag   59 Ag   59 Bu   26 Au   26 Bg                 
  3.974   3.977   3.993   4.018   4.088   4.112   4.225   4.233
 60 Bu   60 Ag   27 Au   27 Bg   61 Ag   61 Bu   62 Ag   62 Bu                 
  4.398   4.427   5.984   6.014   6.033   6.059   6.086   6.093
 63 Bu   63 Ag   28 Au   28 Bg   64 Ag   64 Bu   65 Ag   65 Bu                 
  9.681   9.761  23.191  23.978  25.768  25.804  25.906  25.954
 66 Ag   66 Bu   67 Ag   67 Bu   29 Bg   29 Au   68 Ag   68 Bu                 
 26.332  26.428  27.839  27.863  28.326  28.349  28.366  28.366
 69 Bu   69 Ag   70 Bu   70 Ag   30 Au   30 Bg   71 Ag   71 Bu                 
 28.387  28.399  28.517  28.520  28.531  28.533  28.537  28.549
 72 Ag   72 Bu   31 Au   31 Bg   73 Bu   73 Ag   32 Au   32 Bg                 
 28.585  28.599  28.683  28.684 127.869 127.887 127.899 127.914
 74 Ag   74 Bu   75 Bu   75 Ag   33 Au   33 Bg   76 Ag   76 Bu                 
127.931 127.935 151.636 151.657 215.663 215.7511901.7991901.820
 77 Bu   77 Ag   78 Bu   78 Ag   79 Ag   79 Bu   80 Bu   80 Ag                 

 Beta MOs, Restricted
 -- Occupied --                  
*******-1165.89 -176.33 -176.33 -165.73 -165.73 -165.73 -165.73
  1 Bu    1 Ag    2 Bu    2 Ag    0 xxx   0 xxx   1 Au    1 Bg                 
-165.73 -165.73 -101.59 -101.59  -35.82  -35.82  -31.32  -31.32
  3 Ag    3 Bu    4 Ag    4 Bu    5 Bu    5 Ag    6 Ag    6 Bu                 
-31.309 -31.309 -31.309 -31.309 -22.966 -22.966 -22.965 -22.965
  2 Bg    2 Au    7 Bu    7 Ag    8 Ag    8 Bu    3 Bg    3 Au                 
-22.964 -22.964 -22.960 -22.960 -22.960 -22.960 -10.303 -10.302
  9 Bu    9 Ag   10 Ag   10 Bu    4 Bg    4 Au   11 Ag   11 Bu                 
 -9.502  -9.502  -7.267  -7.267  -7.257  -7.257  -7.256  -7.256
 12 Bu   12 Ag   13 Bu   13 Ag    5 Bg    5 Au   14 Bu   14 Ag                 
 -6.372  -6.372  -4.785  -4.785  -4.769  -4.769  -4.768  -4.768
 15 Ag   15 Bu   16 Bu   16 Ag    6 Bg    6 Au   17 Ag   17 Bu                 
 -2.051  -2.051  -2.046  -2.046  -2.045  -2.045  -2.032  -2.032
 18 Bu   18 Ag    7 Bg    7 Au   19 Ag   19 Bu   20 Ag   20 Bu                 
 -2.032  -2.032  -0.929  -0.892  -0.770  -0.710  -0.657  -0.549
  8 Bg    8 Au   21 Ag   21 Bu   22 Ag   22 Bu   23 Ag   23 Bu                 
 -0.492  -0.471  -0.432  -0.400  -0.375  -0.349  -0.347  -0.309
 24 Ag   24 Bu    9 Au   25 Ag    9 Bg   26 Ag   25 Bu   10 Au                 
 -0.302  -0.294  -0.275  -0.256
 10 Bg   26 Bu   27 Ag   11 Au                                                 
 -- Virtual --                   
 -0.089  -0.059  -0.055  -0.033   0.006   0.041   0.052   0.052
 27 Bu   28 Ag   11 Bg   28 Bu   29 Ag   29 Bu   30 Ag   30 Bu                 
  0.060   0.077   0.083   0.091   0.103   0.112   0.113   0.117
 12 Au   12 Bg   31 Ag   32 Ag   31 Bu   33 Ag   32 Bu   13 Bg                 
  0.122   0.138   0.154   0.176   0.178   0.212   0.224   0.224
 13 Au   33 Bu   34 Ag   34 Bu   35 Ag   35 Bu   36 Ag   14 Au                 
  0.237   0.256   0.267   0.343   0.365   0.375   0.378   0.381
 36 Bu   14 Bg   37 Ag   37 Bu   38 Bu   38 Ag   15 Au   15 Bg                 
  0.387   0.395   0.398   0.428   0.431   0.455   0.460   0.462
 39 Bu   16 Au   39 Ag   16 Bg   40 Ag   17 Bg   17 Au   40 Bu                 
  0.473   0.478   0.495   0.521   0.545   0.581   0.615   0.619
 41 Ag   41 Bu   42 Ag   42 Bu   18 Au   18 Bg   43 Bu   43 Ag                 
  0.652   0.690   0.717   0.732   0.777   0.809   0.809   0.829
 44 Ag   44 Bu   45 Ag   45 Bu   19 Au   46 Ag   46 Bu   19 Bg                 
  0.836   0.878   0.892   0.903   0.950   0.986   1.079   1.096
 20 Au   47 Ag   20 Bg   47 Bu   48 Bu   48 Ag   49 Ag   49 Bu                 
  1.124   1.174   1.182   1.270   1.316   1.349   1.368   1.408
 50 Ag   21 Au   50 Bu   21 Bg   22 Au   22 Bg   51 Ag   51 Bu                 
  1.438   1.444   1.555   1.568   1.606   1.692   1.876   1.893
 52 Bu   52 Ag   53 Ag   23 Au   53 Bu   54 Ag   23 Bg   54 Bu                 
  2.117   2.124   2.229   2.241   2.307   2.313   2.475   2.475
 55 Ag   55 Bu   24 Bg   24 Au   56 Bu   56 Ag   57 Bu   57 Ag                 
  2.621   2.809   2.810   2.973   3.167   3.419   3.943   3.949
 25 Au   25 Bg   58 Bu   58 Ag   59 Ag   59 Bu   26 Au   26 Bg                 
  3.974   3.977   3.993   4.018   4.088   4.112   4.225   4.233
 60 Bu   60 Ag   27 Au   27 Bg   61 Ag   61 Bu   62 Ag   62 Bu                 
  4.398   4.427   5.984   6.014   6.033   6.059   6.086   6.093
 63 Bu   63 Ag   28 Au   28 Bg   64 Ag   64 Bu   65 Ag   65 Bu                 
  9.681   9.761  23.191  23.978  25.768  25.804  25.906  25.954
 66 Ag   66 Bu   67 Ag   67 Bu   29 Bg   29 Au   68 Ag   68 Bu                 
 26.332  26.428  27.839  27.863  28.326  28.349  28.366  28.366
 69 Bu   69 Ag   70 Bu   70 Ag   30 Au   30 Bg   71 Ag   71 Bu                 
 28.387  28.399  28.517  28.520  28.531  28.533  28.537  28.549
 72 Ag   72 Bu   31 Au   31 Bg   73 Bu   73 Ag   32 Au   32 Bg                 
 28.585  28.599  28.683  28.684 127.869 127.887 127.899 127.914
 74 Ag   74 Bu   75 Bu   75 Ag   33 Au   33 Bg   76 Ag   76 Bu                 
127.931 127.935 151.636 151.657 215.663 215.7511901.7991901.820
 77 Bu   77 Ag   78 Bu   78 Ag   79 Ag   79 Bu   80 Bu   80 Ag                 
 --------------------------------------------------------------

          Ground-State Mulliken Net Atomic Charges

     Atom                 Charge (a.u.)
  ----------------------------------------
      1 Cl                    0.395796
      2 I                     0.171999
      3 I                     0.171999
      4 Cl                    0.395796
      5 C                    -0.567794
      6 C                    -0.567794
  ----------------------------------------
  Sum of atomic charges =    -0.000000

 -----------------------------------------------------------------
                    Cartesian Multipole Moments
 -----------------------------------------------------------------
    Charge (ESU x 10^10)
                -0.0000
    Dipole Moment (Debye)
         X      -0.0000      Y      -0.0000      Z       0.0000
       Tot       0.0000
    Quadrupole Moments (Debye-Ang)
        XX     -88.1086     XY      -3.8046     YY     -90.5832
        XZ      -0.0000     YZ      -0.0000     ZZ     -94.7466
    Octopole Moments (Debye-Ang^2)
       XXX       0.0000    XXY      -0.0000    XYY       0.0000
       YYY      -0.0000    XXZ       0.0000    XYZ      -0.0000
       YYZ       0.0000    XZZ      -0.0000    YZZ      -0.0000
       ZZZ       0.0000
    Hexadecapole Moments (Debye-Ang^3)
      XXXX   -2029.1079   XXXY     161.9406   XXYY    -480.7286
      XYYY     247.4112   YYYY    -976.4353   XXXZ      -0.0000
      XXYZ      -0.0000   XYYZ       0.0000   YYYZ      -0.0000
      XXZZ    -386.9232   XYZZ      84.4897   YYZZ    -197.0975
      XZZZ      -0.0000   YZZZ      -0.0000   ZZZZ    -124.9759
 -----------------------------------------------------------------
 Calculating analytic gradient of the SCF energy
 Gradient of SCF Energy
            1           2           3           4           5           6
    1   0.0028572   0.0043995  -0.0043995  -0.0028572   0.0143426  -0.0143426
    2  -0.0005364  -0.0053635   0.0053635   0.0005364  -0.0014183   0.0014183
    3  -0.0000000   0.0000000  -0.0000000   0.0000000   0.0000000  -0.0000000
 Max gradient component =       1.434E-02
 RMS gradient           =       5.419E-03
 Gradient time:  CPU 18.77 s  wall 4.80 s
 Geometry Optimization Parameters
   NAtoms,    NIC,     NZ,  NCons,   NDum,   NFix, NCnnct, MaxDiis
        6      37       0       0       0       0       0       0

 Cartesian Hessian Update
 Hessian Updated using BFGS Update


** GEOMETRY OPTIMIZATION IN DELOCALIZED INTERNAL COORDINATES **
   Searching for a Minimum

   Optimization Cycle:  16

                       Coordinates (Angstroms)
     ATOM                X               Y               Z
      1  Cl        1.0423564136    1.9139332285    0.0000000000
      2  I        -2.3302606669    1.0270641085    0.0000000000
      3  I         2.3302606669   -1.0270641085    0.0000000000
      4  Cl       -1.0423564136   -1.9139332285    0.0000000000
      5  C         0.6398082791    0.2194600203    0.0000000000
      6  C        -0.6398082791   -0.2194600203    0.0000000000
   Point Group: c2h   Number of degrees of freedom:     5


   Energy is -14835.670909419

 Hessian Updated using BFGS Update

  5 Hessian modes will be used to form the next step
  Hessian Eigenvalues:
     0.051223    0.251248    0.418723    0.538868    1.118099

 Minimum Search - Taking Simple RFO Step
 Searching for Lamda that Minimizes Along All modes
 Value Taken    Lamda =  -0.00115975
 Step Taken.  Stepsize is  0.120441

                             Maximum     Tolerance    Cnvgd?
         Gradient           0.010552      0.000300      NO
         Displacement       0.102392      0.001200      NO
         Energy change     -0.003833      0.000001      NO


 New Cartesian Coordinates Obtained by Inverse Iteration

 Displacement from previous Coordinates is:  0.114843
 ----------------------------------------------------------------
             Standard Nuclear Orientation (Angstroms)
    I     Atom           X                Y                Z
 ----------------------------------------------------------------
    1      Cl      1.0118817668     1.9225435993     0.0000000000
    2      I      -2.3178318475     1.0514700025     0.0000000000
    3      I       2.3178318475    -1.0514700025     0.0000000000
    4      Cl     -1.0118817668    -1.9225435993     0.0000000000
    5      C       0.6301362991     0.2197892050     0.0000000000
    6      C      -0.6301362991    -0.2197892050     0.0000000000
 ----------------------------------------------------------------
 Molecular Point Group                 C2h   NOp =  4
 Largest Abelian Subgroup              C2h   NOp =  4
 Nuclear Repulsion Energy =  1283.1411932839 hartrees
 There are       76 alpha and       76 beta electrons
 Applying Cartesian multipole field
    Component          Value
    ---------          -----
     (2,0,0)        1.00000E-11
     (0,2,0)        2.00000E-11
     (0,0,2)       -3.00000E-11
 Nucleus-field energy     =     0.0000000391 hartrees
 Requested basis set is 6-311++G(d,p)
 There are 86 shells and 228 basis functions
 A cutoff of  1.0D-11 yielded   2684 shell pairs
 There are     20659 function pairs (     23310 Cartesian)
 Smallest overlap matrix eigenvalue = 3.03E-05
 Guess MOs from SCF MO coefficient file

 -----------------------------------------------------------------------
  General SCF calculation program by
  Eric Jon Sundstrom, Paul Horn, Yuezhi Mao, Dmitri Zuev, Alec White,
  David Stuck, Shaama M.S., Shane Yost, Joonho Lee, David Small,
  Daniel Levine, Susi Lehtola, Hugh Burton, Evgeny Epifanovsky
 -----------------------------------------------------------------------
 Exchange:     0.2000 Hartree-Fock + 0.0800 Slater + 0.7200 B88
 Correlation:  0.1900 VWN1RPA + 0.8100 LYP
 Using SG-1 standard quadrature grid
 using 4 threads for integral computing
 -------------------------------------------------------
 OpenMP Integral computing Module                
 Release: version 2.0, May 2017, Q-Chem Inc. Pleasanton 
 -------------------------------------------------------
 -------------------------------------------------------
 OpenMP BLAS3 based DFT computing Module                
 Release: version 1.0, May 2013, Q-Chem Inc. Pittsburgh 
 -------------------------------------------------------
 A restricted SCF calculation will be
 performed using DIIS
 SCF converges when DIIS error is below 1.0e-08
 ---------------------------------------
  Cycle       Energy         DIIS error
 ---------------------------------------
    1  -14835.6708294469      2.59e-04  
    2  -14835.6713152940      6.64e-05  
    3  -14835.6713319181      4.27e-05  
    4  -14835.6713420532      2.18e-05  
    5  -14835.6713452382      4.30e-06  
    6  -14835.6713453703      6.14e-07  
    7  -14835.6713453721      3.09e-07  
    8  -14835.6713453723      3.55e-08  
    9  -14835.6713453724      1.07e-08  
   10  -14835.6713453723      2.48e-09  Convergence criterion met
 ---------------------------------------
 SCF time:   CPU 49.87s  wall 13.00s 
 SCF   energy in the final basis set =   -14835.6713453723
 Total energy in the final basis set =   -14835.6713453723

 --------------------------------------------------------------
             Orbital Energies (a.u.) and Symmetries
 --------------------------------------------------------------

 Alpha MOs, Restricted
 -- Occupied --                  
*******-1165.89 -176.33 -176.33 -165.73 -165.73 -165.73 -165.73
  1 Bu    1 Ag    2 Bu    2 Ag    3 Ag    3 Bu    1 Au    1 Bg                 
-165.73 -165.73 -101.59 -101.59  -35.82  -35.82  -31.32  -31.32
  4 Ag    4 Bu    5 Ag    5 Bu    6 Bu    6 Ag    7 Ag    7 Bu                 
-31.309 -31.309 -31.309 -31.309 -22.966 -22.966 -22.965 -22.965
  2 Bg    2 Au    8 Bu    8 Ag    9 Ag    9 Bu    3 Bg    3 Au                 
-22.964 -22.964 -22.960 -22.960 -22.960 -22.960 -10.302 -10.301
 10 Bu   10 Ag   11 Ag   11 Bu    4 Bg    4 Au   12 Ag   12 Bu                 
 -9.502  -9.502  -7.267  -7.267  -7.257  -7.257  -7.257  -7.257
 13 Bu   13 Ag   14 Bu   14 Ag    5 Bg    5 Au   15 Bu   15 Ag                 
 -6.372  -6.372  -4.785  -4.785  -4.769  -4.769  -4.768  -4.768
 16 Ag   16 Bu   17 Bu   17 Ag    6 Bg    6 Au   18 Ag   18 Bu                 
 -2.051  -2.051  -2.046  -2.046  -2.045  -2.045  -2.031  -2.031
 19 Bu   19 Ag    7 Bg    7 Au   20 Ag   20 Bu   21 Ag   21 Bu                 
 -2.031  -2.031  -0.930  -0.891  -0.773  -0.708  -0.657  -0.548
  8 Bg    8 Au   22 Ag   22 Bu   23 Ag   23 Bu   24 Ag   24 Bu                 
 -0.491  -0.472  -0.433  -0.398  -0.374  -0.350  -0.347  -0.310
 25 Ag   25 Bu    9 Au   26 Ag    9 Bg   27 Ag   26 Bu   10 Au                 
 -0.302  -0.294  -0.274  -0.258
 10 Bg   27 Bu   28 Ag   11 Au                                                 
 -- Virtual --                   
 -0.092  -0.062  -0.052  -0.034   0.006   0.041   0.052   0.052
 28 Bu   29 Ag   11 Bg   29 Bu   30 Ag   30 Bu   31 Bu   31 Ag                 
  0.060   0.077   0.084   0.091   0.103   0.113   0.113   0.117
 12 Au   12 Bg   32 Ag   33 Ag   32 Bu   34 Ag   33 Bu   13 Bg                 
  0.122   0.137   0.151   0.181   0.181   0.210   0.223   0.224
 13 Au   34 Bu   35 Ag   35 Bu   36 Ag   36 Bu   37 Ag   14 Au                 
  0.237   0.256   0.266   0.348   0.362   0.374   0.379   0.381
 37 Bu   14 Bg   38 Ag   38 Bu   39 Bu   39 Ag   15 Au   15 Bg                 
  0.388   0.393   0.399   0.426   0.429   0.456   0.460   0.463
 40 Bu   16 Au   40 Ag   16 Bg   41 Ag   17 Bg   17 Au   41 Bu                 
  0.474   0.478   0.496   0.522   0.544   0.581   0.618   0.621
 42 Ag   42 Bu   43 Ag   43 Bu   18 Au   18 Bg   44 Ag   44 Bu                 
  0.648   0.694   0.718   0.730   0.781   0.809   0.810   0.828
 45 Ag   45 Bu   46 Ag   46 Bu   19 Au   47 Bu   47 Ag   19 Bg                 
  0.836   0.877   0.890   0.905   0.950   0.986   1.079   1.094
 20 Au   48 Ag   20 Bg   48 Bu   49 Bu   49 Ag   50 Ag   50 Bu                 
  1.121   1.174   1.176   1.265   1.315   1.348   1.369   1.407
 51 Ag   51 Bu   21 Au   21 Bg   22 Au   22 Bg   52 Ag   52 Bu                 
  1.438   1.440   1.557   1.573   1.604   1.698   1.889   1.901
 53 Bu   53 Ag   54 Ag   23 Au   54 Bu   55 Ag   23 Bg   55 Bu                 
  2.118   2.139   2.229   2.241   2.308   2.313   2.474   2.476
 56 Ag   56 Bu   24 Bg   24 Au   57 Bu   57 Ag   58 Ag   58 Bu                 
  2.624   2.809   2.813   2.982   3.185   3.396   3.943   3.950
 25 Au   59 Bu   25 Bg   59 Ag   60 Ag   60 Bu   26 Au   26 Bg                 
  3.975   3.978   3.992   4.016   4.088   4.108   4.226   4.232
 61 Bu   61 Ag   27 Au   27 Bg   62 Ag   62 Bu   63 Ag   63 Bu                 
  4.396   4.424   5.984   6.014   6.033   6.059   6.084   6.090
 64 Bu   64 Ag   28 Au   28 Bg   65 Ag   65 Bu   66 Ag   66 Bu                 
  9.681   9.760  23.185  24.048  25.768  25.803  25.908  25.950
 67 Ag   67 Bu   68 Ag   68 Bu   29 Bg   29 Au   69 Ag   69 Bu                 
 26.333  26.427  27.838  27.862  28.326  28.348  28.365  28.366
 70 Bu   70 Ag   71 Bu   71 Ag   30 Au   30 Bg   72 Ag   72 Bu                 
 28.385  28.398  28.517  28.520  28.532  28.533  28.537  28.549
 73 Ag   73 Bu   31 Au   31 Bg   74 Bu   74 Ag   32 Au   32 Bg                 
 28.586  28.597  28.682  28.683 127.869 127.887 127.899 127.914
 75 Ag   75 Bu   76 Bu   76 Ag   33 Au   33 Bg   77 Ag   77 Bu                 
127.930 127.933 151.635 151.656 215.663 215.7511901.7981901.819
 78 Bu   78 Ag   79 Bu   79 Ag   80 Ag   80 Bu   81 Bu   81 Ag                 

 Beta MOs, Restricted
 -- Occupied --                  
*******-1165.89 -176.33 -176.33 -165.73 -165.73 -165.73 -165.73
  1 Bu    1 Ag    2 Bu    2 Ag    3 Ag    3 Bu    1 Au    1 Bg                 
-165.73 -165.73 -101.59 -101.59  -35.82  -35.82  -31.32  -31.32
  4 Ag    4 Bu    5 Ag    5 Bu    6 Bu    6 Ag    7 Ag    7 Bu                 
-31.309 -31.309 -31.309 -31.309 -22.966 -22.966 -22.965 -22.965
  2 Bg    2 Au    8 Bu    8 Ag    9 Ag    9 Bu    3 Bg    3 Au                 
-22.964 -22.964 -22.960 -22.960 -22.960 -22.960 -10.302 -10.301
 10 Bu   10 Ag   11 Ag   11 Bu    4 Bg    4 Au   12 Ag   12 Bu                 
 -9.502  -9.502  -7.267  -7.267  -7.257  -7.257  -7.257  -7.257
 13 Bu   13 Ag   14 Bu   14 Ag    5 Bg    5 Au   15 Bu   15 Ag                 
 -6.372  -6.372  -4.785  -4.785  -4.769  -4.769  -4.768  -4.768
 16 Ag   16 Bu   17 Bu   17 Ag    6 Bg    6 Au   18 Ag   18 Bu                 
 -2.051  -2.051  -2.046  -2.046  -2.045  -2.045  -2.031  -2.031
 19 Bu   19 Ag    7 Bg    7 Au   20 Ag   20 Bu   21 Ag   21 Bu                 
 -2.031  -2.031  -0.930  -0.891  -0.773  -0.708  -0.657  -0.548
  8 Bg    8 Au   22 Ag   22 Bu   23 Ag   23 Bu   24 Ag   24 Bu                 
 -0.491  -0.472  -0.433  -0.398  -0.374  -0.350  -0.347  -0.310
 25 Ag   25 Bu    9 Au   26 Ag    9 Bg   27 Ag   26 Bu   10 Au                 
 -0.302  -0.294  -0.274  -0.258
 10 Bg   27 Bu   28 Ag   11 Au                                                 
 -- Virtual --                   
 -0.092  -0.062  -0.052  -0.034   0.006   0.041   0.052   0.052
 28 Bu   29 Ag   11 Bg   29 Bu   30 Ag   30 Bu   31 Bu   31 Ag                 
  0.060   0.077   0.084   0.091   0.103   0.113   0.113   0.117
 12 Au   12 Bg   32 Ag   33 Ag   32 Bu   34 Ag   33 Bu   13 Bg                 
  0.122   0.137   0.151   0.181   0.181   0.210   0.223   0.224
 13 Au   34 Bu   35 Ag   35 Bu   36 Ag   36 Bu   37 Ag   14 Au                 
  0.237   0.256   0.266   0.348   0.362   0.374   0.379   0.381
 37 Bu   14 Bg   38 Ag   38 Bu   39 Bu   39 Ag   15 Au   15 Bg                 
  0.388   0.393   0.399   0.426   0.429   0.456   0.460   0.463
 40 Bu   16 Au   40 Ag   16 Bg   41 Ag   17 Bg   17 Au   41 Bu                 
  0.474   0.478   0.496   0.522   0.544   0.581   0.618   0.621
 42 Ag   42 Bu   43 Ag   43 Bu   18 Au   18 Bg   44 Ag   44 Bu                 
  0.648   0.694   0.718   0.730   0.781   0.809   0.810   0.828
 45 Ag   45 Bu   46 Ag   46 Bu   19 Au   47 Bu   47 Ag   19 Bg                 
  0.836   0.877   0.890   0.905   0.950   0.986   1.079   1.094
 20 Au   48 Ag   20 Bg   48 Bu   49 Bu   49 Ag   50 Ag   50 Bu                 
  1.121   1.174   1.176   1.265   1.315   1.348   1.369   1.407
 51 Ag   51 Bu   21 Au   21 Bg   22 Au   22 Bg   52 Ag   52 Bu                 
  1.438   1.440   1.557   1.573   1.604   1.698   1.889   1.901
 53 Bu   53 Ag   54 Ag   23 Au   54 Bu   55 Ag   23 Bg   55 Bu                 
  2.118   2.139   2.229   2.241   2.308   2.313   2.474   2.476
 56 Ag   56 Bu   24 Bg   24 Au   57 Bu   57 Ag   58 Ag   58 Bu                 
  2.624   2.809   2.813   2.982   3.185   3.396   3.943   3.950
 25 Au   59 Bu   25 Bg   59 Ag   60 Ag   60 Bu   26 Au   26 Bg                 
  3.975   3.978   3.992   4.016   4.088   4.108   4.226   4.232
 61 Bu   61 Ag   27 Au   27 Bg   62 Ag   62 Bu   63 Ag   63 Bu                 
  4.396   4.424   5.984   6.014   6.033   6.059   6.084   6.090
 64 Bu   64 Ag   28 Au   28 Bg   65 Ag   65 Bu   66 Ag   66 Bu                 
  9.681   9.760  23.185  24.048  25.768  25.803  25.908  25.950
 67 Ag   67 Bu   68 Ag   68 Bu   29 Bg   29 Au   69 Ag   69 Bu                 
 26.333  26.427  27.838  27.862  28.326  28.348  28.365  28.366
 70 Bu   70 Ag   71 Bu   71 Ag   30 Au   30 Bg   72 Ag   72 Bu                 
 28.385  28.398  28.517  28.520  28.532  28.533  28.537  28.549
 73 Ag   73 Bu   31 Au   31 Bg   74 Bu   74 Ag   32 Au   32 Bg                 
 28.586  28.597  28.682  28.683 127.869 127.887 127.899 127.914
 75 Ag   75 Bu   76 Bu   76 Ag   33 Au   33 Bg   77 Ag   77 Bu                 
127.930 127.933 151.635 151.656 215.663 215.7511901.7981901.819
 78 Bu   78 Ag   79 Bu   79 Ag   80 Ag   80 Bu   81 Bu   81 Ag                 
 --------------------------------------------------------------

          Ground-State Mulliken Net Atomic Charges

     Atom                 Charge (a.u.)
  ----------------------------------------
      1 Cl                    0.397349
      2 I                     0.167552
      3 I                     0.167552
      4 Cl                    0.397349
      5 C                    -0.564901
      6 C                    -0.564901
  ----------------------------------------
  Sum of atomic charges =    -0.000000

 -----------------------------------------------------------------
                    Cartesian Multipole Moments
 -----------------------------------------------------------------
    Charge (ESU x 10^10)
                -0.0000
    Dipole Moment (Debye)
         X      -0.0000      Y      -0.0000      Z      -0.0000
       Tot       0.0000
    Quadrupole Moments (Debye-Ang)
        XX     -88.4494     XY      -4.0005     YY     -90.3069
        XZ      -0.0000     YZ      -0.0000     ZZ     -94.7594
    Octopole Moments (Debye-Ang^2)
       XXX       0.0000    XXY      -0.0000    XYY       0.0000
       YYY      -0.0000    XXZ      -0.0000    XYZ      -0.0000
       YYZ      -0.0000    XZZ      -0.0000    YZZ      -0.0000
       ZZZ      -0.0000
    Hexadecapole Moments (Debye-Ang^3)
      XXXX   -2006.5917   XXXY     172.4089   XXYY    -478.4802
      XYYY     255.6478   YYYY    -994.7372   XXXZ      -0.0000
      XXYZ       0.0000   XYYZ      -0.0000   YYYZ      -0.0000
      XXZZ    -382.2206   XYZZ      88.2889   YYZZ    -200.8405
      XZZZ      -0.0000   YZZZ       0.0000   ZZZZ    -125.0576
 -----------------------------------------------------------------
 Calculating analytic gradient of the SCF energy
 Gradient of SCF Energy
            1           2           3           4           5           6
    1  -0.0004261   0.0039837  -0.0039837   0.0004261  -0.0026104   0.0026104
    2   0.0021399  -0.0010090   0.0010090  -0.0021399  -0.0068563   0.0068563
    3   0.0000000   0.0000000   0.0000000  -0.0000000  -0.0000000  -0.0000000
 Max gradient component =       6.856E-03
 RMS gradient           =       2.896E-03
 Gradient time:  CPU 18.51 s  wall 4.74 s
 Geometry Optimization Parameters
   NAtoms,    NIC,     NZ,  NCons,   NDum,   NFix, NCnnct, MaxDiis
        6      37       0       0       0       0       0       0

 Cartesian Hessian Update
 Hessian Updated using BFGS Update


** GEOMETRY OPTIMIZATION IN DELOCALIZED INTERNAL COORDINATES **
   Searching for a Minimum

   Optimization Cycle:  17

                       Coordinates (Angstroms)
     ATOM                X               Y               Z
      1  Cl        1.0118817668    1.9225435993    0.0000000000
      2  I        -2.3178318475    1.0514700025    0.0000000000
      3  I         2.3178318475   -1.0514700025    0.0000000000
      4  Cl       -1.0118817668   -1.9225435993    0.0000000000
      5  C         0.6301362991    0.2197892050    0.0000000000
      6  C        -0.6301362991   -0.2197892050    0.0000000000
   Point Group: c2h   Number of degrees of freedom:     5


   Energy is -14835.671345372

 Hessian Updated using BFGS Update

  5 Hessian modes will be used to form the next step
  Hessian Eigenvalues:
     0.050005    0.251112    0.478358    0.631125    1.094832

 Minimum Search - Taking Simple RFO Step
 Searching for Lamda that Minimizes Along All modes
 Value Taken    Lamda =  -0.00015513
 Step Taken.  Stepsize is  0.015066

                             Maximum     Tolerance    Cnvgd?
         Gradient           0.008562      0.000300      NO
         Displacement       0.013711      0.001200      NO
         Energy change     -0.000436      0.000001      NO


 New Cartesian Coordinates Obtained by Inverse Iteration

 Displacement from previous Coordinates is:  0.024972
 ----------------------------------------------------------------
             Standard Nuclear Orientation (Angstroms)
    I     Atom           X                Y                Z
 ----------------------------------------------------------------
    1      Cl      1.0176168949     1.9227935443     0.0000000000
    2      I      -2.3242527995     1.0497468410     0.0000000000
    3      I       2.3242527995    -1.0497468410     0.0000000000
    4      Cl     -1.0176168949    -1.9227935443     0.0000000000
    5      C       0.6331317447     0.2208779445     0.0000000000
    6      C      -0.6331317447    -0.2208779445     0.0000000000
 ----------------------------------------------------------------
 Molecular Point Group                 C2h   NOp =  4
 Largest Abelian Subgroup              C2h   NOp =  4
 Nuclear Repulsion Energy =  1280.9905446279 hartrees
 There are       76 alpha and       76 beta electrons
 Applying Cartesian multipole field
    Component          Value
    ---------          -----
     (2,0,0)        1.00000E-11
     (0,2,0)        2.00000E-11
     (0,0,2)       -3.00000E-11
 Nucleus-field energy     =     0.0000000392 hartrees
 Requested basis set is 6-311++G(d,p)
 There are 86 shells and 228 basis functions
 A cutoff of  1.0D-11 yielded   2683 shell pairs
 There are     20614 function pairs (     23250 Cartesian)
 Smallest overlap matrix eigenvalue = 3.10E-05
 Guess MOs from SCF MO coefficient file

 -----------------------------------------------------------------------
  General SCF calculation program by
  Eric Jon Sundstrom, Paul Horn, Yuezhi Mao, Dmitri Zuev, Alec White,
  David Stuck, Shaama M.S., Shane Yost, Joonho Lee, David Small,
  Daniel Levine, Susi Lehtola, Hugh Burton, Evgeny Epifanovsky
 -----------------------------------------------------------------------
 Exchange:     0.2000 Hartree-Fock + 0.0800 Slater + 0.7200 B88
 Correlation:  0.1900 VWN1RPA + 0.8100 LYP
 Using SG-1 standard quadrature grid
 using 4 threads for integral computing
 -------------------------------------------------------
 OpenMP Integral computing Module                
 Release: version 2.0, May 2017, Q-Chem Inc. Pleasanton 
 -------------------------------------------------------
 -------------------------------------------------------
 OpenMP BLAS3 based DFT computing Module                
 Release: version 1.0, May 2013, Q-Chem Inc. Pittsburgh 
 -------------------------------------------------------
 A restricted SCF calculation will be
 performed using DIIS
 SCF converges when DIIS error is below 1.0e-08
 ---------------------------------------
  Cycle       Energy         DIIS error
 ---------------------------------------
    1  -14835.6714188674      6.99e-05  
    2  -14835.6714319341      4.41e-05  
    3  -14835.6714287173      4.84e-05  
    4  -14835.6714451510      4.28e-06  
    5  -14835.6714452803      5.65e-07  
    6  -14835.6714452827      1.58e-07  
    7  -14835.6714452825      4.50e-08  
    8  -14835.6714452825      5.83e-09  Convergence criterion met
 ---------------------------------------
 SCF time:   CPU 39.73s  wall 11.00s 
 SCF   energy in the final basis set =   -14835.6714452825
 Total energy in the final basis set =   -14835.6714452825

 --------------------------------------------------------------
             Orbital Energies (a.u.) and Symmetries
 --------------------------------------------------------------

 Alpha MOs, Restricted
 -- Occupied --                  
*******-1165.89 -176.33 -176.33 -165.73 -165.73 -165.73 -165.73
  1 Bu    1 Ag    2 Bu    2 Ag    3 Ag    3 Bu    1 Au    1 Bg                 
-165.73 -165.73 -101.59 -101.59  -35.82  -35.82  -31.32  -31.32
  4 Ag    4 Bu    5 Ag    5 Bu    6 Bu    6 Ag    7 Ag    7 Bu                 
-31.309 -31.309 -31.309 -31.309 -22.966 -22.966 -22.965 -22.965
  2 Bg    2 Au    8 Bu    8 Ag    9 Ag    9 Bu    3 Bg    3 Au                 
-22.965 -22.965 -22.960 -22.960 -22.960 -22.960 -10.303 -10.302
 10 Bu   10 Ag   11 Ag   11 Bu    4 Bg    4 Au   12 Ag   12 Bu                 
 -9.503  -9.503  -7.268  -7.268  -7.257  -7.257  -7.257  -7.257
 13 Bu   13 Ag   14 Bu   14 Ag    5 Bg    5 Au   15 Bu   15 Ag                 
 -6.372  -6.372  -4.785  -4.785  -4.769  -4.769  -4.768  -4.768
 16 Ag   16 Bu   17 Bu   17 Ag    6 Bg    6 Au   18 Ag   18 Bu                 
 -2.051  -2.051  -2.046  -2.046  -2.045  -2.045  -2.031  -2.031
 19 Bu   19 Ag    7 Bg    7 Au   20 Ag   20 Bu   21 Ag   21 Bu                 
 -2.031  -2.031  -0.930  -0.891  -0.772  -0.708  -0.657  -0.548
  8 Bg    8 Au   22 Ag   22 Bu   23 Ag   23 Bu   24 Ag   24 Bu                 
 -0.491  -0.471  -0.432  -0.399  -0.374  -0.350  -0.347  -0.309
 25 Ag   25 Bu    9 Au   26 Ag    9 Bg   27 Ag   26 Bu   10 Au                 
 -0.302  -0.294  -0.275  -0.258
 10 Bg   27 Bu   28 Ag   11 Au                                                 
 -- Virtual --                   
 -0.092  -0.062  -0.053  -0.034   0.006   0.041   0.052   0.052
 28 Bu   29 Ag   11 Bg   29 Bu   30 Ag   30 Bu   31 Bu   31 Ag                 
  0.060   0.077   0.084   0.091   0.103   0.112   0.113   0.117
 12 Au   12 Bg   32 Ag   33 Ag   32 Bu   34 Ag   33 Bu   13 Bg                 
  0.122   0.137   0.151   0.180   0.180   0.209   0.223   0.224
 13 Au   34 Bu   35 Ag   35 Bu   36 Ag   36 Bu   37 Ag   14 Au                 
  0.237   0.256   0.265   0.347   0.362   0.374   0.379   0.381
 37 Bu   14 Bg   38 Ag   38 Bu   39 Bu   39 Ag   15 Au   15 Bg                 
  0.388   0.393   0.399   0.426   0.430   0.456   0.460   0.462
 40 Bu   16 Au   40 Ag   16 Bg   41 Ag   17 Bg   17 Au   41 Bu                 
  0.473   0.478   0.496   0.520   0.545   0.581   0.616   0.618
 42 Ag   42 Bu   43 Ag   43 Bu   18 Au   18 Bg   44 Ag   44 Bu                 
  0.648   0.693   0.718   0.729   0.780   0.810   0.810   0.828
 45 Ag   45 Bu   46 Ag   46 Bu   19 Au   47 Bu   47 Ag   19 Bg                 
  0.836   0.877   0.890   0.904   0.949   0.986   1.078   1.094
 20 Au   48 Ag   20 Bg   48 Bu   49 Bu   49 Ag   50 Ag   50 Bu                 
  1.122   1.174   1.174   1.266   1.315   1.348   1.369   1.405
 51 Ag   51 Bu   21 Au   21 Bg   22 Au   22 Bg   52 Ag   52 Bu                 
  1.437   1.440   1.557   1.571   1.603   1.696   1.885   1.898
 53 Bu   53 Ag   54 Ag   23 Au   54 Bu   55 Ag   23 Bg   55 Bu                 
  2.115   2.134   2.229   2.241   2.307   2.313   2.474   2.475
 56 Ag   56 Bu   24 Bg   24 Au   57 Bu   57 Ag   58 Ag   58 Bu                 
  2.623   2.809   2.811   2.978   3.178   3.403   3.943   3.950
 25 Au   59 Bu   25 Bg   59 Ag   60 Ag   60 Bu   26 Au   26 Bg                 
  3.975   3.977   3.992   4.016   4.087   4.108   4.226   4.232
 61 Bu   61 Ag   27 Au   27 Bg   62 Ag   62 Bu   63 Ag   63 Bu                 
  4.395   4.423   5.984   6.014   6.032   6.058   6.083   6.089
 64 Bu   64 Ag   28 Au   28 Bg   65 Ag   65 Bu   66 Ag   66 Bu                 
  9.681   9.760  23.186  24.023  25.768  25.803  25.906  25.949
 67 Ag   67 Bu   68 Ag   68 Bu   29 Bg   29 Au   69 Ag   69 Bu                 
 26.331  26.426  27.837  27.861  28.326  28.348  28.365  28.365
 70 Bu   70 Ag   71 Bu   71 Ag   30 Au   30 Bg   72 Bu   72 Ag                 
 28.385  28.397  28.517  28.520  28.532  28.533  28.536  28.548
 73 Ag   73 Bu   31 Au   31 Bg   74 Bu   74 Ag   32 Au   32 Bg                 
 28.585  28.597  28.681  28.682 127.869 127.886 127.899 127.913
 75 Ag   75 Bu   76 Bu   76 Ag   33 Au   33 Bg   77 Ag   77 Bu                 
127.929 127.933 151.635 151.655 215.662 215.7501901.7971901.818
 78 Bu   78 Ag   79 Bu   79 Ag   80 Ag   80 Bu   81 Bu   81 Ag                 

 Beta MOs, Restricted
 -- Occupied --                  
*******-1165.89 -176.33 -176.33 -165.73 -165.73 -165.73 -165.73
  1 Bu    1 Ag    2 Bu    2 Ag    3 Ag    3 Bu    1 Au    1 Bg                 
-165.73 -165.73 -101.59 -101.59  -35.82  -35.82  -31.32  -31.32
  4 Ag    4 Bu    5 Ag    5 Bu    6 Bu    6 Ag    7 Ag    7 Bu                 
-31.309 -31.309 -31.309 -31.309 -22.966 -22.966 -22.965 -22.965
  2 Bg    2 Au    8 Bu    8 Ag    9 Ag    9 Bu    3 Bg    3 Au                 
-22.965 -22.965 -22.960 -22.960 -22.960 -22.960 -10.303 -10.302
 10 Bu   10 Ag   11 Ag   11 Bu    4 Bg    4 Au   12 Ag   12 Bu                 
 -9.503  -9.503  -7.268  -7.268  -7.257  -7.257  -7.257  -7.257
 13 Bu   13 Ag   14 Bu   14 Ag    5 Bg    5 Au   15 Bu   15 Ag                 
 -6.372  -6.372  -4.785  -4.785  -4.769  -4.769  -4.768  -4.768
 16 Ag   16 Bu   17 Bu   17 Ag    6 Bg    6 Au   18 Ag   18 Bu                 
 -2.051  -2.051  -2.046  -2.046  -2.045  -2.045  -2.031  -2.031
 19 Bu   19 Ag    7 Bg    7 Au   20 Ag   20 Bu   21 Ag   21 Bu                 
 -2.031  -2.031  -0.930  -0.891  -0.772  -0.708  -0.657  -0.548
  8 Bg    8 Au   22 Ag   22 Bu   23 Ag   23 Bu   24 Ag   24 Bu                 
 -0.491  -0.471  -0.432  -0.399  -0.374  -0.350  -0.347  -0.309
 25 Ag   25 Bu    9 Au   26 Ag    9 Bg   27 Ag   26 Bu   10 Au                 
 -0.302  -0.294  -0.275  -0.258
 10 Bg   27 Bu   28 Ag   11 Au                                                 
 -- Virtual --                   
 -0.092  -0.062  -0.053  -0.034   0.006   0.041   0.052   0.052
 28 Bu   29 Ag   11 Bg   29 Bu   30 Ag   30 Bu   31 Bu   31 Ag                 
  0.060   0.077   0.084   0.091   0.103   0.112   0.113   0.117
 12 Au   12 Bg   32 Ag   33 Ag   32 Bu   34 Ag   33 Bu   13 Bg                 
  0.122   0.137   0.151   0.180   0.180   0.209   0.223   0.224
 13 Au   34 Bu   35 Ag   35 Bu   36 Ag   36 Bu   37 Ag   14 Au                 
  0.237   0.256   0.265   0.347   0.362   0.374   0.379   0.381
 37 Bu   14 Bg   38 Ag   38 Bu   39 Bu   39 Ag   15 Au   15 Bg                 
  0.388   0.393   0.399   0.426   0.430   0.456   0.460   0.462
 40 Bu   16 Au   40 Ag   16 Bg   41 Ag   17 Bg   17 Au   41 Bu                 
  0.473   0.478   0.496   0.520   0.545   0.581   0.616   0.618
 42 Ag   42 Bu   43 Ag   43 Bu   18 Au   18 Bg   44 Ag   44 Bu                 
  0.648   0.693   0.718   0.729   0.780   0.810   0.810   0.828
 45 Ag   45 Bu   46 Ag   46 Bu   19 Au   47 Bu   47 Ag   19 Bg                 
  0.836   0.877   0.890   0.904   0.949   0.986   1.078   1.094
 20 Au   48 Ag   20 Bg   48 Bu   49 Bu   49 Ag   50 Ag   50 Bu                 
  1.122   1.174   1.174   1.266   1.315   1.348   1.369   1.405
 51 Ag   51 Bu   21 Au   21 Bg   22 Au   22 Bg   52 Ag   52 Bu                 
  1.437   1.440   1.557   1.571   1.603   1.696   1.885   1.898
 53 Bu   53 Ag   54 Ag   23 Au   54 Bu   55 Ag   23 Bg   55 Bu                 
  2.115   2.134   2.229   2.241   2.307   2.313   2.474   2.475
 56 Ag   56 Bu   24 Bg   24 Au   57 Bu   57 Ag   58 Ag   58 Bu                 
  2.623   2.809   2.811   2.978   3.178   3.403   3.943   3.950
 25 Au   59 Bu   25 Bg   59 Ag   60 Ag   60 Bu   26 Au   26 Bg                 
  3.975   3.977   3.992   4.016   4.087   4.108   4.226   4.232
 61 Bu   61 Ag   27 Au   27 Bg   62 Ag   62 Bu   63 Ag   63 Bu                 
  4.395   4.423   5.984   6.014   6.032   6.058   6.083   6.089
 64 Bu   64 Ag   28 Au   28 Bg   65 Ag   65 Bu   66 Ag   66 Bu                 
  9.681   9.760  23.186  24.023  25.768  25.803  25.906  25.949
 67 Ag   67 Bu   68 Ag   68 Bu   29 Bg   29 Au   69 Ag   69 Bu                 
 26.331  26.426  27.837  27.861  28.326  28.348  28.365  28.365
 70 Bu   70 Ag   71 Bu   71 Ag   30 Au   30 Bg   72 Bu   72 Ag                 
 28.385  28.397  28.517  28.520  28.532  28.533  28.536  28.548
 73 Ag   73 Bu   31 Au   31 Bg   74 Bu   74 Ag   32 Au   32 Bg                 
 28.585  28.597  28.681  28.682 127.869 127.886 127.899 127.913
 75 Ag   75 Bu   76 Bu   76 Ag   33 Au   33 Bg   77 Ag   77 Bu                 
127.929 127.933 151.635 151.655 215.662 215.7501901.7971901.818
 78 Bu   78 Ag   79 Bu   79 Ag   80 Ag   80 Bu   81 Bu   81 Ag                 
 --------------------------------------------------------------

          Ground-State Mulliken Net Atomic Charges

     Atom                 Charge (a.u.)
  ----------------------------------------
      1 Cl                    0.397441
      2 I                     0.167473
      3 I                     0.167473
      4 Cl                    0.397441
      5 C                    -0.564914
      6 C                    -0.564914
  ----------------------------------------
  Sum of atomic charges =    -0.000000

 -----------------------------------------------------------------
                    Cartesian Multipole Moments
 -----------------------------------------------------------------
    Charge (ESU x 10^10)
                -0.0000
    Dipole Moment (Debye)
         X      -0.0000      Y      -0.0000      Z      -0.0000
       Tot       0.0000
    Quadrupole Moments (Debye-Ang)
        XX     -88.3835     XY      -3.9727     YY     -90.3269
        XZ       0.0000     YZ      -0.0000     ZZ     -94.7828
    Octopole Moments (Debye-Ang^2)
       XXX       0.0000    XXY      -0.0000    XYY       0.0000
       YYY      -0.0000    XXZ       0.0000    XYZ       0.0000
       YYZ      -0.0000    XZZ      -0.0000    YZZ      -0.0000
       ZZZ      -0.0000
    Hexadecapole Moments (Debye-Ang^3)
      XXXX   -2017.0286   XXXY     171.6599   XXYY    -480.1862
      XYYY     255.6545   YYYY    -993.9761   XXXZ       0.0000
      XXYZ      -0.0000   XYYZ       0.0000   YYYZ      -0.0000
      XXZZ    -384.2653   XYZZ      88.1635   YYZZ    -200.6657
      XZZZ       0.0000   YZZZ      -0.0000   ZZZZ    -125.1114
 -----------------------------------------------------------------
 Calculating analytic gradient of the SCF energy
 Gradient of SCF Energy
            1           2           3           4           5           6
    1   0.0002305   0.0030916  -0.0030916  -0.0002305   0.0030452  -0.0030452
    2   0.0022901  -0.0009571   0.0009571  -0.0022901  -0.0044164   0.0044164
    3   0.0000000  -0.0000000  -0.0000000  -0.0000000  -0.0000000   0.0000000
 Max gradient component =       4.416E-03
 RMS gradient           =       2.225E-03
 Gradient time:  CPU 18.64 s  wall 4.78 s
 Geometry Optimization Parameters
   NAtoms,    NIC,     NZ,  NCons,   NDum,   NFix, NCnnct, MaxDiis
        6      37       0       0       0       0       0       0

 Cartesian Hessian Update
 Hessian Updated using BFGS Update


** GEOMETRY OPTIMIZATION IN DELOCALIZED INTERNAL COORDINATES **
   Searching for a Minimum

   Optimization Cycle:  18

                       Coordinates (Angstroms)
     ATOM                X               Y               Z
      1  Cl        1.0176168949    1.9227935443    0.0000000000
      2  I        -2.3242527995    1.0497468410    0.0000000000
      3  I         2.3242527995   -1.0497468410    0.0000000000
      4  Cl       -1.0176168949   -1.9227935443    0.0000000000
      5  C         0.6331317447    0.2208779445    0.0000000000
      6  C        -0.6331317447   -0.2208779445    0.0000000000
   Point Group: c2h   Number of degrees of freedom:     5


   Energy is -14835.671445282

 Hessian Updated using BFGS Update

  5 Hessian modes will be used to form the next step
  Hessian Eigenvalues:
     0.050153    0.247918    0.352825    0.643517    1.040743

 Minimum Search - Taking Simple RFO Step
 Searching for Lamda that Minimizes Along All modes
 Value Taken    Lamda =  -0.00007617
 Step Taken.  Stepsize is  0.014014

                             Maximum     Tolerance    Cnvgd?
         Gradient           0.004784      0.000300      NO
         Displacement       0.009702      0.001200      NO
         Energy change     -0.000100      0.000001      NO


 New Cartesian Coordinates Obtained by Inverse Iteration

 Displacement from previous Coordinates is:  0.017760
 ----------------------------------------------------------------
             Standard Nuclear Orientation (Angstroms)
    I     Atom           X                Y                Z
 ----------------------------------------------------------------
    1      Cl      1.0209514745     1.9220868035     0.0000000000
    2      I      -2.3298592973     1.0493988875     0.0000000000
    3      I       2.3298592973    -1.0493988875     0.0000000000
    4      Cl     -1.0209514745    -1.9220868035     0.0000000000
    5      C       0.6336287664     0.2217411922     0.0000000000
    6      C      -0.6336287664    -0.2217411922     0.0000000000
 ----------------------------------------------------------------
 Molecular Point Group                 C2h   NOp =  4
 Largest Abelian Subgroup              C2h   NOp =  4
 Nuclear Repulsion Energy =  1279.1829245904 hartrees
 There are       76 alpha and       76 beta electrons
 Applying Cartesian multipole field
    Component          Value
    ---------          -----
     (2,0,0)        1.00000E-11
     (0,2,0)        2.00000E-11
     (0,0,2)       -3.00000E-11
 Nucleus-field energy     =     0.0000000393 hartrees
 Requested basis set is 6-311++G(d,p)
 There are 86 shells and 228 basis functions
 A cutoff of  1.0D-11 yielded   2679 shell pairs
 There are     20534 function pairs (     23142 Cartesian)
 Smallest overlap matrix eigenvalue = 3.11E-05
 Guess MOs from SCF MO coefficient file

 -----------------------------------------------------------------------
  General SCF calculation program by
  Eric Jon Sundstrom, Paul Horn, Yuezhi Mao, Dmitri Zuev, Alec White,
  David Stuck, Shaama M.S., Shane Yost, Joonho Lee, David Small,
  Daniel Levine, Susi Lehtola, Hugh Burton, Evgeny Epifanovsky
 -----------------------------------------------------------------------
 Exchange:     0.2000 Hartree-Fock + 0.0800 Slater + 0.7200 B88
 Correlation:  0.1900 VWN1RPA + 0.8100 LYP
 Using SG-1 standard quadrature grid
 using 4 threads for integral computing
 -------------------------------------------------------
 OpenMP Integral computing Module                
 Release: version 2.0, May 2017, Q-Chem Inc. Pleasanton 
 -------------------------------------------------------
 -------------------------------------------------------
 OpenMP BLAS3 based DFT computing Module                
 Release: version 1.0, May 2013, Q-Chem Inc. Pittsburgh 
 -------------------------------------------------------
 A restricted SCF calculation will be
 performed using DIIS
 SCF converges when DIIS error is below 1.0e-08
 ---------------------------------------
  Cycle       Energy         DIIS error
 ---------------------------------------
    1  -14835.6714933066      3.90e-05  
    2  -14835.6715009222      2.67e-05  
    3  -14835.6715004188      2.80e-05  
    4  -14835.6715059564      2.37e-06  
    5  -14835.6715059969      4.72e-07  
    6  -14835.6715059982      1.82e-07  
    7  -14835.6715059987      2.36e-08  
    8  -14835.6715059981      7.28e-09  Convergence criterion met
 ---------------------------------------
 SCF time:   CPU 39.78s  wall 11.00s 
 SCF   energy in the final basis set =   -14835.6715059981
 Total energy in the final basis set =   -14835.6715059981

 --------------------------------------------------------------
             Orbital Energies (a.u.) and Symmetries
 --------------------------------------------------------------

 Alpha MOs, Restricted
 -- Occupied --                  
*******-1165.89 -176.33 -176.33 -165.73 -165.73 -165.73 -165.73
  1 Bu    1 Ag    2 Bu    2 Ag    3 Bu    3 Ag    1 Au    1 Bg                 
-165.73 -165.73 -101.59 -101.59  -35.82  -35.82  -31.32  -31.32
  4 Ag    4 Bu    5 Ag    5 Bu    6 Bu    6 Ag    7 Ag    7 Bu                 
-31.309 -31.309 -31.309 -31.309 -22.966 -22.966 -22.965 -22.965
  2 Bg    2 Au    8 Bu    8 Ag    9 Ag    9 Bu    3 Bg    3 Au                 
-22.965 -22.965 -22.960 -22.960 -22.960 -22.960 -10.303 -10.302
 10 Bu   10 Ag   11 Ag   11 Bu    4 Bg    4 Au   12 Ag   12 Bu                 
 -9.503  -9.503  -7.268  -7.268  -7.257  -7.257  -7.257  -7.257
 13 Bu   13 Ag   14 Bu   14 Ag    5 Bg    5 Au   15 Bu   15 Ag                 
 -6.372  -6.372  -4.785  -4.785  -4.769  -4.769  -4.768  -4.768
 16 Ag   16 Bu   17 Bu   17 Ag    6 Bg    6 Au   18 Ag   18 Bu                 
 -2.051  -2.051  -2.046  -2.046  -2.045  -2.045  -2.031  -2.031
 19 Bu   19 Ag    7 Bg    7 Au   20 Ag   20 Bu   21 Ag   21 Bu                 
 -2.031  -2.031  -0.929  -0.891  -0.771  -0.707  -0.656  -0.549
  8 Bg    8 Au   22 Ag   22 Bu   23 Ag   23 Bu   24 Ag   24 Bu                 
 -0.491  -0.471  -0.432  -0.399  -0.374  -0.349  -0.347  -0.309
 25 Ag   25 Bu    9 Au   26 Ag    9 Bg   27 Ag   26 Bu   10 Au                 
 -0.302  -0.294  -0.275  -0.258
 10 Bg   27 Bu   28 Ag   11 Au                                                 
 -- Virtual --                   
 -0.093  -0.063  -0.053  -0.034   0.006   0.041   0.052   0.052
 28 Bu   29 Ag   11 Bg   29 Bu   30 Ag   30 Bu   31 Bu   31 Ag                 
  0.060   0.077   0.084   0.091   0.103   0.112   0.113   0.117
 12 Au   12 Bg   32 Ag   33 Ag   32 Bu   34 Ag   33 Bu   13 Bg                 
  0.122   0.137   0.151   0.179   0.180   0.209   0.223   0.224
 13 Au   34 Bu   35 Ag   35 Bu   36 Ag   36 Bu   37 Ag   14 Au                 
  0.237   0.255   0.264   0.346   0.363   0.374   0.378   0.381
 37 Bu   14 Bg   38 Ag   38 Bu   39 Bu   39 Ag   15 Au   15 Bg                 
  0.387   0.393   0.399   0.426   0.430   0.455   0.460   0.462
 40 Bu   16 Au   40 Ag   16 Bg   41 Ag   17 Bg   17 Au   41 Bu                 
  0.473   0.478   0.496   0.519   0.545   0.581   0.615   0.617
 42 Ag   42 Bu   43 Ag   43 Bu   18 Au   18 Bg   44 Ag   44 Bu                 
  0.647   0.691   0.719   0.729   0.779   0.810   0.810   0.828
 45 Ag   45 Bu   46 Ag   46 Bu   19 Au   47 Ag   47 Bu   19 Bg                 
  0.835   0.877   0.889   0.904   0.949   0.985   1.078   1.094
 20 Au   48 Ag   20 Bg   48 Bu   49 Bu   49 Ag   50 Ag   50 Bu                 
  1.122   1.174   1.174   1.267   1.315   1.348   1.368   1.404
 51 Ag   21 Au   51 Bu   21 Bg   22 Au   22 Bg   52 Ag   52 Bu                 
  1.436   1.439   1.557   1.570   1.604   1.696   1.884   1.897
 53 Bu   53 Ag   54 Ag   23 Au   54 Bu   55 Ag   23 Bg   55 Bu                 
  2.116   2.133   2.229   2.241   2.307   2.313   2.474   2.475
 56 Ag   56 Bu   24 Bg   24 Au   57 Bu   57 Ag   58 Ag   58 Bu                 
  2.623   2.809   2.811   2.977   3.177   3.405   3.943   3.950
 25 Au   59 Bu   25 Bg   59 Ag   60 Ag   60 Bu   26 Au   26 Bg                 
  3.974   3.977   3.992   4.015   4.086   4.107   4.226   4.231
 61 Bu   61 Ag   27 Au   27 Bg   62 Ag   62 Bu   63 Ag   63 Bu                 
  4.394   4.421   5.984   6.013   6.032   6.057   6.082   6.088
 64 Bu   64 Ag   28 Au   28 Bg   65 Ag   65 Bu   66 Ag   66 Bu                 
  9.681   9.760  23.187  24.016  25.767  25.803  25.906  25.948
 67 Ag   67 Bu   68 Ag   68 Bu   29 Bg   29 Au   69 Ag   69 Bu                 
 26.330  26.426  27.836  27.860  28.325  28.348  28.364  28.365
 70 Bu   70 Ag   71 Bu   71 Ag   30 Au   30 Bg   72 Bu   72 Ag                 
 28.384  28.397  28.517  28.520  28.532  28.533  28.536  28.548
 73 Ag   73 Bu   31 Au   31 Bg   74 Bu   74 Ag   32 Au   32 Bg                 
 28.585  28.597  28.681  28.682 127.869 127.886 127.898 127.913
 75 Ag   75 Bu   76 Bu   76 Ag   33 Au   33 Bg   77 Ag   77 Bu                 
127.929 127.933 151.634 151.654 215.662 215.7501901.7961901.817
 78 Bu   78 Ag   79 Bu   79 Ag   80 Ag   80 Bu   81 Bu   81 Ag                 

 Beta MOs, Restricted
 -- Occupied --                  
*******-1165.89 -176.33 -176.33 -165.73 -165.73 -165.73 -165.73
  1 Bu    1 Ag    2 Bu    2 Ag    3 Bu    3 Ag    1 Au    1 Bg                 
-165.73 -165.73 -101.59 -101.59  -35.82  -35.82  -31.32  -31.32
  4 Ag    4 Bu    5 Ag    5 Bu    6 Bu    6 Ag    7 Ag    7 Bu                 
-31.309 -31.309 -31.309 -31.309 -22.966 -22.966 -22.965 -22.965
  2 Bg    2 Au    8 Bu    8 Ag    9 Ag    9 Bu    3 Bg    3 Au                 
-22.965 -22.965 -22.960 -22.960 -22.960 -22.960 -10.303 -10.302
 10 Bu   10 Ag   11 Ag   11 Bu    4 Bg    4 Au   12 Ag   12 Bu                 
 -9.503  -9.503  -7.268  -7.268  -7.257  -7.257  -7.257  -7.257
 13 Bu   13 Ag   14 Bu   14 Ag    5 Bg    5 Au   15 Bu   15 Ag                 
 -6.372  -6.372  -4.785  -4.785  -4.769  -4.769  -4.768  -4.768
 16 Ag   16 Bu   17 Bu   17 Ag    6 Bg    6 Au   18 Ag   18 Bu                 
 -2.051  -2.051  -2.046  -2.046  -2.045  -2.045  -2.031  -2.031
 19 Bu   19 Ag    7 Bg    7 Au   20 Ag   20 Bu   21 Ag   21 Bu                 
 -2.031  -2.031  -0.929  -0.891  -0.771  -0.707  -0.656  -0.549
  8 Bg    8 Au   22 Ag   22 Bu   23 Ag   23 Bu   24 Ag   24 Bu                 
 -0.491  -0.471  -0.432  -0.399  -0.374  -0.349  -0.347  -0.309
 25 Ag   25 Bu    9 Au   26 Ag    9 Bg   27 Ag   26 Bu   10 Au                 
 -0.302  -0.294  -0.275  -0.258
 10 Bg   27 Bu   28 Ag   11 Au                                                 
 -- Virtual --                   
 -0.093  -0.063  -0.053  -0.034   0.006   0.041   0.052   0.052
 28 Bu   29 Ag   11 Bg   29 Bu   30 Ag   30 Bu   31 Bu   31 Ag                 
  0.060   0.077   0.084   0.091   0.103   0.112   0.113   0.117
 12 Au   12 Bg   32 Ag   33 Ag   32 Bu   34 Ag   33 Bu   13 Bg                 
  0.122   0.137   0.151   0.179   0.180   0.209   0.223   0.224
 13 Au   34 Bu   35 Ag   35 Bu   36 Ag   36 Bu   37 Ag   14 Au                 
  0.237   0.255   0.264   0.346   0.363   0.374   0.378   0.381
 37 Bu   14 Bg   38 Ag   38 Bu   39 Bu   39 Ag   15 Au   15 Bg                 
  0.387   0.393   0.399   0.426   0.430   0.455   0.460   0.462
 40 Bu   16 Au   40 Ag   16 Bg   41 Ag   17 Bg   17 Au   41 Bu                 
  0.473   0.478   0.496   0.519   0.545   0.581   0.615   0.617
 42 Ag   42 Bu   43 Ag   43 Bu   18 Au   18 Bg   44 Ag   44 Bu                 
  0.647   0.691   0.719   0.729   0.779   0.810   0.810   0.828
 45 Ag   45 Bu   46 Ag   46 Bu   19 Au   47 Ag   47 Bu   19 Bg                 
  0.835   0.877   0.889   0.904   0.949   0.985   1.078   1.094
 20 Au   48 Ag   20 Bg   48 Bu   49 Bu   49 Ag   50 Ag   50 Bu                 
  1.122   1.174   1.174   1.267   1.315   1.348   1.368   1.404
 51 Ag   21 Au   51 Bu   21 Bg   22 Au   22 Bg   52 Ag   52 Bu                 
  1.436   1.439   1.557   1.570   1.604   1.696   1.884   1.897
 53 Bu   53 Ag   54 Ag   23 Au   54 Bu   55 Ag   23 Bg   55 Bu                 
  2.116   2.133   2.229   2.241   2.307   2.313   2.474   2.475
 56 Ag   56 Bu   24 Bg   24 Au   57 Bu   57 Ag   58 Ag   58 Bu                 
  2.623   2.809   2.811   2.977   3.177   3.405   3.943   3.950
 25 Au   59 Bu   25 Bg   59 Ag   60 Ag   60 Bu   26 Au   26 Bg                 
  3.974   3.977   3.992   4.015   4.086   4.107   4.226   4.231
 61 Bu   61 Ag   27 Au   27 Bg   62 Ag   62 Bu   63 Ag   63 Bu                 
  4.394   4.421   5.984   6.013   6.032   6.057   6.082   6.088
 64 Bu   64 Ag   28 Au   28 Bg   65 Ag   65 Bu   66 Ag   66 Bu                 
  9.681   9.760  23.187  24.016  25.767  25.803  25.906  25.948
 67 Ag   67 Bu   68 Ag   68 Bu   29 Bg   29 Au   69 Ag   69 Bu                 
 26.330  26.426  27.836  27.860  28.325  28.348  28.364  28.365
 70 Bu   70 Ag   71 Bu   71 Ag   30 Au   30 Bg   72 Bu   72 Ag                 
 28.384  28.397  28.517  28.520  28.532  28.533  28.536  28.548
 73 Ag   73 Bu   31 Au   31 Bg   74 Bu   74 Ag   32 Au   32 Bg                 
 28.585  28.597  28.681  28.682 127.869 127.886 127.898 127.913
 75 Ag   75 Bu   76 Bu   76 Ag   33 Au   33 Bg   77 Ag   77 Bu                 
127.929 127.933 151.634 151.654 215.662 215.7501901.7961901.817
 78 Bu   78 Ag   79 Bu   79 Ag   80 Ag   80 Bu   81 Bu   81 Ag                 
 --------------------------------------------------------------

          Ground-State Mulliken Net Atomic Charges

     Atom                 Charge (a.u.)
  ----------------------------------------
      1 Cl                    0.398556
      2 I                     0.166294
      3 I                     0.166294
      4 Cl                    0.398556
      5 C                    -0.564849
      6 C                    -0.564849
  ----------------------------------------
  Sum of atomic charges =    -0.000000

 -----------------------------------------------------------------
                    Cartesian Multipole Moments
 -----------------------------------------------------------------
    Charge (ESU x 10^10)
                -0.0000
    Dipole Moment (Debye)
         X      -0.0000      Y      -0.0000      Z      -0.0000
       Tot       0.0000
    Quadrupole Moments (Debye-Ang)
        XX     -88.3540     XY      -3.9328     YY     -90.3337
        XZ      -0.0000     YZ      -0.0000     ZZ     -94.8004
    Octopole Moments (Debye-Ang^2)
       XXX       0.0000    XXY      -0.0000    XYY       0.0000
       YYY      -0.0000    XXZ       0.0000    XYZ      -0.0000
       YYZ       0.0000    XZZ      -0.0000    YZZ      -0.0000
       ZZZ       0.0000
    Hexadecapole Moments (Debye-Ang^3)
      XXXX   -2025.7349   XXXY     171.8326   XXYY    -481.6144
      XYYY     256.4909   YYYY    -993.5414   XXXZ      -0.0000
      XXYZ       0.0000   XYYZ      -0.0000   YYYZ      -0.0000
      XXZZ    -385.9995   XYZZ      88.3509   YYZZ    -200.5641
      XZZZ      -0.0000   YZZZ      -0.0000   ZZZZ    -125.1663
 -----------------------------------------------------------------
 Calculating analytic gradient of the SCF energy
 Gradient of SCF Energy
            1           2           3           4           5           6
    1   0.0006124   0.0021272  -0.0021272  -0.0006124   0.0039327  -0.0039327
    2   0.0021323  -0.0006605   0.0006605  -0.0021323  -0.0032196   0.0032196
    3  -0.0000000   0.0000000  -0.0000000   0.0000000   0.0000000  -0.0000000
 Max gradient component =       3.933E-03
 RMS gradient           =       1.992E-03
 Gradient time:  CPU 18.51 s  wall 4.74 s
 Geometry Optimization Parameters
   NAtoms,    NIC,     NZ,  NCons,   NDum,   NFix, NCnnct, MaxDiis
        6      37       0       0       0       0       0       0

 Cartesian Hessian Update
 Hessian Updated using BFGS Update


** GEOMETRY OPTIMIZATION IN DELOCALIZED INTERNAL COORDINATES **
   Searching for a Minimum

   Optimization Cycle:  19

                       Coordinates (Angstroms)
     ATOM                X               Y               Z
      1  Cl        1.0209514745    1.9220868035    0.0000000000
      2  I        -2.3298592973    1.0493988875    0.0000000000
      3  I         2.3298592973   -1.0493988875    0.0000000000
      4  Cl       -1.0209514745   -1.9220868035    0.0000000000
      5  C         0.6336287664    0.2217411922    0.0000000000
      6  C        -0.6336287664   -0.2217411922    0.0000000000
   Point Group: c2h   Number of degrees of freedom:     5


   Energy is -14835.671505998

 Hessian Updated using BFGS Update

  5 Hessian modes will be used to form the next step
  Hessian Eigenvalues:
     0.049728    0.126734    0.269437    0.684190    1.024663

 Minimum Search - Taking Simple RFO Step
 Searching for Lamda that Minimizes Along All modes
 Value Taken    Lamda =  -0.00012024
 Step Taken.  Stepsize is  0.029726

                             Maximum     Tolerance    Cnvgd?
         Gradient           0.003966      0.000300      NO
         Displacement       0.023445      0.001200      NO
         Energy change     -0.000061      0.000001      NO


 New Cartesian Coordinates Obtained by Inverse Iteration

 Displacement from previous Coordinates is:  0.027341
 ----------------------------------------------------------------
             Standard Nuclear Orientation (Angstroms)
    I     Atom           X                Y                Z
 ----------------------------------------------------------------
    1      Cl      1.0245519999     1.9200524286     0.0000000000
    2      I      -2.3389483132     1.0502177901     0.0000000000
    3      I       2.3389483132    -1.0502177901     0.0000000000
    4      Cl     -1.0245519999    -1.9200524286     0.0000000000
    5      C       0.6326166740     0.2235451790     0.0000000000
    6      C      -0.6326166740    -0.2235451790     0.0000000000
 ----------------------------------------------------------------
 Molecular Point Group                 C2h   NOp =  4
 Largest Abelian Subgroup              C2h   NOp =  4
 Nuclear Repulsion Energy =  1276.2858407367 hartrees
 There are       76 alpha and       76 beta electrons
 Applying Cartesian multipole field
    Component          Value
    ---------          -----
     (2,0,0)        1.00000E-11
     (0,2,0)        2.00000E-11
     (0,0,2)       -3.00000E-11
 Nucleus-field energy     =     0.0000000395 hartrees
 Requested basis set is 6-311++G(d,p)
 There are 86 shells and 228 basis functions
 A cutoff of  1.0D-11 yielded   2677 shell pairs
 There are     20524 function pairs (     23130 Cartesian)
 Smallest overlap matrix eigenvalue = 3.07E-05
 Guess MOs from SCF MO coefficient file

 -----------------------------------------------------------------------
  General SCF calculation program by
  Eric Jon Sundstrom, Paul Horn, Yuezhi Mao, Dmitri Zuev, Alec White,
  David Stuck, Shaama M.S., Shane Yost, Joonho Lee, David Small,
  Daniel Levine, Susi Lehtola, Hugh Burton, Evgeny Epifanovsky
 -----------------------------------------------------------------------
 Exchange:     0.2000 Hartree-Fock + 0.0800 Slater + 0.7200 B88
 Correlation:  0.1900 VWN1RPA + 0.8100 LYP
 Using SG-1 standard quadrature grid
 using 4 threads for integral computing
 -------------------------------------------------------
 OpenMP Integral computing Module                
 Release: version 2.0, May 2017, Q-Chem Inc. Pleasanton 
 -------------------------------------------------------
 -------------------------------------------------------
 OpenMP BLAS3 based DFT computing Module                
 Release: version 1.0, May 2013, Q-Chem Inc. Pittsburgh 
 -------------------------------------------------------
 A restricted SCF calculation will be
 performed using DIIS
 SCF converges when DIIS error is below 1.0e-08
 ---------------------------------------
  Cycle       Energy         DIIS error
 ---------------------------------------
    1  -14835.6715290933      7.61e-05  
    2  -14835.6715712567      3.58e-05  
    3  -14835.6715603708      5.35e-05  
    4  -14835.6715806517      3.95e-06  
    5  -14835.6715807612      1.18e-06  
    6  -14835.6715807689      3.17e-07  
    7  -14835.6715807693      4.29e-08  
    8  -14835.6715807693      1.10e-08  
    9  -14835.6715807691      1.52e-09  Convergence criterion met
 ---------------------------------------
 SCF time:   CPU 44.41s  wall 11.00s 
 SCF   energy in the final basis set =   -14835.6715807691
 Total energy in the final basis set =   -14835.6715807691

 --------------------------------------------------------------
             Orbital Energies (a.u.) and Symmetries
 --------------------------------------------------------------

 Alpha MOs, Restricted
 -- Occupied --                  
*******-1165.89 -176.33 -176.33 -165.73 -165.73 -165.73 -165.73
  1 Bu    1 Ag    2 Bu    2 Ag    3 Bu    3 Ag    1 Au    1 Bg                 
-165.73 -165.73 -101.59 -101.59  -35.82  -35.82  -31.32  -31.32
  4 Ag    4 Bu    5 Ag    5 Bu    6 Bu    6 Ag    7 Ag    7 Bu                 
-31.309 -31.309 -31.309 -31.309 -22.966 -22.966 -22.965 -22.965
  2 Bg    2 Au    8 Bu    8 Ag    9 Ag    9 Bu    3 Bg    3 Au                 
-22.964 -22.964 -22.960 -22.960 -22.960 -22.960 -10.304 -10.303
 10 Bu   10 Ag   11 Ag   11 Bu    4 Bg    4 Au   12 Ag   12 Bu                 
 -9.503  -9.503  -7.268  -7.268  -7.258  -7.258  -7.258  -7.258
 13 Bu   13 Ag   14 Bu   14 Ag    5 Bg    5 Au   15 Bu   15 Ag                 
 -6.371  -6.371  -4.785  -4.785  -4.769  -4.769  -4.768  -4.768
 16 Ag   16 Bu   17 Bu   17 Ag    6 Bg    6 Au   18 Ag   18 Bu                 
 -2.050  -2.050  -2.045  -2.045  -2.045  -2.045  -2.031  -2.031
 19 Bu   19 Ag    7 Bg    7 Au   20 Ag   20 Bu   21 Ag   21 Bu                 
 -2.031  -2.031  -0.930  -0.892  -0.771  -0.705  -0.656  -0.549
  8 Bg    8 Au   22 Ag   22 Bu   23 Ag   23 Bu   24 Ag   24 Bu                 
 -0.492  -0.471  -0.432  -0.398  -0.375  -0.349  -0.347  -0.309
 25 Ag   25 Bu    9 Au   26 Ag    9 Bg   27 Ag   26 Bu   10 Au                 
 -0.301  -0.294  -0.275  -0.258
 10 Bg   27 Bu   28 Ag   11 Au                                                 
 -- Virtual --                   
 -0.096  -0.064  -0.053  -0.033   0.006   0.041   0.052   0.052
 28 Bu   29 Ag   11 Bg   29 Bu   30 Ag   30 Bu   31 Ag   31 Bu                 
  0.060   0.077   0.084   0.091   0.103   0.112   0.113   0.117
 12 Au   12 Bg   32 Ag   33 Ag   32 Bu   34 Ag   33 Bu   13 Bg                 
  0.122   0.138   0.152   0.179   0.180   0.209   0.223   0.224
 13 Au   34 Bu   35 Ag   35 Bu   36 Ag   36 Bu   37 Ag   14 Au                 
  0.237   0.255   0.263   0.345   0.364   0.373   0.379   0.382
 37 Bu   14 Bg   38 Ag   38 Bu   39 Bu   39 Ag   15 Au   15 Bg                 
  0.387   0.393   0.399   0.426   0.430   0.455   0.460   0.461
 40 Bu   16 Au   40 Ag   16 Bg   41 Ag   17 Bg   17 Au   41 Bu                 
  0.473   0.478   0.497   0.518   0.545   0.582   0.612   0.617
 42 Ag   42 Bu   43 Ag   43 Bu   18 Au   18 Bg   44 Ag   44 Bu                 
  0.646   0.690   0.719   0.728   0.778   0.810   0.811   0.827
 45 Ag   45 Bu   46 Ag   46 Bu   19 Au   47 Ag   47 Bu   19 Bg                 
  0.835   0.877   0.888   0.904   0.950   0.985   1.078   1.094
 20 Au   48 Ag   20 Bg   48 Bu   49 Bu   49 Ag   50 Ag   50 Bu                 
  1.123   1.174   1.174   1.267   1.315   1.347   1.367   1.401
 51 Ag   51 Bu   21 Au   21 Bg   22 Au   22 Bg   52 Ag   52 Bu                 
  1.435   1.437   1.556   1.570   1.605   1.697   1.885   1.896
 53 Bu   53 Ag   54 Ag   23 Au   54 Bu   55 Ag   23 Bg   55 Bu                 
  2.119   2.135   2.229   2.241   2.307   2.313   2.474   2.475
 56 Ag   56 Bu   24 Bg   24 Au   57 Bu   57 Ag   58 Bu   58 Ag                 
  2.623   2.808   2.812   2.976   3.178   3.407   3.943   3.950
 25 Au   59 Bu   25 Bg   59 Ag   60 Ag   60 Bu   26 Au   26 Bg                 
  3.974   3.977   3.991   4.014   4.085   4.106   4.226   4.231
 61 Bu   61 Ag   27 Au   27 Bg   62 Ag   62 Bu   63 Ag   63 Bu                 
  4.392   4.418   5.984   6.013   6.032   6.056   6.081   6.086
 64 Bu   64 Ag   28 Au   28 Bg   65 Ag   65 Bu   66 Ag   66 Bu                 
  9.681   9.760  23.187  24.018  25.767  25.803  25.905  25.948
 67 Ag   67 Bu   68 Ag   68 Bu   29 Bg   29 Au   69 Ag   69 Bu                 
 26.328  26.427  27.835  27.858  28.325  28.347  28.363  28.364
 70 Bu   70 Ag   71 Bu   71 Ag   30 Au   30 Bg   72 Bu   72 Ag                 
 28.383  28.396  28.517  28.520  28.532  28.533  28.536  28.548
 73 Ag   73 Bu   31 Au   31 Bg   74 Bu   74 Ag   32 Au   32 Bg                 
 28.584  28.596  28.680  28.681 127.869 127.886 127.898 127.912
 75 Ag   75 Bu   76 Bu   76 Ag   33 Au   33 Bg   77 Ag   77 Bu                 
127.928 127.932 151.633 151.653 215.663 215.7501901.7951901.816
 78 Bu   78 Ag   79 Bu   79 Ag   80 Ag   80 Bu   81 Bu   81 Ag                 

 Beta MOs, Restricted
 -- Occupied --                  
*******-1165.89 -176.33 -176.33 -165.73 -165.73 -165.73 -165.73
  1 Bu    1 Ag    2 Bu    2 Ag    3 Bu    3 Ag    1 Au    1 Bg                 
-165.73 -165.73 -101.59 -101.59  -35.82  -35.82  -31.32  -31.32
  4 Ag    4 Bu    5 Ag    5 Bu    6 Bu    6 Ag    7 Ag    7 Bu                 
-31.309 -31.309 -31.309 -31.309 -22.966 -22.966 -22.965 -22.965
  2 Bg    2 Au    8 Bu    8 Ag    9 Ag    9 Bu    3 Bg    3 Au                 
-22.964 -22.964 -22.960 -22.960 -22.960 -22.960 -10.304 -10.303
 10 Bu   10 Ag   11 Ag   11 Bu    4 Bg    4 Au   12 Ag   12 Bu                 
 -9.503  -9.503  -7.268  -7.268  -7.258  -7.258  -7.258  -7.258
 13 Bu   13 Ag   14 Bu   14 Ag    5 Bg    5 Au   15 Bu   15 Ag                 
 -6.371  -6.371  -4.785  -4.785  -4.769  -4.769  -4.768  -4.768
 16 Ag   16 Bu   17 Bu   17 Ag    6 Bg    6 Au   18 Ag   18 Bu                 
 -2.050  -2.050  -2.045  -2.045  -2.045  -2.045  -2.031  -2.031
 19 Bu   19 Ag    7 Bg    7 Au   20 Ag   20 Bu   21 Ag   21 Bu                 
 -2.031  -2.031  -0.930  -0.892  -0.771  -0.705  -0.656  -0.549
  8 Bg    8 Au   22 Ag   22 Bu   23 Ag   23 Bu   24 Ag   24 Bu                 
 -0.492  -0.471  -0.432  -0.398  -0.375  -0.349  -0.347  -0.309
 25 Ag   25 Bu    9 Au   26 Ag    9 Bg   27 Ag   26 Bu   10 Au                 
 -0.301  -0.294  -0.275  -0.258
 10 Bg   27 Bu   28 Ag   11 Au                                                 
 -- Virtual --                   
 -0.096  -0.064  -0.053  -0.033   0.006   0.041   0.052   0.052
 28 Bu   29 Ag   11 Bg   29 Bu   30 Ag   30 Bu   31 Ag   31 Bu                 
  0.060   0.077   0.084   0.091   0.103   0.112   0.113   0.117
 12 Au   12 Bg   32 Ag   33 Ag   32 Bu   34 Ag   33 Bu   13 Bg                 
  0.122   0.138   0.152   0.179   0.180   0.209   0.223   0.224
 13 Au   34 Bu   35 Ag   35 Bu   36 Ag   36 Bu   37 Ag   14 Au                 
  0.237   0.255   0.263   0.345   0.364   0.373   0.379   0.382
 37 Bu   14 Bg   38 Ag   38 Bu   39 Bu   39 Ag   15 Au   15 Bg                 
  0.387   0.393   0.399   0.426   0.430   0.455   0.460   0.461
 40 Bu   16 Au   40 Ag   16 Bg   41 Ag   17 Bg   17 Au   41 Bu                 
  0.473   0.478   0.497   0.518   0.545   0.582   0.612   0.617
 42 Ag   42 Bu   43 Ag   43 Bu   18 Au   18 Bg   44 Ag   44 Bu                 
  0.646   0.690   0.719   0.728   0.778   0.810   0.811   0.827
 45 Ag   45 Bu   46 Ag   46 Bu   19 Au   47 Ag   47 Bu   19 Bg                 
  0.835   0.877   0.888   0.904   0.950   0.985   1.078   1.094
 20 Au   48 Ag   20 Bg   48 Bu   49 Bu   49 Ag   50 Ag   50 Bu                 
  1.123   1.174   1.174   1.267   1.315   1.347   1.367   1.401
 51 Ag   51 Bu   21 Au   21 Bg   22 Au   22 Bg   52 Ag   52 Bu                 
  1.435   1.437   1.556   1.570   1.605   1.697   1.885   1.896
 53 Bu   53 Ag   54 Ag   23 Au   54 Bu   55 Ag   23 Bg   55 Bu                 
  2.119   2.135   2.229   2.241   2.307   2.313   2.474   2.475
 56 Ag   56 Bu   24 Bg   24 Au   57 Bu   57 Ag   58 Bu   58 Ag                 
  2.623   2.808   2.812   2.976   3.178   3.407   3.943   3.950
 25 Au   59 Bu   25 Bg   59 Ag   60 Ag   60 Bu   26 Au   26 Bg                 
  3.974   3.977   3.991   4.014   4.085   4.106   4.226   4.231
 61 Bu   61 Ag   27 Au   27 Bg   62 Ag   62 Bu   63 Ag   63 Bu                 
  4.392   4.418   5.984   6.013   6.032   6.056   6.081   6.086
 64 Bu   64 Ag   28 Au   28 Bg   65 Ag   65 Bu   66 Ag   66 Bu                 
  9.681   9.760  23.187  24.018  25.767  25.803  25.905  25.948
 67 Ag   67 Bu   68 Ag   68 Bu   29 Bg   29 Au   69 Ag   69 Bu                 
 26.328  26.427  27.835  27.858  28.325  28.347  28.363  28.364
 70 Bu   70 Ag   71 Bu   71 Ag   30 Au   30 Bg   72 Bu   72 Ag                 
 28.383  28.396  28.517  28.520  28.532  28.533  28.536  28.548
 73 Ag   73 Bu   31 Au   31 Bg   74 Bu   74 Ag   32 Au   32 Bg                 
 28.584  28.596  28.680  28.681 127.869 127.886 127.898 127.912
 75 Ag   75 Bu   76 Bu   76 Ag   33 Au   33 Bg   77 Ag   77 Bu                 
127.928 127.932 151.633 151.653 215.663 215.7501901.7951901.816
 78 Bu   78 Ag   79 Bu   79 Ag   80 Ag   80 Bu   81 Bu   81 Ag                 
 --------------------------------------------------------------

          Ground-State Mulliken Net Atomic Charges

     Atom                 Charge (a.u.)
  ----------------------------------------
      1 Cl                    0.401918
      2 I                     0.163053
      3 I                     0.163053
      4 Cl                    0.401918
      5 C                    -0.564970
      6 C                    -0.564970
  ----------------------------------------
  Sum of atomic charges =    -0.000000

 -----------------------------------------------------------------
                    Cartesian Multipole Moments
 -----------------------------------------------------------------
    Charge (ESU x 10^10)
                -0.0000
    Dipole Moment (Debye)
         X       0.0000      Y       0.0000      Z      -0.0000
       Tot       0.0000
    Quadrupole Moments (Debye-Ang)
        XX     -88.3484     XY      -3.8431     YY     -90.3229
        XZ       0.0000     YZ       0.0000     ZZ     -94.8276
    Octopole Moments (Debye-Ang^2)
       XXX      -0.0000    XXY       0.0000    XYY      -0.0000
       YYY       0.0000    XXZ      -0.0000    XYZ      -0.0000
       YYZ      -0.0000    XZZ       0.0000    YZZ       0.0000
       ZZZ      -0.0000
    Hexadecapole Moments (Debye-Ang^3)
      XXXX   -2039.7168   XXXY     173.1161   XXYY    -483.8928
      XYYY     258.7846   YYYY    -993.1632   XXXZ       0.0000
      XXYZ       0.0000   XYYZ       0.0000   YYYZ       0.0000
      XXZZ    -388.7732   XYZZ      88.9959   YYZZ    -200.4751
      XZZZ       0.0000   YZZZ       0.0000   ZZZZ    -125.2690
 -----------------------------------------------------------------
 Calculating analytic gradient of the SCF energy
 Gradient of SCF Energy
            1           2           3           4           5           6
    1   0.0010055   0.0003583  -0.0003583  -0.0010055   0.0022603  -0.0022603
    2   0.0014697   0.0001090  -0.0001090  -0.0014697  -0.0016267   0.0016267
    3   0.0000000  -0.0000000  -0.0000000   0.0000000  -0.0000000   0.0000000
 Max gradient component =       2.260E-03
 RMS gradient           =       1.109E-03
 Gradient time:  CPU 18.51 s  wall 4.74 s
 Geometry Optimization Parameters
   NAtoms,    NIC,     NZ,  NCons,   NDum,   NFix, NCnnct, MaxDiis
        6      37       0       0       0       0       0       0

 Cartesian Hessian Update
 Hessian Updated using BFGS Update


** GEOMETRY OPTIMIZATION IN DELOCALIZED INTERNAL COORDINATES **
   Searching for a Minimum

   Optimization Cycle:  20

                       Coordinates (Angstroms)
     ATOM                X               Y               Z
      1  Cl        1.0245519999    1.9200524286    0.0000000000
      2  I        -2.3389483132    1.0502177901    0.0000000000
      3  I         2.3389483132   -1.0502177901    0.0000000000
      4  Cl       -1.0245519999   -1.9200524286    0.0000000000
      5  C         0.6326166740    0.2235451790    0.0000000000
      6  C        -0.6326166740   -0.2235451790    0.0000000000
   Point Group: c2h   Number of degrees of freedom:     5


   Energy is -14835.671580769

 Hessian Updated using BFGS Update

  5 Hessian modes will be used to form the next step
  Hessian Eigenvalues:
     0.048809    0.103776    0.276185    0.680586    0.945364

 Minimum Search - Taking Simple RFO Step
 Searching for Lamda that Minimizes Along All modes
 Value Taken    Lamda =  -0.00002709
 Step Taken.  Stepsize is  0.012272

                             Maximum     Tolerance    Cnvgd?
         Gradient           0.003090      0.000300      NO
         Displacement       0.010897      0.001200      NO
         Energy change     -0.000075      0.000001      NO


 New Cartesian Coordinates Obtained by Inverse Iteration

 Displacement from previous Coordinates is:  0.007515
 ----------------------------------------------------------------
             Standard Nuclear Orientation (Angstroms)
    I     Atom           X                Y                Z
 ----------------------------------------------------------------
    1      Cl      1.0239420161     1.9188884474     0.0000000000
    2      I      -2.3405389258     1.0512950790     0.0000000000
    3      I       2.3405389258    -1.0512950790     0.0000000000
    4      Cl     -1.0239420161    -1.9188884474     0.0000000000
    5      C       0.6313376178     0.2244693793     0.0000000000
    6      C      -0.6313376178    -0.2244693793     0.0000000000
 ----------------------------------------------------------------
 Molecular Point Group                 C2h   NOp =  4
 Largest Abelian Subgroup              C2h   NOp =  4
 Nuclear Repulsion Energy =  1275.8238892996 hartrees
 There are       76 alpha and       76 beta electrons
 Applying Cartesian multipole field
    Component          Value
    ---------          -----
     (2,0,0)        1.00000E-11
     (0,2,0)        2.00000E-11
     (0,0,2)       -3.00000E-11
 Nucleus-field energy     =     0.0000000395 hartrees
 Requested basis set is 6-311++G(d,p)
 There are 86 shells and 228 basis functions
 A cutoff of  1.0D-11 yielded   2677 shell pairs
 There are     20524 function pairs (     23130 Cartesian)
 Smallest overlap matrix eigenvalue = 3.04E-05
 Guess MOs from SCF MO coefficient file

 -----------------------------------------------------------------------
  General SCF calculation program by
  Eric Jon Sundstrom, Paul Horn, Yuezhi Mao, Dmitri Zuev, Alec White,
  David Stuck, Shaama M.S., Shane Yost, Joonho Lee, David Small,
  Daniel Levine, Susi Lehtola, Hugh Burton, Evgeny Epifanovsky
 -----------------------------------------------------------------------
 Exchange:     0.2000 Hartree-Fock + 0.0800 Slater + 0.7200 B88
 Correlation:  0.1900 VWN1RPA + 0.8100 LYP
 Using SG-1 standard quadrature grid
 using 4 threads for integral computing
 -------------------------------------------------------
 OpenMP Integral computing Module                
 Release: version 2.0, May 2017, Q-Chem Inc. Pleasanton 
 -------------------------------------------------------
 -------------------------------------------------------
 OpenMP BLAS3 based DFT computing Module                
 Release: version 1.0, May 2013, Q-Chem Inc. Pittsburgh 
 -------------------------------------------------------
 A restricted SCF calculation will be
 performed using DIIS
 SCF converges when DIIS error is below 1.0e-08
 ---------------------------------------
  Cycle       Energy         DIIS error
 ---------------------------------------
    1  -14835.6715886476      3.71e-05  
    2  -14835.6715987655      5.73e-06  
    3  -14835.6715988424      4.97e-06  
    4  -14835.6715989776      2.79e-06  
    5  -14835.6715990283      6.47e-07  
    6  -14835.6715990309      1.41e-07  
    7  -14835.6715990310      1.97e-08  
    8  -14835.6715990310      3.65e-09  Convergence criterion met
 ---------------------------------------
 SCF time:   CPU 39.50s  wall 11.00s 
 SCF   energy in the final basis set =   -14835.6715990310
 Total energy in the final basis set =   -14835.6715990310

 --------------------------------------------------------------
             Orbital Energies (a.u.) and Symmetries
 --------------------------------------------------------------

 Alpha MOs, Restricted
 -- Occupied --                  
*******-1165.89 -176.33 -176.33 -165.73 -165.73 -165.73 -165.73
  1 Bu    1 Ag    2 Bu    2 Ag    3 Bu    3 Ag    1 Au    1 Bg                 
-165.73 -165.73 -101.59 -101.59  -35.82  -35.82  -31.32  -31.32
  4 Ag    4 Bu    5 Ag    5 Bu    6 Bu    6 Ag    7 Ag    7 Bu                 
-31.309 -31.309 -31.309 -31.309 -22.966 -22.966 -22.964 -22.964
  2 Bg    2 Au    8 Bu    8 Ag    9 Ag    9 Bu    3 Bg    3 Au                 
-22.964 -22.964 -22.960 -22.960 -22.960 -22.960 -10.304 -10.303
 10 Bu   10 Ag   11 Ag   11 Bu    4 Bg    4 Au   12 Ag   12 Bu                 
 -9.504  -9.504  -7.269  -7.269  -7.258  -7.258  -7.258  -7.258
 13 Bu   13 Ag   14 Bu   14 Ag    5 Bg    5 Au   15 Bu   15 Ag                 
 -6.371  -6.371  -4.785  -4.785  -4.769  -4.769  -4.768  -4.768
 16 Ag   16 Bu   17 Bu   17 Ag    6 Au    6 Bg   18 Ag   18 Bu                 
 -2.050  -2.050  -2.045  -2.045  -2.045  -2.045  -2.031  -2.031
 19 Bu   19 Ag    7 Bg    7 Au   20 Ag   20 Bu   21 Ag   21 Bu                 
 -2.031  -2.031  -0.930  -0.893  -0.772  -0.704  -0.656  -0.550
  8 Bg    8 Au   22 Ag   22 Bu   23 Ag   23 Bu   24 Ag   24 Bu                 
 -0.492  -0.471  -0.433  -0.398  -0.375  -0.349  -0.347  -0.309
 25 Ag   25 Bu    9 Au   26 Ag    9 Bg   27 Ag   26 Bu   10 Au                 
 -0.301  -0.294  -0.275  -0.258
 10 Bg   27 Bu   28 Ag   11 Au                                                 
 -- Virtual --                   
 -0.096  -0.064  -0.053  -0.033   0.006   0.041   0.052   0.052
 28 Bu   29 Ag   11 Bg   29 Bu   30 Ag   30 Bu   31 Ag   31 Bu                 
  0.060   0.077   0.084   0.091   0.103   0.112   0.113   0.117
 12 Au   12 Bg   32 Ag   33 Ag   32 Bu   34 Ag   33 Bu   13 Bg                 
  0.122   0.138   0.152   0.179   0.180   0.208   0.223   0.224
 13 Au   34 Bu   35 Ag   35 Bu   36 Ag   36 Bu   37 Ag   14 Au                 
  0.237   0.254   0.262   0.345   0.364   0.373   0.379   0.382
 37 Bu   14 Bg   38 Ag   38 Bu   39 Bu   39 Ag   15 Au   15 Bg                 
  0.387   0.393   0.399   0.426   0.430   0.455   0.459   0.461
 40 Bu   16 Au   40 Ag   16 Bg   41 Ag   17 Bg   17 Au   41 Bu                 
  0.473   0.479   0.497   0.518   0.545   0.582   0.611   0.617
 42 Ag   42 Bu   43 Ag   43 Bu   18 Au   18 Bg   44 Ag   44 Bu                 
  0.645   0.690   0.719   0.727   0.777   0.809   0.811   0.827
 45 Ag   45 Bu   46 Ag   46 Bu   19 Au   47 Ag   47 Bu   19 Bg                 
  0.834   0.877   0.887   0.904   0.951   0.985   1.079   1.095
 20 Au   48 Ag   20 Bg   48 Bu   49 Bu   49 Ag   50 Ag   50 Bu                 
  1.123   1.174   1.175   1.267   1.315   1.347   1.367   1.400
 51 Ag   51 Bu   21 Au   21 Bg   22 Au   22 Bg   52 Ag   52 Bu                 
  1.434   1.436   1.555   1.571   1.606   1.698   1.886   1.897
 53 Bu   53 Ag   54 Ag   23 Au   54 Bu   55 Ag   23 Bg   55 Bu                 
  2.121   2.136   2.229   2.241   2.307   2.314   2.475   2.475
 56 Ag   56 Bu   24 Bg   24 Au   57 Bu   57 Ag   58 Bu   58 Ag                 
  2.624   2.808   2.812   2.977   3.181   3.407   3.943   3.950
 25 Au   59 Bu   25 Bg   59 Ag   60 Ag   60 Bu   26 Au   26 Bg                 
  3.974   3.977   3.991   4.014   4.085   4.106   4.226   4.231
 61 Bu   61 Ag   27 Au   27 Bg   62 Ag   62 Bu   63 Ag   63 Bu                 
  4.392   4.417   5.984   6.013   6.031   6.056   6.080   6.086
 64 Bu   64 Ag   28 Au   28 Bg   65 Ag   65 Bu   66 Ag   66 Bu                 
  9.682   9.761  23.187  24.025  25.767  25.803  25.905  25.948
 67 Ag   67 Bu   68 Ag   68 Bu   29 Bg   29 Au   69 Ag   69 Bu                 
 26.328  26.428  27.835  27.858  28.326  28.347  28.363  28.364
 70 Bu   70 Ag   71 Bu   71 Ag   30 Au   30 Bg   72 Bu   72 Ag                 
 28.383  28.396  28.517  28.520  28.532  28.533  28.536  28.548
 73 Ag   73 Bu   31 Au   31 Bg   74 Bu   74 Ag   32 Au   32 Bg                 
 28.584  28.596  28.680  28.681 127.869 127.886 127.898 127.912
 75 Ag   75 Bu   76 Bu   76 Ag   33 Au   33 Bg   77 Ag   77 Bu                 
127.928 127.932 151.633 151.653 215.664 215.7501901.7951901.816
 78 Bu   78 Ag   79 Bu   79 Ag   80 Ag   80 Bu   81 Bu   81 Ag                 

 Beta MOs, Restricted
 -- Occupied --                  
*******-1165.89 -176.33 -176.33 -165.73 -165.73 -165.73 -165.73
  1 Bu    1 Ag    2 Bu    2 Ag    3 Bu    3 Ag    1 Au    1 Bg                 
-165.73 -165.73 -101.59 -101.59  -35.82  -35.82  -31.32  -31.32
  4 Ag    4 Bu    5 Ag    5 Bu    6 Bu    6 Ag    7 Ag    7 Bu                 
-31.309 -31.309 -31.309 -31.309 -22.966 -22.966 -22.964 -22.964
  2 Bg    2 Au    8 Bu    8 Ag    9 Ag    9 Bu    3 Bg    3 Au                 
-22.964 -22.964 -22.960 -22.960 -22.960 -22.960 -10.304 -10.303
 10 Bu   10 Ag   11 Ag   11 Bu    4 Bg    4 Au   12 Ag   12 Bu                 
 -9.504  -9.504  -7.269  -7.269  -7.258  -7.258  -7.258  -7.258
 13 Bu   13 Ag   14 Bu   14 Ag    5 Bg    5 Au   15 Bu   15 Ag                 
 -6.371  -6.371  -4.785  -4.785  -4.769  -4.769  -4.768  -4.768
 16 Ag   16 Bu   17 Bu   17 Ag    6 Au    6 Bg   18 Ag   18 Bu                 
 -2.050  -2.050  -2.045  -2.045  -2.045  -2.045  -2.031  -2.031
 19 Bu   19 Ag    7 Bg    7 Au   20 Ag   20 Bu   21 Ag   21 Bu                 
 -2.031  -2.031  -0.930  -0.893  -0.772  -0.704  -0.656  -0.550
  8 Bg    8 Au   22 Ag   22 Bu   23 Ag   23 Bu   24 Ag   24 Bu                 
 -0.492  -0.471  -0.433  -0.398  -0.375  -0.349  -0.347  -0.309
 25 Ag   25 Bu    9 Au   26 Ag    9 Bg   27 Ag   26 Bu   10 Au                 
 -0.301  -0.294  -0.275  -0.258
 10 Bg   27 Bu   28 Ag   11 Au                                                 
 -- Virtual --                   
 -0.096  -0.064  -0.053  -0.033   0.006   0.041   0.052   0.052
 28 Bu   29 Ag   11 Bg   29 Bu   30 Ag   30 Bu   31 Ag   31 Bu                 
  0.060   0.077   0.084   0.091   0.103   0.112   0.113   0.117
 12 Au   12 Bg   32 Ag   33 Ag   32 Bu   34 Ag   33 Bu   13 Bg                 
  0.122   0.138   0.152   0.179   0.180   0.208   0.223   0.224
 13 Au   34 Bu   35 Ag   35 Bu   36 Ag   36 Bu   37 Ag   14 Au                 
  0.237   0.254   0.262   0.345   0.364   0.373   0.379   0.382
 37 Bu   14 Bg   38 Ag   38 Bu   39 Bu   39 Ag   15 Au   15 Bg                 
  0.387   0.393   0.399   0.426   0.430   0.455   0.459   0.461
 40 Bu   16 Au   40 Ag   16 Bg   41 Ag   17 Bg   17 Au   41 Bu                 
  0.473   0.479   0.497   0.518   0.545   0.582   0.611   0.617
 42 Ag   42 Bu   43 Ag   43 Bu   18 Au   18 Bg   44 Ag   44 Bu                 
  0.645   0.690   0.719   0.727   0.777   0.809   0.811   0.827
 45 Ag   45 Bu   46 Ag   46 Bu   19 Au   47 Ag   47 Bu   19 Bg                 
  0.834   0.877   0.887   0.904   0.951   0.985   1.079   1.095
 20 Au   48 Ag   20 Bg   48 Bu   49 Bu   49 Ag   50 Ag   50 Bu                 
  1.123   1.174   1.175   1.267   1.315   1.347   1.367   1.400
 51 Ag   51 Bu   21 Au   21 Bg   22 Au   22 Bg   52 Ag   52 Bu                 
  1.434   1.436   1.555   1.571   1.606   1.698   1.886   1.897
 53 Bu   53 Ag   54 Ag   23 Au   54 Bu   55 Ag   23 Bg   55 Bu                 
  2.121   2.136   2.229   2.241   2.307   2.314   2.475   2.475
 56 Ag   56 Bu   24 Bg   24 Au   57 Bu   57 Ag   58 Bu   58 Ag                 
  2.624   2.808   2.812   2.977   3.181   3.407   3.943   3.950
 25 Au   59 Bu   25 Bg   59 Ag   60 Ag   60 Bu   26 Au   26 Bg                 
  3.974   3.977   3.991   4.014   4.085   4.106   4.226   4.231
 61 Bu   61 Ag   27 Au   27 Bg   62 Ag   62 Bu   63 Ag   63 Bu                 
  4.392   4.417   5.984   6.013   6.031   6.056   6.080   6.086
 64 Bu   64 Ag   28 Au   28 Bg   65 Ag   65 Bu   66 Ag   66 Bu                 
  9.682   9.761  23.187  24.025  25.767  25.803  25.905  25.948
 67 Ag   67 Bu   68 Ag   68 Bu   29 Bg   29 Au   69 Ag   69 Bu                 
 26.328  26.428  27.835  27.858  28.326  28.347  28.363  28.364
 70 Bu   70 Ag   71 Bu   71 Ag   30 Au   30 Bg   72 Bu   72 Ag                 
 28.383  28.396  28.517  28.520  28.532  28.533  28.536  28.548
 73 Ag   73 Bu   31 Au   31 Bg   74 Bu   74 Ag   32 Au   32 Bg                 
 28.584  28.596  28.680  28.681 127.869 127.886 127.898 127.912
 75 Ag   75 Bu   76 Bu   76 Ag   33 Au   33 Bg   77 Ag   77 Bu                 
127.928 127.932 151.633 151.653 215.664 215.7501901.7951901.816
 78 Bu   78 Ag   79 Bu   79 Ag   80 Ag   80 Bu   81 Bu   81 Ag                 
 --------------------------------------------------------------

          Ground-State Mulliken Net Atomic Charges

     Atom                 Charge (a.u.)
  ----------------------------------------
      1 Cl                    0.404041
      2 I                     0.161390
      3 I                     0.161390
      4 Cl                    0.404041
      5 C                    -0.565431
      6 C                    -0.565431
  ----------------------------------------
  Sum of atomic charges =    -0.000000

 -----------------------------------------------------------------
                    Cartesian Multipole Moments
 -----------------------------------------------------------------
    Charge (ESU x 10^10)
                -0.0000
    Dipole Moment (Debye)
         X       0.0000      Y       0.0000      Z       0.0000
       Tot       0.0000
    Quadrupole Moments (Debye-Ang)
        XX     -88.3845     XY      -3.8011     YY     -90.2997
        XZ      -0.0000     YZ      -0.0000     ZZ     -94.8317
    Octopole Moments (Debye-Ang^2)
       XXX      -0.0000    XXY       0.0000    XYY      -0.0000
       YYY       0.0000    XXZ       0.0000    XYZ       0.0000
       YYZ       0.0000    XZZ       0.0000    YZZ       0.0000
       ZZZ       0.0000
    Hexadecapole Moments (Debye-Ang^3)
      XXXX   -2042.2164   XXXY     174.0981   XXYY    -484.2464
      XYYY     259.8639   YYYY    -993.1707   XXXZ      -0.0000
      XXYZ      -0.0000   XYYZ      -0.0000   YYYZ      -0.0000
      XXZZ    -389.2373   XYZZ      89.3535   YYZZ    -200.4859
      XZZZ      -0.0000   YZZZ      -0.0000   ZZZZ    -125.2989
 -----------------------------------------------------------------
 Calculating analytic gradient of the SCF energy
 Gradient of SCF Energy
            1           2           3           4           5           6
    1   0.0009026  -0.0000815   0.0000815  -0.0009026   0.0003048  -0.0003048
    2   0.0009039   0.0004489  -0.0004489  -0.0009039  -0.0012027   0.0012027
    3   0.0000000   0.0000000   0.0000000   0.0000000  -0.0000000  -0.0000000
 Max gradient component =       1.203E-03
 RMS gradient           =       6.128E-04
 Gradient time:  CPU 18.66 s  wall 4.78 s
 Geometry Optimization Parameters
   NAtoms,    NIC,     NZ,  NCons,   NDum,   NFix, NCnnct, MaxDiis
        6      37       0       0       0       0       0       0

 Cartesian Hessian Update
 Hessian Updated using BFGS Update


** GEOMETRY OPTIMIZATION IN DELOCALIZED INTERNAL COORDINATES **
   Searching for a Minimum

   Optimization Cycle:  21

                       Coordinates (Angstroms)
     ATOM                X               Y               Z
      1  Cl        1.0239420161    1.9188884474    0.0000000000
      2  I        -2.3405389258    1.0512950790    0.0000000000
      3  I         2.3405389258   -1.0512950790    0.0000000000
      4  Cl       -1.0239420161   -1.9188884474    0.0000000000
      5  C         0.6313376178    0.2244693793    0.0000000000
      6  C        -0.6313376178   -0.2244693793    0.0000000000
   Point Group: c2h   Number of degrees of freedom:     5


   Energy is -14835.671599031

 Hessian Updated using BFGS Update

  5 Hessian modes will be used to form the next step
  Hessian Eigenvalues:
     0.048589    0.103405    0.281673    0.541334    0.766413

 Minimum Search - Taking Simple RFO Step
 Searching for Lamda that Minimizes Along All modes
 Value Taken    Lamda =  -0.00001107
 Step Taken.  Stepsize is  0.006515

                             Maximum     Tolerance    Cnvgd?
         Gradient           0.001846      0.000300      NO
         Displacement       0.005774      0.001200      NO
         Energy change     -0.000018      0.000001      NO


 New Cartesian Coordinates Obtained by Inverse Iteration

 Displacement from previous Coordinates is:  0.006293
 ----------------------------------------------------------------
             Standard Nuclear Orientation (Angstroms)
    I     Atom           X                Y                Z
 ----------------------------------------------------------------
    1      Cl      1.0223927474     1.9180511785     0.0000000000
    2      I      -2.3397645179     1.0521162087     0.0000000000
    3      I       2.3397645179    -1.0521162087     0.0000000000
    4      Cl     -1.0223927474    -1.9180511785     0.0000000000
    5      C       0.6305007409     0.2251545978     0.0000000000
    6      C      -0.6305007409    -0.2251545978     0.0000000000
 ----------------------------------------------------------------
 Molecular Point Group                 C2h   NOp =  4
 Largest Abelian Subgroup              C2h   NOp =  4
 Nuclear Repulsion Energy =  1276.1500274478 hartrees
 There are       76 alpha and       76 beta electrons
 Applying Cartesian multipole field
    Component          Value
    ---------          -----
     (2,0,0)        1.00000E-11
     (0,2,0)        2.00000E-11
     (0,0,2)       -3.00000E-11
 Nucleus-field energy     =     0.0000000395 hartrees
 Requested basis set is 6-311++G(d,p)
 There are 86 shells and 228 basis functions
 A cutoff of  1.0D-11 yielded   2678 shell pairs
 There are     20549 function pairs (     23166 Cartesian)
 Smallest overlap matrix eigenvalue = 3.02E-05
 Guess MOs from SCF MO coefficient file

 -----------------------------------------------------------------------
  General SCF calculation program by
  Eric Jon Sundstrom, Paul Horn, Yuezhi Mao, Dmitri Zuev, Alec White,
  David Stuck, Shaama M.S., Shane Yost, Joonho Lee, David Small,
  Daniel Levine, Susi Lehtola, Hugh Burton, Evgeny Epifanovsky
 -----------------------------------------------------------------------
 Exchange:     0.2000 Hartree-Fock + 0.0800 Slater + 0.7200 B88
 Correlation:  0.1900 VWN1RPA + 0.8100 LYP
 Using SG-1 standard quadrature grid
 using 4 threads for integral computing
 -------------------------------------------------------
 OpenMP Integral computing Module                
 Release: version 2.0, May 2017, Q-Chem Inc. Pleasanton 
 -------------------------------------------------------
 -------------------------------------------------------
 OpenMP BLAS3 based DFT computing Module                
 Release: version 1.0, May 2013, Q-Chem Inc. Pittsburgh 
 -------------------------------------------------------
 A restricted SCF calculation will be
 performed using DIIS
 SCF converges when DIIS error is below 1.0e-08
 ---------------------------------------
  Cycle       Energy         DIIS error
 ---------------------------------------
    1  -14835.6716022825      2.39e-05  
    2  -14835.6716058045      7.60e-06  
    3  -14835.6716051702      1.22e-05  
    4  -14835.6716061882      1.55e-06  
    5  -14835.6716062059      2.16e-07  
    6  -14835.6716062061      7.65e-08  
    7  -14835.6716062062      1.55e-08  
    8  -14835.6716062060      3.66e-09  Convergence criterion met
 ---------------------------------------
 SCF time:   CPU 39.58s  wall 11.00s 
 SCF   energy in the final basis set =   -14835.6716062060
 Total energy in the final basis set =   -14835.6716062060

 --------------------------------------------------------------
             Orbital Energies (a.u.) and Symmetries
 --------------------------------------------------------------

 Alpha MOs, Restricted
 -- Occupied --                  
*******-1165.89 -176.33 -176.33 -165.73 -165.73 -165.73 -165.73
  1 Bu    1 Ag    2 Bu    2 Ag    3 Bu    3 Ag    1 Au    1 Bg                 
-165.73 -165.73 -101.59 -101.59  -35.82  -35.82  -31.32  -31.32
  4 Ag    4 Bu    5 Ag    5 Bu    6 Bu    6 Ag    7 Ag    7 Bu                 
-31.309 -31.309 -31.309 -31.309 -22.966 -22.966 -22.964 -22.964
  2 Bg    2 Au    8 Bu    8 Ag    9 Ag    9 Bu    3 Bg    3 Au                 
-22.964 -22.964 -22.959 -22.959 -22.959 -22.959 -10.303 -10.303
 10 Bu   10 Ag   11 Ag   11 Bu    4 Bg    4 Au   12 Ag   12 Bu                 
 -9.504  -9.504  -7.269  -7.269  -7.258  -7.258  -7.258  -7.258
 13 Bu   13 Ag   14 Bu   14 Ag    5 Bg    5 Au   15 Bu   15 Ag                 
 -6.371  -6.371  -4.784  -4.784  -4.768  -4.768  -4.768  -4.768
 16 Ag   16 Bu   17 Bu   17 Ag    6 Au    6 Bg   18 Ag   18 Bu                 
 -2.050  -2.050  -2.045  -2.045  -2.045  -2.045  -2.031  -2.031
 19 Bu   19 Ag    7 Bg    7 Au   20 Ag   20 Bu   21 Ag   21 Bu                 
 -2.031  -2.031  -0.931  -0.893  -0.772  -0.704  -0.656  -0.550
  8 Bg    8 Au   22 Ag   22 Bu   23 Ag   23 Bu   24 Ag   24 Bu                 
 -0.492  -0.471  -0.433  -0.398  -0.375  -0.349  -0.347  -0.309
 25 Ag   25 Bu    9 Au   26 Ag    9 Bg   27 Ag   26 Bu   10 Au                 
 -0.301  -0.294  -0.275  -0.258
 10 Bg   27 Bu   28 Ag   11 Au                                                 
 -- Virtual --                   
 -0.097  -0.064  -0.052  -0.032   0.006   0.041   0.052   0.052
 28 Bu   29 Ag   11 Bg   29 Bu   30 Ag   30 Bu   31 Ag   31 Bu                 
  0.060   0.077   0.084   0.091   0.103   0.113   0.113   0.117
 12 Au   12 Bg   32 Ag   33 Ag   32 Bu   33 Bu   34 Ag   13 Bg                 
  0.122   0.138   0.152   0.179   0.180   0.208   0.223   0.224
 13 Au   34 Bu   35 Ag   35 Bu   36 Ag   36 Bu   37 Ag   14 Au                 
  0.237   0.255   0.262   0.345   0.364   0.373   0.379   0.382
 37 Bu   14 Bg   38 Ag   38 Bu   39 Bu   39 Ag   15 Au   15 Bg                 
  0.387   0.393   0.399   0.426   0.429   0.455   0.459   0.461
 40 Bu   16 Au   40 Ag   16 Bg   41 Ag   17 Bg   17 Au   41 Bu                 
  0.474   0.479   0.497   0.518   0.545   0.582   0.611   0.618
 42 Ag   42 Bu   43 Ag   43 Bu   18 Au   18 Bg   44 Ag   44 Bu                 
  0.645   0.691   0.719   0.727   0.777   0.809   0.811   0.827
 45 Ag   45 Bu   46 Ag   46 Bu   19 Au   47 Ag   47 Bu   19 Bg                 
  0.834   0.877   0.887   0.905   0.951   0.986   1.079   1.095
 20 Au   48 Ag   20 Bg   48 Bu   49 Bu   49 Ag   50 Ag   50 Bu                 
  1.123   1.173   1.175   1.267   1.315   1.347   1.367   1.400
 51 Ag   51 Bu   21 Au   21 Bg   22 Au   22 Bg   52 Ag   52 Bu                 
  1.435   1.435   1.555   1.572   1.606   1.699   1.887   1.898
 53 Bu   53 Ag   54 Ag   23 Au   54 Bu   55 Ag   23 Bg   55 Bu                 
  2.123   2.137   2.229   2.241   2.307   2.314   2.475   2.476
 56 Ag   56 Bu   24 Bg   24 Au   57 Bu   57 Ag   58 Bu   58 Ag                 
  2.624   2.808   2.812   2.977   3.183   3.407   3.943   3.950
 25 Au   59 Bu   25 Bg   59 Ag   60 Ag   60 Bu   26 Au   26 Bg                 
  3.975   3.977   3.991   4.014   4.085   4.106   4.226   4.231
 61 Bu   61 Ag   27 Au   27 Bg   62 Ag   62 Bu   63 Ag   63 Bu                 
  4.392   4.417   5.984   6.013   6.032   6.056   6.080   6.086
 64 Bu   64 Ag   28 Au   28 Bg   65 Ag   65 Bu   66 Ag   66 Bu                 
  9.682   9.761  23.187  24.029  25.767  25.803  25.905  25.948
 67 Ag   67 Bu   68 Ag   68 Bu   29 Bg   29 Au   69 Ag   69 Bu                 
 26.328  26.429  27.835  27.858  28.326  28.347  28.363  28.364
 70 Bu   70 Ag   71 Bu   71 Ag   30 Au   30 Bg   72 Bu   72 Ag                 
 28.383  28.396  28.517  28.520  28.532  28.533  28.536  28.548
 73 Ag   73 Bu   31 Au   31 Bg   74 Bu   74 Ag   32 Au   32 Bg                 
 28.584  28.596  28.680  28.681 127.869 127.886 127.898 127.912
 75 Ag   75 Bu   76 Bu   76 Ag   33 Au   33 Bg   77 Ag   77 Bu                 
127.928 127.932 151.633 151.653 215.664 215.7511901.7951901.816
 78 Bu   78 Ag   79 Bu   79 Ag   80 Ag   80 Bu   81 Bu   81 Ag                 

 Beta MOs, Restricted
 -- Occupied --                  
*******-1165.89 -176.33 -176.33 -165.73 -165.73 -165.73 -165.73
  1 Bu    1 Ag    2 Bu    2 Ag    3 Bu    3 Ag    1 Au    1 Bg                 
-165.73 -165.73 -101.59 -101.59  -35.82  -35.82  -31.32  -31.32
  4 Ag    4 Bu    5 Ag    5 Bu    6 Bu    6 Ag    7 Ag    7 Bu                 
-31.309 -31.309 -31.309 -31.309 -22.966 -22.966 -22.964 -22.964
  2 Bg    2 Au    8 Bu    8 Ag    9 Ag    9 Bu    3 Bg    3 Au                 
-22.964 -22.964 -22.959 -22.959 -22.959 -22.959 -10.303 -10.303
 10 Bu   10 Ag   11 Ag   11 Bu    4 Bg    4 Au   12 Ag   12 Bu                 
 -9.504  -9.504  -7.269  -7.269  -7.258  -7.258  -7.258  -7.258
 13 Bu   13 Ag   14 Bu   14 Ag    5 Bg    5 Au   15 Bu   15 Ag                 
 -6.371  -6.371  -4.784  -4.784  -4.768  -4.768  -4.768  -4.768
 16 Ag   16 Bu   17 Bu   17 Ag    6 Au    6 Bg   18 Ag   18 Bu                 
 -2.050  -2.050  -2.045  -2.045  -2.045  -2.045  -2.031  -2.031
 19 Bu   19 Ag    7 Bg    7 Au   20 Ag   20 Bu   21 Ag   21 Bu                 
 -2.031  -2.031  -0.931  -0.893  -0.772  -0.704  -0.656  -0.550
  8 Bg    8 Au   22 Ag   22 Bu   23 Ag   23 Bu   24 Ag   24 Bu                 
 -0.492  -0.471  -0.433  -0.398  -0.375  -0.349  -0.347  -0.309
 25 Ag   25 Bu    9 Au   26 Ag    9 Bg   27 Ag   26 Bu   10 Au                 
 -0.301  -0.294  -0.275  -0.258
 10 Bg   27 Bu   28 Ag   11 Au                                                 
 -- Virtual --                   
 -0.097  -0.064  -0.052  -0.032   0.006   0.041   0.052   0.052
 28 Bu   29 Ag   11 Bg   29 Bu   30 Ag   30 Bu   31 Ag   31 Bu                 
  0.060   0.077   0.084   0.091   0.103   0.113   0.113   0.117
 12 Au   12 Bg   32 Ag   33 Ag   32 Bu   33 Bu   34 Ag   13 Bg                 
  0.122   0.138   0.152   0.179   0.180   0.208   0.223   0.224
 13 Au   34 Bu   35 Ag   35 Bu   36 Ag   36 Bu   37 Ag   14 Au                 
  0.237   0.255   0.262   0.345   0.364   0.373   0.379   0.382
 37 Bu   14 Bg   38 Ag   38 Bu   39 Bu   39 Ag   15 Au   15 Bg                 
  0.387   0.393   0.399   0.426   0.429   0.455   0.459   0.461
 40 Bu   16 Au   40 Ag   16 Bg   41 Ag   17 Bg   17 Au   41 Bu                 
  0.474   0.479   0.497   0.518   0.545   0.582   0.611   0.618
 42 Ag   42 Bu   43 Ag   43 Bu   18 Au   18 Bg   44 Ag   44 Bu                 
  0.645   0.691   0.719   0.727   0.777   0.809   0.811   0.827
 45 Ag   45 Bu   46 Ag   46 Bu   19 Au   47 Ag   47 Bu   19 Bg                 
  0.834   0.877   0.887   0.905   0.951   0.986   1.079   1.095
 20 Au   48 Ag   20 Bg   48 Bu   49 Bu   49 Ag   50 Ag   50 Bu                 
  1.123   1.173   1.175   1.267   1.315   1.347   1.367   1.400
 51 Ag   51 Bu   21 Au   21 Bg   22 Au   22 Bg   52 Ag   52 Bu                 
  1.435   1.435   1.555   1.572   1.606   1.699   1.887   1.898
 53 Bu   53 Ag   54 Ag   23 Au   54 Bu   55 Ag   23 Bg   55 Bu                 
  2.123   2.137   2.229   2.241   2.307   2.314   2.475   2.476
 56 Ag   56 Bu   24 Bg   24 Au   57 Bu   57 Ag   58 Bu   58 Ag                 
  2.624   2.808   2.812   2.977   3.183   3.407   3.943   3.950
 25 Au   59 Bu   25 Bg   59 Ag   60 Ag   60 Bu   26 Au   26 Bg                 
  3.975   3.977   3.991   4.014   4.085   4.106   4.226   4.231
 61 Bu   61 Ag   27 Au   27 Bg   62 Ag   62 Bu   63 Ag   63 Bu                 
  4.392   4.417   5.984   6.013   6.032   6.056   6.080   6.086
 64 Bu   64 Ag   28 Au   28 Bg   65 Ag   65 Bu   66 Ag   66 Bu                 
  9.682   9.761  23.187  24.029  25.767  25.803  25.905  25.948
 67 Ag   67 Bu   68 Ag   68 Bu   29 Bg   29 Au   69 Ag   69 Bu                 
 26.328  26.429  27.835  27.858  28.326  28.347  28.363  28.364
 70 Bu   70 Ag   71 Bu   71 Ag   30 Au   30 Bg   72 Bu   72 Ag                 
 28.383  28.396  28.517  28.520  28.532  28.533  28.536  28.548
 73 Ag   73 Bu   31 Au   31 Bg   74 Bu   74 Ag   32 Au   32 Bg                 
 28.584  28.596  28.680  28.681 127.869 127.886 127.898 127.912
 75 Ag   75 Bu   76 Bu   76 Ag   33 Au   33 Bg   77 Ag   77 Bu                 
127.928 127.932 151.633 151.653 215.664 215.7511901.7951901.816
 78 Bu   78 Ag   79 Bu   79 Ag   80 Ag   80 Bu   81 Bu   81 Ag                 
 --------------------------------------------------------------

          Ground-State Mulliken Net Atomic Charges

     Atom                 Charge (a.u.)
  ----------------------------------------
      1 Cl                    0.405630
      2 I                     0.160454
      3 I                     0.160454
      4 Cl                    0.405630
      5 C                    -0.566083
      6 C                    -0.566083
  ----------------------------------------
  Sum of atomic charges =     0.000000

 -----------------------------------------------------------------
                    Cartesian Multipole Moments
 -----------------------------------------------------------------
    Charge (ESU x 10^10)
                -0.0000
    Dipole Moment (Debye)
         X       0.0000      Y       0.0000      Z       0.0000
       Tot       0.0000
    Quadrupole Moments (Debye-Ang)
        XX     -88.4278     XY      -3.7762     YY     -90.2748
        XZ       0.0000     YZ      -0.0000     ZZ     -94.8287
    Octopole Moments (Debye-Ang^2)
       XXX      -0.0000    XXY       0.0000    XYY      -0.0000
       YYY       0.0000    XXZ      -0.0000    XYZ       0.0000
       YYZ       0.0000    XZZ       0.0000    YZZ       0.0000
       ZZZ       0.0000
    Hexadecapole Moments (Debye-Ang^3)
      XXXX   -2041.1918   XXXY     174.7870   XXYY    -483.9900
      XYYY     260.3582   YYYY    -993.1138   XXXZ       0.0000
      XXYZ      -0.0000   XYYZ       0.0000   YYYZ      -0.0000
      XXZZ    -388.9846   XYZZ      89.5471   YYZZ    -200.4905
      XZZZ      -0.0000   YZZZ      -0.0000   ZZZZ    -125.3035
 -----------------------------------------------------------------
 Calculating analytic gradient of the SCF energy
 Gradient of SCF Energy
            1           2           3           4           5           6
    1   0.0006740  -0.0000397   0.0000397  -0.0006740  -0.0007417   0.0007417
    2   0.0003565   0.0005835  -0.0005835  -0.0003565  -0.0008651   0.0008651
    3  -0.0000000   0.0000000  -0.0000000   0.0000000   0.0000000  -0.0000000
 Max gradient component =       8.651E-04
 RMS gradient           =       4.969E-04
 Gradient time:  CPU 18.68 s  wall 4.78 s
 Geometry Optimization Parameters
   NAtoms,    NIC,     NZ,  NCons,   NDum,   NFix, NCnnct, MaxDiis
        6      37       0       0       0       0       0       0

 Cartesian Hessian Update
 Hessian Updated using BFGS Update


** GEOMETRY OPTIMIZATION IN DELOCALIZED INTERNAL COORDINATES **
   Searching for a Minimum

   Optimization Cycle:  22

                       Coordinates (Angstroms)
     ATOM                X               Y               Z
      1  Cl        1.0223927474    1.9180511785    0.0000000000
      2  I        -2.3397645179    1.0521162087    0.0000000000
      3  I         2.3397645179   -1.0521162087    0.0000000000
      4  Cl       -1.0223927474   -1.9180511785    0.0000000000
      5  C         0.6305007409    0.2251545978    0.0000000000
      6  C        -0.6305007409   -0.2251545978    0.0000000000
   Point Group: c2h   Number of degrees of freedom:     5


   Energy is -14835.671606206

 Hessian Updated using BFGS Update

  5 Hessian modes will be used to form the next step
  Hessian Eigenvalues:
     0.049351    0.107668    0.238929    0.363721    0.895378

 Minimum Search - Taking Simple RFO Step
 Searching for Lamda that Minimizes Along All modes
 Value Taken    Lamda =  -0.00000364
 Step Taken.  Stepsize is  0.003686

                             Maximum     Tolerance    Cnvgd?
         Gradient           0.000925      0.000300      NO
         Displacement       0.002355      0.001200      NO
         Energy change     -0.000007      0.000001      NO


 New Cartesian Coordinates Obtained by Inverse Iteration

 Displacement from previous Coordinates is:  0.004262
 ----------------------------------------------------------------
             Standard Nuclear Orientation (Angstroms)
    I     Atom           X                Y                Z
 ----------------------------------------------------------------
    1      Cl      1.0213799959     1.9175644958     0.0000000000
    2      I      -2.3387537019     1.0524001184     0.0000000000
    3      I       2.3387537019    -1.0524001184     0.0000000000
    4      Cl     -1.0213799959    -1.9175644958     0.0000000000
    5      C       0.6303520993     0.2255501278     0.0000000000
    6      C      -0.6303520993    -0.2255501278     0.0000000000
 ----------------------------------------------------------------
 Molecular Point Group                 C2h   NOp =  4
 Largest Abelian Subgroup              C2h   NOp =  4
 Nuclear Repulsion Energy =  1276.5536453404 hartrees
 There are       76 alpha and       76 beta electrons
 Applying Cartesian multipole field
    Component          Value
    ---------          -----
     (2,0,0)        1.00000E-11
     (0,2,0)        2.00000E-11
     (0,0,2)       -3.00000E-11
 Nucleus-field energy     =     0.0000000395 hartrees
 Requested basis set is 6-311++G(d,p)
 There are 86 shells and 228 basis functions
 A cutoff of  1.0D-11 yielded   2678 shell pairs
 There are     20549 function pairs (     23166 Cartesian)
 Smallest overlap matrix eigenvalue = 3.02E-05
 Guess MOs from SCF MO coefficient file

 -----------------------------------------------------------------------
  General SCF calculation program by
  Eric Jon Sundstrom, Paul Horn, Yuezhi Mao, Dmitri Zuev, Alec White,
  David Stuck, Shaama M.S., Shane Yost, Joonho Lee, David Small,
  Daniel Levine, Susi Lehtola, Hugh Burton, Evgeny Epifanovsky
 -----------------------------------------------------------------------
 Exchange:     0.2000 Hartree-Fock + 0.0800 Slater + 0.7200 B88
 Correlation:  0.1900 VWN1RPA + 0.8100 LYP
 Using SG-1 standard quadrature grid
 using 4 threads for integral computing
 -------------------------------------------------------
 OpenMP Integral computing Module                
 Release: version 2.0, May 2017, Q-Chem Inc. Pleasanton 
 -------------------------------------------------------
 -------------------------------------------------------
 OpenMP BLAS3 based DFT computing Module                
 Release: version 1.0, May 2013, Q-Chem Inc. Pittsburgh 
 -------------------------------------------------------
 A restricted SCF calculation will be
 performed using DIIS
 SCF converges when DIIS error is below 1.0e-08
 ---------------------------------------
  Cycle       Energy         DIIS error
 ---------------------------------------
    1  -14835.6716074505      1.23e-05  
    2  -14835.6716084204      5.35e-06  
    3  -14835.6716081626      8.07e-06  
    4  -14835.6716086209      6.59e-07  
    5  -14835.6716086241      9.94e-08  
    6  -14835.6716086241      2.68e-08  
    7  -14835.6716086243      3.69e-09  Convergence criterion met
 ---------------------------------------
 SCF time:   CPU 34.62s  wall 9.00s 
 SCF   energy in the final basis set =   -14835.6716086243
 Total energy in the final basis set =   -14835.6716086243

 --------------------------------------------------------------
             Orbital Energies (a.u.) and Symmetries
 --------------------------------------------------------------

 Alpha MOs, Restricted
 -- Occupied --                  
*******-1165.89 -176.33 -176.33 -165.73 -165.73 -165.73 -165.73
  1 Bu    1 Ag    2 Bu    2 Ag    3 Bu    3 Ag    1 Au    1 Bg                 
-165.73 -165.73 -101.59 -101.59  -35.82  -35.82  -31.32  -31.32
  4 Ag    4 Bu    5 Ag    5 Bu    6 Bu    6 Ag    7 Ag    7 Bu                 
-31.309 -31.309 -31.308 -31.308 -22.966 -22.966 -22.964 -22.964
  2 Bg    2 Au    8 Bu    8 Ag    9 Ag    9 Bu    3 Bg    3 Au                 
-22.964 -22.964 -22.959 -22.959 -22.959 -22.959 -10.303 -10.302
 10 Bu   10 Ag   11 Ag   11 Bu    4 Bg    4 Au   12 Ag   12 Bu                 
 -9.504  -9.504  -7.269  -7.269  -7.258  -7.258  -7.258  -7.258
 13 Bu   13 Ag   14 Bu   14 Ag    5 Bg    5 Au   15 Bu   15 Ag                 
 -6.371  -6.371  -4.784  -4.784  -4.768  -4.768  -4.768  -4.768
 16 Ag   16 Bu   17 Bu   17 Ag    6 Au    6 Bg   18 Ag   18 Bu                 
 -2.050  -2.050  -2.045  -2.045  -2.045  -2.045  -2.031  -2.031
 19 Bu   19 Ag    7 Bg    7 Au   20 Ag   20 Bu   21 Ag   21 Bu                 
 -2.031  -2.031  -0.931  -0.893  -0.772  -0.704  -0.656  -0.550
  8 Bg    8 Au   22 Ag   22 Bu   23 Ag   23 Bu   24 Ag   24 Bu                 
 -0.493  -0.471  -0.433  -0.398  -0.376  -0.349  -0.347  -0.309
 25 Ag   25 Bu    9 Au   26 Ag    9 Bg   27 Ag   26 Bu   10 Au                 
 -0.301  -0.294  -0.275  -0.258
 10 Bg   27 Bu   28 Ag   11 Au                                                 
 -- Virtual --                   
 -0.096  -0.064  -0.052  -0.032   0.006   0.041   0.052   0.052
 28 Bu   29 Ag   11 Bg   29 Bu   30 Ag   30 Bu   31 Ag   31 Bu                 
  0.060   0.077   0.084   0.091   0.103   0.113   0.113   0.117
 12 Au   12 Bg   32 Ag   33 Ag   32 Bu   33 Bu   34 Ag   13 Bg                 
  0.122   0.138   0.152   0.179   0.180   0.208   0.223   0.224
 13 Au   34 Bu   35 Ag   35 Bu   36 Ag   36 Bu   37 Ag   14 Au                 
  0.237   0.255   0.262   0.345   0.364   0.373   0.379   0.382
 37 Bu   14 Bg   38 Ag   38 Bu   39 Bu   39 Ag   15 Au   15 Bg                 
  0.386   0.393   0.399   0.426   0.429   0.454   0.459   0.461
 40 Bu   16 Au   40 Ag   16 Bg   41 Ag   17 Bg   17 Au   41 Bu                 
  0.474   0.479   0.498   0.518   0.545   0.582   0.611   0.618
 42 Ag   42 Bu   43 Ag   43 Bu   18 Au   18 Bg   44 Ag   44 Bu                 
  0.645   0.691   0.719   0.727   0.777   0.809   0.810   0.827
 45 Ag   45 Bu   46 Ag   46 Bu   19 Au   47 Ag   47 Bu   19 Bg                 
  0.834   0.877   0.887   0.905   0.951   0.986   1.079   1.095
 20 Au   48 Ag   20 Bg   48 Bu   49 Bu   49 Ag   50 Ag   50 Bu                 
  1.124   1.174   1.175   1.267   1.315   1.347   1.367   1.401
 51 Ag   51 Bu   21 Au   21 Bg   22 Au   22 Bg   52 Ag   52 Bu                 
  1.435   1.435   1.555   1.573   1.607   1.699   1.888   1.899
 53 Bu   53 Ag   54 Ag   23 Au   54 Bu   55 Ag   23 Bg   55 Bu                 
  2.124   2.137   2.229   2.241   2.307   2.314   2.475   2.476
 56 Ag   56 Bu   24 Bg   24 Au   57 Bu   57 Ag   58 Bu   58 Ag                 
  2.624   2.808   2.812   2.977   3.183   3.408   3.943   3.950
 25 Au   59 Bu   25 Bg   59 Ag   60 Ag   60 Bu   26 Au   26 Bg                 
  3.975   3.977   3.991   4.014   4.085   4.106   4.226   4.231
 61 Bu   61 Ag   27 Au   27 Bg   62 Ag   62 Bu   63 Ag   63 Bu                 
  4.392   4.418   5.984   6.013   6.032   6.056   6.080   6.086
 64 Bu   64 Ag   28 Au   28 Bg   65 Ag   65 Bu   66 Ag   66 Bu                 
  9.683   9.762  23.187  24.029  25.767  25.803  25.905  25.948
 67 Ag   67 Bu   68 Ag   68 Bu   29 Bg   29 Au   69 Ag   69 Bu                 
 26.328  26.429  27.835  27.858  28.326  28.348  28.363  28.365
 70 Bu   70 Ag   71 Bu   71 Ag   30 Au   30 Bg   72 Bu   72 Ag                 
 28.383  28.396  28.517  28.520  28.532  28.533  28.536  28.548
 73 Ag   73 Bu   31 Au   31 Bg   74 Bu   74 Ag   32 Au   32 Bg                 
 28.584  28.596  28.680  28.681 127.869 127.886 127.898 127.912
 75 Ag   75 Bu   76 Bu   76 Ag   33 Au   33 Bg   77 Ag   77 Bu                 
127.928 127.932 151.633 151.653 215.665 215.7511901.7951901.816
 78 Bu   78 Ag   79 Bu   79 Ag   80 Ag   80 Bu   81 Bu   81 Ag                 

 Beta MOs, Restricted
 -- Occupied --                  
*******-1165.89 -176.33 -176.33 -165.73 -165.73 -165.73 -165.73
  1 Bu    1 Ag    2 Bu    2 Ag    3 Bu    3 Ag    1 Au    1 Bg                 
-165.73 -165.73 -101.59 -101.59  -35.82  -35.82  -31.32  -31.32
  4 Ag    4 Bu    5 Ag    5 Bu    6 Bu    6 Ag    7 Ag    7 Bu                 
-31.309 -31.309 -31.308 -31.308 -22.966 -22.966 -22.964 -22.964
  2 Bg    2 Au    8 Bu    8 Ag    9 Ag    9 Bu    3 Bg    3 Au                 
-22.964 -22.964 -22.959 -22.959 -22.959 -22.959 -10.303 -10.302
 10 Bu   10 Ag   11 Ag   11 Bu    4 Bg    4 Au   12 Ag   12 Bu                 
 -9.504  -9.504  -7.269  -7.269  -7.258  -7.258  -7.258  -7.258
 13 Bu   13 Ag   14 Bu   14 Ag    5 Bg    5 Au   15 Bu   15 Ag                 
 -6.371  -6.371  -4.784  -4.784  -4.768  -4.768  -4.768  -4.768
 16 Ag   16 Bu   17 Bu   17 Ag    6 Au    6 Bg   18 Ag   18 Bu                 
 -2.050  -2.050  -2.045  -2.045  -2.045  -2.045  -2.031  -2.031
 19 Bu   19 Ag    7 Bg    7 Au   20 Ag   20 Bu   21 Ag   21 Bu                 
 -2.031  -2.031  -0.931  -0.893  -0.772  -0.704  -0.656  -0.550
  8 Bg    8 Au   22 Ag   22 Bu   23 Ag   23 Bu   24 Ag   24 Bu                 
 -0.493  -0.471  -0.433  -0.398  -0.376  -0.349  -0.347  -0.309
 25 Ag   25 Bu    9 Au   26 Ag    9 Bg   27 Ag   26 Bu   10 Au                 
 -0.301  -0.294  -0.275  -0.258
 10 Bg   27 Bu   28 Ag   11 Au                                                 
 -- Virtual --                   
 -0.096  -0.064  -0.052  -0.032   0.006   0.041   0.052   0.052
 28 Bu   29 Ag   11 Bg   29 Bu   30 Ag   30 Bu   31 Ag   31 Bu                 
  0.060   0.077   0.084   0.091   0.103   0.113   0.113   0.117
 12 Au   12 Bg   32 Ag   33 Ag   32 Bu   33 Bu   34 Ag   13 Bg                 
  0.122   0.138   0.152   0.179   0.180   0.208   0.223   0.224
 13 Au   34 Bu   35 Ag   35 Bu   36 Ag   36 Bu   37 Ag   14 Au                 
  0.237   0.255   0.262   0.345   0.364   0.373   0.379   0.382
 37 Bu   14 Bg   38 Ag   38 Bu   39 Bu   39 Ag   15 Au   15 Bg                 
  0.386   0.393   0.399   0.426   0.429   0.454   0.459   0.461
 40 Bu   16 Au   40 Ag   16 Bg   41 Ag   17 Bg   17 Au   41 Bu                 
  0.474   0.479   0.498   0.518   0.545   0.582   0.611   0.618
 42 Ag   42 Bu   43 Ag   43 Bu   18 Au   18 Bg   44 Ag   44 Bu                 
  0.645   0.691   0.719   0.727   0.777   0.809   0.810   0.827
 45 Ag   45 Bu   46 Ag   46 Bu   19 Au   47 Ag   47 Bu   19 Bg                 
  0.834   0.877   0.887   0.905   0.951   0.986   1.079   1.095
 20 Au   48 Ag   20 Bg   48 Bu   49 Bu   49 Ag   50 Ag   50 Bu                 
  1.124   1.174   1.175   1.267   1.315   1.347   1.367   1.401
 51 Ag   51 Bu   21 Au   21 Bg   22 Au   22 Bg   52 Ag   52 Bu                 
  1.435   1.435   1.555   1.573   1.607   1.699   1.888   1.899
 53 Bu   53 Ag   54 Ag   23 Au   54 Bu   55 Ag   23 Bg   55 Bu                 
  2.124   2.137   2.229   2.241   2.307   2.314   2.475   2.476
 56 Ag   56 Bu   24 Bg   24 Au   57 Bu   57 Ag   58 Bu   58 Ag                 
  2.624   2.808   2.812   2.977   3.183   3.408   3.943   3.950
 25 Au   59 Bu   25 Bg   59 Ag   60 Ag   60 Bu   26 Au   26 Bg                 
  3.975   3.977   3.991   4.014   4.085   4.106   4.226   4.231
 61 Bu   61 Ag   27 Au   27 Bg   62 Ag   62 Bu   63 Ag   63 Bu                 
  4.392   4.418   5.984   6.013   6.032   6.056   6.080   6.086
 64 Bu   64 Ag   28 Au   28 Bg   65 Ag   65 Bu   66 Ag   66 Bu                 
  9.683   9.762  23.187  24.029  25.767  25.803  25.905  25.948
 67 Ag   67 Bu   68 Ag   68 Bu   29 Bg   29 Au   69 Ag   69 Bu                 
 26.328  26.429  27.835  27.858  28.326  28.348  28.363  28.365
 70 Bu   70 Ag   71 Bu   71 Ag   30 Au   30 Bg   72 Bu   72 Ag                 
 28.383  28.396  28.517  28.520  28.532  28.533  28.536  28.548
 73 Ag   73 Bu   31 Au   31 Bg   74 Bu   74 Ag   32 Au   32 Bg                 
 28.584  28.596  28.680  28.681 127.869 127.886 127.898 127.912
 75 Ag   75 Bu   76 Bu   76 Ag   33 Au   33 Bg   77 Ag   77 Bu                 
127.928 127.932 151.633 151.653 215.665 215.7511901.7951901.816
 78 Bu   78 Ag   79 Bu   79 Ag   80 Ag   80 Bu   81 Bu   81 Ag                 
 --------------------------------------------------------------

          Ground-State Mulliken Net Atomic Charges

     Atom                 Charge (a.u.)
  ----------------------------------------
      1 Cl                    0.406467
      2 I                     0.160137
      3 I                     0.160137
      4 Cl                    0.406467
      5 C                    -0.566603
      6 C                    -0.566603
  ----------------------------------------
  Sum of atomic charges =    -0.000000

 -----------------------------------------------------------------
                    Cartesian Multipole Moments
 -----------------------------------------------------------------
    Charge (ESU x 10^10)
                -0.0000
    Dipole Moment (Debye)
         X      -0.0000      Y      -0.0000      Z      -0.0000
       Tot       0.0000
    Quadrupole Moments (Debye-Ang)
        XX     -88.4539     XY      -3.7648     YY     -90.2598
        XZ       0.0000     YZ      -0.0000     ZZ     -94.8253
    Octopole Moments (Debye-Ang^2)
       XXX       0.0000    XXY      -0.0000    XYY       0.0000
       YYY      -0.0000    XXZ      -0.0000    XYZ       0.0000
       YYZ      -0.0000    XZZ       0.0000    YZZ      -0.0000
       ZZZ      -0.0000
    Hexadecapole Moments (Debye-Ang^3)
      XXXX   -2039.8200   XXXY     175.0664   XXYY    -483.6892
      XYYY     260.4445   YYYY    -992.9343   XXXZ      -0.0000
      XXYZ       0.0000   XYYZ      -0.0000   YYYZ       0.0000
      XXZZ    -388.6728   XYZZ      89.5982   YYZZ    -200.4662
      XZZZ       0.0000   YZZZ       0.0000   ZZZZ    -125.2992
 -----------------------------------------------------------------
 Calculating analytic gradient of the SCF energy
 Gradient of SCF Energy
            1           2           3           4           5           6
    1   0.0005086   0.0001254  -0.0001254  -0.0005086  -0.0006575   0.0006575
    2  -0.0000166   0.0005822  -0.0005822   0.0000166  -0.0005042   0.0005042
    3   0.0000000  -0.0000000   0.0000000  -0.0000000   0.0000000   0.0000000
 Max gradient component =       6.575E-04
 RMS gradient           =       3.801E-04
 Gradient time:  CPU 18.48 s  wall 4.73 s
 Geometry Optimization Parameters
   NAtoms,    NIC,     NZ,  NCons,   NDum,   NFix, NCnnct, MaxDiis
        6      37       0       0       0       0       0       0

 Cartesian Hessian Update
 Hessian Updated using BFGS Update


** GEOMETRY OPTIMIZATION IN DELOCALIZED INTERNAL COORDINATES **
   Searching for a Minimum

   Optimization Cycle:  23

                       Coordinates (Angstroms)
     ATOM                X               Y               Z
      1  Cl        1.0213799959    1.9175644958    0.0000000000
      2  I        -2.3387537019    1.0524001184    0.0000000000
      3  I         2.3387537019   -1.0524001184    0.0000000000
      4  Cl       -1.0213799959   -1.9175644958    0.0000000000
      5  C         0.6303520993    0.2255501278    0.0000000000
      6  C        -0.6303520993   -0.2255501278    0.0000000000
   Point Group: c2h   Number of degrees of freedom:     5


   Energy is -14835.671608624

 Hessian Updated using BFGS Update

  5 Hessian modes will be used to form the next step
  Hessian Eigenvalues:
     0.049180    0.111018    0.174023    0.330147    0.884448

 Minimum Search - Taking Simple RFO Step
 Searching for Lamda that Minimizes Along All modes
 Value Taken    Lamda =  -0.00000120
 Step Taken.  Stepsize is  0.002393

                             Maximum     Tolerance    Cnvgd?
         Gradient           0.000611      0.000300      NO
         Displacement       0.002212      0.001200      NO
         Energy change     -0.000002      0.000001      NO


 New Cartesian Coordinates Obtained by Inverse Iteration

 Displacement from previous Coordinates is:  0.001912
 ----------------------------------------------------------------
             Standard Nuclear Orientation (Angstroms)
    I     Atom           X                Y                Z
 ----------------------------------------------------------------
    1      Cl      1.0210171478     1.9173125121     0.0000000000
    2      I      -2.3382453279     1.0523923543     0.0000000000
    3      I       2.3382453279    -1.0523923543     0.0000000000
    4      Cl     -1.0210171478    -1.9173125121     0.0000000000
    5      C       0.6305108301     0.2257313641     0.0000000000
    6      C      -0.6305108301    -0.2257313641     0.0000000000
 ----------------------------------------------------------------
 Molecular Point Group                 C2h   NOp =  4
 Largest Abelian Subgroup              C2h   NOp =  4
 Nuclear Repulsion Energy =  1276.7742744316 hartrees
 There are       76 alpha and       76 beta electrons
 Applying Cartesian multipole field
    Component          Value
    ---------          -----
     (2,0,0)        1.00000E-11
     (0,2,0)        2.00000E-11
     (0,0,2)       -3.00000E-11
 Nucleus-field energy     =     0.0000000395 hartrees
 Requested basis set is 6-311++G(d,p)
 There are 86 shells and 228 basis functions
 A cutoff of  1.0D-11 yielded   2678 shell pairs
 There are     20549 function pairs (     23166 Cartesian)
 Smallest overlap matrix eigenvalue = 3.03E-05
 Guess MOs from SCF MO coefficient file

 -----------------------------------------------------------------------
  General SCF calculation program by
  Eric Jon Sundstrom, Paul Horn, Yuezhi Mao, Dmitri Zuev, Alec White,
  David Stuck, Shaama M.S., Shane Yost, Joonho Lee, David Small,
  Daniel Levine, Susi Lehtola, Hugh Burton, Evgeny Epifanovsky
 -----------------------------------------------------------------------
 Exchange:     0.2000 Hartree-Fock + 0.0800 Slater + 0.7200 B88
 Correlation:  0.1900 VWN1RPA + 0.8100 LYP
 Using SG-1 standard quadrature grid
 using 4 threads for integral computing
 -------------------------------------------------------
 OpenMP Integral computing Module                
 Release: version 2.0, May 2017, Q-Chem Inc. Pleasanton 
 -------------------------------------------------------
 -------------------------------------------------------
 OpenMP BLAS3 based DFT computing Module                
 Release: version 1.0, May 2013, Q-Chem Inc. Pittsburgh 
 -------------------------------------------------------
 A restricted SCF calculation will be
 performed using DIIS
 SCF converges when DIIS error is below 1.0e-08
 ---------------------------------------
  Cycle       Energy         DIIS error
 ---------------------------------------
    1  -14835.6716089161      7.38e-06  
    2  -14835.6716092968      2.11e-06  
    3  -14835.6716092356      3.61e-06  
    4  -14835.6716093280      3.86e-07  
    5  -14835.6716093288      7.44e-08  
    6  -14835.6716093291      1.84e-08  
    7  -14835.6716093290      5.30e-09  Convergence criterion met
 ---------------------------------------
 SCF time:   CPU 34.59s  wall 9.00s 
 SCF   energy in the final basis set =   -14835.6716093290
 Total energy in the final basis set =   -14835.6716093290

 --------------------------------------------------------------
             Orbital Energies (a.u.) and Symmetries
 --------------------------------------------------------------
 Warning : Irrep of orbital(   5) could not be determined
 Warning : Irrep of orbital(   6) could not be determined

 Alpha MOs, Restricted
 -- Occupied --                  
*******-1165.89 -176.33 -176.33 -165.73 -165.73 -165.73 -165.73
  1 Bu    1 Ag    2 Bu    2 Ag    0 xxx   0 xxx   1 Au    1 Bg                 
-165.73 -165.73 -101.59 -101.59  -35.82  -35.82  -31.32  -31.32
  3 Ag    3 Bu    4 Ag    4 Bu    5 Bu    5 Ag    6 Ag    6 Bu                 
-31.309 -31.309 -31.308 -31.308 -22.966 -22.966 -22.964 -22.964
  2 Bg    2 Au    7 Bu    7 Ag    8 Ag    8 Bu    3 Bg    3 Au                 
-22.964 -22.964 -22.959 -22.959 -22.959 -22.959 -10.303 -10.302
  9 Bu    9 Ag   10 Ag   10 Bu    4 Bg    4 Au   11 Ag   11 Bu                 
 -9.504  -9.504  -7.269  -7.269  -7.258  -7.258  -7.258  -7.258
 12 Bu   12 Ag   13 Bu   13 Ag    5 Bg    5 Au   14 Bu   14 Ag                 
 -6.371  -6.371  -4.784  -4.784  -4.768  -4.768  -4.768  -4.768
 15 Ag   15 Bu   16 Bu   16 Ag    6 Au    6 Bg   17 Ag   17 Bu                 
 -2.050  -2.050  -2.045  -2.045  -2.045  -2.045  -2.031  -2.031
 18 Bu   18 Ag    7 Bg    7 Au   19 Ag   19 Bu   20 Ag   20 Bu                 
 -2.031  -2.031  -0.931  -0.894  -0.772  -0.704  -0.656  -0.550
  8 Bg    8 Au   21 Ag   21 Bu   22 Ag   22 Bu   23 Ag   23 Bu                 
 -0.493  -0.471  -0.433  -0.399  -0.376  -0.349  -0.347  -0.309
 24 Ag   24 Bu    9 Au   25 Ag    9 Bg   26 Ag   25 Bu   10 Au                 
 -0.301  -0.294  -0.275  -0.258
 10 Bg   26 Bu   27 Ag   11 Au                                                 
 -- Virtual --                   
 -0.096  -0.063  -0.052  -0.032   0.006   0.041   0.052   0.052
 27 Bu   28 Ag   11 Bg   28 Bu   29 Ag   29 Bu   30 Ag   30 Bu                 
  0.060   0.077   0.084   0.091   0.103   0.113   0.113   0.117
 12 Au   12 Bg   31 Ag   32 Ag   31 Bu   32 Bu   33 Ag   13 Bg                 
  0.122   0.138   0.152   0.179   0.180   0.208   0.223   0.224
 13 Au   33 Bu   34 Ag   34 Bu   35 Ag   35 Bu   36 Ag   14 Au                 
  0.237   0.255   0.262   0.345   0.363   0.373   0.379   0.382
 36 Bu   14 Bg   37 Ag   37 Bu   38 Bu   38 Ag   15 Au   15 Bg                 
  0.386   0.393   0.399   0.426   0.429   0.454   0.459   0.461
 39 Bu   16 Au   39 Ag   16 Bg   40 Ag   17 Bg   17 Au   40 Bu                 
  0.474   0.479   0.498   0.518   0.545   0.582   0.611   0.618
 41 Ag   41 Bu   42 Ag   42 Bu   18 Au   18 Bg   43 Ag   43 Bu                 
  0.646   0.691   0.719   0.727   0.776   0.809   0.810   0.827
 44 Ag   44 Bu   45 Ag   45 Bu   19 Au   46 Ag   46 Bu   19 Bg                 
  0.834   0.877   0.887   0.905   0.951   0.987   1.079   1.095
 20 Au   47 Ag   20 Bg   47 Bu   48 Bu   48 Ag   49 Ag   49 Bu                 
  1.124   1.174   1.175   1.268   1.315   1.347   1.367   1.401
 50 Ag   50 Bu   21 Au   21 Bg   22 Au   22 Bg   51 Ag   51 Bu                 
  1.435   1.435   1.556   1.573   1.607   1.699   1.887   1.899
 52 Bu   52 Ag   53 Ag   23 Au   53 Bu   54 Ag   23 Bg   54 Bu                 
  2.124   2.137   2.229   2.241   2.307   2.314   2.475   2.476
 55 Ag   55 Bu   24 Bg   24 Au   56 Bu   56 Ag   57 Bu   57 Ag                 
  2.624   2.808   2.812   2.977   3.183   3.408   3.943   3.950
 25 Au   58 Bu   25 Bg   58 Ag   59 Ag   59 Bu   26 Au   26 Bg                 
  3.975   3.978   3.991   4.014   4.085   4.106   4.226   4.231
 60 Bu   60 Ag   27 Au   27 Bg   61 Ag   61 Bu   62 Ag   62 Bu                 
  4.392   4.418   5.984   6.013   6.032   6.056   6.080   6.086
 63 Bu   63 Ag   28 Au   28 Bg   64 Ag   64 Bu   65 Ag   65 Bu                 
  9.683   9.762  23.188  24.027  25.767  25.803  25.905  25.948
 66 Ag   66 Bu   67 Ag   67 Bu   29 Bg   29 Au   68 Ag   68 Bu                 
 26.328  26.430  27.835  27.859  28.326  28.348  28.363  28.365
 69 Bu   69 Ag   70 Bu   70 Ag   30 Au   30 Bg   71 Bu   71 Ag                 
 28.383  28.396  28.517  28.520  28.532  28.533  28.536  28.548
 72 Ag   72 Bu   31 Au   31 Bg   73 Bu   73 Ag   32 Au   32 Bg                 
 28.584  28.596  28.680  28.681 127.869 127.886 127.898 127.913
 74 Ag   74 Bu   75 Bu   75 Ag   33 Au   33 Bg   76 Ag   76 Bu                 
127.928 127.932 151.633 151.653 215.665 215.7521901.7951901.816
 77 Bu   77 Ag   78 Bu   78 Ag   79 Ag   79 Bu   80 Bu   80 Ag                 

 Beta MOs, Restricted
 -- Occupied --                  
*******-1165.89 -176.33 -176.33 -165.73 -165.73 -165.73 -165.73
  1 Bu    1 Ag    2 Bu    2 Ag    0 xxx   0 xxx   1 Au    1 Bg                 
-165.73 -165.73 -101.59 -101.59  -35.82  -35.82  -31.32  -31.32
  3 Ag    3 Bu    4 Ag    4 Bu    5 Bu    5 Ag    6 Ag    6 Bu                 
-31.309 -31.309 -31.308 -31.308 -22.966 -22.966 -22.964 -22.964
  2 Bg    2 Au    7 Bu    7 Ag    8 Ag    8 Bu    3 Bg    3 Au                 
-22.964 -22.964 -22.959 -22.959 -22.959 -22.959 -10.303 -10.302
  9 Bu    9 Ag   10 Ag   10 Bu    4 Bg    4 Au   11 Ag   11 Bu                 
 -9.504  -9.504  -7.269  -7.269  -7.258  -7.258  -7.258  -7.258
 12 Bu   12 Ag   13 Bu   13 Ag    5 Bg    5 Au   14 Bu   14 Ag                 
 -6.371  -6.371  -4.784  -4.784  -4.768  -4.768  -4.768  -4.768
 15 Ag   15 Bu   16 Bu   16 Ag    6 Au    6 Bg   17 Ag   17 Bu                 
 -2.050  -2.050  -2.045  -2.045  -2.045  -2.045  -2.031  -2.031
 18 Bu   18 Ag    7 Bg    7 Au   19 Ag   19 Bu   20 Ag   20 Bu                 
 -2.031  -2.031  -0.931  -0.894  -0.772  -0.704  -0.656  -0.550
  8 Bg    8 Au   21 Ag   21 Bu   22 Ag   22 Bu   23 Ag   23 Bu                 
 -0.493  -0.471  -0.433  -0.399  -0.376  -0.349  -0.347  -0.309
 24 Ag   24 Bu    9 Au   25 Ag    9 Bg   26 Ag   25 Bu   10 Au                 
 -0.301  -0.294  -0.275  -0.258
 10 Bg   26 Bu   27 Ag   11 Au                                                 
 -- Virtual --                   
 -0.096  -0.063  -0.052  -0.032   0.006   0.041   0.052   0.052
 27 Bu   28 Ag   11 Bg   28 Bu   29 Ag   29 Bu   30 Ag   30 Bu                 
  0.060   0.077   0.084   0.091   0.103   0.113   0.113   0.117
 12 Au   12 Bg   31 Ag   32 Ag   31 Bu   32 Bu   33 Ag   13 Bg                 
  0.122   0.138   0.152   0.179   0.180   0.208   0.223   0.224
 13 Au   33 Bu   34 Ag   34 Bu   35 Ag   35 Bu   36 Ag   14 Au                 
  0.237   0.255   0.262   0.345   0.363   0.373   0.379   0.382
 36 Bu   14 Bg   37 Ag   37 Bu   38 Bu   38 Ag   15 Au   15 Bg                 
  0.386   0.393   0.399   0.426   0.429   0.454   0.459   0.461
 39 Bu   16 Au   39 Ag   16 Bg   40 Ag   17 Bg   17 Au   40 Bu                 
  0.474   0.479   0.498   0.518   0.545   0.582   0.611   0.618
 41 Ag   41 Bu   42 Ag   42 Bu   18 Au   18 Bg   43 Ag   43 Bu                 
  0.646   0.691   0.719   0.727   0.776   0.809   0.810   0.827
 44 Ag   44 Bu   45 Ag   45 Bu   19 Au   46 Ag   46 Bu   19 Bg                 
  0.834   0.877   0.887   0.905   0.951   0.987   1.079   1.095
 20 Au   47 Ag   20 Bg   47 Bu   48 Bu   48 Ag   49 Ag   49 Bu                 
  1.124   1.174   1.175   1.268   1.315   1.347   1.367   1.401
 50 Ag   50 Bu   21 Au   21 Bg   22 Au   22 Bg   51 Ag   51 Bu                 
  1.435   1.435   1.556   1.573   1.607   1.699   1.887   1.899
 52 Bu   52 Ag   53 Ag   23 Au   53 Bu   54 Ag   23 Bg   54 Bu                 
  2.124   2.137   2.229   2.241   2.307   2.314   2.475   2.476
 55 Ag   55 Bu   24 Bg   24 Au   56 Bu   56 Ag   57 Bu   57 Ag                 
  2.624   2.808   2.812   2.977   3.183   3.408   3.943   3.950
 25 Au   58 Bu   25 Bg   58 Ag   59 Ag   59 Bu   26 Au   26 Bg                 
  3.975   3.978   3.991   4.014   4.085   4.106   4.226   4.231
 60 Bu   60 Ag   27 Au   27 Bg   61 Ag   61 Bu   62 Ag   62 Bu                 
  4.392   4.418   5.984   6.013   6.032   6.056   6.080   6.086
 63 Bu   63 Ag   28 Au   28 Bg   64 Ag   64 Bu   65 Ag   65 Bu                 
  9.683   9.762  23.188  24.027  25.767  25.803  25.905  25.948
 66 Ag   66 Bu   67 Ag   67 Bu   29 Bg   29 Au   68 Ag   68 Bu                 
 26.328  26.430  27.835  27.859  28.326  28.348  28.363  28.365
 69 Bu   69 Ag   70 Bu   70 Ag   30 Au   30 Bg   71 Bu   71 Ag                 
 28.383  28.396  28.517  28.520  28.532  28.533  28.536  28.548
 72 Ag   72 Bu   31 Au   31 Bg   73 Bu   73 Ag   32 Au   32 Bg                 
 28.584  28.596  28.680  28.681 127.869 127.886 127.898 127.913
 74 Ag   74 Bu   75 Bu   75 Ag   33 Au   33 Bg   76 Ag   76 Bu                 
127.928 127.932 151.633 151.653 215.665 215.7521901.7951901.816
 77 Bu   77 Ag   78 Bu   78 Ag   79 Ag   79 Bu   80 Bu   80 Ag                 
 --------------------------------------------------------------

          Ground-State Mulliken Net Atomic Charges

     Atom                 Charge (a.u.)
  ----------------------------------------
      1 Cl                    0.406803
      2 I                     0.160096
      3 I                     0.160096
      4 Cl                    0.406803
      5 C                    -0.566899
      6 C                    -0.566899
  ----------------------------------------
  Sum of atomic charges =    -0.000000

 -----------------------------------------------------------------
                    Cartesian Multipole Moments
 -----------------------------------------------------------------
    Charge (ESU x 10^10)
                -0.0000
    Dipole Moment (Debye)
         X       0.0000      Y       0.0000      Z      -0.0000
       Tot       0.0000
    Quadrupole Moments (Debye-Ang)
        XX     -88.4637     XY      -3.7605     YY     -90.2536
        XZ      -0.0000     YZ       0.0000     ZZ     -94.8235
    Octopole Moments (Debye-Ang^2)
       XXX      -0.0000    XXY       0.0000    XYY      -0.0000
       YYY      -0.0000    XXZ      -0.0000    XYZ       0.0000
       YYZ       0.0000    XZZ      -0.0000    YZZ       0.0000
       ZZZ      -0.0000
    Hexadecapole Moments (Debye-Ang^3)
      XXXX   -2039.1593   XXXY     175.1229   XXYY    -483.5352
      XYYY     260.4021   YYYY    -992.7480   XXXZ      -0.0000
      XXYZ       0.0000   XYYZ       0.0000   YYYZ      -0.0000
      XXZZ    -388.5199   XYZZ      89.5932   YYZZ    -200.4342
      XZZZ      -0.0000   YZZZ      -0.0000   ZZZZ    -125.2954
 -----------------------------------------------------------------
 Calculating analytic gradient of the SCF energy
 Gradient of SCF Energy
            1           2           3           4           5           6
    1   0.0004328   0.0002348  -0.0002348  -0.0004328  -0.0001842   0.0001842
    2  -0.0002153   0.0005456  -0.0005456   0.0002153  -0.0002153   0.0002153
    3   0.0000000   0.0000000  -0.0000000  -0.0000000  -0.0000000   0.0000000
 Max gradient component =       5.456E-04
 RMS gradient           =       2.722E-04
 Gradient time:  CPU 18.49 s  wall 4.75 s
 Geometry Optimization Parameters
   NAtoms,    NIC,     NZ,  NCons,   NDum,   NFix, NCnnct, MaxDiis
        6      37       0       0       0       0       0       0

 Cartesian Hessian Update
 Hessian Updated using BFGS Update


** GEOMETRY OPTIMIZATION IN DELOCALIZED INTERNAL COORDINATES **
   Searching for a Minimum

   Optimization Cycle:  24

                       Coordinates (Angstroms)
     ATOM                X               Y               Z
      1  Cl        1.0210171478    1.9173125121    0.0000000000
      2  I        -2.3382453279    1.0523923543    0.0000000000
      3  I         2.3382453279   -1.0523923543    0.0000000000
      4  Cl       -1.0210171478   -1.9173125121    0.0000000000
      5  C         0.6305108301    0.2257313641    0.0000000000
      6  C        -0.6305108301   -0.2257313641    0.0000000000
   Point Group: c2h   Number of degrees of freedom:     5


   Energy is -14835.671609329

 Hessian Updated using BFGS Update

  5 Hessian modes will be used to form the next step
  Hessian Eigenvalues:
     0.048469    0.110773    0.175962    0.323197    0.748267

 Minimum Search - Taking Simple RFO Step
 Searching for Lamda that Minimizes Along All modes
 Value Taken    Lamda =   0.00000000
 Step Taken.  Stepsize is  0.000575

                             Maximum     Tolerance    Cnvgd?
         Gradient           0.000179      0.000300     YES
         Displacement       0.000517      0.001200     YES
         Energy change     -0.000001      0.000001     YES


                       Distance Matrix (Angstroms)
             Cl(  1)   I (  2)   I (  3)   Cl(  4)   C (  5)
   I (  2)  3.468823
   I (  3)  3.248729  5.128322
   Cl(  4)  4.344451  3.248729  3.468823
   C (  5)  1.736071  3.081701  2.133063  2.705583
   C (  6)  2.705583  2.133063  3.081701  1.736071  1.339401

 Final energy is   -14835.671609329031     


 ******************************
 **  OPTIMIZATION CONVERGED  **
 ******************************

                       Coordinates (Angstroms)
     ATOM                X               Y               Z
      1  Cl        1.0210171478    1.9173125121    0.0000000000
      2  I        -2.3382453279    1.0523923543    0.0000000000
      3  I         2.3382453279   -1.0523923543    0.0000000000
      4  Cl       -1.0210171478   -1.9173125121    0.0000000000
      5  C         0.6305108301    0.2257313641    0.0000000000
      6  C        -0.6305108301   -0.2257313641    0.0000000000

Z-matrix Print:
$molecule
0 1
I 
C  1 2.133063
C  2 1.339401 1 123.489580
Cl 2 1.736071 1 113.813204 3 -180.000000 0
Cl 3 1.736071 2 122.697216 1 -0.000000 0
I  3 2.133063 2 123.489580 1 -180.000000 0
$end


 --------------------------------------------------------------
             Orbital Energies (a.u.) and Symmetries
 --------------------------------------------------------------
 Warning : Irrep of orbital(   5) could not be determined
 Warning : Irrep of orbital(   6) could not be determined

 Alpha MOs, Restricted
 -- Occupied --                  
*******-1165.89 -176.33 -176.33 -165.73 -165.73 -165.73 -165.73
  1 Bu    1 Ag    2 Bu    2 Ag    0 xxx   0 xxx   1 Au    1 Bg                 
-165.73 -165.73 -101.59 -101.59  -35.82  -35.82  -31.32  -31.32
  3 Ag    3 Bu    4 Ag    4 Bu    5 Bu    5 Ag    6 Ag    6 Bu                 
-31.309 -31.309 -31.308 -31.308 -22.966 -22.966 -22.964 -22.964
  2 Bg    2 Au    7 Bu    7 Ag    8 Ag    8 Bu    3 Bg    3 Au                 
-22.964 -22.964 -22.959 -22.959 -22.959 -22.959 -10.303 -10.302
  9 Bu    9 Ag   10 Ag   10 Bu    4 Bg    4 Au   11 Ag   11 Bu                 
 -9.504  -9.504  -7.269  -7.269  -7.258  -7.258  -7.258  -7.258
 12 Bu   12 Ag   13 Bu   13 Ag    5 Bg    5 Au   14 Bu   14 Ag                 
 -6.371  -6.371  -4.784  -4.784  -4.768  -4.768  -4.768  -4.768
 15 Ag   15 Bu   16 Bu   16 Ag    6 Au    6 Bg   17 Ag   17 Bu                 
 -2.050  -2.050  -2.045  -2.045  -2.045  -2.045  -2.031  -2.031
 18 Bu   18 Ag    7 Bg    7 Au   19 Ag   19 Bu   20 Ag   20 Bu                 
 -2.031  -2.031  -0.931  -0.894  -0.772  -0.704  -0.656  -0.550
  8 Bg    8 Au   21 Ag   21 Bu   22 Ag   22 Bu   23 Ag   23 Bu                 
 -0.493  -0.471  -0.433  -0.399  -0.376  -0.349  -0.347  -0.309
 24 Ag   24 Bu    9 Au   25 Ag    9 Bg   26 Ag   25 Bu   10 Au                 
 -0.301  -0.294  -0.275  -0.258
 10 Bg   26 Bu   27 Ag   11 Au                                                 
 -- Virtual --                   
 -0.096  -0.063  -0.052  -0.032   0.006   0.041   0.052   0.052
 27 Bu   28 Ag   11 Bg   28 Bu   29 Ag   29 Bu   30 Ag   30 Bu                 
  0.060   0.077   0.084   0.091   0.103   0.113   0.113   0.117
 12 Au   12 Bg   31 Ag   32 Ag   31 Bu   32 Bu   33 Ag   13 Bg                 
  0.122   0.138   0.152   0.179   0.180   0.208   0.223   0.224
 13 Au   33 Bu   34 Ag   34 Bu   35 Ag   35 Bu   36 Ag   14 Au                 
  0.237   0.255   0.262   0.345   0.363   0.373   0.379   0.382
 36 Bu   14 Bg   37 Ag   37 Bu   38 Bu   38 Ag   15 Au   15 Bg                 
  0.386   0.393   0.399   0.426   0.429   0.454   0.459   0.461
 39 Bu   16 Au   39 Ag   16 Bg   40 Ag   17 Bg   17 Au   40 Bu                 
  0.474   0.479   0.498   0.518   0.545   0.582   0.611   0.618
 41 Ag   41 Bu   42 Ag   42 Bu   18 Au   18 Bg   43 Ag   43 Bu                 
  0.646   0.691   0.719   0.727   0.776   0.809   0.810   0.827
 44 Ag   44 Bu   45 Ag   45 Bu   19 Au   46 Ag   46 Bu   19 Bg                 
  0.834   0.877   0.887   0.905   0.951   0.987   1.079   1.095
 20 Au   47 Ag   20 Bg   47 Bu   48 Bu   48 Ag   49 Ag   49 Bu                 
  1.124   1.174   1.175   1.268   1.315   1.347   1.367   1.401
 50 Ag   50 Bu   21 Au   21 Bg   22 Au   22 Bg   51 Ag   51 Bu                 
  1.435   1.435   1.556   1.573   1.607   1.699   1.887   1.899
 52 Bu   52 Ag   53 Ag   23 Au   53 Bu   54 Ag   23 Bg   54 Bu                 
  2.124   2.137   2.229   2.241   2.307   2.314   2.475   2.476
 55 Ag   55 Bu   24 Bg   24 Au   56 Bu   56 Ag   57 Bu   57 Ag                 
  2.624   2.808   2.812   2.977   3.183   3.408   3.943   3.950
 25 Au   58 Bu   25 Bg   58 Ag   59 Ag   59 Bu   26 Au   26 Bg                 
  3.975   3.978   3.991   4.014   4.085   4.106   4.226   4.231
 60 Bu   60 Ag   27 Au   27 Bg   61 Ag   61 Bu   62 Ag   62 Bu                 
  4.392   4.418   5.984   6.013   6.032   6.056   6.080   6.086
 63 Bu   63 Ag   28 Au   28 Bg   64 Ag   64 Bu   65 Ag   65 Bu                 
  9.683   9.762  23.188  24.027  25.767  25.803  25.905  25.948
 66 Ag   66 Bu   67 Ag   67 Bu   29 Bg   29 Au   68 Ag   68 Bu                 
 26.328  26.430  27.835  27.859  28.326  28.348  28.363  28.365
 69 Bu   69 Ag   70 Bu   70 Ag   30 Au   30 Bg   71 Bu   71 Ag                 
 28.383  28.396  28.517  28.520  28.532  28.533  28.536  28.548
 72 Ag   72 Bu   31 Au   31 Bg   73 Bu   73 Ag   32 Au   32 Bg                 
 28.584  28.596  28.680  28.681 127.869 127.886 127.898 127.913
 74 Ag   74 Bu   75 Bu   75 Ag   33 Au   33 Bg   76 Ag   76 Bu                 
127.928 127.932 151.633 151.653 215.665 215.7521901.7951901.816
 77 Bu   77 Ag   78 Bu   78 Ag   79 Ag   79 Bu   80 Bu   80 Ag                 

 Beta MOs, Restricted
 -- Occupied --                  
*******-1165.89 -176.33 -176.33 -165.73 -165.73 -165.73 -165.73
  1 Bu    1 Ag    2 Bu    2 Ag    0 xxx   0 xxx   1 Au    1 Bg                 
-165.73 -165.73 -101.59 -101.59  -35.82  -35.82  -31.32  -31.32
  3 Ag    3 Bu    4 Ag    4 Bu    5 Bu    5 Ag    6 Ag    6 Bu                 
-31.309 -31.309 -31.308 -31.308 -22.966 -22.966 -22.964 -22.964
  2 Bg    2 Au    7 Bu    7 Ag    8 Ag    8 Bu    3 Bg    3 Au                 
-22.964 -22.964 -22.959 -22.959 -22.959 -22.959 -10.303 -10.302
  9 Bu    9 Ag   10 Ag   10 Bu    4 Bg    4 Au   11 Ag   11 Bu                 
 -9.504  -9.504  -7.269  -7.269  -7.258  -7.258  -7.258  -7.258
 12 Bu   12 Ag   13 Bu   13 Ag    5 Bg    5 Au   14 Bu   14 Ag                 
 -6.371  -6.371  -4.784  -4.784  -4.768  -4.768  -4.768  -4.768
 15 Ag   15 Bu   16 Bu   16 Ag    6 Au    6 Bg   17 Ag   17 Bu                 
 -2.050  -2.050  -2.045  -2.045  -2.045  -2.045  -2.031  -2.031
 18 Bu   18 Ag    7 Bg    7 Au   19 Ag   19 Bu   20 Ag   20 Bu                 
 -2.031  -2.031  -0.931  -0.894  -0.772  -0.704  -0.656  -0.550
  8 Bg    8 Au   21 Ag   21 Bu   22 Ag   22 Bu   23 Ag   23 Bu                 
 -0.493  -0.471  -0.433  -0.399  -0.376  -0.349  -0.347  -0.309
 24 Ag   24 Bu    9 Au   25 Ag    9 Bg   26 Ag   25 Bu   10 Au                 
 -0.301  -0.294  -0.275  -0.258
 10 Bg   26 Bu   27 Ag   11 Au                                                 
 -- Virtual --                   
 -0.096  -0.063  -0.052  -0.032   0.006   0.041   0.052   0.052
 27 Bu   28 Ag   11 Bg   28 Bu   29 Ag   29 Bu   30 Ag   30 Bu                 
  0.060   0.077   0.084   0.091   0.103   0.113   0.113   0.117
 12 Au   12 Bg   31 Ag   32 Ag   31 Bu   32 Bu   33 Ag   13 Bg                 
  0.122   0.138   0.152   0.179   0.180   0.208   0.223   0.224
 13 Au   33 Bu   34 Ag   34 Bu   35 Ag   35 Bu   36 Ag   14 Au                 
  0.237   0.255   0.262   0.345   0.363   0.373   0.379   0.382
 36 Bu   14 Bg   37 Ag   37 Bu   38 Bu   38 Ag   15 Au   15 Bg                 
  0.386   0.393   0.399   0.426   0.429   0.454   0.459   0.461
 39 Bu   16 Au   39 Ag   16 Bg   40 Ag   17 Bg   17 Au   40 Bu                 
  0.474   0.479   0.498   0.518   0.545   0.582   0.611   0.618
 41 Ag   41 Bu   42 Ag   42 Bu   18 Au   18 Bg   43 Ag   43 Bu                 
  0.646   0.691   0.719   0.727   0.776   0.809   0.810   0.827
 44 Ag   44 Bu   45 Ag   45 Bu   19 Au   46 Ag   46 Bu   19 Bg                 
  0.834   0.877   0.887   0.905   0.951   0.987   1.079   1.095
 20 Au   47 Ag   20 Bg   47 Bu   48 Bu   48 Ag   49 Ag   49 Bu                 
  1.124   1.174   1.175   1.268   1.315   1.347   1.367   1.401
 50 Ag   50 Bu   21 Au   21 Bg   22 Au   22 Bg   51 Ag   51 Bu                 
  1.435   1.435   1.556   1.573   1.607   1.699   1.887   1.899
 52 Bu   52 Ag   53 Ag   23 Au   53 Bu   54 Ag   23 Bg   54 Bu                 
  2.124   2.137   2.229   2.241   2.307   2.314   2.475   2.476
 55 Ag   55 Bu   24 Bg   24 Au   56 Bu   56 Ag   57 Bu   57 Ag                 
  2.624   2.808   2.812   2.977   3.183   3.408   3.943   3.950
 25 Au   58 Bu   25 Bg   58 Ag   59 Ag   59 Bu   26 Au   26 Bg                 
  3.975   3.978   3.991   4.014   4.085   4.106   4.226   4.231
 60 Bu   60 Ag   27 Au   27 Bg   61 Ag   61 Bu   62 Ag   62 Bu                 
  4.392   4.418   5.984   6.013   6.032   6.056   6.080   6.086
 63 Bu   63 Ag   28 Au   28 Bg   64 Ag   64 Bu   65 Ag   65 Bu                 
  9.683   9.762  23.188  24.027  25.767  25.803  25.905  25.948
 66 Ag   66 Bu   67 Ag   67 Bu   29 Bg   29 Au   68 Ag   68 Bu                 
 26.328  26.430  27.835  27.859  28.326  28.348  28.363  28.365
 69 Bu   69 Ag   70 Bu   70 Ag   30 Au   30 Bg   71 Bu   71 Ag                 
 28.383  28.396  28.517  28.520  28.532  28.533  28.536  28.548
 72 Ag   72 Bu   31 Au   31 Bg   73 Bu   73 Ag   32 Au   32 Bg                 
 28.584  28.596  28.680  28.681 127.869 127.886 127.898 127.913
 74 Ag   74 Bu   75 Bu   75 Ag   33 Au   33 Bg   76 Ag   76 Bu                 
127.928 127.932 151.633 151.653 215.665 215.7521901.7951901.816
 77 Bu   77 Ag   78 Bu   78 Ag   79 Ag   79 Bu   80 Bu   80 Ag                 
 --------------------------------------------------------------

          Ground-State Mulliken Net Atomic Charges

     Atom                 Charge (a.u.)
  ----------------------------------------
      1 Cl                    0.406803
      2 I                     0.160096
      3 I                     0.160096
      4 Cl                    0.406803
      5 C                    -0.566899
      6 C                    -0.566899
  ----------------------------------------
  Sum of atomic charges =    -0.000000

 -----------------------------------------------------------------
                    Cartesian Multipole Moments
 -----------------------------------------------------------------
    Charge (ESU x 10^10)
                -0.0000
    Dipole Moment (Debye)
         X       0.0000      Y       0.0000      Z      -0.0000
       Tot       0.0000
    Quadrupole Moments (Debye-Ang)
        XX     -88.4637     XY      -3.7605     YY     -90.2536
        XZ      -0.0000     YZ       0.0000     ZZ     -94.8235
    Octopole Moments (Debye-Ang^2)
       XXX      -0.0000    XXY       0.0000    XYY      -0.0000
       YYY      -0.0000    XXZ      -0.0000    XYZ       0.0000
       YYZ       0.0000    XZZ      -0.0000    YZZ       0.0000
       ZZZ      -0.0000
    Hexadecapole Moments (Debye-Ang^3)
      XXXX   -2039.1593   XXXY     175.1229   XXYY    -483.5352
      XYYY     260.4021   YYYY    -992.7480   XXXZ      -0.0000
      XXYZ       0.0000   XYYZ       0.0000   YYYZ      -0.0000
      XXZZ    -388.5199   XYZZ      89.5932   YYZZ    -200.4342
      XZZZ      -0.0000   YZZZ      -0.0000   ZZZZ    -125.2954
 -----------------------------------------------------------------
Archival summary:
1\1\TWL01\OPT\ProcedureUnspecified\BasisUnspecified\2l22\taweetha\MonAug2720:51:342018MonAug2720:51:342018\0\\#,OPT,ProcedureUnspecified,BasisUnspecified,\\0,1\I\C,1,2.13306\C,2,1.3394,1,123.49\Cl,2,1.73607,1,113.813,3,-180,0\Cl,3,1.73607,2,122.697,1,-0,0\I,3,2.13306,2,123.49,1,-180,0\\\@

 Total job time:  444.32s(wall), 1666.87s(cpu) 
 Mon Aug 27 20:51:34 2018

        *************************************************************
        *                                                           *
        *  Thank you very much for using Q-Chem.  Have a nice day.  *
        *                                                           *
        *************************************************************


 
User input: 2 of 2 
 
Q-Chem Developer Version!
                  Welcome to Q-Chem
     A Quantum Leap Into The Future Of Chemistry


 Q-Chem 5.1, Q-Chem, Inc., Pleasanton, CA (2018)

 Yihan Shao,  Zhengting Gan,  E. Epifanovsky,  A. T. B. Gilbert,  M. Wormit,  
 J. Kussmann,  A. W. Lange,  A. Behn,  Jia Deng,  Xintian Feng,  D. Ghosh,  
 M. Goldey,  P. R. Horn,  L. D. Jacobson,  I. Kaliman,  T. Kus,  A. Landau,  
 Jie Liu,  E. I. Proynov,  R. M. Richard,  R. P. Steele,  E. J. Sundstrom,  
 H. L. Woodcock III,  P. M. Zimmerman,  D. Zuev,  B. Albrecht,  E. Alguire,  
 S. A. Baeppler,  D. Barton,  Z. Benda,  Y. A. Bernard,  E. J. Berquist,  
 K. B. Bravaya,  H. Burton,  D. Casanova,  Chun-Min Chang,  Yunqing Chen,  
 A. Chien,  K. D. Closser,  M. P. Coons,  S. Coriani,  S. Dasgupta,  
 A. L. Dempwolff,  M. Diedenhofen,  Hainam Do,  R. G. Edgar,  Po-Tung Fang,  
 S. Faraji,  S. Fatehi,  Qingguo Feng,  K. D. Fenk,  J. Fosso-Tande,  
 Qinghui Ge,  A. Ghysels,  G. Gidofalvi,  J. Gomes,  J. Gonthier,  A. Gunina,  
 D. Hait,  M. W. D. Hanson-Heine,  P. H. P. Harbach,  A. W. Hauser,  
 J. E. Herr,  E. G. Hohenstein,  Z. C. Holden,  Kerwin Hui,  B. C. Huynh,  
 T.-C. Jagau,  Hyunjun Ji,  B. Kaduk,  K. Khistyaev,  Jaehoon Kim,  
 P. Klunzinger,  K. Koh,  D. Kosenkov,  L. Koulias,  T. Kowalczyk,  
 C. M. Krauter,  A. Kunitsa,  Ka Un Lao,  A. Laurent,  K. V. Lawler,  
 Joonho Lee,  D. Lefrancois,  S. Lehtola,  D. S. Levine,  Yi-Pei Li,  
 You-Sheng Lin,  Fenglai Liu,  E. Livshits,  A. Luenser,  P. Manohar,  
 E. Mansoor,  S. F. Manzer,  Shan-Ping Mao,  Yuezhi Mao,  N. Mardirossian,  
 A. V. Marenich,  T. Markovich,  L. A. Martinez-Martinez,  S. A. Maurer,  
 N. J. Mayhall,  S. C. McKenzie,  J.-M. Mewes,  A. F. Morrison,  
 J. W. Mullinax,  K. Nanda,  T. S. Nguyen-Beck,  R. Olivares-Amaya,  
 J. A. Parkhill,  T. M. Perrine,  F. Plasser,  P. Pokhilko,  S. Prager,  
 A. Prociuk,  E. Ramos,  D. R. Rehn,  F. Rob,  M. Schneider,  N. Sergueev,
[truncated: 33,029 more chars]
