# Supplementary material for: Geometric and energetic data from ab initio calculations of haloethene, haloimine, halomethylenephosphine, haloiminophosphine, halodiazene, halodiphosphene and halocyclopropane
Source: Data Brief. 2019 Nov 2;27:104738. doi: 10.1016/j.dib.2019.104738 (PMC6861602; doi:10.1016/j.dib.2019.104738)
Supplement: Multimedia component 2 [file mmc2.zip › CC/B3LYP/FBrCCBrF.out]

Q-Chem Developer Version!
                  Welcome to Q-Chem
     A Quantum Leap Into The Future Of Chemistry


 Q-Chem 5.1, Q-Chem, Inc., Pleasanton, CA (2018)

 Yihan Shao,  Zhengting Gan,  E. Epifanovsky,  A. T. B. Gilbert,  M. Wormit,  
 J. Kussmann,  A. W. Lange,  A. Behn,  Jia Deng,  Xintian Feng,  D. Ghosh,  
 M. Goldey,  P. R. Horn,  L. D. Jacobson,  I. Kaliman,  T. Kus,  A. Landau,  
 Jie Liu,  E. I. Proynov,  R. M. Richard,  R. P. Steele,  E. J. Sundstrom,  
 H. L. Woodcock III,  P. M. Zimmerman,  D. Zuev,  B. Albrecht,  E. Alguire,  
 S. A. Baeppler,  D. Barton,  Z. Benda,  Y. A. Bernard,  E. J. Berquist,  
 K. B. Bravaya,  H. Burton,  D. Casanova,  Chun-Min Chang,  Yunqing Chen,  
 A. Chien,  K. D. Closser,  M. P. Coons,  S. Coriani,  S. Dasgupta,  
 A. L. Dempwolff,  M. Diedenhofen,  Hainam Do,  R. G. Edgar,  Po-Tung Fang,  
 S. Faraji,  S. Fatehi,  Qingguo Feng,  K. D. Fenk,  J. Fosso-Tande,  
 Qinghui Ge,  A. Ghysels,  G. Gidofalvi,  J. Gomes,  J. Gonthier,  A. Gunina,  
 D. Hait,  M. W. D. Hanson-Heine,  P. H. P. Harbach,  A. W. Hauser,  
 J. E. Herr,  E. G. Hohenstein,  Z. C. Holden,  Kerwin Hui,  B. C. Huynh,  
 T.-C. Jagau,  Hyunjun Ji,  B. Kaduk,  K. Khistyaev,  Jaehoon Kim,  
 P. Klunzinger,  K. Koh,  D. Kosenkov,  L. Koulias,  T. Kowalczyk,  
 C. M. Krauter,  A. Kunitsa,  Ka Un Lao,  A. Laurent,  K. V. Lawler,  
 Joonho Lee,  D. Lefrancois,  S. Lehtola,  D. S. Levine,  Yi-Pei Li,  
 You-Sheng Lin,  Fenglai Liu,  E. Livshits,  A. Luenser,  P. Manohar,  
 E. Mansoor,  S. F. Manzer,  Shan-Ping Mao,  Yuezhi Mao,  N. Mardirossian,  
 A. V. Marenich,  T. Markovich,  L. A. Martinez-Martinez,  S. A. Maurer,  
 N. J. Mayhall,  S. C. McKenzie,  J.-M. Mewes,  A. F. Morrison,  
 J. W. Mullinax,  K. Nanda,  T. S. Nguyen-Beck,  R. Olivares-Amaya,  
 J. A. Parkhill,  T. M. Perrine,  F. Plasser,  P. Pokhilko,  S. Prager,  
 A. Prociuk,  E. Ramos,  D. R. Rehn,  F. Rob,  M. Schneider,  N. Sergueev,  
 S. M. Sharada,  S. Sharma,  D. W. Small,  T. Stauch,  T. Stein,  
 Yu-Chuan Su,  A. J. W. Thom,  A. Tkatchenko,  T. Tsuchimochi,  N. M. Tubman,  
 L. Vogt,  M. L. Vidal,  O. Vydrov,  M. A. Watson,  J. Wenzel,  
 M. de Wergifosse,  T. A. Wesolowski,  A. White,  J. Witte,  A. Yamada,  
 Jun Yang,  K. Yao,  S. Yeganeh,  S. R. Yost,  Zhi-Qiang You,  A. Zech,  
 Igor Ying Zhang,  Xing Zhang,  Yan Zhao,  Ying Zhu,  B. R. Brooks,  
 G. K. L. Chan,  C. J. Cramer,  M. S. Gordon,  W. J. Hehre,  A. Klamt,  
 M. W. Schmidt,  C. D. Sherrill,  D. G. Truhlar,  A. Aspuru-Guzik,  R. Baer,  
 A. T. Bell,  N. A. Besley,  Jeng-Da Chai,  A. E. DePrince, III,  
 R. A. DiStasio Jr.,  A. Dreuw,  B. D. Dunietz,  T. R. Furlani,  
 Chao-Ping Hsu,  Yousung Jung,  Jing Kong,  D. S. Lambrecht,  WanZhen Liang,  
 C. Ochsenfeld,  V. A. Rassolov,  L. V. Slipchenko,  J. E. Subotnik,  
 T. Van Voorhis,  J. M. Herbert,  A. I. Krylov,  P. M. W. Gill,  M. Head-Gordon

 Contributors to earlier versions of Q-Chem not listed above: 
 R. D. Adamson,  B. Austin,  J. Baker,  G. J. O. Beran,  K. Brandhorst,  
 S. T. Brown,  E. F. C. Byrd,  A. K. Chakraborty,  C.-L. Cheng,  
 Siu Hung Chien,  D. M. Chipman,  D. L. Crittenden,  H. Dachsel,  
 R. J. Doerksen,  A. D. Dutoi,  L. Fusti-Molnar,  W. A. Goddard III,  
 A. Golubeva-Zadorozhnaya,  S. R. Gwaltney,  G. Hawkins,  A. Heyden,  
 S. Hirata,  G. Kedziora,  F. J. Keil,  C. Kelley,  Jihan Kim,  R. A. King,  
 R. Z. Khaliullin,  P. P. Korambath,  W. Kurlancheek,  A. M. Lee,  M. S. Lee,  
 S. V. Levchenko,  Ching Yeh Lin,  D. Liotard,  R. C. Lochan,  I. Lotan,  
 P. E. Maslen,  N. Nair,  D. P. O'Neill,  D. Neuhauser,  E. Neuscamman,  
 C. M. Oana,  R. Olson,  B. Peters,  R. Peverati,  P. A. Pieniazek,  
 Y. M. Rhee,  J. Ritchie,  M. A. Rohrdanz,  E. Rosta,  N. J. Russ,  
 H. F. Schaefer III,  N. E. Schultz,  N. Shenvi,  A. C. Simmonett,  A. Sodt,  
 D. Stuck,  K. S. Thanthiriwatte,  V. Vanovschi,  Tao Wang,  A. Warshel,  
 C. F. Williams,  Q. Wu,  X. Xu,  W. Zhang

 Please cite Q-Chem as follows:
 Y. Shao et al., Mol. Phys. 113, 184-215 (2015)
 DOI: 10.1080/00268976.2014.952696

 Q-Chem 5.1.1 for Intel X86 EM64T Linux

 Parts of Q-Chem use Armadillo 8.300.2 (Tropical Shenanigans).
 http://arma.sourceforge.net/

 Q-Chem begins on Mon Aug 27 21:30:20 2018  

Host: 
0

     Scratch files written to /scratch/taweetham/qchem6963//
Input Ideriv = 2
Curr. Ideriv = -1
Max.  Ideriv = 2

Checking the input file for inconsistencies... 	...done.

--------------------------------------------------------------
User input:
--------------------------------------------------------------
inp/FBrBrF.inp
$molecule
0	1
F	-2.0	1.0	0.0
Br	2.0	1.0	0.0
Br	-2.0	-1.0	0.0
F	2.0	-1.0	0.0
C	-1.0	0.0	0.0
C	1.0	0.0	0.0
$end
$rem
   JOB_TYPE		OPTIMIZATION
   BASIS		6-311++G**
   EXCHANGE		B3LYP
$end

--------------------------------------------------------------
 ----------------------------------------------------------------
             Standard Nuclear Orientation (Angstroms)
    I     Atom           X                Y                Z
 ----------------------------------------------------------------
    1      F       1.5793077529    -1.5829677892    -0.0000000000
    2      Br     -2.2139588831    -0.3136655288    -0.0000000000
    3      Br      2.2139588831     0.3136655288     0.0000000000
    4      F      -1.5793077529     1.5829677892     0.0000000000
    5      C       0.9483166590    -0.3173255651    -0.0000000000
    6      C      -0.9483166590     0.3173255651     0.0000000000
 ----------------------------------------------------------------
 Molecular Point Group                 C2h   NOp =  4
 Largest Abelian Subgroup              C2h   NOp =  4
 Nuclear Repulsion Energy =   700.0226653422 hartrees
 There are       50 alpha and       50 beta electrons
 Requested basis set is 6-311++G(d,p)
 There are 62 shells and 184 basis functions

 Total QAlloc Memory Limit   2000 MB
 Mega-Array Size       188 MB
 MEM_STATIC part       192 MB
 A cutoff of  1.0D-11 yielded   1548 shell pairs
 There are     14603 function pairs (     16201 Cartesian)

 -------------------------------------------------------
 OpenMP Integral Computing Module                       
 Release: version 1.0, May 2013, Q-Chem Inc. Pittsburgh 
 -------------------------------------------------------
 Integral Job Info:
 Integral job number is                      11
 Integral operator is                         1
 short-range coefficients                     0
 long-range coefficients              100000000
 Omega coefficients                           0
 if combine SR and LR in K                    0
 Integral screening is                        0
 Integral computing path is                   2
 max size of driver memory is            800000
 size of driver memory is                593474
 size of scratch memory is             29623520
 max col of scratch BK array               1296
 max len of scratch array in speh3          155
 max len of scratch index in speh4           18
 max int batch size is                      520
 min int batch size is                       52
 fixed nKL is                                45
 max L of basis functions is                  2
 order of int derivative is                   0
 number of shells is                         62
 number of basis is                         194
 number of cartesian basis is               194
 number of contracted shell pairs          1548
 number of primitive shell pairs           4342
 maxK2 (contraction) of shell pair           36
 max number of K2 of shell pair               1
 max number of CS2 of shell pair            162
 max number of PS2 of shell pair            480
 mem total for path MDJ                  528070
 -------------------------------------------------------
 Smallest overlap matrix eigenvalue = 1.78E-04

 Scale SEOQF with 1.000000e-01/1.000000e-01/1.000000e-01

 Standard Electronic Orientation quadrupole field applied
 Nucleus-field energy     =     0.0000000180 hartrees
 Guess from superposition of atomic densities
 Warning:  Energy on first SCF cycle will be non-variational
 SAD guess density has 100.000000 electrons

 -----------------------------------------------------------------------
  General SCF calculation program by
  Eric Jon Sundstrom, Paul Horn, Yuezhi Mao, Dmitri Zuev, Alec White,
  David Stuck, Shaama M.S., Shane Yost, Joonho Lee, David Small,
  Daniel Levine, Susi Lehtola, Hugh Burton, Evgeny Epifanovsky
 -----------------------------------------------------------------------
 Exchange:     0.2000 Hartree-Fock + 0.0800 Slater + 0.7200 B88
 Correlation:  0.1900 VWN1RPA + 0.8100 LYP
 Using SG-1 standard quadrature grid
 using 4 threads for integral computing
 -------------------------------------------------------
 OpenMP Integral computing Module                
 Release: version 2.0, May 2017, Q-Chem Inc. Pleasanton 
 -------------------------------------------------------
 -------------------------------------------------------
 OpenMP BLAS3 based DFT computing Module                
 Release: version 1.0, May 2013, Q-Chem Inc. Pittsburgh 
 -------------------------------------------------------
 A restricted SCF calculation will be
 performed using DIIS
 SCF converges when DIIS error is below 1.0e-08
 ---------------------------------------
  Cycle       Energy         DIIS error
 ---------------------------------------
    1   -5426.1535161238      6.61e-02  
    2   -5423.5044617094      3.90e-03  
    3   -5423.4586545475      5.77e-03  
    4   -5423.5333441065      1.01e-03  
    5   -5423.5356845449      2.90e-04  
    6   -5423.5358884233      1.07e-04  
    7   -5423.5359342976      2.05e-05  
    8   -5423.5359356222      2.86e-06  
    9   -5423.5359356529      7.21e-07  
   10   -5423.5359356556      1.50e-07  
   11   -5423.5359356560      3.76e-08  
   12   -5423.5359356556      4.70e-09  Convergence criterion met
 ---------------------------------------
 SCF time:   CPU 26.15s  wall 7.00s 
 SCF   energy in the final basis set =    -5423.5359356556
 Total energy in the final basis set =    -5423.5359356556

 --------------------------------------------------------------
             Orbital Energies (a.u.) and Symmetries
 --------------------------------------------------------------

 Alpha MOs, Restricted
 -- Occupied --                  
-482.87 -482.87  -62.53  -62.53  -56.35  -56.35  -56.35  -56.35
  1 Bu    1 Ag    2 Bu    2 Ag    3 Ag    3 Bu    1 Au    1 Bg                 
-56.348 -56.348 -24.713 -24.713 -10.338 -10.337  -8.751  -8.751
  4 Ag    4 Bu    5 Bu    5 Ag    6 Ag    6 Bu    7 Bu    7 Ag                 
 -6.582  -6.582  -6.570  -6.570  -6.569  -6.569  -2.697  -2.697
  8 Bu    8 Ag    2 Bg    2 Au    9 Bu    9 Ag   10 Ag   10 Bu                 
 -2.690  -2.690  -2.689  -2.689  -2.680  -2.680  -2.680  -2.680
  3 Bg    3 Au   11 Bu   11 Ag   12 Ag   12 Bu    4 Au    4 Bg                 
 -1.275  -1.274  -0.971  -0.968  -0.648  -0.630  -0.575  -0.529
 13 Ag   13 Bu   14 Ag   14 Bu   15 Ag   15 Bu   16 Ag    5 Au                 
 -0.523  -0.519  -0.510  -0.507  -0.410  -0.391  -0.384  -0.300
 16 Bu    5 Bg   17 Bu   17 Ag   18 Ag    6 Au    6 Bg   18 Bu                 
 -0.290  -0.187
 19 Ag    7 Au                                                                 
 -- Virtual --                   
 -0.123  -0.100  -0.003   0.008   0.025   0.031   0.034   0.046
 19 Bu    7 Bg   20 Ag   20 Bu   21 Ag   21 Bu    8 Au   22 Bu                 
  0.053   0.058   0.066   0.090   0.107   0.108   0.110   0.121
 22 Ag   23 Bu    8 Bg   23 Ag    9 Bg   24 Ag    9 Au   24 Bu                 
  0.139   0.153   0.154   0.161   0.178   0.205   0.241   0.279
 25 Bu   25 Ag   26 Bu   26 Ag   27 Ag   27 Bu   10 Au   28 Bu                 
  0.302   0.305   0.322   0.328   0.353   0.365   0.368   0.397
 10 Bg   28 Ag   29 Ag   30 Ag   29 Bu   30 Bu   11 Au   31 Ag                 
  0.400   0.420   0.467   0.490   0.504   0.519   0.527   0.531
 11 Bg   31 Bu   32 Bu   32 Ag   12 Au   33 Bu   33 Ag   12 Bg                 
  0.550   0.560   0.568   0.605   0.620   0.682   0.695   0.707
 13 Au   13 Bg   34 Bu   14 Au   34 Ag   14 Bg   35 Bu   35 Ag                 
  0.721   0.734   0.781   0.827   0.881   1.023   1.152   1.185
 36 Ag   36 Bu   37 Ag   37 Bu   38 Ag   38 Bu   15 Au   39 Bu                 
  1.199   1.261   1.371   1.376   1.397   1.426   1.443   1.445
 39 Ag   15 Bg   40 Bu   40 Ag   16 Au   41 Ag   41 Bu   16 Bg                 
  1.450   1.559   1.566   1.597   1.636   1.759   1.828   1.848
 42 Ag   17 Au   42 Bu   43 Ag   17 Bg   43 Bu   44 Ag   44 Bu                 
  1.936   1.946   1.949   1.951   2.027   2.031   2.109   2.194
 18 Au   18 Bg   45 Bu   45 Ag   46 Bu   46 Ag   47 Bu   47 Ag                 
  2.615   2.646   2.732   2.860   2.967   3.252   3.724   3.725
 19 Au   19 Bg   48 Ag   48 Bu   49 Ag   49 Bu   20 Au   20 Bg                 
  3.757   3.760   3.849   3.856   3.884   3.884   3.981   3.983
 50 Ag   50 Bu   51 Ag   51 Bu   21 Bg   21 Au   22 Au   22 Bg                 
  4.037   4.060   4.080   4.083   4.212   4.241   4.450   4.475
 23 Au   52 Ag   23 Bg   52 Bu   53 Ag   53 Bu   54 Ag   54 Bu                 
  4.648   4.664   6.251   6.292   6.345   6.367   6.449   6.503
 55 Bu   55 Ag   24 Au   24 Bg   56 Ag   56 Bu   57 Bu   57 Ag                 
  6.801   6.839   7.485   7.498   7.581   7.588   7.723   7.782
 58 Ag   58 Bu   25 Au   25 Bg   59 Ag   59 Bu   60 Bu   60 Ag                 
 23.527  23.550  48.054  48.086  66.752  66.756 289.704 289.715
 61 Bu   61 Ag   62 Ag   62 Bu   63 Bu   63 Ag   26 Au   26 Bg                 
289.777 289.790 289.947 290.0191020.9121020.952
 64 Ag   64 Bu   65 Bu   65 Ag   66 Ag   66 Bu                                 

 Beta MOs, Restricted
 -- Occupied --                  
-482.87 -482.87  -62.53  -62.53  -56.35  -56.35  -56.35  -56.35
  1 Bu    1 Ag    2 Bu    2 Ag    3 Ag    3 Bu    1 Au    1 Bg                 
-56.348 -56.348 -24.713 -24.713 -10.338 -10.337  -8.751  -8.751
  4 Ag    4 Bu    5 Bu    5 Ag    6 Ag    6 Bu    7 Bu    7 Ag                 
 -6.582  -6.582  -6.570  -6.570  -6.569  -6.569  -2.697  -2.697
  8 Bu    8 Ag    2 Bg    2 Au    9 Bu    9 Ag   10 Ag   10 Bu                 
 -2.690  -2.690  -2.689  -2.689  -2.680  -2.680  -2.680  -2.680
  3 Bg    3 Au   11 Bu   11 Ag   12 Ag   12 Bu    4 Au    4 Bg                 
 -1.275  -1.274  -0.971  -0.968  -0.648  -0.630  -0.575  -0.529
 13 Ag   13 Bu   14 Ag   14 Bu   15 Ag   15 Bu   16 Ag    5 Au                 
 -0.523  -0.519  -0.510  -0.507  -0.410  -0.391  -0.384  -0.300
 16 Bu    5 Bg   17 Bu   17 Ag   18 Ag    6 Au    6 Bg   18 Bu                 
 -0.290  -0.187
 19 Ag    7 Au                                                                 
 -- Virtual --                   
 -0.123  -0.100  -0.003   0.008   0.025   0.031   0.034   0.046
 19 Bu    7 Bg   20 Ag   20 Bu   21 Ag   21 Bu    8 Au   22 Bu                 
  0.053   0.058   0.066   0.090   0.107   0.108   0.110   0.121
 22 Ag   23 Bu    8 Bg   23 Ag    9 Bg   24 Ag    9 Au   24 Bu                 
  0.139   0.153   0.154   0.161   0.178   0.205   0.241   0.279
 25 Bu   25 Ag   26 Bu   26 Ag   27 Ag   27 Bu   10 Au   28 Bu                 
  0.302   0.305   0.322   0.328   0.353   0.365   0.368   0.397
 10 Bg   28 Ag   29 Ag   30 Ag   29 Bu   30 Bu   11 Au   31 Ag                 
  0.400   0.420   0.467   0.490   0.504   0.519   0.527   0.531
 11 Bg   31 Bu   32 Bu   32 Ag   12 Au   33 Bu   33 Ag   12 Bg                 
  0.550   0.560   0.568   0.605   0.620   0.682   0.695   0.707
 13 Au   13 Bg   34 Bu   14 Au   34 Ag   14 Bg   35 Bu   35 Ag                 
  0.721   0.734   0.781   0.827   0.881   1.023   1.152   1.185
 36 Ag   36 Bu   37 Ag   37 Bu   38 Ag   38 Bu   15 Au   39 Bu                 
  1.199   1.261   1.371   1.376   1.397   1.426   1.443   1.445
 39 Ag   15 Bg   40 Bu   40 Ag   16 Au   41 Ag   41 Bu   16 Bg                 
  1.450   1.559   1.566   1.597   1.636   1.759   1.828   1.848
 42 Ag   17 Au   42 Bu   43 Ag   17 Bg   43 Bu   44 Ag   44 Bu                 
  1.936   1.946   1.949   1.951   2.027   2.031   2.109   2.194
 18 Au   18 Bg   45 Bu   45 Ag   46 Bu   46 Ag   47 Bu   47 Ag                 
  2.615   2.646   2.732   2.860   2.967   3.252   3.724   3.725
 19 Au   19 Bg   48 Ag   48 Bu   49 Ag   49 Bu   20 Au   20 Bg                 
  3.757   3.760   3.849   3.856   3.884   3.884   3.981   3.983
 50 Ag   50 Bu   51 Ag   51 Bu   21 Bg   21 Au   22 Au   22 Bg                 
  4.037   4.060   4.080   4.083   4.212   4.241   4.450   4.475
 23 Au   52 Ag   23 Bg   52 Bu   53 Ag   53 Bu   54 Ag   54 Bu                 
  4.648   4.664   6.251   6.292   6.345   6.367   6.449   6.503
 55 Bu   55 Ag   24 Au   24 Bg   56 Ag   56 Bu   57 Bu   57 Ag                 
  6.801   6.839   7.485   7.498   7.581   7.588   7.723   7.782
 58 Ag   58 Bu   25 Au   25 Bg   59 Ag   59 Bu   60 Bu   60 Ag                 
 23.527  23.550  48.054  48.086  66.752  66.756 289.704 289.715
 61 Bu   61 Ag   62 Ag   62 Bu   63 Bu   63 Ag   26 Au   26 Bg                 
289.777 289.790 289.947 290.0191020.9121020.952
 64 Ag   64 Bu   65 Bu   65 Ag   66 Ag   66 Bu                                 
 --------------------------------------------------------------

          Ground-State Mulliken Net Atomic Charges

     Atom                 Charge (a.u.)
  ----------------------------------------
      1 F                    -0.048796
      2 Br                    0.335658
      3 Br                    0.335658
      4 F                    -0.048796
      5 C                    -0.286861
      6 C                    -0.286861
  ----------------------------------------
  Sum of atomic charges =     0.000000

 -----------------------------------------------------------------
                    Cartesian Multipole Moments
 -----------------------------------------------------------------
    Charge (ESU x 10^10)
                 0.0000
    Dipole Moment (Debye)
         X       0.0000      Y      -0.0000      Z       0.0000
       Tot       0.0000
    Quadrupole Moments (Debye-Ang)
        XX     -52.2800     XY       2.6764     YY     -61.9600
        XZ       0.0000     YZ       0.0000     ZZ     -56.9216
    Octopole Moments (Debye-Ang^2)
       XXX       0.0000    XXY      -0.0000    XYY      -0.0000
       YYY      -0.0000    XXZ      -0.0000    XYZ      -0.0000
       YYZ       0.0000    XZZ      -0.0000    YZZ      -0.0000
       ZZZ       0.0000
    Hexadecapole Moments (Debye-Ang^3)
      XXXX   -1231.3005   XXXY      25.8859   XXYY    -267.7954
      XYYY      17.1227   YYYY    -261.9735   XXXZ       0.0000
      XXYZ       0.0000   XYYZ       0.0000   YYYZ       0.0000
      XXZZ    -231.7795   XYZZ       1.2446   YYZZ     -51.4803
      XZZZ       0.0000   YZZZ       0.0000   ZZZZ     -63.2675
 -----------------------------------------------------------------
 Calculating analytic gradient of the SCF energy
 Gradient of SCF Energy
            1           2           3           4           5           6
    1   0.1023519   0.5299911  -0.5299911  -0.1023519   0.5485234  -0.5485234
    2   0.1449983   0.4181949  -0.4181949  -0.1449983   0.2041916  -0.2041916
    3  -0.0000000  -0.0000000   0.0000000   0.0000000   0.0000000  -0.0000000
 Max gradient component =       5.485E-01
 RMS gradient           =       3.037E-01
 Gradient time:  CPU 11.70 s  wall 3.03 s
 Geometry Optimization Parameters
   NAtoms,    NIC,     NZ,  NCons,   NDum,   NFix, NCnnct, MaxDiis
        6      37       0       0       0       0       0       0


** GEOMETRY OPTIMIZATION IN DELOCALIZED INTERNAL COORDINATES **
   Searching for a Minimum

   Optimization Cycle:   1

                       Coordinates (Angstroms)
     ATOM                X               Y               Z
      1  F         1.5793077529   -1.5829677892    0.0000000000
      2  Br       -2.2139588831   -0.3136655288    0.0000000000
      3  Br        2.2139588831    0.3136655288    0.0000000000
      4  F        -1.5793077529    1.5829677892    0.0000000000
      5  C         0.9483166590   -0.3173255651    0.0000000000
      6  C        -0.9483166590    0.3173255651    0.0000000000
   Point Group: c2h   Number of degrees of freedom:     5


   Energy is  -5423.535935656


 Attempting to Generate Delocalized Internal Coordinates

 ** Taking Steepest Descent Step **
 Calculated Step too Large.  Step scaled by  0.388526
 Step Taken.  Stepsize is  0.300000

                             Maximum     Tolerance    Cnvgd?
         Gradient           0.442061      0.000300      NO
         Displacement       0.171752      0.001200      NO
         Energy change     *********      0.000001      NO


 New Cartesian Coordinates Obtained by Inverse Iteration

 Displacement from previous Coordinates is:  0.239932
 ----------------------------------------------------------------
             Standard Nuclear Orientation (Angstroms)
    I     Atom           X                Y                Z
 ----------------------------------------------------------------
    1      F       1.5545236172    -1.5736305106     0.0000000000
    2      Br     -2.2953588908    -0.3367902761     0.0000000000
    3      Br      2.2953588908     0.3367902761     0.0000000000
    4      F      -1.5545236172     1.5736305106     0.0000000000
    5      C       0.9346756282    -0.3138587695     0.0000000000
    6      C      -0.9346756282     0.3138587695     0.0000000000
 ----------------------------------------------------------------
 Molecular Point Group                 C2h   NOp =  4
 Largest Abelian Subgroup              C2h   NOp =  4
 Nuclear Repulsion Energy =   679.3749010649 hartrees
 There are       50 alpha and       50 beta electrons
 Applying Cartesian multipole field
    Component          Value
    ---------          -----
     (2,0,0)        1.00000E-11
     (0,2,0)        2.00000E-11
     (0,0,2)       -3.00000E-11
 Nucleus-field energy     =     0.0000000189 hartrees
 Requested basis set is 6-311++G(d,p)
 There are 62 shells and 184 basis functions
 A cutoff of  1.0D-11 yielded   1528 shell pairs
 There are     14427 function pairs (     15993 Cartesian)
 Smallest overlap matrix eigenvalue = 1.67E-04
 Guess MOs from SCF MO coefficient file

 -----------------------------------------------------------------------
  General SCF calculation program by
  Eric Jon Sundstrom, Paul Horn, Yuezhi Mao, Dmitri Zuev, Alec White,
  David Stuck, Shaama M.S., Shane Yost, Joonho Lee, David Small,
  Daniel Levine, Susi Lehtola, Hugh Burton, Evgeny Epifanovsky
 -----------------------------------------------------------------------
 Exchange:     0.2000 Hartree-Fock + 0.0800 Slater + 0.7200 B88
 Correlation:  0.1900 VWN1RPA + 0.8100 LYP
 Using SG-1 standard quadrature grid
 using 4 threads for integral computing
 -------------------------------------------------------
 OpenMP Integral computing Module                
 Release: version 2.0, May 2017, Q-Chem Inc. Pleasanton 
 -------------------------------------------------------
 -------------------------------------------------------
 OpenMP BLAS3 based DFT computing Module                
 Release: version 1.0, May 2013, Q-Chem Inc. Pittsburgh 
 -------------------------------------------------------
 A restricted SCF calculation will be
 performed using DIIS
 SCF converges when DIIS error is below 1.0e-08
 ---------------------------------------
  Cycle       Energy         DIIS error
 ---------------------------------------
    1   -5423.7084157432      1.86e-03  
    2   -5423.7131531172      1.47e-03  
    3   -5423.7179960259      9.32e-04  
    4   -5423.7212426683      1.96e-04  
    5   -5423.7213347605      5.59e-05  
    6   -5423.7213440864      5.71e-06  
    7   -5423.7213442212      1.73e-06  
    8   -5423.7213442299      6.54e-07  
    9   -5423.7213442309      6.62e-08  
   10   -5423.7213442309      1.72e-08  
   11   -5423.7213442310      4.07e-09  Convergence criterion met
 ---------------------------------------
 SCF time:   CPU 36.88s  wall 10.00s 
 SCF   energy in the final basis set =    -5423.7213442310
 Total energy in the final basis set =    -5423.7213442310

 --------------------------------------------------------------
             Orbital Energies (a.u.) and Symmetries
 --------------------------------------------------------------

 Alpha MOs, Restricted
 -- Occupied --                  
-482.87 -482.87  -62.53  -62.53  -56.35  -56.35  -56.35  -56.35
  1 Bu    1 Ag    2 Ag    2 Bu    3 Ag    3 Bu    1 Au    1 Bg                 
-56.346 -56.346 -24.719 -24.719 -10.349 -10.349  -8.745  -8.745
  4 Ag    4 Bu    5 Bu    5 Ag    6 Ag    6 Bu    7 Bu    7 Ag                 
 -6.576  -6.576  -6.565  -6.565  -6.563  -6.563  -2.690  -2.690
  8 Ag    8 Bu    2 Bg    2 Au    9 Bu    9 Ag   10 Ag   10 Bu                 
 -2.684  -2.684  -2.683  -2.683  -2.674  -2.674  -2.674  -2.674
  3 Bg    3 Au   11 Bu   11 Ag    4 Au    4 Bg   12 Ag   12 Bu                 
 -1.274  -1.274  -0.943  -0.939  -0.658  -0.635  -0.568  -0.522
 13 Ag   13 Bu   14 Ag   14 Bu   15 Ag   15 Bu   16 Ag    5 Au                 
 -0.518  -0.513  -0.510  -0.508  -0.411  -0.382  -0.374  -0.302
 16 Bu    5 Bg   17 Ag   17 Bu   18 Ag    6 Au    6 Bg   18 Bu                 
 -0.295  -0.200
 19 Ag    7 Au                                                                 
 -- Virtual --                   
 -0.120  -0.104  -0.002   0.001   0.022   0.031   0.036   0.047
 19 Bu    7 Bg   20 Ag   20 Bu   21 Ag   21 Bu    8 Au   22 Bu                 
  0.054   0.055   0.065   0.091   0.109   0.109   0.112   0.116
 23 Bu   22 Ag    8 Bg   23 Ag    9 Au    9 Bg   24 Ag   24 Bu                 
  0.140   0.142   0.147   0.157   0.178   0.204   0.243   0.279
 25 Ag   25 Bu   26 Bu   26 Ag   27 Ag   27 Bu   10 Au   28 Bu                 
  0.300   0.306   0.320   0.328   0.355   0.362   0.378   0.395
 10 Bg   28 Ag   29 Ag   30 Ag   29 Bu   30 Bu   11 Au   31 Ag                 
  0.402   0.419   0.450   0.470   0.507   0.518   0.522   0.528
 11 Bg   31 Bu   32 Bu   32 Ag   12 Au   33 Ag   33 Bu   12 Bg                 
  0.551   0.553   0.564   0.576   0.609   0.676   0.685   0.694
 13 Bg   13 Au   34 Bu   14 Au   34 Ag   35 Bu   14 Bg   35 Ag                 
  0.706   0.712   0.780   0.817   0.882   1.020   1.104   1.117
 36 Bu   36 Ag   37 Ag   37 Bu   38 Ag   38 Bu   39 Bu   39 Ag                 
  1.148   1.257   1.358   1.369   1.393   1.419   1.429   1.433
 15 Au   15 Bg   40 Ag   40 Bu   16 Au   41 Ag   16 Bg   42 Ag                 
  1.443   1.514   1.571   1.597   1.614   1.762   1.860   1.864
 41 Bu   17 Au   42 Bu   43 Ag   17 Bg   43 Bu   44 Ag   44 Bu                 
  1.928   1.952   1.959   1.981   2.015   2.036   2.083   2.150
 45 Bu   18 Au   18 Bg   45 Ag   46 Bu   46 Ag   47 Bu   47 Ag                 
  2.601   2.643   2.723   2.858   2.929   3.239   3.726   3.727
 19 Au   19 Bg   48 Ag   48 Bu   49 Ag   49 Bu   20 Au   20 Bg                 
  3.753   3.755   3.869   3.870   3.892   3.892   3.981   3.982
 50 Ag   50 Bu   51 Ag   51 Bu   21 Bg   21 Au   22 Au   22 Bg                 
  4.043   4.053   4.079   4.081   4.215   4.216   4.396   4.411
 23 Au   52 Ag   52 Bu   23 Bg   53 Bu   53 Ag   54 Ag   54 Bu                 
  4.617   4.626   6.247   6.286   6.341   6.366   6.447   6.492
 55 Ag   55 Bu   24 Au   24 Bg   56 Ag   56 Bu   57 Bu   57 Ag                 
  6.777   6.812   7.496   7.504   7.566   7.571   7.681   7.750
 58 Ag   58 Bu   25 Au   25 Bg   59 Bu   59 Ag   60 Bu   60 Ag                 
 23.421  23.446  48.022  48.050  66.741  66.747 289.708 289.715
 61 Bu   61 Ag   62 Ag   62 Bu   63 Bu   63 Ag   26 Au   26 Bg                 
289.766 289.770 289.893 289.9701020.8631020.898
 64 Ag   64 Bu   65 Bu   65 Ag   66 Ag   66 Bu                                 

 Beta MOs, Restricted
 -- Occupied --                  
-482.87 -482.87  -62.53  -62.53  -56.35  -56.35  -56.35  -56.35
  1 Bu    1 Ag    2 Ag    2 Bu    3 Ag    3 Bu    1 Au    1 Bg                 
-56.346 -56.346 -24.719 -24.719 -10.349 -10.349  -8.745  -8.745
  4 Ag    4 Bu    5 Bu    5 Ag    6 Ag    6 Bu    7 Bu    7 Ag                 
 -6.576  -6.576  -6.565  -6.565  -6.563  -6.563  -2.690  -2.690
  8 Ag    8 Bu    2 Bg    2 Au    9 Bu    9 Ag   10 Ag   10 Bu                 
 -2.684  -2.684  -2.683  -2.683  -2.674  -2.674  -2.674  -2.674
  3 Bg    3 Au   11 Bu   11 Ag    4 Au    4 Bg   12 Ag   12 Bu                 
 -1.274  -1.274  -0.943  -0.939  -0.658  -0.635  -0.568  -0.522
 13 Ag   13 Bu   14 Ag   14 Bu   15 Ag   15 Bu   16 Ag    5 Au                 
 -0.518  -0.513  -0.510  -0.508  -0.411  -0.382  -0.374  -0.302
 16 Bu    5 Bg   17 Ag   17 Bu   18 Ag    6 Au    6 Bg   18 Bu                 
 -0.295  -0.200
 19 Ag    7 Au                                                                 
 -- Virtual --                   
 -0.120  -0.104  -0.002   0.001   0.022   0.031   0.036   0.047
 19 Bu    7 Bg   20 Ag   20 Bu   21 Ag   21 Bu    8 Au   22 Bu                 
  0.054   0.055   0.065   0.091   0.109   0.109   0.112   0.116
 23 Bu   22 Ag    8 Bg   23 Ag    9 Au    9 Bg   24 Ag   24 Bu                 
  0.140   0.142   0.147   0.157   0.178   0.204   0.243   0.279
 25 Ag   25 Bu   26 Bu   26 Ag   27 Ag   27 Bu   10 Au   28 Bu                 
  0.300   0.306   0.320   0.328   0.355   0.362   0.378   0.395
 10 Bg   28 Ag   29 Ag   30 Ag   29 Bu   30 Bu   11 Au   31 Ag                 
  0.402   0.419   0.450   0.470   0.507   0.518   0.522   0.528
 11 Bg   31 Bu   32 Bu   32 Ag   12 Au   33 Ag   33 Bu   12 Bg                 
  0.551   0.553   0.564   0.576   0.609   0.676   0.685   0.694
 13 Bg   13 Au   34 Bu   14 Au   34 Ag   35 Bu   14 Bg   35 Ag                 
  0.706   0.712   0.780   0.817   0.882   1.020   1.104   1.117
 36 Bu   36 Ag   37 Ag   37 Bu   38 Ag   38 Bu   39 Bu   39 Ag                 
  1.148   1.257   1.358   1.369   1.393   1.419   1.429   1.433
 15 Au   15 Bg   40 Ag   40 Bu   16 Au   41 Ag   16 Bg   42 Ag                 
  1.443   1.514   1.571   1.597   1.614   1.762   1.860   1.864
 41 Bu   17 Au   42 Bu   43 Ag   17 Bg   43 Bu   44 Ag   44 Bu                 
  1.928   1.952   1.959   1.981   2.015   2.036   2.083   2.150
 45 Bu   18 Au   18 Bg   45 Ag   46 Bu   46 Ag   47 Bu   47 Ag                 
  2.601   2.643   2.723   2.858   2.929   3.239   3.726   3.727
 19 Au   19 Bg   48 Ag   48 Bu   49 Ag   49 Bu   20 Au   20 Bg                 
  3.753   3.755   3.869   3.870   3.892   3.892   3.981   3.982
 50 Ag   50 Bu   51 Ag   51 Bu   21 Bg   21 Au   22 Au   22 Bg                 
  4.043   4.053   4.079   4.081   4.215   4.216   4.396   4.411
 23 Au   52 Ag   52 Bu   23 Bg   53 Bu   53 Ag   54 Ag   54 Bu                 
  4.617   4.626   6.247   6.286   6.341   6.366   6.447   6.492
 55 Ag   55 Bu   24 Au   24 Bg   56 Ag   56 Bu   57 Bu   57 Ag                 
  6.777   6.812   7.496   7.504   7.566   7.571   7.681   7.750
 58 Ag   58 Bu   25 Au   25 Bg   59 Bu   59 Ag   60 Bu   60 Ag                 
 23.421  23.446  48.022  48.050  66.741  66.747 289.708 289.715
 61 Bu   61 Ag   62 Ag   62 Bu   63 Bu   63 Ag   26 Au   26 Bg                 
289.766 289.770 289.893 289.9701020.8631020.898
 64 Ag   64 Bu   65 Bu   65 Ag   66 Ag   66 Bu                                 
 --------------------------------------------------------------

          Ground-State Mulliken Net Atomic Charges

     Atom                 Charge (a.u.)
  ----------------------------------------
      1 F                    -0.033342
      2 Br                    0.233814
      3 Br                    0.233814
      4 F                    -0.033342
      5 C                    -0.200472
      6 C                    -0.200471
  ----------------------------------------
  Sum of atomic charges =     0.000000

 -----------------------------------------------------------------
                    Cartesian Multipole Moments
 -----------------------------------------------------------------
    Charge (ESU x 10^10)
                 0.0000
    Dipole Moment (Debye)
         X      -0.0000      Y       0.0000      Z       0.0000
       Tot       0.0000
    Quadrupole Moments (Debye-Ang)
        XX     -51.9077     XY       2.4636     YY     -61.8177
        XZ       0.0000     YZ      -0.0000     ZZ     -57.4145
    Octopole Moments (Debye-Ang^2)
       XXX      -0.0000    XXY      -0.0000    XYY      -0.0000
       YYY       0.0000    XXZ       0.0000    XYZ       0.0000
       YYZ       0.0000    XZZ      -0.0000    YZZ       0.0000
       ZZZ       0.0000
    Hexadecapole Moments (Debye-Ang^3)
      XXXX   -1286.7394   XXXY      18.5047   XXYY    -279.3723
      XYYY       4.3789   YYYY    -261.0436   XXXZ       0.0000
      XXYZ      -0.0000   XYYZ       0.0000   YYYZ      -0.0000
      XXZZ    -243.9972   XYZZ      -2.2028   YYZZ     -51.5826
      XZZZ       0.0000   YZZZ      -0.0000   ZZZZ     -63.9238
 -----------------------------------------------------------------
 Calculating analytic gradient of the SCF energy
 Gradient of SCF Energy
            1           2           3           4           5           6
    1   0.1014672   0.3246521  -0.3246521  -0.1014673   0.3539779  -0.3539779
    2   0.1182777   0.2889133  -0.2889133  -0.1182777   0.1028851  -0.1028851
    3  -0.0000000  -0.0000000   0.0000000   0.0000000   0.0000000  -0.0000000
 Max gradient component =       3.540E-01
 RMS gradient           =       1.969E-01
 Gradient time:  CPU 11.46 s  wall 2.97 s
 Geometry Optimization Parameters
   NAtoms,    NIC,     NZ,  NCons,   NDum,   NFix, NCnnct, MaxDiis
        6      37       0       0       0       0       0       0


** GEOMETRY OPTIMIZATION IN DELOCALIZED INTERNAL COORDINATES **
   Searching for a Minimum

   Optimization Cycle:   2

                       Coordinates (Angstroms)
     ATOM                X               Y               Z
      1  F         1.5545236172   -1.5736305106    0.0000000000
      2  Br       -2.2953588908   -0.3367902761    0.0000000000
      3  Br        2.2953588908    0.3367902761    0.0000000000
      4  F        -1.5545236172    1.5736305106    0.0000000000
      5  C         0.9346756282   -0.3138587695    0.0000000000
      6  C        -0.9346756282    0.3138587695    0.0000000000
   Point Group: c2h   Number of degrees of freedom:     5


   Energy is  -5423.721344231

 Hessian Updated using BFGS Update

 ** Taking Steepest Descent Step **
 Calculated Step too Large.  Step scaled by  0.605668
 Step Taken.  Stepsize is  0.300000

                             Maximum     Tolerance    Cnvgd?
         Gradient           0.287331      0.000300      NO
         Displacement       0.174027      0.001200      NO
         Energy change     -0.185409      0.000001      NO


 New Cartesian Coordinates Obtained by Inverse Iteration

 Displacement from previous Coordinates is:  0.229962
 ----------------------------------------------------------------
             Standard Nuclear Orientation (Angstroms)
    I     Atom           X                Y                Z
 ----------------------------------------------------------------
    1      F       1.5103416565    -1.5617451738     0.0000000000
    2      Br     -2.3570121780    -0.3678631547     0.0000000000
    3      Br      2.3570121780     0.3678631547     0.0000000000
    4      F      -1.5103416565     1.5617451738     0.0000000000
    5      C       0.9127602687    -0.3058533323     0.0000000000
    6      C      -0.9127602687     0.3058533323     0.0000000000
 ----------------------------------------------------------------
 Molecular Point Group                 C2h   NOp =  4
 Largest Abelian Subgroup              C2h   NOp =  4
 Nuclear Repulsion Energy =   663.4028743751 hartrees
 There are       50 alpha and       50 beta electrons
 Applying Cartesian multipole field
    Component          Value
    ---------          -----
     (2,0,0)        1.00000E-11
     (0,2,0)        2.00000E-11
     (0,0,2)       -3.00000E-11
 Nucleus-field energy     =     0.0000000196 hartrees
 Requested basis set is 6-311++G(d,p)
 There are 62 shells and 184 basis functions
 A cutoff of  1.0D-11 yielded   1524 shell pairs
 There are     14389 function pairs (     15941 Cartesian)
 Smallest overlap matrix eigenvalue = 1.49E-04
 Guess MOs from SCF MO coefficient file

 -----------------------------------------------------------------------
  General SCF calculation program by
  Eric Jon Sundstrom, Paul Horn, Yuezhi Mao, Dmitri Zuev, Alec White,
  David Stuck, Shaama M.S., Shane Yost, Joonho Lee, David Small,
  Daniel Levine, Susi Lehtola, Hugh Burton, Evgeny Epifanovsky
 -----------------------------------------------------------------------
 Exchange:     0.2000 Hartree-Fock + 0.0800 Slater + 0.7200 B88
 Correlation:  0.1900 VWN1RPA + 0.8100 LYP
 Using SG-1 standard quadrature grid
 using 4 threads for integral computing
 -------------------------------------------------------
 OpenMP Integral computing Module                
 Release: version 2.0, May 2017, Q-Chem Inc. Pleasanton 
 -------------------------------------------------------
 -------------------------------------------------------
 OpenMP BLAS3 based DFT computing Module                
 Release: version 1.0, May 2013, Q-Chem Inc. Pittsburgh 
 -------------------------------------------------------
 A restricted SCF calculation will be
 performed using DIIS
 SCF converges when DIIS error is below 1.0e-08
 ---------------------------------------
  Cycle       Energy         DIIS error
 ---------------------------------------
    1   -5423.8353242725      1.43e-03  
    2   -5423.8405880987      1.00e-03  
    3   -5423.8422138819      7.59e-04  
    4   -5423.8444378436      1.42e-04  
    5   -5423.8444860598      5.06e-05  
    6   -5423.8444933519      5.47e-06  
    7   -5423.8444934646      1.87e-06  
    8   -5423.8444934674      1.07e-06  
    9   -5423.8444934616      1.46e-06  
   10   -5423.8444934725      4.71e-08  
   11   -5423.8444934726      9.02e-09  Convergence criterion met
 ---------------------------------------
 SCF time:   CPU 36.48s  wall 10.00s 
 SCF   energy in the final basis set =    -5423.8444934726
 Total energy in the final basis set =    -5423.8444934726

 --------------------------------------------------------------
             Orbital Energies (a.u.) and Symmetries
 --------------------------------------------------------------

 Alpha MOs, Restricted
 -- Occupied --                  
-482.87 -482.87  -62.53  -62.53  -56.35  -56.35  -56.34  -56.34
  1 Bu    1 Ag    2 Ag    2 Bu    3 Ag    3 Bu    1 Au    1 Bg                 
-56.344 -56.344 -24.725 -24.725 -10.358 -10.358  -8.741  -8.741
  4 Ag    4 Bu    5 Ag    5 Bu    6 Ag    6 Bu    7 Bu    7 Ag                 
 -6.573  -6.573  -6.560  -6.560  -6.559  -6.559  -2.685  -2.685
  8 Ag    8 Bu    2 Bg    2 Au    9 Bu    9 Ag   10 Ag   10 Bu                 
 -2.680  -2.680  -2.679  -2.679  -2.670  -2.670  -2.669  -2.669
  3 Bg    3 Au   11 Bu   11 Ag    4 Au    4 Bg   12 Ag   12 Bu                 
 -1.276  -1.275  -0.918  -0.914  -0.669  -0.640  -0.565  -0.523
 13 Ag   13 Bu   14 Ag   14 Bu   15 Ag   15 Bu   16 Ag   16 Bu                 
 -0.519  -0.513  -0.510  -0.496  -0.410  -0.374  -0.365  -0.306
  5 Au   17 Ag    5 Bg   17 Bu   18 Ag    6 Au    6 Bg   18 Bu                 
 -0.301  -0.211
 19 Ag    7 Au                                                                 
 -- Virtual --                   
 -0.110  -0.105  -0.009  -0.001   0.018   0.030   0.038   0.049
 19 Bu    7 Bg   20 Bu   20 Ag   21 Ag   21 Bu    8 Au   22 Bu                 
  0.053   0.057   0.064   0.091   0.108   0.110   0.111   0.116
 23 Bu   22 Ag    8 Bg   23 Ag    9 Au   24 Bu    9 Bg   24 Ag                 
  0.124   0.140   0.147   0.158   0.182   0.206   0.246   0.278
 25 Ag   25 Bu   26 Bu   26 Ag   27 Ag   27 Bu   10 Au   28 Bu                 
  0.299   0.305   0.318   0.328   0.356   0.361   0.387   0.396
 10 Bg   28 Ag   29 Ag   30 Ag   29 Bu   30 Bu   11 Au   31 Ag                 
  0.403   0.420   0.438   0.446   0.509   0.510   0.516   0.524
 11 Bg   31 Bu   32 Bu   32 Ag   33 Ag   12 Au   12 Bg   33 Bu                 
  0.550   0.550   0.559   0.565   0.609   0.659   0.673   0.681
 13 Au   13 Bg   14 Au   34 Bu   34 Ag   35 Bu   35 Ag   36 Bu                 
  0.693   0.717   0.780   0.816   0.883   1.020   1.040   1.057
 14 Bg   36 Ag   37 Ag   37 Bu   38 Ag   38 Bu   39 Bu   39 Ag                 
  1.143   1.257   1.339   1.365   1.381   1.400   1.411   1.440
 15 Au   15 Bg   40 Ag   40 Bu   16 Au   41 Ag   16 Bg   42 Ag                 
  1.445   1.479   1.581   1.598   1.602   1.741   1.856   1.873
 41 Bu   17 Au   42 Bu   43 Ag   17 Bg   43 Bu   44 Bu   44 Ag                 
  1.956   1.962   1.969   2.007   2.019   2.035   2.075   2.145
 45 Bu   18 Au   18 Bg   46 Bu   45 Ag   46 Ag   47 Bu   47 Ag                 
  2.588   2.645   2.714   2.857   2.899   3.255   3.728   3.729
 19 Au   19 Bg   48 Ag   48 Bu   49 Ag   49 Bu   20 Au   20 Bg                 
  3.748   3.750   3.889   3.892   3.901   3.901   3.980   3.980
 50 Ag   50 Bu   51 Bu   51 Ag   21 Bg   21 Au   22 Bg   22 Au                 
  4.047   4.047   4.076   4.081   4.195   4.212   4.350   4.353
 23 Au   52 Ag   52 Bu   23 Bg   53 Bu   53 Ag   54 Ag   54 Bu                 
  4.602   4.631   6.242   6.282   6.341   6.369   6.453   6.488
 55 Ag   55 Bu   24 Au   24 Bg   56 Ag   56 Bu   57 Bu   57 Ag                 
  6.748   6.770   7.504   7.509   7.554   7.562   7.650   7.724
 58 Ag   58 Bu   25 Au   25 Bg   59 Bu   59 Ag   60 Bu   60 Ag                 
 23.368  23.395  47.988  48.006  66.730  66.740 289.712 289.717
 61 Bu   61 Ag   62 Ag   62 Bu   63 Bu   63 Ag   26 Au   26 Bg                 
289.758 289.759 289.859 289.9361020.8141020.837
 64 Ag   64 Bu   65 Bu   65 Ag   66 Ag   66 Bu                                 

 Beta MOs, Restricted
 -- Occupied --                  
-482.87 -482.87  -62.53  -62.53  -56.35  -56.35  -56.34  -56.34
  1 Bu    1 Ag    2 Ag    2 Bu    3 Ag    3 Bu    1 Au    1 Bg                 
-56.344 -56.344 -24.725 -24.725 -10.358 -10.358  -8.741  -8.741
  4 Ag    4 Bu    5 Ag    5 Bu    6 Ag    6 Bu    7 Bu    7 Ag                 
 -6.573  -6.573  -6.560  -6.560  -6.559  -6.559  -2.685  -2.685
  8 Ag    8 Bu    2 Bg    2 Au    9 Bu    9 Ag   10 Ag   10 Bu                 
 -2.680  -2.680  -2.679  -2.679  -2.670  -2.670  -2.669  -2.669
  3 Bg    3 Au   11 Bu   11 Ag    4 Au    4 Bg   12 Ag   12 Bu                 
 -1.276  -1.275  -0.918  -0.914  -0.669  -0.640  -0.565  -0.523
 13 Ag   13 Bu   14 Ag   14 Bu   15 Ag   15 Bu   16 Ag   16 Bu                 
 -0.519  -0.513  -0.510  -0.496  -0.410  -0.374  -0.365  -0.306
  5 Au   17 Ag    5 Bg   17 Bu   18 Ag    6 Au    6 Bg   18 Bu                 
 -0.301  -0.211
 19 Ag    7 Au                                                                 
 -- Virtual --                   
 -0.110  -0.105  -0.009  -0.001   0.018   0.030   0.038   0.049
 19 Bu    7 Bg   20 Bu   20 Ag   21 Ag   21 Bu    8 Au   22 Bu                 
  0.053   0.057   0.064   0.091   0.108   0.110   0.111   0.116
 23 Bu   22 Ag    8 Bg   23 Ag    9 Au   24 Bu    9 Bg   24 Ag                 
  0.124   0.140   0.147   0.158   0.182   0.206   0.246   0.278
 25 Ag   25 Bu   26 Bu   26 Ag   27 Ag   27 Bu   10 Au   28 Bu                 
  0.299   0.305   0.318   0.328   0.356   0.361   0.387   0.396
 10 Bg   28 Ag   29 Ag   30 Ag   29 Bu   30 Bu   11 Au   31 Ag                 
  0.403   0.420   0.438   0.446   0.509   0.510   0.516   0.524
 11 Bg   31 Bu   32 Bu   32 Ag   33 Ag   12 Au   12 Bg   33 Bu                 
  0.550   0.550   0.559   0.565   0.609   0.659   0.673   0.681
 13 Au   13 Bg   14 Au   34 Bu   34 Ag   35 Bu   35 Ag   36 Bu                 
  0.693   0.717   0.780   0.816   0.883   1.020   1.040   1.057
 14 Bg   36 Ag   37 Ag   37 Bu   38 Ag   38 Bu   39 Bu   39 Ag                 
  1.143   1.257   1.339   1.365   1.381   1.400   1.411   1.440
 15 Au   15 Bg   40 Ag   40 Bu   16 Au   41 Ag   16 Bg   42 Ag                 
  1.445   1.479   1.581   1.598   1.602   1.741   1.856   1.873
 41 Bu   17 Au   42 Bu   43 Ag   17 Bg   43 Bu   44 Bu   44 Ag                 
  1.956   1.962   1.969   2.007   2.019   2.035   2.075   2.145
 45 Bu   18 Au   18 Bg   46 Bu   45 Ag   46 Ag   47 Bu   47 Ag                 
  2.588   2.645   2.714   2.857   2.899   3.255   3.728   3.729
 19 Au   19 Bg   48 Ag   48 Bu   49 Ag   49 Bu   20 Au   20 Bg                 
  3.748   3.750   3.889   3.892   3.901   3.901   3.980   3.980
 50 Ag   50 Bu   51 Bu   51 Ag   21 Bg   21 Au   22 Bg   22 Au                 
  4.047   4.047   4.076   4.081   4.195   4.212   4.350   4.353
 23 Au   52 Ag   52 Bu   23 Bg   53 Bu   53 Ag   54 Ag   54 Bu                 
  4.602   4.631   6.242   6.282   6.341   6.369   6.453   6.488
 55 Ag   55 Bu   24 Au   24 Bg   56 Ag   56 Bu   57 Bu   57 Ag                 
  6.748   6.770   7.504   7.509   7.554   7.562   7.650   7.724
 58 Ag   58 Bu   25 Au   25 Bg   59 Bu   59 Ag   60 Bu   60 Ag                 
 23.368  23.395  47.988  48.006  66.730  66.740 289.712 289.717
 61 Bu   61 Ag   62 Ag   62 Bu   63 Bu   63 Ag   26 Au   26 Bg                 
289.758 289.759 289.859 289.9361020.8141020.837
 64 Ag   64 Bu   65 Bu   65 Ag   66 Ag   66 Bu                                 
 --------------------------------------------------------------

          Ground-State Mulliken Net Atomic Charges

     Atom                 Charge (a.u.)
  ----------------------------------------
      1 F                    -0.020355
      2 Br                    0.162516
      3 Br                    0.162516
      4 F                    -0.020355
      5 C                    -0.142161
      6 C                    -0.142161
  ----------------------------------------
  Sum of atomic charges =     0.000000

 -----------------------------------------------------------------
                    Cartesian Multipole Moments
 -----------------------------------------------------------------
    Charge (ESU x 10^10)
                 0.0000
    Dipole Moment (Debye)
         X       0.0000      Y      -0.0000      Z       0.0000
       Tot       0.0000
    Quadrupole Moments (Debye-Ang)
        XX     -51.8004     XY       2.3340     YY     -61.5814
        XZ       0.0000     YZ       0.0000     ZZ     -57.8257
    Octopole Moments (Debye-Ang^2)
       XXX       0.0000    XXY       0.0000    XYY       0.0000
       YYY      -0.0000    XXZ       0.0000    XYZ      -0.0000
       YYZ       0.0000    XZZ       0.0000    YZZ      -0.0000
       ZZZ       0.0000
    Hexadecapole Moments (Debye-Ang^3)
      XXXX   -1326.0299   XXXY       8.3703   XXYY    -287.2465
      XYYY     -10.8351   YYYY    -260.6957   XXXZ       0.0000
      XXYZ      -0.0000   XYYZ      -0.0000   YYYZ      -0.0000
      XXZZ    -253.4671   XYZZ      -6.7284   YYZZ     -51.8441
      XZZZ       0.0000   YZZZ      -0.0000   ZZZZ     -64.6667
 -----------------------------------------------------------------
 Calculating analytic gradient of the SCF energy
 Gradient of SCF Energy
            1           2           3           4           5           6
    1   0.0967449   0.1998248  -0.1998248  -0.0967449   0.2424354  -0.2424354
    2   0.0935590   0.2049421  -0.2049421  -0.0935590   0.0440789  -0.0440789
    3   0.0000000  -0.0000000   0.0000000  -0.0000000  -0.0000000   0.0000000
 Max gradient component =       2.424E-01
 RMS gradient           =       1.337E-01
 Gradient time:  CPU 11.17 s  wall 2.89 s
 Geometry Optimization Parameters
   NAtoms,    NIC,     NZ,  NCons,   NDum,   NFix, NCnnct, MaxDiis
        6      37       0       0       0       0       0       0

 Cartesian Hessian Update
 Hessian Updated using BFGS Update


** GEOMETRY OPTIMIZATION IN DELOCALIZED INTERNAL COORDINATES **
   Searching for a Minimum

   Optimization Cycle:   3

                       Coordinates (Angstroms)
     ATOM                X               Y               Z
      1  F         1.5103416565   -1.5617451738    0.0000000000
      2  Br       -2.3570121780   -0.3678631547    0.0000000000
      3  Br        2.3570121780    0.3678631547    0.0000000000
      4  F        -1.5103416565    1.5617451738    0.0000000000
      5  C         0.9127602687   -0.3058533323    0.0000000000
      6  C        -0.9127602687    0.3058533323    0.0000000000
   Point Group: c2h   Number of degrees of freedom:     5


   Energy is  -5423.844493473

 Hessian Updated using BFGS Update

  5 Hessian modes will be used to form the next step
  Hessian Eigenvalues:
     0.084445    0.191791    0.250077    0.383792    0.737722

 Minimum Search - Taking Simple RFO Step
 Searching for Lamda that Minimizes Along All modes
 Value Taken    Lamda =  -0.23631286
 Calculated Step too Large.  Step scaled by  0.400178
 Step Taken.  Stepsize is  0.300000

                             Maximum     Tolerance    Cnvgd?
         Gradient           0.196217      0.000300      NO
         Displacement       0.183014      0.001200      NO
         Energy change     -0.123149      0.000001      NO


 New Cartesian Coordinates Obtained by Inverse Iteration

 Displacement from previous Coordinates is:  0.332841
 ----------------------------------------------------------------
             Standard Nuclear Orientation (Angstroms)
    I     Atom           X                Y                Z
 ----------------------------------------------------------------
    1      F       1.4144391211    -1.5459933170     0.0000000000
    2      Br     -2.3338888792    -0.4166289852     0.0000000000
    3      Br      2.3338888792     0.4166289852     0.0000000000
    4      F      -1.4144391211     1.5459933170     0.0000000000
    5      C       0.8604246721    -0.2855055603     0.0000000000
    6      C      -0.8604246721     0.2855055603     0.0000000000
 ----------------------------------------------------------------
 Molecular Point Group                 C2h   NOp =  4
 Largest Abelian Subgroup              C2h   NOp =  4
 Nuclear Repulsion Energy =   663.1965752611 hartrees
 There are       50 alpha and       50 beta electrons
 Applying Cartesian multipole field
    Component          Value
    ---------          -----
     (2,0,0)        1.00000E-11
     (0,2,0)        2.00000E-11
     (0,0,2)       -3.00000E-11
 Nucleus-field energy     =     0.0000000192 hartrees
 Requested basis set is 6-311++G(d,p)
 There are 62 shells and 184 basis functions
 A cutoff of  1.0D-11 yielded   1524 shell pairs
 There are     14389 function pairs (     15941 Cartesian)
 Smallest overlap matrix eigenvalue = 1.14E-04
 Guess MOs from SCF MO coefficient file

 -----------------------------------------------------------------------
  General SCF calculation program by
  Eric Jon Sundstrom, Paul Horn, Yuezhi Mao, Dmitri Zuev, Alec White,
  David Stuck, Shaama M.S., Shane Yost, Joonho Lee, David Small,
  Daniel Levine, Susi Lehtola, Hugh Burton, Evgeny Epifanovsky
 -----------------------------------------------------------------------
 Exchange:     0.2000 Hartree-Fock + 0.0800 Slater + 0.7200 B88
 Correlation:  0.1900 VWN1RPA + 0.8100 LYP
 Using SG-1 standard quadrature grid
 using 4 threads for integral computing
 -------------------------------------------------------
 OpenMP Integral computing Module                
 Release: version 2.0, May 2017, Q-Chem Inc. Pleasanton 
 -------------------------------------------------------
 -------------------------------------------------------
 OpenMP BLAS3 based DFT computing Module                
 Release: version 1.0, May 2013, Q-Chem Inc. Pittsburgh 
 -------------------------------------------------------
 A restricted SCF calculation will be
 performed using DIIS
 SCF converges when DIIS error is below 1.0e-08
 ---------------------------------------
  Cycle       Energy         DIIS error
 ---------------------------------------
    1   -5423.9291540453      9.18e-04  
    2   -5423.9337884434      2.54e-04  
    3   -5423.9337897451      2.52e-04  
    4   -5423.9339945500      6.01e-05  
    5   -5423.9340077138      1.21e-05  
    6   -5423.9340081118      7.95e-06  
    7   -5423.9340082839      9.58e-07  
    8   -5423.9340082868      1.67e-07  
    9   -5423.9340082872      4.98e-08  
   10   -5423.9340082871      1.14e-08  
   11   -5423.9340082871      1.15e-08  
   12   -5423.9340082871      3.94e-09  Convergence criterion met
 ---------------------------------------
 SCF time:   CPU 40.08s  wall 11.00s 
 SCF   energy in the final basis set =    -5423.9340082871
 Total energy in the final basis set =    -5423.9340082871

 --------------------------------------------------------------
             Orbital Energies (a.u.) and Symmetries
 --------------------------------------------------------------

 Alpha MOs, Restricted
 -- Occupied --                  
-482.87 -482.87  -62.53  -62.53  -56.35  -56.35  -56.34  -56.34
  1 Bu    1 Ag    2 Ag    2 Bu    3 Ag    3 Bu    1 Au    1 Bg                 
-56.342 -56.342 -24.727 -24.727 -10.358 -10.358  -8.738  -8.738
  4 Ag    4 Bu    5 Ag    5 Bu    6 Ag    6 Bu    7 Bu    7 Ag                 
 -6.570  -6.570  -6.558  -6.558  -6.556  -6.556  -2.682  -2.682
  8 Ag    8 Bu    2 Bg    2 Au    9 Bu    9 Ag   10 Ag   10 Bu                 
 -2.678  -2.678  -2.677  -2.677  -2.667  -2.667  -2.667  -2.667
  3 Bg    3 Au   11 Bu   11 Ag    4 Au    4 Bg   12 Ag   12 Bu                 
 -1.276  -1.275  -0.908  -0.903  -0.680  -0.641  -0.572  -0.527
 13 Ag   13 Bu   14 Ag   14 Bu   15 Ag   15 Bu   16 Ag   16 Bu                 
 -0.519  -0.514  -0.508  -0.486  -0.411  -0.371  -0.361  -0.313
  5 Au   17 Ag    5 Bg   17 Bu   18 Ag    6 Au    6 Bg   18 Bu                 
 -0.307  -0.218
 19 Ag    7 Au                                                                 
 -- Virtual --                   
 -0.096  -0.074  -0.013  -0.002   0.016   0.030   0.039   0.051
  7 Bg   19 Bu   20 Bu   20 Ag   21 Ag   21 Bu    8 Au   22 Bu                 
  0.056   0.057   0.064   0.092   0.107   0.107   0.110   0.112
 23 Bu   22 Ag    8 Bg   23 Ag   24 Bu    9 Au    9 Bg   24 Ag                 
  0.128   0.136   0.152   0.161   0.191   0.213   0.253   0.277
 25 Ag   25 Bu   26 Bu   26 Ag   27 Ag   27 Bu   10 Au   28 Bu                 
  0.298   0.300   0.321   0.333   0.356   0.365   0.391   0.400
 28 Ag   10 Bg   29 Ag   30 Ag   29 Bu   30 Bu   11 Au   31 Ag                 
  0.405   0.426   0.433   0.437   0.500   0.509   0.516   0.535
 11 Bg   31 Bu   32 Bu   32 Ag   33 Ag   12 Bg   12 Au   33 Bu                 
  0.542   0.549   0.560   0.574   0.617   0.656   0.662   0.669
 13 Au   13 Bg   14 Au   34 Bu   34 Ag   35 Ag   35 Bu   36 Bu                 
  0.707   0.734   0.777   0.827   0.898   1.011   1.040   1.042
 14 Bg   36 Ag   37 Ag   37 Bu   38 Ag   38 Bu   39 Bu   39 Ag                 
  1.130   1.262   1.362   1.363   1.367   1.387   1.396   1.454
 15 Au   15 Bg   16 Au   40 Bu   40 Ag   41 Ag   16 Bg   41 Bu                 
  1.456   1.480   1.601   1.603   1.633   1.709   1.847   1.887
 42 Ag   17 Au   43 Ag   42 Bu   17 Bg   43 Bu   44 Bu   44 Ag                 
  1.966   1.975   1.997   2.010   2.029   2.076   2.077   2.187
 18 Au   18 Bg   45 Bu   46 Bu   45 Ag   47 Bu   46 Ag   47 Ag                 
  2.575   2.665   2.720   2.872   2.905   3.358   3.731   3.733
 19 Au   19 Bg   48 Ag   48 Bu   49 Ag   49 Bu   20 Au   20 Bg                 
  3.744   3.751   3.911   3.911   3.915   3.915   3.978   3.978
 50 Ag   50 Bu   51 Bu   21 Bg   21 Au   51 Ag   22 Bg   22 Au                 
  4.047   4.048   4.077   4.085   4.191   4.200   4.325   4.334
 52 Ag   23 Au   52 Bu   23 Bg   53 Bu   53 Ag   54 Bu   54 Ag                 
  4.616   4.667   6.242   6.284   6.348   6.381   6.480   6.494
 55 Ag   55 Bu   24 Au   24 Bg   56 Ag   56 Bu   57 Bu   57 Ag                 
  6.733   6.751   7.508   7.513   7.556   7.557   7.638   7.729
 58 Ag   58 Bu   25 Au   25 Bg   59 Bu   59 Ag   60 Bu   60 Ag                 
 23.365  23.393  47.973  47.989  66.723  66.740 289.714 289.719
 61 Bu   61 Ag   62 Ag   62 Bu   63 Bu   63 Ag   26 Au   26 Bg                 
289.755 289.760 289.850 289.9391020.7931020.813
 64 Ag   64 Bu   65 Bu   65 Ag   66 Ag   66 Bu                                 

 Beta MOs, Restricted
 -- Occupied --                  
-482.87 -482.87  -62.53  -62.53  -56.35  -56.35  -56.34  -56.34
  1 Bu    1 Ag    2 Ag    2 Bu    3 Ag    3 Bu    1 Au    1 Bg                 
-56.342 -56.342 -24.727 -24.727 -10.358 -10.358  -8.738  -8.738
  4 Ag    4 Bu    5 Ag    5 Bu    6 Ag    6 Bu    7 Bu    7 Ag                 
 -6.570  -6.570  -6.558  -6.558  -6.556  -6.556  -2.682  -2.682
  8 Ag    8 Bu    2 Bg    2 Au    9 Bu    9 Ag   10 Ag   10 Bu                 
 -2.678  -2.678  -2.677  -2.677  -2.667  -2.667  -2.667  -2.667
  3 Bg    3 Au   11 Bu   11 Ag    4 Au    4 Bg   12 Ag   12 Bu                 
 -1.276  -1.275  -0.908  -0.903  -0.680  -0.641  -0.572  -0.527
 13 Ag   13 Bu   14 Ag   14 Bu   15 Ag   15 Bu   16 Ag   16 Bu                 
 -0.519  -0.514  -0.508  -0.486  -0.411  -0.371  -0.361  -0.313
  5 Au   17 Ag    5 Bg   17 Bu   18 Ag    6 Au    6 Bg   18 Bu                 
 -0.307  -0.218
 19 Ag    7 Au                                                                 
 -- Virtual --                   
 -0.096  -0.074  -0.013  -0.002   0.016   0.030   0.039   0.051
  7 Bg   19 Bu   20 Bu   20 Ag   21 Ag   21 Bu    8 Au   22 Bu                 
  0.056   0.057   0.064   0.092   0.107   0.107   0.110   0.112
 23 Bu   22 Ag    8 Bg   23 Ag   24 Bu    9 Au    9 Bg   24 Ag                 
  0.128   0.136   0.152   0.161   0.191   0.213   0.253   0.277
 25 Ag   25 Bu   26 Bu   26 Ag   27 Ag   27 Bu   10 Au   28 Bu                 
  0.298   0.300   0.321   0.333   0.356   0.365   0.391   0.400
 28 Ag   10 Bg   29 Ag   30 Ag   29 Bu   30 Bu   11 Au   31 Ag                 
  0.405   0.426   0.433   0.437   0.500   0.509   0.516   0.535
 11 Bg   31 Bu   32 Bu   32 Ag   33 Ag   12 Bg   12 Au   33 Bu                 
  0.542   0.549   0.560   0.574   0.617   0.656   0.662   0.669
 13 Au   13 Bg   14 Au   34 Bu   34 Ag   35 Ag   35 Bu   36 Bu                 
  0.707   0.734   0.777   0.827   0.898   1.011   1.040   1.042
 14 Bg   36 Ag   37 Ag   37 Bu   38 Ag   38 Bu   39 Bu   39 Ag                 
  1.130   1.262   1.362   1.363   1.367   1.387   1.396   1.454
 15 Au   15 Bg   16 Au   40 Bu   40 Ag   41 Ag   16 Bg   41 Bu                 
  1.456   1.480   1.601   1.603   1.633   1.709   1.847   1.887
 42 Ag   17 Au   43 Ag   42 Bu   17 Bg   43 Bu   44 Bu   44 Ag                 
  1.966   1.975   1.997   2.010   2.029   2.076   2.077   2.187
 18 Au   18 Bg   45 Bu   46 Bu   45 Ag   47 Bu   46 Ag   47 Ag                 
  2.575   2.665   2.720   2.872   2.905   3.358   3.731   3.733
 19 Au   19 Bg   48 Ag   48 Bu   49 Ag   49 Bu   20 Au   20 Bg                 
  3.744   3.751   3.911   3.911   3.915   3.915   3.978   3.978
 50 Ag   50 Bu   51 Bu   21 Bg   21 Au   51 Ag   22 Bg   22 Au                 
  4.047   4.048   4.077   4.085   4.191   4.200   4.325   4.334
 52 Ag   23 Au   52 Bu   23 Bg   53 Bu   53 Ag   54 Bu   54 Ag                 
  4.616   4.667   6.242   6.284   6.348   6.381   6.480   6.494
 55 Ag   55 Bu   24 Au   24 Bg   56 Ag   56 Bu   57 Bu   57 Ag                 
  6.733   6.751   7.508   7.513   7.556   7.557   7.638   7.729
 58 Ag   58 Bu   25 Au   25 Bg   59 Bu   59 Ag   60 Bu   60 Ag                 
 23.365  23.393  47.973  47.989  66.723  66.740 289.714 289.719
 61 Bu   61 Ag   62 Ag   62 Bu   63 Bu   63 Ag   26 Au   26 Bg                 
289.755 289.760 289.850 289.9391020.7931020.813
 64 Ag   64 Bu   65 Bu   65 Ag   66 Ag   66 Bu                                 
 --------------------------------------------------------------

          Ground-State Mulliken Net Atomic Charges

     Atom                 Charge (a.u.)
  ----------------------------------------
      1 F                    -0.021004
      2 Br                    0.138921
      3 Br                    0.138921
      4 F                    -0.021004
      5 C                    -0.117917
      6 C                    -0.117917
  ----------------------------------------
  Sum of atomic charges =     0.000000

 -----------------------------------------------------------------
                    Cartesian Multipole Moments
 -----------------------------------------------------------------
    Charge (ESU x 10^10)
                 0.0000
    Dipole Moment (Debye)
         X       0.0000      Y      -0.0000      Z      -0.0000
       Tot       0.0000
    Quadrupole Moments (Debye-Ang)
        XX     -52.0238     XY       2.4794     YY     -61.2940
        XZ       0.0000     YZ      -0.0000     ZZ     -57.8432
    Octopole Moments (Debye-Ang^2)
       XXX       0.0000    XXY      -0.0000    XYY       0.0000
       YYY      -0.0000    XXZ      -0.0000    XYZ      -0.0000
       YYZ      -0.0000    XZZ       0.0000    YZZ      -0.0000
       ZZZ      -0.0000
    Hexadecapole Moments (Debye-Ang^3)
      XXXX   -1283.5597   XXXY      -5.9634   XXYY    -277.9205
      XYYY     -28.9704   YYYY    -262.9820   XXXZ      -0.0000
      XXYZ       0.0000   XYYZ      -0.0000   YYYZ       0.0000
      XXZZ    -246.5176   XYZZ     -12.6106   YYZZ     -52.4290
      XZZZ       0.0000   YZZZ      -0.0000   ZZZZ     -64.5335
 -----------------------------------------------------------------
 Calculating analytic gradient of the SCF energy
 Gradient of SCF Energy
            1           2           3           4           5           6
    1   0.0864484   0.1529760  -0.1529760  -0.0864484   0.2150779  -0.2150779
    2   0.0736882   0.1636881  -0.1636881  -0.0736882   0.0204336  -0.0204336
    3  -0.0000000   0.0000000  -0.0000000   0.0000000   0.0000000  -0.0000000
 Max gradient component =       2.151E-01
 RMS gradient           =       1.104E-01
 Gradient time:  CPU 11.31 s  wall 2.93 s
 Geometry Optimization Parameters
   NAtoms,    NIC,     NZ,  NCons,   NDum,   NFix, NCnnct, MaxDiis
        6      37       0       0       0       0       0       0

 Cartesian Hessian Update
 Hessian Updated using BFGS Update


** GEOMETRY OPTIMIZATION IN DELOCALIZED INTERNAL COORDINATES **
   Searching for a Minimum

   Optimization Cycle:   4

                       Coordinates (Angstroms)
     ATOM                X               Y               Z
      1  F         1.4144391211   -1.5459933170    0.0000000000
      2  Br       -2.3338888792   -0.4166289852    0.0000000000
      3  Br        2.3338888792    0.4166289852    0.0000000000
      4  F        -1.4144391211    1.5459933170    0.0000000000
      5  C         0.8604246721   -0.2855055603    0.0000000000
      6  C        -0.8604246721    0.2855055603    0.0000000000
   Point Group: c2h   Number of degrees of freedom:     5


   Energy is  -5423.934008287

 Hessian Updated using BFGS Update

  5 Hessian modes will be used to form the next step
  Hessian Eigenvalues:
     0.040305    0.211722    0.247981    0.375471    0.871077

 Minimum Search - Taking Simple RFO Step
 Searching for Lamda that Minimizes Along All modes
 Value Taken    Lamda =  -0.23834791
 Calculated Step too Large.  Step scaled by  0.340956
 Step Taken.  Stepsize is  0.300000

                             Maximum     Tolerance    Cnvgd?
         Gradient           0.170488      0.000300      NO
         Displacement       0.204610      0.001200      NO
         Energy change     -0.089515      0.000001      NO


 New Cartesian Coordinates Obtained by Inverse Iteration

 Displacement from previous Coordinates is:  0.358668
 ----------------------------------------------------------------
             Standard Nuclear Orientation (Angstroms)
    I     Atom           X                Y                Z
 ----------------------------------------------------------------
    1      F       1.3134641729    -1.5228539581     0.0000000000
    2      Br     -2.2998048347    -0.4618603648     0.0000000000
    3      Br      2.2998048347     0.4618603648     0.0000000000
    4      F      -1.3134641729     1.5228539581     0.0000000000
    5      C       0.8012320974    -0.2616497083     0.0000000000
    6      C      -0.8012320974     0.2616497083     0.0000000000
 ----------------------------------------------------------------
 Molecular Point Group                 C2h   NOp =  4
 Largest Abelian Subgroup              C2h   NOp =  4
 Nuclear Repulsion Energy =   666.8044455042 hartrees
 There are       50 alpha and       50 beta electrons
 Applying Cartesian multipole field
    Component          Value
    ---------          -----
     (2,0,0)        1.00000E-11
     (0,2,0)        2.00000E-11
     (0,0,2)       -3.00000E-11
 Nucleus-field energy     =     0.0000000187 hartrees
 Requested basis set is 6-311++G(d,p)
 There are 62 shells and 184 basis functions
 A cutoff of  1.0D-11 yielded   1532 shell pairs
 There are     14479 function pairs (     16037 Cartesian)
 Smallest overlap matrix eigenvalue = 8.02E-05
 Guess MOs from SCF MO coefficient file

 -----------------------------------------------------------------------
  General SCF calculation program by
  Eric Jon Sundstrom, Paul Horn, Yuezhi Mao, Dmitri Zuev, Alec White,
  David Stuck, Shaama M.S., Shane Yost, Joonho Lee, David Small,
  Daniel Levine, Susi Lehtola, Hugh Burton, Evgeny Epifanovsky
 -----------------------------------------------------------------------
 Exchange:     0.2000 Hartree-Fock + 0.0800 Slater + 0.7200 B88
 Correlation:  0.1900 VWN1RPA + 0.8100 LYP
 Using SG-1 standard quadrature grid
 using 4 threads for integral computing
 -------------------------------------------------------
 OpenMP Integral computing Module                
 Release: version 2.0, May 2017, Q-Chem Inc. Pleasanton 
 -------------------------------------------------------
 -------------------------------------------------------
 OpenMP BLAS3 based DFT computing Module                
 Release: version 1.0, May 2013, Q-Chem Inc. Pittsburgh 
 -------------------------------------------------------
 A restricted SCF calculation will be
 performed using DIIS
 SCF converges when DIIS error is below 1.0e-08
 ---------------------------------------
  Cycle       Energy         DIIS error
 ---------------------------------------
    1   -5424.0067999104      9.62e-04  
    2   -5424.0118271835      2.28e-04  
    3   -5424.0118254551      2.58e-04  
    4   -5424.0120052786      7.59e-05  
    5   -5424.0120198600      1.03e-05  
    6   -5424.0120200726      4.69e-06  
    7   -5424.0120201537      1.29e-06  
    8   -5424.0120201605      1.32e-07  
    9   -5424.0120201606      2.80e-08  
   10   -5424.0120201605      9.52e-09  Convergence criterion met
 ---------------------------------------
 SCF time:   CPU 33.74s  wall 9.00s 
 SCF   energy in the final basis set =    -5424.0120201605
 Total energy in the final basis set =    -5424.0120201605

 --------------------------------------------------------------
             Orbital Energies (a.u.) and Symmetries
 --------------------------------------------------------------

 Alpha MOs, Restricted
 -- Occupied --                  
-482.87 -482.87  -62.52  -62.52  -56.34  -56.34  -56.34  -56.34
  1 Bu    1 Ag    2 Ag    2 Bu    3 Ag    3 Bu    1 Au    1 Bg                 
-56.341 -56.341 -24.728 -24.728 -10.356 -10.356  -8.736  -8.736
  4 Ag    4 Bu    5 Ag    5 Bu    6 Ag    6 Bu    7 Bu    7 Ag                 
 -6.568  -6.568  -6.555  -6.555  -6.554  -6.554  -2.680  -2.680
  8 Ag    8 Bu    2 Bg    2 Au    9 Bu    9 Ag   10 Ag   10 Bu                 
 -2.675  -2.675  -2.674  -2.674  -2.664  -2.664  -2.664  -2.664
  3 Bg    3 Au   11 Bu   11 Ag    4 Au    4 Bg   12 Ag   12 Bu                 
 -1.279  -1.278  -0.901  -0.894  -0.698  -0.642  -0.581  -0.532
 13 Ag   13 Bu   14 Ag   14 Bu   15 Ag   15 Bu   16 Ag   16 Bu                 
 -0.522  -0.515  -0.507  -0.478  -0.413  -0.370  -0.357  -0.317
  5 Au   17 Ag    5 Bg   17 Bu   18 Ag    6 Au    6 Bg   18 Bu                 
 -0.311  -0.228
 19 Ag    7 Au                                                                 
 -- Virtual --                   
 -0.083  -0.034  -0.016  -0.002   0.016   0.031   0.040   0.052
  7 Bg   19 Bu   20 Bu   20 Ag   21 Ag   21 Bu    8 Au   22 Bu                 
  0.058   0.065   0.066   0.091   0.105   0.107   0.107   0.109
 22 Ag    8 Bg   23 Bu   23 Ag   24 Ag    9 Au   24 Bu    9 Bg                 
  0.134   0.134   0.158   0.165   0.205   0.225   0.259   0.275
 25 Bu   25 Ag   26 Bu   26 Ag   27 Ag   27 Bu   10 Au   28 Bu                 
  0.288   0.299   0.322   0.345   0.356   0.368   0.394   0.404
 28 Ag   10 Bg   29 Ag   30 Ag   29 Bu   30 Bu   11 Au   31 Ag                 
  0.407   0.425   0.429   0.434   0.496   0.504   0.517   0.539
 11 Bg   31 Bu   32 Ag   32 Bu   33 Ag   12 Bg   12 Au   13 Au                 
  0.549   0.549   0.564   0.583   0.624   0.642   0.660   0.673
 33 Bu   13 Bg   14 Au   34 Bu   34 Ag   35 Ag   35 Bu   36 Bu                 
  0.722   0.753   0.770   0.841   0.910   0.989   1.041   1.064
 14 Bg   36 Ag   37 Ag   37 Bu   38 Ag   38 Bu   39 Ag   39 Bu                 
  1.119   1.259   1.346   1.363   1.374   1.384   1.405   1.467
 15 Au   15 Bg   16 Au   40 Bu   40 Ag   16 Bg   41 Ag   41 Bu                 
  1.476   1.492   1.611   1.624   1.681   1.686   1.844   1.902
 42 Ag   17 Au   43 Ag   42 Bu   17 Bg   43 Bu   44 Bu   44 Ag                 
  1.970   1.981   2.017   2.025   2.039   2.078   2.151   2.232
 18 Au   18 Bg   45 Bu   45 Ag   46 Bu   47 Bu   46 Ag   47 Ag                 
  2.565   2.693   2.767   2.887   2.918   3.458   3.733   3.736
 19 Au   19 Bg   48 Ag   48 Bu   49 Ag   49 Bu   20 Au   20 Bg                 
  3.741   3.758   3.921   3.930   3.932   3.938   3.978   3.979
 50 Ag   50 Bu   21 Bg   21 Au   51 Bu   51 Ag   22 Bg   22 Au                 
  4.048   4.050   4.075   4.090   4.188   4.196   4.315   4.340
 52 Ag   23 Au   52 Bu   23 Bg   53 Ag   53 Bu   54 Bu   54 Ag                 
  4.635   4.717   6.243   6.285   6.354   6.391   6.497   6.526
 55 Ag   55 Bu   24 Au   24 Bg   56 Ag   56 Bu   57 Ag   57 Bu                 
  6.725   6.738   7.512   7.517   7.554   7.561   7.635   7.743
 58 Ag   58 Bu   25 Au   25 Bg   59 Ag   59 Bu   60 Bu   60 Ag                 
 23.398  23.400  47.962  47.978  66.718  66.744 289.716 289.721
 61 Ag   61 Bu   62 Ag   62 Bu   63 Bu   63 Ag   26 Au   26 Bg                 
289.753 289.765 289.849 289.9511020.7781020.796
 64 Ag   64 Bu   65 Bu   65 Ag   66 Ag   66 Bu                                 

 Beta MOs, Restricted
 -- Occupied --                  
-482.87 -482.87  -62.52  -62.52  -56.34  -56.34  -56.34  -56.34
  1 Bu    1 Ag    2 Ag    2 Bu    3 Ag    3 Bu    1 Au    1 Bg                 
-56.341 -56.341 -24.728 -24.728 -10.356 -10.356  -8.736  -8.736
  4 Ag    4 Bu    5 Ag    5 Bu    6 Ag    6 Bu    7 Bu    7 Ag                 
 -6.568  -6.568  -6.555  -6.555  -6.554  -6.554  -2.680  -2.680
  8 Ag    8 Bu    2 Bg    2 Au    9 Bu    9 Ag   10 Ag   10 Bu                 
 -2.675  -2.675  -2.674  -2.674  -2.664  -2.664  -2.664  -2.664
  3 Bg    3 Au   11 Bu   11 Ag    4 Au    4 Bg   12 Ag   12 Bu                 
 -1.279  -1.278  -0.901  -0.894  -0.698  -0.642  -0.581  -0.532
 13 Ag   13 Bu   14 Ag   14 Bu   15 Ag   15 Bu   16 Ag   16 Bu                 
 -0.522  -0.515  -0.507  -0.478  -0.413  -0.370  -0.357  -0.317
  5 Au   17 Ag    5 Bg   17 Bu   18 Ag    6 Au    6 Bg   18 Bu                 
 -0.311  -0.228
 19 Ag    7 Au                                                                 
 -- Virtual --                   
 -0.083  -0.034  -0.016  -0.002   0.016   0.031   0.040   0.052
  7 Bg   19 Bu   20 Bu   20 Ag   21 Ag   21 Bu    8 Au   22 Bu                 
  0.058   0.065   0.066   0.091   0.105   0.107   0.107   0.109
 22 Ag    8 Bg   23 Bu   23 Ag   24 Ag    9 Au   24 Bu    9 Bg                 
  0.134   0.134   0.158   0.165   0.205   0.225   0.259   0.275
 25 Bu   25 Ag   26 Bu   26 Ag   27 Ag   27 Bu   10 Au   28 Bu                 
  0.288   0.299   0.322   0.345   0.356   0.368   0.394   0.404
 28 Ag   10 Bg   29 Ag   30 Ag   29 Bu   30 Bu   11 Au   31 Ag                 
  0.407   0.425   0.429   0.434   0.496   0.504   0.517   0.539
 11 Bg   31 Bu   32 Ag   32 Bu   33 Ag   12 Bg   12 Au   13 Au                 
  0.549   0.549   0.564   0.583   0.624   0.642   0.660   0.673
 33 Bu   13 Bg   14 Au   34 Bu   34 Ag   35 Ag   35 Bu   36 Bu                 
  0.722   0.753   0.770   0.841   0.910   0.989   1.041   1.064
 14 Bg   36 Ag   37 Ag   37 Bu   38 Ag   38 Bu   39 Ag   39 Bu                 
  1.119   1.259   1.346   1.363   1.374   1.384   1.405   1.467
 15 Au   15 Bg   16 Au   40 Bu   40 Ag   16 Bg   41 Ag   41 Bu                 
  1.476   1.492   1.611   1.624   1.681   1.686   1.844   1.902
 42 Ag   17 Au   43 Ag   42 Bu   17 Bg   43 Bu   44 Bu   44 Ag                 
  1.970   1.981   2.017   2.025   2.039   2.078   2.151   2.232
 18 Au   18 Bg   45 Bu   45 Ag   46 Bu   47 Bu   46 Ag   47 Ag                 
  2.565   2.693   2.767   2.887   2.918   3.458   3.733   3.736
 19 Au   19 Bg   48 Ag   48 Bu   49 Ag   49 Bu   20 Au   20 Bg                 
  3.741   3.758   3.921   3.930   3.932   3.938   3.978   3.979
 50 Ag   50 Bu   21 Bg   21 Au   51 Bu   51 Ag   22 Bg   22 Au                 
  4.048   4.050   4.075   4.090   4.188   4.196   4.315   4.340
 52 Ag   23 Au   52 Bu   23 Bg   53 Ag   53 Bu   54 Bu   54 Ag                 
  4.635   4.717   6.243   6.285   6.354   6.391   6.497   6.526
 55 Ag   55 Bu   24 Au   24 Bg   56 Ag   56 Bu   57 Ag   57 Bu                 
  6.725   6.738   7.512   7.517   7.554   7.561   7.635   7.743
 58 Ag   58 Bu   25 Au   25 Bg   59 Ag   59 Bu   60 Bu   60 Ag                 
 23.398  23.400  47.962  47.978  66.718  66.744 289.716 289.721
 61 Ag   61 Bu   62 Ag   62 Bu   63 Bu   63 Ag   26 Au   26 Bg                 
289.753 289.765 289.849 289.9511020.7781020.796
 64 Ag   64 Bu   65 Bu   65 Ag   66 Ag   66 Bu                                 
 --------------------------------------------------------------

          Ground-State Mulliken Net Atomic Charges

     Atom                 Charge (a.u.)
  ----------------------------------------
      1 F                    -0.020979
      2 Br                    0.117410
      3 Br                    0.117410
      4 F                    -0.020979
      5 C                    -0.096430
      6 C                    -0.096433
  ----------------------------------------
  Sum of atomic charges =     0.000000

 -----------------------------------------------------------------
                    Cartesian Multipole Moments
 -----------------------------------------------------------------
    Charge (ESU x 10^10)
                 0.0000
    Dipole Moment (Debye)
         X       0.0000      Y      -0.0000      Z      -0.0000
       Tot       0.0000
    Quadrupole Moments (Debye-Ang)
        XX     -52.3738     XY       2.5035     YY     -61.0360
        XZ       0.0000     YZ      -0.0000     ZZ     -57.7572
    Octopole Moments (Debye-Ang^2)
       XXX       0.0000    XXY      -0.0000    XYY       0.0000
       YYY      -0.0000    XXZ      -0.0000    XYZ      -0.0000
       YYZ      -0.0000    XZZ       0.0000    YZZ      -0.0000
       ZZZ      -0.0000
    Hexadecapole Moments (Debye-Ang^3)
      XXXX   -1232.7681   XXXY     -20.4495   XXYY    -267.1202
      XYYY     -46.0543   YYYY    -264.5860   XXXZ       0.0000
      XXYZ      -0.0000   XYYZ       0.0000   YYYZ      -0.0000
      XXZZ    -237.7583   XYZZ     -18.1622   YYZZ     -52.8715
      XZZZ       0.0000   YZZZ      -0.0000   ZZZZ     -64.1696
 -----------------------------------------------------------------
 Calculating analytic gradient of the SCF energy
 Gradient of SCF Energy
            1           2           3           4           5           6
    1   0.0757334   0.1213084  -0.1213082  -0.0757332   0.1968891  -0.1968896
    2   0.0633574   0.1346308  -0.1346309  -0.0633576   0.0031475  -0.0031472
    3   0.0000000  -0.0000000  -0.0000000   0.0000000  -0.0000000   0.0000000
 Max gradient component =       1.969E-01
 RMS gradient           =       9.508E-02
 Gradient time:  CPU 11.55 s  wall 3.05 s
 Geometry Optimization Parameters
   NAtoms,    NIC,     NZ,  NCons,   NDum,   NFix, NCnnct, MaxDiis
        6      37       0       0       0       0       0       0

 Cartesian Hessian Update
 Hessian Updated using BFGS Update


** GEOMETRY OPTIMIZATION IN DELOCALIZED INTERNAL COORDINATES **
   Searching for a Minimum

   Optimization Cycle:   5

                       Coordinates (Angstroms)
     ATOM                X               Y               Z
      1  F         1.3134641729   -1.5228539581    0.0000000000
      2  Br       -2.2998048347   -0.4618603648    0.0000000000
      3  Br        2.2998048347    0.4618603648    0.0000000000
      4  F        -1.3134641729    1.5228539581    0.0000000000
      5  C         0.8012320974   -0.2616497083    0.0000000000
      6  C        -0.8012320974    0.2616497083    0.0000000000
   Point Group: c2h   Number of degrees of freedom:     5


   Energy is  -5424.012020161

 Hessian Updated using BFGS Update

  5 Hessian modes will be used to form the next step
  Hessian Eigenvalues:
     0.042141    0.214303    0.249046    0.385489    0.880632

 Minimum Search - Taking Simple RFO Step
 Searching for Lamda that Minimizes Along All modes
 Value Taken    Lamda =  -0.21425657
 Calculated Step too Large.  Step scaled by  0.339662
 Step Taken.  Stepsize is  0.300000

                             Maximum     Tolerance    Cnvgd?
         Gradient           0.154450      0.000300      NO
         Displacement       0.211346      0.001200      NO
         Energy change     -0.078012      0.000001      NO


 New Cartesian Coordinates Obtained by Inverse Iteration

 Displacement from previous Coordinates is:  0.364263
 ----------------------------------------------------------------
             Standard Nuclear Orientation (Angstroms)
    I     Atom           X                Y                Z
 ----------------------------------------------------------------
    1      F       1.2137635418    -1.5004009921     0.0000000000
    2      Br     -2.2581645804    -0.5055807916     0.0000000000
    3      Br      2.2581645804     0.5055807916     0.0000000000
    4      F      -1.2137635418     1.5004009921     0.0000000000
    5      C       0.7385558076    -0.2379833654     0.0000000000
    6      C      -0.7385558076     0.2379833654     0.0000000000
 ----------------------------------------------------------------
 Molecular Point Group                 C2h   NOp =  4
 Largest Abelian Subgroup              C2h   NOp =  4
 Nuclear Repulsion Energy =   672.6416484486 hartrees
 There are       50 alpha and       50 beta electrons
 Applying Cartesian multipole field
    Component          Value
    ---------          -----
     (2,0,0)        1.00000E-11
     (0,2,0)        2.00000E-11
     (0,0,2)       -3.00000E-11
 Nucleus-field energy     =     0.0000000181 hartrees
 Requested basis set is 6-311++G(d,p)
 There are 62 shells and 184 basis functions
 A cutoff of  1.0D-11 yielded   1538 shell pairs
 There are     14611 function pairs (     16201 Cartesian)
 Smallest overlap matrix eigenvalue = 5.35E-05
 Guess MOs from SCF MO coefficient file

 -----------------------------------------------------------------------
  General SCF calculation program by
  Eric Jon Sundstrom, Paul Horn, Yuezhi Mao, Dmitri Zuev, Alec White,
  David Stuck, Shaama M.S., Shane Yost, Joonho Lee, David Small,
  Daniel Levine, Susi Lehtola, Hugh Burton, Evgeny Epifanovsky
 -----------------------------------------------------------------------
 Exchange:     0.2000 Hartree-Fock + 0.0800 Slater + 0.7200 B88
 Correlation:  0.1900 VWN1RPA + 0.8100 LYP
 Using SG-1 standard quadrature grid
 using 4 threads for integral computing
 -------------------------------------------------------
 OpenMP Integral computing Module                
 Release: version 2.0, May 2017, Q-Chem Inc. Pleasanton 
 -------------------------------------------------------
 -------------------------------------------------------
 OpenMP BLAS3 based DFT computing Module                
 Release: version 1.0, May 2013, Q-Chem Inc. Pittsburgh 
 -------------------------------------------------------
 A restricted SCF calculation will be
 performed using DIIS
 SCF converges when DIIS error is below 1.0e-08
 ---------------------------------------
  Cycle       Energy         DIIS error
 ---------------------------------------
    1   -5424.0742261241      1.08e-03  
    2   -5424.0799772597      3.20e-04  
    3   -5424.0798395949      3.90e-04  
    4   -5424.0803652557      7.35e-05  
    5   -5424.0803793397      1.03e-05  
    6   -5424.0803795833      6.19e-06  
    7   -5424.0803797069      7.12e-07  
    8   -5424.0803797080      1.66e-07  
    9   -5424.0803797079      1.68e-07  
   10   -5424.0803797082      3.06e-08  
   11   -5424.0803797081      4.18e-09  Convergence criterion met
 ---------------------------------------
 SCF time:   CPU 37.44s  wall 10.00s 
 SCF   energy in the final basis set =    -5424.0803797081
 Total energy in the final basis set =    -5424.0803797081

 --------------------------------------------------------------
             Orbital Energies (a.u.) and Symmetries
 --------------------------------------------------------------

 Alpha MOs, Restricted
 -- Occupied --                  
-482.87 -482.87  -62.52  -62.52  -56.34  -56.34  -56.34  -56.34
  1 Bu    1 Ag    2 Ag    2 Bu    3 Ag    3 Bu    1 Au    1 Bg                 
-56.339 -56.339 -24.729 -24.729 -10.349 -10.349  -8.734  -8.734
  4 Ag    4 Bu    5 Ag    5 Bu    6 Ag    6 Bu    7 Bu    7 Ag                 
 -6.566  -6.566  -6.553  -6.553  -6.552  -6.552  -2.677  -2.677
  8 Ag    8 Bu    2 Bg    2 Au    9 Bu    9 Ag   10 Ag   10 Bu                 
 -2.673  -2.673  -2.672  -2.672  -2.662  -2.662  -2.662  -2.662
  3 Bg    3 Au   11 Bu   11 Ag    4 Au    4 Bg   12 Ag   12 Bu                 
 -1.282  -1.280  -0.896  -0.886  -0.721  -0.642  -0.590  -0.537
 13 Ag   13 Bu   14 Ag   14 Bu   15 Ag   15 Bu   16 Ag   16 Bu                 
 -0.526  -0.513  -0.506  -0.471  -0.415  -0.369  -0.354  -0.321
  5 Au   17 Ag    5 Bg   17 Bu   18 Ag    6 Au    6 Bg   18 Bu                 
 -0.313  -0.239
 19 Ag    7 Au                                                                 
 -- Virtual --                   
 -0.066  -0.028  -0.003   0.002   0.015   0.031   0.041   0.052
  7 Bg   19 Bu   20 Ag   20 Bu   21 Ag   21 Bu    8 Au   22 Bu                 
  0.058   0.066   0.082   0.089   0.100   0.106   0.107   0.111
 22 Ag    8 Bg   23 Bu   23 Ag   24 Ag    9 Au    9 Bg   24 Bu                 
  0.134   0.139   0.167   0.169   0.221   0.245   0.266   0.274
 25 Bu   25 Ag   26 Bu   26 Ag   27 Ag   27 Bu   10 Au   28 Bu                 
  0.280   0.297   0.323   0.357   0.358   0.370   0.396   0.406
 28 Ag   10 Bg   29 Ag   29 Bu   30 Ag   30 Bu   11 Au   31 Ag                 
  0.408   0.416   0.425   0.446   0.496   0.501   0.508   0.542
 11 Bg   31 Bu   32 Ag   32 Bu   33 Ag   12 Bg   12 Au   13 Au                 
  0.550   0.564   0.572   0.591   0.627   0.633   0.660   0.682
 13 Bg   33 Bu   14 Au   34 Bu   34 Ag   35 Ag   35 Bu   36 Bu                 
  0.738   0.760   0.779   0.855   0.914   0.973   1.048   1.085
 14 Bg   36 Ag   37 Ag   37 Bu   38 Ag   38 Bu   39 Ag   39 Bu                 
  1.116   1.242   1.339   1.365   1.365   1.378   1.418   1.479
 15 Au   15 Bg   16 Au   40 Ag   40 Bu   16 Bg   41 Ag   41 Bu                 
  1.491   1.512   1.631   1.644   1.706   1.740   1.848   1.918
 42 Ag   17 Au   42 Bu   43 Ag   43 Bu   17 Bg   44 Bu   44 Ag                 
  1.974   1.987   2.024   2.032   2.073   2.090   2.225   2.276
 18 Au   18 Bg   45 Ag   45 Bu   46 Bu   47 Bu   46 Ag   47 Ag                 
  2.564   2.729   2.869   2.898   2.937   3.506   3.735   3.740
 19 Au   19 Bg   48 Ag   48 Bu   49 Ag   49 Bu   20 Au   50 Ag                 
  3.740   3.773   3.927   3.944   3.951   3.962   3.980   3.982
 20 Bg   50 Bu   21 Bg   21 Au   51 Bu   51 Ag   22 Bg   22 Au                 
  4.051   4.052   4.067   4.096   4.176   4.209   4.316   4.354
 52 Ag   23 Au   52 Bu   23 Bg   53 Ag   53 Bu   54 Bu   54 Ag                 
  4.658   4.770   6.244   6.288   6.357   6.399   6.496   6.590
 55 Ag   55 Bu   24 Au   24 Bg   56 Ag   56 Bu   57 Ag   57 Bu                 
  6.722   6.729   7.515   7.520   7.553   7.568   7.637   7.758
 58 Ag   58 Bu   25 Au   25 Bg   59 Ag   59 Bu   60 Bu   60 Ag                 
 23.397  23.520  47.954  47.970  66.716  66.748 289.718 289.723
 61 Ag   61 Bu   62 Ag   62 Bu   63 Bu   63 Ag   26 Au   26 Bg                 
289.752 289.771 289.854 289.9661020.7661020.785
 64 Ag   64 Bu   65 Bu   65 Ag   66 Ag   66 Bu                                 

 Beta MOs, Restricted
 -- Occupied --                  
-482.87 -482.87  -62.52  -62.52  -56.34  -56.34  -56.34  -56.34
  1 Bu    1 Ag    2 Ag    2 Bu    3 Ag    3 Bu    1 Au    1 Bg                 
-56.339 -56.339 -24.729 -24.729 -10.349 -10.349  -8.734  -8.734
  4 Ag    4 Bu    5 Ag    5 Bu    6 Ag    6 Bu    7 Bu    7 Ag                 
 -6.566  -6.566  -6.553  -6.553  -6.552  -6.552  -2.677  -2.677
  8 Ag    8 Bu    2 Bg    2 Au    9 Bu    9 Ag   10 Ag   10 Bu                 
 -2.673  -2.673  -2.672  -2.672  -2.662  -2.662  -2.662  -2.662
  3 Bg    3 Au   11 Bu   11 Ag    4 Au    4 Bg   12 Ag   12 Bu                 
 -1.282  -1.280  -0.896  -0.886  -0.721  -0.642  -0.590  -0.537
 13 Ag   13 Bu   14 Ag   14 Bu   15 Ag   15 Bu   16 Ag   16 Bu                 
 -0.526  -0.513  -0.506  -0.471  -0.415  -0.369  -0.354  -0.321
  5 Au   17 Ag    5 Bg   17 Bu   18 Ag    6 Au    6 Bg   18 Bu                 
 -0.313  -0.239
 19 Ag    7 Au                                                                 
 -- Virtual --                   
 -0.066  -0.028  -0.003   0.002   0.015   0.031   0.041   0.052
  7 Bg   19 Bu   20 Ag   20 Bu   21 Ag   21 Bu    8 Au   22 Bu                 
  0.058   0.066   0.082   0.089   0.100   0.106   0.107   0.111
 22 Ag    8 Bg   23 Bu   23 Ag   24 Ag    9 Au    9 Bg   24 Bu                 
  0.134   0.139   0.167   0.169   0.221   0.245   0.266   0.274
 25 Bu   25 Ag   26 Bu   26 Ag   27 Ag   27 Bu   10 Au   28 Bu                 
  0.280   0.297   0.323   0.357   0.358   0.370   0.396   0.406
 28 Ag   10 Bg   29 Ag   29 Bu   30 Ag   30 Bu   11 Au   31 Ag                 
  0.408   0.416   0.425   0.446   0.496   0.501   0.508   0.542
 11 Bg   31 Bu   32 Ag   32 Bu   33 Ag   12 Bg   12 Au   13 Au                 
  0.550   0.564   0.572   0.591   0.627   0.633   0.660   0.682
 13 Bg   33 Bu   14 Au   34 Bu   34 Ag   35 Ag   35 Bu   36 Bu                 
  0.738   0.760   0.779   0.855   0.914   0.973   1.048   1.085
 14 Bg   36 Ag   37 Ag   37 Bu   38 Ag   38 Bu   39 Ag   39 Bu                 
  1.116   1.242   1.339   1.365   1.365   1.378   1.418   1.479
 15 Au   15 Bg   16 Au   40 Ag   40 Bu   16 Bg   41 Ag   41 Bu                 
  1.491   1.512   1.631   1.644   1.706   1.740   1.848   1.918
 42 Ag   17 Au   42 Bu   43 Ag   43 Bu   17 Bg   44 Bu   44 Ag                 
  1.974   1.987   2.024   2.032   2.073   2.090   2.225   2.276
 18 Au   18 Bg   45 Ag   45 Bu   46 Bu   47 Bu   46 Ag   47 Ag                 
  2.564   2.729   2.869   2.898   2.937   3.506   3.735   3.740
 19 Au   19 Bg   48 Ag   48 Bu   49 Ag   49 Bu   20 Au   50 Ag                 
  3.740   3.773   3.927   3.944   3.951   3.962   3.980   3.982
 20 Bg   50 Bu   21 Bg   21 Au   51 Bu   51 Ag   22 Bg   22 Au                 
  4.051   4.052   4.067   4.096   4.176   4.209   4.316   4.354
 52 Ag   23 Au   52 Bu   23 Bg   53 Ag   53 Bu   54 Bu   54 Ag                 
  4.658   4.770   6.244   6.288   6.357   6.399   6.496   6.590
 55 Ag   55 Bu   24 Au   24 Bg   56 Ag   56 Bu   57 Ag   57 Bu                 
  6.722   6.729   7.515   7.520   7.553   7.568   7.637   7.758
 58 Ag   58 Bu   25 Au   25 Bg   59 Ag   59 Bu   60 Bu   60 Ag                 
 23.397  23.520  47.954  47.970  66.716  66.748 289.718 289.723
 61 Ag   61 Bu   62 Ag   62 Bu   63 Bu   63 Ag   26 Au   26 Bg                 
289.752 289.771 289.854 289.9661020.7661020.785
 64 Ag   64 Bu   65 Bu   65 Ag   66 Ag   66 Bu                                 
 --------------------------------------------------------------

          Ground-State Mulliken Net Atomic Charges

     Atom                 Charge (a.u.)
  ----------------------------------------
      1 F                    -0.025079
      2 Br                    0.099215
      3 Br                    0.099215
      4 F                    -0.025079
      5 C                    -0.074136
      6 C                    -0.074136
  ----------------------------------------
  Sum of atomic charges =     0.000000

 -----------------------------------------------------------------
                    Cartesian Multipole Moments
 -----------------------------------------------------------------
    Charge (ESU x 10^10)
                 0.0000
    Dipole Moment (Debye)
         X      -0.0000      Y       0.0000      Z      -0.0000
       Tot       0.0000
    Quadrupole Moments (Debye-Ang)
        XX     -52.7050     XY       2.5376     YY     -60.8410
        XZ      -0.0000     YZ       0.0000     ZZ     -57.5852
    Octopole Moments (Debye-Ang^2)
       XXX      -0.0000    XXY       0.0000    XYY       0.0000
       YYY       0.0000    XXZ      -0.0000    XYZ       0.0000
       YYZ      -0.0000    XZZ      -0.0000    YZZ       0.0000
       ZZZ      -0.0000
    Hexadecapole Moments (Debye-Ang^3)
      XXXX   -1177.1200   XXXY     -33.9391   XXYY    -255.8193
      XYYY     -61.3876   YYYY    -267.5507   XXXZ      -0.0000
      XXYZ       0.0000   XYYZ      -0.0000   YYYZ       0.0000
      XXZZ    -227.9807   XYZZ     -23.2223   YYZZ     -53.5025
      XZZZ      -0.0000   YZZZ       0.0000   ZZZZ     -63.6155
 -----------------------------------------------------------------
 Calculating analytic gradient of the SCF energy
 Gradient of SCF Energy
            1           2           3           4           5           6
    1   0.0643665   0.0983987  -0.0983987  -0.0643665   0.1689765  -0.1689765
    2   0.0567370   0.1124521  -0.1124521  -0.0567370  -0.0034045   0.0034045
    3  -0.0000000   0.0000000   0.0000000  -0.0000000  -0.0000000   0.0000000
 Max gradient component =       1.690E-01
 RMS gradient           =       8.045E-02
 Gradient time:  CPU 11.67 s  wall 3.02 s
 Geometry Optimization Parameters
   NAtoms,    NIC,     NZ,  NCons,   NDum,   NFix, NCnnct, MaxDiis
        6      37       0       0       0       0       0       0

 Cartesian Hessian Update
 Hessian Updated using BFGS Update


** GEOMETRY OPTIMIZATION IN DELOCALIZED INTERNAL COORDINATES **
   Searching for a Minimum

   Optimization Cycle:   6

                       Coordinates (Angstroms)
     ATOM                X               Y               Z
      1  F         1.2137635418   -1.5004009921    0.0000000000
      2  Br       -2.2581645804   -0.5055807916    0.0000000000
      3  Br        2.2581645804    0.5055807916    0.0000000000
      4  F        -1.2137635418    1.5004009921    0.0000000000
      5  C         0.7385558076   -0.2379833654    0.0000000000
      6  C        -0.7385558076    0.2379833654    0.0000000000
   Point Group: c2h   Number of degrees of freedom:     5


   Energy is  -5424.080379708

 Hessian Updated using BFGS Update

  5 Hessian modes will be used to form the next step
  Hessian Eigenvalues:
     0.095077    0.192235    0.250803    0.386924    0.791828

 Minimum Search - Taking Simple RFO Step
 Searching for Lamda that Minimizes Along All modes
 Value Taken    Lamda =  -0.16166267
 Calculated Step too Large.  Step scaled by  0.390139
 Step Taken.  Stepsize is  0.300000

                             Maximum     Tolerance    Cnvgd?
         Gradient           0.133334      0.000300      NO
         Displacement       0.208254      0.001200      NO
         Energy change     -0.068360      0.000001      NO


 New Cartesian Coordinates Obtained by Inverse Iteration

 Displacement from previous Coordinates is:  0.359929
 ----------------------------------------------------------------
             Standard Nuclear Orientation (Angstroms)
    I     Atom           X                Y                Z
 ----------------------------------------------------------------
    1      F       1.1157254396    -1.4828935538     0.0000000000
    2      Br     -2.2147540968    -0.5511812322     0.0000000000
    3      Br      2.2147540968     0.5511812322     0.0000000000
    4      F      -1.1157254396     1.4828935538     0.0000000000
    5      C       0.6768379644    -0.2168239622     0.0000000000
    6      C      -0.6768379644     0.2168239622     0.0000000000
 ----------------------------------------------------------------
 Molecular Point Group                 C2h   NOp =  4
 Largest Abelian Subgroup              C2h   NOp =  4
 Nuclear Repulsion Energy =   678.9922289905 hartrees
 There are       50 alpha and       50 beta electrons
 Applying Cartesian multipole field
    Component          Value
    ---------          -----
     (2,0,0)        1.00000E-11
     (0,2,0)        2.00000E-11
     (0,0,2)       -3.00000E-11
 Nucleus-field energy     =     0.0000000176 hartrees
 Requested basis set is 6-311++G(d,p)
 There are 62 shells and 184 basis functions
 A cutoff of  1.0D-11 yielded   1542 shell pairs
 There are     14627 function pairs (     16217 Cartesian)
 Smallest overlap matrix eigenvalue = 3.52E-05
 Guess MOs from SCF MO coefficient file

 -----------------------------------------------------------------------
  General SCF calculation program by
  Eric Jon Sundstrom, Paul Horn, Yuezhi Mao, Dmitri Zuev, Alec White,
  David Stuck, Shaama M.S., Shane Yost, Joonho Lee, David Small,
  Daniel Levine, Susi Lehtola, Hugh Burton, Evgeny Epifanovsky
 -----------------------------------------------------------------------
 Exchange:     0.2000 Hartree-Fock + 0.0800 Slater + 0.7200 B88
 Correlation:  0.1900 VWN1RPA + 0.8100 LYP
 Using SG-1 standard quadrature grid
 using 4 threads for integral computing
 -------------------------------------------------------
 OpenMP Integral computing Module                
 Release: version 2.0, May 2017, Q-Chem Inc. Pleasanton 
 -------------------------------------------------------
 -------------------------------------------------------
 OpenMP BLAS3 based DFT computing Module                
 Release: version 1.0, May 2013, Q-Chem Inc. Pittsburgh 
 -------------------------------------------------------
 A restricted SCF calculation will be
 performed using DIIS
 SCF converges when DIIS error is below 1.0e-08
 ---------------------------------------
  Cycle       Energy         DIIS error
 ---------------------------------------
    1   -5424.1272639366      1.24e-03  
    2   -5424.1341533365      4.14e-04  
    3   -5424.1339988315      4.66e-04  
    4   -5424.1348136443      9.00e-05  
    5   -5424.1348343844      1.88e-05  
    6   -5424.1348352792      8.58e-06  
    7   -5424.1348354775      6.74e-07  
    8   -5424.1348354786      1.73e-07  
    9   -5424.1348354787      4.24e-08  
   10   -5424.1348354787      1.10e-08  
   11   -5424.1348354787      1.81e-09  Convergence criterion met
 ---------------------------------------
 SCF time:   CPU 37.72s  wall 10.00s 
 SCF   energy in the final basis set =    -5424.1348354787
 Total energy in the final basis set =    -5424.1348354787

 --------------------------------------------------------------
             Orbital Energies (a.u.) and Symmetries
 --------------------------------------------------------------

 Alpha MOs, Restricted
 -- Occupied --                  
-482.87 -482.87  -62.52  -62.52  -56.34  -56.34  -56.34  -56.34
  1 Bu    1 Ag    2 Ag    2 Bu    3 Ag    3 Bu    1 Au    1 Bg                 
-56.338 -56.338 -24.728 -24.728 -10.340 -10.340  -8.732  -8.732
  4 Bu    4 Ag    5 Ag    5 Bu    6 Ag    6 Bu    7 Bu    7 Ag                 
 -6.564  -6.564  -6.551  -6.551  -6.550  -6.550  -2.676  -2.676
  8 Ag    8 Bu    2 Au    2 Bg    9 Bu    9 Ag   10 Ag   10 Bu                 
 -2.671  -2.671  -2.671  -2.671  -2.660  -2.660  -2.660  -2.660
  3 Bg    3 Au   11 Bu   11 Ag   12 Ag   12 Bu    4 Au    4 Bg                 
 -1.283  -1.280  -0.895  -0.879  -0.749  -0.642  -0.596  -0.543
 13 Ag   13 Bu   14 Ag   14 Bu   15 Ag   15 Bu   16 Ag   16 Bu                 
 -0.531  -0.511  -0.504  -0.463  -0.417  -0.370  -0.351  -0.325
  5 Au   17 Ag    5 Bg   17 Bu   18 Ag    6 Au    6 Bg   18 Bu                 
 -0.315  -0.252
 19 Ag    7 Au                                                                 
 -- Virtual --                   
 -0.045  -0.036  -0.003   0.015   0.016   0.032   0.041   0.053
  7 Bg   19 Bu   20 Ag   21 Ag   20 Bu   21 Bu    8 Au   22 Bu                 
  0.058   0.067   0.085   0.089   0.097   0.105   0.106   0.119
 22 Ag    8 Bg   23 Ag   23 Bu   24 Ag    9 Au    9 Bg   24 Bu                 
  0.139   0.142   0.172   0.180   0.235   0.271   0.273   0.278
 25 Bu   25 Ag   26 Ag   26 Bu   27 Ag   27 Bu   10 Au   28 Ag                 
  0.281   0.295   0.325   0.360   0.371   0.372   0.398   0.404
 28 Bu   10 Bg   29 Ag   29 Bu   30 Ag   30 Bu   11 Au   31 Ag                 
  0.406   0.409   0.426   0.469   0.495   0.500   0.501   0.543
 31 Bu   11 Bg   32 Ag   32 Bu   12 Au   12 Bg   33 Ag   13 Au                 
  0.551   0.578   0.585   0.596   0.618   0.635   0.669   0.694
 13 Bg   33 Bu   14 Au   34 Bu   34 Ag   35 Ag   35 Bu   36 Bu                 
  0.751   0.755   0.806   0.870   0.911   0.961   1.055   1.096
 14 Bg   36 Ag   37 Ag   37 Bu   38 Ag   38 Bu   39 Ag   39 Bu                 
  1.127   1.215   1.342   1.357   1.370   1.379   1.407   1.490
 15 Au   15 Bg   16 Au   40 Ag   40 Bu   16 Bg   41 Ag   42 Ag                 
  1.491   1.538   1.649   1.686   1.755   1.801   1.861   1.937
 41 Bu   17 Au   42 Bu   43 Ag   43 Bu   17 Bg   44 Bu   44 Ag                 
  1.979   1.993   2.022   2.050   2.089   2.135   2.259   2.334
 18 Au   18 Bg   45 Ag   45 Bu   46 Bu   47 Bu   46 Ag   47 Ag                 
  2.573   2.766   2.905   2.953   3.026   3.478   3.737   3.742
 19 Au   19 Bg   48 Bu   48 Ag   49 Ag   49 Bu   20 Au   50 Ag                 
  3.746   3.785   3.929   3.954   3.967   3.982   3.988   3.993
 20 Bg   50 Bu   21 Bg   21 Au   51 Bu   22 Bg   22 Au   51 Ag                 
  4.053   4.054   4.058   4.101   4.167   4.229   4.323   4.369
 23 Au   52 Bu   52 Ag   23 Bg   53 Ag   53 Bu   54 Bu   54 Ag                 
  4.685   4.810   6.247   6.291   6.357   6.404   6.489   6.662
 55 Ag   55 Bu   24 Au   24 Bg   56 Ag   56 Bu   57 Ag   57 Bu                 
  6.720   6.723   7.518   7.523   7.552   7.574   7.642   7.771
 58 Bu   58 Ag   25 Au   25 Bg   59 Ag   59 Bu   60 Bu   60 Ag                 
 23.379  23.789  47.946  47.963  66.718  66.752 289.720 289.724
 61 Ag   61 Bu   62 Ag   62 Bu   63 Bu   63 Ag   26 Au   26 Bg                 
289.752 289.776 289.861 289.9791020.7541020.775
 64 Ag   64 Bu   65 Bu   65 Ag   66 Ag   66 Bu                                 

 Beta MOs, Restricted
 -- Occupied --                  
-482.87 -482.87  -62.52  -62.52  -56.34  -56.34  -56.34  -56.34
  1 Bu    1 Ag    2 Ag    2 Bu    3 Ag    3 Bu    1 Au    1 Bg                 
-56.338 -56.338 -24.728 -24.728 -10.340 -10.340  -8.732  -8.732
  4 Bu    4 Ag    5 Ag    5 Bu    6 Ag    6 Bu    7 Bu    7 Ag                 
 -6.564  -6.564  -6.551  -6.551  -6.550  -6.550  -2.676  -2.676
  8 Ag    8 Bu    2 Au    2 Bg    9 Bu    9 Ag   10 Ag   10 Bu                 
 -2.671  -2.671  -2.671  -2.671  -2.660  -2.660  -2.660  -2.660
  3 Bg    3 Au   11 Bu   11 Ag   12 Ag   12 Bu    4 Au    4 Bg                 
 -1.283  -1.280  -0.895  -0.879  -0.749  -0.642  -0.596  -0.543
 13 Ag   13 Bu   14 Ag   14 Bu   15 Ag   15 Bu   16 Ag   16 Bu                 
 -0.531  -0.511  -0.504  -0.463  -0.417  -0.370  -0.351  -0.325
  5 Au   17 Ag    5 Bg   17 Bu   18 Ag    6 Au    6 Bg   18 Bu                 
 -0.315  -0.252
 19 Ag    7 Au                                                                 
 -- Virtual --                   
 -0.045  -0.036  -0.003   0.015   0.016   0.032   0.041   0.053
  7 Bg   19 Bu   20 Ag   21 Ag   20 Bu   21 Bu    8 Au   22 Bu                 
  0.058   0.067   0.085   0.089   0.097   0.105   0.106   0.119
 22 Ag    8 Bg   23 Ag   23 Bu   24 Ag    9 Au    9 Bg   24 Bu                 
  0.139   0.142   0.172   0.180   0.235   0.271   0.273   0.278
 25 Bu   25 Ag   26 Ag   26 Bu   27 Ag   27 Bu   10 Au   28 Ag                 
  0.281   0.295   0.325   0.360   0.371   0.372   0.398   0.404
 28 Bu   10 Bg   29 Ag   29 Bu   30 Ag   30 Bu   11 Au   31 Ag                 
  0.406   0.409   0.426   0.469   0.495   0.500   0.501   0.543
 31 Bu   11 Bg   32 Ag   32 Bu   12 Au   12 Bg   33 Ag   13 Au                 
  0.551   0.578   0.585   0.596   0.618   0.635   0.669   0.694
 13 Bg   33 Bu   14 Au   34 Bu   34 Ag   35 Ag   35 Bu   36 Bu                 
  0.751   0.755   0.806   0.870   0.911   0.961   1.055   1.096
 14 Bg   36 Ag   37 Ag   37 Bu   38 Ag   38 Bu   39 Ag   39 Bu                 
  1.127   1.215   1.342   1.357   1.370   1.379   1.407   1.490
 15 Au   15 Bg   16 Au   40 Ag   40 Bu   16 Bg   41 Ag   42 Ag                 
  1.491   1.538   1.649   1.686   1.755   1.801   1.861   1.937
 41 Bu   17 Au   42 Bu   43 Ag   43 Bu   17 Bg   44 Bu   44 Ag                 
  1.979   1.993   2.022   2.050   2.089   2.135   2.259   2.334
 18 Au   18 Bg   45 Ag   45 Bu   46 Bu   47 Bu   46 Ag   47 Ag                 
  2.573   2.766   2.905   2.953   3.026   3.478   3.737   3.742
 19 Au   19 Bg   48 Bu   48 Ag   49 Ag   49 Bu   20 Au   50 Ag                 
  3.746   3.785   3.929   3.954   3.967   3.982   3.988   3.993
 20 Bg   50 Bu   21 Bg   21 Au   51 Bu   22 Bg   22 Au   51 Ag                 
  4.053   4.054   4.058   4.101   4.167   4.229   4.323   4.369
 23 Au   52 Bu   52 Ag   23 Bg   53 Ag   53 Bu   54 Bu   54 Ag                 
  4.685   4.810   6.247   6.291   6.357   6.404   6.489   6.662
 55 Ag   55 Bu   24 Au   24 Bg   56 Ag   56 Bu   57 Ag   57 Bu                 
  6.720   6.723   7.518   7.523   7.552   7.574   7.642   7.771
 58 Bu   58 Ag   25 Au   25 Bg   59 Ag   59 Bu   60 Bu   60 Ag                 
 23.379  23.789  47.946  47.963  66.718  66.752 289.720 289.724
 61 Ag   61 Bu   62 Ag   62 Bu   63 Bu   63 Ag   26 Au   26 Bg                 
289.752 289.776 289.861 289.9791020.7541020.775
 64 Ag   64 Bu   65 Bu   65 Ag   66 Ag   66 Bu                                 
 --------------------------------------------------------------

          Ground-State Mulliken Net Atomic Charges

     Atom                 Charge (a.u.)
  ----------------------------------------
      1 F                    -0.032905
      2 Br                    0.084194
      3 Br                    0.084194
      4 F                    -0.032905
      5 C                    -0.051289
      6 C                    -0.051289
  ----------------------------------------
  Sum of atomic charges =     0.000000

 -----------------------------------------------------------------
                    Cartesian Multipole Moments
 -----------------------------------------------------------------
    Charge (ESU x 10^10)
                 0.0000
    Dipole Moment (Debye)
         X       0.0000      Y      -0.0000      Z      -0.0000
       Tot       0.0000
    Quadrupole Moments (Debye-Ang)
        XX     -52.9334     XY       2.6319     YY     -60.6675
        XZ      -0.0000     YZ      -0.0000     ZZ     -57.3671
    Octopole Moments (Debye-Ang^2)
       XXX      -0.0000    XXY      -0.0000    XYY      -0.0000
       YYY      -0.0000    XXZ      -0.0000    XYZ      -0.0000
       YYZ      -0.0000    XZZ       0.0000    YZZ      -0.0000
       ZZZ      -0.0000
    Hexadecapole Moments (Debye-Ang^3)
      XXXX   -1122.1665   XXXY     -46.5952   XXYY    -244.9625
      XYYY     -75.6567   YYYY    -273.1007   XXXZ      -0.0000
      XXYZ      -0.0000   XYYZ      -0.0000   YYYZ      -0.0000
      XXZZ    -218.2616   XYZZ     -28.0491   YYZZ     -54.5664
      XZZZ      -0.0000   YZZZ      -0.0000   ZZZZ     -63.0041
 -----------------------------------------------------------------
 Calculating analytic gradient of the SCF energy
 Gradient of SCF Energy
            1           2           3           4           5           6
    1   0.0514625   0.0791586  -0.0791586  -0.0514625   0.1094886  -0.1094886
    2   0.0506112   0.0925756  -0.0925756  -0.0506112   0.0054066  -0.0054066
    3  -0.0000000  -0.0000000  -0.0000000  -0.0000000   0.0000000   0.0000000
 Max gradient component =       1.095E-01
 RMS gradient           =       5.969E-02
 Gradient time:  CPU 11.83 s  wall 3.06 s
 Geometry Optimization Parameters
   NAtoms,    NIC,     NZ,  NCons,   NDum,   NFix, NCnnct, MaxDiis
        6      37       0       0       0       0       0       0

 Cartesian Hessian Update
 Hessian Updated using BFGS Update


** GEOMETRY OPTIMIZATION IN DELOCALIZED INTERNAL COORDINATES **
   Searching for a Minimum

   Optimization Cycle:   7

                       Coordinates (Angstroms)
     ATOM                X               Y               Z
      1  F         1.1157254396   -1.4828935538    0.0000000000
      2  Br       -2.2147540968   -0.5511812322    0.0000000000
      3  Br        2.2147540968    0.5511812322    0.0000000000
      4  F        -1.1157254396    1.4828935538    0.0000000000
      5  C         0.6768379644   -0.2168239622    0.0000000000
      6  C        -0.6768379644    0.2168239622    0.0000000000
   Point Group: c2h   Number of degrees of freedom:     5


   Energy is  -5424.134835479

 Hessian Updated using BFGS Update

  5 Hessian modes will be used to form the next step
  Hessian Eigenvalues:
     0.155796    0.229047    0.264806    0.385381    0.741065

 Minimum Search - Taking Simple RFO Step
 Searching for Lamda that Minimizes Along All modes
 Value Taken    Lamda =  -0.08471166
 Calculated Step too Large.  Step scaled by  0.538601
 Step Taken.  Stepsize is  0.300000

                             Maximum     Tolerance    Cnvgd?
         Gradient           0.091241      0.000300      NO
         Displacement       0.192011      0.001200      NO
         Energy change     -0.054456      0.000001      NO


 New Cartesian Coordinates Obtained by Inverse Iteration

 Displacement from previous Coordinates is:  0.320885
 ----------------------------------------------------------------
             Standard Nuclear Orientation (Angstroms)
    I     Atom           X                Y                Z
 ----------------------------------------------------------------
    1      F       1.0221234704    -1.4794626081     0.0000000000
    2      Br     -2.1873429954    -0.6057062975     0.0000000000
    3      Br      2.1873429954     0.6057062975     0.0000000000
    4      F      -1.0221234704     1.4794626081     0.0000000000
    5      C       0.6347676289    -0.2045973289     0.0000000000
    6      C      -0.6347676289     0.2045973289     0.0000000000
 ----------------------------------------------------------------
 Molecular Point Group                 C2h   NOp =  4
 Largest Abelian Subgroup              C2h   NOp =  4
 Nuclear Repulsion Energy =   680.7648929409 hartrees
 There are       50 alpha and       50 beta electrons
 Applying Cartesian multipole field
    Component          Value
    ---------          -----
     (2,0,0)        1.00000E-11
     (0,2,0)        2.00000E-11
     (0,0,2)       -3.00000E-11
 Nucleus-field energy     =     0.0000000175 hartrees
 Requested basis set is 6-311++G(d,p)
 There are 62 shells and 184 basis functions
 A cutoff of  1.0D-11 yielded   1554 shell pairs
 There are     14715 function pairs (     16309 Cartesian)
 Smallest overlap matrix eigenvalue = 2.85E-05
 Guess MOs from SCF MO coefficient file

 -----------------------------------------------------------------------
  General SCF calculation program by
  Eric Jon Sundstrom, Paul Horn, Yuezhi Mao, Dmitri Zuev, Alec White,
  David Stuck, Shaama M.S., Shane Yost, Joonho Lee, David Small,
  Daniel Levine, Susi Lehtola, Hugh Burton, Evgeny Epifanovsky
 -----------------------------------------------------------------------
 Exchange:     0.2000 Hartree-Fock + 0.0800 Slater + 0.7200 B88
 Correlation:  0.1900 VWN1RPA + 0.8100 LYP
 Using SG-1 standard quadrature grid
 using 4 threads for integral computing
 -------------------------------------------------------
 OpenMP Integral computing Module                
 Release: version 2.0, May 2017, Q-Chem Inc. Pleasanton 
 -------------------------------------------------------
 -------------------------------------------------------
 OpenMP BLAS3 based DFT computing Module                
 Release: version 1.0, May 2013, Q-Chem Inc. Pittsburgh 
 -------------------------------------------------------
 A restricted SCF calculation will be
 performed using DIIS
 SCF converges when DIIS error is below 1.0e-08
 ---------------------------------------
  Cycle       Energy         DIIS error
 ---------------------------------------
    1   -5424.1637784748      1.16e-03  
    2   -5424.1698072078      3.15e-04  
    3   -5424.1698483350      2.82e-04  
    4   -5424.1701465147      1.01e-04  
    5   -5424.1701814935      1.71e-05  
    6   -5424.1701820395      7.91e-06  
    7   -5424.1701821977      7.83e-07  
    8   -5424.1701821990      2.08e-07  
    9   -5424.1701821991      4.70e-08  
   10   -5424.1701821992      1.03e-08  
   11   -5424.1701821993      1.71e-09  Convergence criterion met
 ---------------------------------------
 SCF time:   CPU 37.84s  wall 10.00s 
 SCF   energy in the final basis set =    -5424.1701821993
 Total energy in the final basis set =    -5424.1701821993

 --------------------------------------------------------------
             Orbital Energies (a.u.) and Symmetries
 --------------------------------------------------------------

 Alpha MOs, Restricted
 -- Occupied --                  
-482.87 -482.87  -62.52  -62.52  -56.34  -56.34  -56.34  -56.34
  1 Bu    1 Ag    2 Ag    2 Bu    3 Ag    3 Bu    1 Au    1 Bg                 
-56.338 -56.338 -24.728 -24.728 -10.331 -10.331  -8.732  -8.732
  4 Bu    4 Ag    5 Ag    5 Bu    6 Ag    6 Bu    7 Bu    7 Ag                 
 -6.564  -6.564  -6.550  -6.550  -6.550  -6.550  -2.675  -2.675
  8 Ag    8 Bu    2 Au    2 Bg    9 Bu    9 Ag   10 Ag   10 Bu                 
 -2.671  -2.671  -2.671  -2.671  -2.660  -2.660  -2.660  -2.660
  3 Bg    3 Au   11 Bu   11 Ag   12 Ag   12 Bu    4 Bg    4 Au                 
 -1.284  -1.280  -0.895  -0.871  -0.768  -0.641  -0.598  -0.549
 13 Ag   13 Bu   14 Ag   14 Bu   15 Ag   15 Bu   16 Ag   16 Bu                 
 -0.534  -0.507  -0.501  -0.455  -0.417  -0.370  -0.349  -0.330
  5 Au   17 Ag    5 Bg   17 Bu   18 Ag    6 Au    6 Bg   18 Bu                 
 -0.319  -0.261
 19 Ag    7 Au                                                                 
 -- Virtual --                   
 -0.044  -0.028  -0.004   0.014   0.021   0.033   0.042   0.053
 19 Bu    7 Bg   20 Ag   21 Ag   20 Bu   21 Bu    8 Au   22 Bu                 
  0.058   0.067   0.079   0.089   0.095   0.104   0.104   0.120
 22 Ag    8 Bg   23 Ag   23 Bu   24 Ag    9 Au    9 Bg   24 Bu                 
  0.143   0.145   0.173   0.190   0.243   0.269   0.280   0.281
 25 Ag   25 Bu   26 Ag   26 Bu   27 Ag   27 Bu   28 Ag   10 Au                 
  0.293   0.304   0.328   0.361   0.374   0.379   0.394   0.401
 10 Bg   28 Bu   29 Ag   29 Bu   30 Bu   30 Ag   31 Bu   11 Au                 
  0.403   0.410   0.432   0.484   0.495   0.499   0.509   0.541
 31 Ag   11 Bg   32 Ag   12 Au   32 Bu   12 Bg   33 Ag   13 Au                 
  0.551   0.577   0.596   0.605   0.606   0.636   0.682   0.707
 13 Bg   33 Bu   14 Au   34 Bu   34 Ag   35 Ag   35 Bu   36 Bu                 
  0.753   0.760   0.832   0.879   0.898   0.950   1.056   1.087
 36 Ag   14 Bg   37 Ag   37 Bu   38 Ag   38 Bu   39 Ag   39 Bu                 
  1.143   1.194   1.345   1.351   1.372   1.384   1.390   1.498
 15 Au   15 Bg   16 Au   40 Ag   40 Bu   16 Bg   41 Ag   42 Ag                 
  1.498   1.557   1.672   1.694   1.803   1.843   1.884   1.957
 41 Bu   17 Au   42 Bu   43 Ag   43 Bu   17 Bg   44 Bu   44 Ag                 
  1.983   1.999   2.017   2.058   2.107   2.186   2.256   2.356
 18 Au   18 Bg   45 Ag   45 Bu   46 Bu   47 Bu   46 Ag   47 Ag                 
  2.585   2.786   2.909   2.974   3.143   3.415   3.739   3.751
 19 Au   19 Bg   48 Bu   48 Ag   49 Ag   49 Bu   20 Au   50 Ag                 
  3.753   3.792   3.929   3.958   3.980   3.984   3.998   4.014
 20 Bg   50 Bu   21 Bg   21 Au   51 Bu   22 Bg   22 Au   51 Ag                 
  4.030   4.053   4.081   4.103   4.163   4.250   4.338   4.382
 52 Bu   23 Au   52 Ag   23 Bg   53 Ag   53 Bu   54 Bu   54 Ag                 
  4.708   4.827   6.250   6.293   6.353   6.405   6.474   6.702
 55 Ag   55 Bu   24 Au   24 Bg   56 Ag   56 Bu   57 Ag   57 Bu                 
  6.722   6.723   7.520   7.525   7.551   7.577   7.646   7.772
 58 Bu   58 Ag   25 Au   25 Bg   59 Ag   59 Bu   60 Bu   60 Ag                 
 23.354  24.086  47.933  47.950  66.721  66.752 289.720 289.724
 61 Ag   61 Bu   62 Ag   62 Bu   63 Bu   63 Ag   26 Au   26 Bg                 
289.750 289.777 289.867 289.9801020.7371020.759
 64 Ag   64 Bu   65 Bu   65 Ag   66 Ag   66 Bu                                 

 Beta MOs, Restricted
 -- Occupied --                  
-482.87 -482.87  -62.52  -62.52  -56.34  -56.34  -56.34  -56.34
  1 Bu    1 Ag    2 Ag    2 Bu    3 Ag    3 Bu    1 Au    1 Bg                 
-56.338 -56.338 -24.728 -24.728 -10.331 -10.331  -8.732  -8.732
  4 Bu    4 Ag    5 Ag    5 Bu    6 Ag    6 Bu    7 Bu    7 Ag                 
 -6.564  -6.564  -6.550  -6.550  -6.550  -6.550  -2.675  -2.675
  8 Ag    8 Bu    2 Au    2 Bg    9 Bu    9 Ag   10 Ag   10 Bu                 
 -2.671  -2.671  -2.671  -2.671  -2.660  -2.660  -2.660  -2.660
  3 Bg    3 Au   11 Bu   11 Ag   12 Ag   12 Bu    4 Bg    4 Au                 
 -1.284  -1.280  -0.895  -0.871  -0.768  -0.641  -0.598  -0.549
 13 Ag   13 Bu   14 Ag   14 Bu   15 Ag   15 Bu   16 Ag   16 Bu                 
 -0.534  -0.507  -0.501  -0.455  -0.417  -0.370  -0.349  -0.330
  5 Au   17 Ag    5 Bg   17 Bu   18 Ag    6 Au    6 Bg   18 Bu                 
 -0.319  -0.261
 19 Ag    7 Au                                                                 
 -- Virtual --                   
 -0.044  -0.028  -0.004   0.014   0.021   0.033   0.042   0.053
 19 Bu    7 Bg   20 Ag   21 Ag   20 Bu   21 Bu    8 Au   22 Bu                 
  0.058   0.067   0.079   0.089   0.095   0.104   0.104   0.120
 22 Ag    8 Bg   23 Ag   23 Bu   24 Ag    9 Au    9 Bg   24 Bu                 
  0.143   0.145   0.173   0.190   0.243   0.269   0.280   0.281
 25 Ag   25 Bu   26 Ag   26 Bu   27 Ag   27 Bu   28 Ag   10 Au                 
  0.293   0.304   0.328   0.361   0.374   0.379   0.394   0.401
 10 Bg   28 Bu   29 Ag   29 Bu   30 Bu   30 Ag   31 Bu   11 Au                 
  0.403   0.410   0.432   0.484   0.495   0.499   0.509   0.541
 31 Ag   11 Bg   32 Ag   12 Au   32 Bu   12 Bg   33 Ag   13 Au                 
  0.551   0.577   0.596   0.605   0.606   0.636   0.682   0.707
 13 Bg   33 Bu   14 Au   34 Bu   34 Ag   35 Ag   35 Bu   36 Bu                 
  0.753   0.760   0.832   0.879   0.898   0.950   1.056   1.087
 36 Ag   14 Bg   37 Ag   37 Bu   38 Ag   38 Bu   39 Ag   39 Bu                 
  1.143   1.194   1.345   1.351   1.372   1.384   1.390   1.498
 15 Au   15 Bg   16 Au   40 Ag   40 Bu   16 Bg   41 Ag   42 Ag                 
  1.498   1.557   1.672   1.694   1.803   1.843   1.884   1.957
 41 Bu   17 Au   42 Bu   43 Ag   43 Bu   17 Bg   44 Bu   44 Ag                 
  1.983   1.999   2.017   2.058   2.107   2.186   2.256   2.356
 18 Au   18 Bg   45 Ag   45 Bu   46 Bu   47 Bu   46 Ag   47 Ag                 
  2.585   2.786   2.909   2.974   3.143   3.415   3.739   3.751
 19 Au   19 Bg   48 Bu   48 Ag   49 Ag   49 Bu   20 Au   50 Ag                 
  3.753   3.792   3.929   3.958   3.980   3.984   3.998   4.014
 20 Bg   50 Bu   21 Bg   21 Au   51 Bu   22 Bg   22 Au   51 Ag                 
  4.030   4.053   4.081   4.103   4.163   4.250   4.338   4.382
 52 Bu   23 Au   52 Ag   23 Bg   53 Ag   53 Bu   54 Bu   54 Ag                 
  4.708   4.827   6.250   6.293   6.353   6.405   6.474   6.702
 55 Ag   55 Bu   24 Au   24 Bg   56 Ag   56 Bu   57 Ag   57 Bu                 
  6.722   6.723   7.520   7.525   7.551   7.577   7.646   7.772
 58 Bu   58 Ag   25 Au   25 Bg   59 Ag   59 Bu   60 Bu   60 Ag                 
 23.354  24.086  47.933  47.950  66.721  66.752 289.720 289.724
 61 Ag   61 Bu   62 Ag   62 Bu   63 Bu   63 Ag   26 Au   26 Bg                 
289.750 289.777 289.867 289.9801020.7371020.759
 64 Ag   64 Bu   65 Bu   65 Ag   66 Ag   66 Bu                                 
 --------------------------------------------------------------

          Ground-State Mulliken Net Atomic Charges

     Atom                 Charge (a.u.)
  ----------------------------------------
      1 F                    -0.039494
      2 Br                    0.074029
      3 Br                    0.074029
      4 F                    -0.039494
      5 C                    -0.034535
      6 C                    -0.034535
  ----------------------------------------
  Sum of atomic charges =     0.000000

 -----------------------------------------------------------------
                    Cartesian Multipole Moments
 -----------------------------------------------------------------
    Charge (ESU x 10^10)
                 0.0000
    Dipole Moment (Debye)
         X      -0.0000      Y       0.0000      Z      -0.0000
       Tot       0.0000
    Quadrupole Moments (Debye-Ang)
        XX     -52.9768     XY       2.8809     YY     -60.4239
        XZ       0.0000     YZ      -0.0000     ZZ     -57.2425
    Octopole Moments (Debye-Ang^2)
       XXX       0.0000    XXY       0.0000    XYY       0.0000
       YYY       0.0000    XXZ      -0.0000    XYZ       0.0000
       YYZ      -0.0000    XZZ       0.0000    YZZ       0.0000
       ZZZ      -0.0000
    Hexadecapole Moments (Debye-Ang^3)
      XXXX   -1085.8059   XXXY     -59.1701   XXYY    -237.4388
      XYYY     -90.5018   YYYY    -284.1993   XXXZ      -0.0000
      XXYZ      -0.0000   XYYZ      -0.0000   YYYZ      -0.0000
      XXZZ    -211.7659   XYZZ     -33.3666   YYZZ     -56.6399
      XZZZ       0.0000   YZZZ      -0.0000   ZZZZ     -62.6990
 -----------------------------------------------------------------
 Calculating analytic gradient of the SCF energy
 Gradient of SCF Energy
            1           2           3           4           5           6
    1   0.0348851   0.0576879  -0.0576879  -0.0348851   0.0322833  -0.0322833
    2   0.0414250   0.0690393  -0.0690393  -0.0414250   0.0229498  -0.0229498
    3  -0.0000000  -0.0000000   0.0000000   0.0000000  -0.0000000   0.0000000
 Max gradient component =       6.904E-02
 RMS gradient           =       3.741E-02
 Gradient time:  CPU 12.09 s  wall 3.12 s
 Geometry Optimization Parameters
   NAtoms,    NIC,     NZ,  NCons,   NDum,   NFix, NCnnct, MaxDiis
        6      37       0       0       0       0       0       0

 Cartesian Hessian Update
 Hessian Updated using BFGS Update


** GEOMETRY OPTIMIZATION IN DELOCALIZED INTERNAL COORDINATES **
   Searching for a Minimum

   Optimization Cycle:   8

                       Coordinates (Angstroms)
     ATOM                X               Y               Z
      1  F         1.0221234704   -1.4794626081    0.0000000000
      2  Br       -2.1873429954   -0.6057062975    0.0000000000
      3  Br        2.1873429954    0.6057062975    0.0000000000
      4  F        -1.0221234704    1.4794626081    0.0000000000
      5  C         0.6347676289   -0.2045973289    0.0000000000
      6  C        -0.6347676289    0.2045973289    0.0000000000
   Point Group: c2h   Number of degrees of freedom:     5


   Energy is  -5424.170182199

 Hessian Updated using BFGS Update

  5 Hessian modes will be used to form the next step
  Hessian Eigenvalues:
     0.114174    0.245926    0.373095    0.452923    0.722959

 Minimum Search - Taking Simple RFO Step
 Searching for Lamda that Minimizes Along All modes
 Value Taken    Lamda =  -0.04445932
 Calculated Step too Large.  Step scaled by  0.589093
 Step Taken.  Stepsize is  0.300000

                             Maximum     Tolerance    Cnvgd?
         Gradient           0.075770      0.000300      NO
         Displacement       0.279594      0.001200      NO
         Energy change     -0.035347      0.000001      NO


 New Cartesian Coordinates Obtained by Inverse Iteration

 Displacement from previous Coordinates is:  0.231607
 ----------------------------------------------------------------
             Standard Nuclear Orientation (Angstroms)
    I     Atom           X                Y                Z
 ----------------------------------------------------------------
    1      F       0.9557519494    -1.4940061810     0.0000000000
    2      Br     -2.1885802697    -0.6591690125     0.0000000000
    3      Br      2.1885802697     0.6591690125     0.0000000000
    4      F      -0.9557519494     1.4940061810     0.0000000000
    5      C       0.6299664309    -0.2079243232     0.0000000000
    6      C      -0.6299664309     0.2079243232     0.0000000000
 ----------------------------------------------------------------
 Molecular Point Group                 C2h   NOp =  4
 Largest Abelian Subgroup              C2h   NOp =  4
 Nuclear Repulsion Energy =   675.2100450497 hartrees
 There are       50 alpha and       50 beta electrons
 Applying Cartesian multipole field
    Component          Value
    ---------          -----
     (2,0,0)        1.00000E-11
     (0,2,0)        2.00000E-11
     (0,0,2)       -3.00000E-11
 Nucleus-field energy     =     0.0000000178 hartrees
 Requested basis set is 6-311++G(d,p)
 There are 62 shells and 184 basis functions
 A cutoff of  1.0D-11 yielded   1549 shell pairs
 There are     14711 function pairs (     16305 Cartesian)
 Smallest overlap matrix eigenvalue = 3.39E-05
 Guess MOs from SCF MO coefficient file

 -----------------------------------------------------------------------
  General SCF calculation program by
  Eric Jon Sundstrom, Paul Horn, Yuezhi Mao, Dmitri Zuev, Alec White,
  David Stuck, Shaama M.S., Shane Yost, Joonho Lee, David Small,
  Daniel Levine, Susi Lehtola, Hugh Burton, Evgeny Epifanovsky
 -----------------------------------------------------------------------
 Exchange:     0.2000 Hartree-Fock + 0.0800 Slater + 0.7200 B88
 Correlation:  0.1900 VWN1RPA + 0.8100 LYP
 Using SG-1 standard quadrature grid
 using 4 threads for integral computing
 -------------------------------------------------------
 OpenMP Integral computing Module                
 Release: version 2.0, May 2017, Q-Chem Inc. Pleasanton 
 -------------------------------------------------------
 -------------------------------------------------------
 OpenMP BLAS3 based DFT computing Module                
 Release: version 1.0, May 2013, Q-Chem Inc. Pittsburgh 
 -------------------------------------------------------
 A restricted SCF calculation will be
 performed using DIIS
 SCF converges when DIIS error is below 1.0e-08
 ---------------------------------------
  Cycle       Energy         DIIS error
 ---------------------------------------
    1   -5424.1879062866      7.99e-04  
    2   -5424.1912613098      2.92e-04  
    3   -5424.1911841700      3.30e-04  
    4   -5424.1915022646      5.39e-05  
    5   -5424.1915119490      7.69e-06  
    6   -5424.1915121587      1.03e-06  
    7   -5424.1915121611      6.46e-07  
    8   -5424.1915121627      1.13e-07  
    9   -5424.1915121629      3.07e-08  
   10   -5424.1915121628      5.43e-09  Convergence criterion met
 ---------------------------------------
 SCF time:   CPU 34.25s  wall 9.00s 
 SCF   energy in the final basis set =    -5424.1915121628
 Total energy in the final basis set =    -5424.1915121628

 --------------------------------------------------------------
             Orbital Energies (a.u.) and Symmetries
 --------------------------------------------------------------

 Alpha MOs, Restricted
 -- Occupied --                  
-482.87 -482.87  -62.52  -62.52  -56.34  -56.34  -56.34  -56.34
  1 Bu    1 Ag    2 Ag    2 Bu    3 Ag    3 Bu    1 Au    1 Bg                 
-56.339 -56.339 -24.729 -24.729 -10.330 -10.330  -8.732  -8.732
  4 Ag    4 Bu    5 Ag    5 Bu    6 Ag    6 Bu    7 Bu    7 Ag                 
 -6.564  -6.564  -6.550  -6.550  -6.550  -6.550  -2.675  -2.675
  8 Ag    8 Bu    2 Au    2 Bg    9 Bu    9 Ag   10 Ag   10 Bu                 
 -2.671  -2.671  -2.671  -2.671  -2.660  -2.660  -2.660  -2.660
  3 Bg    3 Au   11 Bu   11 Ag   12 Ag   12 Bu    4 Bg    4 Au                 
 -1.285  -1.280  -0.889  -0.864  -0.767  -0.642  -0.596  -0.551
 13 Ag   13 Bu   14 Ag   14 Bu   15 Ag   15 Bu   16 Ag   16 Bu                 
 -0.534  -0.506  -0.500  -0.451  -0.415  -0.369  -0.348  -0.335
  5 Au   17 Ag    5 Bg   17 Bu   18 Ag    6 Au    6 Bg   18 Bu                 
 -0.323  -0.262
 19 Ag    7 Au                                                                 
 -- Virtual --                   
 -0.047  -0.025  -0.005   0.010   0.023   0.033   0.042   0.054
 19 Bu    7 Bg   20 Ag   21 Ag   20 Bu   21 Bu    8 Au   22 Bu                 
  0.057   0.067   0.075   0.087   0.094   0.103   0.103   0.121
 22 Ag    8 Bg   23 Ag   23 Bu   24 Ag    9 Bg    9 Au   24 Bu                 
  0.143   0.149   0.171   0.194   0.245   0.265   0.280   0.286
 25 Ag   25 Bu   26 Ag   26 Bu   27 Ag   27 Bu   28 Ag   10 Au                 
  0.292   0.308   0.331   0.359   0.373   0.380   0.388   0.403
 10 Bg   28 Bu   29 Ag   29 Bu   30 Bu   30 Ag   31 Bu   11 Au                 
  0.404   0.411   0.432   0.480   0.495   0.496   0.514   0.537
 31 Ag   11 Bg   32 Ag   12 Au   12 Bg   32 Bu   33 Ag   13 Au                 
  0.550   0.568   0.599   0.600   0.609   0.634   0.681   0.707
 13 Bg   33 Bu   34 Ag   14 Au   34 Bu   35 Ag   35 Bu   36 Bu                 
  0.754   0.761   0.846   0.875   0.882   0.936   1.051   1.062
 36 Ag   14 Bg   37 Ag   37 Bu   38 Ag   38 Bu   39 Ag   39 Bu                 
  1.144   1.190   1.340   1.350   1.373   1.387   1.389   1.500
 15 Au   15 Bg   16 Au   40 Ag   40 Bu   16 Bg   41 Ag   41 Bu                 
  1.516   1.556   1.665   1.674   1.826   1.844   1.897   1.961
 42 Ag   17 Au   42 Bu   43 Ag   43 Bu   17 Bg   44 Bu   44 Ag                 
  1.983   1.997   2.014   2.051   2.115   2.195   2.237   2.319
 18 Au   18 Bg   45 Ag   45 Bu   46 Bu   47 Bu   46 Ag   47 Ag                 
  2.586   2.783   2.915   2.987   3.148   3.403   3.739   3.755
 19 Au   19 Bg   48 Bu   48 Ag   49 Ag   49 Bu   20 Au   20 Bg                 
  3.760   3.797   3.930   3.957   3.976   3.984   4.005   4.009
 50 Ag   50 Bu   21 Bg   21 Au   51 Bu   22 Bg   22 Au   52 Bu                 
  4.013   4.051   4.091   4.098   4.174   4.255   4.353   4.386
 51 Ag   23 Au   52 Ag   23 Bg   53 Ag   53 Bu   54 Bu   54 Ag                 
  4.708   4.832   6.251   6.291   6.345   6.400   6.452   6.679
 55 Ag   55 Bu   24 Au   24 Bg   56 Ag   56 Bu   57 Ag   57 Bu                 
  6.720   6.747   7.520   7.525   7.551   7.575   7.645   7.758
 58 Ag   58 Bu   25 Au   25 Bg   59 Ag   59 Bu   60 Bu   60 Ag                 
 23.353  24.108  47.917  47.933  66.721  66.748 289.719 289.723
 61 Ag   61 Bu   62 Ag   62 Bu   63 Bu   63 Ag   26 Au   26 Bg                 
289.748 289.772 289.866 289.9661020.7161020.736
 64 Ag   64 Bu   65 Bu   65 Ag   66 Ag   66 Bu                                 

 Beta MOs, Restricted
 -- Occupied --                  
-482.87 -482.87  -62.52  -62.52  -56.34  -56.34  -56.34  -56.34
  1 Bu    1 Ag    2 Ag    2 Bu    3 Ag    3 Bu    1 Au    1 Bg                 
-56.339 -56.339 -24.729 -24.729 -10.330 -10.330  -8.732  -8.732
  4 Ag    4 Bu    5 Ag    5 Bu    6 Ag    6 Bu    7 Bu    7 Ag                 
 -6.564  -6.564  -6.550  -6.550  -6.550  -6.550  -2.675  -2.675
  8 Ag    8 Bu    2 Au    2 Bg    9 Bu    9 Ag   10 Ag   10 Bu                 
 -2.671  -2.671  -2.671  -2.671  -2.660  -2.660  -2.660  -2.660
  3 Bg    3 Au   11 Bu   11 Ag   12 Ag   12 Bu    4 Bg    4 Au                 
 -1.285  -1.280  -0.889  -0.864  -0.767  -0.642  -0.596  -0.551
 13 Ag   13 Bu   14 Ag   14 Bu   15 Ag   15 Bu   16 Ag   16 Bu                 
 -0.534  -0.506  -0.500  -0.451  -0.415  -0.369  -0.348  -0.335
  5 Au   17 Ag    5 Bg   17 Bu   18 Ag    6 Au    6 Bg   18 Bu                 
 -0.323  -0.262
 19 Ag    7 Au                                                                 
 -- Virtual --                   
 -0.047  -0.025  -0.005   0.010   0.023   0.033   0.042   0.054
 19 Bu    7 Bg   20 Ag   21 Ag   20 Bu   21 Bu    8 Au   22 Bu                 
  0.057   0.067   0.075   0.087   0.094   0.103   0.103   0.121
 22 Ag    8 Bg   23 Ag   23 Bu   24 Ag    9 Bg    9 Au   24 Bu                 
  0.143   0.149   0.171   0.194   0.245   0.265   0.280   0.286
 25 Ag   25 Bu   26 Ag   26 Bu   27 Ag   27 Bu   28 Ag   10 Au                 
  0.292   0.308   0.331   0.359   0.373   0.380   0.388   0.403
 10 Bg   28 Bu   29 Ag   29 Bu   30 Bu   30 Ag   31 Bu   11 Au                 
  0.404   0.411   0.432   0.480   0.495   0.496   0.514   0.537
 31 Ag   11 Bg   32 Ag   12 Au   12 Bg   32 Bu   33 Ag   13 Au                 
  0.550   0.568   0.599   0.600   0.609   0.634   0.681   0.707
 13 Bg   33 Bu   34 Ag   14 Au   34 Bu   35 Ag   35 Bu   36 Bu                 
  0.754   0.761   0.846   0.875   0.882   0.936   1.051   1.062
 36 Ag   14 Bg   37 Ag   37 Bu   38 Ag   38 Bu   39 Ag   39 Bu                 
  1.144   1.190   1.340   1.350   1.373   1.387   1.389   1.500
 15 Au   15 Bg   16 Au   40 Ag   40 Bu   16 Bg   41 Ag   41 Bu                 
  1.516   1.556   1.665   1.674   1.826   1.844   1.897   1.961
 42 Ag   17 Au   42 Bu   43 Ag   43 Bu   17 Bg   44 Bu   44 Ag                 
  1.983   1.997   2.014   2.051   2.115   2.195   2.237   2.319
 18 Au   18 Bg   45 Ag   45 Bu   46 Bu   47 Bu   46 Ag   47 Ag                 
  2.586   2.783   2.915   2.987   3.148   3.403   3.739   3.755
 19 Au   19 Bg   48 Bu   48 Ag   49 Ag   49 Bu   20 Au   20 Bg                 
  3.760   3.797   3.930   3.957   3.976   3.984   4.005   4.009
 50 Ag   50 Bu   21 Bg   21 Au   51 Bu   22 Bg   22 Au   52 Bu                 
  4.013   4.051   4.091   4.098   4.174   4.255   4.353   4.386
 51 Ag   23 Au   52 Ag   23 Bg   53 Ag   53 Bu   54 Bu   54 Ag                 
  4.708   4.832   6.251   6.291   6.345   6.400   6.452   6.679
 55 Ag   55 Bu   24 Au   24 Bg   56 Ag   56 Bu   57 Ag   57 Bu                 
  6.720   6.747   7.520   7.525   7.551   7.575   7.645   7.758
 58 Ag   58 Bu   25 Au   25 Bg   59 Ag   59 Bu   60 Bu   60 Ag                 
 23.353  24.108  47.917  47.933  66.721  66.748 289.719 289.723
 61 Ag   61 Bu   62 Ag   62 Bu   63 Bu   63 Ag   26 Au   26 Bg                 
289.748 289.772 289.866 289.9661020.7161020.736
 64 Ag   64 Bu   65 Bu   65 Ag   66 Ag   66 Bu                                 
 --------------------------------------------------------------

          Ground-State Mulliken Net Atomic Charges

     Atom                 Charge (a.u.)
  ----------------------------------------
      1 F                    -0.039952
      2 Br                    0.069068
      3 Br                    0.069068
      4 F                    -0.039952
      5 C                    -0.029116
      6 C                    -0.029116
  ----------------------------------------
  Sum of atomic charges =    -0.000000

 -----------------------------------------------------------------
                    Cartesian Multipole Moments
 -----------------------------------------------------------------
    Charge (ESU x 10^10)
                -0.0000
    Dipole Moment (Debye)
         X      -0.0000      Y       0.0000      Z       0.0000
       Tot       0.0000
    Quadrupole Moments (Debye-Ang)
        XX     -52.9485     XY       3.1982     YY     -60.1318
        XZ      -0.0000     YZ       0.0000     ZZ     -57.3361
    Octopole Moments (Debye-Ang^2)
       XXX       0.0000    XXY       0.0000    XYY       0.0000
       YYY       0.0000    XXZ       0.0000    XYZ      -0.0000
       YYZ      -0.0000    XZZ       0.0000    YZZ       0.0000
       ZZZ      -0.0000
    Hexadecapole Moments (Debye-Ang^3)
      XXXX   -1083.0976   XXXY     -69.8876   XXYY    -235.7414
      XYYY    -103.6069   YYYY    -299.4697   XXXZ       0.0000
      XXYZ       0.0000   XYYZ       0.0000   YYYZ       0.0000
      XXZZ    -211.0212   XYZZ     -38.4239   YYZZ     -59.4749
      XZZZ      -0.0000   YZZZ       0.0000   ZZZZ     -62.9490
 -----------------------------------------------------------------
 Calculating analytic gradient of the SCF energy
 Gradient of SCF Energy
            1           2           3           4           5           6
    1   0.0197693   0.0373198  -0.0373198  -0.0197693   0.0183003  -0.0183003
    2   0.0310963   0.0461341  -0.0461341  -0.0310963   0.0208716  -0.0208716
    3   0.0000000   0.0000000  -0.0000000   0.0000000  -0.0000000  -0.0000000
 Max gradient component =       4.613E-02
 RMS gradient           =       2.505E-02
 Gradient time:  CPU 11.91 s  wall 3.08 s
 Geometry Optimization Parameters
   NAtoms,    NIC,     NZ,  NCons,   NDum,   NFix, NCnnct, MaxDiis
        6      37       0       0       0       0       0       0

 Cartesian Hessian Update
 Hessian Updated using BFGS Update


** GEOMETRY OPTIMIZATION IN DELOCALIZED INTERNAL COORDINATES **
   Searching for a Minimum

   Optimization Cycle:   9

                       Coordinates (Angstroms)
     ATOM                X               Y               Z
      1  F         0.9557519494   -1.4940061810    0.0000000000
      2  Br       -2.1885802697   -0.6591690125    0.0000000000
      3  Br        2.1885802697    0.6591690125    0.0000000000
      4  F        -0.9557519494    1.4940061810    0.0000000000
      5  C         0.6299664309   -0.2079243232    0.0000000000
      6  C        -0.6299664309    0.2079243232    0.0000000000
   Point Group: c2h   Number of degrees of freedom:     5


   Energy is  -5424.191512163

 Hessian Updated using BFGS Update

  5 Hessian modes will be used to form the next step
  Hessian Eigenvalues:
     0.093429    0.249430    0.373641    0.471768    0.694029

 Minimum Search - Taking Simple RFO Step
 Searching for Lamda that Minimizes Along All modes
 Value Taken    Lamda =  -0.02586502
 Calculated Step too Large.  Step scaled by  0.660238
 Step Taken.  Stepsize is  0.300000

                             Maximum     Tolerance    Cnvgd?
         Gradient           0.051937      0.000300      NO
         Displacement       0.285265      0.001200      NO
         Energy change     -0.021330      0.000001      NO


 New Cartesian Coordinates Obtained by Inverse Iteration

 Displacement from previous Coordinates is:  0.215366
 ----------------------------------------------------------------
             Standard Nuclear Orientation (Angstroms)
    I     Atom           X                Y                Z
 ----------------------------------------------------------------
    1      F       0.9024174347    -1.5216202447     0.0000000000
    2      Br     -2.1843911302    -0.7107512462     0.0000000000
    3      Br      2.1843911302     0.7107512462     0.0000000000
    4      F      -0.9024174347     1.5216202447     0.0000000000
    5      C       0.6259741357    -0.2218119175     0.0000000000
    6      C      -0.6259741357     0.2218119175     0.0000000000
 ----------------------------------------------------------------
 Molecular Point Group                 C2h   NOp =  4
 Largest Abelian Subgroup              C2h   NOp =  4
 Nuclear Repulsion Energy =   669.4673612345 hartrees
 There are       50 alpha and       50 beta electrons
 Applying Cartesian multipole field
    Component          Value
    ---------          -----
     (2,0,0)        1.00000E-11
     (0,2,0)        2.00000E-11
     (0,0,2)       -3.00000E-11
 Nucleus-field energy     =     0.0000000182 hartrees
 Requested basis set is 6-311++G(d,p)
 There are 62 shells and 184 basis functions
 A cutoff of  1.0D-11 yielded   1539 shell pairs
 There are     14629 function pairs (     16195 Cartesian)
 Smallest overlap matrix eigenvalue = 4.31E-05
 Guess MOs from SCF MO coefficient file

 -----------------------------------------------------------------------
  General SCF calculation program by
  Eric Jon Sundstrom, Paul Horn, Yuezhi Mao, Dmitri Zuev, Alec White,
  David Stuck, Shaama M.S., Shane Yost, Joonho Lee, David Small,
  Daniel Levine, Susi Lehtola, Hugh Burton, Evgeny Epifanovsky
 -----------------------------------------------------------------------
 Exchange:     0.2000 Hartree-Fock + 0.0800 Slater + 0.7200 B88
 Correlation:  0.1900 VWN1RPA + 0.8100 LYP
 Using SG-1 standard quadrature grid
 using 4 threads for integral computing
 -------------------------------------------------------
 OpenMP Integral computing Module                
 Release: version 2.0, May 2017, Q-Chem Inc. Pleasanton 
 -------------------------------------------------------
 -------------------------------------------------------
 OpenMP BLAS3 based DFT computing Module                
 Release: version 1.0, May 2013, Q-Chem Inc. Pittsburgh 
 -------------------------------------------------------
 A restricted SCF calculation will be
 performed using DIIS
 SCF converges when DIIS error is below 1.0e-08
 ---------------------------------------
  Cycle       Energy         DIIS error
 ---------------------------------------
    1   -5424.2015760027      7.38e-04  
    2   -5424.2044324271      3.40e-04  
    3   -5424.2043749853      3.67e-04  
    4   -5424.2047702957      3.97e-05  
    5   -5424.2047758201      8.33e-06  
    6   -5424.2047760696      3.65e-06  
    7   -5424.2047761091      9.38e-07  
    8   -5424.2047761122      5.90e-08  
    9   -5424.2047761123      2.55e-08  
   10   -5424.2047761124      3.84e-09  Convergence criterion met
 ---------------------------------------
 SCF time:   CPU 33.99s  wall 9.00s 
 SCF   energy in the final basis set =    -5424.2047761124
 Total energy in the final basis set =    -5424.2047761124

 --------------------------------------------------------------
             Orbital Energies (a.u.) and Symmetries
 --------------------------------------------------------------

 Alpha MOs, Restricted
 -- Occupied --                  
-482.87 -482.87  -62.52  -62.52  -56.34  -56.34  -56.34  -56.34
  1 Bu    1 Ag    2 Ag    2 Bu    3 Ag    3 Bu    1 Au    1 Bg                 
-56.339 -56.339 -24.732 -24.732 -10.332 -10.331  -8.732  -8.732
  4 Ag    4 Bu    5 Ag    5 Bu    6 Ag    6 Bu    7 Bu    7 Ag                 
 -6.564  -6.564  -6.551  -6.551  -6.550  -6.550  -2.675  -2.675
  8 Ag    8 Bu    2 Au    2 Bg    9 Bu    9 Ag   10 Ag   10 Bu                 
 -2.671  -2.671  -2.671  -2.671  -2.660  -2.660  -2.660  -2.660
  3 Bg    3 Au   11 Bu   11 Ag   12 Ag   12 Bu    4 Bg    4 Au                 
 -1.284  -1.279  -0.885  -0.857  -0.765  -0.642  -0.594  -0.551
 13 Ag   13 Bu   14 Ag   14 Bu   15 Ag   15 Bu   16 Ag   16 Bu                 
 -0.533  -0.506  -0.499  -0.449  -0.413  -0.367  -0.347  -0.337
  5 Au   17 Ag    5 Bg   17 Bu   18 Ag    6 Au    6 Bg   18 Bu                 
 -0.325  -0.263
 19 Ag    7 Au                                                                 
 -- Virtual --                   
 -0.051  -0.026  -0.008   0.007   0.024   0.031   0.043   0.054
 19 Bu    7 Bg   20 Ag   21 Ag   20 Bu   21 Bu    8 Au   22 Bu                 
  0.055   0.067   0.071   0.085   0.093   0.101   0.103   0.119
 22 Ag    8 Bg   23 Ag   23 Bu   24 Ag    9 Bg    9 Au   24 Bu                 
  0.144   0.149   0.168   0.197   0.249   0.261   0.278   0.290
 25 Ag   25 Bu   26 Ag   26 Bu   27 Ag   27 Bu   28 Ag   10 Au                 
  0.291   0.310   0.332   0.357   0.368   0.379   0.385   0.403
 10 Bg   28 Bu   29 Ag   29 Bu   30 Bu   30 Ag   31 Bu   31 Ag                 
  0.405   0.411   0.431   0.476   0.490   0.491   0.512   0.534
 11 Au   11 Bg   32 Ag   12 Au   32 Bu   12 Bg   33 Ag   13 Au                 
  0.549   0.565   0.595   0.605   0.614   0.630   0.673   0.707
 13 Bg   33 Bu   34 Ag   14 Au   34 Bu   35 Ag   35 Bu   36 Bu                 
  0.753   0.756   0.849   0.870   0.875   0.925   1.034   1.042
 36 Ag   14 Bg   37 Ag   37 Bu   38 Ag   38 Bu   39 Bu   39 Ag                 
  1.137   1.189   1.333   1.352   1.374   1.388   1.399   1.498
 15 Au   15 Bg   16 Au   40 Ag   40 Bu   16 Bg   41 Ag   41 Bu                 
  1.527   1.553   1.650   1.659   1.833   1.843   1.905   1.959
 42 Ag   17 Au   42 Bu   43 Ag   43 Bu   17 Bg   44 Bu   44 Ag                 
  1.984   1.992   2.009   2.041   2.120   2.199   2.213   2.286
 18 Au   18 Bg   45 Ag   45 Bu   46 Bu   47 Bu   46 Ag   47 Ag                 
  2.585   2.778   2.911   2.993   3.138   3.392   3.737   3.753
 19 Au   19 Bg   48 Bu   48 Ag   49 Ag   49 Bu   20 Au   20 Bg                 
  3.766   3.794   3.927   3.954   3.963   3.984   4.002   4.003
 50 Ag   50 Bu   21 Bg   21 Au   51 Bu   22 Bg   22 Au   52 Bu                 
  4.008   4.049   4.088   4.090   4.182   4.254   4.359   4.386
 51 Ag   23 Au   52 Ag   23 Bg   53 Ag   53 Bu   54 Bu   54 Ag                 
  4.703   4.829   6.251   6.289   6.341   6.394   6.433   6.663
 55 Ag   55 Bu   24 Au   24 Bg   56 Ag   56 Bu   57 Ag   57 Bu                 
  6.713   6.747   7.521   7.525   7.551   7.573   7.642   7.738
 58 Ag   58 Bu   25 Au   25 Bg   59 Ag   59 Bu   60 Bu   60 Ag                 
 23.345  24.095  47.899  47.920  66.719  66.743 289.718 289.721
 61 Ag   61 Bu   62 Ag   62 Bu   63 Bu   63 Ag   26 Au   26 Bg                 
289.748 289.768 289.863 289.9491020.6931020.720
 64 Ag   64 Bu   65 Bu   65 Ag   66 Ag   66 Bu                                 

 Beta MOs, Restricted
 -- Occupied --                  
-482.87 -482.87  -62.52  -62.52  -56.34  -56.34  -56.34  -56.34
  1 Bu    1 Ag    2 Ag    2 Bu    3 Ag    3 Bu    1 Au    1 Bg                 
-56.339 -56.339 -24.732 -24.732 -10.332 -10.331  -8.732  -8.732
  4 Ag    4 Bu    5 Ag    5 Bu    6 Ag    6 Bu    7 Bu    7 Ag                 
 -6.564  -6.564  -6.551  -6.551  -6.550  -6.550  -2.675  -2.675
  8 Ag    8 Bu    2 Au    2 Bg    9 Bu    9 Ag   10 Ag   10 Bu                 
 -2.671  -2.671  -2.671  -2.671  -2.660  -2.660  -2.660  -2.660
  3 Bg    3 Au   11 Bu   11 Ag   12 Ag   12 Bu    4 Bg    4 Au                 
 -1.284  -1.279  -0.885  -0.857  -0.765  -0.642  -0.594  -0.551
 13 Ag   13 Bu   14 Ag   14 Bu   15 Ag   15 Bu   16 Ag   16 Bu                 
 -0.533  -0.506  -0.499  -0.449  -0.413  -0.367  -0.347  -0.337
  5 Au   17 Ag    5 Bg   17 Bu   18 Ag    6 Au    6 Bg   18 Bu                 
 -0.325  -0.263
 19 Ag    7 Au                                                                 
 -- Virtual --                   
 -0.051  -0.026  -0.008   0.007   0.024   0.031   0.043   0.054
 19 Bu    7 Bg   20 Ag   21 Ag   20 Bu   21 Bu    8 Au   22 Bu                 
  0.055   0.067   0.071   0.085   0.093   0.101   0.103   0.119
 22 Ag    8 Bg   23 Ag   23 Bu   24 Ag    9 Bg    9 Au   24 Bu                 
  0.144   0.149   0.168   0.197   0.249   0.261   0.278   0.290
 25 Ag   25 Bu   26 Ag   26 Bu   27 Ag   27 Bu   28 Ag   10 Au                 
  0.291   0.310   0.332   0.357   0.368   0.379   0.385   0.403
 10 Bg   28 Bu   29 Ag   29 Bu   30 Bu   30 Ag   31 Bu   31 Ag                 
  0.405   0.411   0.431   0.476   0.490   0.491   0.512   0.534
 11 Au   11 Bg   32 Ag   12 Au   32 Bu   12 Bg   33 Ag   13 Au                 
  0.549   0.565   0.595   0.605   0.614   0.630   0.673   0.707
 13 Bg   33 Bu   34 Ag   14 Au   34 Bu   35 Ag   35 Bu   36 Bu                 
  0.753   0.756   0.849   0.870   0.875   0.925   1.034   1.042
 36 Ag   14 Bg   37 Ag   37 Bu   38 Ag   38 Bu   39 Bu   39 Ag                 
  1.137   1.189   1.333   1.352   1.374   1.388   1.399   1.498
 15 Au   15 Bg   16 Au   40 Ag   40 Bu   16 Bg   41 Ag   41 Bu                 
  1.527   1.553   1.650   1.659   1.833   1.843   1.905   1.959
 42 Ag   17 Au   42 Bu   43 Ag   43 Bu   17 Bg   44 Bu   44 Ag                 
  1.984   1.992   2.009   2.041   2.120   2.199   2.213   2.286
 18 Au   18 Bg   45 Ag   45 Bu   46 Bu   47 Bu   46 Ag   47 Ag                 
  2.585   2.778   2.911   2.993   3.138   3.392   3.737   3.753
 19 Au   19 Bg   48 Bu   48 Ag   49 Ag   49 Bu   20 Au   20 Bg                 
  3.766   3.794   3.927   3.954   3.963   3.984   4.002   4.003
 50 Ag   50 Bu   21 Bg   21 Au   51 Bu   22 Bg   22 Au   52 Bu                 
  4.008   4.049   4.088   4.090   4.182   4.254   4.359   4.386
 51 Ag   23 Au   52 Ag   23 Bg   53 Ag   53 Bu   54 Bu   54 Ag                 
  4.703   4.829   6.251   6.289   6.341   6.394   6.433   6.663
 55 Ag   55 Bu   24 Au   24 Bg   56 Ag   56 Bu   57 Ag   57 Bu                 
  6.713   6.747   7.521   7.525   7.551   7.573   7.642   7.738
 58 Ag   58 Bu   25 Au   25 Bg   59 Ag   59 Bu   60 Bu   60 Ag                 
 23.345  24.095  47.899  47.920  66.719  66.743 289.718 289.721
 61 Ag   61 Bu   62 Ag   62 Bu   63 Bu   63 Ag   26 Au   26 Bg                 
289.748 289.768 289.863 289.9491020.6931020.720
 64 Ag   64 Bu   65 Bu   65 Ag   66 Ag   66 Bu                                 
 --------------------------------------------------------------

          Ground-State Mulliken Net Atomic Charges

     Atom                 Charge (a.u.)
  ----------------------------------------
      1 F                    -0.043026
      2 Br                    0.062502
      3 Br                    0.062502
      4 F                    -0.043026
      5 C                    -0.019475
      6 C                    -0.019475
  ----------------------------------------
  Sum of atomic charges =    -0.000000

 -----------------------------------------------------------------
                    Cartesian Multipole Moments
 -----------------------------------------------------------------
    Charge (ESU x 10^10)
                -0.0000
    Dipole Moment (Debye)
         X      -0.0000      Y       0.0000      Z       0.0000
       Tot       0.0000
    Quadrupole Moments (Debye-Ang)
        XX     -53.1451     XY       3.4543     YY     -59.8590
        XZ      -0.0000     YZ       0.0000     ZZ     -57.4687
    Octopole Moments (Debye-Ang^2)
       XXX       0.0000    XXY       0.0000    XYY       0.0000
       YYY       0.0000    XXZ       0.0000    XYZ      -0.0000
       YYZ       0.0000    XZZ      -0.0000    YZZ       0.0000
       ZZZ       0.0000
    Hexadecapole Moments (Debye-Ang^3)
      XXXX   -1080.5436   XXXY     -79.5375   XXYY    -233.9504
      XYYY    -114.4094   YYYY    -318.1701   XXXZ      -0.0000
      XXYZ       0.0000   XYYZ      -0.0000   YYYZ       0.0000
      XXZZ    -209.8312   XYZZ     -42.8755   YYZZ     -62.9052
      XZZZ      -0.0000   YZZZ       0.0000   ZZZZ     -63.2785
 -----------------------------------------------------------------
 Calculating analytic gradient of the SCF energy
 Gradient of SCF Energy
            1           2           3           4           5           6
    1   0.0102360   0.0212716  -0.0212717  -0.0102360   0.0114271  -0.0114271
    2   0.0174986   0.0265932  -0.0265932  -0.0174986   0.0149660  -0.0149660
    3   0.0000000   0.0000000  -0.0000000  -0.0000000   0.0000000  -0.0000000
 Max gradient component =       2.659E-02
 RMS gradient           =       1.463E-02
 Gradient time:  CPU 11.86 s  wall 3.07 s
 Geometry Optimization Parameters
   NAtoms,    NIC,     NZ,  NCons,   NDum,   NFix, NCnnct, MaxDiis
        6      37       0       0       0       0       0       0

 Cartesian Hessian Update
 Hessian Updated using BFGS Update


** GEOMETRY OPTIMIZATION IN DELOCALIZED INTERNAL COORDINATES **
   Searching for a Minimum

   Optimization Cycle:  10

                       Coordinates (Angstroms)
     ATOM                X               Y               Z
      1  F         0.9024174347   -1.5216202447    0.0000000000
      2  Br       -2.1843911302   -0.7107512462    0.0000000000
      3  Br        2.1843911302    0.7107512462    0.0000000000
      4  F        -0.9024174347    1.5216202447    0.0000000000
      5  C         0.6259741357   -0.2218119175    0.0000000000
      6  C        -0.6259741357    0.2218119175    0.0000000000
   Point Group: c2h   Number of degrees of freedom:     5


   Energy is  -5424.204776112

 Hessian Updated using BFGS Update

  5 Hessian modes will be used to form the next step
  Hessian Eigenvalues:
     0.080113    0.249408    0.373630    0.468210    0.676848

 Minimum Search - Taking Simple RFO Step
 Searching for Lamda that Minimizes Along All modes
 Value Taken    Lamda =  -0.01121630
 Calculated Step too Large.  Step scaled by  0.873105
 Step Taken.  Stepsize is  0.300000

                             Maximum     Tolerance    Cnvgd?
         Gradient           0.029177      0.000300      NO
         Displacement       0.281817      0.001200      NO
         Energy change     -0.013264      0.000001      NO


 New Cartesian Coordinates Obtained by Inverse Iteration

 Displacement from previous Coordinates is:  0.217625
 ----------------------------------------------------------------
             Standard Nuclear Orientation (Angstroms)
    I     Atom           X                Y                Z
 ----------------------------------------------------------------
    1      F       0.8507991311    -1.5514217107     0.0000000000
    2      Br     -2.1759432844    -0.7621098305     0.0000000000
    3      Br      2.1759432844     0.7621098305     0.0000000000
    4      F      -0.8507991311     1.5514217107     0.0000000000
    5      C       0.6199248587    -0.2400582785     0.0000000000
    6      C      -0.6199248587     0.2400582785     0.0000000000
 ----------------------------------------------------------------
 Molecular Point Group                 C2h   NOp =  4
 Largest Abelian Subgroup              C2h   NOp =  4
 Nuclear Repulsion Energy =   664.4524144485 hartrees
 There are       50 alpha and       50 beta electrons
 Applying Cartesian multipole field
    Component          Value
    ---------          -----
     (2,0,0)        1.00000E-11
     (0,2,0)        2.00000E-11
     (0,0,2)       -3.00000E-11
 Nucleus-field energy     =     0.0000000185 hartrees
 Requested basis set is 6-311++G(d,p)
 There are 62 shells and 184 basis functions
 A cutoff of  1.0D-11 yielded   1531 shell pairs
 There are     14537 function pairs (     16091 Cartesian)
 Smallest overlap matrix eigenvalue = 5.47E-05
 Guess MOs from SCF MO coefficient file

 -----------------------------------------------------------------------
  General SCF calculation program by
  Eric Jon Sundstrom, Paul Horn, Yuezhi Mao, Dmitri Zuev, Alec White,
  David Stuck, Shaama M.S., Shane Yost, Joonho Lee, David Small,
  Daniel Levine, Susi Lehtola, Hugh Burton, Evgeny Epifanovsky
 -----------------------------------------------------------------------
 Exchange:     0.2000 Hartree-Fock + 0.0800 Slater + 0.7200 B88
 Correlation:  0.1900 VWN1RPA + 0.8100 LYP
 Using SG-1 standard quadrature grid
 using 4 threads for integral computing
 -------------------------------------------------------
 OpenMP Integral computing Module                
 Release: version 2.0, May 2017, Q-Chem Inc. Pleasanton 
 -------------------------------------------------------
 -------------------------------------------------------
 OpenMP BLAS3 based DFT computing Module                
 Release: version 1.0, May 2013, Q-Chem Inc. Pittsburgh 
 -------------------------------------------------------
 A restricted SCF calculation will be
 performed using DIIS
 SCF converges when DIIS error is below 1.0e-08
 ---------------------------------------
  Cycle       Energy         DIIS error
 ---------------------------------------
    1   -5424.2081148072      7.24e-04  
    2   -5424.2109290853      3.40e-04  
    3   -5424.2108689880      3.71e-04  
    4   -5424.2112687106      3.72e-05  
    5   -5424.2112735335      1.05e-05  
    6   -5424.2112738920      4.17e-06  
    7   -5424.2112739458      7.93e-07  
    8   -5424.2112739484      1.12e-07  
    9   -5424.2112739484      3.09e-08  
   10   -5424.2112739486      3.11e-09  Convergence criterion met
 ---------------------------------------
 SCF time:   CPU 33.84s  wall 9.00s 
 SCF   energy in the final basis set =    -5424.2112739486
 Total energy in the final basis set =    -5424.2112739486

 --------------------------------------------------------------
             Orbital Energies (a.u.) and Symmetries
 --------------------------------------------------------------

 Alpha MOs, Restricted
 -- Occupied --                  
-482.87 -482.87  -62.52  -62.52  -56.34  -56.34  -56.34  -56.34
  1 Bu    1 Ag    2 Ag    2 Bu    3 Ag    3 Bu    1 Bg    1 Au                 
-56.339 -56.339 -24.736 -24.736 -10.335 -10.334  -8.732  -8.732
  4 Ag    4 Bu    5 Ag    5 Bu    6 Ag    6 Bu    7 Bu    7 Ag                 
 -6.564  -6.564  -6.550  -6.550  -6.550  -6.550  -2.675  -2.675
  8 Ag    8 Bu    2 Au    2 Bg    9 Bu    9 Ag   10 Ag   10 Bu                 
 -2.671  -2.671  -2.671  -2.671  -2.660  -2.660  -2.659  -2.659
  3 Bg    3 Au   11 Bu   11 Ag   12 Ag   12 Bu    4 Bg    4 Au                 
 -1.284  -1.280  -0.881  -0.850  -0.763  -0.644  -0.593  -0.551
 13 Ag   13 Bu   14 Ag   14 Bu   15 Ag   15 Bu   16 Ag   16 Bu                 
 -0.532  -0.506  -0.500  -0.449  -0.411  -0.366  -0.345  -0.338
  5 Au   17 Ag    5 Bg   17 Bu   18 Ag    6 Au    6 Bg   18 Bu                 
 -0.325  -0.265
 19 Ag    7 Au                                                                 
 -- Virtual --                   
 -0.057  -0.027  -0.014   0.005   0.023   0.029   0.043   0.052
 19 Bu    7 Bg   20 Ag   21 Ag   20 Bu   21 Bu    8 Au   22 Ag                 
  0.054   0.066   0.068   0.083   0.091   0.100   0.102   0.118
 22 Bu    8 Bg   23 Ag   23 Bu   24 Ag    9 Bg    9 Au   24 Bu                 
  0.144   0.148   0.164   0.200   0.253   0.256   0.275   0.291
 25 Ag   25 Bu   26 Ag   26 Bu   27 Ag   27 Bu   28 Ag   10 Bg                 
  0.293   0.310   0.333   0.354   0.361   0.378   0.386   0.401
 10 Au   28 Bu   29 Ag   29 Bu   30 Bu   30 Ag   31 Bu   31 Ag                 
  0.407   0.412   0.429   0.472   0.479   0.487   0.506   0.532
 11 Au   11 Bg   32 Ag   12 Au   32 Bu   12 Bg   33 Ag   13 Au                 
  0.550   0.569   0.595   0.611   0.617   0.628   0.662   0.706
 13 Bg   33 Bu   34 Ag   14 Au   34 Bu   35 Ag   35 Bu   36 Bu                 
  0.749   0.751   0.843   0.867   0.874   0.917   1.005   1.031
 14 Bg   36 Ag   37 Ag   37 Bu   38 Ag   38 Bu   39 Bu   39 Ag                 
  1.129   1.187   1.326   1.355   1.373   1.388   1.412   1.491
 15 Au   15 Bg   16 Au   40 Ag   40 Bu   16 Bg   41 Ag   41 Bu                 
  1.533   1.550   1.632   1.648   1.835   1.844   1.909   1.955
 42 Ag   17 Au   42 Bu   43 Ag   43 Bu   17 Bg   44 Bu   44 Ag                 
  1.984   1.987   1.998   2.031   2.128   2.185   2.201   2.265
 18 Au   18 Bg   45 Ag   45 Bu   46 Bu   46 Ag   47 Bu   47 Ag                 
  2.583   2.774   2.905   2.996   3.127   3.380   3.735   3.750
 19 Au   19 Bg   48 Bu   48 Ag   49 Ag   49 Bu   20 Au   20 Bg                 
  3.768   3.788   3.923   3.952   3.953   3.984   3.996   4.002
 50 Ag   50 Bu   21 Bg   51 Bu   21 Au   22 Bg   22 Au   52 Bu                 
  4.005   4.047   4.081   4.088   4.181   4.246   4.358   4.382
 51 Ag   23 Au   23 Bg   52 Ag   53 Ag   53 Bu   54 Bu   54 Ag                 
  4.698   4.826   6.250   6.286   6.343   6.388   6.419   6.652
 55 Ag   55 Bu   24 Au   24 Bg   56 Ag   56 Bu   57 Ag   57 Bu                 
  6.700   6.742   7.522   7.525   7.552   7.570   7.639   7.716
 58 Ag   58 Bu   25 Au   25 Bg   59 Ag   59 Bu   60 Bu   60 Ag                 
 23.335  24.083  47.882  47.911  66.714  66.738 289.717 289.720
 61 Ag   61 Bu   62 Ag   62 Bu   63 Bu   63 Ag   26 Au   26 Bg                 
289.748 289.764 289.861 289.9321020.6721020.708
 64 Ag   64 Bu   65 Bu   65 Ag   66 Ag   66 Bu                                 

 Beta MOs, Restricted
 -- Occupied --                  
-482.87 -482.87  -62.52  -62.52  -56.34  -56.34  -56.34  -56.34
  1 Bu    1 Ag    2 Ag    2 Bu    3 Ag    3 Bu    1 Bg    1 Au                 
-56.339 -56.339 -24.736 -24.736 -10.335 -10.334  -8.732  -8.732
  4 Ag    4 Bu    5 Ag    5 Bu    6 Ag    6 Bu    7 Bu    7 Ag                 
 -6.564  -6.564  -6.550  -6.550  -6.550  -6.550  -2.675  -2.675
  8 Ag    8 Bu    2 Au    2 Bg    9 Bu    9 Ag   10 Ag   10 Bu                 
 -2.671  -2.671  -2.671  -2.671  -2.660  -2.660  -2.659  -2.659
  3 Bg    3 Au   11 Bu   11 Ag   12 Ag   12 Bu    4 Bg    4 Au                 
 -1.284  -1.280  -0.881  -0.850  -0.763  -0.644  -0.593  -0.551
 13 Ag   13 Bu   14 Ag   14 Bu   15 Ag   15 Bu   16 Ag   16 Bu                 
 -0.532  -0.506  -0.500  -0.449  -0.411  -0.366  -0.345  -0.338
  5 Au   17 Ag    5 Bg   17 Bu   18 Ag    6 Au    6 Bg   18 Bu                 
 -0.325  -0.265
 19 Ag    7 Au                                                                 
 -- Virtual --                   
 -0.057  -0.027  -0.014   0.005   0.023   0.029   0.043   0.052
 19 Bu    7 Bg   20 Ag   21 Ag   20 Bu   21 Bu    8 Au   22 Ag                 
  0.054   0.066   0.068   0.083   0.091   0.100   0.102   0.118
 22 Bu    8 Bg   23 Ag   23 Bu   24 Ag    9 Bg    9 Au   24 Bu                 
  0.144   0.148   0.164   0.200   0.253   0.256   0.275   0.291
 25 Ag   25 Bu   26 Ag   26 Bu   27 Ag   27 Bu   28 Ag   10 Bg                 
  0.293   0.310   0.333   0.354   0.361   0.378   0.386   0.401
 10 Au   28 Bu   29 Ag   29 Bu   30 Bu   30 Ag   31 Bu   31 Ag                 
  0.407   0.412   0.429   0.472   0.479   0.487   0.506   0.532
 11 Au   11 Bg   32 Ag   12 Au   32 Bu   12 Bg   33 Ag   13 Au                 
  0.550   0.569   0.595   0.611   0.617   0.628   0.662   0.706
 13 Bg   33 Bu   34 Ag   14 Au   34 Bu   35 Ag   35 Bu   36 Bu                 
  0.749   0.751   0.843   0.867   0.874   0.917   1.005   1.031
 14 Bg   36 Ag   37 Ag   37 Bu   38 Ag   38 Bu   39 Bu   39 Ag                 
  1.129   1.187   1.326   1.355   1.373   1.388   1.412   1.491
 15 Au   15 Bg   16 Au   40 Ag   40 Bu   16 Bg   41 Ag   41 Bu                 
  1.533   1.550   1.632   1.648   1.835   1.844   1.909   1.955
 42 Ag   17 Au   42 Bu   43 Ag   43 Bu   17 Bg   44 Bu   44 Ag                 
  1.984   1.987   1.998   2.031   2.128   2.185   2.201   2.265
 18 Au   18 Bg   45 Ag   45 Bu   46 Bu   46 Ag   47 Bu   47 Ag                 
  2.583   2.774   2.905   2.996   3.127   3.380   3.735   3.750
 19 Au   19 Bg   48 Bu   48 Ag   49 Ag   49 Bu   20 Au   20 Bg                 
  3.768   3.788   3.923   3.952   3.953   3.984   3.996   4.002
 50 Ag   50 Bu   21 Bg   51 Bu   21 Au   22 Bg   22 Au   52 Bu                 
  4.005   4.047   4.081   4.088   4.181   4.246   4.358   4.382
 51 Ag   23 Au   23 Bg   52 Ag   53 Ag   53 Bu   54 Bu   54 Ag                 
  4.698   4.826   6.250   6.286   6.343   6.388   6.419   6.652
 55 Ag   55 Bu   24 Au   24 Bg   56 Ag   56 Bu   57 Ag   57 Bu                 
  6.700   6.742   7.522   7.525   7.552   7.570   7.639   7.716
 58 Ag   58 Bu   25 Au   25 Bg   59 Ag   59 Bu   60 Bu   60 Ag                 
 23.335  24.083  47.882  47.911  66.714  66.738 289.717 289.720
 61 Ag   61 Bu   62 Ag   62 Bu   63 Bu   63 Ag   26 Au   26 Bg                 
289.748 289.764 289.861 289.9321020.6721020.708
 64 Ag   64 Bu   65 Bu   65 Ag   66 Ag   66 Bu                                 
 --------------------------------------------------------------

          Ground-State Mulliken Net Atomic Charges

     Atom                 Charge (a.u.)
  ----------------------------------------
      1 F                    -0.044941
      2 Br                    0.052525
      3 Br                    0.052525
      4 F                    -0.044941
      5 C                    -0.007584
      6 C                    -0.007584
  ----------------------------------------
  Sum of atomic charges =     0.000000

 -----------------------------------------------------------------
                    Cartesian Multipole Moments
 -----------------------------------------------------------------
    Charge (ESU x 10^10)
                 0.0000
    Dipole Moment (Debye)
         X      -0.0000      Y       0.0000      Z      -0.0000
       Tot       0.0000
    Quadrupole Moments (Debye-Ang)
        XX     -53.5315     XY       3.5886     YY     -59.5511
        XZ       0.0000     YZ      -0.0000     ZZ     -57.6107
    Octopole Moments (Debye-Ang^2)
       XXX       0.0000    XXY       0.0000    XYY       0.0000
       YYY       0.0000    XXZ      -0.0000    XYZ       0.0000
       YYZ       0.0000    XZZ      -0.0000    YZZ       0.0000
       ZZZ      -0.0000
    Hexadecapole Moments (Debye-Ang^3)
      XXXX   -1076.9255   XXXY     -89.8883   XXYY    -231.9398
      XYYY    -124.6352   YYYY    -338.3577   XXXZ      -0.0000
      XXYZ      -0.0000   XYYZ      -0.0000   YYYZ      -0.0000
      XXZZ    -208.1372   XYZZ     -47.2199   YYZZ     -66.6406
      XZZZ      -0.0000   YZZZ      -0.0000   ZZZZ     -63.6421
 -----------------------------------------------------------------
 Calculating analytic gradient of the SCF energy
 Gradient of SCF Energy
            1           2           3           4           5           6
    1   0.0028424   0.0087201  -0.0087201  -0.0028424   0.0050195  -0.0050195
    2   0.0058547   0.0096192  -0.0096192  -0.0058547   0.0067080  -0.0067080
    3   0.0000000  -0.0000000   0.0000000   0.0000000  -0.0000000  -0.0000000
 Max gradient component =       9.619E-03
 RMS gradient           =       5.589E-03
 Gradient time:  CPU 11.72 s  wall 3.03 s
 Geometry Optimization Parameters
   NAtoms,    NIC,     NZ,  NCons,   NDum,   NFix, NCnnct, MaxDiis
        6      37       0       0       0       0       0       0

 Cartesian Hessian Update
 Hessian Updated using BFGS Update


** GEOMETRY OPTIMIZATION IN DELOCALIZED INTERNAL COORDINATES **
   Searching for a Minimum

   Optimization Cycle:  11

                       Coordinates (Angstroms)
     ATOM                X               Y               Z
      1  F         0.8507991311   -1.5514217107    0.0000000000
      2  Br       -2.1759432844   -0.7621098305    0.0000000000
      3  Br        2.1759432844    0.7621098305    0.0000000000
      4  F        -0.8507991311    1.5514217107    0.0000000000
      5  C         0.6199248587   -0.2400582785    0.0000000000
      6  C        -0.6199248587    0.2400582785    0.0000000000
   Point Group: c2h   Number of degrees of freedom:     5


   Energy is  -5424.211273949

 Hessian Updated using BFGS Update

  5 Hessian modes will be used to form the next step
  Hessian Eigenvalues:
     0.070396    0.248965    0.373703    0.465092    0.663121

 Minimum Search - Taking Simple RFO Step
 Searching for Lamda that Minimizes Along All modes
 Value Taken    Lamda =  -0.00174154
 Step Taken.  Stepsize is  0.150633

                             Maximum     Tolerance    Cnvgd?
         Gradient           0.009904      0.000300      NO
         Displacement       0.140545      0.001200      NO
         Energy change     -0.006498      0.000001      NO


 New Cartesian Coordinates Obtained by Inverse Iteration

 Displacement from previous Coordinates is:  0.106293
 ----------------------------------------------------------------
             Standard Nuclear Orientation (Angstroms)
    I     Atom           X                Y                Z
 ----------------------------------------------------------------
    1      F       0.8262321594    -1.5660977640     0.0000000000
    2      Br     -2.1733715133    -0.7876033023     0.0000000000
    3      Br      2.1733715133     0.7876033023     0.0000000000
    4      F      -0.8262321594     1.5660977640     0.0000000000
    5      C       0.6170387856    -0.2499644746     0.0000000000
    6      C      -0.6170387856     0.2499644746     0.0000000000
 ----------------------------------------------------------------
 Molecular Point Group                 C2h   NOp =  4
 Largest Abelian Subgroup              C2h   NOp =  4
 Nuclear Repulsion Energy =   661.6844910250 hartrees
 There are       50 alpha and       50 beta electrons
 Applying Cartesian multipole field
    Component          Value
    ---------          -----
     (2,0,0)        1.00000E-11
     (0,2,0)        2.00000E-11
     (0,0,2)       -3.00000E-11
 Nucleus-field energy     =     0.0000000187 hartrees
 Requested basis set is 6-311++G(d,p)
 There are 62 shells and 184 basis functions
 A cutoff of  1.0D-11 yielded   1529 shell pairs
 There are     14537 function pairs (     16105 Cartesian)
 Smallest overlap matrix eigenvalue = 6.12E-05
 Guess MOs from SCF MO coefficient file

 -----------------------------------------------------------------------
  General SCF calculation program by
  Eric Jon Sundstrom, Paul Horn, Yuezhi Mao, Dmitri Zuev, Alec White,
  David Stuck, Shaama M.S., Shane Yost, Joonho Lee, David Small,
  Daniel Levine, Susi Lehtola, Hugh Burton, Evgeny Epifanovsky
 -----------------------------------------------------------------------
 Exchange:     0.2000 Hartree-Fock + 0.0800 Slater + 0.7200 B88
 Correlation:  0.1900 VWN1RPA + 0.8100 LYP
 Using SG-1 standard quadrature grid
 using 4 threads for integral computing
 -------------------------------------------------------
 OpenMP Integral computing Module                
 Release: version 2.0, May 2017, Q-Chem Inc. Pleasanton 
 -------------------------------------------------------
 -------------------------------------------------------
 OpenMP BLAS3 based DFT computing Module                
 Release: version 1.0, May 2013, Q-Chem Inc. Pittsburgh 
 -------------------------------------------------------
 A restricted SCF calculation will be
 performed using DIIS
 SCF converges when DIIS error is below 1.0e-08
 ---------------------------------------
  Cycle       Energy         DIIS error
 ---------------------------------------
    1   -5424.2114896704      3.55e-04  
    2   -5424.2121614701      1.74e-04  
    3   -5424.2121466631      1.88e-04  
    4   -5424.2122541669      1.71e-05  
    5   -5424.2122551687      5.21e-06  
    6   -5424.2122552410      1.87e-06  
    7   -5424.2122552508      4.69e-07  
    8   -5424.2122552516      1.00e-07  
    9   -5424.2122552517      1.32e-08  
   10   -5424.2122552517      1.68e-09  Convergence criterion met
 ---------------------------------------
 SCF time:   CPU 33.75s  wall 9.00s 
 SCF   energy in the final basis set =    -5424.2122552517
 Total energy in the final basis set =    -5424.2122552517

 --------------------------------------------------------------
             Orbital Energies (a.u.) and Symmetries
 --------------------------------------------------------------

 Alpha MOs, Restricted
 -- Occupied --                  
-482.87 -482.87  -62.52  -62.52  -56.34  -56.34  -56.34  -56.34
  1 Bu    1 Ag    2 Ag    2 Bu    3 Ag    3 Bu    1 Bg    1 Au                 
-56.339 -56.339 -24.738 -24.738 -10.336 -10.336  -8.732  -8.732
  4 Ag    4 Bu    5 Ag    5 Bu    6 Ag    6 Bu    7 Bu    7 Ag                 
 -6.564  -6.564  -6.550  -6.550  -6.550  -6.550  -2.675  -2.675
  8 Ag    8 Bu    2 Au    2 Bg    9 Bu    9 Ag   10 Ag   10 Bu                 
 -2.671  -2.671  -2.671  -2.671  -2.659  -2.659  -2.659  -2.659
  3 Bg    3 Au   11 Bu   11 Ag   12 Ag   12 Bu    4 Bg    4 Au                 
 -1.285  -1.280  -0.879  -0.846  -0.762  -0.645  -0.593  -0.551
 13 Ag   13 Bu   14 Ag   14 Bu   15 Ag   15 Bu   16 Ag   16 Bu                 
 -0.532  -0.506  -0.500  -0.449  -0.410  -0.365  -0.344  -0.338
  5 Au   17 Ag    5 Bg   17 Bu   18 Ag    6 Au    6 Bg   18 Bu                 
 -0.325  -0.266
 19 Ag    7 Au                                                                 
 -- Virtual --                   
 -0.061  -0.028  -0.018   0.004   0.023   0.027   0.043   0.051
 19 Bu    7 Bg   20 Ag   21 Ag   20 Bu   21 Bu    8 Au   22 Ag                 
  0.054   0.066   0.067   0.083   0.091   0.099   0.102   0.117
 22 Bu    8 Bg   23 Ag   23 Bu   24 Ag    9 Bg    9 Au   24 Bu                 
  0.144   0.148   0.162   0.202   0.254   0.254   0.274   0.290
 25 Ag   25 Bu   26 Ag   26 Bu   27 Ag   27 Bu   28 Ag   10 Bg                 
  0.293   0.310   0.333   0.352   0.359   0.378   0.386   0.400
 10 Au   28 Bu   29 Ag   29 Bu   30 Bu   30 Ag   31 Bu   31 Ag                 
  0.408   0.413   0.428   0.471   0.473   0.485   0.502   0.532
 11 Au   11 Bg   32 Ag   12 Au   32 Bu   12 Bg   33 Ag   13 Au                 
  0.550   0.573   0.596   0.614   0.617   0.626   0.655   0.705
 13 Bg   33 Bu   34 Ag   14 Au   34 Bu   35 Ag   35 Bu   36 Bu                 
  0.745   0.750   0.838   0.866   0.873   0.914   0.991   1.026
 14 Bg   36 Ag   37 Ag   37 Bu   38 Ag   38 Bu   39 Bu   39 Ag                 
  1.125   1.185   1.322   1.357   1.372   1.387   1.418   1.487
 15 Au   15 Bg   16 Au   40 Ag   40 Bu   16 Bg   41 Ag   41 Bu                 
  1.535   1.548   1.620   1.645   1.835   1.844   1.909   1.952
 42 Ag   17 Au   42 Bu   43 Ag   43 Bu   17 Bg   44 Bu   44 Ag                 
  1.984   1.984   1.990   2.026   2.131   2.170   2.202   2.257
 18 Au   18 Bg   45 Ag   45 Bu   46 Bu   46 Ag   47 Bu   47 Ag                 
  2.582   2.772   2.901   2.996   3.119   3.375   3.733   3.749
 19 Au   19 Bg   48 Bu   48 Ag   49 Ag   49 Bu   20 Au   20 Bg                 
  3.768   3.785   3.922   3.948   3.952   3.983   3.993   4.003
 50 Ag   50 Bu   21 Bg   51 Bu   21 Au   22 Bg   22 Au   52 Bu                 
  4.004   4.046   4.076   4.088   4.177   4.237   4.356   4.378
 51 Ag   23 Au   23 Bg   52 Ag   53 Ag   53 Bu   54 Bu   54 Ag                 
  4.695   4.823   6.249   6.284   6.345   6.385   6.416   6.646
 55 Ag   55 Bu   24 Au   24 Bg   56 Ag   56 Bu   57 Ag   57 Bu                 
  6.691   6.738   7.522   7.525   7.552   7.567   7.638   7.706
 58 Ag   58 Bu   25 Au   25 Bg   59 Ag   59 Bu   60 Bu   60 Ag                 
 23.331  24.071  47.874  47.907  66.712  66.735 289.717 289.720
 61 Ag   61 Bu   62 Ag   62 Bu   63 Bu   63 Ag   26 Au   26 Bg                 
289.747 289.761 289.860 289.9231020.6621020.702
 64 Ag   64 Bu   65 Bu   65 Ag   66 Ag   66 Bu                                 

 Beta MOs, Restricted
 -- Occupied --                  
-482.87 -482.87  -62.52  -62.52  -56.34  -56.34  -56.34  -56.34
  1 Bu    1 Ag    2 Ag    2 Bu    3 Ag    3 Bu    1 Bg    1 Au                 
-56.339 -56.339 -24.738 -24.738 -10.336 -10.336  -8.732  -8.732
  4 Ag    4 Bu    5 Ag    5 Bu    6 Ag    6 Bu    7 Bu    7 Ag                 
 -6.564  -6.564  -6.550  -6.550  -6.550  -6.550  -2.675  -2.675
  8 Ag    8 Bu    2 Au    2 Bg    9 Bu    9 Ag   10 Ag   10 Bu                 
 -2.671  -2.671  -2.671  -2.671  -2.659  -2.659  -2.659  -2.659
  3 Bg    3 Au   11 Bu   11 Ag   12 Ag   12 Bu    4 Bg    4 Au                 
 -1.285  -1.280  -0.879  -0.846  -0.762  -0.645  -0.593  -0.551
 13 Ag   13 Bu   14 Ag   14 Bu   15 Ag   15 Bu   16 Ag   16 Bu                 
 -0.532  -0.506  -0.500  -0.449  -0.410  -0.365  -0.344  -0.338
  5 Au   17 Ag    5 Bg   17 Bu   18 Ag    6 Au    6 Bg   18 Bu                 
 -0.325  -0.266
 19 Ag    7 Au                                                                 
 -- Virtual --                   
 -0.061  -0.028  -0.018   0.004   0.023   0.027   0.043   0.051
 19 Bu    7 Bg   20 Ag   21 Ag   20 Bu   21 Bu    8 Au   22 Ag                 
  0.054   0.066   0.067   0.083   0.091   0.099   0.102   0.117
 22 Bu    8 Bg   23 Ag   23 Bu   24 Ag    9 Bg    9 Au   24 Bu                 
  0.144   0.148   0.162   0.202   0.254   0.254   0.274   0.290
 25 Ag   25 Bu   26 Ag   26 Bu   27 Ag   27 Bu   28 Ag   10 Bg                 
  0.293   0.310   0.333   0.352   0.359   0.378   0.386   0.400
 10 Au   28 Bu   29 Ag   29 Bu   30 Bu   30 Ag   31 Bu   31 Ag                 
  0.408   0.413   0.428   0.471   0.473   0.485   0.502   0.532
 11 Au   11 Bg   32 Ag   12 Au   32 Bu   12 Bg   33 Ag   13 Au                 
  0.550   0.573   0.596   0.614   0.617   0.626   0.655   0.705
 13 Bg   33 Bu   34 Ag   14 Au   34 Bu   35 Ag   35 Bu   36 Bu                 
  0.745   0.750   0.838   0.866   0.873   0.914   0.991   1.026
 14 Bg   36 Ag   37 Ag   37 Bu   38 Ag   38 Bu   39 Bu   39 Ag                 
  1.125   1.185   1.322   1.357   1.372   1.387   1.418   1.487
 15 Au   15 Bg   16 Au   40 Ag   40 Bu   16 Bg   41 Ag   41 Bu                 
  1.535   1.548   1.620   1.645   1.835   1.844   1.909   1.952
 42 Ag   17 Au   42 Bu   43 Ag   43 Bu   17 Bg   44 Bu   44 Ag                 
  1.984   1.984   1.990   2.026   2.131   2.170   2.202   2.257
 18 Au   18 Bg   45 Ag   45 Bu   46 Bu   46 Ag   47 Bu   47 Ag                 
  2.582   2.772   2.901   2.996   3.119   3.375   3.733   3.749
 19 Au   19 Bg   48 Bu   48 Ag   49 Ag   49 Bu   20 Au   20 Bg                 
  3.768   3.785   3.922   3.948   3.952   3.983   3.993   4.003
 50 Ag   50 Bu   21 Bg   51 Bu   21 Au   22 Bg   22 Au   52 Bu                 
  4.004   4.046   4.076   4.088   4.177   4.237   4.356   4.378
 51 Ag   23 Au   23 Bg   52 Ag   53 Ag   53 Bu   54 Bu   54 Ag                 
  4.695   4.823   6.249   6.284   6.345   6.385   6.416   6.646
 55 Ag   55 Bu   24 Au   24 Bg   56 Ag   56 Bu   57 Ag   57 Bu                 
  6.691   6.738   7.522   7.525   7.552   7.567   7.638   7.706
 58 Ag   58 Bu   25 Au   25 Bg   59 Ag   59 Bu   60 Bu   60 Ag                 
 23.331  24.071  47.874  47.907  66.712  66.735 289.717 289.720
 61 Ag   61 Bu   62 Ag   62 Bu   63 Bu   63 Ag   26 Au   26 Bg                 
289.747 289.761 289.860 289.9231020.6621020.702
 64 Ag   64 Bu   65 Bu   65 Ag   66 Ag   66 Bu                                 
 --------------------------------------------------------------

          Ground-State Mulliken Net Atomic Charges

     Atom                 Charge (a.u.)
  ----------------------------------------
      1 F                    -0.045157
      2 Br                    0.046310
      3 Br                    0.046310
      4 F                    -0.045157
      5 C                    -0.001153
      6 C                    -0.001153
  ----------------------------------------
  Sum of atomic charges =    -0.000000

 -----------------------------------------------------------------
                    Cartesian Multipole Moments
 -----------------------------------------------------------------
    Charge (ESU x 10^10)
                -0.0000
    Dipole Moment (Debye)
         X      -0.0000      Y       0.0000      Z       0.0000
       Tot       0.0000
    Quadrupole Moments (Debye-Ang)
        XX     -53.7661     XY       3.6140     YY     -59.3896
        XZ      -0.0000     YZ       0.0000     ZZ     -57.6933
    Octopole Moments (Debye-Ang^2)
       XXX       0.0000    XXY       0.0000    XYY       0.0000
       YYY       0.0000    XXZ      -0.0000    XYZ      -0.0000
       YYZ      -0.0000    XZZ      -0.0000    YZZ       0.0000
       ZZZ       0.0000
    Hexadecapole Moments (Debye-Ang^3)
      XXXX   -1077.1794   XXXY     -95.4385   XXYY    -231.3946
      XYYY    -129.8323   YYYY    -348.7782   XXXZ       0.0000
      XXYZ       0.0000   XYYZ       0.0000   YYYZ       0.0000
      XXZZ    -207.6416   XYZZ     -49.4355   YYZZ     -68.5870
      XZZZ       0.0000   YZZZ       0.0000   ZZZZ     -63.8567
 -----------------------------------------------------------------
 Calculating analytic gradient of the SCF energy
 Gradient of SCF Energy
            1           2           3           4           5           6
    1  -0.0003216   0.0030041  -0.0030041   0.0003216   0.0031486  -0.0031486
    2   0.0008426   0.0017232  -0.0017232  -0.0008426   0.0014452  -0.0014452
    3   0.0000000  -0.0000000  -0.0000000  -0.0000000  -0.0000000   0.0000000
 Max gradient component =       3.149E-03
 RMS gradient           =       1.660E-03
 Gradient time:  CPU 11.66 s  wall 3.02 s
 Geometry Optimization Parameters
   NAtoms,    NIC,     NZ,  NCons,   NDum,   NFix, NCnnct, MaxDiis
        6      37       0       0       0       0       0       0

 Cartesian Hessian Update
 Hessian Updated using BFGS Update


** GEOMETRY OPTIMIZATION IN DELOCALIZED INTERNAL COORDINATES **
   Searching for a Minimum

   Optimization Cycle:  12

                       Coordinates (Angstroms)
     ATOM                X               Y               Z
      1  F         0.8262321594   -1.5660977640    0.0000000000
      2  Br       -2.1733715133   -0.7876033023    0.0000000000
      3  Br        2.1733715133    0.7876033023    0.0000000000
      4  F        -0.8262321594    1.5660977640    0.0000000000
      5  C         0.6170387856   -0.2499644746    0.0000000000
      6  C        -0.6170387856    0.2499644746    0.0000000000
   Point Group: c2h   Number of degrees of freedom:     5


   Energy is  -5424.212255252

 Hessian Updated using BFGS Update

  5 Hessian modes will be used to form the next step
  Hessian Eigenvalues:
     0.065284    0.248429    0.373837    0.458824    0.641063

 Minimum Search - Taking Simple RFO Step
 Searching for Lamda that Minimizes Along All modes
 Value Taken    Lamda =  -0.00006310
 Step Taken.  Stepsize is  0.023004

                             Maximum     Tolerance    Cnvgd?
         Gradient           0.002610      0.000300      NO
         Displacement       0.019130      0.001200      NO
         Energy change     -0.000981      0.000001      NO


 New Cartesian Coordinates Obtained by Inverse Iteration

 Displacement from previous Coordinates is:  0.013699
 ----------------------------------------------------------------
             Standard Nuclear Orientation (Angstroms)
    I     Atom           X                Y                Z
 ----------------------------------------------------------------
    1      F       0.8240227473    -1.5679974130     0.0000000000
    2      Br     -2.1752490836    -0.7910606994     0.0000000000
    3      Br      2.1752490836     0.7910606994     0.0000000000
    4      F      -0.8240227473     1.5679974130     0.0000000000
    5      C       0.6163230837    -0.2513044655     0.0000000000
    6      C      -0.6163230837     0.2513044655     0.0000000000
 ----------------------------------------------------------------
 Molecular Point Group                 C2h   NOp =  4
 Largest Abelian Subgroup              C2h   NOp =  4
 Nuclear Repulsion Energy =   660.8619857282 hartrees
 There are       50 alpha and       50 beta electrons
 Applying Cartesian multipole field
    Component          Value
    ---------          -----
     (2,0,0)        1.00000E-11
     (0,2,0)        2.00000E-11
     (0,0,2)       -3.00000E-11
 Nucleus-field energy     =     0.0000000188 hartrees
 Requested basis set is 6-311++G(d,p)
 There are 62 shells and 184 basis functions
 A cutoff of  1.0D-11 yielded   1529 shell pairs
 There are     14537 function pairs (     16105 Cartesian)
 Smallest overlap matrix eigenvalue = 6.18E-05
 Guess MOs from SCF MO coefficient file

 -----------------------------------------------------------------------
  General SCF calculation program by
  Eric Jon Sundstrom, Paul Horn, Yuezhi Mao, Dmitri Zuev, Alec White,
  David Stuck, Shaama M.S., Shane Yost, Joonho Lee, David Small,
  Daniel Levine, Susi Lehtola, Hugh Burton, Evgeny Epifanovsky
 -----------------------------------------------------------------------
 Exchange:     0.2000 Hartree-Fock + 0.0800 Slater + 0.7200 B88
 Correlation:  0.1900 VWN1RPA + 0.8100 LYP
 Using SG-1 standard quadrature grid
 using 4 threads for integral computing
 -------------------------------------------------------
 OpenMP Integral computing Module                
 Release: version 2.0, May 2017, Q-Chem Inc. Pleasanton 
 -------------------------------------------------------
 -------------------------------------------------------
 OpenMP BLAS3 based DFT computing Module                
 Release: version 1.0, May 2013, Q-Chem Inc. Pittsburgh 
 -------------------------------------------------------
 A restricted SCF calculation will be
 performed using DIIS
 SCF converges when DIIS error is below 1.0e-08
 ---------------------------------------
  Cycle       Energy         DIIS error
 ---------------------------------------
    1   -5424.2122809892      5.23e-05  
    2   -5424.2122936437      2.72e-05  
    3   -5424.2122934469      2.87e-05  
    4   -5424.2122962139      2.24e-06  
    5   -5424.2122962290      7.10e-07  
    6   -5424.2122962301      1.19e-07  
    7   -5424.2122962301      4.10e-08  
    8   -5424.2122962301      2.17e-08  
    9   -5424.2122962302      2.25e-09  Convergence criterion met
 ---------------------------------------
 SCF time:   CPU 30.31s  wall 8.00s 
 SCF   energy in the final basis set =    -5424.2122962302
 Total energy in the final basis set =    -5424.2122962302

 --------------------------------------------------------------
             Orbital Energies (a.u.) and Symmetries
 --------------------------------------------------------------

 Alpha MOs, Restricted
 -- Occupied --                  
-482.87 -482.87  -62.52  -62.52  -56.34  -56.34  -56.34  -56.34
  1 Bu    1 Ag    2 Ag    2 Bu    3 Ag    3 Bu    1 Bg    1 Au                 
-56.339 -56.339 -24.739 -24.739 -10.337 -10.336  -8.732  -8.732
  4 Ag    4 Bu    5 Ag    5 Bu    6 Ag    6 Bu    7 Bu    7 Ag                 
 -6.564  -6.564  -6.550  -6.550  -6.550  -6.550  -2.675  -2.675
  8 Ag    8 Bu    2 Au    2 Bg    9 Bu    9 Ag   10 Ag   10 Bu                 
 -2.671  -2.671  -2.671  -2.671  -2.659  -2.659  -2.659  -2.659
  3 Bg    3 Au   11 Bu   11 Ag   12 Ag   12 Bu    4 Bg    4 Au                 
 -1.285  -1.280  -0.879  -0.845  -0.763  -0.645  -0.593  -0.551
 13 Ag   13 Bu   14 Ag   14 Bu   15 Ag   15 Bu   16 Ag   16 Bu                 
 -0.532  -0.506  -0.501  -0.449  -0.410  -0.365  -0.344  -0.338
  5 Au   17 Ag    5 Bg   17 Bu   18 Ag    6 Au    6 Bg   18 Bu                 
 -0.325  -0.267
 19 Ag    7 Au                                                                 
 -- Virtual --                   
 -0.062  -0.028  -0.019   0.004   0.022   0.027   0.043   0.051
 19 Bu    7 Bg   20 Ag   21 Ag   20 Bu   21 Bu    8 Au   22 Ag                 
  0.055   0.066   0.067   0.082   0.091   0.099   0.102   0.117
 22 Bu    8 Bg   23 Ag   23 Bu   24 Ag    9 Bg    9 Au   24 Bu                 
  0.144   0.148   0.162   0.202   0.254   0.254   0.274   0.290
 25 Ag   25 Bu   26 Ag   26 Bu   27 Bu   27 Ag   28 Ag   10 Bg                 
  0.293   0.310   0.333   0.352   0.358   0.378   0.386   0.400
 10 Au   28 Bu   29 Ag   29 Bu   30 Bu   30 Ag   31 Bu   31 Ag                 
  0.409   0.413   0.428   0.470   0.472   0.485   0.501   0.532
 11 Au   11 Bg   32 Ag   12 Au   32 Bu   12 Bg   33 Ag   13 Au                 
  0.550   0.573   0.596   0.614   0.617   0.626   0.654   0.705
 13 Bg   33 Bu   34 Ag   14 Au   34 Bu   35 Ag   35 Bu   36 Bu                 
  0.744   0.749   0.837   0.865   0.872   0.913   0.989   1.025
 14 Bg   36 Ag   37 Ag   37 Bu   38 Ag   38 Bu   39 Bu   39 Ag                 
  1.124   1.184   1.321   1.357   1.372   1.387   1.419   1.486
 15 Au   15 Bg   16 Au   40 Ag   40 Bu   16 Bg   41 Ag   41 Bu                 
  1.534   1.547   1.618   1.645   1.834   1.845   1.908   1.952
 42 Ag   17 Au   42 Bu   43 Ag   43 Bu   17 Bg   44 Bu   44 Ag                 
  1.984   1.984   1.989   2.025   2.131   2.166   2.203   2.257
 18 Au   18 Bg   45 Ag   45 Bu   46 Bu   46 Ag   47 Bu   47 Ag                 
  2.582   2.771   2.899   2.994   3.119   3.373   3.733   3.748
 19 Au   19 Bg   48 Bu   48 Ag   49 Ag   49 Bu   20 Au   20 Bg                 
  3.767   3.784   3.921   3.947   3.952   3.983   3.992   4.003
 50 Ag   50 Bu   21 Bg   51 Bu   21 Au   22 Bg   22 Au   52 Bu                 
  4.004   4.046   4.075   4.087   4.176   4.236   4.356   4.378
 51 Ag   23 Au   23 Bg   52 Ag   53 Ag   53 Bu   54 Bu   54 Ag                 
  4.694   4.823   6.248   6.283   6.345   6.384   6.416   6.644
 55 Ag   55 Bu   24 Au   24 Bg   56 Ag   56 Bu   57 Ag   57 Bu                 
  6.689   6.737   7.522   7.525   7.552   7.567   7.638   7.704
 58 Ag   58 Bu   25 Au   25 Bg   59 Ag   59 Bu   60 Bu   60 Ag                 
 23.330  24.072  47.873  47.905  66.711  66.734 289.717 289.720
 61 Ag   61 Bu   62 Ag   62 Bu   63 Bu   63 Ag   26 Au   26 Bg                 
289.747 289.760 289.860 289.9221020.6601020.700
 64 Ag   64 Bu   65 Bu   65 Ag   66 Ag   66 Bu                                 

 Beta MOs, Restricted
 -- Occupied --                  
-482.87 -482.87  -62.52  -62.52  -56.34  -56.34  -56.34  -56.34
  1 Bu    1 Ag    2 Ag    2 Bu    3 Ag    3 Bu    1 Bg    1 Au                 
-56.339 -56.339 -24.739 -24.739 -10.337 -10.336  -8.732  -8.732
  4 Ag    4 Bu    5 Ag    5 Bu    6 Ag    6 Bu    7 Bu    7 Ag                 
 -6.564  -6.564  -6.550  -6.550  -6.550  -6.550  -2.675  -2.675
  8 Ag    8 Bu    2 Au    2 Bg    9 Bu    9 Ag   10 Ag   10 Bu                 
 -2.671  -2.671  -2.671  -2.671  -2.659  -2.659  -2.659  -2.659
  3 Bg    3 Au   11 Bu   11 Ag   12 Ag   12 Bu    4 Bg    4 Au                 
 -1.285  -1.280  -0.879  -0.845  -0.763  -0.645  -0.593  -0.551
 13 Ag   13 Bu   14 Ag   14 Bu   15 Ag   15 Bu   16 Ag   16 Bu                 
 -0.532  -0.506  -0.501  -0.449  -0.410  -0.365  -0.344  -0.338
  5 Au   17 Ag    5 Bg   17 Bu   18 Ag    6 Au    6 Bg   18 Bu                 
 -0.325  -0.267
 19 Ag    7 Au                                                                 
 -- Virtual --                   
 -0.062  -0.028  -0.019   0.004   0.022   0.027   0.043   0.051
 19 Bu    7 Bg   20 Ag   21 Ag   20 Bu   21 Bu    8 Au   22 Ag                 
  0.055   0.066   0.067   0.082   0.091   0.099   0.102   0.117
 22 Bu    8 Bg   23 Ag   23 Bu   24 Ag    9 Bg    9 Au   24 Bu                 
  0.144   0.148   0.162   0.202   0.254   0.254   0.274   0.290
 25 Ag   25 Bu   26 Ag   26 Bu   27 Bu   27 Ag   28 Ag   10 Bg                 
  0.293   0.310   0.333   0.352   0.358   0.378   0.386   0.400
 10 Au   28 Bu   29 Ag   29 Bu   30 Bu   30 Ag   31 Bu   31 Ag                 
  0.409   0.413   0.428   0.470   0.472   0.485   0.501   0.532
 11 Au   11 Bg   32 Ag   12 Au   32 Bu   12 Bg   33 Ag   13 Au                 
  0.550   0.573   0.596   0.614   0.617   0.626   0.654   0.705
 13 Bg   33 Bu   34 Ag   14 Au   34 Bu   35 Ag   35 Bu   36 Bu                 
  0.744   0.749   0.837   0.865   0.872   0.913   0.989   1.025
 14 Bg   36 Ag   37 Ag   37 Bu   38 Ag   38 Bu   39 Bu   39 Ag                 
  1.124   1.184   1.321   1.357   1.372   1.387   1.419   1.486
 15 Au   15 Bg   16 Au   40 Ag   40 Bu   16 Bg   41 Ag   41 Bu                 
  1.534   1.547   1.618   1.645   1.834   1.845   1.908   1.952
 42 Ag   17 Au   42 Bu   43 Ag   43 Bu   17 Bg   44 Bu   44 Ag                 
  1.984   1.984   1.989   2.025   2.131   2.166   2.203   2.257
 18 Au   18 Bg   45 Ag   45 Bu   46 Bu   46 Ag   47 Bu   47 Ag                 
  2.582   2.771   2.899   2.994   3.119   3.373   3.733   3.748
 19 Au   19 Bg   48 Bu   48 Ag   49 Ag   49 Bu   20 Au   20 Bg                 
  3.767   3.784   3.921   3.947   3.952   3.983   3.992   4.003
 50 Ag   50 Bu   21 Bg   51 Bu   21 Au   22 Bg   22 Au   52 Bu                 
  4.004   4.046   4.075   4.087   4.176   4.236   4.356   4.378
 51 Ag   23 Au   23 Bg   52 Ag   53 Ag   53 Bu   54 Bu   54 Ag                 
  4.694   4.823   6.248   6.283   6.345   6.384   6.416   6.644
 55 Ag   55 Bu   24 Au   24 Bg   56 Ag   56 Bu   57 Ag   57 Bu                 
  6.689   6.737   7.522   7.525   7.552   7.567   7.638   7.704
 58 Ag   58 Bu   25 Au   25 Bg   59 Ag   59 Bu   60 Bu   60 Ag                 
 23.330  24.072  47.873  47.905  66.711  66.734 289.717 289.720
 61 Ag   61 Bu   62 Ag   62 Bu   63 Bu   63 Ag   26 Au   26 Bg                 
289.747 289.760 289.860 289.9221020.6601020.700
 64 Ag   64 Bu   65 Bu   65 Ag   66 Ag   66 Bu                                 
 --------------------------------------------------------------

          Ground-State Mulliken Net Atomic Charges

     Atom                 Charge (a.u.)
  ----------------------------------------
      1 F                    -0.045204
      2 Br                    0.044828
      3 Br                    0.044828
      4 F                    -0.045204
      5 C                     0.000375
      6 C                     0.000375
  ----------------------------------------
  Sum of atomic charges =    -0.000000

 -----------------------------------------------------------------
                    Cartesian Multipole Moments
 -----------------------------------------------------------------
    Charge (ESU x 10^10)
                -0.0000
    Dipole Moment (Debye)
         X       0.0000      Y      -0.0000      Z       0.0000
       Tot       0.0000
    Quadrupole Moments (Debye-Ang)
        XX     -53.8001     XY       3.6121     YY     -59.3745
        XZ       0.0000     YZ      -0.0000     ZZ     -57.7114
    Octopole Moments (Debye-Ang^2)
       XXX      -0.0000    XXY      -0.0000    XYY      -0.0000
       YYY      -0.0000    XXZ       0.0000    XYZ      -0.0000
       YYZ      -0.0000    XZZ       0.0000    YZZ      -0.0000
       ZZZ      -0.0000
    Hexadecapole Moments (Debye-Ang^3)
      XXXX   -1079.0932   XXXY     -96.2607   XXYY    -231.7190
      XYYY    -130.7481   YYYY    -350.2419   XXXZ       0.0000
      XXYZ       0.0000   XYYZ       0.0000   YYYZ      -0.0000
      XXZZ    -207.9698   XYZZ     -49.7944   YYZZ     -68.8610
      XZZZ       0.0000   YZZZ      -0.0000   ZZZZ     -63.9030
 -----------------------------------------------------------------
 Calculating analytic gradient of the SCF energy
 Gradient of SCF Energy
            1           2           3           4           5           6
    1  -0.0005127   0.0015085  -0.0015085   0.0005127   0.0016214  -0.0016214
    2  -0.0000370   0.0003499  -0.0003499   0.0000370   0.0007830  -0.0007830
    3   0.0000000   0.0000000   0.0000000  -0.0000000   0.0000000  -0.0000000
 Max gradient component =       1.621E-03
 RMS gradient           =       8.100E-04
 Gradient time:  CPU 11.69 s  wall 3.03 s
 Geometry Optimization Parameters
   NAtoms,    NIC,     NZ,  NCons,   NDum,   NFix, NCnnct, MaxDiis
        6      37       0       0       0       0       0       0

 Cartesian Hessian Update
 Hessian Updated using BFGS Update


** GEOMETRY OPTIMIZATION IN DELOCALIZED INTERNAL COORDINATES **
   Searching for a Minimum

   Optimization Cycle:  13

                       Coordinates (Angstroms)
     ATOM                X               Y               Z
      1  F         0.8240227473   -1.5679974130    0.0000000000
      2  Br       -2.1752490836   -0.7910606994    0.0000000000
      3  Br        2.1752490836    0.7910606994    0.0000000000
      4  F        -0.8240227473    1.5679974130    0.0000000000
      5  C         0.6163230837   -0.2513044655    0.0000000000
      6  C        -0.6163230837    0.2513044655    0.0000000000
   Point Group: c2h   Number of degrees of freedom:     5


   Energy is  -5424.212296230

 Hessian Updated using BFGS Update

  5 Hessian modes will be used to form the next step
  Hessian Eigenvalues:
     0.073705    0.242001    0.335248    0.378423    0.550211

 Minimum Search - Taking Simple RFO Step
 Searching for Lamda that Minimizes Along All modes
 Value Taken    Lamda =  -0.00002075
 Step Taken.  Stepsize is  0.009019

                             Maximum     Tolerance    Cnvgd?
         Gradient           0.001793      0.000300      NO
         Displacement       0.005317      0.001200      NO
         Energy change     -0.000041      0.000001      NO


 New Cartesian Coordinates Obtained by Inverse Iteration

 Displacement from previous Coordinates is:  0.008427
 ----------------------------------------------------------------
             Standard Nuclear Orientation (Angstroms)
    I     Atom           X                Y                Z
 ----------------------------------------------------------------
    1      F       0.8251495257    -1.5680629765     0.0000000000
    2      Br     -2.1781542011    -0.7914249402     0.0000000000
    3      Br      2.1781542011     0.7914249402     0.0000000000
    4      F      -0.8251495257     1.5680629765     0.0000000000
    5      C       0.6162150787    -0.2515962083     0.0000000000
    6      C      -0.6162150787     0.2515962083     0.0000000000
 ----------------------------------------------------------------
 Molecular Point Group                 C2h   NOp =  4
 Largest Abelian Subgroup              C2h   NOp =  4
 Nuclear Repulsion Energy =   660.2302181562 hartrees
 There are       50 alpha and       50 beta electrons
 Applying Cartesian multipole field
    Component          Value
    ---------          -----
     (2,0,0)        1.00000E-11
     (0,2,0)        2.00000E-11
     (0,0,2)       -3.00000E-11
 Nucleus-field energy     =     0.0000000188 hartrees
 Requested basis set is 6-311++G(d,p)
 There are 62 shells and 184 basis functions
 A cutoff of  1.0D-11 yielded   1525 shell pairs
 There are     14457 function pairs (     15997 Cartesian)
 Smallest overlap matrix eigenvalue = 6.17E-05
 Guess MOs from SCF MO coefficient file

 -----------------------------------------------------------------------
  General SCF calculation program by
  Eric Jon Sundstrom, Paul Horn, Yuezhi Mao, Dmitri Zuev, Alec White,
  David Stuck, Shaama M.S., Shane Yost, Joonho Lee, David Small,
  Daniel Levine, Susi Lehtola, Hugh Burton, Evgeny Epifanovsky
 -----------------------------------------------------------------------
 Exchange:     0.2000 Hartree-Fock + 0.0800 Slater + 0.7200 B88
 Correlation:  0.1900 VWN1RPA + 0.8100 LYP
 Using SG-1 standard quadrature grid
 using 4 threads for integral computing
 -------------------------------------------------------
 OpenMP Integral computing Module                
 Release: version 2.0, May 2017, Q-Chem Inc. Pleasanton 
 -------------------------------------------------------
 -------------------------------------------------------
 OpenMP BLAS3 based DFT computing Module                
 Release: version 1.0, May 2013, Q-Chem Inc. Pittsburgh 
 -------------------------------------------------------
 A restricted SCF calculation will be
 performed using DIIS
 SCF converges when DIIS error is below 1.0e-08
 ---------------------------------------
  Cycle       Energy         DIIS error
 ---------------------------------------
    1   -5424.2123053845      2.80e-05  
    2   -5424.2123093881      1.28e-05  
    3   -5424.2123091418      1.53e-05  
    4   -5424.2123100870      1.44e-06  
    5   -5424.2123100909      5.72e-07  
    6   -5424.2123100919      1.79e-07  
    7   -5424.2123100920      3.32e-08  
    8   -5424.2123100920      5.18e-09  Convergence criterion met
 ---------------------------------------
 SCF time:   CPU 26.94s  wall 8.00s 
 SCF   energy in the final basis set =    -5424.2123100920
 Total energy in the final basis set =    -5424.2123100920

 --------------------------------------------------------------
             Orbital Energies (a.u.) and Symmetries
 --------------------------------------------------------------

 Alpha MOs, Restricted
 -- Occupied --                  
-482.87 -482.87  -62.52  -62.52  -56.34  -56.34  -56.34  -56.34
  1 Bu    1 Ag    2 Ag    2 Bu    3 Ag    3 Bu    1 Bg    1 Au                 
-56.339 -56.339 -24.739 -24.739 -10.337 -10.336  -8.732  -8.732
  4 Ag    4 Bu    5 Ag    5 Bu    6 Ag    6 Bu    7 Bu    7 Ag                 
 -6.564  -6.564  -6.550  -6.550  -6.549  -6.549  -2.675  -2.675
  8 Ag    8 Bu    2 Au    2 Bg    9 Bu    9 Ag   10 Ag   10 Bu                 
 -2.671  -2.671  -2.671  -2.671  -2.659  -2.659  -2.659  -2.659
  3 Bg    3 Au   11 Bu   11 Ag   12 Ag   12 Bu    4 Bg    4 Au                 
 -1.285  -1.281  -0.878  -0.845  -0.763  -0.645  -0.593  -0.551
 13 Ag   13 Bu   14 Ag   14 Bu   15 Ag   15 Bu   16 Ag   16 Bu                 
 -0.532  -0.506  -0.501  -0.448  -0.409  -0.365  -0.344  -0.338
  5 Au   17 Ag    5 Bg   17 Bu   18 Ag    6 Au    6 Bg   18 Bu                 
 -0.325  -0.267
 19 Ag    7 Au                                                                 
 -- Virtual --                   
 -0.063  -0.028  -0.019   0.004   0.022   0.027   0.043   0.051
 19 Bu    7 Bg   20 Ag   21 Ag   20 Bu   21 Bu    8 Au   22 Ag                 
  0.055   0.066   0.067   0.082   0.091   0.099   0.102   0.117
 22 Bu    8 Bg   23 Ag   23 Bu   24 Ag    9 Bg    9 Au   24 Bu                 
  0.144   0.148   0.162   0.202   0.254   0.254   0.274   0.290
 25 Ag   25 Bu   26 Ag   26 Bu   27 Bu   27 Ag   28 Ag   10 Bg                 
  0.293   0.311   0.333   0.352   0.358   0.377   0.386   0.400
 10 Au   28 Bu   29 Ag   29 Bu   30 Bu   30 Ag   31 Bu   31 Ag                 
  0.409   0.413   0.427   0.470   0.472   0.484   0.501   0.532
 11 Au   11 Bg   32 Ag   12 Au   32 Bu   12 Bg   33 Ag   13 Au                 
  0.550   0.573   0.596   0.614   0.616   0.626   0.654   0.704
 13 Bg   33 Bu   34 Ag   14 Au   34 Bu   35 Ag   35 Bu   36 Bu                 
  0.744   0.749   0.836   0.865   0.871   0.912   0.989   1.025
 14 Bg   36 Ag   37 Ag   37 Bu   38 Ag   38 Bu   39 Bu   39 Ag                 
  1.124   1.184   1.321   1.357   1.372   1.387   1.419   1.486
 15 Au   15 Bg   16 Au   40 Ag   40 Bu   16 Bg   41 Ag   41 Bu                 
  1.533   1.546   1.616   1.645   1.834   1.844   1.907   1.952
 42 Ag   17 Au   42 Bu   43 Ag   43 Bu   17 Bg   44 Bu   44 Ag                 
  1.984   1.984   1.989   2.025   2.131   2.165   2.203   2.258
 18 Au   18 Bg   45 Ag   45 Bu   46 Bu   46 Ag   47 Bu   47 Ag                 
  2.581   2.771   2.897   2.993   3.118   3.373   3.733   3.748
 19 Au   19 Bg   48 Bu   48 Ag   49 Ag   49 Bu   20 Au   20 Bg                 
  3.767   3.784   3.921   3.947   3.952   3.983   3.992   4.003
 50 Ag   50 Bu   21 Bg   51 Bu   21 Au   22 Bg   22 Au   52 Bu                 
  4.004   4.045   4.075   4.087   4.175   4.235   4.356   4.377
 51 Ag   23 Au   23 Bg   52 Ag   53 Ag   53 Bu   54 Bu   54 Ag                 
  4.694   4.822   6.248   6.283   6.345   6.384   6.416   6.642
 55 Ag   55 Bu   24 Au   24 Bg   56 Ag   56 Bu   57 Ag   57 Bu                 
  6.688   6.736   7.522   7.525   7.552   7.567   7.637   7.703
 58 Ag   58 Bu   25 Au   25 Bg   59 Ag   59 Bu   60 Bu   60 Ag                 
 23.329  24.071  47.872  47.904  66.711  66.734 289.717 289.720
 61 Ag   61 Bu   62 Ag   62 Bu   63 Bu   63 Ag   26 Au   26 Bg                 
289.747 289.760 289.859 289.9211020.6591020.699
 64 Ag   64 Bu   65 Bu   65 Ag   66 Ag   66 Bu                                 

 Beta MOs, Restricted
 -- Occupied --                  
-482.87 -482.87  -62.52  -62.52  -56.34  -56.34  -56.34  -56.34
  1 Bu    1 Ag    2 Ag    2 Bu    3 Ag    3 Bu    1 Bg    1 Au                 
-56.339 -56.339 -24.739 -24.739 -10.337 -10.336  -8.732  -8.732
  4 Ag    4 Bu    5 Ag    5 Bu    6 Ag    6 Bu    7 Bu    7 Ag                 
 -6.564  -6.564  -6.550  -6.550  -6.549  -6.549  -2.675  -2.675
  8 Ag    8 Bu    2 Au    2 Bg    9 Bu    9 Ag   10 Ag   10 Bu                 
 -2.671  -2.671  -2.671  -2.671  -2.659  -2.659  -2.659  -2.659
  3 Bg    3 Au   11 Bu   11 Ag   12 Ag   12 Bu    4 Bg    4 Au                 
 -1.285  -1.281  -0.878  -0.845  -0.763  -0.645  -0.593  -0.551
 13 Ag   13 Bu   14 Ag   14 Bu   15 Ag   15 Bu   16 Ag   16 Bu                 
 -0.532  -0.506  -0.501  -0.448  -0.409  -0.365  -0.344  -0.338
  5 Au   17 Ag    5 Bg   17 Bu   18 Ag    6 Au    6 Bg   18 Bu                 
 -0.325  -0.267
 19 Ag    7 Au                                                                 
 -- Virtual --                   
 -0.063  -0.028  -0.019   0.004   0.022   0.027   0.043   0.051
 19 Bu    7 Bg   20 Ag   21 Ag   20 Bu   21 Bu    8 Au   22 Ag                 
  0.055   0.066   0.067   0.082   0.091   0.099   0.102   0.117
 22 Bu    8 Bg   23 Ag   23 Bu   24 Ag    9 Bg    9 Au   24 Bu                 
  0.144   0.148   0.162   0.202   0.254   0.254   0.274   0.290
 25 Ag   25 Bu   26 Ag   26 Bu   27 Bu   27 Ag   28 Ag   10 Bg                 
  0.293   0.311   0.333   0.352   0.358   0.377   0.386   0.400
 10 Au   28 Bu   29 Ag   29 Bu   30 Bu   30 Ag   31 Bu   31 Ag                 
  0.409   0.413   0.427   0.470   0.472   0.484   0.501   0.532
 11 Au   11 Bg   32 Ag   12 Au   32 Bu   12 Bg   33 Ag   13 Au                 
  0.550   0.573   0.596   0.614   0.616   0.626   0.654   0.704
 13 Bg   33 Bu   34 Ag   14 Au   34 Bu   35 Ag   35 Bu   36 Bu                 
  0.744   0.749   0.836   0.865   0.871   0.912   0.989   1.025
 14 Bg   36 Ag   37 Ag   37 Bu   38 Ag   38 Bu   39 Bu   39 Ag                 
  1.124   1.184   1.321   1.357   1.372   1.387   1.419   1.486
 15 Au   15 Bg   16 Au   40 Ag   40 Bu   16 Bg   41 Ag   41 Bu                 
  1.533   1.546   1.616   1.645   1.834   1.844   1.907   1.952
 42 Ag   17 Au   42 Bu   43 Ag   43 Bu   17 Bg   44 Bu   44 Ag                 
  1.984   1.984   1.989   2.025   2.131   2.165   2.203   2.258
 18 Au   18 Bg   45 Ag   45 Bu   46 Bu   46 Ag   47 Bu   47 Ag                 
  2.581   2.771   2.897   2.993   3.118   3.373   3.733   3.748
 19 Au   19 Bg   48 Bu   48 Ag   49 Ag   49 Bu   20 Au   20 Bg                 
  3.767   3.784   3.921   3.947   3.952   3.983   3.992   4.003
 50 Ag   50 Bu   21 Bg   51 Bu   21 Au   22 Bg   22 Au   52 Bu                 
  4.004   4.045   4.075   4.087   4.175   4.235   4.356   4.377
 51 Ag   23 Au   23 Bg   52 Ag   53 Ag   53 Bu   54 Bu   54 Ag                 
  4.694   4.822   6.248   6.283   6.345   6.384   6.416   6.642
 55 Ag   55 Bu   24 Au   24 Bg   56 Ag   56 Bu   57 Ag   57 Bu                 
  6.688   6.736   7.522   7.525   7.552   7.567   7.637   7.703
 58 Ag   58 Bu   25 Au   25 Bg   59 Ag   59 Bu   60 Bu   60 Ag                 
 23.329  24.071  47.872  47.904  66.711  66.734 289.717 289.720
 61 Ag   61 Bu   62 Ag   62 Bu   63 Bu   63 Ag   26 Au   26 Bg                 
289.747 289.760 289.859 289.9211020.6591020.699
 64 Ag   64 Bu   65 Bu   65 Ag   66 Ag   66 Bu                                 
 --------------------------------------------------------------

          Ground-State Mulliken Net Atomic Charges

     Atom                 Charge (a.u.)
  ----------------------------------------
      1 F                    -0.045015
      2 Br                    0.043955
      3 Br                    0.043955
      4 F                    -0.045015
      5 C                     0.001060
      6 C                     0.001060
  ----------------------------------------
  Sum of atomic charges =     0.000000

 -----------------------------------------------------------------
                    Cartesian Multipole Moments
 -----------------------------------------------------------------
    Charge (ESU x 10^10)
                 0.0000
    Dipole Moment (Debye)
         X       0.0000      Y      -0.0000      Z      -0.0000
       Tot       0.0000
    Quadrupole Moments (Debye-Ang)
        XX     -53.8071     XY       3.6049     YY     -59.3774
        XZ      -0.0000     YZ       0.0000     ZZ     -57.7228
    Octopole Moments (Debye-Ang^2)
       XXX      -0.0000    XXY      -0.0000    XYY      -0.0000
       YYY      -0.0000    XXZ      -0.0000    XYZ       0.0000
       YYZ      -0.0000    XZZ       0.0000    YZZ      -0.0000
       ZZZ      -0.0000
    Hexadecapole Moments (Debye-Ang^3)
      XXXX   -1081.6572   XXXY     -96.4199   XXYY    -232.2248
      XYYY    -131.0930   YYYY    -350.4127   XXXZ      -0.0000
      XXYZ      -0.0000   XYYZ      -0.0000   YYYZ      -0.0000
      XXZZ    -208.4896   XYZZ     -49.9017   YYZZ     -68.8944
      XZZZ      -0.0000   YZZZ       0.0000   ZZZZ     -63.9328
 -----------------------------------------------------------------
 Calculating analytic gradient of the SCF energy
 Gradient of SCF Energy
            1           2           3           4           5           6
    1  -0.0003162   0.0004827  -0.0004827   0.0003162   0.0007485  -0.0007485
    2  -0.0002383  -0.0001828   0.0001828   0.0002383   0.0003350  -0.0003350
    3   0.0000000  -0.0000000   0.0000000   0.0000000   0.0000000  -0.0000000
 Max gradient component =       7.485E-04
 RMS gradient           =       3.489E-04
 Gradient time:  CPU 11.67 s  wall 3.02 s
 Geometry Optimization Parameters
   NAtoms,    NIC,     NZ,  NCons,   NDum,   NFix, NCnnct, MaxDiis
        6      37       0       0       0       0       0       0

 Cartesian Hessian Update
 Hessian Updated using BFGS Update


** GEOMETRY OPTIMIZATION IN DELOCALIZED INTERNAL COORDINATES **
   Searching for a Minimum

   Optimization Cycle:  14

                       Coordinates (Angstroms)
     ATOM                X               Y               Z
      1  F         0.8251495257   -1.5680629765    0.0000000000
      2  Br       -2.1781542011   -0.7914249402    0.0000000000
      3  Br        2.1781542011    0.7914249402    0.0000000000
      4  F        -0.8251495257    1.5680629765    0.0000000000
      5  C         0.6162150787   -0.2515962083    0.0000000000
      6  C        -0.6162150787    0.2515962083    0.0000000000
   Point Group: c2h   Number of degrees of freedom:     5


   Energy is  -5424.212310092

 Hessian Updated using BFGS Update

  5 Hessian modes will be used to form the next step
  Hessian Eigenvalues:
     0.087778    0.171794    0.272617    0.375389    0.534156

 Minimum Search - Taking Simple RFO Step
 Searching for Lamda that Minimizes Along All modes
 Value Taken    Lamda =  -0.00000703
 Step Taken.  Stepsize is  0.006773

                             Maximum     Tolerance    Cnvgd?
         Gradient           0.000699      0.000300      NO
         Displacement       0.004520      0.001200      NO
         Energy change     -0.000014      0.000001      NO


 New Cartesian Coordinates Obtained by Inverse Iteration

 Displacement from previous Coordinates is:  0.007724
 ----------------------------------------------------------------
             Standard Nuclear Orientation (Angstroms)
    I     Atom           X                Y                Z
 ----------------------------------------------------------------
    1      F       0.8270154508    -1.5675170748     0.0000000000
    2      Br     -2.1801134068    -0.7905746098     0.0000000000
    3      Br      2.1801134068     0.7905746098     0.0000000000
    4      F      -0.8270154508     1.5675170748     0.0000000000
    5      C       0.6161305663    -0.2515189009     0.0000000000
    6      C      -0.6161305663     0.2515189009     0.0000000000
 ----------------------------------------------------------------
 Molecular Point Group                 C2h   NOp =  4
 Largest Abelian Subgroup              C2h   NOp =  4
 Nuclear Repulsion Energy =   659.9353946277 hartrees
 There are       50 alpha and       50 beta electrons
 Applying Cartesian multipole field
    Component          Value
    ---------          -----
     (2,0,0)        1.00000E-11
     (0,2,0)        2.00000E-11
     (0,0,2)       -3.00000E-11
 Nucleus-field energy     =     0.0000000188 hartrees
 Requested basis set is 6-311++G(d,p)
 There are 62 shells and 184 basis functions
 A cutoff of  1.0D-11 yielded   1525 shell pairs
 There are     14457 function pairs (     15997 Cartesian)
 Smallest overlap matrix eigenvalue = 6.14E-05
 Guess MOs from SCF MO coefficient file

 -----------------------------------------------------------------------
  General SCF calculation program by
  Eric Jon Sundstrom, Paul Horn, Yuezhi Mao, Dmitri Zuev, Alec White,
  David Stuck, Shaama M.S., Shane Yost, Joonho Lee, David Small,
  Daniel Levine, Susi Lehtola, Hugh Burton, Evgeny Epifanovsky
 -----------------------------------------------------------------------
 Exchange:     0.2000 Hartree-Fock + 0.0800 Slater + 0.7200 B88
 Correlation:  0.1900 VWN1RPA + 0.8100 LYP
 Using SG-1 standard quadrature grid
 using 4 threads for integral computing
 -------------------------------------------------------
 OpenMP Integral computing Module                
 Release: version 2.0, May 2017, Q-Chem Inc. Pleasanton 
 -------------------------------------------------------
 -------------------------------------------------------
 OpenMP BLAS3 based DFT computing Module                
 Release: version 1.0, May 2013, Q-Chem Inc. Pittsburgh 
 -------------------------------------------------------
 A restricted SCF calculation will be
 performed using DIIS
 SCF converges when DIIS error is below 1.0e-08
 ---------------------------------------
  Cycle       Energy         DIIS error
 ---------------------------------------
    1   -5424.2123105374      2.32e-05  
    2   -5424.2123140929      5.34e-06  
    3   -5424.2123140510      6.01e-06  
    4   -5424.2123142026      1.50e-06  
    5   -5424.2123142105      5.43e-07  
    6   -5424.2123142111      1.39e-07  
    7   -5424.2123142111      4.26e-08  
    8   -5424.2123142111      5.65e-09  Convergence criterion met
 ---------------------------------------
 SCF time:   CPU 26.93s  wall 7.00s 
 SCF   energy in the final basis set =    -5424.2123142111
 Total energy in the final basis set =    -5424.2123142111

 --------------------------------------------------------------
             Orbital Energies (a.u.) and Symmetries
 --------------------------------------------------------------

 Alpha MOs, Restricted
 -- Occupied --                  
-482.87 -482.87  -62.52  -62.52  -56.34  -56.34  -56.34  -56.34
  1 Bu    1 Ag    2 Ag    2 Bu    3 Ag    3 Bu    1 Bg    1 Au                 
-56.339 -56.339 -24.739 -24.739 -10.337 -10.337  -8.732  -8.732
  4 Ag    4 Bu    5 Ag    5 Bu    6 Ag    6 Bu    7 Bu    7 Ag                 
 -6.564  -6.564  -6.550  -6.550  -6.549  -6.549  -2.675  -2.675
  8 Ag    8 Bu    2 Au    2 Bg    9 Bu    9 Ag   10 Ag   10 Bu                 
 -2.671  -2.671  -2.671  -2.671  -2.659  -2.659  -2.659  -2.659
  3 Bg    3 Au   11 Bu   11 Ag   12 Ag   12 Bu    4 Bg    4 Au                 
 -1.285  -1.281  -0.878  -0.844  -0.763  -0.645  -0.594  -0.551
 13 Ag   13 Bu   14 Ag   14 Bu   15 Ag   15 Bu   16 Ag   16 Bu                 
 -0.532  -0.506  -0.501  -0.448  -0.409  -0.365  -0.343  -0.338
  5 Au   17 Ag    5 Bg   17 Bu   18 Ag    6 Au    6 Bg   18 Bu                 
 -0.325  -0.267
 19 Ag    7 Au                                                                 
 -- Virtual --                   
 -0.064  -0.028  -0.020   0.004   0.022   0.027   0.043   0.051
 19 Bu    7 Bg   20 Ag   21 Ag   20 Bu   21 Bu    8 Au   22 Ag                 
  0.055   0.066   0.067   0.082   0.091   0.099   0.102   0.117
 22 Bu    8 Bg   23 Ag   23 Bu   24 Ag    9 Bg    9 Au   24 Bu                 
  0.144   0.148   0.162   0.202   0.254   0.254   0.274   0.290
 25 Ag   25 Bu   26 Ag   26 Bu   27 Bu   27 Ag   28 Ag   10 Bg                 
  0.293   0.311   0.333   0.352   0.358   0.377   0.386   0.400
 10 Au   28 Bu   29 Ag   29 Bu   30 Bu   30 Ag   31 Bu   31 Ag                 
  0.409   0.413   0.427   0.470   0.473   0.484   0.501   0.533
 11 Au   11 Bg   32 Ag   12 Au   32 Bu   12 Bg   33 Ag   13 Au                 
  0.550   0.573   0.596   0.613   0.616   0.625   0.654   0.704
 13 Bg   33 Bu   34 Ag   14 Au   34 Bu   35 Ag   35 Bu   36 Bu                 
  0.745   0.749   0.836   0.865   0.871   0.912   0.989   1.026
 14 Bg   36 Ag   37 Ag   37 Bu   38 Ag   38 Bu   39 Bu   39 Ag                 
  1.124   1.183   1.321   1.357   1.372   1.387   1.419   1.486
 15 Au   15 Bg   16 Au   40 Ag   40 Bu   16 Bg   41 Ag   41 Bu                 
  1.532   1.546   1.616   1.645   1.833   1.844   1.906   1.952
 42 Ag   17 Au   42 Bu   43 Ag   43 Bu   17 Bg   44 Bu   44 Ag                 
  1.984   1.984   1.990   2.025   2.131   2.164   2.204   2.259
 18 Au   18 Bg   45 Ag   45 Bu   46 Bu   46 Ag   47 Bu   47 Ag                 
  2.581   2.771   2.897   2.992   3.119   3.373   3.732   3.748
 19 Au   19 Bg   48 Bu   48 Ag   49 Ag   49 Bu   20 Au   20 Bg                 
  3.767   3.784   3.921   3.947   3.952   3.983   3.992   4.003
 50 Ag   50 Bu   21 Bg   51 Bu   21 Au   22 Bg   22 Au   52 Bu                 
  4.004   4.045   4.074   4.086   4.175   4.235   4.356   4.377
 51 Ag   23 Au   23 Bg   52 Ag   53 Ag   53 Bu   54 Bu   54 Ag                 
  4.694   4.822   6.248   6.283   6.345   6.385   6.416   6.641
 55 Ag   55 Bu   24 Au   24 Bg   56 Ag   56 Bu   57 Ag   57 Bu                 
  6.688   6.736   7.522   7.525   7.552   7.567   7.637   7.703
 58 Ag   58 Bu   25 Au   25 Bg   59 Ag   59 Bu   60 Bu   60 Ag                 
 23.329  24.072  47.872  47.903  66.711  66.734 289.717 289.720
 61 Ag   61 Bu   62 Ag   62 Bu   63 Bu   63 Ag   26 Au   26 Bg                 
289.747 289.760 289.859 289.9211020.6581020.698
 64 Ag   64 Bu   65 Bu   65 Ag   66 Ag   66 Bu                                 

 Beta MOs, Restricted
 -- Occupied --                  
-482.87 -482.87  -62.52  -62.52  -56.34  -56.34  -56.34  -56.34
  1 Bu    1 Ag    2 Ag    2 Bu    3 Ag    3 Bu    1 Bg    1 Au                 
-56.339 -56.339 -24.739 -24.739 -10.337 -10.337  -8.732  -8.732
  4 Ag    4 Bu    5 Ag    5 Bu    6 Ag    6 Bu    7 Bu    7 Ag                 
 -6.564  -6.564  -6.550  -6.550  -6.549  -6.549  -2.675  -2.675
  8 Ag    8 Bu    2 Au    2 Bg    9 Bu    9 Ag   10 Ag   10 Bu                 
 -2.671  -2.671  -2.671  -2.671  -2.659  -2.659  -2.659  -2.659
  3 Bg    3 Au   11 Bu   11 Ag   12 Ag   12 Bu    4 Bg    4 Au                 
 -1.285  -1.281  -0.878  -0.844  -0.763  -0.645  -0.594  -0.551
 13 Ag   13 Bu   14 Ag   14 Bu   15 Ag   15 Bu   16 Ag   16 Bu                 
 -0.532  -0.506  -0.501  -0.448  -0.409  -0.365  -0.343  -0.338
  5 Au   17 Ag    5 Bg   17 Bu   18 Ag    6 Au    6 Bg   18 Bu                 
 -0.325  -0.267
 19 Ag    7 Au                                                                 
 -- Virtual --                   
 -0.064  -0.028  -0.020   0.004   0.022   0.027   0.043   0.051
 19 Bu    7 Bg   20 Ag   21 Ag   20 Bu   21 Bu    8 Au   22 Ag                 
  0.055   0.066   0.067   0.082   0.091   0.099   0.102   0.117
 22 Bu    8 Bg   23 Ag   23 Bu   24 Ag    9 Bg    9 Au   24 Bu                 
  0.144   0.148   0.162   0.202   0.254   0.254   0.274   0.290
 25 Ag   25 Bu   26 Ag   26 Bu   27 Bu   27 Ag   28 Ag   10 Bg                 
  0.293   0.311   0.333   0.352   0.358   0.377   0.386   0.400
 10 Au   28 Bu   29 Ag   29 Bu   30 Bu   30 Ag   31 Bu   31 Ag                 
  0.409   0.413   0.427   0.470   0.473   0.484   0.501   0.533
 11 Au   11 Bg   32 Ag   12 Au   32 Bu   12 Bg   33 Ag   13 Au                 
  0.550   0.573   0.596   0.613   0.616   0.625   0.654   0.704
 13 Bg   33 Bu   34 Ag   14 Au   34 Bu   35 Ag   35 Bu   36 Bu                 
  0.745   0.749   0.836   0.865   0.871   0.912   0.989   1.026
 14 Bg   36 Ag   37 Ag   37 Bu   38 Ag   38 Bu   39 Bu   39 Ag                 
  1.124   1.183   1.321   1.357   1.372   1.387   1.419   1.486
 15 Au   15 Bg   16 Au   40 Ag   40 Bu   16 Bg   41 Ag   41 Bu                 
  1.532   1.546   1.616   1.645   1.833   1.844   1.906   1.952
 42 Ag   17 Au   42 Bu   43 Ag   43 Bu   17 Bg   44 Bu   44 Ag                 
  1.984   1.984   1.990   2.025   2.131   2.164   2.204   2.259
 18 Au   18 Bg   45 Ag   45 Bu   46 Bu   46 Ag   47 Bu   47 Ag                 
  2.581   2.771   2.897   2.992   3.119   3.373   3.732   3.748
 19 Au   19 Bg   48 Bu   48 Ag   49 Ag   49 Bu   20 Au   20 Bg                 
  3.767   3.784   3.921   3.947   3.952   3.983   3.992   4.003
 50 Ag   50 Bu   21 Bg   51 Bu   21 Au   22 Bg   22 Au   52 Bu                 
  4.004   4.045   4.074   4.086   4.175   4.235   4.356   4.377
 51 Ag   23 Au   23 Bg   52 Ag   53 Ag   53 Bu   54 Bu   54 Ag                 
  4.694   4.822   6.248   6.283   6.345   6.385   6.416   6.641
 55 Ag   55 Bu   24 Au   24 Bg   56 Ag   56 Bu   57 Ag   57 Bu                 
  6.688   6.736   7.522   7.525   7.552   7.567   7.637   7.703
 58 Ag   58 Bu   25 Au   25 Bg   59 Ag   59 Bu   60 Bu   60 Ag                 
 23.329  24.072  47.872  47.903  66.711  66.734 289.717 289.720
 61 Ag   61 Bu   62 Ag   62 Bu   63 Bu   63 Ag   26 Au   26 Bg                 
289.747 289.760 289.859 289.9211020.6581020.698
 64 Ag   64 Bu   65 Bu   65 Ag   66 Ag   66 Bu                                 
 --------------------------------------------------------------

          Ground-State Mulliken Net Atomic Charges

     Atom                 Charge (a.u.)
  ----------------------------------------
      1 F                    -0.044831
      2 Br                    0.043506
      3 Br                    0.043506
      4 F                    -0.044831
      5 C                     0.001326
      6 C                     0.001326
  ----------------------------------------
  Sum of atomic charges =     0.000000

 -----------------------------------------------------------------
                    Cartesian Multipole Moments
 -----------------------------------------------------------------
    Charge (ESU x 10^10)
                 0.0000
    Dipole Moment (Debye)
         X       0.0000      Y      -0.0000      Z       0.0000
       Tot       0.0000
    Quadrupole Moments (Debye-Ang)
        XX     -53.8073     XY       3.5963     YY     -59.3847
        XZ       0.0000     YZ      -0.0000     ZZ     -57.7270
    Octopole Moments (Debye-Ang^2)
       XXX      -0.0000    XXY      -0.0000    XYY      -0.0000
       YYY      -0.0000    XXZ       0.0000    XYZ       0.0000
       YYZ      -0.0000    XZZ      -0.0000    YZZ      -0.0000
       ZZZ       0.0000
    Hexadecapole Moments (Debye-Ang^3)
      XXXX   -1083.3316   XXXY     -96.2885   XXYY    -232.5755
      XYYY    -131.0961   YYYY    -350.0790   XXXZ       0.0000
      XXYZ       0.0000   XYYZ       0.0000   YYYZ      -0.0000
      XXZZ    -208.8480   XYZZ     -49.8757   YYZZ     -68.8334
      XZZZ       0.0000   YZZZ      -0.0000   ZZZZ     -63.9447
 -----------------------------------------------------------------
 Calculating analytic gradient of the SCF energy
 Gradient of SCF Energy
            1           2           3           4           5           6
    1  -0.0000221   0.0000110  -0.0000110   0.0000221   0.0000199  -0.0000199
    2  -0.0001367  -0.0002311   0.0002311   0.0001367   0.0001758  -0.0001758
    3   0.0000000  -0.0000000  -0.0000000  -0.0000000  -0.0000000   0.0000000
 Max gradient component =       2.311E-04
 RMS gradient           =       1.075E-04
 Gradient time:  CPU 11.75 s  wall 3.05 s
 Geometry Optimization Parameters
   NAtoms,    NIC,     NZ,  NCons,   NDum,   NFix, NCnnct, MaxDiis
        6      37       0       0       0       0       0       0

 Cartesian Hessian Update
 Hessian Updated using BFGS Update


** GEOMETRY OPTIMIZATION IN DELOCALIZED INTERNAL COORDINATES **
   Searching for a Minimum

   Optimization Cycle:  15

                       Coordinates (Angstroms)
     ATOM                X               Y               Z
      1  F         0.8270154508   -1.5675170748    0.0000000000
      2  Br       -2.1801134068   -0.7905746098    0.0000000000
      3  Br        2.1801134068    0.7905746098    0.0000000000
      4  F        -0.8270154508    1.5675170748    0.0000000000
      5  C         0.6161305663   -0.2515189009    0.0000000000
      6  C        -0.6161305663    0.2515189009    0.0000000000
   Point Group: c2h   Number of degrees of freedom:     5


   Energy is  -5424.212314211

 Hessian Updated using BFGS Update

  5 Hessian modes will be used to form the next step
  Hessian Eigenvalues:
     0.071830    0.169779    0.279775    0.376386    0.530701

 Minimum Search - Taking Simple RFO Step
 Searching for Lamda that Minimizes Along All modes
 Value Taken    Lamda =   0.00000000
 Step Taken.  Stepsize is  0.002740

                             Maximum     Tolerance    Cnvgd?
         Gradient           0.000181      0.000300     YES
         Displacement       0.002591      0.001200      NO
         Energy change     -0.000004      0.000001      NO


 New Cartesian Coordinates Obtained by Inverse Iteration

 Displacement from previous Coordinates is:  0.002474
 ----------------------------------------------------------------
             Standard Nuclear Orientation (Angstroms)
    I     Atom           X                Y                Z
 ----------------------------------------------------------------
    1      F       0.8276757571    -1.5672363328     0.0000000000
    2      Br     -2.1804499099    -0.7900993654     0.0000000000
    3      Br      2.1804499099     0.7900993654     0.0000000000
    4      F      -0.8276757571     1.5672363328     0.0000000000
    5      C       0.6161726054    -0.2514794214     0.0000000000
    6      C      -0.6161726054     0.2514794214     0.0000000000
 ----------------------------------------------------------------
 Molecular Point Group                 C2h   NOp =  4
 Largest Abelian Subgroup              C2h   NOp =  4
 Nuclear Repulsion Energy =   659.9241449196 hartrees
 There are       50 alpha and       50 beta electrons
 Applying Cartesian multipole field
    Component          Value
    ---------          -----
     (2,0,0)        1.00000E-11
     (0,2,0)        2.00000E-11
     (0,0,2)       -3.00000E-11
 Nucleus-field energy     =     0.0000000188 hartrees
 Requested basis set is 6-311++G(d,p)
 There are 62 shells and 184 basis functions
 A cutoff of  1.0D-11 yielded   1525 shell pairs
 There are     14457 function pairs (     15997 Cartesian)
 Smallest overlap matrix eigenvalue = 6.13E-05
 Guess MOs from SCF MO coefficient file

 -----------------------------------------------------------------------
  General SCF calculation program by
  Eric Jon Sundstrom, Paul Horn, Yuezhi Mao, Dmitri Zuev, Alec White,
  David Stuck, Shaama M.S., Shane Yost, Joonho Lee, David Small,
  Daniel Levine, Susi Lehtola, Hugh Burton, Evgeny Epifanovsky
 -----------------------------------------------------------------------
 Exchange:     0.2000 Hartree-Fock + 0.0800 Slater + 0.7200 B88
 Correlation:  0.1900 VWN1RPA + 0.8100 LYP
 Using SG-1 standard quadrature grid
 using 4 threads for integral computing
 -------------------------------------------------------
 OpenMP Integral computing Module                
 Release: version 2.0, May 2017, Q-Chem Inc. Pleasanton 
 -------------------------------------------------------
 -------------------------------------------------------
 OpenMP BLAS3 based DFT computing Module                
 Release: version 1.0, May 2013, Q-Chem Inc. Pittsburgh 
 -------------------------------------------------------
 A restricted SCF calculation will be
 performed using DIIS
 SCF converges when DIIS error is below 1.0e-08
 ---------------------------------------
  Cycle       Energy         DIIS error
 ---------------------------------------
    1   -5424.2123142200      7.27e-06  
    2   -5424.2123145425      1.71e-06  
    3   -5424.2123145440      1.77e-06  
    4   -5424.2123145512      5.39e-07  
    5   -5424.2123145518      9.54e-08  
    6   -5424.2123145520      4.33e-08  
    7   -5424.2123145520      1.03e-08  
    8   -5424.2123145519      1.10e-09  Convergence criterion met
 ---------------------------------------
 SCF time:   CPU 26.94s  wall 7.00s 
 SCF   energy in the final basis set =    -5424.2123145519
 Total energy in the final basis set =    -5424.2123145519

 --------------------------------------------------------------
             Orbital Energies (a.u.) and Symmetries
 --------------------------------------------------------------

 Alpha MOs, Restricted
 -- Occupied --                  
-482.87 -482.87  -62.52  -62.52  -56.34  -56.34  -56.34  -56.34
  1 Bu    1 Ag    2 Ag    2 Bu    3 Ag    3 Bu    1 Bg    1 Au                 
-56.339 -56.339 -24.739 -24.739 -10.337 -10.337  -8.732  -8.732
  4 Ag    4 Bu    5 Ag    5 Bu    6 Ag    6 Bu    7 Bu    7 Ag                 
 -6.564  -6.564  -6.550  -6.550  -6.549  -6.549  -2.675  -2.675
  8 Ag    8 Bu    2 Au    2 Bg    9 Bu    9 Ag   10 Ag   10 Bu                 
 -2.671  -2.671  -2.671  -2.671  -2.659  -2.659  -2.659  -2.659
  3 Bg    3 Au   11 Bu   11 Ag   12 Ag   12 Bu    4 Bg    4 Au                 
 -1.285  -1.281  -0.878  -0.844  -0.763  -0.645  -0.594  -0.551
 13 Ag   13 Bu   14 Ag   14 Bu   15 Ag   15 Bu   16 Ag   16 Bu                 
 -0.532  -0.506  -0.501  -0.448  -0.409  -0.365  -0.343  -0.338
  5 Au   17 Ag    5 Bg   17 Bu   18 Ag    6 Au    6 Bg   18 Bu                 
 -0.325  -0.267
 19 Ag    7 Au                                                                 
 -- Virtual --                   
 -0.064  -0.028  -0.019   0.004   0.022   0.027   0.043   0.051
 19 Bu    7 Bg   20 Ag   21 Ag   20 Bu   21 Bu    8 Au   22 Ag                 
  0.055   0.066   0.067   0.082   0.091   0.099   0.102   0.117
 22 Bu    8 Bg   23 Ag   23 Bu   24 Ag    9 Bg    9 Au   24 Bu                 
  0.144   0.148   0.162   0.202   0.254   0.254   0.274   0.290
 25 Ag   25 Bu   26 Ag   26 Bu   27 Bu   27 Ag   28 Ag   10 Bg                 
  0.293   0.311   0.333   0.352   0.358   0.377   0.386   0.400
 10 Au   28 Bu   29 Ag   29 Bu   30 Bu   30 Ag   31 Bu   31 Ag                 
  0.409   0.413   0.427   0.470   0.473   0.484   0.501   0.533
 11 Au   11 Bg   32 Ag   12 Au   32 Bu   12 Bg   33 Ag   13 Au                 
  0.550   0.572   0.595   0.613   0.616   0.625   0.654   0.704
 13 Bg   33 Bu   34 Ag   14 Au   34 Bu   35 Ag   35 Bu   36 Bu                 
  0.745   0.749   0.836   0.865   0.871   0.912   0.990   1.026
 14 Bg   36 Ag   37 Ag   37 Bu   38 Ag   38 Bu   39 Bu   39 Ag                 
  1.124   1.183   1.321   1.357   1.372   1.387   1.418   1.486
 15 Au   15 Bg   16 Au   40 Ag   40 Bu   16 Bg   41 Ag   41 Bu                 
  1.532   1.546   1.616   1.645   1.833   1.844   1.906   1.952
 42 Ag   17 Au   42 Bu   43 Ag   43 Bu   17 Bg   44 Bu   44 Ag                 
  1.984   1.984   1.990   2.025   2.131   2.164   2.204   2.259
 18 Au   18 Bg   45 Ag   45 Bu   46 Bu   46 Ag   47 Bu   47 Ag                 
  2.581   2.771   2.897   2.992   3.119   3.373   3.732   3.748
 19 Au   19 Bg   48 Bu   48 Ag   49 Ag   49 Bu   20 Au   20 Bg                 
  3.767   3.784   3.921   3.947   3.952   3.983   3.992   4.003
 50 Ag   50 Bu   21 Bg   51 Bu   21 Au   22 Bg   22 Au   52 Bu                 
  4.004   4.045   4.075   4.086   4.175   4.235   4.356   4.377
 51 Ag   23 Au   23 Bg   52 Ag   53 Ag   53 Bu   54 Bu   54 Ag                 
  4.694   4.822   6.248   6.283   6.344   6.385   6.416   6.641
 55 Ag   55 Bu   24 Au   24 Bg   56 Ag   56 Bu   57 Ag   57 Bu                 
  6.688   6.736   7.522   7.525   7.552   7.567   7.637   7.703
 58 Ag   58 Bu   25 Au   25 Bg   59 Ag   59 Bu   60 Bu   60 Ag                 
 23.329  24.072  47.872  47.903  66.711  66.734 289.717 289.720
 61 Ag   61 Bu   62 Ag   62 Bu   63 Bu   63 Ag   26 Au   26 Bg                 
289.747 289.760 289.859 289.9211020.6591020.698
 64 Ag   64 Bu   65 Bu   65 Ag   66 Ag   66 Bu                                 

 Beta MOs, Restricted
 -- Occupied --                  
-482.87 -482.87  -62.52  -62.52  -56.34  -56.34  -56.34  -56.34
  1 Bu    1 Ag    2 Ag    2 Bu    3 Ag    3 Bu    1 Bg    1 Au                 
-56.339 -56.339 -24.739 -24.739 -10.337 -10.337  -8.732  -8.732
  4 Ag    4 Bu    5 Ag    5 Bu    6 Ag    6 Bu    7 Bu    7 Ag                 
 -6.564  -6.564  -6.550  -6.550  -6.549  -6.549  -2.675  -2.675
  8 Ag    8 Bu    2 Au    2 Bg    9 Bu    9 Ag   10 Ag   10 Bu                 
 -2.671  -2.671  -2.671  -2.671  -2.659  -2.659  -2.659  -2.659
  3 Bg    3 Au   11 Bu   11 Ag   12 Ag   12 Bu    4 Bg    4 Au                 
 -1.285  -1.281  -0.878  -0.844  -0.763  -0.645  -0.594  -0.551
 13 Ag   13 Bu   14 Ag   14 Bu   15 Ag   15 Bu   16 Ag   16 Bu                 
 -0.532  -0.506  -0.501  -0.448  -0.409  -0.365  -0.343  -0.338
  5 Au   17 Ag    5 Bg   17 Bu   18 Ag    6 Au    6 Bg   18 Bu                 
 -0.325  -0.267
 19 Ag    7 Au                                                                 
 -- Virtual --                   
 -0.064  -0.028  -0.019   0.004   0.022   0.027   0.043   0.051
 19 Bu    7 Bg   20 Ag   21 Ag   20 Bu   21 Bu    8 Au   22 Ag                 
  0.055   0.066   0.067   0.082   0.091   0.099   0.102   0.117
 22 Bu    8 Bg   23 Ag   23 Bu   24 Ag    9 Bg    9 Au   24 Bu                 
  0.144   0.148   0.162   0.202   0.254   0.254   0.274   0.290
 25 Ag   25 Bu   26 Ag   26 Bu   27 Bu   27 Ag   28 Ag   10 Bg                 
  0.293   0.311   0.333   0.352   0.358   0.377   0.386   0.400
 10 Au   28 Bu   29 Ag   29 Bu   30 Bu   30 Ag   31 Bu   31 Ag                 
  0.409   0.413   0.427   0.470   0.473   0.484   0.501   0.533
 11 Au   11 Bg   32 Ag   12 Au   32 Bu   12 Bg   33 Ag   13 Au                 
  0.550   0.572   0.595   0.613   0.616   0.625   0.654   0.704
 13 Bg   33 Bu   34 Ag   14 Au   34 Bu   35 Ag   35 Bu   36 Bu                 
  0.745   0.749   0.836   0.865   0.871   0.912   0.990   1.026
 14 Bg   36 Ag   37 Ag   37 Bu   38 Ag   38 Bu   39 Bu   39 Ag                 
  1.124   1.183   1.321   1.357   1.372   1.387   1.418   1.486
 15 Au   15 Bg   16 Au   40 Ag   40 Bu   16 Bg   41 Ag   41 Bu                 
  1.532   1.546   1.616   1.645   1.833   1.844   1.906   1.952
 42 Ag   17 Au   42 Bu   43 Ag   43 Bu   17 Bg   44 Bu   44 Ag                 
  1.984   1.984   1.990   2.025   2.131   2.164   2.204   2.259
 18 Au   18 Bg   45 Ag   45 Bu   46 Bu   46 Ag   47 Bu   47 Ag                 
  2.581   2.771   2.897   2.992   3.119   3.373   3.732   3.748
 19 Au   19 Bg   48 Bu   48 Ag   49 Ag   49 Bu   20 Au   20 Bg                 
  3.767   3.784   3.921   3.947   3.952   3.983   3.992   4.003
 50 Ag   50 Bu   21 Bg   51 Bu   21 Au   22 Bg   22 Au   52 Bu                 
  4.004   4.045   4.075   4.086   4.175   4.235   4.356   4.377
 51 Ag   23 Au   23 Bg   52 Ag   53 Ag   53 Bu   54 Bu   54 Ag                 
  4.694   4.822   6.248   6.283   6.344   6.385   6.416   6.641
 55 Ag   55 Bu   24 Au   24 Bg   56 Ag   56 Bu   57 Ag   57 Bu                 
  6.688   6.736   7.522   7.525   7.552   7.567   7.637   7.703
 58 Ag   58 Bu   25 Au   25 Bg   59 Ag   59 Bu   60 Bu   60 Ag                 
 23.329  24.072  47.872  47.903  66.711  66.734 289.717 289.720
 61 Ag   61 Bu   62 Ag   62 Bu   63 Bu   63 Ag   26 Au   26 Bg                 
289.747 289.760 289.859 289.9211020.6591020.698
 64 Ag   64 Bu   65 Bu   65 Ag   66 Ag   66 Bu                                 
 --------------------------------------------------------------

          Ground-State Mulliken Net Atomic Charges

     Atom                 Charge (a.u.)
  ----------------------------------------
      1 F                    -0.044722
      2 Br                    0.043454
      3 Br                    0.043454
      4 F                    -0.044722
      5 C                     0.001268
      6 C                     0.001268
  ----------------------------------------
  Sum of atomic charges =     0.000000

 -----------------------------------------------------------------
                    Cartesian Multipole Moments
 -----------------------------------------------------------------
    Charge (ESU x 10^10)
                 0.0000
    Dipole Moment (Debye)
         X       0.0000      Y      -0.0000      Z      -0.0000
       Tot       0.0000
    Quadrupole Moments (Debye-Ang)
        XX     -53.8072     XY       3.5927     YY     -59.3865
        XZ      -0.0000     YZ       0.0000     ZZ     -57.7270
    Octopole Moments (Debye-Ang^2)
       XXX      -0.0000    XXY      -0.0000    XYY      -0.0000
       YYY      -0.0000    XXZ       0.0000    XYZ      -0.0000
       YYZ       0.0000    XZZ       0.0000    YZZ      -0.0000
       ZZZ      -0.0000
    Hexadecapole Moments (Debye-Ang^3)
      XXXX   -1083.6302   XXXY     -96.1979   XXYY    -232.6384
      XYYY    -131.0269   YYYY    -349.8818   XXXZ       0.0000
      XXYZ       0.0000   XYYZ       0.0000   YYYZ       0.0000
      XXZZ    -208.9138   XYZZ     -49.8418   YYZZ     -68.7974
      XZZZ      -0.0000   YZZZ       0.0000   ZZZZ     -63.9456
 -----------------------------------------------------------------
 Calculating analytic gradient of the SCF energy
 Gradient of SCF Energy
            1           2           3           4           5           6
    1   0.0000688   0.0000045  -0.0000045  -0.0000688   0.0000193  -0.0000193
    2  -0.0000021  -0.0001449   0.0001449   0.0000021   0.0000761  -0.0000761
    3   0.0000000   0.0000000  -0.0000000  -0.0000000  -0.0000000  -0.0000000
 Max gradient component =       1.449E-04
 RMS gradient           =       5.956E-05
 Gradient time:  CPU 11.71 s  wall 3.04 s
 Geometry Optimization Parameters
   NAtoms,    NIC,     NZ,  NCons,   NDum,   NFix, NCnnct, MaxDiis
        6      37       0       0       0       0       0       0

 Cartesian Hessian Update
 Hessian Updated using BFGS Update


** GEOMETRY OPTIMIZATION IN DELOCALIZED INTERNAL COORDINATES **
   Searching for a Minimum

   Optimization Cycle:  16

                       Coordinates (Angstroms)
     ATOM                X               Y               Z
      1  F         0.8276757571   -1.5672363328    0.0000000000
      2  Br       -2.1804499099   -0.7900993654    0.0000000000
      3  Br        2.1804499099    0.7900993654    0.0000000000
      4  F        -0.8276757571    1.5672363328    0.0000000000
      5  C         0.6161726054   -0.2514794214    0.0000000000
      6  C        -0.6161726054    0.2514794214    0.0000000000
   Point Group: c2h   Number of degrees of freedom:     5


   Energy is  -5424.212314552

 Hessian Updated using BFGS Update

  5 Hessian modes will be used to form the next step
  Hessian Eigenvalues:
     0.060729    0.172008    0.283551    0.368054    0.539548

 Minimum Search - Taking Simple RFO Step
 Searching for Lamda that Minimizes Along All modes
 Value Taken    Lamda =   0.00000000
 Step Taken.  Stepsize is  0.000598

                             Maximum     Tolerance    Cnvgd?
         Gradient           0.000041      0.000300     YES
         Displacement       0.000562      0.001200     YES
         Energy change     -0.000000      0.000001     YES


                       Distance Matrix (Angstroms)
             F (  1)   Br(  2)   Br(  3)   F (  4)   C (  5)
   Br(  2)  3.106889
   Br(  3)  2.717909  4.638370
   F (  4)  3.544730  2.717909  3.106889
   C (  5)  1.332648  2.848018  1.879322  2.322160
   C (  6)  2.322160  1.879322  2.848018  1.332648  1.331031

 Final energy is   -5424.2123145518908     


 ******************************
 **  OPTIMIZATION CONVERGED  **
 ******************************

                       Coordinates (Angstroms)
     ATOM                X               Y               Z
      1  F         0.8276757571   -1.5672363328    0.0000000000
      2  Br       -2.1804499099   -0.7900993654    0.0000000000
      3  Br        2.1804499099    0.7900993654    0.0000000000
      4  F        -0.8276757571    1.5672363328    0.0000000000
      5  C         0.6161726054   -0.2514794214    0.0000000000
      6  C        -0.6161726054    0.2514794214    0.0000000000

Z-matrix Print:
$molecule
0 1
Br
C  1 1.879322
C  2 1.331031 1 124.140302
F  2 1.332648 1 114.525813 3 -180.000000 0
F  3 1.332648 2 121.333885 1 -0.000000 0
Br 3 1.879322 2 124.140302 1 -180.000000 0
$end


 --------------------------------------------------------------
             Orbital Energies (a.u.) and Symmetries
 --------------------------------------------------------------

 Alpha MOs, Restricted
 -- Occupied --                  
-482.87 -482.87  -62.52  -62.52  -56.34  -56.34  -56.34  -56.34
  1 Bu    1 Ag    2 Ag    2 Bu    3 Ag    3 Bu    1 Bg    1 Au                 
-56.339 -56.339 -24.739 -24.739 -10.337 -10.337  -8.732  -8.732
  4 Ag    4 Bu    5 Ag    5 Bu    6 Ag    6 Bu    7 Bu    7 Ag                 
 -6.564  -6.564  -6.550  -6.550  -6.549  -6.549  -2.675  -2.675
  8 Ag    8 Bu    2 Au    2 Bg    9 Bu    9 Ag   10 Ag   10 Bu                 
 -2.671  -2.671  -2.671  -2.671  -2.659  -2.659  -2.659  -2.659
  3 Bg    3 Au   11 Bu   11 Ag   12 Ag   12 Bu    4 Bg    4 Au                 
 -1.285  -1.281  -0.878  -0.844  -0.763  -0.645  -0.594  -0.551
 13 Ag   13 Bu   14 Ag   14 Bu   15 Ag   15 Bu   16 Ag   16 Bu                 
 -0.532  -0.506  -0.501  -0.448  -0.409  -0.365  -0.343  -0.338
  5 Au   17 Ag    5 Bg   17 Bu   18 Ag    6 Au    6 Bg   18 Bu                 
 -0.325  -0.267
 19 Ag    7 Au                                                                 
 -- Virtual --                   
 -0.064  -0.028  -0.019   0.004   0.022   0.027   0.043   0.051
 19 Bu    7 Bg   20 Ag   21 Ag   20 Bu   21 Bu    8 Au   22 Ag                 
  0.055   0.066   0.067   0.082   0.091   0.099   0.102   0.117
 22 Bu    8 Bg   23 Ag   23 Bu   24 Ag    9 Bg    9 Au   24 Bu                 
  0.144   0.148   0.162   0.202   0.254   0.254   0.274   0.290
 25 Ag   25 Bu   26 Ag   26 Bu   27 Bu   27 Ag   28 Ag   10 Bg                 
  0.293   0.311   0.333   0.352   0.358   0.377   0.386   0.400
 10 Au   28 Bu   29 Ag   29 Bu   30 Bu   30 Ag   31 Bu   31 Ag                 
  0.409   0.413   0.427   0.470   0.473   0.484   0.501   0.533
 11 Au   11 Bg   32 Ag   12 Au   32 Bu   12 Bg   33 Ag   13 Au                 
  0.550   0.572   0.595   0.613   0.616   0.625   0.654   0.704
 13 Bg   33 Bu   34 Ag   14 Au   34 Bu   35 Ag   35 Bu   36 Bu                 
  0.745   0.749   0.836   0.865   0.871   0.912   0.990   1.026
 14 Bg   36 Ag   37 Ag   37 Bu   38 Ag   38 Bu   39 Bu   39 Ag                 
  1.124   1.183   1.321   1.357   1.372   1.387   1.418   1.486
 15 Au   15 Bg   16 Au   40 Ag   40 Bu   16 Bg   41 Ag   41 Bu                 
  1.532   1.546   1.616   1.645   1.833   1.844   1.906   1.952
 42 Ag   17 Au   42 Bu   43 Ag   43 Bu   17 Bg   44 Bu   44 Ag                 
  1.984   1.984   1.990   2.025   2.131   2.164   2.204   2.259
 18 Au   18 Bg   45 Ag   45 Bu   46 Bu   46 Ag   47 Bu   47 Ag                 
  2.581   2.771   2.897   2.992   3.119   3.373   3.732   3.748
 19 Au   19 Bg   48 Bu   48 Ag   49 Ag   49 Bu   20 Au   20 Bg                 
  3.767   3.784   3.921   3.947   3.952   3.983   3.992   4.003
 50 Ag   50 Bu   21 Bg   51 Bu   21 Au   22 Bg   22 Au   52 Bu                 
  4.004   4.045   4.075   4.086   4.175   4.235   4.356   4.377
 51 Ag   23 Au   23 Bg   52 Ag   53 Ag   53 Bu   54 Bu   54 Ag                 
  4.694   4.822   6.248   6.283   6.344   6.385   6.416   6.641
 55 Ag   55 Bu   24 Au   24 Bg   56 Ag   56 Bu   57 Ag   57 Bu                 
  6.688   6.736   7.522   7.525   7.552   7.567   7.637   7.703
 58 Ag   58 Bu   25 Au   25 Bg   59 Ag   59 Bu   60 Bu   60 Ag                 
 23.329  24.072  47.872  47.903  66.711  66.734 289.717 289.720
 61 Ag   61 Bu   62 Ag   62 Bu   63 Bu   63 Ag   26 Au   26 Bg                 
289.747 289.760 289.859 289.9211020.6591020.698
 64 Ag   64 Bu   65 Bu   65 Ag   66 Ag   66 Bu                                 

 Beta MOs, Restricted
 -- Occupied --                  
-482.87 -482.87  -62.52  -62.52  -56.34  -56.34  -56.34  -56.34
  1 Bu    1 Ag    2 Ag    2 Bu    3 Ag    3 Bu    1 Bg    1 Au                 
-56.339 -56.339 -24.739 -24.739 -10.337 -10.337  -8.732  -8.732
  4 Ag    4 Bu    5 Ag    5 Bu    6 Ag    6 Bu    7 Bu    7 Ag                 
 -6.564  -6.564  -6.550  -6.550  -6.549  -6.549  -2.675  -2.675
  8 Ag    8 Bu    2 Au    2 Bg    9 Bu    9 Ag   10 Ag   10 Bu                 
 -2.671  -2.671  -2.671  -2.671  -2.659  -2.659  -2.659  -2.659
  3 Bg    3 Au   11 Bu   11 Ag   12 Ag   12 Bu    4 Bg    4 Au                 
 -1.285  -1.281  -0.878  -0.844  -0.763  -0.645  -0.594  -0.551
 13 Ag   13 Bu   14 Ag   14 Bu   15 Ag   15 Bu   16 Ag   16 Bu                 
 -0.532  -0.506  -0.501  -0.448  -0.409  -0.365  -0.343  -0.338
  5 Au   17 Ag    5 Bg   17 Bu   18 Ag    6 Au    6 Bg   18 Bu                 
 -0.325  -0.267
 19 Ag    7 Au                                                                 
 -- Virtual --                   
 -0.064  -0.028  -0.019   0.004   0.022   0.027   0.043   0.051
 19 Bu    7 Bg   20 Ag   21 Ag   20 Bu   21 Bu    8 Au   22 Ag                 
  0.055   0.066   0.067   0.082   0.091   0.099   0.102   0.117
 22 Bu    8 Bg   23 Ag   23 Bu   24 Ag    9 Bg    9 Au   24 Bu                 
  0.144   0.148   0.162   0.202   0.254   0.254   0.274   0.290
 25 Ag   25 Bu   26 Ag   26 Bu   27 Bu   27 Ag   28 Ag   10 Bg                 
  0.293   0.311   0.333   0.352   0.358   0.377   0.386   0.400
 10 Au   28 Bu   29 Ag   29 Bu   30 Bu   30 Ag   31 Bu   31 Ag                 
  0.409   0.413   0.427   0.470   0.473   0.484   0.501   0.533
 11 Au   11 Bg   32 Ag   12 Au   32 Bu   12 Bg   33 Ag   13 Au                 
  0.550   0.572   0.595   0.613   0.616   0.625   0.654   0.704
 13 Bg   33 Bu   34 Ag   14 Au   34 Bu   35 Ag   35 Bu   36 Bu                 
  0.745   0.749   0.836   0.865   0.871   0.912   0.990   1.026
 14 Bg   36 Ag   37 Ag   37 Bu   38 Ag   38 Bu   39 Bu   39 Ag                 
  1.124   1.183   1.321   1.357   1.372   1.387   1.418   1.486
 15 Au   15 Bg   16 Au   40 Ag   40 Bu   16 Bg   41 Ag   41 Bu                 
  1.532   1.546   1.616   1.645   1.833   1.844   1.906   1.952
 42 Ag   17 Au   42 Bu   43 Ag   43 Bu   17 Bg   44 Bu   44 Ag                 
  1.984   1.984   1.990   2.025   2.131   2.164   2.204   2.259
 18 Au   18 Bg   45 Ag   45 Bu   46 Bu   46 Ag   47 Bu   47 Ag                 
  2.581   2.771   2.897   2.992   3.119   3.373   3.732   3.748
 19 Au   19 Bg   48 Bu   48 Ag   49 Ag   49 Bu   20 Au   20 Bg                 
  3.767   3.784   3.921   3.947   3.952   3.983   3.992   4.003
 50 Ag   50 Bu   21 Bg   51 Bu   21 Au   22 Bg   22 Au   52 Bu                 
  4.004   4.045   4.075   4.086   4.175   4.235   4.356   4.377
 51 Ag   23 Au   23 Bg   52 Ag   53 Ag   53 Bu   54 Bu   54 Ag                 
  4.694   4.822   6.248   6.283   6.344   6.385   6.416   6.641
 55 Ag   55 Bu   24 Au   24 Bg   56 Ag   56 Bu   57 Ag   57 Bu                 
  6.688   6.736   7.522   7.525   7.552   7.567   7.637   7.703
 58 Ag   58 Bu   25 Au   25 Bg   59 Ag   59 Bu   60 Bu   60 Ag                 
 23.329  24.072  47.872  47.903  66.711  66.734 289.717 289.720
 61 Ag   61 Bu   62 Ag   62 Bu   63 Bu   63 Ag   26 Au   26 Bg                 
289.747 289.760 289.859 289.9211020.6591020.698
 64 Ag   64 Bu   65 Bu   65 Ag   66 Ag   66 Bu                                 
 --------------------------------------------------------------

          Ground-State Mulliken Net Atomic Charges

     Atom                 Charge (a.u.)
  ----------------------------------------
      1 F                    -0.044722
      2 Br                    0.043454
      3 Br                    0.043454
      4 F                    -0.044722
      5 C                     0.001268
      6 C                     0.001268
  ----------------------------------------
  Sum of atomic charges =     0.000000

 -----------------------------------------------------------------
                    Cartesian Multipole Moments
 -----------------------------------------------------------------
    Charge (ESU x 10^10)
                 0.0000
    Dipole Moment (Debye)
         X       0.0000      Y      -0.0000      Z      -0.0000
       Tot       0.0000
    Quadrupole Moments (Debye-Ang)
        XX     -53.8072     XY       3.5927     YY     -59.3865
        XZ      -0.0000     YZ       0.0000     ZZ     -57.7270
    Octopole Moments (Debye-Ang^2)
       XXX      -0.0000    XXY      -0.0000    XYY      -0.0000
       YYY      -0.0000    XXZ       0.0000    XYZ      -0.0000
       YYZ       0.0000    XZZ       0.0000    YZZ      -0.0000
       ZZZ      -0.0000
    Hexadecapole Moments (Debye-Ang^3)
      XXXX   -1083.6302   XXXY     -96.1979   XXYY    -232.6384
      XYYY    -131.0269   YYYY    -349.8818   XXXZ       0.0000
      XXYZ       0.0000   XYYZ       0.0000   YYYZ       0.0000
      XXZZ    -208.9138   XYZZ     -49.8418   YYZZ     -68.7974
      XZZZ      -0.0000   YZZZ       0.0000   ZZZZ     -63.9456
 -----------------------------------------------------------------
Archival summary:
1\1\TWL01\OPT\ProcedureUnspecified\BasisUnspecified\r222\taweetha\MonAug2721:33:322018MonAug2721:33:322018\0\\#,OPT,ProcedureUnspecified,BasisUnspecified,\\0,1\Br\C,1,1.87932\C,2,1.33103,1,124.14\F,2,1.33265,1,114.526,3,-180,0\F,3,1.33265,2,121.334,1,-0,0\Br,3,1.87932,2,124.14,1,-180,0\\\@

 Total job time:  192.35s(wall), 722.51s(cpu) 
 Mon Aug 27 21:33:32 2018

        *************************************************************
        *                                                           *
        *  Thank you very much for using Q-Chem.  Have a nice day.  *
        *                                                           *
        *************************************************************


 
User input: 2 of 2 
 
Q-Chem Developer Version!
                  Welcome to Q-Chem
     A Quantum Leap Into The Future Of Chemistry


 Q-Chem 5.1, Q-Chem, Inc., Pleasanton, CA (2018)

 Yihan Shao,  Zhengting Gan,  E. Epifanovsky,  A. T. B. Gilbert,  M. Wormit,  
 J. Kussmann,  A. W. Lange,  A. Behn,  Jia Deng,  Xintian Feng,  D. Ghosh,  
 M. Goldey,  P. R. Horn,  L. D. Jacobson,  I. Kaliman,  T. Kus,  A. Landau,  
 Jie Liu,  E. I. Proynov,  R. M. Richard,  R. P. Steele,  E. J. Sundstrom,  
 H. L. Woodcock III,  P. M. Zimmerman,  D. Zuev,  B. Albrecht,  E. Alguire,  
 S. A. Baeppler,  D. Barton,  Z. Benda,  Y. A. Bernard,  E. J. Berquist,  
 K. B. Bravaya,  H. Burton,  D. Casanova,  Chun-Min Chang,  Yunqing Chen,  
 A. Chien,  K. D. Closser,  M. P. Coons,  S. Coriani,  S. Dasgupta,  
 A. L. Dempwolff,  M. Diedenhofen,  Hainam Do,  R. G. Edgar,  Po-Tung Fang,  
 S. Faraji,  S. Fatehi,  Qingguo Feng,  K. D. Fenk,  J. Fosso-Tande,  
 Qinghui Ge,  A. Ghysels,  G. Gidofalvi,  J. Gomes,  J. Gonthier,  A. Gunina,  
 D. Hait,  M. W. D. Hanson-Heine,  P. H. P. Harbach,  A. W. Hauser,  
 J. E. Herr,  E. G. Hohenstein,  Z. C. Holden,  Kerwin Hui,  B. C. Huynh,  
 T.-C. Jagau,  Hyunjun Ji,  B. Kaduk,  K. Khistyaev,  Jaehoon Kim,  
 P. Klunzinger,  K. Koh,  D. Kosenkov,  L. Koulias,  T. Kowalczyk,  
 C. M. Krauter,  A. Kunitsa,  Ka Un Lao,  A. Laurent,  K. V. Lawler,  
 Joonho Lee,  D. Lefrancois,  S. Lehtola,  D. S. Levine,  Yi-Pei Li,  
 You-Sheng Lin,  Fenglai Liu,  E. Livshits,  A. Luenser,  P. Manohar,  
 E. Mansoor,  S. F. Manzer,  Shan-Ping Mao,  Yuezhi Mao,  N. Mardirossian,  
 A. V. Marenich,  T. Markovich,  L. A. Martinez-Martinez,  S. A. Maurer,  
 N. J. Mayhall,  S. C. McKenzie,  J.-M. Mewes,  A. F. Morrison,  
 J. W. Mullinax,  K. Nanda,  T. S. Nguyen-Beck,  R. Olivares-Amaya,  
 J. A. Parkhill,  T. M. Perrine,  F. Plasser,  P. Pokhilko,  S. Prager,  
 A. Prociuk,  E. Ramos,  D. R. Rehn,  F. Rob,  M. Schneider,  N. Sergueev,  
 S. M. Sharada,  S. Sharma,  D. W. Small,  T. Stauch,  T. Stein,  
 Yu-Chuan Su,  A. J. W. Thom,  A. Tkatchenko,  T. Tsuchimochi,  N. M. Tubman,  
 L. Vogt,  M. L. Vidal,  O. Vydrov,  M. A. Watson,  J. Wenzel,  
 M. de Wergifosse,  T. A. Wesolowski,  A. White,  J. Witte,  A. Yamada,  
 Jun Yang,  K. Yao,  S. Yeganeh,  S. R. Yost,  Zhi-Qiang You,  A. Zech,  
 Igor Ying Zhang,  Xing Zhang,  Yan Zhao,  Ying Zhu,  B. R. Brooks,  
 G. K. L. Chan,  C. J. Cramer,  M. S. Gordon,  W. J. Hehre,  A. Klamt,  
 M. W. Schmidt,  C. D. Sherrill,  D. G. Truhlar,  A. Aspuru-Guzik,  R. Baer,  
 A. T. Bell,  N. A. Besley,  Jeng-Da Chai,  A. E. DePrince, III,  
 R. A. DiStasio Jr.,  A. Dreuw,  B. D. Dunietz,  T. R. Furlani,  
 Chao-Ping Hsu,  Yousung Jung,  Jing Kong,  D. S. Lambrecht,  WanZhen Liang,  
 C. Ochsenfeld,  V. A. Rassolov,  L. V. Slipchenko,  J. E. Subotnik,  
 T. Van Voorhis,  J. M. Herbert,  A. I. Krylov,  P. M. W. Gill,  M. Head-Gordon

 Contributors to earlier versions of Q-Chem not listed above: 
 R. D. Adamson,  B. Austin,  J. Baker,  G. J. O. Beran,  K. Brandhorst,  
 S. T. Brown,  E. F. C. Byrd,  A. K. Chakraborty,  C.-L. Cheng,  
 Siu Hung Chien,  D. M. Chipman,  D. L. Crittenden,  H. Dachsel,  
 R. J. Doerksen,  A. D. Dutoi,  L. Fusti-Molnar,  W. A. Goddard III,  
 A. Golubeva-Zadorozhnaya,  S. R. Gwaltney,  G. Hawkins,  A. Heyden,  
 S. Hirata,  G. Kedziora,  F. J. Keil,  C. Kelley,  Jihan Kim,  R. A. King,  
 R. Z. Khaliullin,  P. P. Korambath,  W. Kurlancheek,  A. M. Lee,  M. S. Lee,  
 S. V. Levchenko,  Ching Yeh Lin,  D. Liotard,  R. C. Lochan,  I. Lotan,  
 P. E. Maslen,  N. Nair,  D. P. O'Neill,  D. Neuhauser,  E. Neuscamman,  
 C. M. Oana,  R. Olson,  B. Peters,  R. Peverati,  P. A. Pieniazek,  
 Y. M. Rhee,  J. Ritchie,  M. A. Rohrdanz,  E. Rosta,  N. J. Russ,  
 H. F. Schaefer III,  N. E. Schultz,  N. Shenvi,  A. C. Simmonett,  A. Sodt,  
 D. Stuck,  K. S. Thanthiriwatte,  V. Vanovschi,  Tao Wang,  A. Warshel,  
 C. F. Williams,  Q. Wu,  X. Xu,  W. Zhang

 Please cite Q-Chem as follows:
 Y. Shao et al., Mol. Phys. 113, 184-215 (2015)
 DOI: 10.1080/00268976.2014.952696

 Q-Chem 5.1.1 for Intel X86 EM64T Linux

 Parts of Q-Chem use Armadillo 8.300.2 (Tropical Shenanigans).
 http://arma.sourceforge.net/

 Q-Chem begins on Mon Aug 27 21:33:32 2018  

Host: 
0

     Scratch files written to /scratch/taweetham/qchem6963//
The previous job contains 0 fragments, simply inherited here
Input Ideriv = 2
Curr. Ideriv = -1
Max.  Ideriv = 2

Checking the input file for inconsistencies... 	...done.

--------------------------------------------------------------
User input:
--------------------------------------------------------------

$molecule
read
$end

$rem
   SCF_GUESS 	READ
   JOB_TYPE 	FREQUENCY
   BASIS 	6-311++G**
   EXCHANGE 	B3LYP
   MEM_TOTAL	7500	
$end


--------------------------------------------------------------
 ----------------------------------------------------------------
             Standard Nuclear Orientation (Angstroms)
    I     Atom           X                Y                Z
 ----------------------------------------------------------------
    1      F       0.3004013853    -1.7467214688     0.0000000000
    2      Br     -2.3179923763    -0.0743650463     0.0000000000
    3      Br      2.3179923763     0.0743650463    -0.0000000000
    4      F      -0.3004013853     1.7467214688    -0.0000000000
    5      C       0.5076973949    -0.4302951710     0.0000000000
    6      C      -0.5076973949     0.4302951710    -0.0000000000
 ----------------------------------------------------------------
 Molecular Point Group                 C2h   NOp =  4
 Largest Abelian Subgroup              C2h   NOp =  4
 Nuclear Repulsion Energy =   659.9241449196 hartrees
 There are       50 alpha and       50 beta electrons
 Requested basis set is 6-311++G(d,p)
 There are 62 shells and 184 basis functions

 Total QAlloc Memory Limit   7500 MB
 Mega-Array Size       188 MB
 MEM_STATIC part       192 MB

                       Distance Matrix (Angstroms)
             F (  1)   Br(  2)   Br(  3)   F (  4)   C (  5)
   Br(  2)  3.106889
   Br(  3)  2.717909  4.638370
   F (  4)  3.544730  2.717909  3.106889
   C (  5)  1.332648  2.848018  1.879322  2.322160
   C (  6)  2.322160  1.879322  2.848018  1.332648  1.331031

 A cutoff of  1.0D-11 yielded   1525 shell pairs
 There are     14457 function pairs (     15997 Cartesian)

 -------------------------------------------------------
 OpenMP Integral Computing Module                       
 Release: version 1.0, May 2013, Q-Chem Inc. Pittsburgh 
 -------------------------------------------------------
 Integral Job Info:
 Integral job number is                      11
 Integral operator is                         1
 short-range coefficients                     0
 long-range coefficients              100000000
 Omega coefficients                           0
 if combine SR and LR in K                    0
 Integral screening is                        0
 Integral computing path is                   2
 max size of driver memory is            800000
 size of driver memory is                593474
 size of scratch memory is             29623520
 max col of scratch BK array               1296
 max len of scratch array in speh3          155
 max len of scratch index in speh4           18
 max int batch size is                      520
 min int batch size is                       52
 fixed nKL is                                45
 max L of basis functions is                  2
 order of int derivative is                   0
 number of shells is                         62
 number of basis is                         194
 number of cartesian basis is               194
 number of contracted shell pairs          1525
 number of primitive shell pairs           4232
 maxK2 (contraction) of shell pair           36
 max number of K2 of shell pair               1
 max number of CS2 of shell pair            168
 max number of PS2 of shell pair            480
 mem total for path MDJ                  528028
 -------------------------------------------------------
 Smallest overlap matrix eigenvalue = 6.13E-05
 Guess MOs from SCF MO coefficient file

 -----------------------------------------------------------------------
  General SCF calculation program by
  Eric Jon Sundstrom, Paul Horn, Yuezhi Mao, Dmitri Zuev, Alec White,
  David Stuck, Shaama M.S., Shane Yost, Joonho Lee, David Small,
  Daniel Levine, Susi Lehtola, Hugh Burton, Evgeny Epifanovsky
 -----------------------------------------------------------------------
 Exchange:     0.2000 Hartree-Fock + 0.0800 Slater + 0.7200 B88
 Correlation:  0.1900 VWN1RPA + 0.8100 LYP
 Using SG-1 standard quadrature grid
 using 4 threads for integral computing
 -------------------------------------------------------
 OpenMP Integral computing Module                
 Release: version 2.0, May 2017, Q-Chem Inc. Pleasanton 
 -------------------------------------------------------
 -------------------------------------------------------
 OpenMP BLAS3 based DFT computing Module                
 Release: version 1.0, May 2013, Q-Chem Inc. Pittsburgh 
 -------------------------------------------------------
 A restricted SCF calculation will be
 performed using DIIS
 SCF converges when DIIS error is below 1.0e-08
 ---------------------------------------
  Cycle       Energy         DIIS error
 ---------------------------------------
    1   -5423.9996983902      5.62e-03  
    2   -5424.2052409752      1.27e-03  
    3   -5424.2006684968      1.69e-03  
    4   -5424.2120782081      2.14e-04  
    5   -5424.2121958887      1.26e-04  
    6   -5424.2122341859      2.78e-05  
    7   -5424.2122364260      4.56e-06  
    8   -5424.2122364781      1.17e-06  
    9   -5424.2122364826      2.18e-07  
   10   -5424.2122364809      2.65e-08  
   11   -5424.2122364824      5.87e-09  Convergence criterion met
 ---------------------------------------
 SCF time:   CPU 24.36s  wall 6.00s 
 SCF   energy in the final basis set =    -5424.2122364824
 Total energy in the final basis set =    -5424.2122364824

 --------------------------------------------------------------
             Orbital Energies (a.u.) and Symmetries
 --------------------------------------------------------------

 Alpha MOs, Restricted
 -- Occupied --                  
-482.87 -482.87  -62.52  -62.52  -56.34  -56.34  -56.34  -56.34
  1 Bu    1 Ag    2 Ag    2 Bu    3 Ag    3 Bu    1 Bg    1 Au                 
-56.339 -56.339 -24.739 -24.739 -10.337 -10.337  -8.732  -8.732
  4 Ag    4 Bu    5 Ag    5 Bu    6 Ag    6 Bu    7 Bu    7 Ag                 
 -6.564  -6.564  -6.550  -6.550  -6.549  -6.549  -2.675  -2.675
  8 Ag    8 Bu    2 Au    2 Bg    9 Ag    9 Bu   10 Ag   10 Bu                 
 -2.671  -2.671  -2.671  -2.670  -2.659  -2.659  -2.659  -2.659
 11 Bu   11 Ag    3 Bg    3 Au    4 Bg    4 Au   12 Ag   12 Bu                 
 -1.285  -1.281  -0.878  -0.844  -0.763  -0.645  -0.594  -0.551
 13 Ag   13 Bu   14 Ag   14 Bu   15 Ag   15 Bu   16 Ag   16 Bu                 
 -0.533  -0.506  -0.501  -0.448  -0.409  -0.365  -0.343  -0.338
  5 Au   17 Ag    5 Bg   17 Bu   18 Ag    6 Au    6 Bg   18 Bu                 
 -0.325  -0.267
 19 Ag    7 Au                                                                 
 -- Virtual --                   
 -0.064  -0.028  -0.019   0.004   0.022   0.027   0.044   0.051
 19 Bu    7 Bg   20 Ag   21 Ag   20 Bu   21 Bu    8 Au   22 Ag                 
  0.055   0.066   0.067   0.082   0.091   0.099   0.102   0.117
 22 Bu    8 Bg   23 Ag   23 Bu   24 Ag    9 Bg    9 Au   24 Bu                 
  0.144   0.148   0.162   0.202   0.254   0.254   0.274   0.290
 25 Ag   25 Bu   26 Ag   26 Bu   27 Bu   27 Ag   28 Ag   10 Bg                 
  0.293   0.310   0.333   0.352   0.358   0.377   0.385   0.400
 10 Au   28 Bu   29 Ag   29 Bu   30 Bu   30 Ag   31 Bu   31 Ag                 
  0.408   0.413   0.427   0.470   0.473   0.484   0.501   0.533
 11 Au   11 Bg   32 Ag   12 Au   32 Bu   12 Bg   33 Ag   13 Au                 
  0.550   0.573   0.595   0.613   0.616   0.626   0.654   0.704
 13 Bg   33 Bu   34 Ag   14 Au   34 Bu   35 Ag   35 Bu   36 Bu                 
  0.745   0.749   0.836   0.865   0.871   0.912   0.990   1.025
 14 Bg   36 Ag   37 Ag   37 Bu   38 Ag   38 Bu   39 Bu   39 Ag                 
  1.124   1.183   1.321   1.357   1.372   1.387   1.418   1.486
 15 Au   15 Bg   16 Au   40 Ag   40 Bu   16 Bg   41 Ag   41 Bu                 
  1.532   1.546   1.616   1.645   1.833   1.844   1.906   1.952
 42 Ag   17 Au   42 Bu   43 Ag   43 Bu   17 Bg   44 Bu   44 Ag                 
  1.984   1.984   1.990   2.025   2.131   2.164   2.203   2.259
 18 Au   18 Bg   45 Ag   45 Bu   46 Bu   46 Ag   47 Bu   47 Ag                 
  2.581   2.771   2.897   2.992   3.119   3.373   3.732   3.748
 19 Au   19 Bg   48 Bu   48 Ag   49 Ag   49 Bu   20 Au   20 Bg                 
  3.767   3.784   3.921   3.947   3.952   3.983   3.992   4.002
 50 Ag   50 Bu   21 Bg   51 Bu   21 Au   22 Bg   22 Au   52 Bu                 
  4.004   4.044   4.074   4.086   4.175   4.235   4.357   4.377
 51 Ag   23 Au   23 Bg   52 Ag   53 Ag   53 Bu   54 Bu   54 Ag                 
  4.694   4.822   6.248   6.283   6.344   6.385   6.416   6.641
 55 Ag   55 Bu   24 Au   24 Bg   56 Ag   56 Bu   57 Ag   57 Bu                 
  6.688   6.736   7.522   7.525   7.552   7.567   7.638   7.703
 58 Ag   58 Bu   25 Au   25 Bg   59 Ag   59 Bu   60 Bu   60 Ag                 
 23.329  24.072  47.872  47.903  66.711  66.734 289.717 289.720
 61 Ag   61 Bu   62 Ag   62 Bu   63 Bu   63 Ag   26 Au   26 Bg                 
289.747 289.760 289.859 289.9211020.6591020.698
 64 Ag   64 Bu   65 Bu   65 Ag   66 Ag   66 Bu                                 

 Beta MOs, Restricted
 -- Occupied --                  
-482.87 -482.87  -62.52  -62.52  -56.34  -56.34  -56.34  -56.34
  1 Bu    1 Ag    2 Ag    2 Bu    3 Ag    3 Bu    1 Bg    1 Au                 
-56.339 -56.339 -24.739 -24.739 -10.337 -10.337  -8.732  -8.732
  4 Ag    4 Bu    5 Ag    5 Bu    6 Ag    6 Bu    7 Bu    7 Ag                 
 -6.564  -6.564  -6.550  -6.550  -6.549  -6.549  -2.675  -2.675
  8 Ag    8 Bu    2 Au    2 Bg    9 Ag    9 Bu   10 Ag   10 Bu                 
 -2.671  -2.671  -2.671  -2.670  -2.659  -2.659  -2.659  -2.659
 11 Bu   11 Ag    3 Bg    3 Au    4 Bg    4 Au   12 Ag   12 Bu                 
 -1.285  -1.281  -0.878  -0.844  -0.763  -0.645  -0.594  -0.551
 13 Ag   13 Bu   14 Ag   14 Bu   15 Ag   15 Bu   16 Ag   16 Bu                 
 -0.533  -0.506  -0.501  -0.448  -0.409  -0.365  -0.343  -0.338
  5 Au   17 Ag    5 Bg   17 Bu   18 Ag    6 Au    6 Bg   18 Bu                 
 -0.325  -0.267
 19 Ag    7 Au                                                                 
 -- Virtual --                   
 -0.064  -0.028  -0.019   0.004   0.022   0.027   0.044   0.051
 19 Bu    7 Bg   20 Ag   21 Ag   20 Bu   21 Bu    8 Au   22 Ag                 
  0.055   0.066   0.067   0.082   0.091   0.099   0.102   0.117
 22 Bu    8 Bg   23 Ag   23 Bu   24 Ag    9 Bg    9 Au   24 Bu                 
  0.144   0.148   0.162   0.202   0.254   0.254   0.274   0.290
 25 Ag   25 Bu   26 Ag   26 Bu   27 Bu   27 Ag   28 Ag   10 Bg                 
  0.293   0.310   0.333   0.352   0.358   0.377   0.385   0.400
 10 Au   28 Bu   29 Ag   29 Bu   30 Bu   30 Ag   31 Bu   31 Ag                 
  0.408   0.413   0.427   0.470   0.473   0.484   0.501   0.533
 11 Au   11 Bg   32 Ag   12 Au   32 Bu   12 Bg   33 Ag   13 Au                 
  0.550   0.573   0.595   0.613   0.616   0.626   0.654   0.704
 13 Bg   33 Bu   34 Ag   14 Au   34 Bu   35 Ag   35 Bu   36 Bu                 
  0.745   0.749   0.836   0.865   0.871   0.912   0.990   1.025
 14 Bg   36 Ag   37 Ag   37 Bu   38 Ag   38 Bu   39 Bu   39 Ag                 
  1.124   1.183   1.321   1.357   1.372   1.387   1.418   1.486
 15 Au   15 Bg   16 Au   40 Ag   40 Bu   16 Bg   41 Ag   41 Bu                 
  1.532   1.546   1.616   1.645   1.833   1.844   1.906   1.952
 42 Ag   17 Au   42 Bu   43 Ag   43 Bu   17 Bg   44 Bu   44 Ag                 
  1.984   1.984   1.990   2.025   2.131   2.164   2.203   2.259
 18 Au   18 Bg   45 Ag   45 Bu   46 Bu   46 Ag   47 Bu   47 Ag                 
  2.581   2.771   2.897   2.992   3.119   3.373   3.732   3.748
 19 Au   19 Bg   48 Bu   48 Ag   49 Ag   49 Bu   20 Au   20 Bg                 
  3.767   3.784   3.921   3.947   3.952   3.983   3.992   4.002
 50 Ag   50 Bu   21 Bg   51 Bu   21 Au   22 Bg   22 Au   52 Bu                 
  4.004   4.044   4.074   4.086   4.175   4.235   4.357   4.377
 51 Ag   23 Au   23 Bg   52 Ag   53 Ag   53 Bu   54 Bu   54 Ag                 
  4.694   4.822   6.248   6.283   6.344   6.385   6.416   6.641
 55 Ag   55 Bu   24 Au   24 Bg   56 Ag   56 Bu   57 Ag   57 Bu                 
  6.688   6.736   7.522   7.525   7.552   7.567   7.638   7.703
 58 Ag   58 Bu   25 Au   25 Bg   59 Ag   59 Bu   60 Bu   60 Ag                 
 23.329  24.072  47.872  47.903  66.711  66.734 289.717 289.720
 61 Ag   61 Bu   62 Ag   62 Bu   63 Bu   63 Ag   26 Au   26 Bg                 
289.747 289.760 289.859 289.9211020.6591020.698
 64 Ag   64 Bu   65 Bu   65 Ag   66 Ag   66 Bu                                 
 --------------------------------------------------------------

          Ground-State Mulliken Net Atomic Charges

     Atom                 Charge (a.u.)
  ----------------------------------------
      1 F                    -0.044842
      2 Br                    0.043390
      3 Br                    0.043390
      4 F                    -0.044842
      5 C                     0.001452
      6 C                     0.001452
  ----------------------------------------
  Sum of atomic charges =     0.000000

 -----------------------------------------------------------------
                    Cartesian Multipole Moments
 -----------------------------------------------------------------
    Charge (ESU x 10^10)
                 0.0000
    Dipole Moment (Debye)
         X      -0.0000      Y       0.0000      Z      -0.0000
       Tot       0.0000
    Quadrupole Moments (Debye-Ang)
        XX     -52.2249     XY       1.2519     YY     -60.9681
        XZ      -0.0000     YZ       0.0000     ZZ     -57.7278
    Octopole Moments (Debye-Ang^2)
       XXX      -0.0000    XXY       0.0000    XYY      -0.0000
       YYY       0.0000    XXZ       0.0000    XYZ       0.0000
       YYZ       0.0000    XZZ      -0.0000    YZZ       0.0000
       ZZZ      -0.0000
    Hexadecapole Moments (Debye-Ang^3)
      XXXX   -1127.1494   XXXY      26.2455   XXYY    -252.5113
      XYYY       6.7221   YYYY    -266.6021   XXXZ      -0.0000
      XXYZ      -0.0000   XYYZ      -0.0000   YYYZ       0.0000
      XXZZ    -224.8355   XYZZ       1.0933   YYZZ     -52.8834
      XZZZ      -0.0000   YZZZ       0.0000   ZZZZ     -63.9477
 -----------------------------------------------------------------
 Calculating MO derivatives via CPSCF
 D1JvT checksum  = 310536 25050.3957152672
 D1KAT checksum  = 744192 1240.7161854707
   1         3          18      0.113551    0.030182
   2         3          18      0.014725    0.003636
   3         3          18      0.002159    0.000761
   4         4          17      0.000211    0.000099
   5        17           4      0.000016    0.000012
   6        21           0      0.000000    0.000000    Roots Converged
 Time for AOints: 13.8 s (CPU) 3.5 s (wall)
 ------------------------------------------------------------------------------
                     AOints        : Timing summary (seconds)
 ------------------------------------------------------------------------------
     job step          cpu (% of tot)      sys (% of tot)     wall (% of tot)
 ------------------------------------------------------------------------------
  cpscf_lag         0.7209E+02 (33.2)   0.5000E-05 (15.2)   0.1847E+02 (32.7)
  iterzp            0.1311E+03 (60.3)   0.2600E-04 (78.8)   0.3421E+02 (60.6)
  make_fx           0.0000E+00 ( 0.0)   0.0000E+00 ( 0.0)   0.0000E+00 ( 0.0)
  AOints            0.1382E+02 ( 6.4)   0.2000E-05 ( 6.1)   0.3500E+01 ( 6.2)
 ------------------------------------------------------------------------------
   Grand Totals     0.2172E+03          0.3300E-04          0.5643E+02
 ------------------------------------------------------------------------------
 Calculating analytic Hessian of the SCF energy
 Polarizability Matrix (a.u.)
            1           2           3
    1-101.1705506  -0.1794573  -0.0000000
    2  -0.1794573 -52.4598861   0.0000000
    3  -0.0000000   0.0000000 -40.5459615

 Direct stationary perturbation theory relativistic correction:

 rels  =      33.705595927633
 relv  =    -114.438147882242
 rel2e =      18.367049371251
 E_rel =     -62.365502583357

 Hessian of the SCF Energy
            1           2           3           4           5           6
    1   0.0740879   0.0415863   0.0000000   0.0001318   0.0039654   0.0000000
    2   0.0415863   0.4047789   0.0000000   0.0043151   0.0026463  -0.0000000
    3   0.0000000   0.0000000   0.0186261  -0.0000000  -0.0000000  -0.0024291
    4   0.0001318   0.0043151  -0.0000000   0.2158429   0.0466971  -0.0000000
    5   0.0039654   0.0026463  -0.0000000   0.0466971   0.0416323   0.0000000
    6   0.0000000  -0.0000000  -0.0024291  -0.0000000   0.0000000   0.0063995
    7  -0.0169675  -0.0247310  -0.0000000  -0.0020347   0.0012934  -0.0000000
    8  -0.0311621  -0.0185891   0.0000000   0.0012934  -0.0003698  -0.0000000
    9  -0.0000000   0.0000000   0.0031898   0.0000000  -0.0000000   0.0029632
   10  -0.0023418   0.0032324  -0.0000000  -0.0169675  -0.0311621  -0.0000000
   11   0.0032324  -0.0130144   0.0000000  -0.0247310  -0.0185891   0.0000000
   12   0.0000000   0.0000000   0.0107728  -0.0000000   0.0000000   0.0031898
   13  -0.0628737  -0.0097586  -0.0000000  -0.0301685   0.0044767  -0.0000000
   14  -0.0438750  -0.3336112  -0.0000000  -0.0145885   0.0029167   0.0000000
   15  -0.0000000  -0.0000000  -0.0303668   0.0000000  -0.0000000   0.0056954
   16   0.0079633  -0.0146442   0.0000000  -0.1668040  -0.0252706   0.0000000
   17   0.0262529  -0.0422105   0.0000000  -0.0129861  -0.0282364  -0.0000000
   18   0.0000000  -0.0000000   0.0002072  -0.0000000   0.0000000  -0.0158187
            7           8           9          10          11          12
    1  -0.0169675  -0.0311621  -0.0000000  -0.0023418   0.0032324   0.0000000
    2  -0.0247310  -0.0185891   0.0000000   0.0032324  -0.0130144   0.0000000
    3  -0.0000000   0.0000000   0.0031898  -0.0000000   0.0000000   0.0107728
    4  -0.0020347   0.0012934   0.0000000  -0.0169675  -0.0247310  -0.0000000
    5   0.0012934  -0.0003698  -0.0000000  -0.0311621  -0.0185891   0.0000000
    6  -0.0000000  -0.0000000   0.0029632  -0.0000000   0.0000000   0.0031898
    7   0.2158429   0.0466971   0.0000000   0.0001318   0.0043151   0.0000000
    8   0.0466971   0.0416323   0.0000000   0.0039654   0.0026463   0.0000000
    9   0.0000000   0.0000000   0.0063995   0.0000000  -0.0000000  -0.0024291
   10   0.0001318   0.0039654   0.0000000   0.0740879   0.0415863  -0.0000000
   11   0.0043151   0.0026463  -0.0000000   0.0415863   0.4047789   0.0000000
   12   0.0000000   0.0000000  -0.0024291  -0.0000000   0.0000000   0.0186261
   13  -0.1668040  -0.0252706   0.0000000   0.0079633  -0.0146442  -0.0000000
   14  -0.0129861  -0.0282364  -0.0000000   0.0262529  -0.0422105  -0.0000000
   15   0.0000000   0.0000000  -0.0158187   0.0000000  -0.0000000   0.0002072
   16  -0.0301685   0.0044767  -0.0000000  -0.0628737  -0.0097586   0.0000000
   17  -0.0145885   0.0029167  -0.0000000  -0.0438750  -0.3336112  -0.0000000
   18  -0.0000000  -0.0000000   0.0056954  -0.0000000  -0.0000000  -0.0303668
           13          14          15          16          17          18
    1  -0.0628737  -0.0438750  -0.0000000   0.0079633   0.0262529   0.0000000
    2  -0.0097586  -0.3336112  -0.0000000  -0.0146442  -0.0422105  -0.0000000
    3  -0.0000000  -0.0000000  -0.0303668   0.0000000   0.0000000   0.0002072
    4  -0.0301685  -0.0145885   0.0000000  -0.1668040  -0.0129861  -0.0000000
    5   0.0044767   0.0029167  -0.0000000  -0.0252706  -0.0282364   0.0000000
    6  -0.0000000   0.0000000   0.0056954   0.0000000  -0.0000000  -0.0158187
    7  -0.1668040  -0.0129861   0.0000000  -0.0301685  -0.0145885  -0.0000000
    8  -0.0252706  -0.0282364   0.0000000   0.0044767   0.0029167  -0.0000000
    9   0.0000000  -0.0000000  -0.0158187  -0.0000000  -0.0000000   0.0056954
   10   0.0079633   0.0262529   0.0000000  -0.0628737  -0.0438750  -0.0000000
   11  -0.0146442  -0.0422105  -0.0000000  -0.0097586  -0.3336112  -0.0000000
   12  -0.0000000  -0.0000000   0.0002072   0.0000000  -0.0000000  -0.0303668
   13   0.5925088  -0.1864611   0.0000000  -0.3406258   0.2316577  -0.0000000
   14  -0.1864611   0.6571720   0.0000000   0.2316577  -0.2560307  -0.0000000
   15   0.0000000   0.0000000   0.0798281  -0.0000000  -0.0000000  -0.0395452
   16  -0.3406258   0.2316577  -0.0000000   0.5925088  -0.1864611   0.0000000
   17   0.2316577  -0.2560307  -0.0000000  -0.1864611   0.6571720   0.0000000
   18  -0.0000000  -0.0000000  -0.0395452   0.0000000   0.0000000   0.0798281
 Gradient time:  CPU 340.35 s  wall 88.44 s
 **********************************************************************
 **                                                                  **
 **                       VIBRATIONAL ANALYSIS                       **
 **                       --------------------                       **
 **                                                                  **
 **        VIBRATIONAL FREQUENCIES (CM**-1) AND NORMAL MODES         **
 **     FORCE CONSTANTS (mDYN/ANGSTROM) AND REDUCED MASSES (AMU)     **
 **                  INFRARED INTENSITIES (KM/MOL)                   **
 **                                                                  **
 **********************************************************************


 Mode:                 1                      2                      3
 Frequency:        97.51                 143.64                 210.42
 Force Cnst:      0.1187                 0.2538                 1.0911
 Red. Mass:      21.1815                20.8754                41.8253
 IR Active:          YES                    YES                    NO 
 IR Intens:        0.468                  1.787                  0.000
 Raman Active:       NO                     NO                     YES
               X      Y      Z        X      Y      Z        X      Y      Z
 F         -0.000 -0.000  0.547   -0.322  0.439  0.000   -0.502 -0.080 -0.000
 Br         0.000  0.000 -0.193    0.085 -0.168 -0.000    0.434 -0.089  0.000
 Br        -0.000  0.000 -0.193    0.085 -0.168 -0.000   -0.434  0.089  0.000
 F          0.000 -0.000  0.547   -0.322  0.439  0.000    0.502  0.080  0.000
 C         -0.000 -0.000  0.404   -0.050  0.407 -0.000   -0.164 -0.138  0.000
 C          0.000 -0.000  0.404   -0.050  0.407  0.000    0.164  0.138 -0.000
 TransDip  -0.000  0.000 -0.022    0.043  0.001 -0.000   -0.000 -0.000  0.000

 Mode:                 4                      5                      6
 Frequency:       324.71                 351.03                 356.81
 Force Cnst:      1.6283                 0.9793                 1.6061
 Red. Mass:      26.2112                13.4887                21.4117
 IR Active:          NO                     YES                    YES
 IR Intens:        0.000                  0.375                  3.767
 Raman Active:       YES                    NO                     NO 
               X      Y      Z        X      Y      Z        X      Y      Z
 F          0.657 -0.059 -0.000   -0.000  0.000 -0.321    0.588  0.232  0.000
 Br         0.211  0.127 -0.000   -0.000 -0.000 -0.018   -0.139 -0.097  0.000
 Br        -0.211 -0.127 -0.000    0.000  0.000 -0.018   -0.139 -0.097  0.000
 F         -0.657  0.059 -0.000    0.000  0.000 -0.321    0.588  0.232  0.000
 C          0.039  0.048  0.000   -0.000  0.000  0.630   -0.018  0.268 -0.000
 C         -0.039 -0.048  0.000    0.000  0.000  0.630   -0.018  0.268 -0.000
 TransDip  -0.000 -0.000  0.000   -0.000 -0.000  0.020   -0.053 -0.032 -0.000

 Mode:                 7                      8                      9
 Frequency:       524.46                 607.50                 780.35
 Force Cnst:      1.9817                 3.8133                 4.7135
 Red. Mass:      12.2280                17.5371                13.1374
 IR Active:          NO                     NO                     YES
 IR Intens:        0.000                  0.000                147.237
 Raman Active:       YES                    YES                    NO 
               X      Y      Z        X      Y      Z        X      Y      Z
 F         -0.000  0.000  0.112    0.047 -0.606  0.000   -0.087  0.074  0.000
 Br         0.000  0.000 -0.020   -0.044 -0.027 -0.000   -0.084 -0.009 -0.000
 Br        -0.000 -0.000  0.020    0.044  0.027  0.000   -0.084 -0.009  0.000
 F          0.000 -0.000 -0.112   -0.047  0.606 -0.000   -0.087  0.074 -0.000
 C          0.000  0.000 -0.698   -0.158 -0.320 -0.000    0.690 -0.059 -0.000
 C         -0.000 -0.000  0.698    0.158  0.320  0.000    0.690 -0.059  0.000
 TransDip  -0.000 -0.000  0.000    0.000  0.000 -0.000    0.385  0.050  0.000

 Mode:                10                     11                     12
 Frequency:      1144.38                1187.94                1735.50
 Force Cnst:      9.9793                11.5530                21.4925
 Red. Mass:      12.9335                13.8949                12.1111
 IR Active:          NO                     YES                    NO 
 IR Intens:        0.000                303.497                  0.000
 Raman Active:       YES                    NO                     YES
               X      Y      Z        X      Y      Z        X      Y      Z
 F         -0.086 -0.237 -0.000   -0.034 -0.366 -0.000   -0.002 -0.086  0.000
 Br         0.016  0.006  0.000   -0.007 -0.003 -0.000   -0.008 -0.000 -0.000
 Br        -0.016 -0.006 -0.000   -0.007 -0.003 -0.000    0.008  0.000  0.000
 F          0.086  0.237  0.000   -0.034 -0.366 -0.000    0.002  0.086 -0.000
 C          0.505  0.426  0.000    0.101  0.596  0.000   -0.488  0.504 -0.000
 C         -0.505 -0.426 -0.000    0.101  0.596  0.000    0.488 -0.504  0.000
 TransDip   0.000  0.000 -0.000    0.056  0.555  0.000   -0.000  0.000  0.000

 STANDARD THERMODYNAMIC QUANTITIES AT   298.15 K  AND     1.00 ATM

   This Molecule has  0 Imaginary Frequencies
   Zero point vibrational energy:       10.671 kcal/mol

   Atom    1 Element F  Has Mass   18.99840
   Atom    2 Element Br Has Mass   78.91830
   Atom    3 Element Br Has Mass   78.91830
   Atom    4 Element F  Has Mass   18.99840
   Atom    5 Element C  Has Mass   12.00000
   Atom    6 Element C  Has Mass   12.00000
   Molecular Mass:   219.833400 amu
   Principal axes and moments of inertia in amu*Bohr^2:
                             1           2           3
    Eigenvalues --      432.95796  3062.86892  3495.82688
          X               1.00000    -0.00275     0.00000
          Y               0.00275     1.00000     0.00000
          Z               0.00000    -0.00000     1.00000
   Rotational Symmetry Number is   2
   The Molecule is an Asymmetric Top
   Translational Enthalpy:        0.889 kcal/mol
   Rotational Enthalpy:           0.889 kcal/mol
   Vibrational Enthalpy:         12.886 kcal/mol
   gas constant (RT):             0.592 kcal/mol
   Translational Entropy:        42.066  cal/mol.K
   Rotational Entropy:           28.540  cal/mol.K
   Vibrational Entropy:          13.242  cal/mol.K

   Total Enthalpy:               15.255 kcal/mol
   Total Entropy:                83.848  cal/mol.K

 ======================================================================

 STANDARD THERMODYNAMIC QUANTITIES FOR ANHARMONIC VIBRATION -- TOSH

   Zero point vibrational energy: ************ kcal/mol

   Vibrational Enthalpy:       Infinity kcal/mol
   Vibrational Entropy:             NaN  cal/mol.K

   Total Enthalpy:             Infinity kcal/mol
   Total Entropy:                   NaN  cal/mol.K

 ======================================================================

 STANDARD THERMODYNAMIC QUANTITIES FOR ANHARMONIC VIBRATION -- VPT2

   Zero point vibrational energy: ************ kcal/mol

   Vibrational Enthalpy:       Infinity kcal/mol
   Vibrational Entropy:             NaN  cal/mol.K

   Total Enthalpy:             Infinity kcal/mol
   Total Entropy:                   NaN  cal/mol.K

 ======================================================================

Archival summary:
1\1\TWL01\FREQ\ProcedureUnspecified\BasisUnspecified\r222\taweetha\MonAug2721:35:082018MonAug2721:35:082018\0\\#,FREQ,ProcedureUnspecified,BasisUnspecified,\\0,1\Br\C,1,1.87932\C,2,1.33103,1,124.14\F,2,1.33265,1,114.526,3,-180,0\F,3,1.33265,2,121.334,1,0,0\Br,3,1.87932,2,124.14,1,-180,0\\\@

 Total job time:  95.24s(wall), 364.89s(cpu) 
 Mon Aug 27 21:35:08 2018

        *************************************************************
        *                                                           *
        *  Thank you very much for using Q-Chem.  Have a nice day.  *
        *                                                           *
        *************************************************************
