# Supplementary material for: Geometric and energetic data from ab initio calculations of haloethene, haloimine, halomethylenephosphine, haloiminophosphine, halodiazene, halodiphosphene and halocyclopropane
Source: Data Brief. 2019 Nov 2;27:104738. doi: 10.1016/j.dib.2019.104738 (PMC6861602; doi:10.1016/j.dib.2019.104738)
Supplement: Multimedia component 2 [file mmc2.zip › CC/B3LYP/FBrCCClBr.out]

Q-Chem Developer Version!
                  Welcome to Q-Chem
     A Quantum Leap Into The Future Of Chemistry


 Q-Chem 5.1, Q-Chem, Inc., Pleasanton, CA (2018)

 Yihan Shao,  Zhengting Gan,  E. Epifanovsky,  A. T. B. Gilbert,  M. Wormit,  
 J. Kussmann,  A. W. Lange,  A. Behn,  Jia Deng,  Xintian Feng,  D. Ghosh,  
 M. Goldey,  P. R. Horn,  L. D. Jacobson,  I. Kaliman,  T. Kus,  A. Landau,  
 Jie Liu,  E. I. Proynov,  R. M. Richard,  R. P. Steele,  E. J. Sundstrom,  
 H. L. Woodcock III,  P. M. Zimmerman,  D. Zuev,  B. Albrecht,  E. Alguire,  
 S. A. Baeppler,  D. Barton,  Z. Benda,  Y. A. Bernard,  E. J. Berquist,  
 K. B. Bravaya,  H. Burton,  D. Casanova,  Chun-Min Chang,  Yunqing Chen,  
 A. Chien,  K. D. Closser,  M. P. Coons,  S. Coriani,  S. Dasgupta,  
 A. L. Dempwolff,  M. Diedenhofen,  Hainam Do,  R. G. Edgar,  Po-Tung Fang,  
 S. Faraji,  S. Fatehi,  Qingguo Feng,  K. D. Fenk,  J. Fosso-Tande,  
 Qinghui Ge,  A. Ghysels,  G. Gidofalvi,  J. Gomes,  J. Gonthier,  A. Gunina,  
 D. Hait,  M. W. D. Hanson-Heine,  P. H. P. Harbach,  A. W. Hauser,  
 J. E. Herr,  E. G. Hohenstein,  Z. C. Holden,  Kerwin Hui,  B. C. Huynh,  
 T.-C. Jagau,  Hyunjun Ji,  B. Kaduk,  K. Khistyaev,  Jaehoon Kim,  
 P. Klunzinger,  K. Koh,  D. Kosenkov,  L. Koulias,  T. Kowalczyk,  
 C. M. Krauter,  A. Kunitsa,  Ka Un Lao,  A. Laurent,  K. V. Lawler,  
 Joonho Lee,  D. Lefrancois,  S. Lehtola,  D. S. Levine,  Yi-Pei Li,  
 You-Sheng Lin,  Fenglai Liu,  E. Livshits,  A. Luenser,  P. Manohar,  
 E. Mansoor,  S. F. Manzer,  Shan-Ping Mao,  Yuezhi Mao,  N. Mardirossian,  
 A. V. Marenich,  T. Markovich,  L. A. Martinez-Martinez,  S. A. Maurer,  
 N. J. Mayhall,  S. C. McKenzie,  J.-M. Mewes,  A. F. Morrison,  
 J. W. Mullinax,  K. Nanda,  T. S. Nguyen-Beck,  R. Olivares-Amaya,  
 J. A. Parkhill,  T. M. Perrine,  F. Plasser,  P. Pokhilko,  S. Prager,  
 A. Prociuk,  E. Ramos,  D. R. Rehn,  F. Rob,  M. Schneider,  N. Sergueev,  
 S. M. Sharada,  S. Sharma,  D. W. Small,  T. Stauch,  T. Stein,  
 Yu-Chuan Su,  A. J. W. Thom,  A. Tkatchenko,  T. Tsuchimochi,  N. M. Tubman,  
 L. Vogt,  M. L. Vidal,  O. Vydrov,  M. A. Watson,  J. Wenzel,  
 M. de Wergifosse,  T. A. Wesolowski,  A. White,  J. Witte,  A. Yamada,  
 Jun Yang,  K. Yao,  S. Yeganeh,  S. R. Yost,  Zhi-Qiang You,  A. Zech,  
 Igor Ying Zhang,  Xing Zhang,  Yan Zhao,  Ying Zhu,  B. R. Brooks,  
 G. K. L. Chan,  C. J. Cramer,  M. S. Gordon,  W. J. Hehre,  A. Klamt,  
 M. W. Schmidt,  C. D. Sherrill,  D. G. Truhlar,  A. Aspuru-Guzik,  R. Baer,  
 A. T. Bell,  N. A. Besley,  Jeng-Da Chai,  A. E. DePrince, III,  
 R. A. DiStasio Jr.,  A. Dreuw,  B. D. Dunietz,  T. R. Furlani,  
 Chao-Ping Hsu,  Yousung Jung,  Jing Kong,  D. S. Lambrecht,  WanZhen Liang,  
 C. Ochsenfeld,  V. A. Rassolov,  L. V. Slipchenko,  J. E. Subotnik,  
 T. Van Voorhis,  J. M. Herbert,  A. I. Krylov,  P. M. W. Gill,  M. Head-Gordon

 Contributors to earlier versions of Q-Chem not listed above: 
 R. D. Adamson,  B. Austin,  J. Baker,  G. J. O. Beran,  K. Brandhorst,  
 S. T. Brown,  E. F. C. Byrd,  A. K. Chakraborty,  C.-L. Cheng,  
 Siu Hung Chien,  D. M. Chipman,  D. L. Crittenden,  H. Dachsel,  
 R. J. Doerksen,  A. D. Dutoi,  L. Fusti-Molnar,  W. A. Goddard III,  
 A. Golubeva-Zadorozhnaya,  S. R. Gwaltney,  G. Hawkins,  A. Heyden,  
 S. Hirata,  G. Kedziora,  F. J. Keil,  C. Kelley,  Jihan Kim,  R. A. King,  
 R. Z. Khaliullin,  P. P. Korambath,  W. Kurlancheek,  A. M. Lee,  M. S. Lee,  
 S. V. Levchenko,  Ching Yeh Lin,  D. Liotard,  R. C. Lochan,  I. Lotan,  
 P. E. Maslen,  N. Nair,  D. P. O'Neill,  D. Neuhauser,  E. Neuscamman,  
 C. M. Oana,  R. Olson,  B. Peters,  R. Peverati,  P. A. Pieniazek,  
 Y. M. Rhee,  J. Ritchie,  M. A. Rohrdanz,  E. Rosta,  N. J. Russ,  
 H. F. Schaefer III,  N. E. Schultz,  N. Shenvi,  A. C. Simmonett,  A. Sodt,  
 D. Stuck,  K. S. Thanthiriwatte,  V. Vanovschi,  Tao Wang,  A. Warshel,  
 C. F. Williams,  Q. Wu,  X. Xu,  W. Zhang

 Please cite Q-Chem as follows:
 Y. Shao et al., Mol. Phys. 113, 184-215 (2015)
 DOI: 10.1080/00268976.2014.952696

 Q-Chem 5.1.1 for Intel X86 EM64T Linux

 Parts of Q-Chem use Armadillo 8.300.2 (Tropical Shenanigans).
 http://arma.sourceforge.net/

 Q-Chem begins on Mon Aug 27 23:23:42 2018  

Host: 
0

     Scratch files written to /scratch/taweetham/qchem8213//
Input Ideriv = 2
Curr. Ideriv = -1
Max.  Ideriv = 2

Checking the input file for inconsistencies... 	...done.

--------------------------------------------------------------
User input:
--------------------------------------------------------------
inp/FClBrBr.inp
$molecule
0	1
F	-2.0	1.0	0.0
Cl	2.0	1.0	0.0
Br	-2.0	-1.0	0.0
Br	2.0	-1.0	0.0
C	-1.0	0.0	0.0
C	1.0	0.0	0.0
$end
$rem
   JOB_TYPE		OPTIMIZATION
   BASIS		6-311++G**
   EXCHANGE		B3LYP
$end

--------------------------------------------------------------
 ----------------------------------------------------------------
             Standard Nuclear Orientation (Angstroms)
    I     Atom           X                Y                Z
 ----------------------------------------------------------------
    1      F       2.0430764034     1.5560124956     0.0000000000
    2      Cl     -1.9468790610     1.2727186702     0.0000000000
    3      Br      2.1847233162    -0.4389652366    -0.0000000000
    4      Br     -1.8052321483    -0.7222590621    -0.0000000000
    5      C       1.1164109937     0.4877001731     0.0000000000
    6      C      -0.8785667385     0.3460532604     0.0000000000
 ----------------------------------------------------------------
 Molecular Point Group                 Cs    NOp =  2
 Largest Abelian Subgroup              Cs    NOp =  2
 Nuclear Repulsion Energy =   852.1990905677 hartrees
 There are       54 alpha and       54 beta electrons
 Requested basis set is 6-311++G(d,p)
 There are 69 shells and 192 basis functions

 Total QAlloc Memory Limit   2000 MB
 Mega-Array Size       188 MB
 MEM_STATIC part       192 MB
 A cutoff of  1.0D-11 yielded   1903 shell pairs
 There are     15915 function pairs (     17611 Cartesian)

 -------------------------------------------------------
 OpenMP Integral Computing Module                       
 Release: version 1.0, May 2013, Q-Chem Inc. Pittsburgh 
 -------------------------------------------------------
 Integral Job Info:
 Integral job number is                      11
 Integral operator is                         1
 short-range coefficients                     0
 long-range coefficients              100000000
 Omega coefficients                           0
 if combine SR and LR in K                    0
 Integral screening is                        0
 Integral computing path is                   2
 max size of driver memory is            800000
 size of driver memory is                593474
 size of scratch memory is             29634545
 max col of scratch BK array               1296
 max len of scratch array in speh3          155
 max len of scratch index in speh4           18
 max int batch size is                      520
 min int batch size is                       52
 fixed nKL is                                45
 max L of basis functions is                  2
 order of int derivative is                   0
 number of shells is                         69
 number of basis is                         202
 number of cartesian basis is               202
 number of contracted shell pairs          1903
 number of primitive shell pairs           5167
 maxK2 (contraction) of shell pair           36
 max number of K2 of shell pair               1
 max number of CS2 of shell pair            189
 max number of PS2 of shell pair            432
 mem total for path MDJ                  530742
 -------------------------------------------------------
 Smallest overlap matrix eigenvalue = 9.49E-05

 Scale SEOQF with 1.000000e-01/1.000000e-01/1.000000e-01

 Standard Electronic Orientation quadrupole field applied
 Nucleus-field energy     =     0.0000000196 hartrees
 Guess from superposition of atomic densities
 Warning:  Energy on first SCF cycle will be non-variational
 SAD guess density has 108.000000 electrons

 -----------------------------------------------------------------------
  General SCF calculation program by
  Eric Jon Sundstrom, Paul Horn, Yuezhi Mao, Dmitri Zuev, Alec White,
  David Stuck, Shaama M.S., Shane Yost, Joonho Lee, David Small,
  Daniel Levine, Susi Lehtola, Hugh Burton, Evgeny Epifanovsky
 -----------------------------------------------------------------------
 Exchange:     0.2000 Hartree-Fock + 0.0800 Slater + 0.7200 B88
 Correlation:  0.1900 VWN1RPA + 0.8100 LYP
 Using SG-1 standard quadrature grid
 using 4 threads for integral computing
 -------------------------------------------------------
 OpenMP Integral computing Module                
 Release: version 2.0, May 2017, Q-Chem Inc. Pleasanton 
 -------------------------------------------------------
 -------------------------------------------------------
 OpenMP BLAS3 based DFT computing Module                
 Release: version 1.0, May 2013, Q-Chem Inc. Pittsburgh 
 -------------------------------------------------------
 A restricted SCF calculation will be
 performed using DIIS
 SCF converges when DIIS error is below 1.0e-08
 ---------------------------------------
  Cycle       Energy         DIIS error
 ---------------------------------------
    1   -5787.3630470181      7.53e-02  
    2   -5783.6058061513      5.06e-03  
    3   -5782.9444733311      1.13e-02  
    4   -5783.6060325325      4.25e-03  
    5   -5783.7003524920      1.12e-03  
    6   -5783.7058671732      4.96e-04  
    7   -5783.7072657474      1.58e-04  
    8   -5783.7073639725      6.28e-05  
    9   -5783.7073838138      2.87e-05  
   10   -5783.7073861571      1.72e-05  
   11   -5783.7073876367      5.29e-06  
   12   -5783.7073878019      6.91e-07  
   13   -5783.7073878038      3.63e-07  
   14   -5783.7073878045      4.48e-08  
   15   -5783.7073878046      3.77e-08  
   16   -5783.7073878045      4.24e-09  Convergence criterion met
 ---------------------------------------
 SCF time:   CPU 69.48s  wall 19.00s 
 SCF   energy in the final basis set =    -5783.7073878045
 Total energy in the final basis set =    -5783.7073878045

 --------------------------------------------------------------
             Orbital Energies (a.u.) and Symmetries
 --------------------------------------------------------------

 Alpha MOs, Restricted
 -- Occupied --                  
-482.88 -482.87 -101.59  -62.54  -62.53  -56.35  -56.35  -56.35
  1 A'    2 A'    3 A'    4 A'    5 A'    6 A'    1 A"    7 A'                 
-56.343 -56.342 -56.341 -24.704 -10.330 -10.289  -9.515  -8.754
  8 A'    2 A"    9 A'   10 A'   11 A'   12 A'   13 A'   14 A'                 
 -8.746  -7.278  -7.268  -7.268  -6.585  -6.578  -6.574  -6.572
 15 A'   16 A'   17 A'    3 A"   18 A'   19 A'    4 A"   20 A'                 
 -6.565  -6.564  -2.701  -2.694  -2.694  -2.692  -2.686  -2.685
 21 A'    5 A"   22 A'    6 A"   23 A'   24 A'   25 A'    7 A"                 
 -2.684  -2.684  -2.675  -2.675  -1.269  -1.160  -0.970  -0.855
  8 A"   26 A'    9 A"   27 A'   28 A'   29 A'   30 A'   31 A'                 
 -0.646  -0.620  -0.566  -0.540  -0.518  -0.513  -0.505  -0.490
 32 A'   33 A'   34 A'   10 A"   11 A"   35 A'   36 A'   37 A'                 
 -0.387  -0.386  -0.321  -0.295  -0.211  -0.185
 38 A'   12 A"   13 A"   39 A'   40 A'   14 A"                                 
 -- Virtual --                   
 -0.102  -0.101  -0.004   0.016   0.017   0.031   0.034   0.041
 15 A"   41 A'   42 A'   43 A'   44 A'   16 A"   45 A'   46 A'                 
  0.047   0.062   0.066   0.075   0.083   0.089   0.104   0.112
 47 A'   48 A'   17 A"   49 A'   18 A"   50 A'   51 A'   19 A"                 
  0.126   0.138   0.143   0.152   0.152   0.168   0.181   0.195
 52 A'   20 A"   53 A'   54 A'   55 A'   56 A'   57 A'   58 A'                 
  0.195   0.213   0.284   0.315   0.333   0.354   0.357   0.365
 59 A'   60 A'   21 A"   61 A'   62 A'   63 A'   64 A'   22 A"                 
  0.396   0.405   0.412   0.418   0.426   0.441   0.453   0.483
 65 A'   23 A"   66 A'   67 A'   24 A"   68 A'   25 A"   69 A'                 
  0.514   0.519   0.544   0.547   0.569   0.579   0.586   0.636
 26 A"   70 A'   71 A'   27 A"   28 A"   29 A"   72 A'   73 A'                 
  0.645   0.649   0.684   0.692   0.733   0.785   0.796   0.824
 30 A"   74 A'   75 A'   76 A'   77 A'   78 A'   79 A'   31 A"                 
  0.838   0.898   0.919   1.042   1.071   1.122   1.198   1.221
 80 A'   32 A"   81 A'   82 A'   83 A'   84 A'   85 A'   33 A"                 
  1.253   1.316   1.407   1.425   1.456   1.473   1.514   1.592
 86 A'   87 A'   88 A'   34 A"   89 A'   90 A'   35 A"   91 A'                 
  1.598   1.681   1.745   1.816   1.876   1.929   1.940   1.958
 36 A"   37 A"   92 A'   93 A'   94 A'   38 A"   95 A'   39 A"                 
  2.020   2.043   2.085   2.147   2.232   2.243   2.331   2.442
 96 A'   97 A'   98 A'   99 A'   40 A"  100 A'  101 A'  102 A'                 
  2.633   2.706   2.804   2.961   3.189   3.319   3.731   3.763
 41 A"   42 A"  103 A'  104 A'  105 A'  106 A'   43 A"  107 A'                 
  3.859   3.890   3.978   3.980   4.033   4.056   4.079   4.080
108 A'   44 A"   45 A"   46 A"   47 A"  109 A'  110 A'   48 A"                 
  4.210   4.293   4.423   4.473   4.665   6.284   6.368   6.492
111 A'  112 A'  113 A'  114 A'  115 A'   49 A"  116 A'  117 A'                 
  6.816   6.860   7.483   7.512   7.558   7.645   7.699   7.797
118 A'  119 A'   50 A"   51 A"  120 A'  121 A'  122 A'  123 A'                 
  9.913  23.544  23.660  25.806  26.069  26.628  48.066  48.117
124 A'  125 A'  126 A'   52 A"  127 A'  128 A'  129 A'  130 A'                 
 66.766 215.953 289.701 289.732 289.766 289.855 289.950 290.050
131 A'  132 A'   53 A"   54 A"  133 A'  134 A'  135 A'  136 A'                 
*******1020.991
137 A'  138 A'                                                                 

 Beta MOs, Restricted
 -- Occupied --                  
-482.88 -482.87 -101.59  -62.54  -62.53  -56.35  -56.35  -56.35
  1 A'    2 A'    3 A'    4 A'    5 A'    6 A'    1 A"    7 A'                 
-56.343 -56.342 -56.341 -24.704 -10.330 -10.289  -9.515  -8.754
  8 A'    2 A"    9 A'   10 A'   11 A'   12 A'   13 A'   14 A'                 
 -8.746  -7.278  -7.268  -7.268  -6.585  -6.578  -6.574  -6.572
 15 A'   16 A'   17 A'    3 A"   18 A'   19 A'    4 A"   20 A'                 
 -6.565  -6.564  -2.701  -2.694  -2.694  -2.692  -2.686  -2.685
 21 A'    5 A"   22 A'    6 A"   23 A'   24 A'   25 A'    7 A"                 
 -2.684  -2.684  -2.675  -2.675  -1.269  -1.160  -0.970  -0.855
  8 A"   26 A'    9 A"   27 A'   28 A'   29 A'   30 A'   31 A'                 
 -0.646  -0.620  -0.566  -0.540  -0.518  -0.513  -0.505  -0.490
 32 A'   33 A'   34 A'   10 A"   11 A"   35 A'   36 A'   37 A'                 
 -0.387  -0.386  -0.321  -0.295  -0.211  -0.185
 38 A'   12 A"   13 A"   39 A'   40 A'   14 A"                                 
 -- Virtual --                   
 -0.102  -0.101  -0.004   0.016   0.017   0.031   0.034   0.041
 15 A"   41 A'   42 A'   43 A'   44 A'   16 A"   45 A'   46 A'                 
  0.047   0.062   0.066   0.075   0.083   0.089   0.104   0.112
 47 A'   48 A'   17 A"   49 A'   18 A"   50 A'   51 A'   19 A"                 
  0.126   0.138   0.143   0.152   0.152   0.168   0.181   0.195
 52 A'   20 A"   53 A'   54 A'   55 A'   56 A'   57 A'   58 A'                 
  0.195   0.213   0.284   0.315   0.333   0.354   0.357   0.365
 59 A'   60 A'   21 A"   61 A'   62 A'   63 A'   64 A'   22 A"                 
  0.396   0.405   0.412   0.418   0.426   0.441   0.453   0.483
 65 A'   23 A"   66 A'   67 A'   24 A"   68 A'   25 A"   69 A'                 
  0.514   0.519   0.544   0.547   0.569   0.579   0.586   0.636
 26 A"   70 A'   71 A'   27 A"   28 A"   29 A"   72 A'   73 A'                 
  0.645   0.649   0.684   0.692   0.733   0.785   0.796   0.824
 30 A"   74 A'   75 A'   76 A'   77 A'   78 A'   79 A'   31 A"                 
  0.838   0.898   0.919   1.042   1.071   1.122   1.198   1.221
 80 A'   32 A"   81 A'   82 A'   83 A'   84 A'   85 A'   33 A"                 
  1.253   1.316   1.407   1.425   1.456   1.473   1.514   1.592
 86 A'   87 A'   88 A'   34 A"   89 A'   90 A'   35 A"   91 A'                 
  1.598   1.681   1.745   1.816   1.876   1.929   1.940   1.958
 36 A"   37 A"   92 A'   93 A'   94 A'   38 A"   95 A'   39 A"                 
  2.020   2.043   2.085   2.147   2.232   2.243   2.331   2.442
 96 A'   97 A'   98 A'   99 A'   40 A"  100 A'  101 A'  102 A'                 
  2.633   2.706   2.804   2.961   3.189   3.319   3.731   3.763
 41 A"   42 A"  103 A'  104 A'  105 A'  106 A'   43 A"  107 A'                 
  3.859   3.890   3.978   3.980   4.033   4.056   4.079   4.080
108 A'   44 A"   45 A"   46 A"   47 A"  109 A'  110 A'   48 A"                 
  4.210   4.293   4.423   4.473   4.665   6.284   6.368   6.492
111 A'  112 A'  113 A'  114 A'  115 A'   49 A"  116 A'  117 A'                 
  6.816   6.860   7.483   7.512   7.558   7.645   7.699   7.797
118 A'  119 A'   50 A"   51 A"  120 A'  121 A'  122 A'  123 A'                 
  9.913  23.544  23.660  25.806  26.069  26.628  48.066  48.117
124 A'  125 A'  126 A'   52 A"  127 A'  128 A'  129 A'  130 A'                 
 66.766 215.953 289.701 289.732 289.766 289.855 289.950 290.050
131 A'  132 A'   53 A"   54 A"  133 A'  134 A'  135 A'  136 A'                 
*******1020.991
137 A'  138 A'                                                                 
 --------------------------------------------------------------

          Ground-State Mulliken Net Atomic Charges

     Atom                 Charge (a.u.)
  ----------------------------------------
      1 F                    -0.045849
      2 Cl                    0.296370
      3 Br                    0.408742
      4 Br                    0.026943
      5 C                    -0.466695
      6 C                    -0.219511
  ----------------------------------------
  Sum of atomic charges =    -0.000000

 -----------------------------------------------------------------
                    Cartesian Multipole Moments
 -----------------------------------------------------------------
    Charge (ESU x 10^10)
                -0.0000
    Dipole Moment (Debye)
         X      -0.3790      Y      -0.7802      Z      -0.0000
       Tot       0.8674
    Quadrupole Moments (Debye-Ang)
        XX     -58.8782     XY      -2.7876     YY     -70.1690
        XZ      -0.0000     YZ       0.0000     ZZ     -64.2892
    Octopole Moments (Debye-Ang^2)
       XXX      13.4982    XXY     -14.5455    XYY       4.3101
       YYY     -26.7075    XXZ       0.0000    XYZ      -0.0000
       YYZ       0.0000    XZZ       6.7854    YZZ      -6.7363
       ZZZ      -0.0000
    Hexadecapole Moments (Debye-Ang^3)
      XXXX   -1319.8839   XXXY      -1.4026   XXYY    -295.8021
      XYYY      15.7495   YYYY    -394.3942   XXXZ       0.0000
      XXYZ       0.0000   XYYZ      -0.0000   YYYZ       0.0000
      XXZZ    -246.7510   XYZZ       7.1698   YYZZ     -76.6084
      XZZZ      -0.0000   YZZZ      -0.0000   ZZZZ     -74.4096
 -----------------------------------------------------------------
 Calculating analytic gradient of the SCF energy
 Gradient of SCF Energy
            1           2           3           4           5           6
    1   0.0580318   0.2028204  -0.4046859   0.2964939   0.4759938  -0.6286540
    2  -0.1632963  -0.5653431   0.5344830   0.7894238  -0.3535114  -0.2417560
    3   0.0000000   0.0000000   0.0000000  -0.0000000  -0.0000000   0.0000000
 Max gradient component =       7.894E-01
 RMS gradient           =       3.618E-01
 Gradient time:  CPU 14.46 s  wall 3.72 s
 Geometry Optimization Parameters
   NAtoms,    NIC,     NZ,  NCons,   NDum,   NFix, NCnnct, MaxDiis
        6      37       0       0       0       0       0       0


** GEOMETRY OPTIMIZATION IN DELOCALIZED INTERNAL COORDINATES **
   Searching for a Minimum

   Optimization Cycle:   1

                       Coordinates (Angstroms)
     ATOM                X               Y               Z
      1  F         2.0430764034    1.5560124956    0.0000000000
      2  Cl       -1.9468790610    1.2727186702    0.0000000000
      3  Br        2.1847233162   -0.4389652366    0.0000000000
      4  Br       -1.8052321483   -0.7222590621    0.0000000000
      5  C         1.1164109937    0.4877001731    0.0000000000
      6  C        -0.8785667385    0.3460532604    0.0000000000
   Point Group: cs    Number of degrees of freedom:     9


   Energy is  -5783.707387805


 Attempting to Generate Delocalized Internal Coordinates

 ** Taking Steepest Descent Step **
 Calculated Step too Large.  Step scaled by  0.342739
 Step Taken.  Stepsize is  0.300000

                             Maximum     Tolerance    Cnvgd?
         Gradient           0.557679      0.000300      NO
         Displacement       0.191138      0.001200      NO
         Energy change     *********      0.000001      NO


 New Cartesian Coordinates Obtained by Inverse Iteration

 Displacement from previous Coordinates is:  0.204229
 ----------------------------------------------------------------
             Standard Nuclear Orientation (Angstroms)
    I     Atom           X                Y                Z
 ----------------------------------------------------------------
    1      F       2.0297746367     1.5633007790     0.0000000000
    2      Cl     -1.9652241857     1.3102878776     0.0000000000
    3      Br      2.2504484270    -0.4675580417     0.0000000000
    4      Br     -1.8487731601    -0.7664672544     0.0000000000
    5      C       1.1093574099     0.5008555207     0.0000000000
    6      C      -0.8620503624     0.3608414194     0.0000000000
 ----------------------------------------------------------------
 Molecular Point Group                 Cs    NOp =  2
 Largest Abelian Subgroup              Cs    NOp =  2
 Nuclear Repulsion Energy =   827.1929590593 hartrees
 There are       54 alpha and       54 beta electrons
 Applying Cartesian multipole field
    Component          Value
    ---------          -----
     (2,0,0)        1.00000E-11
     (0,2,0)        2.00000E-11
     (0,0,2)       -3.00000E-11
 Nucleus-field energy     =     0.0000000205 hartrees
 Requested basis set is 6-311++G(d,p)
 There are 69 shells and 192 basis functions
 A cutoff of  1.0D-11 yielded   1892 shell pairs
 There are     15825 function pairs (     17506 Cartesian)
 Smallest overlap matrix eigenvalue = 9.84E-05
 Guess MOs from SCF MO coefficient file

 -----------------------------------------------------------------------
  General SCF calculation program by
  Eric Jon Sundstrom, Paul Horn, Yuezhi Mao, Dmitri Zuev, Alec White,
  David Stuck, Shaama M.S., Shane Yost, Joonho Lee, David Small,
  Daniel Levine, Susi Lehtola, Hugh Burton, Evgeny Epifanovsky
 -----------------------------------------------------------------------
 Exchange:     0.2000 Hartree-Fock + 0.0800 Slater + 0.7200 B88
 Correlation:  0.1900 VWN1RPA + 0.8100 LYP
 Using SG-1 standard quadrature grid
 using 4 threads for integral computing
 -------------------------------------------------------
 OpenMP Integral computing Module                
 Release: version 2.0, May 2017, Q-Chem Inc. Pleasanton 
 -------------------------------------------------------
 -------------------------------------------------------
 OpenMP BLAS3 based DFT computing Module                
 Release: version 1.0, May 2013, Q-Chem Inc. Pittsburgh 
 -------------------------------------------------------
 A restricted SCF calculation will be
 performed using DIIS
 SCF converges when DIIS error is below 1.0e-08
 ---------------------------------------
  Cycle       Energy         DIIS error
 ---------------------------------------
    1   -5783.9150498120      1.72e-03  
    2   -5783.9176387716      1.46e-03  
    3   -5783.9184828548      1.24e-03  
    4   -5783.9148970557      1.41e-03  
    5   -5783.9265377556      9.66e-05  
    6   -5783.9265721115      3.92e-05  
    7   -5783.9265763655      1.05e-05  
    8   -5783.9265767598      1.97e-06  
    9   -5783.9265767779      8.57e-07  
   10   -5783.9265767823      1.95e-07  
   11   -5783.9265767827      1.07e-07  
   12   -5783.9265767827      2.21e-08  
   13   -5783.9265767828      6.42e-09  Convergence criterion met
 ---------------------------------------
 SCF time:   CPU 54.92s  wall 15.00s 
 SCF   energy in the final basis set =    -5783.9265767828
 Total energy in the final basis set =    -5783.9265767828

 --------------------------------------------------------------
             Orbital Energies (a.u.) and Symmetries
 --------------------------------------------------------------

 Alpha MOs, Restricted
 -- Occupied --                  
-482.87 -482.86 -101.59  -62.53  -62.52  -56.35  -56.35  -56.35
  1 A'    2 A'    3 A'    4 A'    5 A'    6 A'    1 A"    7 A'                 
-56.341 -56.339 -56.338 -24.710 -10.338 -10.300  -9.515  -8.746
  8 A'    2 A"    9 A'   10 A'   11 A'   12 A'   13 A'   14 A'                 
 -8.739  -7.278  -7.268  -7.268  -6.577  -6.571  -6.566  -6.564
 15 A'   16 A'   17 A'    3 A"   18 A'   19 A'    4 A"   20 A'                 
 -6.558  -6.558  -2.691  -2.685  -2.685  -2.684  -2.679  -2.678
 21 A'    5 A"   22 A'    6 A"   23 A'   24 A'   25 A'    7 A"                 
 -2.675  -2.675  -2.668  -2.668  -1.267  -1.117  -0.943  -0.845
  8 A"   26 A'    9 A"   27 A'   28 A'   29 A'   30 A'   31 A'                 
 -0.650  -0.619  -0.556  -0.519  -0.511  -0.506  -0.495  -0.485
 32 A'   33 A'   34 A'   10 A"   35 A'   11 A"   36 A'   37 A'                 
 -0.389  -0.376  -0.322  -0.296  -0.224  -0.194
 38 A'   12 A"   13 A"   39 A'   40 A'   14 A"                                 
 -- Virtual --                   
 -0.104  -0.100  -0.003   0.013   0.017   0.032   0.034   0.039
 15 A"   41 A'   42 A'   43 A'   44 A'   45 A'   16 A"   46 A'                 
  0.049   0.062   0.065   0.073   0.083   0.087   0.099   0.112
 47 A'   48 A'   17 A"   49 A'   18 A"   50 A'   51 A'   19 A"                 
  0.121   0.139   0.140   0.151   0.153   0.161   0.172   0.193
 52 A'   53 A'   20 A"   54 A'   55 A'   56 A'   57 A'   58 A'                 
  0.198   0.209   0.285   0.315   0.335   0.355   0.360   0.376
 59 A'   60 A'   21 A"   61 A'   62 A'   63 A'   64 A'   22 A"                 
  0.392   0.406   0.410   0.423   0.426   0.440   0.468   0.469
 65 A'   23 A"   66 A'   67 A'   24 A"   68 A'   25 A"   69 A'                 
  0.514   0.521   0.544   0.551   0.556   0.565   0.569   0.621
 70 A'   26 A"   71 A'   27 A"   28 A"   29 A"   72 A'   73 A'                 
  0.634   0.641   0.670   0.686   0.716   0.776   0.789   0.815
 74 A'   30 A"   75 A'   76 A'   77 A'   78 A'   79 A'   31 A"                 
  0.826   0.882   0.919   1.013   1.058   1.096   1.132   1.208
 80 A'   32 A"   81 A'   82 A'   83 A'   84 A'   85 A'   86 A'                 
  1.219   1.284   1.400   1.421   1.450   1.457   1.474   1.565
 33 A"   87 A'   88 A'   34 A"   89 A'   90 A'   35 A"   36 A"                 
  1.596   1.665   1.745   1.801   1.880   1.943   1.958   1.972
 91 A'   37 A"   92 A'   93 A'   94 A'   38 A"   95 A'   39 A"                 
  2.005   2.056   2.072   2.115   2.204   2.233   2.327   2.455
 96 A'   97 A'   98 A'   99 A'  100 A'   40 A"  101 A'  102 A'                 
  2.625   2.700   2.802   2.930   3.125   3.318   3.733   3.761
 41 A"   42 A"  103 A'  104 A'  105 A'  106 A'   43 A"  107 A'                 
  3.875   3.898   3.980   3.982   4.042   4.051   4.078   4.083
108 A'   44 A"   45 A"   46 A"   47 A"  109 A'  110 A'   48 A"                 
  4.194   4.270   4.366   4.419   4.635   6.280   6.366   6.487
111 A'  112 A'  113 A'  114 A'  115 A'   49 A"  116 A'  117 A'                 
  6.797   6.835   7.493   7.518   7.551   7.633   7.668   7.761
118 A'  119 A'   50 A"   51 A"  120 A'  121 A'  122 A'  123 A'                 
  9.871  23.449  23.550  25.805  26.053  26.516  48.040  48.087
124 A'  125 A'  126 A'   52 A"  127 A'  128 A'  129 A'  130 A'                 
 66.757 215.900 289.707 289.733 289.757 289.838 289.906 289.999
131 A'  132 A'   53 A"   54 A"  133 A'  134 A'  135 A'  136 A'                 
*******1020.944
137 A'  138 A'                                                                 

 Beta MOs, Restricted
 -- Occupied --                  
-482.87 -482.86 -101.59  -62.53  -62.52  -56.35  -56.35  -56.35
  1 A'    2 A'    3 A'    4 A'    5 A'    6 A'    1 A"    7 A'                 
-56.341 -56.339 -56.338 -24.710 -10.338 -10.300  -9.515  -8.746
  8 A'    2 A"    9 A'   10 A'   11 A'   12 A'   13 A'   14 A'                 
 -8.739  -7.278  -7.268  -7.268  -6.577  -6.571  -6.566  -6.564
 15 A'   16 A'   17 A'    3 A"   18 A'   19 A'    4 A"   20 A'                 
 -6.558  -6.558  -2.691  -2.685  -2.685  -2.684  -2.679  -2.678
 21 A'    5 A"   22 A'    6 A"   23 A'   24 A'   25 A'    7 A"                 
 -2.675  -2.675  -2.668  -2.668  -1.267  -1.117  -0.943  -0.845
  8 A"   26 A'    9 A"   27 A'   28 A'   29 A'   30 A'   31 A'                 
 -0.650  -0.619  -0.556  -0.519  -0.511  -0.506  -0.495  -0.485
 32 A'   33 A'   34 A'   10 A"   35 A'   11 A"   36 A'   37 A'                 
 -0.389  -0.376  -0.322  -0.296  -0.224  -0.194
 38 A'   12 A"   13 A"   39 A'   40 A'   14 A"                                 
 -- Virtual --                   
 -0.104  -0.100  -0.003   0.013   0.017   0.032   0.034   0.039
 15 A"   41 A'   42 A'   43 A'   44 A'   45 A'   16 A"   46 A'                 
  0.049   0.062   0.065   0.073   0.083   0.087   0.099   0.112
 47 A'   48 A'   17 A"   49 A'   18 A"   50 A'   51 A'   19 A"                 
  0.121   0.139   0.140   0.151   0.153   0.161   0.172   0.193
 52 A'   53 A'   20 A"   54 A'   55 A'   56 A'   57 A'   58 A'                 
  0.198   0.209   0.285   0.315   0.335   0.355   0.360   0.376
 59 A'   60 A'   21 A"   61 A'   62 A'   63 A'   64 A'   22 A"                 
  0.392   0.406   0.410   0.423   0.426   0.440   0.468   0.469
 65 A'   23 A"   66 A'   67 A'   24 A"   68 A'   25 A"   69 A'                 
  0.514   0.521   0.544   0.551   0.556   0.565   0.569   0.621
 70 A'   26 A"   71 A'   27 A"   28 A"   29 A"   72 A'   73 A'                 
  0.634   0.641   0.670   0.686   0.716   0.776   0.789   0.815
 74 A'   30 A"   75 A'   76 A'   77 A'   78 A'   79 A'   31 A"                 
  0.826   0.882   0.919   1.013   1.058   1.096   1.132   1.208
 80 A'   32 A"   81 A'   82 A'   83 A'   84 A'   85 A'   86 A'                 
  1.219   1.284   1.400   1.421   1.450   1.457   1.474   1.565
 33 A"   87 A'   88 A'   34 A"   89 A'   90 A'   35 A"   36 A"                 
  1.596   1.665   1.745   1.801   1.880   1.943   1.958   1.972
 91 A'   37 A"   92 A'   93 A'   94 A'   38 A"   95 A'   39 A"                 
  2.005   2.056   2.072   2.115   2.204   2.233   2.327   2.455
 96 A'   97 A'   98 A'   99 A'  100 A'   40 A"  101 A'  102 A'                 
  2.625   2.700   2.802   2.930   3.125   3.318   3.733   3.761
 41 A"   42 A"  103 A'  104 A'  105 A'  106 A'   43 A"  107 A'                 
  3.875   3.898   3.980   3.982   4.042   4.051   4.078   4.083
108 A'   44 A"   45 A"   46 A"   47 A"  109 A'  110 A'   48 A"                 
  4.194   4.270   4.366   4.419   4.635   6.280   6.366   6.487
111 A'  112 A'  113 A'  114 A'  115 A'   49 A"  116 A'  117 A'                 
  6.797   6.835   7.493   7.518   7.551   7.633   7.668   7.761
118 A'  119 A'   50 A"   51 A"  120 A'  121 A'  122 A'  123 A'                 
  9.871  23.449  23.550  25.805  26.053  26.516  48.040  48.087
124 A'  125 A'  126 A'   52 A"  127 A'  128 A'  129 A'  130 A'                 
 66.757 215.900 289.707 289.733 289.757 289.838 289.906 289.999
131 A'  132 A'   53 A"   54 A"  133 A'  134 A'  135 A'  136 A'                 
*******1020.944
137 A'  138 A'                                                                 
 --------------------------------------------------------------

          Ground-State Mulliken Net Atomic Charges

     Atom                 Charge (a.u.)
  ----------------------------------------
      1 F                    -0.033495
      2 Cl                    0.327274
      3 Br                    0.297381
      4 Br                   -0.020255
      5 C                    -0.393657
      6 C                    -0.177248
  ----------------------------------------
  Sum of atomic charges =    -0.000000

 -----------------------------------------------------------------
                    Cartesian Multipole Moments
 -----------------------------------------------------------------
    Charge (ESU x 10^10)
                -0.0000
    Dipole Moment (Debye)
         X      -0.5681      Y      -0.6355      Z      -0.0000
       Tot       0.8525
    Quadrupole Moments (Debye-Ang)
        XX     -58.8034     XY      -2.6722     YY     -69.5619
        XZ       0.0000     YZ      -0.0000     ZZ     -64.7686
    Octopole Moments (Debye-Ang^2)
       XXX      12.1915    XXY     -13.9648    XYY       3.3781
       YYY     -24.0893    XXZ      -0.0000    XYZ       0.0000
       YYZ      -0.0000    XZZ       6.2784    YZZ      -6.1259
       ZZZ      -0.0000
    Hexadecapole Moments (Debye-Ang^3)
      XXXX   -1363.6027   XXXY       0.4382   XXYY    -303.2710
      XYYY      18.6140   YYYY    -408.0533   XXXZ       0.0000
      XXYZ      -0.0000   XYYZ       0.0000   YYYZ      -0.0000
      XXZZ    -255.5064   XYZZ       8.1415   YYZZ     -79.0682
      XZZZ      -0.0000   YZZZ      -0.0000   ZZZZ     -74.9047
 -----------------------------------------------------------------
 Calculating analytic gradient of the SCF energy
 Gradient of SCF Energy
            1           2           3           4           5           6
    1   0.0642812   0.1446174  -0.2558800   0.1737350   0.3289318  -0.4556853
    2  -0.1414741  -0.4510866   0.3757408   0.5644416  -0.2165438  -0.1310779
    3   0.0000000  -0.0000000  -0.0000000  -0.0000000  -0.0000000   0.0000000
 Max gradient component =       5.644E-01
 RMS gradient           =       2.565E-01
 Gradient time:  CPU 14.13 s  wall 3.64 s
 Geometry Optimization Parameters
   NAtoms,    NIC,     NZ,  NCons,   NDum,   NFix, NCnnct, MaxDiis
        6      37       0       0       0       0       0       0


** GEOMETRY OPTIMIZATION IN DELOCALIZED INTERNAL COORDINATES **
   Searching for a Minimum

   Optimization Cycle:   2

                       Coordinates (Angstroms)
     ATOM                X               Y               Z
      1  F         2.0297746367    1.5633007790    0.0000000000
      2  Cl       -1.9652241857    1.3102878776    0.0000000000
      3  Br        2.2504484270   -0.4675580417    0.0000000000
      4  Br       -1.8487731601   -0.7664672544    0.0000000000
      5  C         1.1093574099    0.5008555207    0.0000000000
      6  C        -0.8620503624    0.3608414194    0.0000000000
   Point Group: cs    Number of degrees of freedom:     9


   Energy is  -5783.926576783

 Hessian Updated using BFGS Update

 ** Taking Steepest Descent Step **
 Calculated Step too Large.  Step scaled by  0.491087
 Step Taken.  Stepsize is  0.300000

                             Maximum     Tolerance    Cnvgd?
         Gradient           0.392432      0.000300      NO
         Displacement       0.192719      0.001200      NO
         Energy change     -0.219189      0.000001      NO


 New Cartesian Coordinates Obtained by Inverse Iteration

 Displacement from previous Coordinates is:  0.188682
 ----------------------------------------------------------------
             Standard Nuclear Orientation (Angstroms)
    I     Atom           X                Y                Z
 ----------------------------------------------------------------
    1      F       2.0026373565     1.5716345454     0.0000000000
    2      Cl     -1.9746376976     1.3547941817     0.0000000000
    3      Br      2.3013788851    -0.4977787058     0.0000000000
    4      Br     -1.8741933790    -0.8110938399     0.0000000000
    5      C       1.0969970461     0.5100606111     0.0000000000
    6      C      -0.8386494456     0.3736435080     0.0000000000
 ----------------------------------------------------------------
 Molecular Point Group                 Cs    NOp =  2
 Largest Abelian Subgroup              Cs    NOp =  2
 Nuclear Repulsion Energy =   806.4020095465 hartrees
 There are       54 alpha and       54 beta electrons
 Applying Cartesian multipole field
    Component          Value
    ---------          -----
     (2,0,0)        1.00000E-11
     (0,2,0)        2.00000E-11
     (0,0,2)       -3.00000E-11
 Nucleus-field energy     =     0.0000000213 hartrees
 Requested basis set is 6-311++G(d,p)
 There are 69 shells and 192 basis functions
 A cutoff of  1.0D-11 yielded   1887 shell pairs
 There are     15828 function pairs (     17517 Cartesian)
 Smallest overlap matrix eigenvalue = 9.09E-05
 Guess MOs from SCF MO coefficient file

 -----------------------------------------------------------------------
  General SCF calculation program by
  Eric Jon Sundstrom, Paul Horn, Yuezhi Mao, Dmitri Zuev, Alec White,
  David Stuck, Shaama M.S., Shane Yost, Joonho Lee, David Small,
  Daniel Levine, Susi Lehtola, Hugh Burton, Evgeny Epifanovsky
 -----------------------------------------------------------------------
 Exchange:     0.2000 Hartree-Fock + 0.0800 Slater + 0.7200 B88
 Correlation:  0.1900 VWN1RPA + 0.8100 LYP
 Using SG-1 standard quadrature grid
 using 4 threads for integral computing
 -------------------------------------------------------
 OpenMP Integral computing Module                
 Release: version 2.0, May 2017, Q-Chem Inc. Pleasanton 
 -------------------------------------------------------
 -------------------------------------------------------
 OpenMP BLAS3 based DFT computing Module                
 Release: version 1.0, May 2013, Q-Chem Inc. Pittsburgh 
 -------------------------------------------------------
 A restricted SCF calculation will be
 performed using DIIS
 SCF converges when DIIS error is below 1.0e-08
 ---------------------------------------
  Cycle       Energy         DIIS error
 ---------------------------------------
    1   -5784.0745054268      1.38e-03  
    2   -5784.0776665602      1.12e-03  
    3   -5784.0766959889      1.10e-03  
    4   -5784.0769684292      1.03e-03  
    5   -5784.0830302484      8.03e-05  
    6   -5784.0830546320      3.07e-05  
    7   -5784.0830572339      8.63e-06  
    8   -5784.0830574761      1.54e-06  
    9   -5784.0830574824      6.10e-07  
   10   -5784.0830574838      1.24e-07  
   11   -5784.0830574838      7.82e-08  
   12   -5784.0830574839      1.55e-08  
   13   -5784.0830574840      6.11e-09  Convergence criterion met
 ---------------------------------------
 SCF time:   CPU 54.18s  wall 14.00s 
 SCF   energy in the final basis set =    -5784.0830574840
 Total energy in the final basis set =    -5784.0830574840

 --------------------------------------------------------------
             Orbital Energies (a.u.) and Symmetries
 --------------------------------------------------------------

 Alpha MOs, Restricted
 -- Occupied --                  
-482.87 -482.86 -101.59  -62.53  -62.52  -56.35  -56.34  -56.34
  1 A'    2 A'    3 A'    4 A'    5 A'    6 A'    1 A"    7 A'                 
-56.340 -56.337 -56.336 -24.715 -10.346 -10.309  -9.513  -8.741
  8 A'    2 A"    9 A'   10 A'   11 A'   12 A'   13 A'   14 A'                 
 -8.735  -7.277  -7.267  -7.266  -6.572  -6.567  -6.560  -6.558
 15 A'   16 A'    3 A"   17 A'   18 A'   19 A'    4 A"   20 A'                 
 -6.554  -6.553  -2.685  -2.680  -2.680  -2.679  -2.674  -2.674
  5 A"   21 A'   22 A'    6 A"   23 A'   24 A'   25 A'    7 A"                 
 -2.670  -2.669  -2.664  -2.664  -1.267  -1.075  -0.920  -0.837
  8 A"   26 A'    9 A"   27 A'   28 A'   29 A'   30 A'   31 A'                 
 -0.655  -0.617  -0.549  -0.513  -0.511  -0.488  -0.485  -0.475
 32 A'   33 A'   34 A'   35 A'   10 A"   11 A"   36 A'   37 A'                 
 -0.389  -0.368  -0.323  -0.299  -0.238  -0.202
 38 A'   12 A"   13 A"   39 A'   40 A'   14 A"                                 
 -- Virtual --                   
 -0.105  -0.095  -0.004   0.008   0.017   0.030   0.036   0.036
 15 A"   41 A'   42 A'   43 A'   44 A'   45 A'   46 A'   16 A"                 
  0.051   0.062   0.065   0.071   0.083   0.086   0.093   0.112
 47 A'   48 A'   17 A"   49 A'   18 A"   50 A'   51 A'   19 A"                 
  0.115   0.135   0.141   0.145   0.152   0.159   0.172   0.190
 52 A'   53 A'   20 A"   54 A'   55 A'   56 A'   57 A'   58 A'                 
  0.202   0.206   0.286   0.314   0.338   0.355   0.364   0.384
 59 A'   60 A'   21 A"   61 A'   62 A'   63 A'   64 A'   22 A"                 
  0.388   0.407   0.411   0.426   0.428   0.442   0.456   0.483
 65 A'   23 A"   66 A'   67 A'   24 A"   68 A'   69 A'   25 A"                 
  0.510   0.527   0.541   0.545   0.547   0.554   0.560   0.604
 70 A'   26 A"   27 A"   71 A'   28 A"   72 A'   29 A"   73 A'                 
  0.621   0.643   0.664   0.679   0.703   0.770   0.787   0.812
 74 A'   30 A"   75 A'   76 A'   77 A'   78 A'   79 A'   31 A"                 
  0.821   0.868   0.916   0.979   1.032   1.081   1.097   1.163
 80 A'   32 A"   81 A'   82 A'   83 A'   84 A'   85 A'   86 A'                 
  1.217   1.256   1.393   1.411   1.431   1.437   1.461   1.535
 33 A"   87 A'   88 A'   34 A"   89 A'   35 A"   90 A'   36 A"                 
  1.600   1.650   1.721   1.794   1.877   1.952   1.979   1.983
 91 A'   37 A"   92 A'   93 A'   94 A'   38 A"   95 A'   39 A"                 
  2.005   2.053   2.079   2.095   2.170   2.235   2.330   2.470
 96 A'   97 A'   98 A'   99 A'  100 A'   40 A"  101 A'  102 A'                 
  2.617   2.696   2.793   2.903   3.073   3.331   3.735   3.758
 41 A"   42 A"  103 A'  104 A'  105 A'  106 A'   43 A"  107 A'                 
  3.892   3.905   3.980   3.982   4.047   4.047   4.072   4.084
108 A'   44 A"   45 A"   46 A"   47 A"  109 A'  110 A'   48 A"                 
  4.177   4.251   4.325   4.372   4.626   6.276   6.367   6.487
111 A'  112 A'  113 A'  114 A'  115 A'   49 A"  116 A'  117 A'                 
  6.767   6.806   7.500   7.523   7.546   7.622   7.644   7.733
118 A'  119 A'   50 A"   51 A"  120 A'  121 A'  122 A'  123 A'                 
  9.835  23.396  23.471  25.806  26.039  26.431  48.008  48.055
124 A'  125 A'  126 A'   52 A"  127 A'  128 A'  129 A'  130 A'                 
 66.749 215.853 289.710 289.734 289.751 289.824 289.873 289.961
131 A'  132 A'   53 A"   54 A"  133 A'  134 A'  135 A'  136 A'                 
*******1020.898
137 A'  138 A'                                                                 

 Beta MOs, Restricted
 -- Occupied --                  
-482.87 -482.86 -101.59  -62.53  -62.52  -56.35  -56.34  -56.34
  1 A'    2 A'    3 A'    4 A'    5 A'    6 A'    1 A"    7 A'                 
-56.340 -56.337 -56.336 -24.715 -10.346 -10.309  -9.513  -8.741
  8 A'    2 A"    9 A'   10 A'   11 A'   12 A'   13 A'   14 A'                 
 -8.735  -7.277  -7.267  -7.266  -6.572  -6.567  -6.560  -6.558
 15 A'   16 A'    3 A"   17 A'   18 A'   19 A'    4 A"   20 A'                 
 -6.554  -6.553  -2.685  -2.680  -2.680  -2.679  -2.674  -2.674
  5 A"   21 A'   22 A'    6 A"   23 A'   24 A'   25 A'    7 A"                 
 -2.670  -2.669  -2.664  -2.664  -1.267  -1.075  -0.920  -0.837
  8 A"   26 A'    9 A"   27 A'   28 A'   29 A'   30 A'   31 A'                 
 -0.655  -0.617  -0.549  -0.513  -0.511  -0.488  -0.485  -0.475
 32 A'   33 A'   34 A'   35 A'   10 A"   11 A"   36 A'   37 A'                 
 -0.389  -0.368  -0.323  -0.299  -0.238  -0.202
 38 A'   12 A"   13 A"   39 A'   40 A'   14 A"                                 
 -- Virtual --                   
 -0.105  -0.095  -0.004   0.008   0.017   0.030   0.036   0.036
 15 A"   41 A'   42 A'   43 A'   44 A'   45 A'   46 A'   16 A"                 
  0.051   0.062   0.065   0.071   0.083   0.086   0.093   0.112
 47 A'   48 A'   17 A"   49 A'   18 A"   50 A'   51 A'   19 A"                 
  0.115   0.135   0.141   0.145   0.152   0.159   0.172   0.190
 52 A'   53 A'   20 A"   54 A'   55 A'   56 A'   57 A'   58 A'                 
  0.202   0.206   0.286   0.314   0.338   0.355   0.364   0.384
 59 A'   60 A'   21 A"   61 A'   62 A'   63 A'   64 A'   22 A"                 
  0.388   0.407   0.411   0.426   0.428   0.442   0.456   0.483
 65 A'   23 A"   66 A'   67 A'   24 A"   68 A'   69 A'   25 A"                 
  0.510   0.527   0.541   0.545   0.547   0.554   0.560   0.604
 70 A'   26 A"   27 A"   71 A'   28 A"   72 A'   29 A"   73 A'                 
  0.621   0.643   0.664   0.679   0.703   0.770   0.787   0.812
 74 A'   30 A"   75 A'   76 A'   77 A'   78 A'   79 A'   31 A"                 
  0.821   0.868   0.916   0.979   1.032   1.081   1.097   1.163
 80 A'   32 A"   81 A'   82 A'   83 A'   84 A'   85 A'   86 A'                 
  1.217   1.256   1.393   1.411   1.431   1.437   1.461   1.535
 33 A"   87 A'   88 A'   34 A"   89 A'   35 A"   90 A'   36 A"                 
  1.600   1.650   1.721   1.794   1.877   1.952   1.979   1.983
 91 A'   37 A"   92 A'   93 A'   94 A'   38 A"   95 A'   39 A"                 
  2.005   2.053   2.079   2.095   2.170   2.235   2.330   2.470
 96 A'   97 A'   98 A'   99 A'  100 A'   40 A"  101 A'  102 A'                 
  2.617   2.696   2.793   2.903   3.073   3.331   3.735   3.758
 41 A"   42 A"  103 A'  104 A'  105 A'  106 A'   43 A"  107 A'                 
  3.892   3.905   3.980   3.982   4.047   4.047   4.072   4.084
108 A'   44 A"   45 A"   46 A"   47 A"  109 A'  110 A'   48 A"                 
  4.177   4.251   4.325   4.372   4.626   6.276   6.367   6.487
111 A'  112 A'  113 A'  114 A'  115 A'   49 A"  116 A'  117 A'                 
  6.767   6.806   7.500   7.523   7.546   7.622   7.644   7.733
118 A'  119 A'   50 A"   51 A"  120 A'  121 A'  122 A'  123 A'                 
  9.835  23.396  23.471  25.806  26.039  26.431  48.008  48.055
124 A'  125 A'  126 A'   52 A"  127 A'  128 A'  129 A'  130 A'                 
 66.749 215.853 289.710 289.734 289.751 289.824 289.873 289.961
131 A'  132 A'   53 A"   54 A"  133 A'  134 A'  135 A'  136 A'                 
*******1020.898
137 A'  138 A'                                                                 
 --------------------------------------------------------------

          Ground-State Mulliken Net Atomic Charges

     Atom                 Charge (a.u.)
  ----------------------------------------
      1 F                    -0.022280
      2 Cl                    0.340814
      3 Br                    0.214637
      4 Br                   -0.052892
      5 C                    -0.347509
      6 C                    -0.132770
  ----------------------------------------
  Sum of atomic charges =     0.000000

 -----------------------------------------------------------------
                    Cartesian Multipole Moments
 -----------------------------------------------------------------
    Charge (ESU x 10^10)
                 0.0000
    Dipole Moment (Debye)
         X      -0.6424      Y      -0.5873      Z      -0.0000
       Tot       0.8705
    Quadrupole Moments (Debye-Ang)
        XX     -58.9043     XY      -2.4454     YY     -68.9670
        XZ       0.0000     YZ      -0.0000     ZZ     -65.2069
    Octopole Moments (Debye-Ang^2)
       XXX      11.4294    XXY     -13.6412    XYY       2.4504
       YYY     -21.9014    XXZ      -0.0000    XYZ      -0.0000
       YYZ      -0.0000    XZZ       5.8515    YZZ      -5.5184
       ZZZ      -0.0000
    Hexadecapole Moments (Debye-Ang^3)
      XXXX   -1392.6550   XXXY       4.0107   XXYY    -308.0824
      XYYY      22.8954   YYYY    -424.2940   XXXZ       0.0000
      XXYZ       0.0000   XYYZ       0.0000   YYYZ      -0.0000
      XXZZ    -261.6947   XYZZ       9.5481   YYZZ     -82.1179
      XZZZ       0.0000   YZZZ      -0.0000   ZZZZ     -75.5369
 -----------------------------------------------------------------
 Calculating analytic gradient of the SCF energy
 Gradient of SCF Energy
            1           2           3           4           5           6
    1   0.0670517   0.0953990  -0.1657867   0.1009039   0.2430267  -0.3405945
    2  -0.1202277  -0.3488883   0.2737748   0.4097936  -0.1361641  -0.0782882
    3   0.0000000   0.0000000  -0.0000000   0.0000000  -0.0000000  -0.0000000
 Max gradient component =       4.098E-01
 RMS gradient           =       1.871E-01
 Gradient time:  CPU 13.77 s  wall 3.55 s
 Geometry Optimization Parameters
   NAtoms,    NIC,     NZ,  NCons,   NDum,   NFix, NCnnct, MaxDiis
        6      37       0       0       0       0       0       0


** GEOMETRY OPTIMIZATION IN DELOCALIZED INTERNAL COORDINATES **
   Searching for a Minimum

   Optimization Cycle:   3

                       Coordinates (Angstroms)
     ATOM                X               Y               Z
      1  F         2.0026373565    1.5716345454    0.0000000000
      2  Cl       -1.9746376976    1.3547941817    0.0000000000
      3  Br        2.3013788851   -0.4977787058    0.0000000000
      4  Br       -1.8741933790   -0.8110938399    0.0000000000
      5  C         1.0969970461    0.5100606111    0.0000000000
      6  C        -0.8386494456    0.3736435080    0.0000000000
   Point Group: cs    Number of degrees of freedom:     9


   Energy is  -5784.083057484

 Hessian Updated using BFGS Update

 ** Taking Steepest Descent Step **
 Calculated Step too Large.  Step scaled by  0.673132
 Step Taken.  Stepsize is  0.300000

                             Maximum     Tolerance    Cnvgd?
         Gradient           0.285175      0.000300      NO
         Displacement       0.191960      0.001200      NO
         Energy change     -0.156481      0.000001      NO


 New Cartesian Coordinates Obtained by Inverse Iteration

 Displacement from previous Coordinates is:  0.189802
 ----------------------------------------------------------------
             Standard Nuclear Orientation (Angstroms)
    I     Atom           X                Y                Z
 ----------------------------------------------------------------
    1      F       1.9582676426     1.5808006196     0.0000000000
    2      Cl     -1.9692156655     1.4040357882     0.0000000000
    3      Br      2.3338368458    -0.5296648360     0.0000000000
    4      Br     -1.8789812301    -0.8550592670     0.0000000000
    5      C       1.0769219069     0.5158790310     0.0000000000
    6      C      -0.8072967343     0.3852689648     0.0000000000
 ----------------------------------------------------------------
 Molecular Point Group                 Cs    NOp =  2
 Largest Abelian Subgroup              Cs    NOp =  2
 Nuclear Repulsion Energy =   790.4724356167 hartrees
 There are       54 alpha and       54 beta electrons
 Applying Cartesian multipole field
    Component          Value
    ---------          -----
     (2,0,0)        1.00000E-11
     (0,2,0)        2.00000E-11
     (0,0,2)       -3.00000E-11
 Nucleus-field energy     =     0.0000000219 hartrees
 Requested basis set is 6-311++G(d,p)
 There are 69 shells and 192 basis functions
 A cutoff of  1.0D-11 yielded   1882 shell pairs
 There are     15778 function pairs (     17460 Cartesian)
 Smallest overlap matrix eigenvalue = 8.03E-05
 Guess MOs from SCF MO coefficient file

 -----------------------------------------------------------------------
  General SCF calculation program by
  Eric Jon Sundstrom, Paul Horn, Yuezhi Mao, Dmitri Zuev, Alec White,
  David Stuck, Shaama M.S., Shane Yost, Joonho Lee, David Small,
  Daniel Levine, Susi Lehtola, Hugh Burton, Evgeny Epifanovsky
 -----------------------------------------------------------------------
 Exchange:     0.2000 Hartree-Fock + 0.0800 Slater + 0.7200 B88
 Correlation:  0.1900 VWN1RPA + 0.8100 LYP
 Using SG-1 standard quadrature grid
 using 4 threads for integral computing
 -------------------------------------------------------
 OpenMP Integral computing Module                
 Release: version 2.0, May 2017, Q-Chem Inc. Pleasanton 
 -------------------------------------------------------
 -------------------------------------------------------
 OpenMP BLAS3 based DFT computing Module                
 Release: version 1.0, May 2013, Q-Chem Inc. Pittsburgh 
 -------------------------------------------------------
 A restricted SCF calculation will be
 performed using DIIS
 SCF converges when DIIS error is below 1.0e-08
 ---------------------------------------
  Cycle       Energy         DIIS error
 ---------------------------------------
    1   -5784.1921900407      1.14e-03  
    2   -5784.1958952365      8.21e-04  
    3   -5784.1943100974      9.39e-04  
    4   -5784.1959882099      7.10e-04  
    5   -5784.1987903653      6.84e-05  
    6   -5784.1988098017      2.28e-05  
    7   -5784.1988112635      7.24e-06  
    8   -5784.1988114277      1.38e-06  
    9   -5784.1988114327      4.94e-07  
   10   -5784.1988114334      9.82e-08  
   11   -5784.1988114335      5.78e-08  
   12   -5784.1988114335      1.26e-08  
   13   -5784.1988114336      4.91e-09  Convergence criterion met
 ---------------------------------------
 SCF time:   CPU 53.58s  wall 15.00s 
 SCF   energy in the final basis set =    -5784.1988114336
 Total energy in the final basis set =    -5784.1988114336

 --------------------------------------------------------------
             Orbital Energies (a.u.) and Symmetries
 --------------------------------------------------------------

 Alpha MOs, Restricted
 -- Occupied --                  
-482.87 -482.86 -101.59  -62.53  -62.52  -56.35  -56.34  -56.34
  1 A'    2 A'    3 A'    4 A'    5 A'    6 A'    1 A"    7 A'                 
-56.339 -56.336 -56.335 -24.721 -10.353 -10.317  -9.511  -8.737
  8 A'    2 A"    9 A'   10 A'   11 A'   12 A'   13 A'   14 A'                 
 -8.732  -7.275  -7.265  -7.264  -6.569  -6.564  -6.557  -6.555
 15 A'   16 A'    3 A"   17 A'   18 A'   19 A'    4 A"   20 A'                 
 -6.551  -6.550  -2.681  -2.677  -2.676  -2.676  -2.671  -2.671
  5 A"   21 A'   22 A'    6 A"   23 A'   24 A'    7 A"   25 A'                 
 -2.666  -2.666  -2.660  -2.660  -1.270  -1.039  -0.902  -0.831
  8 A"   26 A'    9 A"   27 A'   28 A'   29 A'   30 A'   31 A'                 
 -0.662  -0.617  -0.545  -0.516  -0.510  -0.478  -0.469  -0.463
 32 A'   33 A'   34 A'   35 A'   10 A"   36 A'   11 A"   37 A'                 
 -0.388  -0.362  -0.324  -0.304  -0.251  -0.210
 38 A'   12 A"   13 A"   39 A'   40 A'   14 A"                                 
 -- Virtual --                   
 -0.103  -0.086  -0.007   0.003   0.018   0.028   0.033   0.039
 15 A"   41 A'   42 A'   43 A'   44 A'   45 A'   46 A'   16 A"                 
  0.051   0.062   0.066   0.068   0.083   0.084   0.088   0.109
 47 A'   48 A'   17 A"   49 A'   18 A"   50 A'   51 A'   52 A'                 
  0.112   0.131   0.138   0.141   0.152   0.160   0.176   0.188
 19 A"   53 A'   54 A'   20 A"   55 A'   56 A'   57 A'   58 A'                 
  0.205   0.206   0.287   0.313   0.340   0.355   0.368   0.386
 59 A'   60 A'   21 A"   61 A'   62 A'   63 A'   64 A'   65 A'                 
  0.390   0.409   0.412   0.428   0.430   0.438   0.455   0.496
 22 A"   23 A"   66 A'   67 A'   24 A"   68 A'   69 A'   25 A"                 
  0.506   0.526   0.535   0.538   0.542   0.547   0.562   0.586
 70 A'   26 A"   27 A"   28 A"   71 A'   72 A'   29 A"   73 A'                 
  0.611   0.646   0.664   0.668   0.700   0.773   0.785   0.812
 74 A'   30 A"   75 A'   76 A'   77 A'   78 A'   79 A'   31 A"                 
  0.819   0.858   0.909   0.950   1.002   1.065   1.097   1.122
 80 A'   32 A"   81 A'   82 A'   83 A'   84 A'   85 A'   86 A'                 
  1.214   1.232   1.385   1.390   1.414   1.417   1.468   1.513
 33 A"   87 A'   34 A"   88 A'   35 A"   89 A'   90 A'   36 A"                 
  1.607   1.644   1.699   1.771   1.873   1.958   1.992   1.997
 91 A'   37 A"   92 A'   93 A'   94 A'   38 A"   39 A"   95 A'                 
  2.017   2.037   2.070   2.114   2.155   2.236   2.333   2.483
 96 A'   97 A'   98 A'   99 A'  100 A'   40 A"  101 A'  102 A'                 
  2.609   2.697   2.780   2.887   3.033   3.362   3.736   3.753
 41 A"   42 A"  103 A'  104 A'  105 A'  106 A'   43 A"  107 A'                 
  3.911   3.913   3.979   3.981   4.045   4.049   4.065   4.084
108 A'   44 A"   45 A"   46 A"  109 A'   47 A"  110 A'   48 A"                 
  4.161   4.235   4.301   4.345   4.633   6.273   6.371   6.493
111 A'  112 A'  113 A'  114 A'  115 A'   49 A"  116 A'  117 A'                 
  6.733   6.778   7.506   7.527   7.543   7.613   7.627   7.712
118 A'  119 A'   50 A"   51 A"  120 A'  121 A'  122 A'  123 A'                 
  9.807  23.367  23.416  25.806  26.027  26.377  47.976  48.025
124 A'  125 A'  126 A'   52 A"  127 A'  128 A'  129 A'  130 A'                 
 66.741 215.816 289.713 289.734 289.746 289.813 289.852 289.936
131 A'  132 A'   53 A"   54 A"  133 A'  134 A'  135 A'  136 A'                 
*******1020.858
137 A'  138 A'                                                                 

 Beta MOs, Restricted
 -- Occupied --                  
-482.87 -482.86 -101.59  -62.53  -62.52  -56.35  -56.34  -56.34
  1 A'    2 A'    3 A'    4 A'    5 A'    6 A'    1 A"    7 A'                 
-56.339 -56.336 -56.335 -24.721 -10.353 -10.317  -9.511  -8.737
  8 A'    2 A"    9 A'   10 A'   11 A'   12 A'   13 A'   14 A'                 
 -8.732  -7.275  -7.265  -7.264  -6.569  -6.564  -6.557  -6.555
 15 A'   16 A'    3 A"   17 A'   18 A'   19 A'    4 A"   20 A'                 
 -6.551  -6.550  -2.681  -2.677  -2.676  -2.676  -2.671  -2.671
  5 A"   21 A'   22 A'    6 A"   23 A'   24 A'    7 A"   25 A'                 
 -2.666  -2.666  -2.660  -2.660  -1.270  -1.039  -0.902  -0.831
  8 A"   26 A'    9 A"   27 A'   28 A'   29 A'   30 A'   31 A'                 
 -0.662  -0.617  -0.545  -0.516  -0.510  -0.478  -0.469  -0.463
 32 A'   33 A'   34 A'   35 A'   10 A"   36 A'   11 A"   37 A'                 
 -0.388  -0.362  -0.324  -0.304  -0.251  -0.210
 38 A'   12 A"   13 A"   39 A'   40 A'   14 A"                                 
 -- Virtual --                   
 -0.103  -0.086  -0.007   0.003   0.018   0.028   0.033   0.039
 15 A"   41 A'   42 A'   43 A'   44 A'   45 A'   46 A'   16 A"                 
  0.051   0.062   0.066   0.068   0.083   0.084   0.088   0.109
 47 A'   48 A'   17 A"   49 A'   18 A"   50 A'   51 A'   52 A'                 
  0.112   0.131   0.138   0.141   0.152   0.160   0.176   0.188
 19 A"   53 A'   54 A'   20 A"   55 A'   56 A'   57 A'   58 A'                 
  0.205   0.206   0.287   0.313   0.340   0.355   0.368   0.386
 59 A'   60 A'   21 A"   61 A'   62 A'   63 A'   64 A'   65 A'                 
  0.390   0.409   0.412   0.428   0.430   0.438   0.455   0.496
 22 A"   23 A"   66 A'   67 A'   24 A"   68 A'   69 A'   25 A"                 
  0.506   0.526   0.535   0.538   0.542   0.547   0.562   0.586
 70 A'   26 A"   27 A"   28 A"   71 A'   72 A'   29 A"   73 A'                 
  0.611   0.646   0.664   0.668   0.700   0.773   0.785   0.812
 74 A'   30 A"   75 A'   76 A'   77 A'   78 A'   79 A'   31 A"                 
  0.819   0.858   0.909   0.950   1.002   1.065   1.097   1.122
 80 A'   32 A"   81 A'   82 A'   83 A'   84 A'   85 A'   86 A'                 
  1.214   1.232   1.385   1.390   1.414   1.417   1.468   1.513
 33 A"   87 A'   34 A"   88 A'   35 A"   89 A'   90 A'   36 A"                 
  1.607   1.644   1.699   1.771   1.873   1.958   1.992   1.997
 91 A'   37 A"   92 A'   93 A'   94 A'   38 A"   39 A"   95 A'                 
  2.017   2.037   2.070   2.114   2.155   2.236   2.333   2.483
 96 A'   97 A'   98 A'   99 A'  100 A'   40 A"  101 A'  102 A'                 
  2.609   2.697   2.780   2.887   3.033   3.362   3.736   3.753
 41 A"   42 A"  103 A'  104 A'  105 A'  106 A'   43 A"  107 A'                 
  3.911   3.913   3.979   3.981   4.045   4.049   4.065   4.084
108 A'   44 A"   45 A"   46 A"  109 A'   47 A"  110 A'   48 A"                 
  4.161   4.235   4.301   4.345   4.633   6.273   6.371   6.493
111 A'  112 A'  113 A'  114 A'  115 A'   49 A"  116 A'  117 A'                 
  6.733   6.778   7.506   7.527   7.543   7.613   7.627   7.712
118 A'  119 A'   50 A"   51 A"  120 A'  121 A'  122 A'  123 A'                 
  9.807  23.367  23.416  25.806  26.027  26.377  47.976  48.025
124 A'  125 A'  126 A'   52 A"  127 A'  128 A'  129 A'  130 A'                 
 66.741 215.816 289.713 289.734 289.746 289.813 289.852 289.936
131 A'  132 A'   53 A"   54 A"  133 A'  134 A'  135 A'  136 A'                 
*******1020.858
137 A'  138 A'                                                                 
 --------------------------------------------------------------

          Ground-State Mulliken Net Atomic Charges

     Atom                 Charge (a.u.)
  ----------------------------------------
      1 F                    -0.011550
      2 Cl                    0.342359
      3 Br                    0.156167
      4 Br                   -0.076221
      5 C                    -0.322337
      6 C                    -0.088418
  ----------------------------------------
  Sum of atomic charges =     0.000000

 -----------------------------------------------------------------
                    Cartesian Multipole Moments
 -----------------------------------------------------------------
    Charge (ESU x 10^10)
                 0.0000
    Dipole Moment (Debye)
         X      -0.6094      Y      -0.5781      Z       0.0000
       Tot       0.8400
    Quadrupole Moments (Debye-Ang)
        XX     -59.1814     XY      -2.1804     YY     -68.3870
        XZ      -0.0000     YZ      -0.0000     ZZ     -65.5666
    Octopole Moments (Debye-Ang^2)
       XXX      11.0913    XXY     -13.3755    XYY       1.5389
       YYY     -19.9379    XXZ       0.0000    XYZ       0.0000
       YYZ       0.0000    XZZ       5.4347    YZZ      -4.8982
       ZZZ      -0.0000
    Hexadecapole Moments (Debye-Ang^3)
      XXXX   -1401.7750   XXXY       8.7515   XXYY    -309.1476
      XYYY      28.0734   YYYY    -442.5870   XXXZ      -0.0000
      XXYZ      -0.0000   XYYZ      -0.0000   YYYZ      -0.0000
      XXZZ    -264.0886   XYZZ      11.2820   YYZZ     -85.6193
      XZZZ       0.0000   YZZZ       0.0000   ZZZZ     -76.1197
 -----------------------------------------------------------------
 Calculating analytic gradient of the SCF energy
 Gradient of SCF Energy
            1           2           3           4           5           6
    1   0.0661385   0.0579696  -0.1038776   0.0534558   0.1889085  -0.2625949
    2  -0.1007739  -0.2646353   0.2014144   0.2939041  -0.0837238  -0.0461855
    3  -0.0000000  -0.0000000  -0.0000000  -0.0000000   0.0000000  -0.0000000
 Max gradient component =       2.939E-01
 RMS gradient           =       1.379E-01
 Gradient time:  CPU 13.65 s  wall 3.52 s
 Geometry Optimization Parameters
   NAtoms,    NIC,     NZ,  NCons,   NDum,   NFix, NCnnct, MaxDiis
        6      37       0       0       0       0       0       0

 Cartesian Hessian Update
 Hessian Updated using BFGS Update


** GEOMETRY OPTIMIZATION IN DELOCALIZED INTERNAL COORDINATES **
   Searching for a Minimum

   Optimization Cycle:   4

                       Coordinates (Angstroms)
     ATOM                X               Y               Z
      1  F         1.9582676426    1.5808006196    0.0000000000
      2  Cl       -1.9692156655    1.4040357882    0.0000000000
      3  Br        2.3338368458   -0.5296648360    0.0000000000
      4  Br       -1.8789812301   -0.8550592670    0.0000000000
      5  C         1.0769219069    0.5158790310    0.0000000000
      6  C        -0.8072967343    0.3852689648    0.0000000000
   Point Group: cs    Number of degrees of freedom:     9


   Energy is  -5784.198811434

 Hessian Updated using BFGS Update

  9 Hessian modes will be used to form the next step
  Hessian Eigenvalues:
     0.082639    0.186089    0.249786    0.250159    0.314377    0.388339
     0.598052    0.951535    1.044575

 Minimum Search - Taking Simple RFO Step
 Searching for Lamda that Minimizes Along All modes
 Value Taken    Lamda =  -0.23971837
 Calculated Step too Large.  Step scaled by  0.396095
 Step Taken.  Stepsize is  0.300000

                             Maximum     Tolerance    Cnvgd?
         Gradient           0.211769      0.000300      NO
         Displacement       0.193293      0.001200      NO
         Energy change     -0.115754      0.000001      NO


 New Cartesian Coordinates Obtained by Inverse Iteration

 Displacement from previous Coordinates is:  0.304007
 ----------------------------------------------------------------
             Standard Nuclear Orientation (Angstroms)
    I     Atom           X                Y                Z
 ----------------------------------------------------------------
    1      F       1.8682011071     1.5928482820     0.0000000000
    2      Cl     -1.9097661119     1.4480706518     0.0000000000
    3      Br      2.3013656041    -0.5621735469     0.0000000000
    4      Br     -1.8254741698    -0.8851245451     0.0000000000
    5      C       1.0262087429     0.5144603743     0.0000000000
    6      C      -0.7470024070     0.3931790845     0.0000000000
 ----------------------------------------------------------------
 Molecular Point Group                 Cs    NOp =  2
 Largest Abelian Subgroup              Cs    NOp =  2
 Nuclear Repulsion Energy =   789.8985364326 hartrees
 There are       54 alpha and       54 beta electrons
 Applying Cartesian multipole field
    Component          Value
    ---------          -----
     (2,0,0)        1.00000E-11
     (0,2,0)        2.00000E-11
     (0,0,2)       -3.00000E-11
 Nucleus-field energy     =     0.0000000216 hartrees
 Requested basis set is 6-311++G(d,p)
 There are 69 shells and 192 basis functions
 A cutoff of  1.0D-11 yielded   1878 shell pairs
 There are     15799 function pairs (     17494 Cartesian)
 Smallest overlap matrix eigenvalue = 5.92E-05
 Guess MOs from SCF MO coefficient file

 -----------------------------------------------------------------------
  General SCF calculation program by
  Eric Jon Sundstrom, Paul Horn, Yuezhi Mao, Dmitri Zuev, Alec White,
  David Stuck, Shaama M.S., Shane Yost, Joonho Lee, David Small,
  Daniel Levine, Susi Lehtola, Hugh Burton, Evgeny Epifanovsky
 -----------------------------------------------------------------------
 Exchange:     0.2000 Hartree-Fock + 0.0800 Slater + 0.7200 B88
 Correlation:  0.1900 VWN1RPA + 0.8100 LYP
 Using SG-1 standard quadrature grid
 using 4 threads for integral computing
 -------------------------------------------------------
 OpenMP Integral computing Module                
 Release: version 2.0, May 2017, Q-Chem Inc. Pleasanton 
 -------------------------------------------------------
 -------------------------------------------------------
 OpenMP BLAS3 based DFT computing Module                
 Release: version 1.0, May 2013, Q-Chem Inc. Pittsburgh 
 -------------------------------------------------------
 A restricted SCF calculation will be
 performed using DIIS
 SCF converges when DIIS error is below 1.0e-08
 ---------------------------------------
  Cycle       Energy         DIIS error
 ---------------------------------------
    1   -5784.2831795967      9.46e-04  
    2   -5784.2880249044      2.83e-04  
    3   -5784.2870918868      5.00e-04  
    4   -5784.2880208712      2.51e-04  
    5   -5784.2883523520      4.81e-05  
    6   -5784.2883621483      1.03e-05  
    7   -5784.2883626165      4.03e-06  
    8   -5784.2883626581      1.44e-06  
    9   -5784.2883626641      4.78e-07  
   10   -5784.2883626648      9.62e-08  
   11   -5784.2883626650      5.00e-08  
   12   -5784.2883626649      1.20e-08  
   13   -5784.2883626650      2.77e-09  Convergence criterion met
 ---------------------------------------
 SCF time:   CPU 54.22s  wall 14.00s 
 SCF   energy in the final basis set =    -5784.2883626650
 Total energy in the final basis set =    -5784.2883626650

 --------------------------------------------------------------
             Orbital Energies (a.u.) and Symmetries
 --------------------------------------------------------------

 Alpha MOs, Restricted
 -- Occupied --                  
-482.87 -482.86 -101.59  -62.52  -62.52  -56.34  -56.34  -56.34
  1 A'    2 A'    3 A'    4 A'    5 A'    6 A'    1 A"    7 A'                 
-56.338 -56.334 -56.334 -24.724 -10.354 -10.318  -9.508  -8.736
  8 A'    2 A"    9 A'   10 A'   11 A'   12 A'   13 A'   14 A'                 
 -8.730  -7.272  -7.262  -7.262  -6.567  -6.562  -6.555  -6.553
 15 A'   16 A'    3 A"   17 A'   18 A'   19 A'    4 A"   20 A'                 
 -6.549  -6.548  -2.679  -2.675  -2.674  -2.674  -2.669  -2.669
  5 A"   21 A'   22 A'    6 A"   23 A'   24 A'    7 A"   25 A'                 
 -2.664  -2.664  -2.658  -2.658  -1.273  -1.017  -0.893  -0.830
  8 A"   26 A'    9 A"   27 A'   28 A'   29 A'   30 A'   31 A'                 
 -0.674  -0.617  -0.548  -0.520  -0.511  -0.475  -0.458  -0.454
 32 A'   33 A'   34 A'   35 A'   10 A"   36 A'   11 A"   37 A'                 
 -0.387  -0.360  -0.325  -0.310  -0.260  -0.218
 38 A'   12 A"   13 A"   39 A'   40 A'   14 A"                                 
 -- Virtual --                   
 -0.095  -0.058  -0.011   0.001   0.022   0.031   0.033   0.040
 15 A"   41 A'   42 A'   43 A'   44 A'   45 A'   46 A'   16 A"                 
  0.050   0.062   0.066   0.069   0.082   0.084   0.088   0.108
 47 A'   48 A'   17 A"   49 A'   18 A"   50 A'   51 A'   52 A'                 
  0.112   0.130   0.135   0.141   0.152   0.160   0.185   0.189
 19 A"   53 A'   54 A'   20 A"   55 A'   56 A'   57 A'   58 A'                 
  0.206   0.210   0.291   0.311   0.340   0.357   0.369   0.388
 59 A'   60 A'   21 A"   61 A'   62 A'   63 A'   64 A'   65 A'                 
  0.393   0.410   0.414   0.433   0.433   0.437   0.463   0.500
 22 A"   23 A"   66 A'   67 A'   24 A"   68 A'   69 A'   70 A'                 
  0.505   0.521   0.531   0.540   0.542   0.549   0.565   0.579
 25 A"   26 A"   27 A"   28 A"   71 A'   72 A'   29 A"   73 A'                 
  0.612   0.651   0.656   0.672   0.711   0.776   0.793   0.817
 74 A'   30 A"   75 A'   76 A'   77 A'   78 A'   79 A'   31 A"                 
  0.824   0.855   0.905   0.936   0.987   1.072   1.097   1.119
 80 A'   32 A"   81 A'   82 A'   83 A'   84 A'   85 A'   86 A'                 
  1.210   1.218   1.351   1.394   1.400   1.431   1.492   1.516
 33 A"   87 A'   34 A"   88 A'   35 A"   89 A'   90 A'   36 A"                 
  1.623   1.676   1.692   1.739   1.876   1.959   1.999   2.003
 91 A'   37 A"   92 A'   93 A'   94 A'   38 A"   39 A"   95 A'                 
  2.034   2.042   2.071   2.153   2.176   2.238   2.337   2.496
 96 A'   97 A'   98 A'   99 A'  100 A'   40 A"  101 A'  102 A'                 
  2.601   2.712   2.787   2.895   3.023   3.465   3.737   3.752
 41 A"   42 A"  103 A'  104 A'  105 A'  106 A'   43 A"  107 A'                 
  3.924   3.932   3.978   3.980   4.044   4.049   4.061   4.087
 44 A"  108 A'   45 A"   46 A"  109 A'   47 A"  110 A'   48 A"                 
  4.148   4.228   4.289   4.344   4.660   6.273   6.378   6.510
111 A'  112 A'  113 A'  114 A'  115 A'   49 A"  116 A'  117 A'                 
  6.719   6.767   7.509   7.531   7.546   7.610   7.619   7.711
118 A'  119 A'   50 A"   51 A"  120 A'  121 A'  122 A'  123 A'                 
  9.797  23.369  23.401  25.808  26.032  26.367  47.964  48.013
124 A'  125 A'  126 A'   52 A"  127 A'  128 A'  129 A'  130 A'                 
 66.737 215.801 289.714 289.736 289.745 289.813 289.844 289.935
131 A'  132 A'   53 A"   54 A"  133 A'  134 A'  135 A'  136 A'                 
*******1020.841
137 A'  138 A'                                                                 

 Beta MOs, Restricted
 -- Occupied --                  
-482.87 -482.86 -101.59  -62.52  -62.52  -56.34  -56.34  -56.34
  1 A'    2 A'    3 A'    4 A'    5 A'    6 A'    1 A"    7 A'                 
-56.338 -56.334 -56.334 -24.724 -10.354 -10.318  -9.508  -8.736
  8 A'    2 A"    9 A'   10 A'   11 A'   12 A'   13 A'   14 A'                 
 -8.730  -7.272  -7.262  -7.262  -6.567  -6.562  -6.555  -6.553
 15 A'   16 A'    3 A"   17 A'   18 A'   19 A'    4 A"   20 A'                 
 -6.549  -6.548  -2.679  -2.675  -2.674  -2.674  -2.669  -2.669
  5 A"   21 A'   22 A'    6 A"   23 A'   24 A'    7 A"   25 A'                 
 -2.664  -2.664  -2.658  -2.658  -1.273  -1.017  -0.893  -0.830
  8 A"   26 A'    9 A"   27 A'   28 A'   29 A'   30 A'   31 A'                 
 -0.674  -0.617  -0.548  -0.520  -0.511  -0.475  -0.458  -0.454
 32 A'   33 A'   34 A'   35 A'   10 A"   36 A'   11 A"   37 A'                 
 -0.387  -0.360  -0.325  -0.310  -0.260  -0.218
 38 A'   12 A"   13 A"   39 A'   40 A'   14 A"                                 
 -- Virtual --                   
 -0.095  -0.058  -0.011   0.001   0.022   0.031   0.033   0.040
 15 A"   41 A'   42 A'   43 A'   44 A'   45 A'   46 A'   16 A"                 
  0.050   0.062   0.066   0.069   0.082   0.084   0.088   0.108
 47 A'   48 A'   17 A"   49 A'   18 A"   50 A'   51 A'   52 A'                 
  0.112   0.130   0.135   0.141   0.152   0.160   0.185   0.189
 19 A"   53 A'   54 A'   20 A"   55 A'   56 A'   57 A'   58 A'                 
  0.206   0.210   0.291   0.311   0.340   0.357   0.369   0.388
 59 A'   60 A'   21 A"   61 A'   62 A'   63 A'   64 A'   65 A'                 
  0.393   0.410   0.414   0.433   0.433   0.437   0.463   0.500
 22 A"   23 A"   66 A'   67 A'   24 A"   68 A'   69 A'   70 A'                 
  0.505   0.521   0.531   0.540   0.542   0.549   0.565   0.579
 25 A"   26 A"   27 A"   28 A"   71 A'   72 A'   29 A"   73 A'                 
  0.612   0.651   0.656   0.672   0.711   0.776   0.793   0.817
 74 A'   30 A"   75 A'   76 A'   77 A'   78 A'   79 A'   31 A"                 
  0.824   0.855   0.905   0.936   0.987   1.072   1.097   1.119
 80 A'   32 A"   81 A'   82 A'   83 A'   84 A'   85 A'   86 A'                 
  1.210   1.218   1.351   1.394   1.400   1.431   1.492   1.516
 33 A"   87 A'   34 A"   88 A'   35 A"   89 A'   90 A'   36 A"                 
  1.623   1.676   1.692   1.739   1.876   1.959   1.999   2.003
 91 A'   37 A"   92 A'   93 A'   94 A'   38 A"   39 A"   95 A'                 
  2.034   2.042   2.071   2.153   2.176   2.238   2.337   2.496
 96 A'   97 A'   98 A'   99 A'  100 A'   40 A"  101 A'  102 A'                 
  2.601   2.712   2.787   2.895   3.023   3.465   3.737   3.752
 41 A"   42 A"  103 A'  104 A'  105 A'  106 A'   43 A"  107 A'                 
  3.924   3.932   3.978   3.980   4.044   4.049   4.061   4.087
 44 A"  108 A'   45 A"   46 A"  109 A'   47 A"  110 A'   48 A"                 
  4.148   4.228   4.289   4.344   4.660   6.273   6.378   6.510
111 A'  112 A'  113 A'  114 A'  115 A'   49 A"  116 A'  117 A'                 
  6.719   6.767   7.509   7.531   7.546   7.610   7.619   7.711
118 A'  119 A'   50 A"   51 A"  120 A'  121 A'  122 A'  123 A'                 
  9.797  23.369  23.401  25.808  26.032  26.367  47.964  48.013
124 A'  125 A'  126 A'   52 A"  127 A'  128 A'  129 A'  130 A'                 
 66.737 215.801 289.714 289.736 289.745 289.813 289.844 289.935
131 A'  132 A'   53 A"   54 A"  133 A'  134 A'  135 A'  136 A'                 
*******1020.841
137 A'  138 A'                                                                 
 --------------------------------------------------------------

          Ground-State Mulliken Net Atomic Charges

     Atom                 Charge (a.u.)
  ----------------------------------------
      1 F                    -0.009760
      2 Cl                    0.332597
      3 Br                    0.128994
      4 Br                   -0.087760
      5 C                    -0.325108
      6 C                    -0.038963
  ----------------------------------------
  Sum of atomic charges =    -0.000000

 -----------------------------------------------------------------
                    Cartesian Multipole Moments
 -----------------------------------------------------------------
    Charge (ESU x 10^10)
                 0.0000
    Dipole Moment (Debye)
         X      -0.5084      Y      -0.6123      Z      -0.0000
       Tot       0.7958
    Quadrupole Moments (Debye-Ang)
        XX     -59.8208     XY      -1.9990     YY     -67.8810
        XZ      -0.0000     YZ       0.0000     ZZ     -65.6171
    Octopole Moments (Debye-Ang^2)
       XXX      10.3495    XXY     -13.0291    XYY       0.5397
       YYY     -18.5734    XXZ      -0.0000    XYZ       0.0000
       YYZ       0.0000    XZZ       4.7618    YZZ      -4.3131
       ZZZ      -0.0000
    Hexadecapole Moments (Debye-Ang^3)
      XXXX   -1341.0476   XXXY      14.3424   XXYY    -297.1743
      XYYY      32.8833   YYYY    -458.5119   XXXZ      -0.0000
      XXYZ      -0.0000   XYYZ      -0.0000   YYYZ      -0.0000
      XXZZ    -252.9038   XYZZ      13.0563   YYZZ     -88.6583
      XZZZ      -0.0000   YZZZ       0.0000   ZZZZ     -76.0039
 -----------------------------------------------------------------
 Calculating analytic gradient of the SCF energy
 Gradient of SCF Energy
            1           2           3           4           5           6
    1   0.0602498   0.0424803  -0.0782913   0.0370072   0.1764845  -0.2379305
    2  -0.0837768  -0.2150258   0.1617005   0.2341853  -0.0607256  -0.0363575
    3  -0.0000000  -0.0000000  -0.0000000  -0.0000000   0.0000000   0.0000000
 Max gradient component =       2.379E-01
 RMS gradient           =       1.155E-01
 Gradient time:  CPU 13.71 s  wall 3.53 s
 Geometry Optimization Parameters
   NAtoms,    NIC,     NZ,  NCons,   NDum,   NFix, NCnnct, MaxDiis
        6      37       0       0       0       0       0       0

 Cartesian Hessian Update
 Hessian Updated using BFGS Update


** GEOMETRY OPTIMIZATION IN DELOCALIZED INTERNAL COORDINATES **
   Searching for a Minimum

   Optimization Cycle:   5

                       Coordinates (Angstroms)
     ATOM                X               Y               Z
      1  F         1.8682011071    1.5928482820    0.0000000000
      2  Cl       -1.9097661119    1.4480706518    0.0000000000
      3  Br        2.3013656041   -0.5621735469    0.0000000000
      4  Br       -1.8254741698   -0.8851245451    0.0000000000
      5  C         1.0262087429    0.5144603743    0.0000000000
      6  C        -0.7470024070    0.3931790845    0.0000000000
   Point Group: cs    Number of degrees of freedom:     9


   Energy is  -5784.288362665

 Hessian Updated using BFGS Update

  9 Hessian modes will be used to form the next step
  Hessian Eigenvalues:
     0.045811    0.190939    0.249285    0.250060    0.323726    0.387716
     0.677837    0.954001    1.046984

 Minimum Search - Taking Simple RFO Step
 Searching for Lamda that Minimizes Along All modes
 Value Taken    Lamda =  -0.23339696
 Calculated Step too Large.  Step scaled by  0.347104
 Step Taken.  Stepsize is  0.300000

                             Maximum     Tolerance    Cnvgd?
         Gradient           0.185640      0.000300      NO
         Displacement       0.197219      0.001200      NO
         Energy change     -0.089551      0.000001      NO


 New Cartesian Coordinates Obtained by Inverse Iteration

 Displacement from previous Coordinates is:  0.332843
 ----------------------------------------------------------------
             Standard Nuclear Orientation (Angstroms)
    I     Atom           X                Y                Z
 ----------------------------------------------------------------
    1      F       1.7714770439     1.6008159282     0.0000000000
    2      Cl     -1.8409496678     1.4878251795     0.0000000000
    3      Br      2.2575178302    -0.5897877654     0.0000000000
    4      Br     -1.7621197013    -0.9092502071     0.0000000000
    5      C       0.9675450754     0.5110113459     0.0000000000
    6      C      -0.6799378150     0.4006458195     0.0000000000
 ----------------------------------------------------------------
 Molecular Point Group                 Cs    NOp =  2
 Largest Abelian Subgroup              Cs    NOp =  2
 Nuclear Repulsion Energy =   793.8039134024 hartrees
 There are       54 alpha and       54 beta electrons
 Applying Cartesian multipole field
    Component          Value
    ---------          -----
     (2,0,0)        1.00000E-11
     (0,2,0)        2.00000E-11
     (0,0,2)       -3.00000E-11
 Nucleus-field energy     =     0.0000000211 hartrees
 Requested basis set is 6-311++G(d,p)
 There are 69 shells and 192 basis functions
 A cutoff of  1.0D-11 yielded   1886 shell pairs
 There are     15902 function pairs (     17606 Cartesian)
 Smallest overlap matrix eigenvalue = 4.03E-05
 Guess MOs from SCF MO coefficient file

 -----------------------------------------------------------------------
  General SCF calculation program by
  Eric Jon Sundstrom, Paul Horn, Yuezhi Mao, Dmitri Zuev, Alec White,
  David Stuck, Shaama M.S., Shane Yost, Joonho Lee, David Small,
  Daniel Levine, Susi Lehtola, Hugh Burton, Evgeny Epifanovsky
 -----------------------------------------------------------------------
 Exchange:     0.2000 Hartree-Fock + 0.0800 Slater + 0.7200 B88
 Correlation:  0.1900 VWN1RPA + 0.8100 LYP
 Using SG-1 standard quadrature grid
 using 4 threads for integral computing
 -------------------------------------------------------
 OpenMP Integral computing Module                
 Release: version 2.0, May 2017, Q-Chem Inc. Pleasanton 
 -------------------------------------------------------
 -------------------------------------------------------
 OpenMP BLAS3 based DFT computing Module                
 Release: version 1.0, May 2013, Q-Chem Inc. Pittsburgh 
 -------------------------------------------------------
 A restricted SCF calculation will be
 performed using DIIS
 SCF converges when DIIS error is below 1.0e-08
 ---------------------------------------
  Cycle       Energy         DIIS error
 ---------------------------------------
    1   -5784.3598471937      1.03e-03  
    2   -5784.3654172411      2.43e-04  
    3   -5784.3650828110      3.51e-04  
    4   -5784.3655201823      1.75e-04  
    5   -5784.3656708254      5.06e-05  
    6   -5784.3656796323      9.67e-06  
    7   -5784.3656799768      2.31e-06  
    8   -5784.3656799961      7.30e-07  
    9   -5784.3656799980      3.91e-07  
   10   -5784.3656799985      5.66e-08  
   11   -5784.3656799985      2.73e-08  
   12   -5784.3656799985      7.78e-09  Convergence criterion met
 ---------------------------------------
 SCF time:   CPU 50.58s  wall 13.00s 
 SCF   energy in the final basis set =    -5784.3656799985
 Total energy in the final basis set =    -5784.3656799985

 --------------------------------------------------------------
             Orbital Energies (a.u.) and Symmetries
 --------------------------------------------------------------

 Alpha MOs, Restricted
 -- Occupied --                  
-482.87 -482.86 -101.59  -62.52  -62.52  -56.34  -56.34  -56.34
  1 A'    2 A'    3 A'    4 A'    5 A'    6 A'    1 A"    7 A'                 
-56.336 -56.333 -56.332 -24.726 -10.352 -10.316  -9.506  -8.734
  8 A'    2 A"    9 A'   10 A'   11 A'   12 A'   13 A'   14 A'                 
 -8.728  -7.270  -7.260  -7.259  -6.566  -6.560  -6.553  -6.551
 15 A'   16 A'    3 A"   17 A'   18 A'   19 A'    4 A"   20 A'                 
 -6.547  -6.546  -2.677  -2.673  -2.672  -2.672  -2.667  -2.667
  5 A"   21 A'   22 A'    6 A"   23 A'   24 A'    7 A"   25 A'                 
 -2.662  -2.662  -2.656  -2.656  -1.277  -1.001  -0.887  -0.829
  8 A"   26 A'    9 A"   27 A'   28 A'   29 A'   30 A'   31 A'                 
 -0.692  -0.619  -0.553  -0.525  -0.514  -0.472  -0.450  -0.446
 32 A'   33 A'   34 A'   35 A'   10 A"   36 A'   11 A"   37 A'                 
 -0.387  -0.359  -0.325  -0.314  -0.268  -0.228
 38 A'   12 A"   13 A"   39 A'   40 A'   14 A"                                 
 -- Virtual --                   
 -0.084  -0.032  -0.017  -0.000   0.023   0.032   0.041   0.042
 15 A"   41 A'   42 A'   43 A'   44 A'   45 A'   16 A"   46 A'                 
  0.049   0.061   0.067   0.074   0.082   0.084   0.090   0.110
 47 A'   48 A'   17 A"   49 A'   18 A"   50 A'   51 A'   52 A'                 
  0.112   0.132   0.134   0.141   0.153   0.161   0.187   0.197
 19 A"   53 A'   54 A'   20 A"   55 A'   56 A'   57 A'   58 A'                 
  0.207   0.218   0.294   0.310   0.338   0.360   0.369   0.391
 59 A'   60 A'   21 A"   61 A'   62 A'   63 A'   64 A'   65 A'                 
  0.394   0.412   0.413   0.433   0.436   0.439   0.470   0.498
 22 A"   23 A"   66 A'   67 A'   24 A"   68 A'   69 A'   70 A'                 
  0.506   0.518   0.529   0.542   0.544   0.554   0.570   0.582
 25 A"   26 A"   27 A"   28 A"   71 A'   72 A'   29 A"   73 A'                 
  0.617   0.649   0.656   0.676   0.728   0.768   0.809   0.824
 74 A'   75 A'   30 A"   76 A'   77 A'   78 A'   79 A'   31 A"                 
  0.833   0.856   0.902   0.930   0.978   1.079   1.082   1.145
 80 A'   32 A"   81 A'   82 A'   83 A'   84 A'   85 A'   86 A'                 
  1.203   1.209   1.321   1.387   1.388   1.448   1.525   1.528
 33 A"   87 A'   34 A"   35 A"   88 A'   89 A'   90 A'   36 A"                 
  1.647   1.684   1.724   1.731   1.883   1.961   2.004   2.006
 91 A'   92 A'   37 A"   93 A'   94 A'   38 A"   95 A'   39 A"                 
  2.051   2.061   2.077   2.181   2.229   2.241   2.342   2.509
 96 A'   97 A'   98 A'   99 A'  100 A'   40 A"  101 A'  102 A'                 
  2.596   2.736   2.836   2.905   3.020   3.557   3.738   3.757
 41 A"   42 A"  103 A'  104 A'  105 A'  106 A'   43 A"  107 A'                 
  3.933   3.953   3.979   3.981   4.038   4.050   4.062   4.091
 44 A"  108 A'   45 A"   46 A"  109 A'   47 A"  110 A'   48 A"                 
  4.142   4.226   4.286   4.353   4.695   6.273   6.382   6.533
111 A'  112 A'  113 A'  114 A'  115 A'   49 A"  116 A'  117 A'                 
  6.712   6.760   7.511   7.534   7.550   7.609   7.617   7.716
118 A'  119 A'   50 A"   51 A"  120 A'  121 A'  122 A'  123 A'                 
  9.791  23.392  23.415  25.811  26.039  26.376  47.956  48.006
124 A'  125 A'  126 A'   52 A"  127 A'  128 A'  129 A'  130 A'                 
 66.735 215.790 289.715 289.738 289.747 289.815 289.843 289.940
131 A'  132 A'   53 A"   54 A"  133 A'  134 A'  135 A'  136 A'                 
*******1020.829
137 A'  138 A'                                                                 

 Beta MOs, Restricted
 -- Occupied --                  
-482.87 -482.86 -101.59  -62.52  -62.52  -56.34  -56.34  -56.34
  1 A'    2 A'    3 A'    4 A'    5 A'    6 A'    1 A"    7 A'                 
-56.336 -56.333 -56.332 -24.726 -10.352 -10.316  -9.506  -8.734
  8 A'    2 A"    9 A'   10 A'   11 A'   12 A'   13 A'   14 A'                 
 -8.728  -7.270  -7.260  -7.259  -6.566  -6.560  -6.553  -6.551
 15 A'   16 A'    3 A"   17 A'   18 A'   19 A'    4 A"   20 A'                 
 -6.547  -6.546  -2.677  -2.673  -2.672  -2.672  -2.667  -2.667
  5 A"   21 A'   22 A'    6 A"   23 A'   24 A'    7 A"   25 A'                 
 -2.662  -2.662  -2.656  -2.656  -1.277  -1.001  -0.887  -0.829
  8 A"   26 A'    9 A"   27 A'   28 A'   29 A'   30 A'   31 A'                 
 -0.692  -0.619  -0.553  -0.525  -0.514  -0.472  -0.450  -0.446
 32 A'   33 A'   34 A'   35 A'   10 A"   36 A'   11 A"   37 A'                 
 -0.387  -0.359  -0.325  -0.314  -0.268  -0.228
 38 A'   12 A"   13 A"   39 A'   40 A'   14 A"                                 
 -- Virtual --                   
 -0.084  -0.032  -0.017  -0.000   0.023   0.032   0.041   0.042
 15 A"   41 A'   42 A'   43 A'   44 A'   45 A'   16 A"   46 A'                 
  0.049   0.061   0.067   0.074   0.082   0.084   0.090   0.110
 47 A'   48 A'   17 A"   49 A'   18 A"   50 A'   51 A'   52 A'                 
  0.112   0.132   0.134   0.141   0.153   0.161   0.187   0.197
 19 A"   53 A'   54 A'   20 A"   55 A'   56 A'   57 A'   58 A'                 
  0.207   0.218   0.294   0.310   0.338   0.360   0.369   0.391
 59 A'   60 A'   21 A"   61 A'   62 A'   63 A'   64 A'   65 A'                 
  0.394   0.412   0.413   0.433   0.436   0.439   0.470   0.498
 22 A"   23 A"   66 A'   67 A'   24 A"   68 A'   69 A'   70 A'                 
  0.506   0.518   0.529   0.542   0.544   0.554   0.570   0.582
 25 A"   26 A"   27 A"   28 A"   71 A'   72 A'   29 A"   73 A'                 
  0.617   0.649   0.656   0.676   0.728   0.768   0.809   0.824
 74 A'   75 A'   30 A"   76 A'   77 A'   78 A'   79 A'   31 A"                 
  0.833   0.856   0.902   0.930   0.978   1.079   1.082   1.145
 80 A'   32 A"   81 A'   82 A'   83 A'   84 A'   85 A'   86 A'                 
  1.203   1.209   1.321   1.387   1.388   1.448   1.525   1.528
 33 A"   87 A'   34 A"   35 A"   88 A'   89 A'   90 A'   36 A"                 
  1.647   1.684   1.724   1.731   1.883   1.961   2.004   2.006
 91 A'   92 A'   37 A"   93 A'   94 A'   38 A"   95 A'   39 A"                 
  2.051   2.061   2.077   2.181   2.229   2.241   2.342   2.509
 96 A'   97 A'   98 A'   99 A'  100 A'   40 A"  101 A'  102 A'                 
  2.596   2.736   2.836   2.905   3.020   3.557   3.738   3.757
 41 A"   42 A"  103 A'  104 A'  105 A'  106 A'   43 A"  107 A'                 
  3.933   3.953   3.979   3.981   4.038   4.050   4.062   4.091
 44 A"  108 A'   45 A"   46 A"  109 A'   47 A"  110 A'   48 A"                 
  4.142   4.226   4.286   4.353   4.695   6.273   6.382   6.533
111 A'  112 A'  113 A'  114 A'  115 A'   49 A"  116 A'  117 A'                 
  6.712   6.760   7.511   7.534   7.550   7.609   7.617   7.716
118 A'  119 A'   50 A"   51 A"  120 A'  121 A'  122 A'  123 A'                 
  9.791  23.392  23.415  25.811  26.039  26.376  47.956  48.006
124 A'  125 A'  126 A'   52 A"  127 A'  128 A'  129 A'  130 A'                 
 66.735 215.790 289.715 289.738 289.747 289.815 289.843 289.940
131 A'  132 A'   53 A"   54 A"  133 A'  134 A'  135 A'  136 A'                 
*******1020.829
137 A'  138 A'                                                                 
 --------------------------------------------------------------

          Ground-State Mulliken Net Atomic Charges

     Atom                 Charge (a.u.)
  ----------------------------------------
      1 F                    -0.010025
      2 Cl                    0.322506
      3 Br                    0.107200
      4 Br                   -0.097391
      5 C                    -0.337584
      6 C                     0.015294
  ----------------------------------------
  Sum of atomic charges =    -0.000000

 -----------------------------------------------------------------
                    Cartesian Multipole Moments
 -----------------------------------------------------------------
    Charge (ESU x 10^10)
                -0.0000
    Dipole Moment (Debye)
         X      -0.3985      Y      -0.6194      Z       0.0000
       Tot       0.7365
    Quadrupole Moments (Debye-Ang)
        XX     -60.4752     XY      -1.8351     YY     -67.4887
        XZ      -0.0000     YZ       0.0000     ZZ     -65.5615
    Octopole Moments (Debye-Ang^2)
       XXX       9.3266    XXY     -12.5912    XYY      -0.3874
       YYY     -17.4744    XXZ       0.0000    XYZ      -0.0000
       YYZ       0.0000    XZZ       4.0793    YZZ      -3.7799
       ZZZ       0.0000
    Hexadecapole Moments (Debye-Ang^3)
      XXXX   -1269.4621   XXXY      19.4695   XXYY    -283.8782
      XYYY      37.1013   YYYY    -472.6937   XXXZ       0.0000
      XXYZ       0.0000   XYYZ       0.0000   YYYZ       0.0000
      XXZZ    -239.7350   XYZZ      14.6296   YYZZ     -91.3489
      XZZZ      -0.0000   YZZZ       0.0000   ZZZZ     -75.6595
 -----------------------------------------------------------------
 Calculating analytic gradient of the SCF energy
 Gradient of SCF Energy
            1           2           3           4           5           6
    1   0.0525718   0.0323700  -0.0623474   0.0277286   0.1662573  -0.2165802
    2  -0.0733203  -0.1788632   0.1336397   0.1932678  -0.0439395  -0.0307844
    3  -0.0000000   0.0000000   0.0000000  -0.0000000  -0.0000000  -0.0000000
 Max gradient component =       2.166E-01
 RMS gradient           =       9.958E-02
 Gradient time:  CPU 13.92 s  wall 3.58 s
 Geometry Optimization Parameters
   NAtoms,    NIC,     NZ,  NCons,   NDum,   NFix, NCnnct, MaxDiis
        6      37       0       0       0       0       0       0

 Cartesian Hessian Update
 Hessian Updated using BFGS Update


** GEOMETRY OPTIMIZATION IN DELOCALIZED INTERNAL COORDINATES **
   Searching for a Minimum

   Optimization Cycle:   6

                       Coordinates (Angstroms)
     ATOM                X               Y               Z
      1  F         1.7714770439    1.6008159282    0.0000000000
      2  Cl       -1.8409496678    1.4878251795    0.0000000000
      3  Br        2.2575178302   -0.5897877654    0.0000000000
      4  Br       -1.7621197013   -0.9092502071    0.0000000000
      5  C         0.9675450754    0.5110113459    0.0000000000
      6  C        -0.6799378150    0.4006458195    0.0000000000
   Point Group: cs    Number of degrees of freedom:     9


   Energy is  -5784.365679998

 Hessian Updated using BFGS Update

  9 Hessian modes will be used to form the next step
  Hessian Eigenvalues:
     0.052670    0.190962    0.249068    0.250052    0.314563    0.390699
     0.660181    0.955695    1.047315

 Minimum Search - Taking Simple RFO Step
 Searching for Lamda that Minimizes Along All modes
 Value Taken    Lamda =  -0.20524186
 Calculated Step too Large.  Step scaled by  0.351235
 Step Taken.  Stepsize is  0.300000

                             Maximum     Tolerance    Cnvgd?
         Gradient           0.166378      0.000300      NO
         Displacement       0.199947      0.001200      NO
         Energy change     -0.077317      0.000001      NO


 New Cartesian Coordinates Obtained by Inverse Iteration

 Displacement from previous Coordinates is:  0.340845
 ----------------------------------------------------------------
             Standard Nuclear Orientation (Angstroms)
    I     Atom           X                Y                Z
 ----------------------------------------------------------------
    1      F       1.6749559598     1.6083563511     0.0000000000
    2      Cl     -1.7691296493     1.5254602410     0.0000000000
    3      Br      2.2087010226    -0.6155234545     0.0000000000
    4      Br     -1.6956241537    -0.9316260087     0.0000000000
    5      C       0.9057639523     0.5069202075     0.0000000000
    6      C      -0.6111343662     0.4076729643     0.0000000000
 ----------------------------------------------------------------
 Molecular Point Group                 Cs    NOp =  2
 Largest Abelian Subgroup              Cs    NOp =  2
 Nuclear Repulsion Energy =   799.9534002301 hartrees
 There are       54 alpha and       54 beta electrons
 Applying Cartesian multipole field
    Component          Value
    ---------          -----
     (2,0,0)        1.00000E-11
     (0,2,0)        2.00000E-11
     (0,0,2)       -3.00000E-11
 Nucleus-field energy     =     0.0000000205 hartrees
 Requested basis set is 6-311++G(d,p)
 There are 69 shells and 192 basis functions
 A cutoff of  1.0D-11 yielded   1891 shell pairs
 There are     15952 function pairs (     17659 Cartesian)
 Smallest overlap matrix eigenvalue = 2.60E-05
 Guess MOs from SCF MO coefficient file

 -----------------------------------------------------------------------
  General SCF calculation program by
  Eric Jon Sundstrom, Paul Horn, Yuezhi Mao, Dmitri Zuev, Alec White,
  David Stuck, Shaama M.S., Shane Yost, Joonho Lee, David Small,
  Daniel Levine, Susi Lehtola, Hugh Burton, Evgeny Epifanovsky
 -----------------------------------------------------------------------
 Exchange:     0.2000 Hartree-Fock + 0.0800 Slater + 0.7200 B88
 Correlation:  0.1900 VWN1RPA + 0.8100 LYP
 Using SG-1 standard quadrature grid
 using 4 threads for integral computing
 -------------------------------------------------------
 OpenMP Integral computing Module                
 Release: version 2.0, May 2017, Q-Chem Inc. Pleasanton 
 -------------------------------------------------------
 -------------------------------------------------------
 OpenMP BLAS3 based DFT computing Module                
 Release: version 1.0, May 2013, Q-Chem Inc. Pittsburgh 
 -------------------------------------------------------
 A restricted SCF calculation will be
 performed using DIIS
 SCF converges when DIIS error is below 1.0e-08
 ---------------------------------------
  Cycle       Energy         DIIS error
 ---------------------------------------
    1   -5784.4253263465      1.19e-03  
    2   -5784.4320140557      3.27e-04  
    3   -5784.4316737759      4.21e-04  
    4   -5784.4324268912      1.16e-04  
    5   -5784.4324756163      5.93e-05  
    6   -5784.4324909077      1.06e-05  
    7   -5784.4324913465      2.58e-06  
    8   -5784.4324913651      8.26e-07  
    9   -5784.4324913665      3.34e-07  
   10   -5784.4324913668      4.34e-08  
   11   -5784.4324913669      1.99e-08  
   12   -5784.4324913668      3.82e-09  Convergence criterion met
 ---------------------------------------
 SCF time:   CPU 51.30s  wall 14.00s 
 SCF   energy in the final basis set =    -5784.4324913668
 Total energy in the final basis set =    -5784.4324913668

 --------------------------------------------------------------
             Orbital Energies (a.u.) and Symmetries
 --------------------------------------------------------------

 Alpha MOs, Restricted
 -- Occupied --                  
-482.87 -482.86 -101.59  -62.52  -62.52  -56.34  -56.34  -56.34
  1 A'    2 A'    3 A'    4 A'    5 A'    6 A'    1 A"    7 A'                 
-56.335 -56.332 -56.331 -24.727 -10.347 -10.311  -9.504  -8.732
  8 A'    2 A"    9 A'   10 A'   11 A'   12 A'   13 A'   14 A'                 
 -8.726  -7.269  -7.258  -7.257  -6.564  -6.558  -6.551  -6.550
 15 A'   16 A'    3 A"   17 A'   18 A'   19 A'    4 A"   20 A'                 
 -6.545  -6.544  -2.676  -2.671  -2.671  -2.670  -2.666  -2.665
  5 A"   21 A'   22 A'    6 A"   23 A'   24 A'    7 A"   25 A'                 
 -2.660  -2.660  -2.654  -2.654  -1.280  -0.989  -0.883  -0.827
  8 A"   26 A'   27 A'    9 A"   28 A'   29 A'   30 A'   31 A'                 
 -0.717  -0.621  -0.555  -0.530  -0.517  -0.469  -0.444  -0.439
 32 A'   33 A'   34 A'   35 A'   10 A"   36 A'   11 A"   37 A'                 
 -0.387  -0.357  -0.326  -0.318  -0.274  -0.241
 38 A'   12 A"   13 A"   39 A'   40 A'   14 A"                                 
 -- Virtual --                   
 -0.068  -0.025  -0.019  -0.002   0.023   0.033   0.041   0.046
 15 A"   41 A'   42 A'   43 A'   44 A'   45 A'   16 A"   46 A'                 
  0.051   0.061   0.069   0.081   0.081   0.083   0.096   0.111
 47 A'   48 A'   17 A"   49 A'   18 A"   50 A'   51 A'   19 A"                 
  0.113   0.131   0.141   0.145   0.157   0.161   0.187   0.202
 52 A'   53 A'   20 A"   54 A'   55 A'   56 A'   57 A'   58 A'                 
  0.213   0.237   0.297   0.310   0.337   0.364   0.370   0.393
 59 A'   60 A'   21 A"   61 A'   62 A'   63 A'   64 A'   65 A'                 
  0.395   0.412   0.413   0.434   0.438   0.441   0.473   0.498
 22 A"   66 A'   23 A"   67 A'   24 A"   68 A'   69 A'   25 A"                 
  0.501   0.518   0.532   0.543   0.546   0.563   0.576   0.590
 70 A'   26 A"   27 A"   28 A"   71 A'   72 A'   29 A"   73 A'                 
  0.625   0.648   0.662   0.679   0.747   0.761   0.818   0.830
 74 A'   75 A'   30 A"   76 A'   77 A'   78 A'   79 A'   31 A"                 
  0.844   0.860   0.900   0.931   0.972   1.065   1.087   1.171
 80 A'   32 A"   81 A'   82 A'   83 A'   84 A'   85 A'   86 A'                 
  1.202   1.204   1.293   1.378   1.383   1.450   1.533   1.548
 33 A"   87 A'   34 A"   35 A"   88 A'   89 A'   90 A'   36 A"                 
  1.680   1.698   1.758   1.782   1.896   1.962   2.008   2.014
 91 A'   92 A'   93 A'   37 A"   94 A'   38 A"   95 A'   39 A"                 
  2.067   2.077   2.097   2.200   2.244   2.294   2.352   2.518
 96 A'   97 A'   98 A'   99 A'   40 A"  100 A'  101 A'  102 A'                 
  2.598   2.768   2.909   2.942   3.027   3.587   3.740   3.768
 41 A"   42 A"  103 A'  104 A'  105 A'  106 A'   43 A"  107 A'                 
  3.941   3.972   3.981   3.983   4.031   4.049   4.062   4.096
 44 A"  108 A'   45 A"   46 A"  109 A'   47 A"  110 A'   48 A"                 
  4.142   4.229   4.289   4.365   4.731   6.275   6.384   6.557
111 A'  112 A'  113 A'  114 A'  115 A'   49 A"  116 A'  117 A'                 
  6.710   6.756   7.513   7.537   7.557   7.609   7.620   7.723
118 A'  119 A'   50 A"   51 A"  120 A'  121 A'  122 A'  123 A'                 
  9.787  23.377  23.563  25.812  26.048  26.394  47.950  48.001
124 A'  125 A'  126 A'   52 A"  127 A'  128 A'  129 A'  130 A'                 
 66.736 215.782 289.715 289.740 289.752 289.816 289.848 289.946
131 A'  132 A'   53 A"   54 A"  133 A'  134 A'  135 A'  136 A'                 
*******1020.821
137 A'  138 A'                                                                 

 Beta MOs, Restricted
 -- Occupied --                  
-482.87 -482.86 -101.59  -62.52  -62.52  -56.34  -56.34  -56.34
  1 A'    2 A'    3 A'    4 A'    5 A'    6 A'    1 A"    7 A'                 
-56.335 -56.332 -56.331 -24.727 -10.347 -10.311  -9.504  -8.732
  8 A'    2 A"    9 A'   10 A'   11 A'   12 A'   13 A'   14 A'                 
 -8.726  -7.269  -7.258  -7.257  -6.564  -6.558  -6.551  -6.550
 15 A'   16 A'    3 A"   17 A'   18 A'   19 A'    4 A"   20 A'                 
 -6.545  -6.544  -2.676  -2.671  -2.671  -2.670  -2.666  -2.665
  5 A"   21 A'   22 A'    6 A"   23 A'   24 A'    7 A"   25 A'                 
 -2.660  -2.660  -2.654  -2.654  -1.280  -0.989  -0.883  -0.827
  8 A"   26 A'   27 A'    9 A"   28 A'   29 A'   30 A'   31 A'                 
 -0.717  -0.621  -0.555  -0.530  -0.517  -0.469  -0.444  -0.439
 32 A'   33 A'   34 A'   35 A'   10 A"   36 A'   11 A"   37 A'                 
 -0.387  -0.357  -0.326  -0.318  -0.274  -0.241
 38 A'   12 A"   13 A"   39 A'   40 A'   14 A"                                 
 -- Virtual --                   
 -0.068  -0.025  -0.019  -0.002   0.023   0.033   0.041   0.046
 15 A"   41 A'   42 A'   43 A'   44 A'   45 A'   16 A"   46 A'                 
  0.051   0.061   0.069   0.081   0.081   0.083   0.096   0.111
 47 A'   48 A'   17 A"   49 A'   18 A"   50 A'   51 A'   19 A"                 
  0.113   0.131   0.141   0.145   0.157   0.161   0.187   0.202
 52 A'   53 A'   20 A"   54 A'   55 A'   56 A'   57 A'   58 A'                 
  0.213   0.237   0.297   0.310   0.337   0.364   0.370   0.393
 59 A'   60 A'   21 A"   61 A'   62 A'   63 A'   64 A'   65 A'                 
  0.395   0.412   0.413   0.434   0.438   0.441   0.473   0.498
 22 A"   66 A'   23 A"   67 A'   24 A"   68 A'   69 A'   25 A"                 
  0.501   0.518   0.532   0.543   0.546   0.563   0.576   0.590
 70 A'   26 A"   27 A"   28 A"   71 A'   72 A'   29 A"   73 A'                 
  0.625   0.648   0.662   0.679   0.747   0.761   0.818   0.830
 74 A'   75 A'   30 A"   76 A'   77 A'   78 A'   79 A'   31 A"                 
  0.844   0.860   0.900   0.931   0.972   1.065   1.087   1.171
 80 A'   32 A"   81 A'   82 A'   83 A'   84 A'   85 A'   86 A'                 
  1.202   1.204   1.293   1.378   1.383   1.450   1.533   1.548
 33 A"   87 A'   34 A"   35 A"   88 A'   89 A'   90 A'   36 A"                 
  1.680   1.698   1.758   1.782   1.896   1.962   2.008   2.014
 91 A'   92 A'   93 A'   37 A"   94 A'   38 A"   95 A'   39 A"                 
  2.067   2.077   2.097   2.200   2.244   2.294   2.352   2.518
 96 A'   97 A'   98 A'   99 A'   40 A"  100 A'  101 A'  102 A'                 
  2.598   2.768   2.909   2.942   3.027   3.587   3.740   3.768
 41 A"   42 A"  103 A'  104 A'  105 A'  106 A'   43 A"  107 A'                 
  3.941   3.972   3.981   3.983   4.031   4.049   4.062   4.096
 44 A"  108 A'   45 A"   46 A"  109 A'   47 A"  110 A'   48 A"                 
  4.142   4.229   4.289   4.365   4.731   6.275   6.384   6.557
111 A'  112 A'  113 A'  114 A'  115 A'   49 A"  116 A'  117 A'                 
  6.710   6.756   7.513   7.537   7.557   7.609   7.620   7.723
118 A'  119 A'   50 A"   51 A"  120 A'  121 A'  122 A'  123 A'                 
  9.787  23.377  23.563  25.812  26.048  26.394  47.950  48.001
124 A'  125 A'  126 A'   52 A"  127 A'  128 A'  129 A'  130 A'                 
 66.736 215.782 289.715 289.740 289.752 289.816 289.848 289.946
131 A'  132 A'   53 A"   54 A"  133 A'  134 A'  135 A'  136 A'                 
*******1020.821
137 A'  138 A'                                                                 
 --------------------------------------------------------------

          Ground-State Mulliken Net Atomic Charges

     Atom                 Charge (a.u.)
  ----------------------------------------
      1 F                    -0.014393
      2 Cl                    0.313355
      3 Br                    0.088616
      4 Br                   -0.104599
      5 C                    -0.363941
      6 C                     0.080962
  ----------------------------------------
  Sum of atomic charges =    -0.000000

 -----------------------------------------------------------------
                    Cartesian Multipole Moments
 -----------------------------------------------------------------
    Charge (ESU x 10^10)
                -0.0000
    Dipole Moment (Debye)
         X      -0.3130      Y      -0.6283      Z      -0.0000
       Tot       0.7020
    Quadrupole Moments (Debye-Ang)
        XX     -61.0804     XY      -1.7246     YY     -67.1588
        XZ      -0.0000     YZ       0.0000     ZZ     -65.4363
    Octopole Moments (Debye-Ang^2)
       XXX       8.0271    XXY     -12.1309    XYY      -1.3324
       YYY     -16.4865    XXZ      -0.0000    XYZ      -0.0000
       YYZ       0.0000    XZZ       3.4072    YZZ      -3.2519
       ZZZ      -0.0000
    Hexadecapole Moments (Debye-Ang^3)
      XXXX   -1195.6749   XXXY      23.8812   XXYY    -270.8462
      XYYY      40.5352   YYYY    -486.5498   XXXZ      -0.0000
      XXYZ       0.0000   XYYZ      -0.0000   YYYZ       0.0000
      XXZZ    -226.2330   XYZZ      15.9834   YYZZ     -93.9897
      XZZZ      -0.0000   YZZZ       0.0000   ZZZZ     -75.1970
 -----------------------------------------------------------------
 Calculating analytic gradient of the SCF energy
 Gradient of SCF Energy
            1           2           3           4           5           6
    1   0.0436314   0.0250829  -0.0512701   0.0219191   0.1388555  -0.1782189
    2  -0.0652724  -0.1496637   0.1113176   0.1615002  -0.0327185  -0.0251634
    3  -0.0000000   0.0000000   0.0000000   0.0000000   0.0000000  -0.0000000
 Max gradient component =       1.782E-01
 RMS gradient           =       8.284E-02
 Gradient time:  CPU 14.16 s  wall 3.65 s
 Geometry Optimization Parameters
   NAtoms,    NIC,     NZ,  NCons,   NDum,   NFix, NCnnct, MaxDiis
        6      37       0       0       0       0       0       0

 Cartesian Hessian Update
 Hessian Updated using BFGS Update


** GEOMETRY OPTIMIZATION IN DELOCALIZED INTERNAL COORDINATES **
   Searching for a Minimum

   Optimization Cycle:   7

                       Coordinates (Angstroms)
     ATOM                X               Y               Z
      1  F         1.6749559598    1.6083563511    0.0000000000
      2  Cl       -1.7691296493    1.5254602410    0.0000000000
      3  Br        2.2087010226   -0.6155234545    0.0000000000
      4  Br       -1.6956241537   -0.9316260087    0.0000000000
      5  C         0.9057639523    0.5069202075    0.0000000000
      6  C        -0.6111343662    0.4076729643    0.0000000000
   Point Group: cs    Number of degrees of freedom:     9


   Energy is  -5784.432491367

 Hessian Updated using BFGS Update

  9 Hessian modes will be used to form the next step
  Hessian Eigenvalues:
     0.119769    0.179634    0.247349    0.250104    0.276823    0.392262
     0.605414    0.955487    1.046925

 Minimum Search - Taking Simple RFO Step
 Searching for Lamda that Minimizes Along All modes
 Value Taken    Lamda =  -0.14765833
 Calculated Step too Large.  Step scaled by  0.418133
 Step Taken.  Stepsize is  0.300000

                             Maximum     Tolerance    Cnvgd?
         Gradient           0.138685      0.000300      NO
         Displacement       0.193732      0.001200      NO
         Energy change     -0.066811      0.000001      NO


 New Cartesian Coordinates Obtained by Inverse Iteration

 Displacement from previous Coordinates is:  0.330264
 ----------------------------------------------------------------
             Standard Nuclear Orientation (Angstroms)
    I     Atom           X                Y                Z
 ----------------------------------------------------------------
    1      F       1.5807879173     1.6202900659     0.0000000000
    2      Cl     -1.6992261297     1.5676681054     0.0000000000
    3      Br      2.1637576870    -0.6443969314     0.0000000000
    4      Br     -1.6327624756    -0.9590977326     0.0000000000
    5      C       0.8487795877     0.5032440227     0.0000000000
    6      C      -0.5478038212     0.4135527706     0.0000000000
 ----------------------------------------------------------------
 Molecular Point Group                 Cs    NOp =  2
 Largest Abelian Subgroup              Cs    NOp =  2
 Nuclear Repulsion Energy =   805.1624026585 hartrees
 There are       54 alpha and       54 beta electrons
 Applying Cartesian multipole field
    Component          Value
    ---------          -----
     (2,0,0)        1.00000E-11
     (0,2,0)        2.00000E-11
     (0,0,2)       -3.00000E-11
 Nucleus-field energy     =     0.0000000201 hartrees
 Requested basis set is 6-311++G(d,p)
 There are 69 shells and 192 basis functions
 A cutoff of  1.0D-11 yielded   1900 shell pairs
 There are     15985 function pairs (     17693 Cartesian)
 Smallest overlap matrix eigenvalue = 1.70E-05
 Guess MOs from SCF MO coefficient file

 -----------------------------------------------------------------------
  General SCF calculation program by
  Eric Jon Sundstrom, Paul Horn, Yuezhi Mao, Dmitri Zuev, Alec White,
  David Stuck, Shaama M.S., Shane Yost, Joonho Lee, David Small,
  Daniel Levine, Susi Lehtola, Hugh Burton, Evgeny Epifanovsky
 -----------------------------------------------------------------------
 Exchange:     0.2000 Hartree-Fock + 0.0800 Slater + 0.7200 B88
 Correlation:  0.1900 VWN1RPA + 0.8100 LYP
 Using SG-1 standard quadrature grid
 using 4 threads for integral computing
 -------------------------------------------------------
 OpenMP Integral computing Module                
 Release: version 2.0, May 2017, Q-Chem Inc. Pleasanton 
 -------------------------------------------------------
 -------------------------------------------------------
 OpenMP BLAS3 based DFT computing Module                
 Release: version 1.0, May 2013, Q-Chem Inc. Pittsburgh 
 -------------------------------------------------------
 A restricted SCF calculation will be
 performed using DIIS
 SCF converges when DIIS error is below 1.0e-08
 ---------------------------------------
  Cycle       Energy         DIIS error
 ---------------------------------------
    1   -5784.4764246787      1.33e-03  
    2   -5784.4841473304      3.94e-04  
    3   -5784.4837878051      4.74e-04  
    4   -5784.4847809464      1.05e-04  
    5   -5784.4848234896      3.49e-05  
    6   -5784.4848279643      1.31e-05  
    7   -5784.4848286678      2.87e-06  
    8   -5784.4848286936      9.75e-07  
    9   -5784.4848286958      3.17e-07  
   10   -5784.4848286960      4.29e-08  
   11   -5784.4848286961      1.82e-08  
   12   -5784.4848286961      2.75e-09  Convergence criterion met
 ---------------------------------------
 SCF time:   CPU 51.83s  wall 14.00s 
 SCF   energy in the final basis set =    -5784.4848286961
 Total energy in the final basis set =    -5784.4848286961

 --------------------------------------------------------------
             Orbital Energies (a.u.) and Symmetries
 --------------------------------------------------------------

 Alpha MOs, Restricted
 -- Occupied --                  
-482.87 -482.86 -101.58  -62.52  -62.51  -56.34  -56.34  -56.34
  1 A'    2 A'    3 A'    4 A'    5 A'    6 A'    1 A"    7 A'                 
-56.335 -56.331 -56.330 -24.728 -10.340 -10.304  -9.503  -8.731
  8 A'    2 A"    9 A'   10 A'   11 A'   12 A'   13 A'   14 A'                 
 -8.725  -7.268  -7.257  -7.256  -6.563  -6.557  -6.550  -6.549
 15 A'   16 A'    3 A"   17 A'   18 A'   19 A'    4 A"   20 A'                 
 -6.543  -6.543  -2.675  -2.670  -2.670  -2.669  -2.664  -2.664
  5 A"   21 A'   22 A'    6 A"   23 A'   24 A'    7 A"   25 A'                 
 -2.659  -2.659  -2.653  -2.653  -1.282  -0.978  -0.880  -0.827
  8 A"   26 A'   27 A'    9 A"   28 A'   29 A'   30 A'   31 A'                 
 -0.744  -0.623  -0.555  -0.535  -0.520  -0.465  -0.439  -0.434
 32 A'   33 A'   34 A'   35 A'   10 A"   36 A'   11 A"   37 A'                 
 -0.384  -0.357  -0.326  -0.321  -0.280  -0.253
 38 A'   12 A"   13 A"   39 A'   40 A'   14 A"                                 
 -- Virtual --                   
 -0.050  -0.035  -0.014  -0.003   0.021   0.033   0.042   0.044
 15 A"   41 A'   42 A'   43 A'   44 A'   45 A'   16 A"   46 A'                 
  0.053   0.064   0.070   0.081   0.082   0.085   0.099   0.111
 47 A'   48 A'   17 A"   18 A"   49 A'   50 A'   51 A'   19 A"                 
  0.114   0.130   0.141   0.151   0.162   0.172   0.188   0.204
 52 A'   53 A'   20 A"   54 A'   55 A'   56 A'   57 A'   58 A'                 
  0.221   0.263   0.299   0.310   0.338   0.371   0.372   0.393
 59 A'   60 A'   21 A"   61 A'   62 A'   63 A'   64 A'   65 A'                 
  0.396   0.411   0.414   0.430   0.441   0.447   0.471   0.487
 22 A"   66 A'   23 A"   67 A'   24 A"   68 A'   69 A'   25 A"                 
  0.511   0.519   0.537   0.544   0.550   0.571   0.583   0.598
 70 A'   26 A"   27 A"   28 A"   71 A'   72 A'   29 A"   73 A'                 
  0.636   0.658   0.669   0.682   0.757   0.766   0.816   0.834
 74 A'   75 A'   30 A"   76 A'   77 A'   78 A'   79 A'   31 A"                 
  0.853   0.868   0.901   0.942   0.968   1.049   1.085   1.183
 80 A'   32 A"   81 A'   82 A'   83 A'   84 A'   85 A'   86 A'                 
  1.207   1.209   1.268   1.377   1.380   1.441   1.523   1.572
 33 A"   87 A'   34 A"   35 A"   88 A'   89 A'   90 A'   36 A"                 
  1.698   1.738   1.799   1.837   1.916   1.965   2.017   2.022
 91 A'   92 A'   93 A'   37 A"   94 A'   38 A"   95 A'   39 A"                 
  2.073   2.094   2.128   2.227   2.247   2.325   2.384   2.518
 96 A'   97 A'   98 A'   99 A'   40 A"  100 A'  101 A'  102 A'                 
  2.606   2.798   2.909   3.024   3.099   3.541   3.743   3.771
 41 A"   42 A"  103 A'  104 A'  105 A'  106 A'   43 A"  107 A'                 
  3.946   3.982   3.986   3.992   4.024   4.049   4.058   4.099
 44 A"   45 A"   46 A"  108 A'  109 A'   47 A"  110 A'   48 A"                 
  4.147   4.237   4.297   4.377   4.759   6.277   6.384   6.573
111 A'  112 A'  113 A'  114 A'  115 A'   49 A"  116 A'  117 A'                 
  6.712   6.752   7.515   7.539   7.563   7.606   7.629   7.727
118 A'  119 A'   50 A"   51 A"  120 A'  121 A'  122 A'  123 A'                 
  9.782  23.345  23.850  25.813  26.054  26.412  47.943  47.995
124 A'  125 A'  126 A'   52 A"  127 A'  128 A'  129 A'  130 A'                 
 66.738 215.773 289.716 289.741 289.757 289.814 289.855 289.950
131 A'  132 A'   53 A"   54 A"  133 A'  134 A'  135 A'  136 A'                 
*******1020.813
137 A'  138 A'                                                                 

 Beta MOs, Restricted
 -- Occupied --                  
-482.87 -482.86 -101.58  -62.52  -62.51  -56.34  -56.34  -56.34
  1 A'    2 A'    3 A'    4 A'    5 A'    6 A'    1 A"    7 A'                 
-56.335 -56.331 -56.330 -24.728 -10.340 -10.304  -9.503  -8.731
  8 A'    2 A"    9 A'   10 A'   11 A'   12 A'   13 A'   14 A'                 
 -8.725  -7.268  -7.257  -7.256  -6.563  -6.557  -6.550  -6.549
 15 A'   16 A'    3 A"   17 A'   18 A'   19 A'    4 A"   20 A'                 
 -6.543  -6.543  -2.675  -2.670  -2.670  -2.669  -2.664  -2.664
  5 A"   21 A'   22 A'    6 A"   23 A'   24 A'    7 A"   25 A'                 
 -2.659  -2.659  -2.653  -2.653  -1.282  -0.978  -0.880  -0.827
  8 A"   26 A'   27 A'    9 A"   28 A'   29 A'   30 A'   31 A'                 
 -0.744  -0.623  -0.555  -0.535  -0.520  -0.465  -0.439  -0.434
 32 A'   33 A'   34 A'   35 A'   10 A"   36 A'   11 A"   37 A'                 
 -0.384  -0.357  -0.326  -0.321  -0.280  -0.253
 38 A'   12 A"   13 A"   39 A'   40 A'   14 A"                                 
 -- Virtual --                   
 -0.050  -0.035  -0.014  -0.003   0.021   0.033   0.042   0.044
 15 A"   41 A'   42 A'   43 A'   44 A'   45 A'   16 A"   46 A'                 
  0.053   0.064   0.070   0.081   0.082   0.085   0.099   0.111
 47 A'   48 A'   17 A"   18 A"   49 A'   50 A'   51 A'   19 A"                 
  0.114   0.130   0.141   0.151   0.162   0.172   0.188   0.204
 52 A'   53 A'   20 A"   54 A'   55 A'   56 A'   57 A'   58 A'                 
  0.221   0.263   0.299   0.310   0.338   0.371   0.372   0.393
 59 A'   60 A'   21 A"   61 A'   62 A'   63 A'   64 A'   65 A'                 
  0.396   0.411   0.414   0.430   0.441   0.447   0.471   0.487
 22 A"   66 A'   23 A"   67 A'   24 A"   68 A'   69 A'   25 A"                 
  0.511   0.519   0.537   0.544   0.550   0.571   0.583   0.598
 70 A'   26 A"   27 A"   28 A"   71 A'   72 A'   29 A"   73 A'                 
  0.636   0.658   0.669   0.682   0.757   0.766   0.816   0.834
 74 A'   75 A'   30 A"   76 A'   77 A'   78 A'   79 A'   31 A"                 
  0.853   0.868   0.901   0.942   0.968   1.049   1.085   1.183
 80 A'   32 A"   81 A'   82 A'   83 A'   84 A'   85 A'   86 A'                 
  1.207   1.209   1.268   1.377   1.380   1.441   1.523   1.572
 33 A"   87 A'   34 A"   35 A"   88 A'   89 A'   90 A'   36 A"                 
  1.698   1.738   1.799   1.837   1.916   1.965   2.017   2.022
 91 A'   92 A'   93 A'   37 A"   94 A'   38 A"   95 A'   39 A"                 
  2.073   2.094   2.128   2.227   2.247   2.325   2.384   2.518
 96 A'   97 A'   98 A'   99 A'   40 A"  100 A'  101 A'  102 A'                 
  2.606   2.798   2.909   3.024   3.099   3.541   3.743   3.771
 41 A"   42 A"  103 A'  104 A'  105 A'  106 A'   43 A"  107 A'                 
  3.946   3.982   3.986   3.992   4.024   4.049   4.058   4.099
 44 A"   45 A"   46 A"  108 A'  109 A'   47 A"  110 A'   48 A"                 
  4.147   4.237   4.297   4.377   4.759   6.277   6.384   6.573
111 A'  112 A'  113 A'  114 A'  115 A'   49 A"  116 A'  117 A'                 
  6.712   6.752   7.515   7.539   7.563   7.606   7.629   7.727
118 A'  119 A'   50 A"   51 A"  120 A'  121 A'  122 A'  123 A'                 
  9.782  23.345  23.850  25.813  26.054  26.412  47.943  47.995
124 A'  125 A'  126 A'   52 A"  127 A'  128 A'  129 A'  130 A'                 
 66.738 215.773 289.716 289.741 289.757 289.814 289.855 289.950
131 A'  132 A'   53 A"   54 A"  133 A'  134 A'  135 A'  136 A'                 
*******1020.813
137 A'  138 A'                                                                 
 --------------------------------------------------------------

          Ground-State Mulliken Net Atomic Charges

     Atom                 Charge (a.u.)
  ----------------------------------------
      1 F                    -0.020918
      2 Cl                    0.305863
      3 Br                    0.072405
      4 Br                   -0.109707
      5 C                    -0.403587
      6 C                     0.155946
  ----------------------------------------
  Sum of atomic charges =    -0.000000

 -----------------------------------------------------------------
                    Cartesian Multipole Moments
 -----------------------------------------------------------------
    Charge (ESU x 10^10)
                -0.0000
    Dipole Moment (Debye)
         X      -0.2456      Y      -0.6628      Z       0.0000
       Tot       0.7068
    Quadrupole Moments (Debye-Ang)
        XX     -61.6066     XY      -1.6725     YY     -66.7925
        XZ       0.0000     YZ       0.0000     ZZ     -65.3061
    Octopole Moments (Debye-Ang^2)
       XXX       6.6414    XXY     -11.6525    XYY      -2.3518
       YYY     -15.3372    XXZ      -0.0000    XYZ      -0.0000
       YYZ      -0.0000    XZZ       2.7496    YZZ      -2.6645
       ZZZ      -0.0000
    Hexadecapole Moments (Debye-Ang^3)
      XXXX   -1128.7818   XXXY      27.8953   XXYY    -259.6907
      XYYY      43.4770   YYYY    -503.2103   XXXZ      -0.0000
      XXYZ       0.0000   XYYZ       0.0000   YYYZ       0.0000
      XXZZ    -213.9861   XYZZ      17.2716   YYZZ     -97.2500
      XZZZ       0.0000   YZZZ       0.0000   ZZZZ     -74.8056
 -----------------------------------------------------------------
 Calculating analytic gradient of the SCF energy
 Gradient of SCF Energy
            1           2           3           4           5           6
    1   0.0328796   0.0180720  -0.0414469   0.0170764   0.0771301  -0.1037113
    2  -0.0563017  -0.1204934   0.0895411   0.1305034  -0.0264334  -0.0168160
    3   0.0000000   0.0000000  -0.0000000   0.0000000   0.0000000  -0.0000000
 Max gradient component =       1.305E-01
 RMS gradient           =       5.955E-02
 Gradient time:  CPU 14.41 s  wall 3.71 s
 Geometry Optimization Parameters
   NAtoms,    NIC,     NZ,  NCons,   NDum,   NFix, NCnnct, MaxDiis
        6      37       0       0       0       0       0       0

 Cartesian Hessian Update
 Hessian Updated using BFGS Update


** GEOMETRY OPTIMIZATION IN DELOCALIZED INTERNAL COORDINATES **
   Searching for a Minimum

   Optimization Cycle:   8

                       Coordinates (Angstroms)
     ATOM                X               Y               Z
      1  F         1.5807879173    1.6202900659    0.0000000000
      2  Cl       -1.6992261297    1.5676681054    0.0000000000
      3  Br        2.1637576870   -0.6443969314    0.0000000000
      4  Br       -1.6327624756   -0.9590977326    0.0000000000
      5  C         0.8487795877    0.5032440227    0.0000000000
      6  C        -0.5478038212    0.4135527706    0.0000000000
   Point Group: cs    Number of degrees of freedom:     9


   Energy is  -5784.484828696

 Hessian Updated using BFGS Update

  9 Hessian modes will be used to form the next step
  Hessian Eigenvalues:
     0.149348    0.232082    0.247987    0.251211    0.289651    0.395691
     0.581741    0.955250    1.046851

 Minimum Search - Taking Simple RFO Step
 Searching for Lamda that Minimizes Along All modes
 Value Taken    Lamda =  -0.08028480
 Calculated Step too Large.  Step scaled by  0.542397
 Step Taken.  Stepsize is  0.300000

                             Maximum     Tolerance    Cnvgd?
         Gradient           0.097738      0.000300      NO
         Displacement       0.231924      0.001200      NO
         Energy change     -0.052337      0.000001      NO


 New Cartesian Coordinates Obtained by Inverse Iteration

 Displacement from previous Coordinates is:  0.266076
 ----------------------------------------------------------------
             Standard Nuclear Orientation (Angstroms)
    I     Atom           X                Y                Z
 ----------------------------------------------------------------
    1      F       1.5016288868     1.6443265544     0.0000000000
    2      Cl     -1.6483958624     1.6234948810     0.0000000000
    3      Br      2.1446339877    -0.6839509765     0.0000000000
    4      Br     -1.5921062561    -1.0018029363     0.0000000000
    5      C       0.8218350436     0.5026338559     0.0000000000
    6      C      -0.5140630342     0.4165589222     0.0000000000
 ----------------------------------------------------------------
 Molecular Point Group                 Cs    NOp =  2
 Largest Abelian Subgroup              Cs    NOp =  2
 Nuclear Repulsion Energy =   802.2677594612 hartrees
 There are       54 alpha and       54 beta electrons
 Applying Cartesian multipole field
    Component          Value
    ---------          -----
     (2,0,0)        1.00000E-11
     (0,2,0)        2.00000E-11
     (0,0,2)       -3.00000E-11
 Nucleus-field energy     =     0.0000000203 hartrees
 Requested basis set is 6-311++G(d,p)
 There are 69 shells and 192 basis functions
 A cutoff of  1.0D-11 yielded   1901 shell pairs
 There are     15983 function pairs (     17690 Cartesian)
 Smallest overlap matrix eigenvalue = 1.49E-05
 Guess MOs from SCF MO coefficient file

 -----------------------------------------------------------------------
  General SCF calculation program by
  Eric Jon Sundstrom, Paul Horn, Yuezhi Mao, Dmitri Zuev, Alec White,
  David Stuck, Shaama M.S., Shane Yost, Joonho Lee, David Small,
  Daniel Levine, Susi Lehtola, Hugh Burton, Evgeny Epifanovsky
 -----------------------------------------------------------------------
 Exchange:     0.2000 Hartree-Fock + 0.0800 Slater + 0.7200 B88
 Correlation:  0.1900 VWN1RPA + 0.8100 LYP
 Using SG-1 standard quadrature grid
 using 4 threads for integral computing
 -------------------------------------------------------
 OpenMP Integral computing Module                
 Release: version 2.0, May 2017, Q-Chem Inc. Pleasanton 
 -------------------------------------------------------
 -------------------------------------------------------
 OpenMP BLAS3 based DFT computing Module                
 Release: version 1.0, May 2013, Q-Chem Inc. Pittsburgh 
 -------------------------------------------------------
 A restricted SCF calculation will be
 performed using DIIS
 SCF converges when DIIS error is below 1.0e-08
 ---------------------------------------
  Cycle       Energy         DIIS error
 ---------------------------------------
    1   -5784.5147280345      1.03e-03  
    2   -5784.5198044491      2.76e-04  
    3   -5784.5197043414      3.07e-04  
    4   -5784.5200556914      1.08e-04  
    5   -5784.5201058875      1.59e-05  
    6   -5784.5201067157      6.11e-06  
    7   -5784.5201068489      1.91e-06  
    8   -5784.5201068637      7.03e-07  
    9   -5784.5201068660      2.08e-07  
   10   -5784.5201068660      3.95e-08  
   11   -5784.5201068661      1.56e-08  
   12   -5784.5201068661      2.32e-09  Convergence criterion met
 ---------------------------------------
 SCF time:   CPU 51.87s  wall 13.00s 
 SCF   energy in the final basis set =    -5784.5201068661
 Total energy in the final basis set =    -5784.5201068661

 --------------------------------------------------------------
             Orbital Energies (a.u.) and Symmetries
 --------------------------------------------------------------

 Alpha MOs, Restricted
 -- Occupied --                  
-482.87 -482.86 -101.59  -62.52  -62.51  -56.34  -56.34  -56.34
  1 A'    2 A'    3 A'    4 A'    5 A'    6 A'    1 A"    7 A'                 
-56.335 -56.331 -56.331 -24.729 -10.336 -10.300  -9.502  -8.732
  8 A'    2 A"    9 A'   10 A'   11 A'   12 A'   13 A'   14 A'                 
 -8.725  -7.267  -7.257  -7.256  -6.564  -6.557  -6.550  -6.549
 15 A'   16 A'    3 A"   17 A'   18 A'   19 A'    4 A"   20 A'                 
 -6.543  -6.542  -2.675  -2.671  -2.670  -2.668  -2.664  -2.663
  5 A"   21 A'   22 A'    6 A"   23 A'   24 A'    7 A"   25 A'                 
 -2.659  -2.659  -2.652  -2.652  -1.283  -0.965  -0.875  -0.826
  8 A"   26 A'   27 A'    9 A"   28 A'   29 A'   30 A'   31 A'                 
 -0.758  -0.623  -0.552  -0.539  -0.522  -0.460  -0.433  -0.430
 32 A'   33 A'   34 A'   35 A'   10 A"   36 A'   11 A"   37 A'                 
 -0.378  -0.356  -0.327  -0.327  -0.289  -0.261
 38 A'   12 A"   13 A"   39 A'   40 A'   14 A"                                 
 -- Virtual --                   
 -0.043  -0.039  -0.017  -0.004   0.019   0.032   0.042   0.043
 41 A'   15 A"   42 A'   43 A'   44 A'   45 A'   16 A"   46 A'                 
  0.053   0.065   0.070   0.080   0.081   0.086   0.100   0.111
 47 A'   48 A'   17 A"   49 A'   18 A"   50 A'   51 A'   19 A"                 
  0.113   0.127   0.140   0.151   0.163   0.182   0.188   0.205
 52 A'   53 A'   20 A"   54 A'   55 A'   56 A'   57 A'   58 A'                 
  0.228   0.272   0.300   0.310   0.340   0.372   0.375   0.394
 59 A'   60 A'   21 A"   61 A'   62 A'   63 A'   64 A'   65 A'                 
  0.398   0.410   0.415   0.424   0.445   0.451   0.467   0.478
 22 A"   66 A'   23 A"   67 A'   24 A"   68 A'   69 A'   25 A"                 
  0.511   0.519   0.539   0.543   0.558   0.569   0.586   0.604
 70 A'   26 A"   27 A"   28 A"   71 A'   72 A'   29 A"   73 A'                 
  0.649   0.667   0.672   0.687   0.753   0.784   0.807   0.835
 74 A'   75 A'   30 A"   76 A'   77 A'   78 A'   79 A'   31 A"                 
  0.851   0.877   0.896   0.950   0.963   1.026   1.072   1.181
 80 A'   32 A"   81 A'   82 A'   83 A'   84 A'   85 A'   86 A'                 
  1.207   1.217   1.253   1.376   1.377   1.434   1.524   1.581
 33 A"   87 A'   34 A"   88 A'   35 A"   89 A'   90 A'   36 A"                 
  1.706   1.737   1.828   1.862   1.933   1.966   2.025   2.027
 91 A'   92 A'   93 A'   37 A"   94 A'   38 A"   95 A'   39 A"                 
  2.067   2.114   2.144   2.246   2.248   2.333   2.387   2.508
 96 A'   97 A'   98 A'   99 A'   40 A"  100 A'  101 A'  102 A'                 
  2.612   2.811   2.906   3.036   3.172   3.480   3.745   3.773
 41 A"   42 A"  103 A'  104 A'  105 A'  106 A'   43 A"  107 A'                 
  3.948   3.981   3.988   4.006   4.017   4.047   4.047   4.098
 44 A"   45 A"   46 A"  108 A'  109 A'   47 A"  110 A'   48 A"                 
  4.152   4.245   4.305   4.389   4.770   6.276   6.379   6.567
111 A'  112 A'  113 A'  114 A'  115 A'   49 A"  116 A'  117 A'                 
  6.713   6.738   7.516   7.540   7.565   7.601   7.635   7.723
118 A'  119 A'   50 A"   51 A"  120 A'  121 A'  122 A'  123 A'                 
  9.769  23.317  24.057  25.811  26.052  26.415  47.929  47.982
124 A'  125 A'  126 A'   52 A"  127 A'  128 A'  129 A'  130 A'                 
 66.737 215.756 289.715 289.740 289.760 289.808 289.860 289.945
131 A'  132 A'   53 A"   54 A"  133 A'  134 A'  135 A'  136 A'                 
*******1020.796
137 A'  138 A'                                                                 

 Beta MOs, Restricted
 -- Occupied --                  
-482.87 -482.86 -101.59  -62.52  -62.51  -56.34  -56.34  -56.34
  1 A'    2 A'    3 A'    4 A'    5 A'    6 A'    1 A"    7 A'                 
-56.335 -56.331 -56.331 -24.729 -10.336 -10.300  -9.502  -8.732
  8 A'    2 A"    9 A'   10 A'   11 A'   12 A'   13 A'   14 A'                 
 -8.725  -7.267  -7.257  -7.256  -6.564  -6.557  -6.550  -6.549
 15 A'   16 A'    3 A"   17 A'   18 A'   19 A'    4 A"   20 A'                 
 -6.543  -6.542  -2.675  -2.671  -2.670  -2.668  -2.664  -2.663
  5 A"   21 A'   22 A'    6 A"   23 A'   24 A'    7 A"   25 A'                 
 -2.659  -2.659  -2.652  -2.652  -1.283  -0.965  -0.875  -0.826
  8 A"   26 A'   27 A'    9 A"   28 A'   29 A'   30 A'   31 A'                 
 -0.758  -0.623  -0.552  -0.539  -0.522  -0.460  -0.433  -0.430
 32 A'   33 A'   34 A'   35 A'   10 A"   36 A'   11 A"   37 A'                 
 -0.378  -0.356  -0.327  -0.327  -0.289  -0.261
 38 A'   12 A"   13 A"   39 A'   40 A'   14 A"                                 
 -- Virtual --                   
 -0.043  -0.039  -0.017  -0.004   0.019   0.032   0.042   0.043
 41 A'   15 A"   42 A'   43 A'   44 A'   45 A'   16 A"   46 A'                 
  0.053   0.065   0.070   0.080   0.081   0.086   0.100   0.111
 47 A'   48 A'   17 A"   49 A'   18 A"   50 A'   51 A'   19 A"                 
  0.113   0.127   0.140   0.151   0.163   0.182   0.188   0.205
 52 A'   53 A'   20 A"   54 A'   55 A'   56 A'   57 A'   58 A'                 
  0.228   0.272   0.300   0.310   0.340   0.372   0.375   0.394
 59 A'   60 A'   21 A"   61 A'   62 A'   63 A'   64 A'   65 A'                 
  0.398   0.410   0.415   0.424   0.445   0.451   0.467   0.478
 22 A"   66 A'   23 A"   67 A'   24 A"   68 A'   69 A'   25 A"                 
  0.511   0.519   0.539   0.543   0.558   0.569   0.586   0.604
 70 A'   26 A"   27 A"   28 A"   71 A'   72 A'   29 A"   73 A'                 
  0.649   0.667   0.672   0.687   0.753   0.784   0.807   0.835
 74 A'   75 A'   30 A"   76 A'   77 A'   78 A'   79 A'   31 A"                 
  0.851   0.877   0.896   0.950   0.963   1.026   1.072   1.181
 80 A'   32 A"   81 A'   82 A'   83 A'   84 A'   85 A'   86 A'                 
  1.207   1.217   1.253   1.376   1.377   1.434   1.524   1.581
 33 A"   87 A'   34 A"   88 A'   35 A"   89 A'   90 A'   36 A"                 
  1.706   1.737   1.828   1.862   1.933   1.966   2.025   2.027
 91 A'   92 A'   93 A'   37 A"   94 A'   38 A"   95 A'   39 A"                 
  2.067   2.114   2.144   2.246   2.248   2.333   2.387   2.508
 96 A'   97 A'   98 A'   99 A'   40 A"  100 A'  101 A'  102 A'                 
  2.612   2.811   2.906   3.036   3.172   3.480   3.745   3.773
 41 A"   42 A"  103 A'  104 A'  105 A'  106 A'   43 A"  107 A'                 
  3.948   3.981   3.988   4.006   4.017   4.047   4.047   4.098
 44 A"   45 A"   46 A"  108 A'  109 A'   47 A"  110 A'   48 A"                 
  4.152   4.245   4.305   4.389   4.770   6.276   6.379   6.567
111 A'  112 A'  113 A'  114 A'  115 A'   49 A"  116 A'  117 A'                 
  6.713   6.738   7.516   7.540   7.565   7.601   7.635   7.723
118 A'  119 A'   50 A"   51 A"  120 A'  121 A'  122 A'  123 A'                 
  9.769  23.317  24.057  25.811  26.052  26.415  47.929  47.982
124 A'  125 A'  126 A'   52 A"  127 A'  128 A'  129 A'  130 A'                 
 66.737 215.756 289.715 289.740 289.760 289.808 289.860 289.945
131 A'  132 A'   53 A"   54 A"  133 A'  134 A'  135 A'  136 A'                 
*******1020.796
137 A'  138 A'                                                                 
 --------------------------------------------------------------

          Ground-State Mulliken Net Atomic Charges

     Atom                 Charge (a.u.)
  ----------------------------------------
      1 F                    -0.023003
      2 Cl                    0.301463
      3 Br                    0.061916
      4 Br                   -0.113979
      5 C                    -0.412036
      6 C                     0.185639
  ----------------------------------------
  Sum of atomic charges =    -0.000000

 -----------------------------------------------------------------
                    Cartesian Multipole Moments
 -----------------------------------------------------------------
    Charge (ESU x 10^10)
                -0.0000
    Dipole Moment (Debye)
         X      -0.1367      Y      -0.7419      Z      -0.0000
       Tot       0.7544
    Quadrupole Moments (Debye-Ang)
        XX     -62.0185     XY      -1.6826     YY     -66.2861
        XZ       0.0000     YZ      -0.0000     ZZ     -65.3376
    Octopole Moments (Debye-Ang^2)
       XXX       5.8358    XXY     -11.1887    XYY      -3.2727
       YYY     -13.6268    XXZ      -0.0000    XYZ      -0.0000
       YYZ      -0.0000    XZZ       2.2066    YZZ      -1.9489
       ZZZ      -0.0000
    Hexadecapole Moments (Debye-Ang^3)
      XXXX   -1092.0458   XXXY      32.0244   XXYY    -254.7058
      XYYY      46.5899   YYYY    -527.9655   XXXZ       0.0000
      XXYZ      -0.0000   XYYZ       0.0000   YYYZ      -0.0000
      XXZZ    -206.9650   XYZZ      18.7876   YYZZ    -102.2572
      XZZZ       0.0000   YZZZ      -0.0000   ZZZZ     -74.8801
 -----------------------------------------------------------------
 Calculating analytic gradient of the SCF energy
 Gradient of SCF Energy
            1           2           3           4           5           6
    1   0.0202902   0.0089991  -0.0291017   0.0106668   0.0214410  -0.0322954
    2  -0.0436235  -0.0861979   0.0641430   0.0945168  -0.0210255  -0.0078129
    3   0.0000000   0.0000000  -0.0000000   0.0000000   0.0000000  -0.0000000
 Max gradient component =       9.452E-02
 RMS gradient           =       3.789E-02
 Gradient time:  CPU 14.56 s  wall 3.75 s
 Geometry Optimization Parameters
   NAtoms,    NIC,     NZ,  NCons,   NDum,   NFix, NCnnct, MaxDiis
        6      37       0       0       0       0       0       0

 Cartesian Hessian Update
 Hessian Updated using BFGS Update


** GEOMETRY OPTIMIZATION IN DELOCALIZED INTERNAL COORDINATES **
   Searching for a Minimum

   Optimization Cycle:   9

                       Coordinates (Angstroms)
     ATOM                X               Y               Z
      1  F         1.5016288868    1.6443265544    0.0000000000
      2  Cl       -1.6483958624    1.6234948810    0.0000000000
      3  Br        2.1446339877   -0.6839509765    0.0000000000
      4  Br       -1.5921062561   -1.0018029363    0.0000000000
      5  C         0.8218350436    0.5026338559    0.0000000000
      6  C        -0.5140630342    0.4165589222    0.0000000000
   Point Group: cs    Number of degrees of freedom:     9


   Energy is  -5784.520106866

 Hessian Updated using BFGS Update

  9 Hessian modes will be used to form the next step
  Hessian Eigenvalues:
     0.108590    0.225257    0.248316    0.250657    0.372715    0.449712
     0.572347    0.955128    1.047117

 Minimum Search - Taking Simple RFO Step
 Searching for Lamda that Minimizes Along All modes
 Value Taken    Lamda =  -0.04945542
 Calculated Step too Large.  Step scaled by  0.553041
 Step Taken.  Stepsize is  0.300000

                             Maximum     Tolerance    Cnvgd?
         Gradient           0.080151      0.000300      NO
         Displacement       0.284454      0.001200      NO
         Energy change     -0.035278      0.000001      NO


 New Cartesian Coordinates Obtained by Inverse Iteration

 Displacement from previous Coordinates is:  0.208936
 ----------------------------------------------------------------
             Standard Nuclear Orientation (Angstroms)
    I     Atom           X                Y                Z
 ----------------------------------------------------------------
    1      F       1.4529207270     1.6749743735     0.0000000000
    2      Cl     -1.6218100373     1.6799091177     0.0000000000
    3      Br      2.1418208103    -0.7277169376     0.0000000000
    4      Br     -1.5704402911    -1.0526208135     0.0000000000
    5      C       0.8228916598     0.5090109158     0.0000000000
    6      C      -0.5118501032     0.4177036447     0.0000000000
 ----------------------------------------------------------------
 Molecular Point Group                 Cs    NOp =  2
 Largest Abelian Subgroup              Cs    NOp =  2
 Nuclear Repulsion Energy =   793.8046400810 hartrees
 There are       54 alpha and       54 beta electrons
 Applying Cartesian multipole field
    Component          Value
    ---------          -----
     (2,0,0)        1.00000E-11
     (0,2,0)        2.00000E-11
     (0,0,2)       -3.00000E-11
 Nucleus-field energy     =     0.0000000208 hartrees
 Requested basis set is 6-311++G(d,p)
 There are 69 shells and 192 basis functions
 A cutoff of  1.0D-11 yielded   1898 shell pairs
 There are     15980 function pairs (     17686 Cartesian)
 Smallest overlap matrix eigenvalue = 1.77E-05
 Guess MOs from SCF MO coefficient file

 -----------------------------------------------------------------------
  General SCF calculation program by
  Eric Jon Sundstrom, Paul Horn, Yuezhi Mao, Dmitri Zuev, Alec White,
  David Stuck, Shaama M.S., Shane Yost, Joonho Lee, David Small,
  Daniel Levine, Susi Lehtola, Hugh Burton, Evgeny Epifanovsky
 -----------------------------------------------------------------------
 Exchange:     0.2000 Hartree-Fock + 0.0800 Slater + 0.7200 B88
 Correlation:  0.1900 VWN1RPA + 0.8100 LYP
 Using SG-1 standard quadrature grid
 using 4 threads for integral computing
 -------------------------------------------------------
 OpenMP Integral computing Module                
 Release: version 2.0, May 2017, Q-Chem Inc. Pleasanton 
 -------------------------------------------------------
 -------------------------------------------------------
 OpenMP BLAS3 based DFT computing Module                
 Release: version 1.0, May 2013, Q-Chem Inc. Pittsburgh 
 -------------------------------------------------------
 A restricted SCF calculation will be
 performed using DIIS
 SCF converges when DIIS error is below 1.0e-08
 ---------------------------------------
  Cycle       Energy         DIIS error
 ---------------------------------------
    1   -5784.5396150048      6.93e-04  
    2   -5784.5422510310      3.44e-04  
    3   -5784.5420957339      3.90e-04  
    4   -5784.5427102034      5.91e-05  
    5   -5784.5427231144      2.32e-05  
    6   -5784.5427253018      6.67e-06  
    7   -5784.5427255077      9.53e-07  
    8   -5784.5427255115      3.91e-07  
    9   -5784.5427255122      7.60e-08  
   10   -5784.5427255121      1.94e-08  
   11   -5784.5427255122      8.58e-09  Convergence criterion met
 ---------------------------------------
 SCF time:   CPU 47.25s  wall 13.00s 
 SCF   energy in the final basis set =    -5784.5427255122
 Total energy in the final basis set =    -5784.5427255122

 --------------------------------------------------------------
             Orbital Energies (a.u.) and Symmetries
 --------------------------------------------------------------

 Alpha MOs, Restricted
 -- Occupied --                  
-482.87 -482.86 -101.59  -62.52  -62.52  -56.34  -56.34  -56.34
  1 A'    2 A'    3 A'    4 A'    5 A'    6 A'    1 A"    7 A'                 
-56.336 -56.332 -56.331 -24.732 -10.338 -10.302  -9.502  -8.733
  8 A'    2 A"    9 A'   10 A'   11 A'   12 A'   13 A'   14 A'                 
 -8.725  -7.267  -7.257  -7.256  -6.565  -6.557  -6.551  -6.550
 15 A'   16 A'    3 A"   17 A'   18 A'   19 A'    4 A"   20 A'                 
 -6.543  -6.542  -2.676  -2.672  -2.671  -2.668  -2.664  -2.664
  5 A"   21 A'   22 A'    6 A"   23 A'   24 A'    7 A"   25 A'                 
 -2.660  -2.660  -2.652  -2.652  -1.285  -0.951  -0.870  -0.825
  8 A"   26 A'   27 A'    9 A"   28 A'   29 A'   30 A'   31 A'                 
 -0.757  -0.623  -0.547  -0.540  -0.522  -0.457  -0.429  -0.426
 32 A'   33 A'   34 A'   35 A'   10 A"   36 A'   37 A'   11 A"                 
 -0.370  -0.355  -0.331  -0.328  -0.297  -0.262
 38 A'   12 A"   39 A'   13 A"   40 A'   14 A"                                 
 -- Virtual --                   
 -0.047  -0.039  -0.024  -0.005   0.015   0.030   0.042   0.043
 41 A'   15 A"   42 A'   43 A'   44 A'   45 A'   46 A'   16 A"                 
  0.052   0.064   0.070   0.079   0.080   0.087   0.099   0.111
 47 A'   48 A'   17 A"   49 A'   18 A"   50 A'   51 A'   19 A"                 
  0.113   0.124   0.140   0.150   0.165   0.184   0.186   0.206
 52 A'   53 A'   20 A"   54 A'   55 A'   56 A'   57 A'   58 A'                 
  0.229   0.270   0.300   0.310   0.342   0.371   0.375   0.396
 59 A'   60 A'   21 A"   61 A'   62 A'   63 A'   64 A'   65 A'                 
  0.399   0.408   0.415   0.420   0.449   0.449   0.461   0.475
 22 A"   66 A'   23 A"   67 A'   68 A'   24 A"   69 A'   25 A"                 
  0.501   0.516   0.540   0.542   0.561   0.563   0.588   0.605
 70 A'   26 A"   27 A"   28 A"   71 A'   72 A'   29 A"   73 A'                 
  0.653   0.666   0.670   0.689   0.750   0.791   0.800   0.835
 74 A'   75 A'   30 A"   76 A'   77 A'   78 A'   79 A'   31 A"                 
  0.842   0.880   0.888   0.942   0.962   1.002   1.054   1.174
 80 A'   32 A"   81 A'   82 A'   83 A'   84 A'   85 A'   86 A'                 
  1.201   1.214   1.243   1.373   1.375   1.438   1.531   1.575
 33 A"   87 A'   34 A"   88 A'   35 A"   89 A'   90 A'   36 A"                 
  1.690   1.715   1.836   1.858   1.933   1.965   2.024   2.032
 91 A'   92 A'   93 A'   37 A"   94 A'   38 A"   39 A"   95 A'                 
  2.055   2.120   2.143   2.237   2.246   2.335   2.358   2.498
 96 A'   97 A'   98 A'   99 A'   40 A"  100 A'  101 A'  102 A'                 
  2.611   2.807   2.904   3.037   3.163   3.461   3.744   3.776
 41 A"   42 A"  103 A'  104 A'  105 A'  106 A'   43 A"  107 A'                 
  3.947   3.980   3.988   4.006   4.011   4.033   4.043   4.092
 44 A"   45 A"   46 A"  108 A'  109 A'  110 A'   47 A"   48 A"                 
  4.154   4.245   4.311   4.396   4.768   6.274   6.371   6.549
111 A'  112 A'  113 A'  114 A'  115 A'   49 A"  116 A'  117 A'                 
  6.710   6.718   7.516   7.540   7.566   7.594   7.636   7.713
118 A'  119 A'   50 A"   51 A"  120 A'  121 A'  122 A'  123 A'                 
  9.754  23.309  24.052  25.807  26.043  26.408  47.911  47.967
124 A'  125 A'  126 A'   52 A"  127 A'  128 A'  129 A'  130 A'                 
 66.733 215.739 289.713 289.738 289.760 289.799 289.860 289.935
131 A'  132 A'   53 A"   54 A"  133 A'  134 A'  135 A'  136 A'                 
*******1020.776
137 A'  138 A'                                                                 

 Beta MOs, Restricted
 -- Occupied --                  
-482.87 -482.86 -101.59  -62.52  -62.52  -56.34  -56.34  -56.34
  1 A'    2 A'    3 A'    4 A'    5 A'    6 A'    1 A"    7 A'                 
-56.336 -56.332 -56.331 -24.732 -10.338 -10.302  -9.502  -8.733
  8 A'    2 A"    9 A'   10 A'   11 A'   12 A'   13 A'   14 A'                 
 -8.725  -7.267  -7.257  -7.256  -6.565  -6.557  -6.551  -6.550
 15 A'   16 A'    3 A"   17 A'   18 A'   19 A'    4 A"   20 A'                 
 -6.543  -6.542  -2.676  -2.672  -2.671  -2.668  -2.664  -2.664
  5 A"   21 A'   22 A'    6 A"   23 A'   24 A'    7 A"   25 A'                 
 -2.660  -2.660  -2.652  -2.652  -1.285  -0.951  -0.870  -0.825
  8 A"   26 A'   27 A'    9 A"   28 A'   29 A'   30 A'   31 A'                 
 -0.757  -0.623  -0.547  -0.540  -0.522  -0.457  -0.429  -0.426
 32 A'   33 A'   34 A'   35 A'   10 A"   36 A'   37 A'   11 A"                 
 -0.370  -0.355  -0.331  -0.328  -0.297  -0.262
 38 A'   12 A"   39 A'   13 A"   40 A'   14 A"                                 
 -- Virtual --                   
 -0.047  -0.039  -0.024  -0.005   0.015   0.030   0.042   0.043
 41 A'   15 A"   42 A'   43 A'   44 A'   45 A'   46 A'   16 A"                 
  0.052   0.064   0.070   0.079   0.080   0.087   0.099   0.111
 47 A'   48 A'   17 A"   49 A'   18 A"   50 A'   51 A'   19 A"                 
  0.113   0.124   0.140   0.150   0.165   0.184   0.186   0.206
 52 A'   53 A'   20 A"   54 A'   55 A'   56 A'   57 A'   58 A'                 
  0.229   0.270   0.300   0.310   0.342   0.371   0.375   0.396
 59 A'   60 A'   21 A"   61 A'   62 A'   63 A'   64 A'   65 A'                 
  0.399   0.408   0.415   0.420   0.449   0.449   0.461   0.475
 22 A"   66 A'   23 A"   67 A'   68 A'   24 A"   69 A'   25 A"                 
  0.501   0.516   0.540   0.542   0.561   0.563   0.588   0.605
 70 A'   26 A"   27 A"   28 A"   71 A'   72 A'   29 A"   73 A'                 
  0.653   0.666   0.670   0.689   0.750   0.791   0.800   0.835
 74 A'   75 A'   30 A"   76 A'   77 A'   78 A'   79 A'   31 A"                 
  0.842   0.880   0.888   0.942   0.962   1.002   1.054   1.174
 80 A'   32 A"   81 A'   82 A'   83 A'   84 A'   85 A'   86 A'                 
  1.201   1.214   1.243   1.373   1.375   1.438   1.531   1.575
 33 A"   87 A'   34 A"   88 A'   35 A"   89 A'   90 A'   36 A"                 
  1.690   1.715   1.836   1.858   1.933   1.965   2.024   2.032
 91 A'   92 A'   93 A'   37 A"   94 A'   38 A"   39 A"   95 A'                 
  2.055   2.120   2.143   2.237   2.246   2.335   2.358   2.498
 96 A'   97 A'   98 A'   99 A'   40 A"  100 A'  101 A'  102 A'                 
  2.611   2.807   2.904   3.037   3.163   3.461   3.744   3.776
 41 A"   42 A"  103 A'  104 A'  105 A'  106 A'   43 A"  107 A'                 
  3.947   3.980   3.988   4.006   4.011   4.033   4.043   4.092
 44 A"   45 A"   46 A"  108 A'  109 A'  110 A'   47 A"   48 A"                 
  4.154   4.245   4.311   4.396   4.768   6.274   6.371   6.549
111 A'  112 A'  113 A'  114 A'  115 A'   49 A"  116 A'  117 A'                 
  6.710   6.718   7.516   7.540   7.566   7.594   7.636   7.713
118 A'  119 A'   50 A"   51 A"  120 A'  121 A'  122 A'  123 A'                 
  9.754  23.309  24.052  25.807  26.043  26.408  47.911  47.967
124 A'  125 A'  126 A'   52 A"  127 A'  128 A'  129 A'  130 A'                 
 66.733 215.739 289.713 289.738 289.760 289.799 289.860 289.935
131 A'  132 A'   53 A"   54 A"  133 A'  134 A'  135 A'  136 A'                 
*******1020.776
137 A'  138 A'                                                                 
 --------------------------------------------------------------

          Ground-State Mulliken Net Atomic Charges

     Atom                 Charge (a.u.)
  ----------------------------------------
      1 F                    -0.021351
      2 Cl                    0.301197
      3 Br                    0.056792
      4 Br                   -0.116057
      5 C                    -0.379420
      6 C                     0.158840
  ----------------------------------------
  Sum of atomic charges =     0.000000

 -----------------------------------------------------------------
                    Cartesian Multipole Moments
 -----------------------------------------------------------------
    Charge (ESU x 10^10)
                 0.0000
    Dipole Moment (Debye)
         X      -0.0217      Y      -0.8246      Z      -0.0000
       Tot       0.8249
    Quadrupole Moments (Debye-Ang)
        XX     -62.3735     XY      -1.7014     YY     -65.7492
        XZ       0.0000     YZ      -0.0000     ZZ     -65.5112
    Octopole Moments (Debye-Ang^2)
       XXX       5.5513    XXY     -10.6953    XYY      -3.8679
       YYY     -11.6189    XXZ       0.0000    XYZ      -0.0000
       YYZ       0.0000    XZZ       1.8480    YZZ      -1.1687
       ZZZ      -0.0000
    Hexadecapole Moments (Debye-Ang^3)
      XXXX   -1080.7983   XXXY      35.7605   XXYY    -254.8466
      XYYY      49.3628   YYYY    -556.6743   XXXZ       0.0000
      XXYZ       0.0000   XYYZ       0.0000   YYYZ       0.0000
      XXZZ    -204.2430   XYZZ      20.2347   YYZZ    -108.1454
      XZZZ       0.0000   YZZZ      -0.0000   ZZZZ     -75.3069
 -----------------------------------------------------------------
 Calculating analytic gradient of the SCF energy
 Gradient of SCF Energy
            1           2           3           4           5           6
    1   0.0107658   0.0017915  -0.0173681   0.0042064   0.0166675  -0.0160632
    2  -0.0307150  -0.0567548   0.0421378   0.0630099  -0.0142747  -0.0034032
    3  -0.0000000   0.0000000  -0.0000000  -0.0000000  -0.0000000  -0.0000000
 Max gradient component =       6.301E-02
 RMS gradient           =       2.483E-02
 Gradient time:  CPU 14.33 s  wall 3.69 s
 Geometry Optimization Parameters
   NAtoms,    NIC,     NZ,  NCons,   NDum,   NFix, NCnnct, MaxDiis
        6      37       0       0       0       0       0       0

 Cartesian Hessian Update
 Hessian Updated using BFGS Update


** GEOMETRY OPTIMIZATION IN DELOCALIZED INTERNAL COORDINATES **
   Searching for a Minimum

   Optimization Cycle:  10

                       Coordinates (Angstroms)
     ATOM                X               Y               Z
      1  F         1.4529207270    1.6749743735    0.0000000000
      2  Cl       -1.6218100373    1.6799091177    0.0000000000
      3  Br        2.1418208103   -0.7277169376    0.0000000000
      4  Br       -1.5704402911   -1.0526208135    0.0000000000
      5  C         0.8228916598    0.5090109158    0.0000000000
      6  C        -0.5118501032    0.4177036447    0.0000000000
   Point Group: cs    Number of degrees of freedom:     9


   Energy is  -5784.542725512

 Hessian Updated using BFGS Update

  9 Hessian modes will be used to form the next step
  Hessian Eigenvalues:
     0.095250    0.218010    0.250185    0.251161    0.369805    0.451241
     0.576518    0.954943    1.046762

 Minimum Search - Taking Simple RFO Step
 Searching for Lamda that Minimizes Along All modes
 Value Taken    Lamda =  -0.02923316
 Calculated Step too Large.  Step scaled by  0.628928
 Step Taken.  Stepsize is  0.300000

                             Maximum     Tolerance    Cnvgd?
         Gradient           0.053973      0.000300      NO
         Displacement       0.282298      0.001200      NO
         Energy change     -0.022619      0.000001      NO


 New Cartesian Coordinates Obtained by Inverse Iteration

 Displacement from previous Coordinates is:  0.224303
 ----------------------------------------------------------------
             Standard Nuclear Orientation (Angstroms)
    I     Atom           X                Y                Z
 ----------------------------------------------------------------
    1      F       1.4195817443     1.7091273467     0.0000000000
    2      Cl     -1.5952475427     1.7320904044     0.0000000000
    3      Br      2.1136657091    -0.7759452468     0.0000000000
    4      Br     -1.5301970042    -1.1102866756     0.0000000000
    5      C       0.8166068165     0.5253890643     0.0000000000
    6      C      -0.5108769575     0.4208854077     0.0000000000
 ----------------------------------------------------------------
 Molecular Point Group                 Cs    NOp =  2
 Largest Abelian Subgroup              Cs    NOp =  2
 Nuclear Repulsion Energy =   788.6688505411 hartrees
 There are       54 alpha and       54 beta electrons
 Applying Cartesian multipole field
    Component          Value
    ---------          -----
     (2,0,0)        1.00000E-11
     (0,2,0)        2.00000E-11
     (0,0,2)       -3.00000E-11
 Nucleus-field energy     =     0.0000000212 hartrees
 Requested basis set is 6-311++G(d,p)
 There are 69 shells and 192 basis functions
 A cutoff of  1.0D-11 yielded   1892 shell pairs
 There are     15952 function pairs (     17648 Cartesian)
 Smallest overlap matrix eigenvalue = 2.12E-05
 Guess MOs from SCF MO coefficient file

 -----------------------------------------------------------------------
  General SCF calculation program by
  Eric Jon Sundstrom, Paul Horn, Yuezhi Mao, Dmitri Zuev, Alec White,
  David Stuck, Shaama M.S., Shane Yost, Joonho Lee, David Small,
  Daniel Levine, Susi Lehtola, Hugh Burton, Evgeny Epifanovsky
 -----------------------------------------------------------------------
 Exchange:     0.2000 Hartree-Fock + 0.0800 Slater + 0.7200 B88
 Correlation:  0.1900 VWN1RPA + 0.8100 LYP
 Using SG-1 standard quadrature grid
 using 4 threads for integral computing
 -------------------------------------------------------
 OpenMP Integral computing Module                
 Release: version 2.0, May 2017, Q-Chem Inc. Pleasanton 
 -------------------------------------------------------
 -------------------------------------------------------
 OpenMP BLAS3 based DFT computing Module                
 Release: version 1.0, May 2013, Q-Chem Inc. Pittsburgh 
 -------------------------------------------------------
 A restricted SCF calculation will be
 performed using DIIS
 SCF converges when DIIS error is below 1.0e-08
 ---------------------------------------
  Cycle       Energy         DIIS error
 ---------------------------------------
    1   -5784.5546095300      6.46e-04  
    2   -5784.5569887511      2.97e-04  
    3   -5784.5568620092      3.45e-04  
    4   -5784.5573189568      5.81e-05  
    5   -5784.5573326581      1.93e-05  
    6   -5784.5573340221      6.92e-06  
    7   -5784.5573342356      1.24e-06  
    8   -5784.5573342408      6.52e-07  
    9   -5784.5573342423      1.20e-07  
   10   -5784.5573342422      3.08e-08  
   11   -5784.5573342423      1.06e-08  
   12   -5784.5573342423      1.35e-09  Convergence criterion met
 ---------------------------------------
 SCF time:   CPU 51.16s  wall 14.00s 
 SCF   energy in the final basis set =    -5784.5573342423
 Total energy in the final basis set =    -5784.5573342423

 --------------------------------------------------------------
             Orbital Energies (a.u.) and Symmetries
 --------------------------------------------------------------

 Alpha MOs, Restricted
 -- Occupied --                  
-482.87 -482.86 -101.59  -62.52  -62.52  -56.34  -56.34  -56.34
  1 A'    2 A'    3 A'    4 A'    5 A'    6 A'    1 A"    7 A'                 
-56.337 -56.333 -56.333 -24.735 -10.339 -10.304  -9.503  -8.733
  8 A'    2 A"    9 A'   10 A'   11 A'   12 A'   13 A'   14 A'                 
 -8.726  -7.268  -7.257  -7.256  -6.565  -6.558  -6.551  -6.551
 15 A'   16 A'    3 A"   17 A'   18 A'   19 A'    4 A"   20 A'                 
 -6.544  -6.543  -2.676  -2.672  -2.671  -2.669  -2.665  -2.665
  5 A"   21 A'   22 A'    6 A"   23 A'   24 A'    7 A"   25 A'                 
 -2.660  -2.660  -2.653  -2.653  -1.284  -0.942  -0.865  -0.824
  8 A"   26 A'   27 A'    9 A"   28 A'   29 A'   30 A'   31 A'                 
 -0.757  -0.623  -0.544  -0.540  -0.521  -0.455  -0.427  -0.421
 32 A'   33 A'   34 A'   35 A'   10 A"   36 A'   37 A'   11 A"                 
 -0.365  -0.354  -0.335  -0.330  -0.303  -0.264
 38 A'   12 A"   39 A'   13 A"   40 A'   14 A"                                 
 -- Virtual --                   
 -0.051  -0.038  -0.032  -0.007   0.012   0.030   0.041   0.043
 41 A'   15 A"   42 A'   43 A'   44 A'   45 A'   46 A'   16 A"                 
  0.052   0.064   0.069   0.077   0.080   0.089   0.099   0.111
 47 A'   48 A'   17 A"   49 A'   18 A"   50 A'   51 A'   19 A"                 
  0.112   0.122   0.139   0.149   0.166   0.183   0.186   0.208
 52 A'   53 A'   20 A"   54 A'   55 A'   56 A'   57 A'   58 A'                 
  0.229   0.270   0.301   0.311   0.344   0.369   0.375   0.396
 59 A'   60 A'   21 A"   61 A'   62 A'   63 A'   64 A'   65 A'                 
  0.399   0.406   0.416   0.421   0.444   0.452   0.457   0.472
 22 A"   66 A'   23 A"   67 A'   68 A'   24 A"   69 A'   25 A"                 
  0.491   0.513   0.540   0.542   0.556   0.569   0.589   0.605
 70 A'   26 A"   27 A"   28 A"   71 A'   72 A'   29 A"   73 A'                 
  0.652   0.663   0.669   0.689   0.748   0.781   0.809   0.835
 74 A'   75 A'   30 A"   76 A'   77 A'   78 A'   79 A'   31 A"                 
  0.836   0.881   0.882   0.936   0.963   0.984   1.035   1.167
 80 A'   32 A"   81 A'   82 A'   83 A'   84 A'   85 A'   86 A'                 
  1.195   1.208   1.235   1.373   1.375   1.445   1.534   1.572
 33 A"   87 A'   34 A"   35 A"   88 A'   89 A'   90 A'   36 A"                 
  1.676   1.698   1.843   1.860   1.933   1.965   2.020   2.029
 91 A'   92 A'   93 A'   37 A"   94 A'   38 A"   39 A"   95 A'                 
  2.047   2.124   2.150   2.221   2.244   2.325   2.348   2.494
 96 A'   97 A'   98 A'   99 A'   40 A"  100 A'  101 A'  102 A'                 
  2.610   2.805   2.898   3.041   3.163   3.436   3.743   3.775
 41 A"   42 A"  103 A'  104 A'  105 A'  106 A'   43 A"  107 A'                 
  3.944   3.979   3.987   4.001   4.010   4.025   4.039   4.087
 44 A"   45 A"   46 A"  108 A'  109 A'  110 A'   47 A"   48 A"                 
  4.157   4.239   4.316   4.401   4.765   6.273   6.367   6.532
111 A'  112 A'  113 A'  114 A'  115 A'   49 A"  116 A'  117 A'                 
  6.700   6.704   7.516   7.539   7.566   7.587   7.640   7.705
118 A'  119 A'   50 A"   51 A"  120 A'  121 A'  122 A'  123 A'                 
  9.743  23.296  24.070  25.803  26.030  26.406  47.894  47.955
124 A'  125 A'  126 A'   52 A"  127 A'  128 A'  129 A'  130 A'                 
 66.730 215.728 289.712 289.736 289.764 289.787 289.862 289.925
131 A'  132 A'   53 A"   54 A"  133 A'  134 A'  135 A'  136 A'                 
*******1020.762
137 A'  138 A'                                                                 

 Beta MOs, Restricted
 -- Occupied --                  
-482.87 -482.86 -101.59  -62.52  -62.52  -56.34  -56.34  -56.34
  1 A'    2 A'    3 A'    4 A'    5 A'    6 A'    1 A"    7 A'                 
-56.337 -56.333 -56.333 -24.735 -10.339 -10.304  -9.503  -8.733
  8 A'    2 A"    9 A'   10 A'   11 A'   12 A'   13 A'   14 A'                 
 -8.726  -7.268  -7.257  -7.256  -6.565  -6.558  -6.551  -6.551
 15 A'   16 A'    3 A"   17 A'   18 A'   19 A'    4 A"   20 A'                 
 -6.544  -6.543  -2.676  -2.672  -2.671  -2.669  -2.665  -2.665
  5 A"   21 A'   22 A'    6 A"   23 A'   24 A'    7 A"   25 A'                 
 -2.660  -2.660  -2.653  -2.653  -1.284  -0.942  -0.865  -0.824
  8 A"   26 A'   27 A'    9 A"   28 A'   29 A'   30 A'   31 A'                 
 -0.757  -0.623  -0.544  -0.540  -0.521  -0.455  -0.427  -0.421
 32 A'   33 A'   34 A'   35 A'   10 A"   36 A'   37 A'   11 A"                 
 -0.365  -0.354  -0.335  -0.330  -0.303  -0.264
 38 A'   12 A"   39 A'   13 A"   40 A'   14 A"                                 
 -- Virtual --                   
 -0.051  -0.038  -0.032  -0.007   0.012   0.030   0.041   0.043
 41 A'   15 A"   42 A'   43 A'   44 A'   45 A'   46 A'   16 A"                 
  0.052   0.064   0.069   0.077   0.080   0.089   0.099   0.111
 47 A'   48 A'   17 A"   49 A'   18 A"   50 A'   51 A'   19 A"                 
  0.112   0.122   0.139   0.149   0.166   0.183   0.186   0.208
 52 A'   53 A'   20 A"   54 A'   55 A'   56 A'   57 A'   58 A'                 
  0.229   0.270   0.301   0.311   0.344   0.369   0.375   0.396
 59 A'   60 A'   21 A"   61 A'   62 A'   63 A'   64 A'   65 A'                 
  0.399   0.406   0.416   0.421   0.444   0.452   0.457   0.472
 22 A"   66 A'   23 A"   67 A'   68 A'   24 A"   69 A'   25 A"                 
  0.491   0.513   0.540   0.542   0.556   0.569   0.589   0.605
 70 A'   26 A"   27 A"   28 A"   71 A'   72 A'   29 A"   73 A'                 
  0.652   0.663   0.669   0.689   0.748   0.781   0.809   0.835
 74 A'   75 A'   30 A"   76 A'   77 A'   78 A'   79 A'   31 A"                 
  0.836   0.881   0.882   0.936   0.963   0.984   1.035   1.167
 80 A'   32 A"   81 A'   82 A'   83 A'   84 A'   85 A'   86 A'                 
  1.195   1.208   1.235   1.373   1.375   1.445   1.534   1.572
 33 A"   87 A'   34 A"   35 A"   88 A'   89 A'   90 A'   36 A"                 
  1.676   1.698   1.843   1.860   1.933   1.965   2.020   2.029
 91 A'   92 A'   93 A'   37 A"   94 A'   38 A"   39 A"   95 A'                 
  2.047   2.124   2.150   2.221   2.244   2.325   2.348   2.494
 96 A'   97 A'   98 A'   99 A'   40 A"  100 A'  101 A'  102 A'                 
  2.610   2.805   2.898   3.041   3.163   3.436   3.743   3.775
 41 A"   42 A"  103 A'  104 A'  105 A'  106 A'   43 A"  107 A'                 
  3.944   3.979   3.987   4.001   4.010   4.025   4.039   4.087
 44 A"   45 A"   46 A"  108 A'  109 A'  110 A'   47 A"   48 A"                 
  4.157   4.239   4.316   4.401   4.765   6.273   6.367   6.532
111 A'  112 A'  113 A'  114 A'  115 A'   49 A"  116 A'  117 A'                 
  6.700   6.704   7.516   7.539   7.566   7.587   7.640   7.705
118 A'  119 A'   50 A"   51 A"  120 A'  121 A'  122 A'  123 A'                 
  9.743  23.296  24.070  25.803  26.030  26.406  47.894  47.955
124 A'  125 A'  126 A'   52 A"  127 A'  128 A'  129 A'  130 A'                 
 66.730 215.728 289.712 289.736 289.764 289.787 289.862 289.925
131 A'  132 A'   53 A"   54 A"  133 A'  134 A'  135 A'  136 A'                 
*******1020.762
137 A'  138 A'                                                                 
 --------------------------------------------------------------

          Ground-State Mulliken Net Atomic Charges

     Atom                 Charge (a.u.)
  ----------------------------------------
      1 F                    -0.024578
      2 Cl                    0.305663
      3 Br                    0.049777
      4 Br                   -0.113554
      5 C                    -0.359647
      6 C                     0.142340
  ----------------------------------------
  Sum of atomic charges =     0.000000

 -----------------------------------------------------------------
                    Cartesian Multipole Moments
 -----------------------------------------------------------------
    Charge (ESU x 10^10)
                 0.0000
    Dipole Moment (Debye)
         X       0.0113      Y      -0.8966      Z       0.0000
       Tot       0.8967
    Quadrupole Moments (Debye-Ang)
        XX     -62.9165     XY      -1.6897     YY     -65.1779
        XZ      -0.0000     YZ      -0.0000     ZZ     -65.6478
    Octopole Moments (Debye-Ang^2)
       XXX       4.7811    XXY      -9.8182    XYY      -4.4037
       YYY      -9.3651    XXZ       0.0000    XYZ       0.0000
       YYZ       0.0000    XZZ       1.5008    YZZ      -0.1929
       ZZZ       0.0000
    Hexadecapole Moments (Debye-Ang^3)
      XXXX   -1055.7827   XXXY      39.3436   XXYY    -253.5101
      XYYY      51.4299   YYYY    -588.1862   XXXZ      -0.0000
      XXYZ      -0.0000   XYYZ      -0.0000   YYYZ      -0.0000
      XXZZ    -198.6797   XYZZ      21.4570   YYZZ    -114.6475
      XZZZ      -0.0000   YZZZ      -0.0000   ZZZZ     -75.6406
 -----------------------------------------------------------------
 Calculating analytic gradient of the SCF energy
 Gradient of SCF Energy
            1           2           3           4           5           6
    1   0.0058516  -0.0009903  -0.0088953  -0.0000397   0.0041587  -0.0000849
    2  -0.0170433  -0.0337806   0.0245175   0.0374750  -0.0096298  -0.0015390
    3   0.0000000   0.0000000  -0.0000000   0.0000000  -0.0000000   0.0000000
 Max gradient component =       3.748E-02
 RMS gradient           =       1.427E-02
 Gradient time:  CPU 14.19 s  wall 3.66 s
 Geometry Optimization Parameters
   NAtoms,    NIC,     NZ,  NCons,   NDum,   NFix, NCnnct, MaxDiis
        6      37       0       0       0       0       0       0

 Cartesian Hessian Update
 Hessian Updated using BFGS Update


** GEOMETRY OPTIMIZATION IN DELOCALIZED INTERNAL COORDINATES **
   Searching for a Minimum

   Optimization Cycle:  11

                       Coordinates (Angstroms)
     ATOM                X               Y               Z
      1  F         1.4195817443    1.7091273467    0.0000000000
      2  Cl       -1.5952475427    1.7320904044    0.0000000000
      3  Br        2.1136657091   -0.7759452468    0.0000000000
      4  Br       -1.5301970042   -1.1102866756    0.0000000000
      5  C         0.8166068165    0.5253890643    0.0000000000
      6  C        -0.5108769575    0.4208854077    0.0000000000
   Point Group: cs    Number of degrees of freedom:     9


   Energy is  -5784.557334242

 Hessian Updated using BFGS Update

  9 Hessian modes will be used to form the next step
  Hessian Eigenvalues:
     0.077410    0.214816    0.250322    0.251221    0.373174    0.459698
     0.576694    0.954759    1.046363

 Minimum Search - Taking Simple RFO Step
 Searching for Lamda that Minimizes Along All modes
 Value Taken    Lamda =  -0.01453206
 Calculated Step too Large.  Step scaled by  0.759640
 Step Taken.  Stepsize is  0.300000

                             Maximum     Tolerance    Cnvgd?
         Gradient           0.033732      0.000300      NO
         Displacement       0.285290      0.001200      NO
         Energy change     -0.014609      0.000001      NO


 New Cartesian Coordinates Obtained by Inverse Iteration

 Displacement from previous Coordinates is:  0.235469
 ----------------------------------------------------------------
             Standard Nuclear Orientation (Angstroms)
    I     Atom           X                Y                Z
 ----------------------------------------------------------------
    1      F       1.3957158321     1.7414394618     0.0000000000
    2      Cl     -1.5753116029     1.7832591114     0.0000000000
    3      Br      2.0752800316    -0.8270230705     0.0000000000
    4      Br     -1.4778980566    -1.1699675149     0.0000000000
    5      C       0.8127838663     0.5458474245     0.0000000000
    6      C      -0.5170373051     0.4277048883     0.0000000000
 ----------------------------------------------------------------
 Molecular Point Group                 Cs    NOp =  2
 Largest Abelian Subgroup              Cs    NOp =  2
 Nuclear Repulsion Energy =   785.1740149283 hartrees
 There are       54 alpha and       54 beta electrons
 Applying Cartesian multipole field
    Component          Value
    ---------          -----
     (2,0,0)        1.00000E-11
     (0,2,0)        2.00000E-11
     (0,0,2)       -3.00000E-11
 Nucleus-field energy     =     0.0000000216 hartrees
 Requested basis set is 6-311++G(d,p)
 There are 69 shells and 192 basis functions
 A cutoff of  1.0D-11 yielded   1887 shell pairs
 There are     15908 function pairs (     17598 Cartesian)
 Smallest overlap matrix eigenvalue = 2.68E-05
 Guess MOs from SCF MO coefficient file

 -----------------------------------------------------------------------
  General SCF calculation program by
  Eric Jon Sundstrom, Paul Horn, Yuezhi Mao, Dmitri Zuev, Alec White,
  David Stuck, Shaama M.S., Shane Yost, Joonho Lee, David Small,
  Daniel Levine, Susi Lehtola, Hugh Burton, Evgeny Epifanovsky
 -----------------------------------------------------------------------
 Exchange:     0.2000 Hartree-Fock + 0.0800 Slater + 0.7200 B88
 Correlation:  0.1900 VWN1RPA + 0.8100 LYP
 Using SG-1 standard quadrature grid
 using 4 threads for integral computing
 -------------------------------------------------------
 OpenMP Integral computing Module                
 Release: version 2.0, May 2017, Q-Chem Inc. Pleasanton 
 -------------------------------------------------------
 -------------------------------------------------------
 OpenMP BLAS3 based DFT computing Module                
 Release: version 1.0, May 2013, Q-Chem Inc. Pittsburgh 
 -------------------------------------------------------
 A restricted SCF calculation will be
 performed using DIIS
 SCF converges when DIIS error is below 1.0e-08
 ---------------------------------------
  Cycle       Energy         DIIS error
 ---------------------------------------
    1   -5784.5625901168      6.15e-04  
    2   -5784.5648650628      3.04e-04  
    3   -5784.5647509570      3.48e-04  
    4   -5784.5652253313      5.42e-05  
    5   -5784.5652372514      2.06e-05  
    6   -5784.5652388534      7.29e-06  
    7   -5784.5652390945      1.23e-06  
    8   -5784.5652390989      6.73e-07  
    9   -5784.5652391005      1.07e-07  
   10   -5784.5652391007      3.63e-08  
   11   -5784.5652391006      9.37e-09  Convergence criterion met
 ---------------------------------------
 SCF time:   CPU 46.74s  wall 12.00s 
 SCF   energy in the final basis set =    -5784.5652391006
 Total energy in the final basis set =    -5784.5652391006

 --------------------------------------------------------------
             Orbital Energies (a.u.) and Symmetries
 --------------------------------------------------------------

 Alpha MOs, Restricted
 -- Occupied --                  
-482.87 -482.86 -101.59  -62.52  -62.52  -56.34  -56.34  -56.34
  1 A'    2 A'    3 A'    4 A'    5 A'    6 A'    1 A"    7 A'                 
-56.338 -56.334 -56.334 -24.738 -10.341 -10.307  -9.503  -8.733
  8 A'    2 A"    9 A'   10 A'   11 A'   12 A'   13 A'   14 A'                 
 -8.727  -7.268  -7.258  -7.257  -6.565  -6.559  -6.551  -6.550
 15 A'   16 A'    3 A"   17 A'   18 A'   19 A'    4 A"   20 A'                 
 -6.545  -6.544  -2.676  -2.671  -2.671  -2.670  -2.666  -2.665
  5 A"   21 A'   22 A'    6 A"   23 A'   24 A'    7 A"   25 A'                 
 -2.660  -2.660  -2.654  -2.654  -1.284  -0.934  -0.861  -0.823
  8 A"   26 A'   27 A'    9 A"   28 A'   29 A'   30 A'   31 A'                 
 -0.755  -0.623  -0.542  -0.537  -0.521  -0.454  -0.425  -0.417
 32 A'   33 A'   34 A'   35 A'   10 A"   36 A'   37 A'   11 A"                 
 -0.360  -0.353  -0.338  -0.330  -0.307  -0.265
 38 A'   12 A"   39 A'   13 A"   40 A'   14 A"                                 
 -- Virtual --                   
 -0.054  -0.040  -0.039  -0.009   0.010   0.030   0.040   0.044
 41 A'   42 A'   15 A"   43 A'   44 A'   45 A'   46 A'   16 A"                 
  0.051   0.064   0.069   0.075   0.079   0.091   0.099   0.111
 47 A'   48 A'   17 A"   49 A'   18 A"   50 A'   51 A'   52 A'                 
  0.111   0.120   0.138   0.146   0.167   0.179   0.186   0.209
 19 A"   53 A'   20 A"   54 A'   55 A'   56 A'   57 A'   58 A'                 
  0.230   0.270   0.301   0.311   0.345   0.367   0.375   0.396
 59 A'   60 A'   21 A"   61 A'   62 A'   63 A'   64 A'   65 A'                 
  0.399   0.405   0.417   0.422   0.438   0.452   0.455   0.469
 22 A"   66 A'   23 A"   67 A'   68 A'   69 A'   24 A"   25 A"                 
  0.480   0.511   0.539   0.544   0.552   0.574   0.590   0.605
 70 A'   26 A"   27 A"   28 A"   71 A'   72 A'   29 A"   73 A'                 
  0.646   0.661   0.668   0.683   0.750   0.774   0.816   0.830
 74 A'   75 A'   30 A"   76 A'   77 A'   78 A'   79 A'   80 A'                 
  0.835   0.875   0.881   0.930   0.954   0.977   1.016   1.159
 31 A"   81 A'   32 A"   82 A'   83 A'   84 A'   85 A'   86 A'                 
  1.186   1.198   1.229   1.371   1.377   1.453   1.537   1.567
 33 A"   87 A'   34 A"   35 A"   88 A'   89 A'   90 A'   36 A"                 
  1.661   1.681   1.846   1.858   1.928   1.965   2.005   2.015
 91 A'   92 A'   93 A'   37 A"   94 A'   38 A"   95 A'   39 A"                 
  2.056   2.122   2.153   2.202   2.242   2.302   2.340   2.490
 96 A'   97 A'   98 A'   99 A'   40 A"  100 A'  101 A'  102 A'                 
  2.608   2.802   2.894   3.044   3.150   3.422   3.741   3.773
 41 A"   42 A"  103 A'  104 A'  105 A'  106 A'   43 A"  107 A'                 
  3.942   3.977   3.986   3.994   4.011   4.024   4.035   4.081
 44 A"   45 A"   46 A"  108 A'  109 A'  110 A'   47 A"   48 A"                 
  4.157   4.224   4.320   4.401   4.761   6.271   6.365   6.518
111 A'  112 A'  113 A'  114 A'  115 A'   49 A"  116 A'  117 A'                 
  6.687   6.695   7.517   7.537   7.561   7.587   7.643   7.697
118 A'  119 A'   50 A"   51 A"  120 A'  121 A'  122 A'  123 A'                 
  9.735  23.290  24.052  25.798  26.006  26.398  47.876  47.948
124 A'  125 A'  126 A'   52 A"  127 A'  128 A'  129 A'  130 A'                 
 66.726 215.720 289.712 289.734 289.761 289.781 289.864 289.917
131 A'  132 A'   53 A"   54 A"  133 A'  134 A'  135 A'  136 A'                 
*******1020.752
137 A'  138 A'                                                                 

 Beta MOs, Restricted
 -- Occupied --                  
-482.87 -482.86 -101.59  -62.52  -62.52  -56.34  -56.34  -56.34
  1 A'    2 A'    3 A'    4 A'    5 A'    6 A'    1 A"    7 A'                 
-56.338 -56.334 -56.334 -24.738 -10.341 -10.307  -9.503  -8.733
  8 A'    2 A"    9 A'   10 A'   11 A'   12 A'   13 A'   14 A'                 
 -8.727  -7.268  -7.258  -7.257  -6.565  -6.559  -6.551  -6.550
 15 A'   16 A'    3 A"   17 A'   18 A'   19 A'    4 A"   20 A'                 
 -6.545  -6.544  -2.676  -2.671  -2.671  -2.670  -2.666  -2.665
  5 A"   21 A'   22 A'    6 A"   23 A'   24 A'    7 A"   25 A'                 
 -2.660  -2.660  -2.654  -2.654  -1.284  -0.934  -0.861  -0.823
  8 A"   26 A'   27 A'    9 A"   28 A'   29 A'   30 A'   31 A'                 
 -0.755  -0.623  -0.542  -0.537  -0.521  -0.454  -0.425  -0.417
 32 A'   33 A'   34 A'   35 A'   10 A"   36 A'   37 A'   11 A"                 
 -0.360  -0.353  -0.338  -0.330  -0.307  -0.265
 38 A'   12 A"   39 A'   13 A"   40 A'   14 A"                                 
 -- Virtual --                   
 -0.054  -0.040  -0.039  -0.009   0.010   0.030   0.040   0.044
 41 A'   42 A'   15 A"   43 A'   44 A'   45 A'   46 A'   16 A"                 
  0.051   0.064   0.069   0.075   0.079   0.091   0.099   0.111
 47 A'   48 A'   17 A"   49 A'   18 A"   50 A'   51 A'   52 A'                 
  0.111   0.120   0.138   0.146   0.167   0.179   0.186   0.209
 19 A"   53 A'   20 A"   54 A'   55 A'   56 A'   57 A'   58 A'                 
  0.230   0.270   0.301   0.311   0.345   0.367   0.375   0.396
 59 A'   60 A'   21 A"   61 A'   62 A'   63 A'   64 A'   65 A'                 
  0.399   0.405   0.417   0.422   0.438   0.452   0.455   0.469
 22 A"   66 A'   23 A"   67 A'   68 A'   69 A'   24 A"   25 A"                 
  0.480   0.511   0.539   0.544   0.552   0.574   0.590   0.605
 70 A'   26 A"   27 A"   28 A"   71 A'   72 A'   29 A"   73 A'                 
  0.646   0.661   0.668   0.683   0.750   0.774   0.816   0.830
 74 A'   75 A'   30 A"   76 A'   77 A'   78 A'   79 A'   80 A'                 
  0.835   0.875   0.881   0.930   0.954   0.977   1.016   1.159
 31 A"   81 A'   32 A"   82 A'   83 A'   84 A'   85 A'   86 A'                 
  1.186   1.198   1.229   1.371   1.377   1.453   1.537   1.567
 33 A"   87 A'   34 A"   35 A"   88 A'   89 A'   90 A'   36 A"                 
  1.661   1.681   1.846   1.858   1.928   1.965   2.005   2.015
 91 A'   92 A'   93 A'   37 A"   94 A'   38 A"   95 A'   39 A"                 
  2.056   2.122   2.153   2.202   2.242   2.302   2.340   2.490
 96 A'   97 A'   98 A'   99 A'   40 A"  100 A'  101 A'  102 A'                 
  2.608   2.802   2.894   3.044   3.150   3.422   3.741   3.773
 41 A"   42 A"  103 A'  104 A'  105 A'  106 A'   43 A"  107 A'                 
  3.942   3.977   3.986   3.994   4.011   4.024   4.035   4.081
 44 A"   45 A"   46 A"  108 A'  109 A'  110 A'   47 A"   48 A"                 
  4.157   4.224   4.320   4.401   4.761   6.271   6.365   6.518
111 A'  112 A'  113 A'  114 A'  115 A'   49 A"  116 A'  117 A'                 
  6.687   6.695   7.517   7.537   7.561   7.587   7.643   7.697
118 A'  119 A'   50 A"   51 A"  120 A'  121 A'  122 A'  123 A'                 
  9.735  23.290  24.052  25.798  26.006  26.398  47.876  47.948
124 A'  125 A'  126 A'   52 A"  127 A'  128 A'  129 A'  130 A'                 
 66.726 215.720 289.712 289.734 289.761 289.781 289.864 289.917
131 A'  132 A'   53 A"   54 A"  133 A'  134 A'  135 A'  136 A'                 
*******1020.752
137 A'  138 A'                                                                 
 --------------------------------------------------------------

          Ground-State Mulliken Net Atomic Charges

     Atom                 Charge (a.u.)
  ----------------------------------------
      1 F                    -0.025564
      2 Cl                    0.314123
      3 Br                    0.042871
      4 Br                   -0.111090
      5 C                    -0.337643
      6 C                     0.117303
  ----------------------------------------
  Sum of atomic charges =     0.000000

 -----------------------------------------------------------------
                    Cartesian Multipole Moments
 -----------------------------------------------------------------
    Charge (ESU x 10^10)
                 0.0000
    Dipole Moment (Debye)
         X       0.0345      Y      -0.9354      Z      -0.0000
       Tot       0.9360
    Quadrupole Moments (Debye-Ang)
        XX     -63.5389     XY      -1.6650     YY     -64.5678
        XZ      -0.0000     YZ      -0.0000     ZZ     -65.7909
    Octopole Moments (Debye-Ang^2)
       XXX       3.8346    XXY      -8.4936    XYY      -4.7566
       YYY      -7.0414    XXZ      -0.0000    XYZ       0.0000
       YYZ      -0.0000    XZZ       1.1629    YZZ       0.8671
       ZZZ      -0.0000
    Hexadecapole Moments (Debye-Ang^3)
      XXXX   -1026.4963   XXXY      43.7963   XXYY    -252.5029
      XYYY      54.2067   YYYY    -621.4012   XXXZ      -0.0000
      XXYZ       0.0000   XYYZ      -0.0000   YYYZ       0.0000
      XXZZ    -192.2026   XYZZ      22.9176   YYZZ    -121.5931
      XZZZ      -0.0000   YZZZ       0.0000   ZZZZ     -75.9977
 -----------------------------------------------------------------
 Calculating analytic gradient of the SCF energy
 Gradient of SCF Energy
            1           2           3           4           5           6
    1   0.0017972  -0.0020716  -0.0029341  -0.0015492   0.0031297   0.0016280
    2  -0.0064522  -0.0153235   0.0086292   0.0170836  -0.0024922  -0.0014448
    3   0.0000000  -0.0000000   0.0000000  -0.0000000  -0.0000000   0.0000000
 Max gradient component =       1.708E-02
 RMS gradient           =       6.156E-03
 Gradient time:  CPU 14.14 s  wall 3.66 s
 Geometry Optimization Parameters
   NAtoms,    NIC,     NZ,  NCons,   NDum,   NFix, NCnnct, MaxDiis
        6      37       0       0       0       0       0       0

 Cartesian Hessian Update
 Hessian Updated using BFGS Update


** GEOMETRY OPTIMIZATION IN DELOCALIZED INTERNAL COORDINATES **
   Searching for a Minimum

   Optimization Cycle:  12

                       Coordinates (Angstroms)
     ATOM                X               Y               Z
      1  F         1.3957158321    1.7414394618    0.0000000000
      2  Cl       -1.5753116029    1.7832591114    0.0000000000
      3  Br        2.0752800316   -0.8270230705    0.0000000000
      4  Br       -1.4778980566   -1.1699675149    0.0000000000
      5  C         0.8127838663    0.5458474245    0.0000000000
      6  C        -0.5170373051    0.4277048883    0.0000000000
   Point Group: cs    Number of degrees of freedom:     9


   Energy is  -5784.565239101

 Hessian Updated using BFGS Update

  9 Hessian modes will be used to form the next step
  Hessian Eigenvalues:
     0.067825    0.212453    0.250322    0.251407    0.372861    0.459679
     0.579793    0.954583    1.046019

 Minimum Search - Taking Simple RFO Step
 Searching for Lamda that Minimizes Along All modes
 Value Taken    Lamda =  -0.00379136
 Step Taken.  Stepsize is  0.227999

                             Maximum     Tolerance    Cnvgd?
         Gradient           0.014425      0.000300      NO
         Displacement       0.212360      0.001200      NO
         Energy change     -0.007905      0.000001      NO


 New Cartesian Coordinates Obtained by Inverse Iteration

 Displacement from previous Coordinates is:  0.186364
 ----------------------------------------------------------------
             Standard Nuclear Orientation (Angstroms)
    I     Atom           X                Y                Z
 ----------------------------------------------------------------
    1      F       1.3737552685     1.7630108823     0.0000000000
    2      Cl     -1.5523600078     1.8252262492     0.0000000000
    3      Br      2.0445487217    -0.8612920323     0.0000000000
    4      Br     -1.4334498154    -1.2159261538     0.0000000000
    5      C       0.8046084962     0.5583617606     0.0000000000
    6      C      -0.5235698979     0.4318795946     0.0000000000
 ----------------------------------------------------------------
 Molecular Point Group                 Cs    NOp =  2
 Largest Abelian Subgroup              Cs    NOp =  2
 Nuclear Repulsion Energy =   783.8790800757 hartrees
 There are       54 alpha and       54 beta electrons
 Applying Cartesian multipole field
    Component          Value
    ---------          -----
     (2,0,0)        1.00000E-11
     (0,2,0)        2.00000E-11
     (0,0,2)       -3.00000E-11
 Nucleus-field energy     =     0.0000000219 hartrees
 Requested basis set is 6-311++G(d,p)
 There are 69 shells and 192 basis functions
 A cutoff of  1.0D-11 yielded   1884 shell pairs
 There are     15874 function pairs (     17560 Cartesian)
 Smallest overlap matrix eigenvalue = 3.14E-05
 Guess MOs from SCF MO coefficient file

 -----------------------------------------------------------------------
  General SCF calculation program by
  Eric Jon Sundstrom, Paul Horn, Yuezhi Mao, Dmitri Zuev, Alec White,
  David Stuck, Shaama M.S., Shane Yost, Joonho Lee, David Small,
  Daniel Levine, Susi Lehtola, Hugh Burton, Evgeny Epifanovsky
 -----------------------------------------------------------------------
 Exchange:     0.2000 Hartree-Fock + 0.0800 Slater + 0.7200 B88
 Correlation:  0.1900 VWN1RPA + 0.8100 LYP
 Using SG-1 standard quadrature grid
 using 4 threads for integral computing
 -------------------------------------------------------
 OpenMP Integral computing Module                
 Release: version 2.0, May 2017, Q-Chem Inc. Pleasanton 
 -------------------------------------------------------
 -------------------------------------------------------
 OpenMP BLAS3 based DFT computing Module                
 Release: version 1.0, May 2013, Q-Chem Inc. Pittsburgh 
 -------------------------------------------------------
 A restricted SCF calculation will be
 performed using DIIS
 SCF converges when DIIS error is below 1.0e-08
 ---------------------------------------
  Cycle       Energy         DIIS error
 ---------------------------------------
    1   -5784.5659119590      4.51e-04  
    2   -5784.5672314534      1.98e-04  
    3   -5784.5671535319      2.44e-04  
    4   -5784.5673880315      4.12e-05  
    5   -5784.5673950031      1.41e-05  
    6   -5784.5673957212      5.62e-06  
    7   -5784.5673958610      9.84e-07  
    8   -5784.5673958642      5.05e-07  
    9   -5784.5673958652      8.65e-08  
   10   -5784.5673958652      2.88e-08  
   11   -5784.5673958653      7.35e-09  Convergence criterion met
 ---------------------------------------
 SCF time:   CPU 46.59s  wall 12.00s 
 SCF   energy in the final basis set =    -5784.5673958653
 Total energy in the final basis set =    -5784.5673958653

 --------------------------------------------------------------
             Orbital Energies (a.u.) and Symmetries
 --------------------------------------------------------------

 Alpha MOs, Restricted
 -- Occupied --                  
-482.87 -482.87 -101.59  -62.52  -62.52  -56.34  -56.34  -56.34
  1 A'    2 A'    3 A'    4 A'    5 A'    6 A'    1 A"    7 A'                 
-56.339 -56.335 -56.335 -24.740 -10.342 -10.308  -9.504  -8.732
  8 A'    2 A"    9 A'   10 A'   11 A'   12 A'   13 A'   14 A'                 
 -8.727  -7.269  -7.258  -7.258  -6.565  -6.560  -6.550  -6.550
 15 A'   16 A'    3 A"   17 A'   18 A'   19 A'    4 A"   20 A'                 
 -6.545  -6.545  -2.675  -2.671  -2.671  -2.671  -2.667  -2.666
  5 A"   21 A'   22 A'    6 A"   23 A'   24 A'    7 A"   25 A'                 
 -2.660  -2.659  -2.655  -2.654  -1.284  -0.930  -0.858  -0.822
  8 A"   26 A'   27 A'    9 A"   28 A'   29 A'   30 A'   31 A'                 
 -0.755  -0.623  -0.542  -0.535  -0.521  -0.454  -0.424  -0.414
 32 A'   33 A'   34 A'   35 A'   10 A"   36 A'   37 A'   11 A"                 
 -0.357  -0.352  -0.341  -0.330  -0.308  -0.266
 38 A'   12 A"   39 A'   13 A"   40 A'   14 A"                                 
 -- Virtual --                   
 -0.057  -0.046  -0.040  -0.011   0.009   0.030   0.040   0.044
 41 A'   42 A'   15 A"   43 A'   44 A'   45 A'   46 A'   16 A"                 
  0.051   0.064   0.069   0.073   0.079   0.093   0.099   0.110
 47 A'   48 A'   17 A"   49 A'   18 A"   50 A'   51 A'   52 A'                 
  0.111   0.119   0.138   0.142   0.167   0.177   0.186   0.209
 19 A"   53 A'   20 A"   54 A'   55 A'   56 A'   57 A'   58 A'                 
  0.232   0.272   0.301   0.312   0.346   0.365   0.375   0.396
 59 A'   60 A'   21 A"   61 A'   62 A'   63 A'   64 A'   65 A'                 
  0.399   0.404   0.417   0.422   0.435   0.449   0.457   0.468
 22 A"   66 A'   23 A"   67 A'   68 A'   69 A'   24 A"   25 A"                 
  0.473   0.509   0.538   0.546   0.550   0.577   0.590   0.605
 70 A'   26 A"   27 A"   28 A"   71 A'   72 A'   29 A"   73 A'                 
  0.640   0.658   0.668   0.681   0.752   0.769   0.818   0.827
 74 A'   75 A'   30 A"   76 A'   77 A'   78 A'   79 A'   80 A'                 
  0.835   0.871   0.881   0.927   0.946   0.975   1.004   1.152
 31 A"   81 A'   32 A"   82 A'   83 A'   84 A'   85 A'   86 A'                 
  1.178   1.189   1.225   1.370   1.378   1.457   1.539   1.564
 33 A"   87 A'   34 A"   35 A"   88 A'   89 A'   90 A'   36 A"                 
  1.649   1.674   1.849   1.860   1.925   1.965   1.989   2.012
 91 A'   92 A'   93 A'   37 A"   94 A'   38 A"   95 A'   39 A"                 
  2.061   2.123   2.153   2.190   2.241   2.289   2.332   2.484
 96 A'   97 A'   98 A'   99 A'   40 A"  100 A'  101 A'  102 A'                 
  2.607   2.799   2.889   3.048   3.146   3.409   3.739   3.771
 41 A"   42 A"  103 A'  104 A'  105 A'  106 A'   43 A"  107 A'                 
  3.940   3.976   3.985   3.989   4.010   4.028   4.032   4.076
 44 A"   45 A"   46 A"  108 A'  109 A'  110 A'   47 A"   48 A"                 
  4.154   4.212   4.322   4.400   4.759   6.270   6.365   6.512
111 A'  112 A'  113 A'  114 A'  115 A'   49 A"  116 A'  117 A'                 
  6.677   6.690   7.518   7.537   7.557   7.588   7.643   7.693
118 A'  119 A'   50 A"   51 A"  120 A'  121 A'  122 A'  123 A'                 
  9.731  23.285  24.053  25.795  25.983  26.388  47.864  47.944
124 A'  125 A'  126 A'   52 A"  127 A'  128 A'  129 A'  130 A'                 
 66.723 215.715 289.712 289.732 289.754 289.782 289.864 289.913
131 A'  132 A'   53 A"   54 A"  133 A'  134 A'  135 A'  136 A'                 
*******1020.748
137 A'  138 A'                                                                 

 Beta MOs, Restricted
 -- Occupied --                  
-482.87 -482.87 -101.59  -62.52  -62.52  -56.34  -56.34  -56.34
  1 A'    2 A'    3 A'    4 A'    5 A'    6 A'    1 A"    7 A'                 
-56.339 -56.335 -56.335 -24.740 -10.342 -10.308  -9.504  -8.732
  8 A'    2 A"    9 A'   10 A'   11 A'   12 A'   13 A'   14 A'                 
 -8.727  -7.269  -7.258  -7.258  -6.565  -6.560  -6.550  -6.550
 15 A'   16 A'    3 A"   17 A'   18 A'   19 A'    4 A"   20 A'                 
 -6.545  -6.545  -2.675  -2.671  -2.671  -2.671  -2.667  -2.666
  5 A"   21 A'   22 A'    6 A"   23 A'   24 A'    7 A"   25 A'                 
 -2.660  -2.659  -2.655  -2.654  -1.284  -0.930  -0.858  -0.822
  8 A"   26 A'   27 A'    9 A"   28 A'   29 A'   30 A'   31 A'                 
 -0.755  -0.623  -0.542  -0.535  -0.521  -0.454  -0.424  -0.414
 32 A'   33 A'   34 A'   35 A'   10 A"   36 A'   37 A'   11 A"                 
 -0.357  -0.352  -0.341  -0.330  -0.308  -0.266
 38 A'   12 A"   39 A'   13 A"   40 A'   14 A"                                 
 -- Virtual --                   
 -0.057  -0.046  -0.040  -0.011   0.009   0.030   0.040   0.044
 41 A'   42 A'   15 A"   43 A'   44 A'   45 A'   46 A'   16 A"                 
  0.051   0.064   0.069   0.073   0.079   0.093   0.099   0.110
 47 A'   48 A'   17 A"   49 A'   18 A"   50 A'   51 A'   52 A'                 
  0.111   0.119   0.138   0.142   0.167   0.177   0.186   0.209
 19 A"   53 A'   20 A"   54 A'   55 A'   56 A'   57 A'   58 A'                 
  0.232   0.272   0.301   0.312   0.346   0.365   0.375   0.396
 59 A'   60 A'   21 A"   61 A'   62 A'   63 A'   64 A'   65 A'                 
  0.399   0.404   0.417   0.422   0.435   0.449   0.457   0.468
 22 A"   66 A'   23 A"   67 A'   68 A'   69 A'   24 A"   25 A"                 
  0.473   0.509   0.538   0.546   0.550   0.577   0.590   0.605
 70 A'   26 A"   27 A"   28 A"   71 A'   72 A'   29 A"   73 A'                 
  0.640   0.658   0.668   0.681   0.752   0.769   0.818   0.827
 74 A'   75 A'   30 A"   76 A'   77 A'   78 A'   79 A'   80 A'                 
  0.835   0.871   0.881   0.927   0.946   0.975   1.004   1.152
 31 A"   81 A'   32 A"   82 A'   83 A'   84 A'   85 A'   86 A'                 
  1.178   1.189   1.225   1.370   1.378   1.457   1.539   1.564
 33 A"   87 A'   34 A"   35 A"   88 A'   89 A'   90 A'   36 A"                 
  1.649   1.674   1.849   1.860   1.925   1.965   1.989   2.012
 91 A'   92 A'   93 A'   37 A"   94 A'   38 A"   95 A'   39 A"                 
  2.061   2.123   2.153   2.190   2.241   2.289   2.332   2.484
 96 A'   97 A'   98 A'   99 A'   40 A"  100 A'  101 A'  102 A'                 
  2.607   2.799   2.889   3.048   3.146   3.409   3.739   3.771
 41 A"   42 A"  103 A'  104 A'  105 A'  106 A'   43 A"  107 A'                 
  3.940   3.976   3.985   3.989   4.010   4.028   4.032   4.076
 44 A"   45 A"   46 A"  108 A'  109 A'  110 A'   47 A"   48 A"                 
  4.154   4.212   4.322   4.400   4.759   6.270   6.365   6.512
111 A'  112 A'  113 A'  114 A'  115 A'   49 A"  116 A'  117 A'                 
  6.677   6.690   7.518   7.537   7.557   7.588   7.643   7.693
118 A'  119 A'   50 A"   51 A"  120 A'  121 A'  122 A'  123 A'                 
  9.731  23.285  24.053  25.795  25.983  26.388  47.864  47.944
124 A'  125 A'  126 A'   52 A"  127 A'  128 A'  129 A'  130 A'                 
 66.723 215.715 289.712 289.732 289.754 289.782 289.864 289.913
131 A'  132 A'   53 A"   54 A"  133 A'  134 A'  135 A'  136 A'                 
*******1020.748
137 A'  138 A'                                                                 
 --------------------------------------------------------------

          Ground-State Mulliken Net Atomic Charges

     Atom                 Charge (a.u.)
  ----------------------------------------
      1 F                    -0.026156
      2 Cl                    0.319653
      3 Br                    0.036777
      4 Br                   -0.109919
      5 C                    -0.323714
      6 C                     0.103359
  ----------------------------------------
  Sum of atomic charges =    -0.000000

 -----------------------------------------------------------------
                    Cartesian Multipole Moments
 -----------------------------------------------------------------
    Charge (ESU x 10^10)
                -0.0000
    Dipole Moment (Debye)
         X       0.0414      Y      -0.9597      Z       0.0000
       Tot       0.9606
    Quadrupole Moments (Debye-Ang)
        XX     -64.0259     XY      -1.6545     YY     -64.1203
        XZ      -0.0000     YZ       0.0000     ZZ     -65.8778
    Octopole Moments (Debye-Ang^2)
       XXX       2.8936    XXY      -7.4230    XYY      -5.1157
       YYY      -5.4445    XXZ       0.0000    XYZ      -0.0000
       YYZ      -0.0000    XZZ       0.7964    YZZ       1.6096
       ZZZ       0.0000
    Hexadecapole Moments (Debye-Ang^3)
      XXXX    -999.8403   XXXY      47.0164   XXYY    -252.0008
      XYYY      55.9455   YYYY    -647.0191   XXXZ      -0.0000
      XXYZ       0.0000   XYYZ       0.0000   YYYZ      -0.0000
      XXZZ    -186.5985   XYZZ      23.8861   YYZZ    -127.0432
      XZZZ      -0.0000   YZZZ       0.0000   ZZZZ     -76.2129
 -----------------------------------------------------------------
 Calculating analytic gradient of the SCF energy
 Gradient of SCF Energy
            1           2           3           4           5           6
    1  -0.0008467  -0.0012219  -0.0003795  -0.0006086  -0.0008128   0.0038694
    2   0.0004068  -0.0036836  -0.0018817   0.0041597   0.0020674  -0.0010686
    3   0.0000000   0.0000000  -0.0000000  -0.0000000  -0.0000000   0.0000000
 Max gradient component =       4.160E-03
 RMS gradient           =       1.800E-03
 Gradient time:  CPU 14.15 s  wall 3.66 s
 Geometry Optimization Parameters
   NAtoms,    NIC,     NZ,  NCons,   NDum,   NFix, NCnnct, MaxDiis
        6      37       0       0       0       0       0       0

 Cartesian Hessian Update
 Hessian Updated using BFGS Update


** GEOMETRY OPTIMIZATION IN DELOCALIZED INTERNAL COORDINATES **
   Searching for a Minimum

   Optimization Cycle:  13

                       Coordinates (Angstroms)
     ATOM                X               Y               Z
      1  F         1.3737552685    1.7630108823    0.0000000000
      2  Cl       -1.5523600078    1.8252262492    0.0000000000
      3  Br        2.0445487217   -0.8612920323    0.0000000000
      4  Br       -1.4334498154   -1.2159261538    0.0000000000
      5  C         0.8046084962    0.5583617606    0.0000000000
      6  C        -0.5235698979    0.4318795946    0.0000000000
   Point Group: cs    Number of degrees of freedom:     9


   Energy is  -5784.567395865

 Hessian Updated using BFGS Update

  9 Hessian modes will be used to form the next step
  Hessian Eigenvalues:
     0.060635    0.209250    0.250297    0.255012    0.372859    0.463358
     0.579823    0.954679    1.045557

 Minimum Search - Taking Simple RFO Step
 Searching for Lamda that Minimizes Along All modes
 Value Taken    Lamda =  -0.00021527
 Step Taken.  Stepsize is  0.049061

                             Maximum     Tolerance    Cnvgd?
         Gradient           0.003807      0.000300      NO
         Displacement       0.039423      0.001200      NO
         Energy change     -0.002157      0.000001      NO


 New Cartesian Coordinates Obtained by Inverse Iteration

 Displacement from previous Coordinates is:  0.042457
 ----------------------------------------------------------------
             Standard Nuclear Orientation (Angstroms)
    I     Atom           X                Y                Z
 ----------------------------------------------------------------
    1      F       1.3650642117     1.7641762167     0.0000000000
    2      Cl     -1.5417752149     1.8375227702     0.0000000000
    3      Br      2.0504776526    -0.8608919171     0.0000000000
    4      Br     -1.4333733452    -1.2249820970     0.0000000000
    5      C       0.8021112247     0.5555337704     0.0000000000
    6      C      -0.5289717634     0.4299015574     0.0000000000
 ----------------------------------------------------------------
 Molecular Point Group                 Cs    NOp =  2
 Largest Abelian Subgroup              Cs    NOp =  2
 Nuclear Repulsion Energy =   782.4229776978 hartrees
 There are       54 alpha and       54 beta electrons
 Applying Cartesian multipole field
    Component          Value
    ---------          -----
     (2,0,0)        1.00000E-11
     (0,2,0)        2.00000E-11
     (0,0,2)       -3.00000E-11
 Nucleus-field energy     =     0.0000000220 hartrees
 Requested basis set is 6-311++G(d,p)
 There are 69 shells and 192 basis functions
 A cutoff of  1.0D-11 yielded   1882 shell pairs
 There are     15868 function pairs (     17554 Cartesian)
 Smallest overlap matrix eigenvalue = 3.26E-05
 Guess MOs from SCF MO coefficient file

 -----------------------------------------------------------------------
  General SCF calculation program by
  Eric Jon Sundstrom, Paul Horn, Yuezhi Mao, Dmitri Zuev, Alec White,
  David Stuck, Shaama M.S., Shane Yost, Joonho Lee, David Small,
  Daniel Levine, Susi Lehtola, Hugh Burton, Evgeny Epifanovsky
 -----------------------------------------------------------------------
 Exchange:     0.2000 Hartree-Fock + 0.0800 Slater + 0.7200 B88
 Correlation:  0.1900 VWN1RPA + 0.8100 LYP
 Using SG-1 standard quadrature grid
 using 4 threads for integral computing
 -------------------------------------------------------
 OpenMP Integral computing Module                
 Release: version 2.0, May 2017, Q-Chem Inc. Pleasanton 
 -------------------------------------------------------
 -------------------------------------------------------
 OpenMP BLAS3 based DFT computing Module                
 Release: version 1.0, May 2013, Q-Chem Inc. Pittsburgh 
 -------------------------------------------------------
 A restricted SCF calculation will be
 performed using DIIS
 SCF converges when DIIS error is below 1.0e-08
 ---------------------------------------
  Cycle       Energy         DIIS error
 ---------------------------------------
    1   -5784.5674188464      1.24e-04  
    2   -5784.5675206463      4.55e-05  
    3   -5784.5675106297      6.62e-05  
    4   -5784.5675302258      8.20e-06  
    5   -5784.5675304400      3.71e-06  
    6   -5784.5675304963      1.18e-06  
    7   -5784.5675305027      2.44e-07  
    8   -5784.5675305028      1.06e-07  
    9   -5784.5675305029      2.83e-08  
   10   -5784.5675305029      6.93e-09  Convergence criterion met
 ---------------------------------------
 SCF time:   CPU 42.31s  wall 11.00s 
 SCF   energy in the final basis set =    -5784.5675305029
 Total energy in the final basis set =    -5784.5675305029

 --------------------------------------------------------------
             Orbital Energies (a.u.) and Symmetries
 --------------------------------------------------------------

 Alpha MOs, Restricted
 -- Occupied --                  
-482.87 -482.87 -101.59  -62.52  -62.52  -56.34  -56.34  -56.34
  1 A'    2 A'    3 A'    4 A'    5 A'    6 A'    1 A"    7 A'                 
-56.340 -56.335 -56.335 -24.739 -10.342 -10.308  -9.504  -8.732
  8 A'    2 A"    9 A'   10 A'   11 A'   12 A'   13 A'   14 A'                 
 -8.728  -7.269  -7.259  -7.258  -6.565  -6.560  -6.550  -6.550
 15 A'   16 A'    3 A"   17 A'   18 A'   19 A'    4 A"   20 A'                 
 -6.546  -6.545  -2.676  -2.671  -2.671  -2.671  -2.667  -2.667
  5 A"   21 A'   22 A'    6 A"   23 A'   24 A'    7 A"   25 A'                 
 -2.660  -2.660  -2.655  -2.655  -1.283  -0.929  -0.858  -0.822
  8 A"   26 A'   27 A'    9 A"   28 A'   29 A'   30 A'   31 A'                 
 -0.754  -0.623  -0.541  -0.534  -0.520  -0.453  -0.424  -0.413
 32 A'   33 A'   34 A'   35 A'   10 A"   36 A'   37 A'   11 A"                 
 -0.357  -0.352  -0.341  -0.331  -0.309  -0.266
 38 A'   12 A"   39 A'   13 A"   40 A'   14 A"                                 
 -- Virtual --                   
 -0.058  -0.048  -0.040  -0.011   0.009   0.030   0.040   0.044
 41 A'   42 A'   15 A"   43 A'   44 A'   45 A'   46 A'   16 A"                 
  0.051   0.064   0.069   0.073   0.079   0.093   0.099   0.109
 47 A'   48 A'   17 A"   49 A'   18 A"   50 A'   51 A'   52 A'                 
  0.111   0.118   0.138   0.141   0.167   0.177   0.186   0.209
 19 A"   53 A'   20 A"   54 A'   55 A'   56 A'   57 A'   58 A'                 
  0.231   0.272   0.300   0.312   0.346   0.365   0.375   0.397
 59 A'   60 A'   21 A"   61 A'   62 A'   63 A'   64 A'   65 A'                 
  0.399   0.404   0.417   0.421   0.435   0.449   0.457   0.468
 22 A"   66 A'   23 A"   67 A'   68 A'   69 A'   24 A"   25 A"                 
  0.472   0.508   0.538   0.546   0.551   0.575   0.590   0.604
 70 A'   26 A"   27 A"   28 A"   71 A'   72 A'   29 A"   73 A'                 
  0.640   0.656   0.667   0.679   0.752   0.767   0.818   0.826
 74 A'   75 A'   30 A"   76 A'   77 A'   78 A'   79 A'   80 A'                 
  0.835   0.870   0.882   0.926   0.945   0.975   1.003   1.151
 31 A"   81 A'   32 A"   82 A'   83 A'   84 A'   85 A'   86 A'                 
  1.176   1.188   1.225   1.370   1.378   1.457   1.540   1.563
 33 A"   87 A'   34 A"   35 A"   88 A'   89 A'   90 A'   36 A"                 
  1.645   1.672   1.849   1.859   1.924   1.965   1.987   2.011
 91 A'   92 A'   93 A'   37 A"   94 A'   38 A"   95 A'   39 A"                 
  2.060   2.120   2.153   2.185   2.241   2.287   2.330   2.481
 96 A'   97 A'   98 A'   99 A'   40 A"  100 A'  101 A'  102 A'                 
  2.607   2.799   2.888   3.048   3.140   3.409   3.740   3.771
 41 A"   42 A"  103 A'  104 A'  105 A'  106 A'   43 A"  107 A'                 
  3.940   3.976   3.984   3.989   4.010   4.027   4.032   4.075
 44 A"   45 A"   46 A"  108 A'  109 A'  110 A'   47 A"   48 A"                 
  4.152   4.209   4.322   4.399   4.758   6.270   6.365   6.510
111 A'  112 A'  113 A'  114 A'  115 A'   49 A"  116 A'  117 A'                 
  6.675   6.689   7.518   7.536   7.556   7.587   7.643   7.692
118 A'  119 A'   50 A"   51 A"  120 A'  121 A'  122 A'  123 A'                 
  9.730  23.285  24.041  25.794  25.978  26.384  47.864  47.943
124 A'  125 A'  126 A'   52 A"  127 A'  128 A'  129 A'  130 A'                 
 66.723 215.714 289.711 289.732 289.753 289.780 289.863 289.912
131 A'  132 A'   53 A"   54 A"  133 A'  134 A'  135 A'  136 A'                 
*******1020.746
137 A'  138 A'                                                                 

 Beta MOs, Restricted
 -- Occupied --                  
-482.87 -482.87 -101.59  -62.52  -62.52  -56.34  -56.34  -56.34
  1 A'    2 A'    3 A'    4 A'    5 A'    6 A'    1 A"    7 A'                 
-56.340 -56.335 -56.335 -24.739 -10.342 -10.308  -9.504  -8.732
  8 A'    2 A"    9 A'   10 A'   11 A'   12 A'   13 A'   14 A'                 
 -8.728  -7.269  -7.259  -7.258  -6.565  -6.560  -6.550  -6.550
 15 A'   16 A'    3 A"   17 A'   18 A'   19 A'    4 A"   20 A'                 
 -6.546  -6.545  -2.676  -2.671  -2.671  -2.671  -2.667  -2.667
  5 A"   21 A'   22 A'    6 A"   23 A'   24 A'    7 A"   25 A'                 
 -2.660  -2.660  -2.655  -2.655  -1.283  -0.929  -0.858  -0.822
  8 A"   26 A'   27 A'    9 A"   28 A'   29 A'   30 A'   31 A'                 
 -0.754  -0.623  -0.541  -0.534  -0.520  -0.453  -0.424  -0.413
 32 A'   33 A'   34 A'   35 A'   10 A"   36 A'   37 A'   11 A"                 
 -0.357  -0.352  -0.341  -0.331  -0.309  -0.266
 38 A'   12 A"   39 A'   13 A"   40 A'   14 A"                                 
 -- Virtual --                   
 -0.058  -0.048  -0.040  -0.011   0.009   0.030   0.040   0.044
 41 A'   42 A'   15 A"   43 A'   44 A'   45 A'   46 A'   16 A"                 
  0.051   0.064   0.069   0.073   0.079   0.093   0.099   0.109
 47 A'   48 A'   17 A"   49 A'   18 A"   50 A'   51 A'   52 A'                 
  0.111   0.118   0.138   0.141   0.167   0.177   0.186   0.209
 19 A"   53 A'   20 A"   54 A'   55 A'   56 A'   57 A'   58 A'                 
  0.231   0.272   0.300   0.312   0.346   0.365   0.375   0.397
 59 A'   60 A'   21 A"   61 A'   62 A'   63 A'   64 A'   65 A'                 
  0.399   0.404   0.417   0.421   0.435   0.449   0.457   0.468
 22 A"   66 A'   23 A"   67 A'   68 A'   69 A'   24 A"   25 A"                 
  0.472   0.508   0.538   0.546   0.551   0.575   0.590   0.604
 70 A'   26 A"   27 A"   28 A"   71 A'   72 A'   29 A"   73 A'                 
  0.640   0.656   0.667   0.679   0.752   0.767   0.818   0.826
 74 A'   75 A'   30 A"   76 A'   77 A'   78 A'   79 A'   80 A'                 
  0.835   0.870   0.882   0.926   0.945   0.975   1.003   1.151
 31 A"   81 A'   32 A"   82 A'   83 A'   84 A'   85 A'   86 A'                 
  1.176   1.188   1.225   1.370   1.378   1.457   1.540   1.563
 33 A"   87 A'   34 A"   35 A"   88 A'   89 A'   90 A'   36 A"                 
  1.645   1.672   1.849   1.859   1.924   1.965   1.987   2.011
 91 A'   92 A'   93 A'   37 A"   94 A'   38 A"   95 A'   39 A"                 
  2.060   2.120   2.153   2.185   2.241   2.287   2.330   2.481
 96 A'   97 A'   98 A'   99 A'   40 A"  100 A'  101 A'  102 A'                 
  2.607   2.799   2.888   3.048   3.140   3.409   3.740   3.771
 41 A"   42 A"  103 A'  104 A'  105 A'  106 A'   43 A"  107 A'                 
  3.940   3.976   3.984   3.989   4.010   4.027   4.032   4.075
 44 A"   45 A"   46 A"  108 A'  109 A'  110 A'   47 A"   48 A"                 
  4.152   4.209   4.322   4.399   4.758   6.270   6.365   6.510
111 A'  112 A'  113 A'  114 A'  115 A'   49 A"  116 A'  117 A'                 
  6.675   6.689   7.518   7.536   7.556   7.587   7.643   7.692
118 A'  119 A'   50 A"   51 A"  120 A'  121 A'  122 A'  123 A'                 
  9.730  23.285  24.041  25.794  25.978  26.384  47.864  47.943
124 A'  125 A'  126 A'   52 A"  127 A'  128 A'  129 A'  130 A'                 
 66.723 215.714 289.711 289.732 289.753 289.780 289.863 289.912
131 A'  132 A'   53 A"   54 A"  133 A'  134 A'  135 A'  136 A'                 
*******1020.746
137 A'  138 A'                                                                 
 --------------------------------------------------------------

          Ground-State Mulliken Net Atomic Charges

     Atom                 Charge (a.u.)
  ----------------------------------------
      1 F                    -0.025244
      2 Cl                    0.319245
      3 Br                    0.035987
      4 Br                   -0.109386
      5 C                    -0.319885
      6 C                     0.099283
  ----------------------------------------
  Sum of atomic charges =    -0.000000

 -----------------------------------------------------------------
                    Cartesian Multipole Moments
 -----------------------------------------------------------------
    Charge (ESU x 10^10)
                -0.0000
    Dipole Moment (Debye)
         X       0.0490      Y      -0.9721      Z      -0.0000
       Tot       0.9733
    Quadrupole Moments (Debye-Ang)
        XX     -64.0440     XY      -1.6608     YY     -64.0681
        XZ      -0.0000     YZ      -0.0000     ZZ     -65.9009
    Octopole Moments (Debye-Ang^2)
       XXX       2.7814    XXY      -7.4929    XYY      -5.3527
       YYY      -5.3119    XXZ      -0.0000    XYZ       0.0000
       YYZ       0.0000    XZZ       0.6409    YZZ       1.6219
       ZZZ      -0.0000
    Hexadecapole Moments (Debye-Ang^3)
      XXXX    -999.6135   XXXY      46.7975   XXYY    -252.8971
      XYYY      55.6846   YYYY    -651.3613   XXXZ      -0.0000
      XXYZ       0.0000   XYYZ      -0.0000   YYYZ      -0.0000
      XXZZ    -186.5562   XYZZ      23.8084   YYZZ    -128.0160
      XZZZ      -0.0000   YZZZ      -0.0000   ZZZZ     -76.2636
 -----------------------------------------------------------------
 Calculating analytic gradient of the SCF energy
 Gradient of SCF Energy
            1           2           3           4           5           6
    1  -0.0013785  -0.0005219   0.0008406  -0.0006358   0.0011554   0.0005401
    2   0.0014267  -0.0013082  -0.0030303   0.0015936   0.0021258  -0.0008075
    3   0.0000000   0.0000000   0.0000000  -0.0000000  -0.0000000  -0.0000000
 Max gradient component =       3.030E-03
 RMS gradient           =       1.191E-03
 Gradient time:  CPU 14.09 s  wall 3.63 s
 Geometry Optimization Parameters
   NAtoms,    NIC,     NZ,  NCons,   NDum,   NFix, NCnnct, MaxDiis
        6      37       0       0       0       0       0       0

 Cartesian Hessian Update
 Hessian Updated using BFGS Update


** GEOMETRY OPTIMIZATION IN DELOCALIZED INTERNAL COORDINATES **
   Searching for a Minimum

   Optimization Cycle:  14

                       Coordinates (Angstroms)
     ATOM                X               Y               Z
      1  F         1.3650642117    1.7641762167    0.0000000000
      2  Cl       -1.5417752149    1.8375227702    0.0000000000
      3  Br        2.0504776526   -0.8608919171    0.0000000000
      4  Br       -1.4333733452   -1.2249820970    0.0000000000
      5  C         0.8021112247    0.5555337704    0.0000000000
      6  C        -0.5289717634    0.4299015574    0.0000000000
   Point Group: cs    Number of degrees of freedom:     9


   Energy is  -5784.567530503

 Hessian Updated using BFGS Update

  9 Hessian modes will be used to form the next step
  Hessian Eigenvalues:
     0.052918    0.161100    0.248244    0.278366    0.378758    0.457421
     0.590945    0.958854    1.045212

 Minimum Search - Taking Simple RFO Step
 Searching for Lamda that Minimizes Along All modes
 Value Taken    Lamda =  -0.00007578
 Step Taken.  Stepsize is  0.028095

                             Maximum     Tolerance    Cnvgd?
         Gradient           0.002462      0.000300      NO
         Displacement       0.021151      0.001200      NO
         Energy change     -0.000135      0.000001      NO


 New Cartesian Coordinates Obtained by Inverse Iteration

 Displacement from previous Coordinates is:  0.021698
 ----------------------------------------------------------------
             Standard Nuclear Orientation (Angstroms)
    I     Atom           X                Y                Z
 ----------------------------------------------------------------
    1      F       1.3646707877     1.7619205248     0.0000000000
    2      Cl     -1.5381007230     1.8437186985     0.0000000000
    3      Br      2.0511626749    -0.8585842304     0.0000000000
    4      Br     -1.4297831549    -1.2298317866     0.0000000000
    5      C       0.7979899400     0.5536653964     0.0000000000
    6      C      -0.5324067593     0.4303716979     0.0000000000
 ----------------------------------------------------------------
 Molecular Point Group                 Cs    NOp =  2
 Largest Abelian Subgroup              Cs    NOp =  2
 Nuclear Repulsion Energy =   782.2806988873 hartrees
 There are       54 alpha and       54 beta electrons
 Applying Cartesian multipole field
    Component          Value
    ---------          -----
     (2,0,0)        1.00000E-11
     (0,2,0)        2.00000E-11
     (0,0,2)       -3.00000E-11
 Nucleus-field energy     =     0.0000000220 hartrees
 Requested basis set is 6-311++G(d,p)
 There are 69 shells and 192 basis functions
 A cutoff of  1.0D-11 yielded   1881 shell pairs
 There are     15865 function pairs (     17551 Cartesian)
 Smallest overlap matrix eigenvalue = 3.28E-05
 Guess MOs from SCF MO coefficient file

 -----------------------------------------------------------------------
  General SCF calculation program by
  Eric Jon Sundstrom, Paul Horn, Yuezhi Mao, Dmitri Zuev, Alec White,
  David Stuck, Shaama M.S., Shane Yost, Joonho Lee, David Small,
  Daniel Levine, Susi Lehtola, Hugh Burton, Evgeny Epifanovsky
 -----------------------------------------------------------------------
 Exchange:     0.2000 Hartree-Fock + 0.0800 Slater + 0.7200 B88
 Correlation:  0.1900 VWN1RPA + 0.8100 LYP
 Using SG-1 standard quadrature grid
 using 4 threads for integral computing
 -------------------------------------------------------
 OpenMP Integral computing Module                
 Release: version 2.0, May 2017, Q-Chem Inc. Pleasanton 
 -------------------------------------------------------
 -------------------------------------------------------
 OpenMP BLAS3 based DFT computing Module                
 Release: version 1.0, May 2013, Q-Chem Inc. Pittsburgh 
 -------------------------------------------------------
 A restricted SCF calculation will be
 performed using DIIS
 SCF converges when DIIS error is below 1.0e-08
 ---------------------------------------
  Cycle       Energy         DIIS error
 ---------------------------------------
    1   -5784.5675504118      6.69e-05  
    2   -5784.5675821335      1.56e-05  
    3   -5784.5675820508      1.76e-05  
    4   -5784.5675831321      5.76e-06  
    5   -5784.5675832629      1.84e-06  
    6   -5784.5675832740      6.71e-07  
    7   -5784.5675832757      1.02e-07  
    8   -5784.5675832758      5.22e-08  
    9   -5784.5675832756      1.69e-08  
   10   -5784.5675832758      3.90e-09  Convergence criterion met
 ---------------------------------------
 SCF time:   CPU 42.31s  wall 11.00s 
 SCF   energy in the final basis set =    -5784.5675832758
 Total energy in the final basis set =    -5784.5675832758

 --------------------------------------------------------------
             Orbital Energies (a.u.) and Symmetries
 --------------------------------------------------------------

 Alpha MOs, Restricted
 -- Occupied --                  
-482.87 -482.87 -101.59  -62.52  -62.52  -56.34  -56.34  -56.34
  1 A'    2 A'    3 A'    4 A'    5 A'    6 A'    1 A"    7 A'                 
-56.340 -56.335 -56.335 -24.739 -10.342 -10.309  -9.504  -8.732
  8 A'    2 A"    9 A'   10 A'   11 A'   12 A'   13 A'   14 A'                 
 -8.728  -7.270  -7.259  -7.258  -6.565  -6.560  -6.550  -6.550
 15 A'   16 A'    3 A"   17 A'   18 A'   19 A'    4 A"   20 A'                 
 -6.546  -6.545  -2.676  -2.671  -2.671  -2.671  -2.667  -2.667
  5 A"   21 A'   22 A'    6 A"   23 A'   24 A'    7 A"   25 A'                 
 -2.660  -2.660  -2.655  -2.655  -1.283  -0.929  -0.858  -0.822
  8 A"   26 A'   27 A'    9 A"   28 A'   29 A'   30 A'   31 A'                 
 -0.754  -0.622  -0.541  -0.534  -0.520  -0.454  -0.424  -0.413
 32 A'   33 A'   34 A'   35 A'   10 A"   36 A'   37 A'   11 A"                 
 -0.356  -0.352  -0.341  -0.331  -0.309  -0.267
 38 A'   12 A"   39 A'   13 A"   40 A'   14 A"                                 
 -- Virtual --                   
 -0.058  -0.049  -0.040  -0.011   0.009   0.030   0.040   0.044
 41 A'   42 A'   15 A"   43 A'   44 A'   45 A'   46 A'   16 A"                 
  0.051   0.064   0.069   0.073   0.079   0.093   0.099   0.109
 47 A'   48 A'   17 A"   49 A'   18 A"   50 A'   51 A'   52 A'                 
  0.111   0.118   0.138   0.141   0.167   0.177   0.186   0.209
 19 A"   53 A'   20 A"   54 A'   55 A'   56 A'   57 A'   58 A'                 
  0.231   0.272   0.300   0.312   0.347   0.365   0.375   0.397
 59 A'   60 A'   21 A"   61 A'   62 A'   63 A'   64 A'   65 A'                 
  0.399   0.404   0.417   0.421   0.435   0.449   0.457   0.467
 22 A"   66 A'   23 A"   67 A'   68 A'   69 A'   24 A"   25 A"                 
  0.471   0.508   0.538   0.546   0.551   0.575   0.590   0.604
 70 A'   26 A"   27 A"   28 A"   71 A'   72 A'   29 A"   73 A'                 
  0.640   0.656   0.667   0.680   0.752   0.767   0.817   0.826
 74 A'   75 A'   30 A"   76 A'   77 A'   78 A'   79 A'   80 A'                 
  0.835   0.870   0.882   0.925   0.945   0.975   1.002   1.150
 31 A"   81 A'   32 A"   82 A'   83 A'   84 A'   85 A'   86 A'                 
  1.175   1.188   1.225   1.370   1.378   1.458   1.540   1.563
 33 A"   87 A'   34 A"   35 A"   88 A'   89 A'   90 A'   36 A"                 
  1.645   1.672   1.849   1.859   1.925   1.965   1.987   2.011
 91 A'   92 A'   93 A'   37 A"   94 A'   38 A"   95 A'   39 A"                 
  2.060   2.120   2.153   2.184   2.240   2.287   2.329   2.480
 96 A'   97 A'   98 A'   99 A'   40 A"  100 A'  101 A'  102 A'                 
  2.607   2.799   2.887   3.049   3.141   3.407   3.740   3.771
 41 A"   42 A"  103 A'  104 A'  105 A'  106 A'   43 A"  107 A'                 
  3.939   3.976   3.984   3.989   4.010   4.027   4.032   4.075
 44 A"   45 A"   46 A"  108 A'  109 A'  110 A'   47 A"   48 A"                 
  4.152   4.208   4.322   4.399   4.758   6.270   6.366   6.509
111 A'  112 A'  113 A'  114 A'  115 A'   49 A"  116 A'  117 A'                 
  6.675   6.689   7.518   7.536   7.555   7.586   7.642   7.692
118 A'  119 A'   50 A"   51 A"  120 A'  121 A'  122 A'  123 A'                 
  9.730  23.284  24.045  25.793  25.974  26.383  47.864  47.942
124 A'  125 A'  126 A'   52 A"  127 A'  128 A'  129 A'  130 A'                 
 66.723 215.714 289.711 289.732 289.753 289.780 289.863 289.912
131 A'  132 A'   53 A"   54 A"  133 A'  134 A'  135 A'  136 A'                 
*******1020.746
137 A'  138 A'                                                                 

 Beta MOs, Restricted
 -- Occupied --                  
-482.87 -482.87 -101.59  -62.52  -62.52  -56.34  -56.34  -56.34
  1 A'    2 A'    3 A'    4 A'    5 A'    6 A'    1 A"    7 A'                 
-56.340 -56.335 -56.335 -24.739 -10.342 -10.309  -9.504  -8.732
  8 A'    2 A"    9 A'   10 A'   11 A'   12 A'   13 A'   14 A'                 
 -8.728  -7.270  -7.259  -7.258  -6.565  -6.560  -6.550  -6.550
 15 A'   16 A'    3 A"   17 A'   18 A'   19 A'    4 A"   20 A'                 
 -6.546  -6.545  -2.676  -2.671  -2.671  -2.671  -2.667  -2.667
  5 A"   21 A'   22 A'    6 A"   23 A'   24 A'    7 A"   25 A'                 
 -2.660  -2.660  -2.655  -2.655  -1.283  -0.929  -0.858  -0.822
  8 A"   26 A'   27 A'    9 A"   28 A'   29 A'   30 A'   31 A'                 
 -0.754  -0.622  -0.541  -0.534  -0.520  -0.454  -0.424  -0.413
 32 A'   33 A'   34 A'   35 A'   10 A"   36 A'   37 A'   11 A"                 
 -0.356  -0.352  -0.341  -0.331  -0.309  -0.267
 38 A'   12 A"   39 A'   13 A"   40 A'   14 A"                                 
 -- Virtual --                   
 -0.058  -0.049  -0.040  -0.011   0.009   0.030   0.040   0.044
 41 A'   42 A'   15 A"   43 A'   44 A'   45 A'   46 A'   16 A"                 
  0.051   0.064   0.069   0.073   0.079   0.093   0.099   0.109
 47 A'   48 A'   17 A"   49 A'   18 A"   50 A'   51 A'   52 A'                 
  0.111   0.118   0.138   0.141   0.167   0.177   0.186   0.209
 19 A"   53 A'   20 A"   54 A'   55 A'   56 A'   57 A'   58 A'                 
  0.231   0.272   0.300   0.312   0.347   0.365   0.375   0.397
 59 A'   60 A'   21 A"   61 A'   62 A'   63 A'   64 A'   65 A'                 
  0.399   0.404   0.417   0.421   0.435   0.449   0.457   0.467
 22 A"   66 A'   23 A"   67 A'   68 A'   69 A'   24 A"   25 A"                 
  0.471   0.508   0.538   0.546   0.551   0.575   0.590   0.604
 70 A'   26 A"   27 A"   28 A"   71 A'   72 A'   29 A"   73 A'                 
  0.640   0.656   0.667   0.680   0.752   0.767   0.817   0.826
 74 A'   75 A'   30 A"   76 A'   77 A'   78 A'   79 A'   80 A'                 
  0.835   0.870   0.882   0.925   0.945   0.975   1.002   1.150
 31 A"   81 A'   32 A"   82 A'   83 A'   84 A'   85 A'   86 A'                 
  1.175   1.188   1.225   1.370   1.378   1.458   1.540   1.563
 33 A"   87 A'   34 A"   35 A"   88 A'   89 A'   90 A'   36 A"                 
  1.645   1.672   1.849   1.859   1.925   1.965   1.987   2.011
 91 A'   92 A'   93 A'   37 A"   94 A'   38 A"   95 A'   39 A"                 
  2.060   2.120   2.153   2.184   2.240   2.287   2.329   2.480
 96 A'   97 A'   98 A'   99 A'   40 A"  100 A'  101 A'  102 A'                 
  2.607   2.799   2.887   3.049   3.141   3.407   3.740   3.771
 41 A"   42 A"  103 A'  104 A'  105 A'  106 A'   43 A"  107 A'                 
  3.939   3.976   3.984   3.989   4.010   4.027   4.032   4.075
 44 A"   45 A"   46 A"  108 A'  109 A'  110 A'   47 A"   48 A"                 
  4.152   4.208   4.322   4.399   4.758   6.270   6.366   6.509
111 A'  112 A'  113 A'  114 A'  115 A'   49 A"  116 A'  117 A'                 
  6.675   6.689   7.518   7.536   7.555   7.586   7.642   7.692
118 A'  119 A'   50 A"   51 A"  120 A'  121 A'  122 A'  123 A'                 
  9.730  23.284  24.045  25.793  25.974  26.383  47.864  47.942
124 A'  125 A'  126 A'   52 A"  127 A'  128 A'  129 A'  130 A'                 
 66.723 215.714 289.711 289.732 289.753 289.780 289.863 289.912
131 A'  132 A'   53 A"   54 A"  133 A'  134 A'  135 A'  136 A'                 
*******1020.746
137 A'  138 A'                                                                 
 --------------------------------------------------------------

          Ground-State Mulliken Net Atomic Charges

     Atom                 Charge (a.u.)
  ----------------------------------------
      1 F                    -0.025629
      2 Cl                    0.320484
      3 Br                    0.035711
      4 Br                   -0.108884
      5 C                    -0.323029
      6 C                     0.101347
  ----------------------------------------
  Sum of atomic charges =    -0.000000

 -----------------------------------------------------------------
                    Cartesian Multipole Moments
 -----------------------------------------------------------------
    Charge (ESU x 10^10)
                -0.0000
    Dipole Moment (Debye)
         X       0.0412      Y      -0.9737      Z       0.0000
       Tot       0.9746
    Quadrupole Moments (Debye-Ang)
        XX     -64.0682     XY      -1.6836     YY     -64.0411
        XZ       0.0000     YZ       0.0000     ZZ     -65.9018
    Octopole Moments (Debye-Ang^2)
       XXX       2.7206    XXY      -7.5047    XYY      -5.5292
       YYY      -5.3000    XXZ       0.0000    XYZ      -0.0000
       YYZ       0.0000    XZZ       0.5597    YZZ       1.6078
       ZZZ      -0.0000
    Hexadecapole Moments (Debye-Ang^3)
      XXXX    -997.9243   XXXY      46.5010   XXYY    -253.1211
      XYYY      55.5568   YYYY    -652.9657   XXXZ       0.0000
      XXYZ      -0.0000   XYYZ       0.0000   YYYZ      -0.0000
      XXZZ    -186.2610   XYZZ      23.7529   YYZZ    -128.4069
      XZZZ       0.0000   YZZZ      -0.0000   ZZZZ     -76.2623
 -----------------------------------------------------------------
 Calculating analytic gradient of the SCF energy
 Gradient of SCF Energy
            1           2           3           4           5           6
    1  -0.0006709  -0.0001195   0.0011172  -0.0001721  -0.0008759   0.0007211
    2   0.0017729  -0.0002936  -0.0026608   0.0005523   0.0010930  -0.0004638
    3   0.0000000  -0.0000000  -0.0000000   0.0000000  -0.0000000   0.0000000
 Max gradient component =       2.661E-03
 RMS gradient           =       9.145E-04
 Gradient time:  CPU 14.01 s  wall 3.61 s
 Geometry Optimization Parameters
   NAtoms,    NIC,     NZ,  NCons,   NDum,   NFix, NCnnct, MaxDiis
        6      37       0       0       0       0       0       0

 Cartesian Hessian Update
 Hessian Updated using BFGS Update


** GEOMETRY OPTIMIZATION IN DELOCALIZED INTERNAL COORDINATES **
   Searching for a Minimum

   Optimization Cycle:  15

                       Coordinates (Angstroms)
     ATOM                X               Y               Z
      1  F         1.3646707877    1.7619205248    0.0000000000
      2  Cl       -1.5381007230    1.8437186985    0.0000000000
      3  Br        2.0511626749   -0.8585842304    0.0000000000
      4  Br       -1.4297831549   -1.2298317866    0.0000000000
      5  C         0.7979899400    0.5536653964    0.0000000000
      6  C        -0.5324067593    0.4303716979    0.0000000000
   Point Group: cs    Number of degrees of freedom:     9


   Energy is  -5784.567583276

 Hessian Updated using BFGS Update

  9 Hessian modes will be used to form the next step
  Hessian Eigenvalues:
     0.052060    0.096578    0.247732    0.273660    0.397733    0.462047
     0.586599    0.953625    1.045112

 Minimum Search - Taking Simple RFO Step
 Searching for Lamda that Minimizes Along All modes
 Value Taken    Lamda =  -0.00004651
 Step Taken.  Stepsize is  0.024853

                             Maximum     Tolerance    Cnvgd?
         Gradient           0.001459      0.000300      NO
         Displacement       0.018590      0.001200      NO
         Energy change     -0.000053      0.000001      NO


 New Cartesian Coordinates Obtained by Inverse Iteration

 Displacement from previous Coordinates is:  0.018131
 ----------------------------------------------------------------
             Standard Nuclear Orientation (Angstroms)
    I     Atom           X                Y                Z
 ----------------------------------------------------------------
    1      F       1.3669648256     1.7573920546     0.0000000000
    2      Cl     -1.5374638096     1.8470094602     0.0000000000
    3      Br      2.0532241342    -0.8539872478     0.0000000000
    4      Br     -1.4286069798    -1.2318485695     0.0000000000
    5      C       0.7952903915     0.5515803314     0.0000000000
    6      C      -0.5358757966     0.4311142717     0.0000000000
 ----------------------------------------------------------------
 Molecular Point Group                 Cs    NOp =  2
 Largest Abelian Subgroup              Cs    NOp =  2
 Nuclear Repulsion Energy =   782.2525501112 hartrees
 There are       54 alpha and       54 beta electrons
 Applying Cartesian multipole field
    Component          Value
    ---------          -----
     (2,0,0)        1.00000E-11
     (0,2,0)        2.00000E-11
     (0,0,2)       -3.00000E-11
 Nucleus-field energy     =     0.0000000220 hartrees
 Requested basis set is 6-311++G(d,p)
 There are 69 shells and 192 basis functions
 A cutoff of  1.0D-11 yielded   1882 shell pairs
 There are     15885 function pairs (     17575 Cartesian)
 Smallest overlap matrix eigenvalue = 3.28E-05
 Guess MOs from SCF MO coefficient file

 -----------------------------------------------------------------------
  General SCF calculation program by
  Eric Jon Sundstrom, Paul Horn, Yuezhi Mao, Dmitri Zuev, Alec White,
  David Stuck, Shaama M.S., Shane Yost, Joonho Lee, David Small,
  Daniel Levine, Susi Lehtola, Hugh Burton, Evgeny Epifanovsky
 -----------------------------------------------------------------------
 Exchange:     0.2000 Hartree-Fock + 0.0800 Slater + 0.7200 B88
 Correlation:  0.1900 VWN1RPA + 0.8100 LYP
 Using SG-1 standard quadrature grid
 using 4 threads for integral computing
 -------------------------------------------------------
 OpenMP Integral computing Module                
 Release: version 2.0, May 2017, Q-Chem Inc. Pleasanton 
 -------------------------------------------------------
 -------------------------------------------------------
 OpenMP BLAS3 based DFT computing Module                
 Release: version 1.0, May 2013, Q-Chem Inc. Pittsburgh 
 -------------------------------------------------------
 A restricted SCF calculation will be
 performed using DIIS
 SCF converges when DIIS error is below 1.0e-08
 ---------------------------------------
  Cycle       Energy         DIIS error
 ---------------------------------------
    1   -5784.5675861864      5.98e-05  
    2   -5784.5676105508      1.65e-05  
    3   -5784.5676102531      2.04e-05  
    4   -5784.5676114814      3.69e-06  
    5   -5784.5676115258      1.71e-06  
    6   -5784.5676115371      5.28e-07  
    7   -5784.5676115382      1.16e-07  
    8   -5784.5676115383      6.34e-08  
    9   -5784.5676115384      1.60e-08  
   10   -5784.5676115383      2.54e-09  Convergence criterion met
 ---------------------------------------
 SCF time:   CPU 42.29s  wall 11.00s 
 SCF   energy in the final basis set =    -5784.5676115383
 Total energy in the final basis set =    -5784.5676115383

 --------------------------------------------------------------
             Orbital Energies (a.u.) and Symmetries
 --------------------------------------------------------------

 Alpha MOs, Restricted
 -- Occupied --                  
-482.87 -482.87 -101.59  -62.52  -62.52  -56.34  -56.34  -56.34
  1 A'    2 A'    3 A'    4 A'    5 A'    6 A'    7 A'    1 A"                 
-56.340 -56.335 -56.335 -24.738 -10.342 -10.309  -9.505  -8.732
  8 A'    2 A"    9 A'   10 A'   11 A'   12 A'   13 A'   14 A'                 
 -8.728  -7.270  -7.259  -7.259  -6.565  -6.560  -6.550  -6.550
 15 A'   16 A'    3 A"   17 A'   18 A'   19 A'    4 A"   20 A'                 
 -6.546  -6.545  -2.675  -2.671  -2.671  -2.671  -2.667  -2.667
  5 A"   21 A'   22 A'    6 A"   23 A'   24 A'    7 A"   25 A'                 
 -2.659  -2.659  -2.655  -2.655  -1.282  -0.929  -0.858  -0.822
  8 A"   26 A'   27 A'    9 A"   28 A'   29 A'   30 A'   31 A'                 
 -0.754  -0.622  -0.541  -0.534  -0.520  -0.454  -0.424  -0.413
 32 A'   33 A'   34 A'   35 A'   10 A"   36 A'   37 A'   11 A"                 
 -0.356  -0.352  -0.341  -0.331  -0.309  -0.266
 38 A'   12 A"   39 A'   13 A"   40 A'   14 A"                                 
 -- Virtual --                   
 -0.058  -0.049  -0.040  -0.011   0.009   0.030   0.040   0.044
 41 A'   42 A'   15 A"   43 A'   44 A'   45 A'   46 A'   16 A"                 
  0.051   0.064   0.069   0.073   0.079   0.093   0.099   0.110
 47 A'   48 A'   17 A"   49 A'   18 A"   50 A'   51 A'   52 A'                 
  0.111   0.118   0.138   0.140   0.167   0.176   0.186   0.208
 19 A"   53 A'   20 A"   54 A'   55 A'   56 A'   57 A'   58 A'                 
  0.231   0.273   0.299   0.312   0.347   0.365   0.375   0.397
 59 A'   60 A'   21 A"   61 A'   62 A'   63 A'   64 A'   65 A'                 
  0.399   0.405   0.417   0.421   0.436   0.449   0.457   0.467
 22 A"   66 A'   23 A"   67 A'   68 A'   69 A'   24 A"   25 A"                 
  0.471   0.509   0.538   0.546   0.551   0.574   0.590   0.605
 70 A'   26 A"   27 A"   28 A"   71 A'   72 A'   29 A"   73 A'                 
  0.640   0.655   0.667   0.680   0.753   0.767   0.817   0.827
 74 A'   75 A'   30 A"   76 A'   77 A'   78 A'   79 A'   80 A'                 
  0.835   0.869   0.883   0.925   0.944   0.976   1.002   1.150
 31 A"   81 A'   32 A"   82 A'   83 A'   84 A'   85 A'   86 A'                 
  1.175   1.188   1.225   1.371   1.378   1.458   1.540   1.563
 33 A"   87 A'   34 A"   35 A"   88 A'   89 A'   90 A'   36 A"                 
  1.645   1.672   1.849   1.859   1.926   1.965   1.987   2.011
 91 A'   92 A'   93 A'   37 A"   94 A'   38 A"   95 A'   39 A"                 
  2.060   2.120   2.153   2.184   2.240   2.287   2.329   2.480
 96 A'   97 A'   98 A'   99 A'   40 A"  100 A'  101 A'  102 A'                 
  2.607   2.799   2.887   3.049   3.140   3.408   3.740   3.771
 41 A"   42 A"  103 A'  104 A'  105 A'  106 A'   43 A"  107 A'                 
  3.939   3.976   3.984   3.989   4.010   4.026   4.032   4.075
 44 A"   45 A"   46 A"  108 A'  109 A'  110 A'   47 A"   48 A"                 
  4.152   4.208   4.322   4.399   4.758   6.270   6.366   6.509
111 A'  112 A'  113 A'  114 A'  115 A'   49 A"  116 A'  117 A'                 
  6.675   6.690   7.518   7.536   7.555   7.586   7.642   7.692
118 A'  119 A'   50 A"   51 A"  120 A'  121 A'  122 A'  123 A'                 
  9.730  23.284  24.043  25.793  25.972  26.383  47.864  47.943
124 A'  125 A'  126 A'   52 A"  127 A'  128 A'  129 A'  130 A'                 
 66.724 215.714 289.712 289.732 289.753 289.780 289.863 289.912
131 A'  132 A'   53 A"   54 A"  133 A'  134 A'  135 A'  136 A'                 
*******1020.746
137 A'  138 A'                                                                 

 Beta MOs, Restricted
 -- Occupied --                  
-482.87 -482.87 -101.59  -62.52  -62.52  -56.34  -56.34  -56.34
  1 A'    2 A'    3 A'    4 A'    5 A'    6 A'    7 A'    1 A"                 
-56.340 -56.335 -56.335 -24.738 -10.342 -10.309  -9.505  -8.732
  8 A'    2 A"    9 A'   10 A'   11 A'   12 A'   13 A'   14 A'                 
 -8.728  -7.270  -7.259  -7.259  -6.565  -6.560  -6.550  -6.550
 15 A'   16 A'    3 A"   17 A'   18 A'   19 A'    4 A"   20 A'                 
 -6.546  -6.545  -2.675  -2.671  -2.671  -2.671  -2.667  -2.667
  5 A"   21 A'   22 A'    6 A"   23 A'   24 A'    7 A"   25 A'                 
 -2.659  -2.659  -2.655  -2.655  -1.282  -0.929  -0.858  -0.822
  8 A"   26 A'   27 A'    9 A"   28 A'   29 A'   30 A'   31 A'                 
 -0.754  -0.622  -0.541  -0.534  -0.520  -0.454  -0.424  -0.413
 32 A'   33 A'   34 A'   35 A'   10 A"   36 A'   37 A'   11 A"                 
 -0.356  -0.352  -0.341  -0.331  -0.309  -0.266
 38 A'   12 A"   39 A'   13 A"   40 A'   14 A"                                 
 -- Virtual --                   
 -0.058  -0.049  -0.040  -0.011   0.009   0.030   0.040   0.044
 41 A'   42 A'   15 A"   43 A'   44 A'   45 A'   46 A'   16 A"                 
  0.051   0.064   0.069   0.073   0.079   0.093   0.099   0.110
 47 A'   48 A'   17 A"   49 A'   18 A"   50 A'   51 A'   52 A'                 
  0.111   0.118   0.138   0.140   0.167   0.176   0.186   0.208
 19 A"   53 A'   20 A"   54 A'   55 A'   56 A'   57 A'   58 A'                 
  0.231   0.273   0.299   0.312   0.347   0.365   0.375   0.397
 59 A'   60 A'   21 A"   61 A'   62 A'   63 A'   64 A'   65 A'                 
  0.399   0.405   0.417   0.421   0.436   0.449   0.457   0.467
 22 A"   66 A'   23 A"   67 A'   68 A'   69 A'   24 A"   25 A"                 
  0.471   0.509   0.538   0.546   0.551   0.574   0.590   0.605
 70 A'   26 A"   27 A"   28 A"   71 A'   72 A'   29 A"   73 A'                 
  0.640   0.655   0.667   0.680   0.753   0.767   0.817   0.827
 74 A'   75 A'   30 A"   76 A'   77 A'   78 A'   79 A'   80 A'                 
  0.835   0.869   0.883   0.925   0.944   0.976   1.002   1.150
 31 A"   81 A'   32 A"   82 A'   83 A'   84 A'   85 A'   86 A'                 
  1.175   1.188   1.225   1.371   1.378   1.458   1.540   1.563
 33 A"   87 A'   34 A"   35 A"   88 A'   89 A'   90 A'   36 A"                 
  1.645   1.672   1.849   1.859   1.926   1.965   1.987   2.011
 91 A'   92 A'   93 A'   37 A"   94 A'   38 A"   95 A'   39 A"                 
  2.060   2.120   2.153   2.184   2.240   2.287   2.329   2.480
 96 A'   97 A'   98 A'   99 A'   40 A"  100 A'  101 A'  102 A'                 
  2.607   2.799   2.887   3.049   3.140   3.408   3.740   3.771
 41 A"   42 A"  103 A'  104 A'  105 A'  106 A'   43 A"  107 A'                 
  3.939   3.976   3.984   3.989   4.010   4.026   4.032   4.075
 44 A"   45 A"   46 A"  108 A'  109 A'  110 A'   47 A"   48 A"                 
  4.152   4.208   4.322   4.399   4.758   6.270   6.366   6.509
111 A'  112 A'  113 A'  114 A'  115 A'   49 A"  116 A'  117 A'                 
  6.675   6.690   7.518   7.536   7.555   7.586   7.642   7.692
118 A'  119 A'   50 A"   51 A"  120 A'  121 A'  122 A'  123 A'                 
  9.730  23.284  24.043  25.793  25.972  26.383  47.864  47.943
124 A'  125 A'  126 A'   52 A"  127 A'  128 A'  129 A'  130 A'                 
 66.724 215.714 289.712 289.732 289.753 289.780 289.863 289.912
131 A'  132 A'   53 A"   54 A"  133 A'  134 A'  135 A'  136 A'                 
*******1020.746
137 A'  138 A'                                                                 
 --------------------------------------------------------------

          Ground-State Mulliken Net Atomic Charges

     Atom                 Charge (a.u.)
  ----------------------------------------
      1 F                    -0.025166
      2 Cl                    0.321721
      3 Br                    0.035958
      4 Br                   -0.108500
      5 C                    -0.326936
      6 C                     0.102923
  ----------------------------------------
  Sum of atomic charges =    -0.000000

 -----------------------------------------------------------------
                    Cartesian Multipole Moments
 -----------------------------------------------------------------
    Charge (ESU x 10^10)
                -0.0000
    Dipole Moment (Debye)
         X       0.0376      Y      -0.9673      Z       0.0000
       Tot       0.9680
    Quadrupole Moments (Debye-Ang)
        XX     -64.0643     XY      -1.7002     YY     -64.0339
        XZ      -0.0000     YZ       0.0000     ZZ     -65.9000
    Octopole Moments (Debye-Ang^2)
       XXX       2.7616    XXY      -7.5494    XYY      -5.6516
       YYY      -5.3746    XXZ      -0.0000    XYZ       0.0000
       YYZ      -0.0000    XZZ       0.5231    YZZ       1.5500
       ZZZ       0.0000
    Hexadecapole Moments (Debye-Ang^3)
      XXXX    -998.1448   XXXY      46.0561   XXYY    -253.3509
      XYYY      55.4029   YYYY    -652.7822   XXXZ      -0.0000
      XXYZ       0.0000   XYYZ       0.0000   YYYZ       0.0000
      XXZZ    -186.3417   XYZZ      23.6575   YYZZ    -128.4223
      XZZZ      -0.0000   YZZZ       0.0000   ZZZZ     -76.2574
 -----------------------------------------------------------------
 Calculating analytic gradient of the SCF energy
 Gradient of SCF Energy
            1           2           3           4           5           6
    1   0.0000041   0.0000651   0.0010757   0.0001991  -0.0008344  -0.0005096
    2   0.0009000   0.0000544  -0.0013993   0.0002271   0.0004168  -0.0001990
    3  -0.0000000  -0.0000000   0.0000000   0.0000000   0.0000000  -0.0000000
 Max gradient component =       1.399E-03
 RMS gradient           =       5.371E-04
 Gradient time:  CPU 14.02 s  wall 3.61 s
 Geometry Optimization Parameters
   NAtoms,    NIC,     NZ,  NCons,   NDum,   NFix, NCnnct, MaxDiis
        6      37       0       0       0       0       0       0

 Cartesian Hessian Update
 Hessian Updated using BFGS Update


** GEOMETRY OPTIMIZATION IN DELOCALIZED INTERNAL COORDINATES **
   Searching for a Minimum

   Optimization Cycle:  16

                       Coordinates (Angstroms)
     ATOM                X               Y               Z
      1  F         1.3669648256    1.7573920546    0.0000000000
      2  Cl       -1.5374638096    1.8470094602    0.0000000000
      3  Br        2.0532241342   -0.8539872478    0.0000000000
      4  Br       -1.4286069798   -1.2318485695    0.0000000000
      5  C         0.7952903915    0.5515803314    0.0000000000
      6  C        -0.5358757966    0.4311142717    0.0000000000
   Point Group: cs    Number of degrees of freedom:     9


   Energy is  -5784.567611538

 Hessian Updated using BFGS Update

  9 Hessian modes will be used to form the next step
  Hessian Eigenvalues:
     0.054341    0.074192    0.250161    0.269776    0.397646    0.462972
     0.586885    0.935513    1.045068

 Minimum Search - Taking Simple RFO Step
 Searching for Lamda that Minimizes Along All modes
 Value Taken    Lamda =  -0.00000801
 Step Taken.  Stepsize is  0.009128

                             Maximum     Tolerance    Cnvgd?
         Gradient           0.000959      0.000300      NO
         Displacement       0.006839      0.001200      NO
         Energy change     -0.000028      0.000001      NO


 New Cartesian Coordinates Obtained by Inverse Iteration

 Displacement from previous Coordinates is:  0.005922
 ----------------------------------------------------------------
             Standard Nuclear Orientation (Angstroms)
    I     Atom           X                Y                Z
 ----------------------------------------------------------------
    1      F       1.3683999555     1.7556253491     0.0000000000
    2      Cl     -1.5378449296     1.8466972072     0.0000000000
    3      Br      2.0528020579    -0.8520646359     0.0000000000
    4      Br     -1.4284206157    -1.2317114041     0.0000000000
    5      C       0.7947400432     0.5513726801     0.0000000000
    6      C      -0.5361437459     0.4313411042     0.0000000000
 ----------------------------------------------------------------
 Molecular Point Group                 Cs    NOp =  2
 Largest Abelian Subgroup              Cs    NOp =  2
 Nuclear Repulsion Energy =   782.4830792173 hartrees
 There are       54 alpha and       54 beta electrons
 Applying Cartesian multipole field
    Component          Value
    ---------          -----
     (2,0,0)        1.00000E-11
     (0,2,0)        2.00000E-11
     (0,0,2)       -3.00000E-11
 Nucleus-field energy     =     0.0000000220 hartrees
 Requested basis set is 6-311++G(d,p)
 There are 69 shells and 192 basis functions
 A cutoff of  1.0D-11 yielded   1883 shell pairs
 There are     15888 function pairs (     17578 Cartesian)
 Smallest overlap matrix eigenvalue = 3.27E-05
 Guess MOs from SCF MO coefficient file

 -----------------------------------------------------------------------
  General SCF calculation program by
  Eric Jon Sundstrom, Paul Horn, Yuezhi Mao, Dmitri Zuev, Alec White,
  David Stuck, Shaama M.S., Shane Yost, Joonho Lee, David Small,
  Daniel Levine, Susi Lehtola, Hugh Burton, Evgeny Epifanovsky
 -----------------------------------------------------------------------
 Exchange:     0.2000 Hartree-Fock + 0.0800 Slater + 0.7200 B88
 Correlation:  0.1900 VWN1RPA + 0.8100 LYP
 Using SG-1 standard quadrature grid
 using 4 threads for integral computing
 -------------------------------------------------------
 OpenMP Integral computing Module                
 Release: version 2.0, May 2017, Q-Chem Inc. Pleasanton 
 -------------------------------------------------------
 -------------------------------------------------------
 OpenMP BLAS3 based DFT computing Module                
 Release: version 1.0, May 2013, Q-Chem Inc. Pittsburgh 
 -------------------------------------------------------
 A restricted SCF calculation will be
 performed using DIIS
 SCF converges when DIIS error is below 1.0e-08
 ---------------------------------------
  Cycle       Energy         DIIS error
 ---------------------------------------
    1   -5784.5676139194      2.10e-05  
    2   -5784.5676163003      8.71e-06  
    3   -5784.5676160929      1.12e-05  
    4   -5784.5676166035      9.59e-07  
    5   -5784.5676166070      4.08e-07  
    6   -5784.5676166075      1.19e-07  
    7   -5784.5676166076      4.70e-08  
    8   -5784.5676166075      1.69e-08  
    9   -5784.5676166076      4.23e-09  Convergence criterion met
 ---------------------------------------
 SCF time:   CPU 38.07s  wall 10.00s 
 SCF   energy in the final basis set =    -5784.5676166076
 Total energy in the final basis set =    -5784.5676166076

 --------------------------------------------------------------
             Orbital Energies (a.u.) and Symmetries
 --------------------------------------------------------------

 Alpha MOs, Restricted
 -- Occupied --                  
-482.87 -482.87 -101.59  -62.52  -62.52  -56.34  -56.34  -56.34
  1 A'    2 A'    3 A'    4 A'    5 A'    6 A'    7 A'    1 A"                 
-56.340 -56.335 -56.335 -24.738 -10.342 -10.308  -9.505  -8.732
  8 A'    2 A"    9 A'   10 A'   11 A'   12 A'   13 A'   14 A'                 
 -8.728  -7.270  -7.259  -7.259  -6.565  -6.560  -6.550  -6.550
 15 A'   16 A'    3 A"   17 A'   18 A'   19 A'    4 A"   20 A'                 
 -6.546  -6.545  -2.675  -2.671  -2.671  -2.671  -2.667  -2.667
  5 A"   21 A'   22 A'    6 A"   23 A'   24 A'    7 A"   25 A'                 
 -2.659  -2.659  -2.655  -2.655  -1.283  -0.929  -0.858  -0.822
  8 A"   26 A'   27 A'    9 A"   28 A'   29 A'   30 A'   31 A'                 
 -0.754  -0.622  -0.541  -0.534  -0.520  -0.454  -0.424  -0.413
 32 A'   33 A'   34 A'   35 A'   10 A"   36 A'   37 A'   11 A"                 
 -0.356  -0.352  -0.341  -0.331  -0.309  -0.266
 38 A'   12 A"   39 A'   13 A"   40 A'   14 A"                                 
 -- Virtual --                   
 -0.057  -0.048  -0.040  -0.011   0.009   0.030   0.040   0.044
 41 A'   42 A'   15 A"   43 A'   44 A'   45 A'   46 A'   16 A"                 
  0.051   0.064   0.069   0.073   0.079   0.093   0.099   0.110
 47 A'   48 A'   17 A"   49 A'   18 A"   50 A'   51 A'   52 A'                 
  0.111   0.118   0.138   0.140   0.167   0.176   0.186   0.208
 19 A"   53 A'   20 A"   54 A'   55 A'   56 A'   57 A'   58 A'                 
  0.231   0.273   0.299   0.312   0.346   0.365   0.375   0.397
 59 A'   60 A'   21 A"   61 A'   62 A'   63 A'   64 A'   65 A'                 
  0.399   0.405   0.417   0.421   0.436   0.449   0.457   0.467
 22 A"   66 A'   23 A"   67 A'   68 A'   69 A'   24 A"   25 A"                 
  0.471   0.509   0.538   0.546   0.551   0.574   0.590   0.605
 70 A'   26 A"   27 A"   28 A"   71 A'   72 A'   29 A"   73 A'                 
  0.640   0.655   0.667   0.680   0.753   0.767   0.817   0.827
 74 A'   75 A'   30 A"   76 A'   77 A'   78 A'   79 A'   80 A'                 
  0.835   0.869   0.883   0.925   0.945   0.976   1.002   1.150
 31 A"   81 A'   32 A"   82 A'   83 A'   84 A'   85 A'   86 A'                 
  1.175   1.189   1.225   1.371   1.378   1.458   1.540   1.563
 33 A"   87 A'   34 A"   35 A"   88 A'   89 A'   90 A'   36 A"                 
  1.645   1.672   1.849   1.859   1.926   1.965   1.987   2.011
 91 A'   92 A'   93 A'   37 A"   94 A'   38 A"   95 A'   39 A"                 
  2.060   2.120   2.153   2.185   2.240   2.288   2.329   2.480
 96 A'   97 A'   98 A'   99 A'   40 A"  100 A'  101 A'  102 A'                 
  2.607   2.799   2.887   3.049   3.141   3.408   3.740   3.771
 41 A"   42 A"  103 A'  104 A'  105 A'  106 A'   43 A"  107 A'                 
  3.940   3.976   3.984   3.989   4.010   4.026   4.032   4.075
 44 A"   45 A"   46 A"  108 A'  109 A'  110 A'   47 A"   48 A"                 
  4.152   4.208   4.322   4.399   4.758   6.270   6.366   6.510
111 A'  112 A'  113 A'  114 A'  115 A'   49 A"  116 A'  117 A'                 
  6.675   6.690   7.518   7.536   7.556   7.586   7.642   7.692
118 A'  119 A'   50 A"   51 A"  120 A'  121 A'  122 A'  123 A'                 
  9.730  23.284  24.044  25.793  25.972  26.383  47.865  47.943
124 A'  125 A'  126 A'   52 A"  127 A'  128 A'  129 A'  130 A'                 
 66.724 215.714 289.712 289.732 289.753 289.780 289.863 289.913
131 A'  132 A'   53 A"   54 A"  133 A'  134 A'  135 A'  136 A'                 
*******1020.746
137 A'  138 A'                                                                 

 Beta MOs, Restricted
 -- Occupied --                  
-482.87 -482.87 -101.59  -62.52  -62.52  -56.34  -56.34  -56.34
  1 A'    2 A'    3 A'    4 A'    5 A'    6 A'    7 A'    1 A"                 
-56.340 -56.335 -56.335 -24.738 -10.342 -10.308  -9.505  -8.732
  8 A'    2 A"    9 A'   10 A'   11 A'   12 A'   13 A'   14 A'                 
 -8.728  -7.270  -7.259  -7.259  -6.565  -6.560  -6.550  -6.550
 15 A'   16 A'    3 A"   17 A'   18 A'   19 A'    4 A"   20 A'                 
 -6.546  -6.545  -2.675  -2.671  -2.671  -2.671  -2.667  -2.667
  5 A"   21 A'   22 A'    6 A"   23 A'   24 A'    7 A"   25 A'                 
 -2.659  -2.659  -2.655  -2.655  -1.283  -0.929  -0.858  -0.822
  8 A"   26 A'   27 A'    9 A"   28 A'   29 A'   30 A'   31 A'                 
 -0.754  -0.622  -0.541  -0.534  -0.520  -0.454  -0.424  -0.413
 32 A'   33 A'   34 A'   35 A'   10 A"   36 A'   37 A'   11 A"                 
 -0.356  -0.352  -0.341  -0.331  -0.309  -0.266
 38 A'   12 A"   39 A'   13 A"   40 A'   14 A"                                 
 -- Virtual --                   
 -0.057  -0.048  -0.040  -0.011   0.009   0.030   0.040   0.044
 41 A'   42 A'   15 A"   43 A'   44 A'   45 A'   46 A'   16 A"                 
  0.051   0.064   0.069   0.073   0.079   0.093   0.099   0.110
 47 A'   48 A'   17 A"   49 A'   18 A"   50 A'   51 A'   52 A'                 
  0.111   0.118   0.138   0.140   0.167   0.176   0.186   0.208
 19 A"   53 A'   20 A"   54 A'   55 A'   56 A'   57 A'   58 A'                 
  0.231   0.273   0.299   0.312   0.346   0.365   0.375   0.397
 59 A'   60 A'   21 A"   61 A'   62 A'   63 A'   64 A'   65 A'                 
  0.399   0.405   0.417   0.421   0.436   0.449   0.457   0.467
 22 A"   66 A'   23 A"   67 A'   68 A'   69 A'   24 A"   25 A"                 
  0.471   0.509   0.538   0.546   0.551   0.574   0.590   0.605
 70 A'   26 A"   27 A"   28 A"   71 A'   72 A'   29 A"   73 A'                 
  0.640   0.655   0.667   0.680   0.753   0.767   0.817   0.827
 74 A'   75 A'   30 A"   76 A'   77 A'   78 A'   79 A'   80 A'                 
  0.835   0.869   0.883   0.925   0.945   0.976   1.002   1.150
 31 A"   81 A'   32 A"   82 A'   83 A'   84 A'   85 A'   86 A'                 
  1.175   1.189   1.225   1.371   1.378   1.458   1.540   1.563
 33 A"   87 A'   34 A"   35 A"   88 A'   89 A'   90 A'   36 A"                 
  1.645   1.672   1.849   1.859   1.926   1.965   1.987   2.011
 91 A'   92 A'   93 A'   37 A"   94 A'   38 A"   95 A'   39 A"                 
  2.060   2.120   2.153   2.185   2.240   2.288   2.329   2.480
 96 A'   97 A'   98 A'   99 A'   40 A"  100 A'  101 A'  102 A'                 
  2.607   2.799   2.887   3.049   3.141   3.408   3.740   3.771
 41 A"   42 A"  103 A'  104 A'  105 A'  106 A'   43 A"  107 A'                 
  3.940   3.976   3.984   3.989   4.010   4.026   4.032   4.075
 44 A"   45 A"   46 A"  108 A'  109 A'  110 A'   47 A"   48 A"                 
  4.152   4.208   4.322   4.399   4.758   6.270   6.366   6.510
111 A'  112 A'  113 A'  114 A'  115 A'   49 A"  116 A'  117 A'                 
  6.675   6.690   7.518   7.536   7.556   7.586   7.642   7.692
118 A'  119 A'   50 A"   51 A"  120 A'  121 A'  122 A'  123 A'                 
  9.730  23.284  24.044  25.793  25.972  26.383  47.865  47.943
124 A'  125 A'  126 A'   52 A"  127 A'  128 A'  129 A'  130 A'                 
 66.724 215.714 289.712 289.732 289.753 289.780 289.863 289.913
131 A'  132 A'   53 A"   54 A"  133 A'  134 A'  135 A'  136 A'                 
*******1020.746
137 A'  138 A'                                                                 
 --------------------------------------------------------------

          Ground-State Mulliken Net Atomic Charges

     Atom                 Charge (a.u.)
  ----------------------------------------
      1 F                    -0.024804
      2 Cl                    0.321912
      3 Br                    0.036079
      4 Br                   -0.108405
      5 C                    -0.328830
      6 C                     0.104048
  ----------------------------------------
  Sum of atomic charges =    -0.000000

 -----------------------------------------------------------------
                    Cartesian Multipole Moments
 -----------------------------------------------------------------
    Charge (ESU x 10^10)
                -0.0000
    Dipole Moment (Debye)
         X       0.0379      Y      -0.9627      Z       0.0000
       Tot       0.9635
    Quadrupole Moments (Debye-Ang)
        XX     -64.0623     XY      -1.6977     YY     -64.0361
        XZ      -0.0000     YZ      -0.0000     ZZ     -65.8955
    Octopole Moments (Debye-Ang^2)
       XXX       2.8015    XXY      -7.5564    XYY      -5.6547
       YYY      -5.4162    XXZ      -0.0000    XYZ      -0.0000
       YYZ      -0.0000    XZZ       0.5360    YZZ       1.5277
       ZZZ       0.0000
    Hexadecapole Moments (Debye-Ang^3)
      XXXX    -997.9783   XXXY      45.8589   XXYY    -253.2770
      XYYY      55.2765   YYYY    -652.1790   XXXZ      -0.0000
      XXYZ       0.0000   XYYZ      -0.0000   YYYZ       0.0000
      XXZZ    -186.3204   XYZZ      23.5914   YYZZ    -128.3088
      XZZZ      -0.0000   YZZZ      -0.0000   ZZZZ     -76.2482
 -----------------------------------------------------------------
 Calculating analytic gradient of the SCF energy
 Gradient of SCF Energy
            1           2           3           4           5           6
    1   0.0001491   0.0001156   0.0007295   0.0002613  -0.0009530  -0.0003026
    2   0.0001981  -0.0001042  -0.0006541   0.0003192   0.0003778  -0.0001367
    3   0.0000000   0.0000000  -0.0000000  -0.0000000  -0.0000000   0.0000000
 Max gradient component =       9.530E-04
 RMS gradient           =       3.634E-04
 Gradient time:  CPU 14.05 s  wall 3.62 s
 Geometry Optimization Parameters
   NAtoms,    NIC,     NZ,  NCons,   NDum,   NFix, NCnnct, MaxDiis
        6      37       0       0       0       0       0       0

 Cartesian Hessian Update
 Hessian Updated using BFGS Update


** GEOMETRY OPTIMIZATION IN DELOCALIZED INTERNAL COORDINATES **
   Searching for a Minimum

   Optimization Cycle:  17

                       Coordinates (Angstroms)
     ATOM                X               Y               Z
      1  F         1.3683999555    1.7556253491    0.0000000000
      2  Cl       -1.5378449296    1.8466972072    0.0000000000
      3  Br        2.0528020579   -0.8520646359    0.0000000000
      4  Br       -1.4284206157   -1.2317114041    0.0000000000
      5  C         0.7947400432    0.5513726801    0.0000000000
      6  C        -0.5361437459    0.4313411042    0.0000000000
   Point Group: cs    Number of degrees of freedom:     9


   Energy is  -5784.567616608

 Hessian Updated using BFGS Update

  9 Hessian modes will be used to form the next step
  Hessian Eigenvalues:
     0.057714    0.066336    0.246838    0.262608    0.382894    0.463977
     0.572382    0.800408    1.044962

 Minimum Search - Taking Simple RFO Step
 Searching for Lamda that Minimizes Along All modes
 Value Taken    Lamda =  -0.00000223
 Step Taken.  Stepsize is  0.003535

                             Maximum     Tolerance    Cnvgd?
         Gradient           0.000610      0.000300      NO
         Displacement       0.002667      0.001200      NO
         Energy change     -0.000005      0.000001      NO


 New Cartesian Coordinates Obtained by Inverse Iteration

 Displacement from previous Coordinates is:  0.002537
 ----------------------------------------------------------------
             Standard Nuclear Orientation (Angstroms)
    I     Atom           X                Y                Z
 ----------------------------------------------------------------
    1      F       1.3689592008     1.7552383462     0.0000000000
    2      Cl     -1.5380972768     1.8462134504     0.0000000000
    3      Br      2.0521484057    -0.8514165298     0.0000000000
    4      Br     -1.4285890841    -1.2316186660     0.0000000000
    5      C       0.7950412965     0.5515199445     0.0000000000
    6      C      -0.5359297766     0.4313237552     0.0000000000
 ----------------------------------------------------------------
 Molecular Point Group                 Cs    NOp =  2
 Largest Abelian Subgroup              Cs    NOp =  2
 Nuclear Repulsion Energy =   782.6038212314 hartrees
 There are       54 alpha and       54 beta electrons
 Applying Cartesian multipole field
    Component          Value
    ---------          -----
     (2,0,0)        1.00000E-11
     (0,2,0)        2.00000E-11
     (0,0,2)       -3.00000E-11
 Nucleus-field energy     =     0.0000000220 hartrees
 Requested basis set is 6-311++G(d,p)
 There are 69 shells and 192 basis functions
 A cutoff of  1.0D-11 yielded   1883 shell pairs
 There are     15888 function pairs (     17578 Cartesian)
 Smallest overlap matrix eigenvalue = 3.27E-05
 Guess MOs from SCF MO coefficient file

 -----------------------------------------------------------------------
  General SCF calculation program by
  Eric Jon Sundstrom, Paul Horn, Yuezhi Mao, Dmitri Zuev, Alec White,
  David Stuck, Shaama M.S., Shane Yost, Joonho Lee, David Small,
  Daniel Levine, Susi Lehtola, Hugh Burton, Evgeny Epifanovsky
 -----------------------------------------------------------------------
 Exchange:     0.2000 Hartree-Fock + 0.0800 Slater + 0.7200 B88
 Correlation:  0.1900 VWN1RPA + 0.8100 LYP
 Using SG-1 standard quadrature grid
 using 4 threads for integral computing
 -------------------------------------------------------
 OpenMP Integral computing Module                
 Release: version 2.0, May 2017, Q-Chem Inc. Pleasanton 
 -------------------------------------------------------
 -------------------------------------------------------
 OpenMP BLAS3 based DFT computing Module                
 Release: version 1.0, May 2013, Q-Chem Inc. Pittsburgh 
 -------------------------------------------------------
 A restricted SCF calculation will be
 performed using DIIS
 SCF converges when DIIS error is below 1.0e-08
 ---------------------------------------
  Cycle       Energy         DIIS error
 ---------------------------------------
    1   -5784.5676177073      9.08e-06  
    2   -5784.5676180901      4.02e-06  
    3   -5784.5676180510      4.94e-06  
    4   -5784.5676181589      6.65e-07  
    5   -5784.5676181608      3.03e-07  
    6   -5784.5676181612      8.73e-08  
    7   -5784.5676181613      2.31e-08  
    8   -5784.5676181612      5.88e-09  Convergence criterion met
 ---------------------------------------
 SCF time:   CPU 33.86s  wall 9.00s 
 SCF   energy in the final basis set =    -5784.5676181612
 Total energy in the final basis set =    -5784.5676181612

 --------------------------------------------------------------
             Orbital Energies (a.u.) and Symmetries
 --------------------------------------------------------------

 Alpha MOs, Restricted
 -- Occupied --                  
-482.87 -482.87 -101.59  -62.52  -62.52  -56.34  -56.34  -56.34
  1 A'    2 A'    3 A'    4 A'    5 A'    6 A'    7 A'    1 A"                 
-56.340 -56.335 -56.335 -24.739 -10.342 -10.308  -9.505  -8.732
  8 A'    2 A"    9 A'   10 A'   11 A'   12 A'   13 A'   14 A'                 
 -8.728  -7.270  -7.259  -7.259  -6.565  -6.560  -6.550  -6.550
 15 A'   16 A'    3 A"   17 A'   18 A'   19 A'    4 A"   20 A'                 
 -6.546  -6.545  -2.675  -2.671  -2.671  -2.671  -2.667  -2.667
  5 A"   21 A'   22 A'    6 A"   23 A'   24 A'    7 A"   25 A'                 
 -2.659  -2.659  -2.655  -2.655  -1.283  -0.929  -0.858  -0.822
  8 A"   26 A'   27 A'    9 A"   28 A'   29 A'   30 A'   31 A'                 
 -0.754  -0.622  -0.541  -0.534  -0.520  -0.454  -0.424  -0.413
 32 A'   33 A'   34 A'   35 A'   10 A"   36 A'   37 A'   11 A"                 
 -0.356  -0.352  -0.341  -0.331  -0.309  -0.266
 38 A'   12 A"   39 A'   13 A"   40 A'   14 A"                                 
 -- Virtual --                   
 -0.057  -0.048  -0.040  -0.011   0.009   0.030   0.040   0.044
 41 A'   42 A'   15 A"   43 A'   44 A'   45 A'   46 A'   16 A"                 
  0.051   0.064   0.069   0.073   0.079   0.093   0.099   0.110
 47 A'   48 A'   17 A"   49 A'   18 A"   50 A'   51 A'   52 A'                 
  0.111   0.118   0.138   0.140   0.167   0.176   0.186   0.208
 19 A"   53 A'   20 A"   54 A'   55 A'   56 A'   57 A'   58 A'                 
  0.231   0.273   0.299   0.312   0.346   0.365   0.375   0.397
 59 A'   60 A'   21 A"   61 A'   62 A'   63 A'   64 A'   65 A'                 
  0.399   0.405   0.417   0.421   0.436   0.449   0.457   0.467
 22 A"   66 A'   23 A"   67 A'   68 A'   69 A'   24 A"   25 A"                 
  0.471   0.509   0.538   0.546   0.551   0.575   0.590   0.605
 70 A'   26 A"   27 A"   28 A"   71 A'   72 A'   29 A"   73 A'                 
  0.640   0.655   0.667   0.680   0.753   0.767   0.817   0.827
 74 A'   75 A'   30 A"   76 A'   77 A'   78 A'   79 A'   80 A'                 
  0.835   0.870   0.883   0.925   0.945   0.976   1.002   1.150
 31 A"   81 A'   32 A"   82 A'   83 A'   84 A'   85 A'   86 A'                 
  1.175   1.189   1.226   1.371   1.378   1.458   1.540   1.563
 33 A"   87 A'   34 A"   35 A"   88 A'   89 A'   90 A'   36 A"                 
  1.646   1.672   1.849   1.859   1.926   1.965   1.987   2.011
 91 A'   92 A'   93 A'   37 A"   94 A'   38 A"   95 A'   39 A"                 
  2.060   2.120   2.153   2.186   2.240   2.288   2.329   2.480
 96 A'   97 A'   98 A'   99 A'   40 A"  100 A'  101 A'  102 A'                 
  2.607   2.799   2.887   3.049   3.141   3.409   3.740   3.771
 41 A"   42 A"  103 A'  104 A'  105 A'  106 A'   43 A"  107 A'                 
  3.940   3.976   3.985   3.990   4.010   4.026   4.032   4.075
 44 A"   45 A"   46 A"  108 A'  109 A'  110 A'   47 A"   48 A"                 
  4.152   4.209   4.322   4.399   4.758   6.270   6.366   6.510
111 A'  112 A'  113 A'  114 A'  115 A'   49 A"  116 A'  117 A'                 
  6.676   6.691   7.518   7.536   7.556   7.586   7.642   7.692
118 A'  119 A'   50 A"   51 A"  120 A'  121 A'  122 A'  123 A'                 
  9.730  23.285  24.044  25.793  25.973  26.383  47.865  47.943
124 A'  125 A'  126 A'   52 A"  127 A'  128 A'  129 A'  130 A'                 
 66.724 215.714 289.712 289.732 289.753 289.780 289.863 289.913
131 A'  132 A'   53 A"   54 A"  133 A'  134 A'  135 A'  136 A'                 
*******1020.747
137 A'  138 A'                                                                 

 Beta MOs, Restricted
 -- Occupied --                  
-482.87 -482.87 -101.59  -62.52  -62.52  -56.34  -56.34  -56.34
  1 A'    2 A'    3 A'    4 A'    5 A'    6 A'    7 A'    1 A"                 
-56.340 -56.335 -56.335 -24.739 -10.342 -10.308  -9.505  -8.732
  8 A'    2 A"    9 A'   10 A'   11 A'   12 A'   13 A'   14 A'                 
 -8.728  -7.270  -7.259  -7.259  -6.565  -6.560  -6.550  -6.550
 15 A'   16 A'    3 A"   17 A'   18 A'   19 A'    4 A"   20 A'                 
 -6.546  -6.545  -2.675  -2.671  -2.671  -2.671  -2.667  -2.667
  5 A"   21 A'   22 A'    6 A"   23 A'   24 A'    7 A"   25 A'                 
 -2.659  -2.659  -2.655  -2.655  -1.283  -0.929  -0.858  -0.822
  8 A"   26 A'   27 A'    9 A"   28 A'   29 A'   30 A'   31 A'                 
 -0.754  -0.622  -0.541  -0.534  -0.520  -0.454  -0.424  -0.413
 32 A'   33 A'   34 A'   35 A'   10 A"   36 A'   37 A'   11 A"                 
 -0.356  -0.352  -0.341  -0.331  -0.309  -0.266
 38 A'   12 A"   39 A'   13 A"   40 A'   14 A"                                 
 -- Virtual --                   
 -0.057  -0.048  -0.040  -0.011   0.009   0.030   0.040   0.044
 41 A'   42 A'   15 A"   43 A'   44 A'   45 A'   46 A'   16 A"                 
  0.051   0.064   0.069   0.073   0.079   0.093   0.099   0.110
 47 A'   48 A'   17 A"   49 A'   18 A"   50 A'   51 A'   52 A'                 
  0.111   0.118   0.138   0.140   0.167   0.176   0.186   0.208
 19 A"   53 A'   20 A"   54 A'   55 A'   56 A'   57 A'   58 A'                 
  0.231   0.273   0.299   0.312   0.346   0.365   0.375   0.397
 59 A'   60 A'   21 A"   61 A'   62 A'   63 A'   64 A'   65 A'                 
  0.399   0.405   0.417   0.421   0.436   0.449   0.457   0.467
 22 A"   66 A'   23 A"   67 A'   68 A'   69 A'   24 A"   25 A"                 
  0.471   0.509   0.538   0.546   0.551   0.575   0.590   0.605
 70 A'   26 A"   27 A"   28 A"   71 A'   72 A'   29 A"   73 A'                 
  0.640   0.655   0.667   0.680   0.753   0.767   0.817   0.827
 74 A'   75 A'   30 A"   76 A'   77 A'   78 A'   79 A'   80 A'                 
  0.835   0.870   0.883   0.925   0.945   0.976   1.002   1.150
 31 A"   81 A'   32 A"   82 A'   83 A'   84 A'   85 A'   86 A'                 
  1.175   1.189   1.226   1.371   1.378   1.458   1.540   1.563
 33 A"   87 A'   34 A"   35 A"   88 A'   89 A'   90 A'   36 A"                 
  1.646   1.672   1.849   1.859   1.926   1.965   1.987   2.011
 91 A'   92 A'   93 A'   37 A"   94 A'   38 A"   95 A'   39 A"                 
  2.060   2.120   2.153   2.186   2.240   2.288   2.329   2.480
 96 A'   97 A'   98 A'   99 A'   40 A"  100 A'  101 A'  102 A'                 
  2.607   2.799   2.887   3.049   3.141   3.409   3.740   3.771
 41 A"   42 A"  103 A'  104 A'  105 A'  106 A'   43 A"  107 A'                 
  3.940   3.976   3.985   3.990   4.010   4.026   4.032   4.075
 44 A"   45 A"   46 A"  108 A'  109 A'  110 A'   47 A"   48 A"                 
  4.152   4.209   4.322   4.399   4.758   6.270   6.366   6.510
111 A'  112 A'  113 A'  114 A'  115 A'   49 A"  116 A'  117 A'                 
  6.676   6.691   7.518   7.536   7.556   7.586   7.642   7.692
118 A'  119 A'   50 A"   51 A"  120 A'  121 A'  122 A'  123 A'                 
  9.730  23.285  24.044  25.793  25.973  26.383  47.865  47.943
124 A'  125 A'  126 A'   52 A"  127 A'  128 A'  129 A'  130 A'                 
 66.724 215.714 289.712 289.732 289.753 289.780 289.863 289.913
131 A'  132 A'   53 A"   54 A"  133 A'  134 A'  135 A'  136 A'                 
*******1020.747
137 A'  138 A'                                                                 
 --------------------------------------------------------------

          Ground-State Mulliken Net Atomic Charges

     Atom                 Charge (a.u.)
  ----------------------------------------
      1 F                    -0.024586
      2 Cl                    0.321829
      3 Br                    0.036261
      4 Br                   -0.108446
      5 C                    -0.329252
      6 C                     0.104194
  ----------------------------------------
  Sum of atomic charges =    -0.000000

 -----------------------------------------------------------------
                    Cartesian Multipole Moments
 -----------------------------------------------------------------
    Charge (ESU x 10^10)
                -0.0000
    Dipole Moment (Debye)
         X       0.0402      Y      -0.9614      Z      -0.0000
       Tot       0.9622
    Quadrupole Moments (Debye-Ang)
        XX     -64.0609     XY      -1.6939     YY     -64.0376
        XZ       0.0000     YZ      -0.0000     ZZ     -65.8939
    Octopole Moments (Debye-Ang^2)
       XXX       2.8369    XXY      -7.5548    XYY      -5.6349
       YYY      -5.4311    XXZ       0.0000    XYZ       0.0000
       YYZ      -0.0000    XZZ       0.5541    YZZ       1.5220
       ZZZ      -0.0000
    Hexadecapole Moments (Debye-Ang^3)
      XXXX    -997.8450   XXXY      45.7633   XXYY    -253.2151
      XYYY      55.1753   YYYY    -651.9177   XXXZ       0.0000
      XXYZ      -0.0000   XYYZ       0.0000   YYYZ      -0.0000
      XXZZ    -186.2926   XYZZ      23.5482   YYZZ    -128.2551
      XZZZ       0.0000   YZZZ       0.0000   ZZZZ     -76.2452
 -----------------------------------------------------------------
 Calculating analytic gradient of the SCF energy
 Gradient of SCF Energy
            1           2           3           4           5           6
    1   0.0001140   0.0001069   0.0004339   0.0002077  -0.0005326  -0.0003299
    2  -0.0001270  -0.0001901  -0.0002898   0.0003263   0.0004325  -0.0001520
    3  -0.0000000   0.0000000  -0.0000000  -0.0000000   0.0000000   0.0000000
 Max gradient component =       5.326E-04
 RMS gradient           =       2.474E-04
 Gradient time:  CPU 14.04 s  wall 3.61 s
 Geometry Optimization Parameters
   NAtoms,    NIC,     NZ,  NCons,   NDum,   NFix, NCnnct, MaxDiis
        6      37       0       0       0       0       0       0

 Cartesian Hessian Update
 Hessian Updated using BFGS Update


** GEOMETRY OPTIMIZATION IN DELOCALIZED INTERNAL COORDINATES **
   Searching for a Minimum

   Optimization Cycle:  18

                       Coordinates (Angstroms)
     ATOM                X               Y               Z
      1  F         1.3689592008    1.7552383462    0.0000000000
      2  Cl       -1.5380972768    1.8462134504    0.0000000000
      3  Br        2.0521484057   -0.8514165298    0.0000000000
      4  Br       -1.4285890841   -1.2316186660    0.0000000000
      5  C         0.7950412965    0.5515199445    0.0000000000
      6  C        -0.5359297766    0.4313237552    0.0000000000
   Point Group: cs    Number of degrees of freedom:     9


   Energy is  -5784.567618161

 Hessian Updated using BFGS Update

  9 Hessian modes will be used to form the next step
  Hessian Eigenvalues:
     0.057689    0.078837    0.228068    0.258441    0.317138    0.442356
     0.520427    0.627477    1.044966

 Minimum Search - Taking Simple RFO Step
 Searching for Lamda that Minimizes Along All modes
 Value Taken    Lamda =  -0.00000139
 Step Taken.  Stepsize is  0.002237

                             Maximum     Tolerance    Cnvgd?
         Gradient           0.000392      0.000300      NO
         Displacement       0.001232      0.001200      NO
         Energy change     -0.000002      0.000001      NO


 New Cartesian Coordinates Obtained by Inverse Iteration

 Displacement from previous Coordinates is:  0.001982
 ----------------------------------------------------------------
             Standard Nuclear Orientation (Angstroms)
    I     Atom           X                Y                Z
 ----------------------------------------------------------------
    1      F       1.3689784535     1.7553628301     0.0000000000
    2      Cl     -1.5380063773     1.8460070914     0.0000000000
    3      Br      2.0513688134    -0.8511701760     0.0000000000
    4      Br     -1.4286970157    -1.2318019336     0.0000000000
    5      C       0.7954365384     0.5516221215     0.0000000000
    6      C      -0.5355476469     0.4312403672     0.0000000000
 ----------------------------------------------------------------
 Molecular Point Group                 Cs    NOp =  2
 Largest Abelian Subgroup              Cs    NOp =  2
 Nuclear Repulsion Energy =   782.6845788804 hartrees
 There are       54 alpha and       54 beta electrons
 Applying Cartesian multipole field
    Component          Value
    ---------          -----
     (2,0,0)        1.00000E-11
     (0,2,0)        2.00000E-11
     (0,0,2)       -3.00000E-11
 Nucleus-field energy     =     0.0000000220 hartrees
 Requested basis set is 6-311++G(d,p)
 There are 69 shells and 192 basis functions
 A cutoff of  1.0D-11 yielded   1883 shell pairs
 There are     15888 function pairs (     17578 Cartesian)
 Smallest overlap matrix eigenvalue = 3.27E-05
 Guess MOs from SCF MO coefficient file

 -----------------------------------------------------------------------
  General SCF calculation program by
  Eric Jon Sundstrom, Paul Horn, Yuezhi Mao, Dmitri Zuev, Alec White,
  David Stuck, Shaama M.S., Shane Yost, Joonho Lee, David Small,
  Daniel Levine, Susi Lehtola, Hugh Burton, Evgeny Epifanovsky
 -----------------------------------------------------------------------
 Exchange:     0.2000 Hartree-Fock + 0.0800 Slater + 0.7200 B88
 Correlation:  0.1900 VWN1RPA + 0.8100 LYP
 Using SG-1 standard quadrature grid
 using 4 threads for integral computing
 -------------------------------------------------------
 OpenMP Integral computing Module                
 Release: version 2.0, May 2017, Q-Chem Inc. Pleasanton 
 -------------------------------------------------------
 -------------------------------------------------------
 OpenMP BLAS3 based DFT computing Module                
 Release: version 1.0, May 2013, Q-Chem Inc. Pittsburgh 
 -------------------------------------------------------
 A restricted SCF calculation will be
 performed using DIIS
 SCF converges when DIIS error is below 1.0e-08
 ---------------------------------------
  Cycle       Energy         DIIS error
 ---------------------------------------
    1   -5784.5676187613      7.43e-06  
    2   -5784.5676190283      4.29e-06  
    3   -5784.5676190062      4.79e-06  
    4   -5784.5676191077      5.60e-07  
    5   -5784.5676191091      2.45e-07  
    6   -5784.5676191093      8.13e-08  
    7   -5784.5676191093      2.24e-08  
    8   -5784.5676191093      4.50e-09  Convergence criterion met
 ---------------------------------------
 SCF time:   CPU 33.86s  wall 9.00s 
 SCF   energy in the final basis set =    -5784.5676191093
 Total energy in the final basis set =    -5784.5676191093

 --------------------------------------------------------------
             Orbital Energies (a.u.) and Symmetries
 --------------------------------------------------------------

 Alpha MOs, Restricted
 -- Occupied --                  
-482.87 -482.87 -101.59  -62.52  -62.52  -56.34  -56.34  -56.34
  1 A'    2 A'    3 A'    4 A'    5 A'    6 A'    1 A"    7 A'                 
-56.340 -56.335 -56.335 -24.739 -10.342 -10.308  -9.504  -8.732
  8 A'    2 A"    9 A'   10 A'   11 A'   12 A'   13 A'   14 A'                 
 -8.728  -7.270  -7.259  -7.259  -6.565  -6.560  -6.550  -6.550
 15 A'   16 A'    3 A"   17 A'   18 A'   19 A'    4 A"   20 A'                 
 -6.546  -6.545  -2.675  -2.671  -2.671  -2.671  -2.667  -2.667
  5 A"   21 A'   22 A'    6 A"   23 A'   24 A'    7 A"   25 A'                 
 -2.659  -2.659  -2.655  -2.655  -1.283  -0.929  -0.858  -0.822
  8 A"   26 A'   27 A'    9 A"   28 A'   29 A'   30 A'   31 A'                 
 -0.754  -0.623  -0.541  -0.534  -0.520  -0.454  -0.424  -0.413
 32 A'   33 A'   34 A'   35 A'   10 A"   36 A'   37 A'   11 A"                 
 -0.356  -0.352  -0.341  -0.331  -0.309  -0.266
 38 A'   12 A"   39 A'   13 A"   40 A'   14 A"                                 
 -- Virtual --                   
 -0.057  -0.048  -0.040  -0.011   0.009   0.030   0.040   0.044
 41 A'   42 A'   15 A"   43 A'   44 A'   45 A'   46 A'   16 A"                 
  0.051   0.064   0.069   0.073   0.079   0.093   0.099   0.110
 47 A'   48 A'   17 A"   49 A'   18 A"   50 A'   51 A'   52 A'                 
  0.111   0.118   0.138   0.141   0.167   0.176   0.186   0.208
 19 A"   53 A'   20 A"   54 A'   55 A'   56 A'   57 A'   58 A'                 
  0.231   0.273   0.300   0.312   0.346   0.365   0.375   0.397
 59 A'   60 A'   21 A"   61 A'   62 A'   63 A'   64 A'   65 A'                 
  0.399   0.405   0.417   0.421   0.436   0.449   0.457   0.467
 22 A"   66 A'   23 A"   67 A'   68 A'   69 A'   24 A"   25 A"                 
  0.472   0.509   0.538   0.546   0.551   0.575   0.590   0.605
 70 A'   26 A"   27 A"   28 A"   71 A'   72 A'   29 A"   73 A'                 
  0.640   0.655   0.667   0.680   0.753   0.767   0.817   0.827
 74 A'   75 A'   30 A"   76 A'   77 A'   78 A'   79 A'   80 A'                 
  0.835   0.870   0.883   0.925   0.945   0.976   1.002   1.150
 31 A"   81 A'   32 A"   82 A'   83 A'   84 A'   85 A'   86 A'                 
  1.175   1.189   1.226   1.371   1.378   1.458   1.540   1.563
 33 A"   87 A'   34 A"   35 A"   88 A'   89 A'   90 A'   36 A"                 
  1.646   1.672   1.849   1.859   1.926   1.965   1.987   2.011
 91 A'   92 A'   93 A'   37 A"   94 A'   38 A"   95 A'   39 A"                 
  2.060   2.120   2.153   2.186   2.240   2.287   2.329   2.480
 96 A'   97 A'   98 A'   99 A'   40 A"  100 A'  101 A'  102 A'                 
  2.607   2.799   2.888   3.049   3.142   3.409   3.740   3.771
 41 A"   42 A"  103 A'  104 A'  105 A'  106 A'   43 A"  107 A'                 
  3.940   3.976   3.985   3.989   4.011   4.026   4.032   4.075
 44 A"   45 A"   46 A"  108 A'  109 A'  110 A'   47 A"   48 A"                 
  4.152   4.209   4.322   4.399   4.759   6.270   6.366   6.510
111 A'  112 A'  113 A'  114 A'  115 A'   49 A"  116 A'  117 A'                 
  6.675   6.691   7.518   7.536   7.556   7.586   7.642   7.693
118 A'  119 A'   50 A"   51 A"  120 A'  121 A'  122 A'  123 A'                 
  9.730  23.285  24.044  25.793  25.973  26.383  47.865  47.943
124 A'  125 A'  126 A'   52 A"  127 A'  128 A'  129 A'  130 A'                 
 66.724 215.714 289.712 289.732 289.753 289.780 289.863 289.913
131 A'  132 A'   53 A"   54 A"  133 A'  134 A'  135 A'  136 A'                 
*******1020.747
137 A'  138 A'                                                                 

 Beta MOs, Restricted
 -- Occupied --                  
-482.87 -482.87 -101.59  -62.52  -62.52  -56.34  -56.34  -56.34
  1 A'    2 A'    3 A'    4 A'    5 A'    6 A'    1 A"    7 A'                 
-56.340 -56.335 -56.335 -24.739 -10.342 -10.308  -9.504  -8.732
  8 A'    2 A"    9 A'   10 A'   11 A'   12 A'   13 A'   14 A'                 
 -8.728  -7.270  -7.259  -7.259  -6.565  -6.560  -6.550  -6.550
 15 A'   16 A'    3 A"   17 A'   18 A'   19 A'    4 A"   20 A'                 
 -6.546  -6.545  -2.675  -2.671  -2.671  -2.671  -2.667  -2.667
  5 A"   21 A'   22 A'    6 A"   23 A'   24 A'    7 A"   25 A'                 
 -2.659  -2.659  -2.655  -2.655  -1.283  -0.929  -0.858  -0.822
  8 A"   26 A'   27 A'    9 A"   28 A'   29 A'   30 A'   31 A'                 
 -0.754  -0.623  -0.541  -0.534  -0.520  -0.454  -0.424  -0.413
 32 A'   33 A'   34 A'   35 A'   10 A"   36 A'   37 A'   11 A"                 
 -0.356  -0.352  -0.341  -0.331  -0.309  -0.266
 38 A'   12 A"   39 A'   13 A"   40 A'   14 A"                                 
 -- Virtual --                   
 -0.057  -0.048  -0.040  -0.011   0.009   0.030   0.040   0.044
 41 A'   42 A'   15 A"   43 A'   44 A'   45 A'   46 A'   16 A"                 
  0.051   0.064   0.069   0.073   0.079   0.093   0.099   0.110
 47 A'   48 A'   17 A"   49 A'   18 A"   50 A'   51 A'   52 A'                 
  0.111   0.118   0.138   0.141   0.167   0.176   0.186   0.208
 19 A"   53 A'   20 A"   54 A'   55 A'   56 A'   57 A'   58 A'                 
  0.231   0.273   0.300   0.312   0.346   0.365   0.375   0.397
 59 A'   60 A'   21 A"   61 A'   62 A'   63 A'   64 A'   65 A'                 
  0.399   0.405   0.417   0.421   0.436   0.449   0.457   0.467
 22 A"   66 A'   23 A"   67 A'   68 A'   69 A'   24 A"   25 A"                 
  0.472   0.509   0.538   0.546   0.551   0.575   0.590   0.605
 70 A'   26 A"   27 A"   28 A"   71 A'   72 A'   29 A"   73 A'                 
  0.640   0.655   0.667   0.680   0.753   0.767   0.817   0.827
 74 A'   75 A'   30 A"   76 A'   77 A'   78 A'   79 A'   80 A'                 
  0.835   0.870   0.883   0.925   0.945   0.976   1.002   1.150
 31 A"   81 A'   32 A"   82 A'   83 A'   84 A'   85 A'   86 A'                 
  1.175   1.189   1.226   1.371   1.378   1.458   1.540   1.563
 33 A"   87 A'   34 A"   35 A"   88 A'   89 A'   90 A'   36 A"                 
  1.646   1.672   1.849   1.859   1.926   1.965   1.987   2.011
 91 A'   92 A'   93 A'   37 A"   94 A'   38 A"   95 A'   39 A"                 
  2.060   2.120   2.153   2.186   2.240   2.287   2.329   2.480
 96 A'   97 A'   98 A'   99 A'   40 A"  100 A'  101 A'  102 A'                 
  2.607   2.799   2.888   3.049   3.142   3.409   3.740   3.771
 41 A"   42 A"  103 A'  104 A'  105 A'  106 A'   43 A"  107 A'                 
  3.940   3.976   3.985   3.989   4.011   4.026   4.032   4.075
 44 A"   45 A"   46 A"  108 A'  109 A'  110 A'   47 A"   48 A"                 
  4.152   4.209   4.322   4.399   4.759   6.270   6.366   6.510
111 A'  112 A'  113 A'  114 A'  115 A'   49 A"  116 A'  117 A'                 
  6.675   6.691   7.518   7.536   7.556   7.586   7.642   7.693
118 A'  119 A'   50 A"   51 A"  120 A'  121 A'  122 A'  123 A'                 
  9.730  23.285  24.044  25.793  25.973  26.383  47.865  47.943
124 A'  125 A'  126 A'   52 A"  127 A'  128 A'  129 A'  130 A'                 
 66.724 215.714 289.712 289.732 289.753 289.780 289.863 289.913
131 A'  132 A'   53 A"   54 A"  133 A'  134 A'  135 A'  136 A'                 
*******1020.747
137 A'  138 A'                                                                 
 --------------------------------------------------------------

          Ground-State Mulliken Net Atomic Charges

     Atom                 Charge (a.u.)
  ----------------------------------------
      1 F                    -0.024536
      2 Cl                    0.321683
      3 Br                    0.036507
      4 Br                   -0.108574
      5 C                    -0.329324
      6 C                     0.104243
  ----------------------------------------
  Sum of atomic charges =    -0.000000

 -----------------------------------------------------------------
                    Cartesian Multipole Moments
 -----------------------------------------------------------------
    Charge (ESU x 10^10)
                -0.0000
    Dipole Moment (Debye)
         X       0.0435      Y      -0.9622      Z      -0.0000
       Tot       0.9632
    Quadrupole Moments (Debye-Ang)
        XX     -64.0602     XY      -1.6923     YY     -64.0384
        XZ      -0.0000     YZ      -0.0000     ZZ     -65.8930
    Octopole Moments (Debye-Ang^2)
       XXX       2.8695    XXY      -7.5523    XYY      -5.6158
       YYY      -5.4370    XXZ      -0.0000    XYZ       0.0000
       YYZ       0.0000    XZZ       0.5705    YZZ       1.5221
       ZZZ      -0.0000
    Hexadecapole Moments (Debye-Ang^3)
      XXXX    -997.5496   XXXY      45.6851   XXYY    -253.1591
      XYYY      55.0662   YYYY    -651.8971   XXXZ       0.0000
      XXYZ       0.0000   XYYZ      -0.0000   YYYZ       0.0000
      XXZZ    -186.2327   XYZZ      23.5089   YYZZ    -128.2487
      XZZZ       0.0000   YZZZ       0.0000   ZZZZ     -76.2433
 -----------------------------------------------------------------
 Calculating analytic gradient of the SCF energy
 Gradient of SCF Energy
            1           2           3           4           5           6
    1   0.0000320   0.0000832   0.0001489   0.0001219  -0.0001809  -0.0002052
    2  -0.0002273  -0.0001790  -0.0000476   0.0002264   0.0003645  -0.0001369
    3  -0.0000000  -0.0000000   0.0000000   0.0000000   0.0000000  -0.0000000
 Max gradient component =       3.645E-04
 RMS gradient           =       1.507E-04
 Gradient time:  CPU 14.08 s  wall 3.63 s
 Geometry Optimization Parameters
   NAtoms,    NIC,     NZ,  NCons,   NDum,   NFix, NCnnct, MaxDiis
        6      37       0       0       0       0       0       0

 Cartesian Hessian Update
 Hessian Updated using BFGS Update


** GEOMETRY OPTIMIZATION IN DELOCALIZED INTERNAL COORDINATES **
   Searching for a Minimum

   Optimization Cycle:  19

                       Coordinates (Angstroms)
     ATOM                X               Y               Z
      1  F         1.3689784535    1.7553628301    0.0000000000
      2  Cl       -1.5380063773    1.8460070914    0.0000000000
      3  Br        2.0513688134   -0.8511701760    0.0000000000
      4  Br       -1.4286970157   -1.2318019336    0.0000000000
      5  C         0.7954365384    0.5516221215    0.0000000000
      6  C        -0.5355476469    0.4312403672    0.0000000000
   Point Group: cs    Number of degrees of freedom:     9


   Energy is  -5784.567619109

 Hessian Updated using BFGS Update

  9 Hessian modes will be used to form the next step
  Hessian Eigenvalues:
     0.057924    0.086496    0.179973    0.254038    0.277744    0.420192
     0.485254    0.603325    1.045203

 Minimum Search - Taking Simple RFO Step
 Searching for Lamda that Minimizes Along All modes
 Value Taken    Lamda =   0.00000000
 Step Taken.  Stepsize is  0.001916

                             Maximum     Tolerance    Cnvgd?
         Gradient           0.000210      0.000300     YES
         Displacement       0.001153      0.001200     YES
         Energy change     -0.000001      0.000001     YES


                       Distance Matrix (Angstroms)
             F (  1)   Cl(  2)   Br(  3)   Br(  4)   C (  5)
   Cl(  2)  2.908398
   Br(  3)  2.694378  4.489808
   Br(  4)  4.092694  3.079749  3.500820
   C (  5)  1.333395  2.668406  1.882868  2.850855
   C (  6)  2.319595  1.733923  2.887337  1.887704  1.336417

 Final energy is   -5784.5676191092516     


 ******************************
 **  OPTIMIZATION CONVERGED  **
 ******************************

                       Coordinates (Angstroms)
     ATOM                X               Y               Z
      1  F         1.3689784535    1.7553628301    0.0000000000
      2  Cl       -1.5380063773    1.8460070914    0.0000000000
      3  Br        2.0513688134   -0.8511701760    0.0000000000
      4  Br       -1.4286970157   -1.2318019336    0.0000000000
      5  C         0.7954365384    0.5516221215    0.0000000000
      6  C        -0.5355476469    0.4312403672    0.0000000000

Z-matrix Print:
$molecule
0 1
Br
C  1 1.887704
C  2 1.336417 1 123.406450
F  3 1.333395 2 120.644321 1 -180.000000 0
Cl 2 1.733923 1 116.441470 3 -180.000000 0
Br 3 1.882868 2 126.670271 1 -0.000000 0
$end


 --------------------------------------------------------------
             Orbital Energies (a.u.) and Symmetries
 --------------------------------------------------------------

 Alpha MOs, Restricted
 -- Occupied --                  
-482.87 -482.87 -101.59  -62.52  -62.52  -56.34  -56.34  -56.34
  1 A'    2 A'    3 A'    4 A'    5 A'    6 A'    1 A"    7 A'                 
-56.340 -56.335 -56.335 -24.739 -10.342 -10.308  -9.504  -8.732
  8 A'    2 A"    9 A'   10 A'   11 A'   12 A'   13 A'   14 A'                 
 -8.728  -7.270  -7.259  -7.259  -6.565  -6.560  -6.550  -6.550
 15 A'   16 A'    3 A"   17 A'   18 A'   19 A'    4 A"   20 A'                 
 -6.546  -6.545  -2.675  -2.671  -2.671  -2.671  -2.667  -2.667
  5 A"   21 A'   22 A'    6 A"   23 A'   24 A'    7 A"   25 A'                 
 -2.659  -2.659  -2.655  -2.655  -1.283  -0.929  -0.858  -0.822
  8 A"   26 A'   27 A'    9 A"   28 A'   29 A'   30 A'   31 A'                 
 -0.754  -0.623  -0.541  -0.534  -0.520  -0.454  -0.424  -0.413
 32 A'   33 A'   34 A'   35 A'   10 A"   36 A'   37 A'   11 A"                 
 -0.356  -0.352  -0.341  -0.331  -0.309  -0.266
 38 A'   12 A"   39 A'   13 A"   40 A'   14 A"                                 
 -- Virtual --                   
 -0.057  -0.048  -0.040  -0.011   0.009   0.030   0.040   0.044
 41 A'   42 A'   15 A"   43 A'   44 A'   45 A'   46 A'   16 A"                 
  0.051   0.064   0.069   0.073   0.079   0.093   0.099   0.110
 47 A'   48 A'   17 A"   49 A'   18 A"   50 A'   51 A'   52 A'                 
  0.111   0.118   0.138   0.141   0.167   0.176   0.186   0.208
 19 A"   53 A'   20 A"   54 A'   55 A'   56 A'   57 A'   58 A'                 
  0.231   0.273   0.300   0.312   0.346   0.365   0.375   0.397
 59 A'   60 A'   21 A"   61 A'   62 A'   63 A'   64 A'   65 A'                 
  0.399   0.405   0.417   0.421   0.436   0.449   0.457   0.467
 22 A"   66 A'   23 A"   67 A'   68 A'   69 A'   24 A"   25 A"                 
  0.472   0.509   0.538   0.546   0.551   0.575   0.590   0.605
 70 A'   26 A"   27 A"   28 A"   71 A'   72 A'   29 A"   73 A'                 
  0.640   0.655   0.667   0.680   0.753   0.767   0.817   0.827
 74 A'   75 A'   30 A"   76 A'   77 A'   78 A'   79 A'   80 A'                 
  0.835   0.870   0.883   0.925   0.945   0.976   1.002   1.150
 31 A"   81 A'   32 A"   82 A'   83 A'   84 A'   85 A'   86 A'                 
  1.175   1.189   1.226   1.371   1.378   1.458   1.540   1.563
 33 A"   87 A'   34 A"   35 A"   88 A'   89 A'   90 A'   36 A"                 
  1.646   1.672   1.849   1.859   1.926   1.965   1.987   2.011
 91 A'   92 A'   93 A'   37 A"   94 A'   38 A"   95 A'   39 A"                 
  2.060   2.120   2.153   2.186   2.240   2.287   2.329   2.480
 96 A'   97 A'   98 A'   99 A'   40 A"  100 A'  101 A'  102 A'                 
  2.607   2.799   2.888   3.049   3.142   3.409   3.740   3.771
 41 A"   42 A"  103 A'  104 A'  105 A'  106 A'   43 A"  107 A'                 
  3.940   3.976   3.985   3.989   4.011   4.026   4.032   4.075
 44 A"   45 A"   46 A"  108 A'  109 A'  110 A'   47 A"   48 A"                 
  4.152   4.209   4.322   4.399   4.759   6.270   6.366   6.510
111 A'  112 A'  113 A'  114 A'  115 A'   49 A"  116 A'  117 A'                 
  6.675   6.691   7.518   7.536   7.556   7.586   7.642   7.693
118 A'  119 A'   50 A"   51 A"  120 A'  121 A'  122 A'  123 A'                 
  9.730  23.285  24.044  25.793  25.973  26.383  47.865  47.943
124 A'  125 A'  126 A'   52 A"  127 A'  128 A'  129 A'  130 A'                 
 66.724 215.714 289.712 289.732 289.753 289.780 289.863 289.913
131 A'  132 A'   53 A"   54 A"  133 A'  134 A'  135 A'  136 A'                 
*******1020.747
137 A'  138 A'                                                                 

 Beta MOs, Restricted
 -- Occupied --                  
-482.87 -482.87 -101.59  -62.52  -62.52  -56.34  -56.34  -56.34
  1 A'    2 A'    3 A'    4 A'    5 A'    6 A'    1 A"    7 A'                 
-56.340 -56.335 -56.335 -24.739 -10.342 -10.308  -9.504  -8.732
  8 A'    2 A"    9 A'   10 A'   11 A'   12 A'   13 A'   14 A'                 
 -8.728  -7.270  -7.259  -7.259  -6.565  -6.560  -6.550  -6.550
 15 A'   16 A'    3 A"   17 A'   18 A'   19 A'    4 A"   20 A'                 
 -6.546  -6.545  -2.675  -2.671  -2.671  -2.671  -2.667  -2.667
  5 A"   21 A'   22 A'    6 A"   23 A'   24 A'    7 A"   25 A'                 
 -2.659  -2.659  -2.655  -2.655  -1.283  -0.929  -0.858  -0.822
  8 A"   26 A'   27 A'    9 A"   28 A'   29 A'   30 A'   31 A'                 
 -0.754  -0.623  -0.541  -0.534  -0.520  -0.454  -0.424  -0.413
 32 A'   33 A'   34 A'   35 A'   10 A"   36 A'   37 A'   11 A"                 
 -0.356  -0.352  -0.341  -0.331  -0.309  -0.266
 38 A'   12 A"   39 A'   13 A"   40 A'   14 A"                                 
 -- Virtual --                   
 -0.057  -0.048  -0.040  -0.011   0.009   0.030   0.040   0.044
 41 A'   42 A'   15 A"   43 A'   44 A'   45 A'   46 A'   16 A"                 
  0.051   0.064   0.069   0.073   0.079   0.093   0.099   0.110
 47 A'   48 A'   17 A"   49 A'   18 A"   50 A'   51 A'   52 A'                 
  0.111   0.118   0.138   0.141   0.167   0.176   0.186   0.208
 19 A"   53 A'   20 A"   54 A'   55 A'   56 A'   57 A'   58 A'                 
  0.231   0.273   0.300   0.312   0.346   0.365   0.375   0.397
 59 A'   60 A'   21 A"   61 A'   62 A'   63 A'   64 A'   65 A'                 
  0.399   0.405   0.417   0.421   0.436   0.449   0.457   0.467
 22 A"   66 A'   23 A"   67 A'   68 A'   69 A'   24 A"   25 A"                 
  0.472   0.509   0.538   0.546   0.551   0.575   0.590   0.605
 70 A'   26 A"   27 A"   28 A"   71 A'   72 A'   29 A"   73 A'                 
  0.640   0.655   0.667   0.680   0.753   0.767   0.817   0.827
 74 A'   75 A'   30 A"   76 A'   77 A'   78 A'   79 A'   80 A'                 
  0.835   0.870   0.883   0.925   0.945   0.976   1.002   1.150
 31 A"   81 A'   32 A"   82 A'   83 A'   84 A'   85 A'   86 A'                 
  1.175   1.189   1.226   1.371   1.378   1.458   1.540   1.563
 33 A"   87 A'   34 A"   35 A"   88 A'   89 A'   90 A'   36 A"                 
  1.646   1.672   1.849   1.859   1.926   1.965   1.987   2.011
 91 A'   92 A'   93 A'   37 A"   94 A'   38 A"   95 A'   39 A"                 
  2.060   2.120   2.153   2.186   2.240   2.287   2.329   2.480
 96 A'   97 A'   98 A'   99 A'   40 A"  100 A'  101 A'  102 A'                 
  2.607   2.799   2.888   3.049   3.142   3.409   3.740   3.771
 41 A"   42 A"  103 A'  104 A'  105 A'  106 A'   43 A"  107 A'                 
  3.940   3.976   3.985   3.989   4.011   4.026   4.032   4.075
 44 A"   45 A"   46 A"  108 A'  109 A'  110 A'   47 A"   48 A"                 
  4.152   4.209   4.322   4.399   4.759   6.270   6.366   6.510
111 A'  112 A'  113 A'  114 A'  115 A'   49 A"  116 A'  117 A'                 
  6.675   6.691   7.518   7.536   7.556   7.586   7.642   7.693
118 A'  119 A'   50 A"   51 A"  120 A'  121 A'  122 A'  123 A'                 
  9.730  23.285  24.044  25.793  25.973  26.383  47.865  47.943
124 A'  125 A'  126 A'   52 A"  127 A'  128 A'  129 A'  130 A'                 
 66.724 215.714 289.712 289.732 289.753 289.780 289.863 289.913
131 A'  132 A'   53 A"   54 A"  133 A'  134 A'  135 A'  136 A'                 
*******1020.747
137 A'  138 A'                                                                 
 --------------------------------------------------------------

          Ground-State Mulliken Net Atomic Charges

     Atom                 Charge (a.u.)
  ----------------------------------------
      1 F                    -0.024536
      2 Cl                    0.321683
      3 Br                    0.036507
      4 Br                   -0.108574
      5 C                    -0.329324
      6 C                     0.104243
  ----------------------------------------
  Sum of atomic charges =    -0.000000

 -----------------------------------------------------------------
                    Cartesian Multipole Moments
 -----------------------------------------------------------------
    Charge (ESU x 10^10)
                -0.0000
    Dipole Moment (Debye)
         X       0.0435      Y      -0.9622      Z      -0.0000
       Tot       0.9632
    Quadrupole Moments (Debye-Ang)
        XX     -64.0602     XY      -1.6923     YY     -64.0384
        XZ      -0.0000     YZ      -0.0000     ZZ     -65.8930
    Octopole Moments (Debye-Ang^2)
       XXX       2.8695    XXY      -7.5523    XYY      -5.6158
       YYY      -5.4370    XXZ      -0.0000    XYZ       0.0000
       YYZ       0.0000    XZZ       0.5705    YZZ       1.5221
       ZZZ      -0.0000
    Hexadecapole Moments (Debye-Ang^3)
      XXXX    -997.5496   XXXY      45.6851   XXYY    -253.1591
      XYYY      55.0662   YYYY    -651.8971   XXXZ       0.0000
      XXYZ       0.0000   XYYZ      -0.0000   YYYZ       0.0000
      XXZZ    -186.2327   XYZZ      23.5089   YYZZ    -128.2487
      XZZZ       0.0000   YZZZ       0.0000   ZZZZ     -76.2433
 -----------------------------------------------------------------
Archival summary:
1\1\TWL01\OPT\ProcedureUnspecified\BasisUnspecified\r2l112\taweetha\MonAug2723:28:542018MonAug2723:28:542018\0\\#,OPT,ProcedureUnspecified,BasisUnspecified,\\0,1\Br\C,1,1.8877\C,2,1.33642,1,123.406\F,3,1.33339,2,120.644,1,-180,0\Cl,2,1.73392,1,116.441,3,-180,0\Br,3,1.88287,2,126.67,1,-0,0\\\@

 Total job time:  312.18s(wall), 1187.11s(cpu) 
 Mon Aug 27 23:28:54 2018

        *************************************************************
        *                                                           *
        *  Thank you very much for using Q-Chem.  Have a nice day.  *
        *                                                           *
        *************************************************************


 
User input: 2 of 2 
 
Q-Chem Developer Version!
                  Welcome to Q-Chem
     A Quantum Leap Into The Future Of Chemistry


 Q-Chem 5.1, Q-Chem, Inc., Pleasanton, CA (2018)

 Yihan Shao,  Zhengting Gan,  E. Epifanovsky,  A. T. B. Gilbert,  M. Wormit,  
 J. Kussmann,  A. W. Lange,  A. Behn,  Jia Deng,  Xintian Feng,  D. Ghosh,  
 M. Goldey,  P. R. Horn,  L. D. Jacobson,  I. Kaliman,  T. Kus,  A. Landau,  
 Jie Liu,  E. I. Proynov,  R. M. Richard,  R. P. Steele,  E. J. Sundstrom,  
 H. L. Woodcock III,  P. M. Zimmerman,  D. Zuev,  B. Albrecht,  E. Alguire,  
 S. A. Baeppler,  D. Barton,  Z. Benda,  Y. A. Bernard,  E. J. Berquist,  
 K. B. Bravaya,  H. Burton,  D. Casanova,  Chun-Min Chang,  Yunqing Chen,  
 A. Chien,  K. D. Closser,  M. P. Coons,  S. Coriani,  S. Dasgupta,  
 A. L. Dempwolff,  M. Diedenhofen,  Hainam Do,  R. G. Edgar,  Po-Tung Fang,  
 S. Faraji,  S. Fatehi,  Qingguo Feng,  K. D. Fenk,  J. Fosso-Tande,  
 Qinghui Ge,  A. Ghysels,  G. Gidofalvi,  J. Gomes,  J. Gonthier,  A. Gunina,  
 D. Hait,  M. W. D. Hanson-Heine,  P. H. P. Harbach,  A. W. Hauser,  
 J. E. Herr,  E. G. Hohenstein,  Z. C. Holden,  Kerwin Hui,  B. C. Huynh,  
 T.-C. Jagau,  Hyunjun Ji,  B. Kaduk,  K. Khistyaev,  Jaehoon Kim,  
 P. Klunzinger,  K. Koh,  D. Kosenkov,  L. Koulias,  T. Kowalczyk,  
 C. M. Krauter,  A. Kunitsa,  Ka Un Lao,  A. Laurent,  K. V. Lawler,  
 Joonho Lee,  D. Lefrancois,  S. Lehtola,  D. S. Levine,  Yi-Pei Li,  
 You-Sheng Lin,  Fenglai Liu,  E. Livshits,  A. Luenser,  P. Manohar,  
 E. Mansoor,  S. F. Manzer,  Shan-Ping Mao,  Yuezhi Mao,  N. Mardirossian,  
 A. V. Marenich,  T. Markovich,  L. A. Martinez-Martinez,  S. A. Maurer,  
 N. J. Mayhall,  S. C. McKenzie,  J.-M. Mewes,  A. F. Morrison,  
 J. W. Mullinax,  K. Nanda,  T. S. Nguyen-Beck,  R. Olivares-Amaya,  
 J. A. Parkhill,  T. M. Perrine,  F. Plasser,  P. Pokhilko,  S. Prager,  
 A. Prociuk,  E. Ramos,  D. R. Rehn,  F. Rob,  M. Schneider,  N. Sergueev,  
 S. M. Sharada,  S. Sharma,  D. W. Small,  T. Stauch,  T. Stein,  
 Yu-Chuan Su,  A. J. W. Thom,  A. Tkatchenko,  T. Tsuchimochi,  N. M. Tubman,  
 L. Vogt,  M. L. Vidal,  O. Vydrov,  M. A. Watson,  J. Wenzel,  
 M. de Wergifosse,  T. A. Wesolowski,  A. White,  J. Witte,  A. Yamada,  
 Jun Yang,  K. Yao,  S. Yeganeh,  S. R. Yost,  Zhi-Qiang You,  A. Zech,  
 Igor Ying Zhang,  Xing Zhang,  Yan Zhao,  Ying Zhu,  B. R. Brooks,  
 G. K. L. Chan,  C. J. Cramer,  M. S. Gordon,  W. J. Hehre,  A. Klamt,  
 M. W. Schmidt,  C. D. Sherrill,  D. G. Truhlar,  A. Aspuru-Guzik,  R. Baer,  
 A. T. Bell,  N. A. Besley,  Jeng-Da Chai,  A. E. DePrince, III,  
 R. A. DiStasio Jr.,  A. Dreuw,  B. D. Dunietz,  T. R. Furlani,  
 Chao-Ping Hsu,  Yousung Jung,  Jing Kong,  D. S. Lambrecht,  WanZhen Liang,  
 C. Ochsenfeld,  V. A. Rassolov,  L. V. Slipchenko,  J. E. Subotnik,  
 T. Van Voorhis,  J. M. Herbert,  A. I. Krylov,  P. M. W. Gill,  M. Head-Gordon

 Contributors to earlier versions of Q-Chem not listed above: 
 R. D. Adamson,  B. Austin,  J. Baker,  G. J. O. Beran,  K. Brandhorst,  
 S. T. Brown,  E. F. C. Byrd,  A. K. Chakraborty,  C.-L. Cheng,  
 Siu Hung Chien,  D. M. Chipman,  D. L. Crittenden,  H. Dachsel,  
 R. J. Doerksen,  A. D. Dutoi,  L. Fusti-Molnar,  W. A. Goddard III,  
 A. Golubeva-Zadorozhnaya,  S. R. Gwaltney,  G. Hawkins,  A. Heyden,  
 S. Hirata,  G. Kedziora,  F. J. Keil,  C. Kelley,  Jihan Kim,  R. A. King,  
 R. Z. Khaliullin,  P. P. Korambath,  W. Kurlancheek,  A. M. Lee,  M. S. Lee,  
 S. V. Levchenko,  Ching Yeh Lin,  D. Liotard,  R. C. Lochan,  I. Lotan,  
 P. E. Maslen,  N. Nair,  D. P. O'Neill,  D. Neuhauser,  E. Neuscamman,  
 C. M. Oana,  R. Olson,  B. Peters,  R. Peverati,  P. A. Pieniazek,  
 Y. M. Rhee,  J. Ritchie,  M. A. Rohrdanz,  E. Rosta,  N. J. Russ,  
 H. F. Schaefer III,  N. E. Schultz,  N. Shenvi,  A. C. Simmonett,  A. Sodt,  
 D. Stuck,  K. S. Thanthiriwatte,  V. Vanovschi,  Tao Wang,  A. Warshel,  
 C. F. Williams,  Q. Wu,  X. Xu,  W. Zhang

 Please cite Q-Chem as follows:
 Y. Shao et al., Mol. Phys. 113, 184-215 (2015)
 DOI: 10.1080/00268976.2014.952696

 Q-Chem 5.1.1 for Intel X86 EM64T Linux

 Parts of Q-Chem use Armadillo 8.300.2 (Tropical Shenanigans).
 http://arma.sourceforge.net/

 Q-Chem begins on Mon Aug 27 23:28:54 2018  

Host: 
0

     Scratch files written to /scratch/taweetham/qchem8213//
The previous job contains 0 fragments, simply inherited here
Input Ideriv = 2
Curr. Ideriv = -1
Max.  Ideriv = 2

Checking the input file for inconsistencies... 	...done.

--------------------------------------------------------------
User input:
--------------------------------------------------------------

$molecule
read
$end

$rem
   SCF_GUESS 	READ
   JOB_TYPE 	FREQUENCY
   BASIS 	6-311++G**
   EXCHANGE 	B3LYP
   MEM_TOTAL	7500	
$end


--------------------------------------------------------------
 ----------------------------------------------------------------
             Standard Nuclear Orientation (Angstroms)
    I     Atom           X                Y                Z
 ----------------------------------------------------------------
    1      F       0.8949605135    -2.1445013310    -0.0000000000
    2      Cl     -1.9775626769    -1.6891029237    -0.0000000000
    3      Br      2.0534444217     0.2881075462     0.0000000000
    4      Br     -1.2937557061     1.3137731906    -0.0000000000
    5      C       0.5570114965    -0.8546437869    -0.0000000000
    6      C      -0.7278755232    -0.4871168971    -0.0000000000
 ----------------------------------------------------------------
 Molecular Point Group                 Cs    NOp =  2
 Largest Abelian Subgroup              Cs    NOp =  2
 Nuclear Repulsion Energy =   782.6845788804 hartrees
 There are       54 alpha and       54 beta electrons
 Requested basis set is 6-311++G(d,p)
 There are 69 shells and 192 basis functions

 Total QAlloc Memory Limit   7500 MB
 Mega-Array Size       188 MB
 MEM_STATIC part       192 MB

                       Distance Matrix (Angstroms)
             F (  1)   Cl(  2)   Br(  3)   Br(  4)   C (  5)
   Cl(  2)  2.908398
   Br(  3)  2.694378  4.489808
   Br(  4)  4.092694  3.079749  3.500820
   C (  5)  1.333395  2.668406  1.882868  2.850855
   C (  6)  2.319595  1.733923  2.887337  1.887704  1.336417

 A cutoff of  1.0D-11 yielded   1883 shell pairs
 There are     15888 function pairs (     17578 Cartesian)

 -------------------------------------------------------
 OpenMP Integral Computing Module                       
 Release: version 1.0, May 2013, Q-Chem Inc. Pittsburgh 
 -------------------------------------------------------
 Integral Job Info:
 Integral job number is                      11
 Integral operator is                         1
 short-range coefficients                     0
 long-range coefficients              100000000
 Omega coefficients                           0
 if combine SR and LR in K                    0
 Integral screening is                        0
 Integral computing path is                   2
 max size of driver memory is            800000
 size of driver memory is                593474
 size of scratch memory is             29634545
 max col of scratch BK array               1296
 max len of scratch array in speh3          155
 max len of scratch index in speh4           18
 max int batch size is                      520
 min int batch size is                       52
 fixed nKL is                                45
 max L of basis functions is                  2
 order of int derivative is                   0
 number of shells is                         69
 number of basis is                         202
 number of cartesian basis is               202
 number of contracted shell pairs          1883
 number of primitive shell pairs           5065
 maxK2 (contraction) of shell pair           36
 max number of K2 of shell pair               1
 max number of CS2 of shell pair            196
 max number of PS2 of shell pair            432
 mem total for path MDJ                  528782
 -------------------------------------------------------
 Smallest overlap matrix eigenvalue = 3.27E-05
 Guess MOs from SCF MO coefficient file

 -----------------------------------------------------------------------
  General SCF calculation program by
  Eric Jon Sundstrom, Paul Horn, Yuezhi Mao, Dmitri Zuev, Alec White,
  David Stuck, Shaama M.S., Shane Yost, Joonho Lee, David Small,
  Daniel Levine, Susi Lehtola, Hugh Burton, Evgeny Epifanovsky
 -----------------------------------------------------------------------
 Exchange:     0.2000 Hartree-Fock + 0.0800 Slater + 0.7200 B88
 Correlation:  0.1900 VWN1RPA + 0.8100 LYP
 Using SG-1 standard quadrature grid
 using 4 threads for integral computing
 -------------------------------------------------------
 OpenMP Integral computing Module                
 Release: version 2.0, May 2017, Q-Chem Inc. Pleasanton 
 -------------------------------------------------------
 -------------------------------------------------------
 OpenMP BLAS3 based DFT computing Module                
 Release: version 1.0, May 2013, Q-Chem Inc. Pittsburgh 
 -------------------------------------------------------
 A restricted SCF calculation will be
 performed using DIIS
 SCF converges when DIIS error is below 1.0e-08
 ---------------------------------------
  Cycle       Energy         DIIS error
 ---------------------------------------
    1   -5781.8088793443      1.64e-02  
    2   -5784.3493809104      7.35e-03  
    3   -5784.2851639676      8.42e-03  
    4   -5784.5598405107      1.31e-03  
    5   -5784.5657462715      6.29e-04  
    6   -5784.5670886995      2.58e-04  
    7   -5784.5673577038      7.49e-05  
    8   -5784.5673813440      2.05e-05  
    9   -5784.5673829509      4.97e-06  
   10   -5784.5673830638      1.54e-06  
   11   -5784.5673830706      3.98e-07  
   12   -5784.5673830712      6.26e-08  
   13   -5784.5673830711      1.70e-08  
   14   -5784.5673830711      6.03e-09  Convergence criterion met
 ---------------------------------------
 SCF time:   CPU 62.41s  wall 16.00s 
 SCF   energy in the final basis set =    -5784.5673830711
 Total energy in the final basis set =    -5784.5673830711

 --------------------------------------------------------------
             Orbital Energies (a.u.) and Symmetries
 --------------------------------------------------------------

 Alpha MOs, Restricted
 -- Occupied --                  
-482.87 -482.87 -101.59  -62.52  -62.52  -56.34  -56.34  -56.34
  1 A'    2 A'    3 A'    4 A'    5 A'    6 A'    1 A"    7 A'                 
-56.340 -56.335 -56.335 -24.739 -10.342 -10.308  -9.504  -8.732
  8 A'    2 A"    9 A'   10 A'   11 A'   12 A'   13 A'   14 A'                 
 -8.728  -7.270  -7.259  -7.259  -6.564  -6.560  -6.550  -6.550
 15 A'   16 A'    3 A"   17 A'   18 A'   19 A'    4 A"   20 A'                 
 -6.546  -6.545  -2.675  -2.671  -2.671  -2.671  -2.667  -2.667
  5 A"   21 A'   22 A'    6 A"   23 A'   24 A'    7 A"   25 A'                 
 -2.659  -2.659  -2.655  -2.655  -1.283  -0.929  -0.858  -0.822
 26 A'    8 A"    9 A"   27 A'   28 A'   29 A'   30 A'   31 A'                 
 -0.754  -0.623  -0.541  -0.534  -0.520  -0.454  -0.424  -0.413
 32 A'   33 A'   34 A'   35 A'   10 A"   36 A'   37 A'   11 A"                 
 -0.356  -0.352  -0.341  -0.331  -0.309  -0.266
 38 A'   12 A"   39 A'   13 A"   40 A'   14 A"                                 
 -- Virtual --                   
 -0.057  -0.048  -0.040  -0.011   0.009   0.030   0.040   0.044
 41 A'   42 A'   15 A"   43 A'   44 A'   45 A'   46 A'   16 A"                 
  0.051   0.064   0.069   0.073   0.079   0.093   0.099   0.109
 47 A'   48 A'   17 A"   49 A'   18 A"   50 A'   51 A'   52 A'                 
  0.111   0.118   0.138   0.141   0.167   0.176   0.186   0.209
 19 A"   53 A'   20 A"   54 A'   55 A'   56 A'   57 A'   58 A'                 
  0.231   0.273   0.300   0.312   0.346   0.365   0.375   0.397
 59 A'   60 A'   21 A"   61 A'   62 A'   63 A'   64 A'   65 A'                 
  0.399   0.405   0.417   0.421   0.436   0.449   0.457   0.467
 22 A"   66 A'   23 A"   67 A'   68 A'   69 A'   24 A"   25 A"                 
  0.471   0.509   0.538   0.546   0.551   0.575   0.590   0.605
 70 A'   26 A"   27 A"   28 A"   71 A'   72 A'   29 A"   73 A'                 
  0.641   0.655   0.667   0.680   0.753   0.767   0.817   0.827
 74 A'   75 A'   30 A"   76 A'   77 A'   78 A'   79 A'   80 A'                 
  0.834   0.870   0.883   0.925   0.945   0.976   1.002   1.150
 31 A"   81 A'   32 A"   82 A'   83 A'   84 A'   85 A'   86 A'                 
  1.175   1.189   1.226   1.371   1.378   1.458   1.540   1.563
 33 A"   87 A'   34 A"   35 A"   88 A'   89 A'   90 A'   36 A"                 
  1.646   1.672   1.849   1.859   1.926   1.965   1.988   2.011
 91 A'   92 A'   93 A'   37 A"   94 A'   38 A"   95 A'   39 A"                 
  2.060   2.120   2.153   2.186   2.240   2.287   2.329   2.480
 96 A'   97 A'   98 A'   99 A'   40 A"  100 A'  101 A'  102 A'                 
  2.607   2.799   2.887   3.049   3.142   3.409   3.740   3.771
 41 A"   42 A"  103 A'  104 A'  105 A'  106 A'   43 A"  107 A'                 
  3.940   3.976   3.985   3.990   4.010   4.027   4.032   4.075
 44 A"   45 A"   46 A"  108 A'  109 A'  110 A'   47 A"   48 A"                 
  4.152   4.209   4.322   4.399   4.759   6.270   6.366   6.510
111 A'  112 A'  113 A'  114 A'  115 A'   49 A"  116 A'  117 A'                 
  6.675   6.691   7.517   7.536   7.556   7.586   7.643   7.692
118 A'  119 A'   50 A"   51 A"  120 A'  121 A'  122 A'  123 A'                 
  9.730  23.285  24.044  25.794  25.973  26.384  47.865  47.943
124 A'  125 A'  126 A'   52 A"  127 A'  128 A'  129 A'  130 A'                 
 66.724 215.714 289.712 289.732 289.753 289.780 289.863 289.913
131 A'  132 A'   53 A"   54 A"  133 A'  134 A'  135 A'  136 A'                 
*******1020.747
137 A'  138 A'                                                                 

 Beta MOs, Restricted
 -- Occupied --                  
-482.87 -482.87 -101.59  -62.52  -62.52  -56.34  -56.34  -56.34
  1 A'    2 A'    3 A'    4 A'    5 A'    6 A'    1 A"    7 A'                 
-56.340 -56.335 -56.335 -24.739 -10.342 -10.308  -9.504  -8.732
  8 A'    2 A"    9 A'   10 A'   11 A'   12 A'   13 A'   14 A'                 
 -8.728  -7.270  -7.259  -7.259  -6.564  -6.560  -6.550  -6.550
 15 A'   16 A'    3 A"   17 A'   18 A'   19 A'    4 A"   20 A'                 
 -6.546  -6.545  -2.675  -2.671  -2.671  -2.671  -2.667  -2.667
  5 A"   21 A'   22 A'    6 A"   23 A'   24 A'    7 A"   25 A'                 
 -2.659  -2.659  -2.655  -2.655  -1.283  -0.929  -0.858  -0.822
 26 A'    8 A"    9 A"   27 A'   28 A'   29 A'   30 A'   31 A'                 
 -0.754  -0.623  -0.541  -0.534  -0.520  -0.454  -0.424  -0.413
 32 A'   33 A'   34 A'   35 A'   10 A"   36 A'   37 A'   11 A"                 
 -0.356  -0.352  -0.341  -0.331  -0.309  -0.266
 38 A'   12 A"   39 A'   13 A"   40 A'   14 A"                                 
 -- Virtual --                   
 -0.057  -0.048  -0.040  -0.011   0.009   0.030   0.040   0.044
 41 A'   42 A'   15 A"   43 A'   44 A'   45 A'   46 A'   16 A"                 
  0.051   0.064   0.069   0.073   0.079   0.093   0.099   0.109
 47 A'   48 A'   17 A"   49 A'   18 A"   50 A'   51 A'   52 A'                 
  0.111   0.118   0.138   0.141   0.167   0.176   0.186   0.209
 19 A"   53 A'   20 A"   54 A'   55 A'   56 A'   57 A'   58 A'                 
  0.231   0.273   0.300   0.312   0.346   0.365   0.375   0.397
 59 A'   60 A'   21 A"   61 A'   62 A'   63 A'   64 A'   65 A'                 
  0.399   0.405   0.417   0.421   0.436   0.449   0.457   0.467
 22 A"   66 A'   23 A"   67 A'   68 A'   69 A'   24 A"   25 A"                 
  0.471   0.509   0.538   0.546   0.551   0.575   0.590   0.605
 70 A'   26 A"   27 A"   28 A"   71 A'   72 A'   29 A"   73 A'                 
  0.641   0.655   0.667   0.680   0.753   0.767   0.817   0.827
 74 A'   75 A'   30 A"   76 A'   77 A'   78 A'   79 A'   80 A'                 
  0.834   0.870   0.883   0.925   0.945   0.976   1.002   1.150
 31 A"   81 A'   32 A"   82 A'   83 A'   84 A'   85 A'   86 A'                 
  1.175   1.189   1.226   1.371   1.378   1.458   1.540   1.563
 33 A"   87 A'   34 A"   35 A"   88 A'   89 A'   90 A'   36 A"                 
  1.646   1.672   1.849   1.859   1.926   1.965   1.988   2.011
 91 A'   92 A'   93 A'   37 A"   94 A'   38 A"   95 A'   39 A"                 
  2.060   2.120   2.153   2.186   2.240   2.287   2.329   2.480
 96 A'   97 A'   98 A'   99 A'   40 A"  100 A'  101 A'  102 A'                 
  2.607   2.799   2.887   3.049   3.142   3.409   3.740   3.771
 41 A"   42 A"  103 A'  104 A'  105 A'  106 A'   43 A"  107 A'                 
  3.940   3.976   3.985   3.990   4.010   4.027   4.032   4.075
 44 A"   45 A"   46 A"  108 A'  109 A'  110 A'   47 A"   48 A"                 
  4.152   4.209   4.322   4.399   4.759   6.270   6.366   6.510
111 A'  112 A'  113 A'  114 A'  115 A'   49 A"  116 A'  117 A'                 
  6.675   6.691   7.517   7.536   7.556   7.586   7.643   7.692
118 A'  119 A'   50 A"   51 A"  120 A'  121 A'  122 A'  123 A'                 
  9.730  23.285  24.044  25.794  25.973  26.384  47.865  47.943
124 A'  125 A'  126 A'   52 A"  127 A'  128 A'  129 A'  130 A'                 
 66.724 215.714 289.712 289.732 289.753 289.780 289.863 289.913
131 A'  132 A'   53 A"   54 A"  133 A'  134 A'  135 A'  136 A'                 
*******1020.747
137 A'  138 A'                                                                 
 --------------------------------------------------------------

          Ground-State Mulliken Net Atomic Charges

     Atom                 Charge (a.u.)
  ----------------------------------------
      1 F                    -0.024412
      2 Cl                    0.320624
      3 Br                    0.037360
      4 Br                   -0.108706
      5 C                    -0.332091
      6 C                     0.107225
  ----------------------------------------
  Sum of atomic charges =    -0.000000

 -----------------------------------------------------------------
                    Cartesian Multipole Moments
 -----------------------------------------------------------------
    Charge (ESU x 10^10)
                -0.0000
    Dipole Moment (Debye)
         X       0.2258      Y       0.9347      Z       0.0000
       Tot       0.9616
    Quadrupole Moments (Debye-Ang)
        XX     -63.4878     XY       1.4268     YY     -64.9728
        XZ       0.0000     YZ       0.0000     ZZ     -65.8942
    Octopole Moments (Debye-Ang^2)
       XXX      29.3544    XXY      14.3356    XYY       0.8228
       YYY      40.8054    XXZ       0.0000    XYZ      -0.0000
       YYZ       0.0000    XZZ       8.2517    YZZ       9.1917
       ZZZ       0.0000
    Hexadecapole Moments (Debye-Ang^3)
      XXXX   -1023.4845   XXXY      -6.7704   XXYY    -263.1658
      XYYY     -31.2322   YYYY    -635.6580   XXXZ       0.0000
      XXYZ       0.0000   XYYZ       0.0000   YYYZ       0.0000
      XXZZ    -193.8886   XYZZ     -12.3495   YYZZ    -122.8797
      XZZZ      -0.0000   YZZZ      -0.0000   ZZZZ     -76.2440
 -----------------------------------------------------------------
 Calculating MO derivatives via CPSCF
 D1JvT checksum  = 352152 27146.4686157979
 D1KAT checksum  = 836496 1251.3430348583
   1         3          18      0.120797    0.033794
   2         3          18      0.015899    0.004120
   3         3          18      0.002238    0.000685
   4         3          18      0.000255    0.000086
   5        17           4      0.000016    0.000008
   6        21           0      0.000000    0.000000    Roots Converged
 Time for AOints: 16.8 s (CPU) 4.3 s (wall)
 ------------------------------------------------------------------------------
                     AOints        : Timing summary (seconds)
 ------------------------------------------------------------------------------
     job step          cpu (% of tot)      sys (% of tot)     wall (% of tot)
 ------------------------------------------------------------------------------
  cpscf_lag         0.8846E+02 (33.6)   0.5000E-05 (13.5)   0.2259E+02 (33.2)
  iterzp            0.1574E+03 (59.9)   0.3100E-04 (83.8)   0.4096E+02 (60.2)
  make_fx           0.0000E+00 ( 0.0)   0.0000E+00 ( 0.0)   0.0000E+00 ( 0.0)
  AOints            0.1684E+02 ( 6.4)   0.0000E+00 ( 0.0)   0.4260E+01 ( 6.3)
 ------------------------------------------------------------------------------
   Grand Totals     0.2630E+03          0.3700E-04          0.6809E+02
 ------------------------------------------------------------------------------
 Calculating analytic Hessian of the SCF energy
 Polarizability Matrix (a.u.)
            1           2           3
    1 -97.8684425  -5.7399231   0.0000000
    2  -5.7399231 -80.8624634   0.0000000
    3   0.0000000   0.0000000 -45.9079376

 Direct stationary perturbation theory relativistic correction:

 rels  =      34.432020947209
 relv  =    -117.361876685204
 rel2e =      19.254300876106
 E_rel =     -63.675554861889

 Hessian of the SCF Energy
            1           2           3           4           5           6
    1   0.0992243  -0.0878009   0.0000000  -0.0024112   0.0036619  -0.0000000
    2  -0.0878009   0.3762567   0.0000000   0.0013645   0.0070707  -0.0000000
    3   0.0000000   0.0000000   0.0188546  -0.0000000  -0.0000000  -0.0037153
    4  -0.0024112   0.0013645  -0.0000000   0.1401399   0.0931584   0.0000000
    5   0.0036619   0.0070707  -0.0000000   0.0931584   0.1241128   0.0000000
    6  -0.0000000  -0.0000000  -0.0037153   0.0000000   0.0000000   0.0077356
    7   0.0014440  -0.0161143  -0.0000000  -0.0032523  -0.0000465   0.0000000
    8  -0.0234783  -0.0405785   0.0000000   0.0000567   0.0003958  -0.0000000
    9   0.0000000   0.0000000   0.0040833  -0.0000000  -0.0000000   0.0035537
   10  -0.0032028   0.0026128   0.0000000   0.0043052  -0.0131965  -0.0000000
   11   0.0027331  -0.0021715  -0.0000000  -0.0071945  -0.0342116   0.0000000
   12   0.0000000  -0.0000000   0.0058946   0.0000000  -0.0000000   0.0028639
   13  -0.0836281   0.0913871  -0.0000000  -0.0287475  -0.0086247   0.0000000
   14   0.0599019  -0.3023405  -0.0000000  -0.0324163  -0.0106836   0.0000000
   15  -0.0000000   0.0000000  -0.0333738   0.0000000  -0.0000000   0.0074449
   16  -0.0114262   0.0085508   0.0000000  -0.1100341  -0.0749526  -0.0000000
   17   0.0449823  -0.0382369   0.0000000  -0.0549688  -0.0866841  -0.0000000
   18  -0.0000000  -0.0000000   0.0082566  -0.0000000   0.0000000  -0.0178828
            7           8           9          10          11          12
    1   0.0014440  -0.0234783   0.0000000  -0.0032028   0.0027331   0.0000000
    2  -0.0161143  -0.0405785   0.0000000   0.0026128  -0.0021715  -0.0000000
    3  -0.0000000   0.0000000   0.0040833   0.0000000  -0.0000000   0.0058946
    4  -0.0032523   0.0000567  -0.0000000   0.0043052  -0.0071945   0.0000000
    5  -0.0000465   0.0003958  -0.0000000  -0.0131965  -0.0342116  -0.0000000
    6   0.0000000  -0.0000000   0.0035537  -0.0000000   0.0000000   0.0028639
    7   0.1526660   0.0880589  -0.0000000  -0.0060440   0.0005041   0.0000000
    8   0.0880589   0.1008859  -0.0000000   0.0038389   0.0011520  -0.0000000
    9  -0.0000000  -0.0000000   0.0079801  -0.0000000  -0.0000000  -0.0008120
   10  -0.0060440   0.0038389  -0.0000000   0.0500440  -0.0532234   0.0000000
   11   0.0005041   0.0011520  -0.0000000  -0.0532234   0.2063568  -0.0000000
   12   0.0000000  -0.0000000  -0.0008120   0.0000000  -0.0000000   0.0064063
   13  -0.1229263  -0.0640823   0.0000000  -0.0035397   0.0049490  -0.0000000
   14  -0.0530853  -0.0598280  -0.0000000   0.0224040  -0.0194844  -0.0000000
   15   0.0000000   0.0000000  -0.0185905   0.0000000  -0.0000000   0.0004141
   16  -0.0218873  -0.0043939  -0.0000000  -0.0415626   0.0522317  -0.0000000
   17  -0.0193170  -0.0020273   0.0000000   0.0375642  -0.1516413   0.0000000
   18  -0.0000000  -0.0000000   0.0037854  -0.0000000   0.0000000  -0.0147668
           13          14          15          16          17          18
    1  -0.0836281   0.0599019  -0.0000000  -0.0114262   0.0449823  -0.0000000
    2   0.0913871  -0.3023405   0.0000000   0.0085508  -0.0382369  -0.0000000
    3  -0.0000000  -0.0000000  -0.0333738   0.0000000   0.0000000   0.0082566
    4  -0.0287475  -0.0324163   0.0000000  -0.1100341  -0.0549688  -0.0000000
    5  -0.0086247  -0.0106836  -0.0000000  -0.0749526  -0.0866841   0.0000000
    6   0.0000000   0.0000000   0.0074449  -0.0000000  -0.0000000  -0.0178828
    7  -0.1229263  -0.0530853   0.0000000  -0.0218873  -0.0193170  -0.0000000
    8  -0.0640823  -0.0598280   0.0000000  -0.0043939  -0.0020273  -0.0000000
    9   0.0000000  -0.0000000  -0.0185905  -0.0000000   0.0000000   0.0037854
   10  -0.0035397   0.0224040   0.0000000  -0.0415626   0.0375642  -0.0000000
   11   0.0049490  -0.0194844  -0.0000000   0.0522317  -0.1516413   0.0000000
   12  -0.0000000  -0.0000000   0.0004141  -0.0000000   0.0000000  -0.0147668
   13   0.7143690  -0.1279322  -0.0000000  -0.4755273   0.1043032   0.0000000
   14  -0.1279322   0.4821354   0.0000000   0.1311280  -0.0897988  -0.0000000
   15  -0.0000000   0.0000000   0.0890691   0.0000000  -0.0000000  -0.0449638
   16  -0.4755273   0.1311280   0.0000000   0.6604376  -0.1125639   0.0000000
   17   0.1043032  -0.0897988  -0.0000000  -0.1125639   0.3683884   0.0000000
   18   0.0000000  -0.0000000  -0.0449638   0.0000000   0.0000000   0.0655714
 Gradient time:  CPU 413.35 s  wall 107.07 s
 **********************************************************************
 **                                                                  **
 **                       VIBRATIONAL ANALYSIS                       **
 **                       --------------------                       **
 **                                                                  **
 **        VIBRATIONAL FREQUENCIES (CM**-1) AND NORMAL MODES         **
 **     FORCE CONSTANTS (mDYN/ANGSTROM) AND REDUCED MASSES (AMU)     **
 **                  INFRARED INTENSITIES (KM/MOL)                   **
 **                                                                  **
 **********************************************************************


 Mode:                 1                      2                      3
 Frequency:        98.64                 116.86                 213.26
 Force Cnst:      0.1417                 0.4804                 1.0304
 Red. Mass:      24.7217                59.7122                38.4550
 IR Active:          YES                    YES                    YES
 IR Intens:        0.153                  0.243                  0.564
 Raman Active:       YES                    YES                    YES
               X      Y      Z        X      Y      Z        X      Y      Z
 F         -0.000 -0.000  0.792    0.185 -0.190  0.000   -0.360  0.031  0.000
 Cl         0.000  0.000 -0.442   -0.275 -0.042 -0.000    0.563 -0.562 -0.000
 Br         0.000 -0.000 -0.195   -0.490  0.281 -0.000   -0.209 -0.110 -0.000
 Br        -0.000  0.000  0.139    0.586 -0.129  0.000    0.090  0.317  0.000
 C          0.000  0.000  0.340   -0.063 -0.274  0.000   -0.170  0.080  0.000
 C          0.000  0.000  0.061   -0.055 -0.301  0.000   -0.121  0.148  0.000
 TransDip   0.000  0.000 -0.013   -0.010 -0.012 -0.000    0.015  0.018 -0.000

 Mode:                 4                      5                      6
 Frequency:       284.68                 310.33                 328.29
 Force Cnst:      0.6232                 1.6374                 1.5150
 Red. Mass:      13.0520                28.8574                23.8585
 IR Active:          YES                    YES                    YES
 IR Intens:        0.238                  0.397                  1.804
 Raman Active:       YES                    YES                    YES
               X      Y      Z        X      Y      Z        X      Y      Z
 F         -0.000  0.000 -0.271    0.302 -0.295 -0.000    0.880  0.256  0.000
 Cl        -0.000 -0.000 -0.101    0.427  0.480  0.000   -0.209 -0.163 -0.000
 Br         0.000  0.000 -0.031   -0.259 -0.115 -0.000   -0.062 -0.160 -0.000
 Br         0.000 -0.000 -0.060   -0.105 -0.002 -0.000   -0.039  0.185  0.000
 C         -0.000  0.000  0.519    0.265 -0.267  0.000   -0.018  0.021 -0.000
 C         -0.000 -0.000  0.801    0.407  0.101  0.000   -0.106 -0.111 -0.000
 TransDip  -0.000 -0.000 -0.016   -0.020  0.004  0.000   -0.029 -0.031 -0.000

 Mode:                 7                      8                      9
 Frequency:       413.10                 535.81                 772.02
 Force Cnst:      2.1686                 2.0773                 4.8744
 Red. Mass:      21.5683                12.2810                13.8810
 IR Active:          YES                    YES                    YES
 IR Intens:        0.140                  0.833                119.360
 Raman Active:       YES                    YES                    YES
               X      Y      Z        X      Y      Z        X      Y      Z
 F         -0.029  0.698  0.000   -0.000  0.000 -0.168   -0.151  0.127  0.000
 Cl         0.141  0.148 -0.000   -0.000 -0.000  0.046   -0.184 -0.134 -0.000
 Br        -0.088 -0.137  0.000    0.000 -0.000 -0.021   -0.068 -0.039 -0.000
 Br         0.086 -0.209  0.000    0.000 -0.000  0.010   -0.009  0.008 -0.000
 C         -0.177  0.539 -0.000   -0.000  0.000  0.791    0.629  0.213 -0.000
 C         -0.171  0.204  0.000   -0.000  0.000 -0.586    0.656  0.178  0.000
 TransDip   0.005 -0.011 -0.000    0.000  0.000  0.029    0.315  0.152 -0.000

 Mode:                10                     11                     12
 Frequency:       920.21                1134.01                1664.24
 Force Cnst:      6.3901                10.2100                19.7028
 Red. Mass:      12.8080                13.4753                12.0738
 IR Active:          YES                    YES                    YES
 IR Intens:      111.315                129.195                 40.504
 Raman Active:       YES                    YES                    YES
               X      Y      Z        X      Y      Z        X      Y      Z
 F          0.135 -0.169  0.000    0.093 -0.445 -0.000   -0.035  0.085  0.000
 Cl        -0.053 -0.083 -0.000   -0.001  0.006  0.000    0.014  0.009  0.000
 Br         0.008  0.009  0.000   -0.014 -0.012 -0.000   -0.007 -0.004  0.000
 Br         0.015 -0.059 -0.000    0.007 -0.007  0.000    0.003 -0.007 -0.000
 C         -0.227 -0.100 -0.000    0.176  0.829  0.000    0.684 -0.278 -0.000
 C          0.019  0.937  0.000   -0.274 -0.013 -0.000   -0.642  0.184  0.000
 TransDip  -0.079  0.329 -0.000   -0.023  0.363  0.000    0.154 -0.133  0.000

 STANDARD THERMODYNAMIC QUANTITIES AT   298.15 K  AND     1.00 ATM

   This Molecule has  0 Imaginary Frequencies
   Zero point vibrational energy:        9.709 kcal/mol

   Atom    1 Element F  Has Mass   18.99840
   Atom    2 Element Cl Has Mass   34.96885
   Atom    3 Element Br Has Mass   78.91830
   Atom    4 Element Br Has Mass   78.91830
   Atom    5 Element C  Has Mass   12.00000
   Atom    6 Element C  Has Mass   12.00000
   Molecular Mass:   235.803850 amu
   Principal axes and moments of inertia in amu*Bohr^2:
                             1           2           3
    Eigenvalues --     1216.93264  2239.22587  3456.15852
          X               0.99952     0.03082    -0.00000
          Y              -0.03082     0.99952    -0.00000
          Z               0.00000     0.00000     1.00000
   Rotational Symmetry Number is   1
   The Molecule is an Asymmetric Top
   Translational Enthalpy:        0.889 kcal/mol
   Rotational Enthalpy:           0.889 kcal/mol
   Vibrational Enthalpy:         12.137 kcal/mol
   gas constant (RT):             0.592 kcal/mol
   Translational Entropy:        42.275  cal/mol.K
   Rotational Entropy:           30.622  cal/mol.K
   Vibrational Entropy:          14.693  cal/mol.K

   Total Enthalpy:               14.507 kcal/mol
   Total Entropy:                87.589  cal/mol.K

 ======================================================================

 STANDARD THERMODYNAMIC QUANTITIES FOR ANHARMONIC VIBRATION -- TOSH

   Zero point vibrational energy: ************ kcal/mol

   Vibrational Enthalpy:       Infinity kcal/mol
   Vibrational Entropy:             NaN  cal/mol.K

   Total Enthalpy:             Infinity kcal/mol
   Total Entropy:                   NaN  cal/mol.K

 ======================================================================

 STANDARD THERMODYNAMIC QUANTITIES FOR ANHARMONIC VIBRATION -- VPT2

   Zero point vibrational energy: ************ kcal/mol

   Vibrational Enthalpy:       Infinity kcal/mol
   Vibrational Entropy:             NaN  cal/mol.K

   Total Enthalpy:             Infinity kcal/mol
   Total Entropy:                   NaN  cal/mol.K

 ======================================================================

Archival summary:
1\1\TWL01\FREQ\ProcedureUnspecified\BasisUnspecified\r2l112\taweetha\MonAug2723:30:582018MonAug2723:30:582018\0\\#,FREQ,ProcedureUnspecified,BasisUnspecified,\\0,1\Br\C,1,1.8877\C,2,1.33642,1,123.406\F,3,1.33339,2,120.644,1,-180,0\Cl,2,1.73392,1,116.441,3,-180,0\Br,3,1.88287,2,126.67,1,0,0\\\@

 Total job time:  123.56s(wall), 475.93s(cpu) 
 Mon Aug 27 23:30:58 2018

        *************************************************************
        *                                                           *
        *  Thank you very much for using Q-Chem.  Have a nice day.  *
        *                                                           *
        *************************************************************
