# Supplementary material for: Geometric and energetic data from ab initio calculations of haloethene, haloimine, halomethylenephosphine, haloiminophosphine, halodiazene, halodiphosphene and halocyclopropane
Source: Data Brief. 2019 Nov 2;27:104738. doi: 10.1016/j.dib.2019.104738 (PMC6861602; doi:10.1016/j.dib.2019.104738)
Supplement: Multimedia component 2 [file mmc2.zip › CC/B3LYP/FBrCCClCl.out]

Q-Chem Developer Version!
                  Welcome to Q-Chem
     A Quantum Leap Into The Future Of Chemistry


 Q-Chem 5.1, Q-Chem, Inc., Pleasanton, CA (2018)

 Yihan Shao,  Zhengting Gan,  E. Epifanovsky,  A. T. B. Gilbert,  M. Wormit,  
 J. Kussmann,  A. W. Lange,  A. Behn,  Jia Deng,  Xintian Feng,  D. Ghosh,  
 M. Goldey,  P. R. Horn,  L. D. Jacobson,  I. Kaliman,  T. Kus,  A. Landau,  
 Jie Liu,  E. I. Proynov,  R. M. Richard,  R. P. Steele,  E. J. Sundstrom,  
 H. L. Woodcock III,  P. M. Zimmerman,  D. Zuev,  B. Albrecht,  E. Alguire,  
 S. A. Baeppler,  D. Barton,  Z. Benda,  Y. A. Bernard,  E. J. Berquist,  
 K. B. Bravaya,  H. Burton,  D. Casanova,  Chun-Min Chang,  Yunqing Chen,  
 A. Chien,  K. D. Closser,  M. P. Coons,  S. Coriani,  S. Dasgupta,  
 A. L. Dempwolff,  M. Diedenhofen,  Hainam Do,  R. G. Edgar,  Po-Tung Fang,  
 S. Faraji,  S. Fatehi,  Qingguo Feng,  K. D. Fenk,  J. Fosso-Tande,  
 Qinghui Ge,  A. Ghysels,  G. Gidofalvi,  J. Gomes,  J. Gonthier,  A. Gunina,  
 D. Hait,  M. W. D. Hanson-Heine,  P. H. P. Harbach,  A. W. Hauser,  
 J. E. Herr,  E. G. Hohenstein,  Z. C. Holden,  Kerwin Hui,  B. C. Huynh,  
 T.-C. Jagau,  Hyunjun Ji,  B. Kaduk,  K. Khistyaev,  Jaehoon Kim,  
 P. Klunzinger,  K. Koh,  D. Kosenkov,  L. Koulias,  T. Kowalczyk,  
 C. M. Krauter,  A. Kunitsa,  Ka Un Lao,  A. Laurent,  K. V. Lawler,  
 Joonho Lee,  D. Lefrancois,  S. Lehtola,  D. S. Levine,  Yi-Pei Li,  
 You-Sheng Lin,  Fenglai Liu,  E. Livshits,  A. Luenser,  P. Manohar,  
 E. Mansoor,  S. F. Manzer,  Shan-Ping Mao,  Yuezhi Mao,  N. Mardirossian,  
 A. V. Marenich,  T. Markovich,  L. A. Martinez-Martinez,  S. A. Maurer,  
 N. J. Mayhall,  S. C. McKenzie,  J.-M. Mewes,  A. F. Morrison,  
 J. W. Mullinax,  K. Nanda,  T. S. Nguyen-Beck,  R. Olivares-Amaya,  
 J. A. Parkhill,  T. M. Perrine,  F. Plasser,  P. Pokhilko,  S. Prager,  
 A. Prociuk,  E. Ramos,  D. R. Rehn,  F. Rob,  M. Schneider,  N. Sergueev,  
 S. M. Sharada,  S. Sharma,  D. W. Small,  T. Stauch,  T. Stein,  
 Yu-Chuan Su,  A. J. W. Thom,  A. Tkatchenko,  T. Tsuchimochi,  N. M. Tubman,  
 L. Vogt,  M. L. Vidal,  O. Vydrov,  M. A. Watson,  J. Wenzel,  
 M. de Wergifosse,  T. A. Wesolowski,  A. White,  J. Witte,  A. Yamada,  
 Jun Yang,  K. Yao,  S. Yeganeh,  S. R. Yost,  Zhi-Qiang You,  A. Zech,  
 Igor Ying Zhang,  Xing Zhang,  Yan Zhao,  Ying Zhu,  B. R. Brooks,  
 G. K. L. Chan,  C. J. Cramer,  M. S. Gordon,  W. J. Hehre,  A. Klamt,  
 M. W. Schmidt,  C. D. Sherrill,  D. G. Truhlar,  A. Aspuru-Guzik,  R. Baer,  
 A. T. Bell,  N. A. Besley,  Jeng-Da Chai,  A. E. DePrince, III,  
 R. A. DiStasio Jr.,  A. Dreuw,  B. D. Dunietz,  T. R. Furlani,  
 Chao-Ping Hsu,  Yousung Jung,  Jing Kong,  D. S. Lambrecht,  WanZhen Liang,  
 C. Ochsenfeld,  V. A. Rassolov,  L. V. Slipchenko,  J. E. Subotnik,  
 T. Van Voorhis,  J. M. Herbert,  A. I. Krylov,  P. M. W. Gill,  M. Head-Gordon

 Contributors to earlier versions of Q-Chem not listed above: 
 R. D. Adamson,  B. Austin,  J. Baker,  G. J. O. Beran,  K. Brandhorst,  
 S. T. Brown,  E. F. C. Byrd,  A. K. Chakraborty,  C.-L. Cheng,  
 Siu Hung Chien,  D. M. Chipman,  D. L. Crittenden,  H. Dachsel,  
 R. J. Doerksen,  A. D. Dutoi,  L. Fusti-Molnar,  W. A. Goddard III,  
 A. Golubeva-Zadorozhnaya,  S. R. Gwaltney,  G. Hawkins,  A. Heyden,  
 S. Hirata,  G. Kedziora,  F. J. Keil,  C. Kelley,  Jihan Kim,  R. A. King,  
 R. Z. Khaliullin,  P. P. Korambath,  W. Kurlancheek,  A. M. Lee,  M. S. Lee,  
 S. V. Levchenko,  Ching Yeh Lin,  D. Liotard,  R. C. Lochan,  I. Lotan,  
 P. E. Maslen,  N. Nair,  D. P. O'Neill,  D. Neuhauser,  E. Neuscamman,  
 C. M. Oana,  R. Olson,  B. Peters,  R. Peverati,  P. A. Pieniazek,  
 Y. M. Rhee,  J. Ritchie,  M. A. Rohrdanz,  E. Rosta,  N. J. Russ,  
 H. F. Schaefer III,  N. E. Schultz,  N. Shenvi,  A. C. Simmonett,  A. Sodt,  
 D. Stuck,  K. S. Thanthiriwatte,  V. Vanovschi,  Tao Wang,  A. Warshel,  
 C. F. Williams,  Q. Wu,  X. Xu,  W. Zhang

 Please cite Q-Chem as follows:
 Y. Shao et al., Mol. Phys. 113, 184-215 (2015)
 DOI: 10.1080/00268976.2014.952696

 Q-Chem 5.1.1 for Intel X86 EM64T Linux

 Parts of Q-Chem use Armadillo 8.300.2 (Tropical Shenanigans).
 http://arma.sourceforge.net/

 Q-Chem begins on Mon Aug 27 23:30:58 2018  

Host: 
0

     Scratch files written to /scratch/taweetham/qchem8290//
Input Ideriv = 2
Curr. Ideriv = -1
Max.  Ideriv = 2

Checking the input file for inconsistencies... 	...done.

--------------------------------------------------------------
User input:
--------------------------------------------------------------
inp/FClBrCl.inp
$molecule
0	1
F	-2.0	1.0	0.0
Cl	2.0	1.0	0.0
Br	-2.0	-1.0	0.0
Cl	2.0	-1.0	0.0
C	-1.0	0.0	0.0
C	1.0	0.0	0.0
$end
$rem
   JOB_TYPE		OPTIMIZATION
   BASIS		6-311++G**
   EXCHANGE		B3LYP
$end

--------------------------------------------------------------
 ----------------------------------------------------------------
             Standard Nuclear Orientation (Angstroms)
    I     Atom           X                Y                Z
 ----------------------------------------------------------------
    1      F       1.5219485027    -1.5828459022    -0.0000000000
    2      Cl     -2.4150619088    -0.8757751706    -0.0000000000
    3      Br      1.8754838685     0.3856593035     0.0000000000
    4      Cl     -2.0615265430     1.0927300352     0.0000000000
    5      C       0.7144635827    -0.4218256164    -0.0000000000
    6      C      -1.2540416230    -0.0682902506    -0.0000000000
 ----------------------------------------------------------------
 Molecular Point Group                 Cs    NOp =  2
 Largest Abelian Subgroup              Cs    NOp =  2
 Nuclear Repulsion Energy =   610.2357572117 hartrees
 There are       45 alpha and       45 beta electrons
 Requested basis set is 6-311++G(d,p)
 There are 63 shells and 174 basis functions

 Total QAlloc Memory Limit   2000 MB
 Mega-Array Size       188 MB
 MEM_STATIC part       192 MB
 A cutoff of  1.0D-11 yielded   1613 shell pairs
 There are     13339 function pairs (     14583 Cartesian)

 -------------------------------------------------------
 OpenMP Integral Computing Module                       
 Release: version 1.0, May 2013, Q-Chem Inc. Pittsburgh 
 -------------------------------------------------------
 Integral Job Info:
 Integral job number is                      11
 Integral operator is                         1
 short-range coefficients                     0
 long-range coefficients              100000000
 Omega coefficients                           0
 if combine SR and LR in K                    0
 Integral screening is                        0
 Integral computing path is                   2
 max size of driver memory is            800000
 size of driver memory is                593474
 size of scratch memory is             29634545
 max col of scratch BK array               1296
 max len of scratch array in speh3          155
 max len of scratch index in speh4           18
 max int batch size is                      520
 min int batch size is                       52
 fixed nKL is                                45
 max L of basis functions is                  2
 order of int derivative is                   0
 number of shells is                         63
 number of basis is                         182
 number of cartesian basis is               182
 number of contracted shell pairs          1613
 number of primitive shell pairs           4469
 maxK2 (contraction) of shell pair           36
 max number of K2 of shell pair               1
 max number of CS2 of shell pair            164
 max number of PS2 of shell pair            432
 mem total for path MDJ                  522204
 -------------------------------------------------------
 Smallest overlap matrix eigenvalue = 8.10E-05

 Scale SEOQF with 1.000000e-01/1.000000e-01/1.000000e-01

 Standard Electronic Orientation quadrupole field applied
 Nucleus-field energy     =     0.0000000161 hartrees
 Guess from superposition of atomic densities
 Warning:  Energy on first SCF cycle will be non-variational
 SAD guess density has 90.000000 electrons

 -----------------------------------------------------------------------
  General SCF calculation program by
  Eric Jon Sundstrom, Paul Horn, Yuezhi Mao, Dmitri Zuev, Alec White,
  David Stuck, Shaama M.S., Shane Yost, Joonho Lee, David Small,
  Daniel Levine, Susi Lehtola, Hugh Burton, Evgeny Epifanovsky
 -----------------------------------------------------------------------
 Exchange:     0.2000 Hartree-Fock + 0.0800 Slater + 0.7200 B88
 Correlation:  0.1900 VWN1RPA + 0.8100 LYP
 Using SG-1 standard quadrature grid
 using 4 threads for integral computing
 -------------------------------------------------------
 OpenMP Integral computing Module                
 Release: version 2.0, May 2017, Q-Chem Inc. Pleasanton 
 -------------------------------------------------------
 -------------------------------------------------------
 OpenMP BLAS3 based DFT computing Module                
 Release: version 1.0, May 2013, Q-Chem Inc. Pittsburgh 
 -------------------------------------------------------
 A restricted SCF calculation will be
 performed using DIIS
 SCF converges when DIIS error is below 1.0e-08
 ---------------------------------------
  Cycle       Energy         DIIS error
 ---------------------------------------
    1   -3673.0868499771      6.87e-02  
    2   -3669.8703780634      4.39e-03  
    3   -3669.4099604242      1.04e-02  
    4   -3669.8508332475      4.18e-03  
    5   -3669.9313113523      6.40e-04  
    6   -3669.9320139391      4.12e-04  
    7   -3669.9325395763      1.26e-04  
    8   -3669.9325930499      2.89e-05  
    9   -3669.9325960195      1.33e-05  
   10   -3669.9325962559      9.68e-06  
   11   -3669.9325966622      3.39e-06  
   12   -3669.9325967145      6.96e-07  
   13   -3669.9325967165      1.12e-07  
   14   -3669.9325967165      2.13e-08  
   15   -3669.9325967165      1.24e-08  
   16   -3669.9325967165      1.49e-09  Convergence criterion met
 ---------------------------------------
 SCF time:   CPU 46.76s  wall 13.00s 
 SCF   energy in the final basis set =    -3669.9325967165
 Total energy in the final basis set =    -3669.9325967165

 --------------------------------------------------------------
             Orbital Energies (a.u.) and Symmetries
 --------------------------------------------------------------

 Alpha MOs, Restricted
 -- Occupied --                  
-482.87 -101.59 -101.58  -62.53  -56.35  -56.35  -56.35  -24.70
  1 A'    2 A'    3 A'    4 A'    5 A'    1 A"    6 A'    7 A'                 
-10.330 -10.301  -9.516  -9.510  -8.752  -7.279  -7.273  -7.269
  8 A'    9 A'   10 A'   11 A'   12 A'   13 A'   14 A'    2 A"                 
 -7.269  -7.263  -7.263  -6.583  -6.572  -6.570  -2.698  -2.691
 15 A'    3 A"   16 A'   17 A'    4 A"   18 A'   19 A'    5 A"                 
 -2.690  -2.681  -2.681  -1.268  -1.151  -0.968  -0.876  -0.647
 20 A'   21 A'    6 A"   22 A'   23 A'   24 A'   25 A'   26 A'                 
 -0.624  -0.568  -0.534  -0.517  -0.516  -0.508  -0.503  -0.391
 27 A'   28 A'    7 A"    8 A"   29 A'   30 A'   31 A'   32 A'                 
 -0.385  -0.340  -0.294  -0.239  -0.185
  9 A"   10 A"   33 A'   34 A'   11 A"                                         
 -- Virtual --                   
 -0.103  -0.098  -0.003   0.015   0.026   0.035   0.035   0.046
 35 A'   12 A"   36 A'   37 A'   38 A'   39 A'   13 A"   40 A'                 
  0.052   0.065   0.071   0.078   0.091   0.101   0.112   0.114
 41 A'   42 A'   14 A"   43 A'   15 A"   44 A'   45 A'   16 A"                 
  0.126   0.142   0.151   0.153   0.165   0.174   0.192   0.197
 46 A'   17 A"   47 A'   48 A'   49 A'   50 A'   51 A'   52 A'                 
  0.208   0.238   0.286   0.328   0.337   0.349   0.367   0.377
 53 A'   54 A'   18 A"   55 A'   56 A'   57 A'   58 A'   19 A"                 
  0.400   0.414   0.415   0.438   0.444   0.460   0.485   0.504
 59 A'   60 A'   20 A"   21 A"   61 A'   62 A'   63 A'   22 A"                 
  0.509   0.546   0.546   0.573   0.583   0.636   0.638   0.681
 64 A'   23 A"   65 A'   24 A"   66 A'   25 A"   67 A'   68 A'                 
  0.685   0.688   0.693   0.737   0.790   0.831   0.844   0.867
 26 A"   27 A"   69 A'   70 A'   71 A'   72 A'   73 A'   74 A'                 
  0.882   0.919   1.041   1.061   1.100   1.157   1.201   1.223
 28 A"   29 A"   75 A'   76 A'   77 A'   78 A'   79 A'   30 A"                 
  1.315   1.356   1.418   1.428   1.456   1.499   1.541   1.597
 80 A'   81 A'   82 A'   31 A"   83 A'   84 A'   32 A"   85 A'                 
  1.616   1.715   1.805   1.849   1.888   1.941   2.027   2.039
 33 A"   34 A"   86 A'   87 A'   88 A'   35 A"   89 A'   90 A'                 
  2.100   2.187   2.223   2.235   2.265   2.363   2.368   2.558
 91 A'   36 A"   92 A'   93 A'   37 A"   94 A'   95 A'   96 A'                 
  2.633   2.730   2.833   2.988   3.335   3.343   3.730   3.764
 38 A"   39 A"   97 A'   98 A'   99 A'  100 A'   40 A"  101 A'                 
  3.860   3.890   3.982   4.057   4.072   4.230   4.465   4.666
102 A'   41 A"   42 A"   43 A"  103 A'  104 A'  105 A'  106 A'                 
  6.285   6.363   6.488   6.818   7.491   7.593   7.749   9.846
 44 A"  107 A'  108 A'  109 A'   45 A"  110 A'  111 A'  112 A'                 
  9.950  23.539  23.586  25.710  25.875  25.944  26.064  26.603
113 A'  114 A'  115 A'   46 A"   47 A"  116 A'  117 A'  118 A'                 
 26.663  48.067  66.762 215.894 215.992 289.709 289.788 289.987
119 A'  120 A'  121 A'  122 A'  123 A'   48 A"  124 A'  125 A'                 
*******
126 A'                                                                         

 Beta MOs, Restricted
 -- Occupied --                  
-482.87 -101.59 -101.58  -62.53  -56.35  -56.35  -56.35  -24.70
  1 A'    2 A'    3 A'    4 A'    5 A'    1 A"    6 A'    7 A'                 
-10.330 -10.301  -9.516  -9.510  -8.752  -7.279  -7.273  -7.269
  8 A'    9 A'   10 A'   11 A'   12 A'   13 A'   14 A'    2 A"                 
 -7.269  -7.263  -7.263  -6.583  -6.572  -6.570  -2.698  -2.691
 15 A'    3 A"   16 A'   17 A'    4 A"   18 A'   19 A'    5 A"                 
 -2.690  -2.681  -2.681  -1.268  -1.151  -0.968  -0.876  -0.647
 20 A'   21 A'    6 A"   22 A'   23 A'   24 A'   25 A'   26 A'                 
 -0.624  -0.568  -0.534  -0.517  -0.516  -0.508  -0.503  -0.391
 27 A'   28 A'    7 A"    8 A"   29 A'   30 A'   31 A'   32 A'                 
 -0.385  -0.340  -0.294  -0.239  -0.185
  9 A"   10 A"   33 A'   34 A'   11 A"                                         
 -- Virtual --                   
 -0.103  -0.098  -0.003   0.015   0.026   0.035   0.035   0.046
 35 A'   12 A"   36 A'   37 A'   38 A'   39 A'   13 A"   40 A'                 
  0.052   0.065   0.071   0.078   0.091   0.101   0.112   0.114
 41 A'   42 A'   14 A"   43 A'   15 A"   44 A'   45 A'   16 A"                 
  0.126   0.142   0.151   0.153   0.165   0.174   0.192   0.197
 46 A'   17 A"   47 A'   48 A'   49 A'   50 A'   51 A'   52 A'                 
  0.208   0.238   0.286   0.328   0.337   0.349   0.367   0.377
 53 A'   54 A'   18 A"   55 A'   56 A'   57 A'   58 A'   19 A"                 
  0.400   0.414   0.415   0.438   0.444   0.460   0.485   0.504
 59 A'   60 A'   20 A"   21 A"   61 A'   62 A'   63 A'   22 A"                 
  0.509   0.546   0.546   0.573   0.583   0.636   0.638   0.681
 64 A'   23 A"   65 A'   24 A"   66 A'   25 A"   67 A'   68 A'                 
  0.685   0.688   0.693   0.737   0.790   0.831   0.844   0.867
 26 A"   27 A"   69 A'   70 A'   71 A'   72 A'   73 A'   74 A'                 
  0.882   0.919   1.041   1.061   1.100   1.157   1.201   1.223
 28 A"   29 A"   75 A'   76 A'   77 A'   78 A'   79 A'   30 A"                 
  1.315   1.356   1.418   1.428   1.456   1.499   1.541   1.597
 80 A'   81 A'   82 A'   31 A"   83 A'   84 A'   32 A"   85 A'                 
  1.616   1.715   1.805   1.849   1.888   1.941   2.027   2.039
 33 A"   34 A"   86 A'   87 A'   88 A'   35 A"   89 A'   90 A'                 
  2.100   2.187   2.223   2.235   2.265   2.363   2.368   2.558
 91 A'   36 A"   92 A'   93 A'   37 A"   94 A'   95 A'   96 A'                 
  2.633   2.730   2.833   2.988   3.335   3.343   3.730   3.764
 38 A"   39 A"   97 A'   98 A'   99 A'  100 A'   40 A"  101 A'                 
  3.860   3.890   3.982   4.057   4.072   4.230   4.465   4.666
102 A'   41 A"   42 A"   43 A"  103 A'  104 A'  105 A'  106 A'                 
  6.285   6.363   6.488   6.818   7.491   7.593   7.749   9.846
 44 A"  107 A'  108 A'  109 A'   45 A"  110 A'  111 A'  112 A'                 
  9.950  23.539  23.586  25.710  25.875  25.944  26.064  26.603
113 A'  114 A'  115 A'   46 A"   47 A"  116 A'  117 A'  118 A'                 
 26.663  48.067  66.762 215.894 215.992 289.709 289.788 289.987
119 A'  120 A'  121 A'  122 A'  123 A'   48 A"  124 A'  125 A'                 
*******
126 A'                                                                         
 --------------------------------------------------------------

          Ground-State Mulliken Net Atomic Charges

     Atom                 Charge (a.u.)
  ----------------------------------------
      1 F                    -0.042823
      2 Cl                    0.337138
      3 Br                    0.304343
      4 Cl                    0.386702
      5 C                    -0.467401
      6 C                    -0.517958
  ----------------------------------------
  Sum of atomic charges =    -0.000000

 -----------------------------------------------------------------
                    Cartesian Multipole Moments
 -----------------------------------------------------------------
    Charge (ESU x 10^10)
                -0.0000
    Dipole Moment (Debye)
         X      -0.3206      Y       1.1019      Z      -0.0000
       Tot       1.1476
    Quadrupole Moments (Debye-Ang)
        XX     -53.3642     XY       0.7925     YY     -63.7406
        XZ       0.0000     YZ       0.0000     ZZ     -58.8388
    Octopole Moments (Debye-Ang^2)
       XXX      44.7929    XXY       8.3322    XYY      16.3943
       YYY       7.5814    XXZ      -0.0000    XYZ      -0.0000
       YYZ      -0.0000    XZZ      17.6566    YZZ       0.9929
       ZZZ      -0.0000
    Hexadecapole Moments (Debye-Ang^3)
      XXXX   -1235.1494   XXXY       8.5930   XXYY    -273.6649
      XYYY       4.9656   YYYY    -336.9262   XXXZ       0.0000
      XXYZ       0.0000   XYYZ       0.0000   YYYZ      -0.0000
      XXZZ    -232.4623   XYZZ       0.4958   YYZZ     -66.0034
      XZZZ       0.0000   YZZZ       0.0000   ZZZZ     -67.3274
 -----------------------------------------------------------------
 Calculating analytic gradient of the SCF energy
 Gradient of SCF Energy
            1           2           3           4           5           6
    1   0.0776131   0.2549240  -0.4620058   0.0671616   0.5148950  -0.4525880
    2   0.1555356   0.4750819  -0.4879859  -0.5322259   0.2956238   0.0939705
    3  -0.0000000   0.0000000  -0.0000000   0.0000000   0.0000000  -0.0000000
 Max gradient component =       5.322E-01
 RMS gradient           =       3.006E-01
 Gradient time:  CPU 10.15 s  wall 2.64 s
 Geometry Optimization Parameters
   NAtoms,    NIC,     NZ,  NCons,   NDum,   NFix, NCnnct, MaxDiis
        6      37       0       0       0       0       0       0


** GEOMETRY OPTIMIZATION IN DELOCALIZED INTERNAL COORDINATES **
   Searching for a Minimum

   Optimization Cycle:   1

                       Coordinates (Angstroms)
     ATOM                X               Y               Z
      1  F         1.5219485027   -1.5828459022    0.0000000000
      2  Cl       -2.4150619088   -0.8757751706    0.0000000000
      3  Br        1.8754838685    0.3856593035    0.0000000000
      4  Cl       -2.0615265430    1.0927300352    0.0000000000
      5  C         0.7144635827   -0.4218256164    0.0000000000
      6  C        -1.2540416230   -0.0682902506    0.0000000000
   Point Group: cs    Number of degrees of freedom:     9


   Energy is  -3669.932596717


 Attempting to Generate Delocalized Internal Coordinates

 ** Taking Steepest Descent Step **
 Calculated Step too Large.  Step scaled by  0.410931
 Step Taken.  Stepsize is  0.300000

                             Maximum     Tolerance    Cnvgd?
         Gradient           0.464221      0.000300      NO
         Displacement       0.190763      0.001200      NO
         Energy change     *********      0.000001      NO


 New Cartesian Coordinates Obtained by Inverse Iteration

 Displacement from previous Coordinates is:  0.207070
 ----------------------------------------------------------------
             Standard Nuclear Orientation (Angstroms)
    I     Atom           X                Y                Z
 ----------------------------------------------------------------
    1      F       1.4953069102    -1.5844491771     0.0000000000
    2      Cl     -2.4470813595    -0.9157395021     0.0000000000
    3      Br      1.9524657520     0.4153397287     0.0000000000
    4      Cl     -2.0742162600     1.1250953779     0.0000000000
    5      C       0.6971171229    -0.4299624882     0.0000000000
    6      C      -1.2423262865    -0.0806315403     0.0000000000
 ----------------------------------------------------------------
 Molecular Point Group                 Cs    NOp =  2
 Largest Abelian Subgroup              Cs    NOp =  2
 Nuclear Repulsion Energy =   593.3893179186 hartrees
 There are       45 alpha and       45 beta electrons
 Applying Cartesian multipole field
    Component          Value
    ---------          -----
     (2,0,0)        1.00000E-11
     (0,2,0)        2.00000E-11
     (0,0,2)       -3.00000E-11
 Nucleus-field energy     =     0.0000000168 hartrees
 Requested basis set is 6-311++G(d,p)
 There are 63 shells and 174 basis functions
 A cutoff of  1.0D-11 yielded   1593 shell pairs
 There are     13223 function pairs (     14456 Cartesian)
 Smallest overlap matrix eigenvalue = 8.51E-05
 Guess MOs from SCF MO coefficient file

 -----------------------------------------------------------------------
  General SCF calculation program by
  Eric Jon Sundstrom, Paul Horn, Yuezhi Mao, Dmitri Zuev, Alec White,
  David Stuck, Shaama M.S., Shane Yost, Joonho Lee, David Small,
  Daniel Levine, Susi Lehtola, Hugh Burton, Evgeny Epifanovsky
 -----------------------------------------------------------------------
 Exchange:     0.2000 Hartree-Fock + 0.0800 Slater + 0.7200 B88
 Correlation:  0.1900 VWN1RPA + 0.8100 LYP
 Using SG-1 standard quadrature grid
 using 4 threads for integral computing
 -------------------------------------------------------
 OpenMP Integral computing Module                
 Release: version 2.0, May 2017, Q-Chem Inc. Pleasanton 
 -------------------------------------------------------
 -------------------------------------------------------
 OpenMP BLAS3 based DFT computing Module                
 Release: version 1.0, May 2013, Q-Chem Inc. Pittsburgh 
 -------------------------------------------------------
 A restricted SCF calculation will be
 performed using DIIS
 SCF converges when DIIS error is below 1.0e-08
 ---------------------------------------
  Cycle       Energy         DIIS error
 ---------------------------------------
    1   -3670.1031684284      1.74e-03  
    2   -3670.1084140366      1.30e-03  
    3   -3670.1111005490      9.20e-04  
    4   -3670.1113798140      7.63e-04  
    5   -3670.1141651578      1.32e-04  
    6   -3670.1142256871      4.01e-05  
    7   -3670.1142296130      1.03e-05  
    8   -3670.1142299035      2.52e-06  
    9   -3670.1142299194      1.01e-06  
   10   -3670.1142299240      2.19e-07  
   11   -3670.1142299243      3.79e-08  
   12   -3670.1142299241      2.73e-08  
   13   -3670.1142299242      7.57e-09  Convergence criterion met
 ---------------------------------------
 SCF time:   CPU 37.40s  wall 10.00s 
 SCF   energy in the final basis set =    -3670.1142299242
 Total energy in the final basis set =    -3670.1142299242

 --------------------------------------------------------------
             Orbital Energies (a.u.) and Symmetries
 --------------------------------------------------------------

 Alpha MOs, Restricted
 -- Occupied --                  
-482.87 -101.59 -101.58  -62.53  -56.35  -56.34  -56.34  -24.71
  1 A'    2 A'    3 A'    4 A'    5 A'    1 A"    6 A'    7 A'                 
-10.340 -10.314  -9.515  -9.510  -8.743  -7.279  -7.274  -7.269
  8 A'    9 A'   10 A'   11 A'   12 A'   13 A'   14 A'    2 A"                 
 -7.268  -7.264  -7.263  -6.574  -6.563  -6.561  -2.687  -2.682
 15 A'    3 A"   16 A'   17 A'    4 A"   18 A'   19 A'    5 A"                 
 -2.681  -2.672  -2.672  -1.267  -1.114  -0.936  -0.871  -0.652
 20 A'   21 A'    6 A"   22 A'   23 A'   24 A'   25 A'   26 A'                 
 -0.624  -0.558  -0.517  -0.513  -0.505  -0.501  -0.495  -0.393
 27 A'   28 A'    7 A"   29 A'    8 A"   30 A'   31 A'   32 A'                 
 -0.373  -0.343  -0.296  -0.254  -0.196
  9 A"   10 A"   33 A'   34 A'   11 A"                                         
 -- Virtual --                   
 -0.101  -0.101  -0.003   0.011   0.026   0.033   0.038   0.047
 12 A"   35 A'   36 A'   37 A'   38 A'   39 A'   13 A"   40 A'                 
  0.052   0.064   0.070   0.077   0.091   0.095   0.107   0.114
 41 A'   42 A'   14 A"   43 A'   15 A"   44 A'   45 A'   16 A"                 
  0.121   0.143   0.151   0.151   0.160   0.168   0.186   0.194
 46 A'   17 A"   47 A'   48 A'   49 A'   50 A'   51 A'   52 A'                 
  0.205   0.237   0.287   0.327   0.341   0.351   0.375   0.387
 53 A'   54 A'   18 A"   55 A'   56 A'   57 A'   58 A'   19 A"                 
  0.402   0.409   0.417   0.440   0.444   0.467   0.471   0.500
 59 A'   60 A'   20 A"   21 A"   61 A'   62 A'   63 A'   64 A'                 
  0.509   0.539   0.550   0.559   0.576   0.622   0.626   0.668
 22 A"   65 A'   23 A"   24 A"   66 A'   25 A"   67 A'   68 A'                 
  0.689   0.689   0.706   0.723   0.788   0.825   0.835   0.863
 69 A'   26 A"   27 A"   70 A'   71 A'   72 A'   73 A'   74 A'                 
  0.876   0.900   1.022   1.040   1.078   1.113   1.144   1.222
 28 A"   29 A"   75 A'   76 A'   77 A'   78 A'   79 A'   30 A"                 
  1.294   1.312   1.408   1.422   1.450   1.472   1.491   1.578
 80 A'   81 A'   82 A'   31 A"   83 A'   84 A'   32 A"   33 A"                 
  1.601   1.686   1.793   1.828   1.878   1.958   2.016   2.047
 85 A'   34 A"   86 A'   87 A'   88 A'   35 A"   89 A'   90 A'                 
  2.076   2.191   2.194   2.203   2.261   2.357   2.372   2.572
 91 A'   92 A'   36 A"   93 A'   37 A"   94 A'   95 A'   96 A'                 
  2.625   2.718   2.826   2.943   3.263   3.332   3.734   3.761
 38 A"   39 A"   97 A'   98 A'   99 A'  100 A'   40 A"  101 A'                 
  3.880   3.900   3.984   4.063   4.070   4.220   4.403   4.632
102 A'   41 A"   42 A"   43 A"  103 A'  104 A'  105 A'  106 A'                 
  6.281   6.361   6.484   6.798   7.503   7.581   7.709   9.816
 44 A"  107 A'  108 A'  109 A'   45 A"  110 A'  111 A'  112 A'                 
  9.895  23.434  23.511  25.712  25.876  25.906  26.082  26.388
113 A'  114 A'  115 A'   46 A"   47 A"  116 A'  117 A'  118 A'                 
 26.574  48.038  66.753 215.842 215.922 289.714 289.776 289.934
119 A'  120 A'  121 A'  122 A'  123 A'   48 A"  124 A'  125 A'                 
*******
126 A'                                                                         

 Beta MOs, Restricted
 -- Occupied --                  
-482.87 -101.59 -101.58  -62.53  -56.35  -56.34  -56.34  -24.71
  1 A'    2 A'    3 A'    4 A'    5 A'    1 A"    6 A'    7 A'                 
-10.340 -10.314  -9.515  -9.510  -8.743  -7.279  -7.274  -7.269
  8 A'    9 A'   10 A'   11 A'   12 A'   13 A'   14 A'    2 A"                 
 -7.268  -7.264  -7.263  -6.574  -6.563  -6.561  -2.687  -2.682
 15 A'    3 A"   16 A'   17 A'    4 A"   18 A'   19 A'    5 A"                 
 -2.681  -2.672  -2.672  -1.267  -1.114  -0.936  -0.871  -0.652
 20 A'   21 A'    6 A"   22 A'   23 A'   24 A'   25 A'   26 A'                 
 -0.624  -0.558  -0.517  -0.513  -0.505  -0.501  -0.495  -0.393
 27 A'   28 A'    7 A"   29 A'    8 A"   30 A'   31 A'   32 A'                 
 -0.373  -0.343  -0.296  -0.254  -0.196
  9 A"   10 A"   33 A'   34 A'   11 A"                                         
 -- Virtual --                   
 -0.101  -0.101  -0.003   0.011   0.026   0.033   0.038   0.047
 12 A"   35 A'   36 A'   37 A'   38 A'   39 A'   13 A"   40 A'                 
  0.052   0.064   0.070   0.077   0.091   0.095   0.107   0.114
 41 A'   42 A'   14 A"   43 A'   15 A"   44 A'   45 A'   16 A"                 
  0.121   0.143   0.151   0.151   0.160   0.168   0.186   0.194
 46 A'   17 A"   47 A'   48 A'   49 A'   50 A'   51 A'   52 A'                 
  0.205   0.237   0.287   0.327   0.341   0.351   0.375   0.387
 53 A'   54 A'   18 A"   55 A'   56 A'   57 A'   58 A'   19 A"                 
  0.402   0.409   0.417   0.440   0.444   0.467   0.471   0.500
 59 A'   60 A'   20 A"   21 A"   61 A'   62 A'   63 A'   64 A'                 
  0.509   0.539   0.550   0.559   0.576   0.622   0.626   0.668
 22 A"   65 A'   23 A"   24 A"   66 A'   25 A"   67 A'   68 A'                 
  0.689   0.689   0.706   0.723   0.788   0.825   0.835   0.863
 69 A'   26 A"   27 A"   70 A'   71 A'   72 A'   73 A'   74 A'                 
  0.876   0.900   1.022   1.040   1.078   1.113   1.144   1.222
 28 A"   29 A"   75 A'   76 A'   77 A'   78 A'   79 A'   30 A"                 
  1.294   1.312   1.408   1.422   1.450   1.472   1.491   1.578
 80 A'   81 A'   82 A'   31 A"   83 A'   84 A'   32 A"   33 A"                 
  1.601   1.686   1.793   1.828   1.878   1.958   2.016   2.047
 85 A'   34 A"   86 A'   87 A'   88 A'   35 A"   89 A'   90 A'                 
  2.076   2.191   2.194   2.203   2.261   2.357   2.372   2.572
 91 A'   92 A'   36 A"   93 A'   37 A"   94 A'   95 A'   96 A'                 
  2.625   2.718   2.826   2.943   3.263   3.332   3.734   3.761
 38 A"   39 A"   97 A'   98 A'   99 A'  100 A'   40 A"  101 A'                 
  3.880   3.900   3.984   4.063   4.070   4.220   4.403   4.632
102 A'   41 A"   42 A"   43 A"  103 A'  104 A'  105 A'  106 A'                 
  6.281   6.361   6.484   6.798   7.503   7.581   7.709   9.816
 44 A"  107 A'  108 A'  109 A'   45 A"  110 A'  111 A'  112 A'                 
  9.895  23.434  23.511  25.712  25.876  25.906  26.082  26.388
113 A'  114 A'  115 A'   46 A"   47 A"  116 A'  117 A'  118 A'                 
 26.574  48.038  66.753 215.842 215.922 289.714 289.776 289.934
119 A'  120 A'  121 A'  122 A'  123 A'   48 A"  124 A'  125 A'                 
*******
126 A'                                                                         
 --------------------------------------------------------------

          Ground-State Mulliken Net Atomic Charges

     Atom                 Charge (a.u.)
  ----------------------------------------
      1 F                    -0.028013
      2 Cl                    0.349303
      3 Br                    0.183506
      4 Cl                    0.400623
      5 C                    -0.415247
      6 C                    -0.490172
  ----------------------------------------
  Sum of atomic charges =    -0.000000

 -----------------------------------------------------------------
                    Cartesian Multipole Moments
 -----------------------------------------------------------------
    Charge (ESU x 10^10)
                -0.0000
    Dipole Moment (Debye)
         X      -0.5166      Y       0.9624      Z       0.0000
       Tot       1.0923
    Quadrupole Moments (Debye-Ang)
        XX     -53.2508     XY       0.7527     YY     -63.3184
        XZ       0.0000     YZ       0.0000     ZZ     -59.3147
    Octopole Moments (Debye-Ang^2)
       XXX      42.6007    XXY       7.7703    XYY      15.0190
       YYY       6.2728    XXZ       0.0000    XYZ      -0.0000
       YYZ      -0.0000    XZZ      16.7716    YZZ       0.6216
       ZZZ       0.0000
    Hexadecapole Moments (Debye-Ang^3)
      XXXX   -1270.9233   XXXY       4.1858   XXYY    -279.8721
      XYYY      -3.6942   YYYY    -346.8662   XXXZ       0.0000
      XXYZ       0.0000   XYYZ       0.0000   YYYZ       0.0000
      XXZZ    -239.9874   XYZZ      -1.9535   YYZZ     -67.9347
      XZZZ       0.0000   YZZZ       0.0000   ZZZZ     -67.9672
 -----------------------------------------------------------------
 Calculating analytic gradient of the SCF energy
 Gradient of SCF Energy
            1           2           3           4           5           6
    1   0.0809282   0.1766072  -0.2720614   0.0302841   0.3295723  -0.3453303
    2   0.1292023   0.3718270  -0.3248844  -0.4106601   0.1596816   0.0748336
    3   0.0000000   0.0000000  -0.0000000  -0.0000000  -0.0000000   0.0000000
 Max gradient component =       4.107E-01
 RMS gradient           =       2.109E-01
 Gradient time:  CPU 9.94 s  wall 2.59 s
 Geometry Optimization Parameters
   NAtoms,    NIC,     NZ,  NCons,   NDum,   NFix, NCnnct, MaxDiis
        6      37       0       0       0       0       0       0


** GEOMETRY OPTIMIZATION IN DELOCALIZED INTERNAL COORDINATES **
   Searching for a Minimum

   Optimization Cycle:   2

                       Coordinates (Angstroms)
     ATOM                X               Y               Z
      1  F         1.4953069102   -1.5844491771    0.0000000000
      2  Cl       -2.4470813595   -0.9157395021    0.0000000000
      3  Br        1.9524657520    0.4153397287    0.0000000000
      4  Cl       -2.0742162600    1.1250953779    0.0000000000
      5  C         0.6971171229   -0.4299624882    0.0000000000
      6  C        -1.2423262865   -0.0806315403    0.0000000000
   Point Group: cs    Number of degrees of freedom:     9


   Energy is  -3670.114229924

 Hessian Updated using BFGS Update

 ** Taking Steepest Descent Step **
 Calculated Step too Large.  Step scaled by  0.593966
 Step Taken.  Stepsize is  0.300000

                             Maximum     Tolerance    Cnvgd?
         Gradient           0.324332      0.000300      NO
         Displacement       0.192642      0.001200      NO
         Energy change     -0.181633      0.000001      NO


 New Cartesian Coordinates Obtained by Inverse Iteration

 Displacement from previous Coordinates is:  0.193816
 ----------------------------------------------------------------
             Standard Nuclear Orientation (Angstroms)
    I     Atom           X                Y                Z
 ----------------------------------------------------------------
    1      F       1.4538589513    -1.5868763720     0.0000000000
    2      Cl     -2.4632738381    -0.9634448828     0.0000000000
    3      Br      2.0058257964     0.4466250731     0.0000000000
    4      Cl     -2.0711285924     1.1607838983     0.0000000000
    5      C       0.6757570874    -0.4338315182     0.0000000000
    6      C      -1.2197735254    -0.0936037995     0.0000000000
 ----------------------------------------------------------------
 Molecular Point Group                 Cs    NOp =  2
 Largest Abelian Subgroup              Cs    NOp =  2
 Nuclear Repulsion Energy =   580.2290685771 hartrees
 There are       45 alpha and       45 beta electrons
 Applying Cartesian multipole field
    Component          Value
    ---------          -----
     (2,0,0)        1.00000E-11
     (0,2,0)        2.00000E-11
     (0,0,2)       -3.00000E-11
 Nucleus-field energy     =     0.0000000174 hartrees
 Requested basis set is 6-311++G(d,p)
 There are 63 shells and 174 basis functions
 A cutoff of  1.0D-11 yielded   1592 shell pairs
 There are     13228 function pairs (     14466 Cartesian)
 Smallest overlap matrix eigenvalue = 8.36E-05
 Guess MOs from SCF MO coefficient file

 -----------------------------------------------------------------------
  General SCF calculation program by
  Eric Jon Sundstrom, Paul Horn, Yuezhi Mao, Dmitri Zuev, Alec White,
  David Stuck, Shaama M.S., Shane Yost, Joonho Lee, David Small,
  Daniel Levine, Susi Lehtola, Hugh Burton, Evgeny Epifanovsky
 -----------------------------------------------------------------------
 Exchange:     0.2000 Hartree-Fock + 0.0800 Slater + 0.7200 B88
 Correlation:  0.1900 VWN1RPA + 0.8100 LYP
 Using SG-1 standard quadrature grid
 using 4 threads for integral computing
 -------------------------------------------------------
 OpenMP Integral computing Module                
 Release: version 2.0, May 2017, Q-Chem Inc. Pleasanton 
 -------------------------------------------------------
 -------------------------------------------------------
 OpenMP BLAS3 based DFT computing Module                
 Release: version 1.0, May 2013, Q-Chem Inc. Pittsburgh 
 -------------------------------------------------------
 A restricted SCF calculation will be
 performed using DIIS
 SCF converges when DIIS error is below 1.0e-08
 ---------------------------------------
  Cycle       Energy         DIIS error
 ---------------------------------------
    1   -3670.2354485584      1.37e-03  
    2   -3670.2406030750      8.93e-04  
    3   -3670.2412557636      7.57e-04  
    4   -3670.2422178005      5.17e-04  
    5   -3670.2433628530      1.26e-04  
    6   -3670.2434306682      3.06e-05  
    7   -3670.2434332550      8.65e-06  
    8   -3670.2434334473      1.84e-06  
    9   -3670.2434334557      7.16e-07  
   10   -3670.2434334583      1.86e-07  
   11   -3670.2434334584      3.20e-08  
   12   -3670.2434334584      1.92e-08  
   13   -3670.2434334585      4.36e-09  Convergence criterion met
 ---------------------------------------
 SCF time:   CPU 37.06s  wall 10.00s 
 SCF   energy in the final basis set =    -3670.2434334585
 Total energy in the final basis set =    -3670.2434334585

 --------------------------------------------------------------
             Orbital Energies (a.u.) and Symmetries
 --------------------------------------------------------------

 Alpha MOs, Restricted
 -- Occupied --                  
-482.87 -101.59 -101.59  -62.53  -56.34  -56.34  -56.34  -24.72
  1 A'    2 A'    3 A'    4 A'    5 A'    1 A"    6 A'    7 A'                 
-10.348 -10.324  -9.513  -9.510  -8.738  -7.277  -7.274  -7.268
  8 A'    9 A'   10 A'   11 A'   12 A'   13 A'   14 A'    2 A"                 
 -7.267  -7.264  -7.263  -6.569  -6.558  -6.556  -2.682  -2.678
 15 A'    3 A"   16 A'   17 A'    4 A"   18 A'   19 A'    5 A"                 
 -2.676  -2.667  -2.667  -1.268  -1.077  -0.912  -0.867  -0.659
 20 A'   21 A'    6 A"   22 A'   23 A'   24 A'   25 A'   26 A'                 
 -0.623  -0.552  -0.514  -0.510  -0.497  -0.490  -0.480  -0.393
 27 A'   28 A'   29 A'    7 A"   30 A'    8 A"   31 A'   32 A'                 
 -0.365  -0.345  -0.300  -0.268  -0.205
  9 A"   10 A"   33 A'   34 A'   11 A"                                         
 -- Virtual --                   
 -0.102  -0.094  -0.003   0.005   0.026   0.031   0.040   0.045
 12 A"   35 A'   36 A'   37 A'   38 A'   39 A'   13 A"   40 A'                 
  0.054   0.064   0.070   0.075   0.090   0.091   0.100   0.113
 41 A'   42 A'   14 A"   43 A'   44 A'   15 A"   45 A'   16 A"                 
  0.115   0.144   0.146   0.148   0.158   0.170   0.182   0.191
 46 A'   17 A"   47 A'   48 A'   49 A'   50 A'   51 A'   52 A'                 
  0.204   0.237   0.288   0.325   0.343   0.352   0.384   0.394
 53 A'   54 A'   18 A"   55 A'   56 A'   57 A'   58 A'   19 A"                 
  0.402   0.407   0.420   0.442   0.443   0.450   0.478   0.507
 59 A'   60 A'   20 A"   61 A'   21 A"   62 A'   63 A'   64 A'                 
  0.514   0.534   0.537   0.559   0.568   0.612   0.624   0.658
 22 A"   65 A'   23 A"   24 A"   66 A'   25 A"   67 A'   68 A'                 
  0.678   0.693   0.720   0.731   0.785   0.822   0.834   0.862
 69 A'   26 A"   70 A'   27 A"   71 A'   72 A'   73 A'   74 A'                 
  0.874   0.882   1.004   1.013   1.035   1.086   1.132   1.220
 28 A"   29 A"   75 A'   76 A'   77 A'   78 A'   79 A'   30 A"                 
  1.262   1.277   1.401   1.412   1.434   1.446   1.470   1.547
 80 A'   81 A'   82 A'   31 A"   83 A'   32 A"   84 A'   33 A"                 
  1.607   1.665   1.754   1.810   1.874   1.968   2.029   2.047
 85 A'   34 A"   86 A'   87 A'   88 A'   35 A"   89 A'   90 A'                 
  2.077   2.166   2.182   2.202   2.258   2.351   2.380   2.578
 91 A'   92 A'   93 A'   36 A"   37 A"   94 A'   95 A'   96 A'                 
  2.616   2.710   2.814   2.908   3.194   3.348   3.735   3.756
 38 A"   39 A"   97 A'   98 A'   99 A'  100 A'   40 A"  101 A'                 
  3.901   3.908   3.983   4.066   4.067   4.207   4.353   4.627
102 A'   41 A"   42 A"   43 A"  103 A'  104 A'  105 A'  106 A'                 
  6.276   6.363   6.487   6.768   7.511   7.572   7.682   9.782
 44 A"  107 A'  108 A'  109 A'   45 A"  110 A'  111 A'  112 A'                 
  9.854  23.383  23.443  25.720  25.846  25.870  26.084  26.200
113 A'  114 A'  115 A'   46 A"  116 A'   47 A"  117 A'  118 A'                 
 26.594  48.005  66.744 215.790 215.871 289.717 289.767 289.902
119 A'  120 A'  121 A'  122 A'  123 A'   48 A"  124 A'  125 A'                 
*******
126 A'                                                                         

 Beta MOs, Restricted
 -- Occupied --                  
-482.87 -101.59 -101.59  -62.53  -56.34  -56.34  -56.34  -24.72
  1 A'    2 A'    3 A'    4 A'    5 A'    1 A"    6 A'    7 A'                 
-10.348 -10.324  -9.513  -9.510  -8.738  -7.277  -7.274  -7.268
  8 A'    9 A'   10 A'   11 A'   12 A'   13 A'   14 A'    2 A"                 
 -7.267  -7.264  -7.263  -6.569  -6.558  -6.556  -2.682  -2.678
 15 A'    3 A"   16 A'   17 A'    4 A"   18 A'   19 A'    5 A"                 
 -2.676  -2.667  -2.667  -1.268  -1.077  -0.912  -0.867  -0.659
 20 A'   21 A'    6 A"   22 A'   23 A'   24 A'   25 A'   26 A'                 
 -0.623  -0.552  -0.514  -0.510  -0.497  -0.490  -0.480  -0.393
 27 A'   28 A'   29 A'    7 A"   30 A'    8 A"   31 A'   32 A'                 
 -0.365  -0.345  -0.300  -0.268  -0.205
  9 A"   10 A"   33 A'   34 A'   11 A"                                         
 -- Virtual --                   
 -0.102  -0.094  -0.003   0.005   0.026   0.031   0.040   0.045
 12 A"   35 A'   36 A'   37 A'   38 A'   39 A'   13 A"   40 A'                 
  0.054   0.064   0.070   0.075   0.090   0.091   0.100   0.113
 41 A'   42 A'   14 A"   43 A'   44 A'   15 A"   45 A'   16 A"                 
  0.115   0.144   0.146   0.148   0.158   0.170   0.182   0.191
 46 A'   17 A"   47 A'   48 A'   49 A'   50 A'   51 A'   52 A'                 
  0.204   0.237   0.288   0.325   0.343   0.352   0.384   0.394
 53 A'   54 A'   18 A"   55 A'   56 A'   57 A'   58 A'   19 A"                 
  0.402   0.407   0.420   0.442   0.443   0.450   0.478   0.507
 59 A'   60 A'   20 A"   61 A'   21 A"   62 A'   63 A'   64 A'                 
  0.514   0.534   0.537   0.559   0.568   0.612   0.624   0.658
 22 A"   65 A'   23 A"   24 A"   66 A'   25 A"   67 A'   68 A'                 
  0.678   0.693   0.720   0.731   0.785   0.822   0.834   0.862
 69 A'   26 A"   70 A'   27 A"   71 A'   72 A'   73 A'   74 A'                 
  0.874   0.882   1.004   1.013   1.035   1.086   1.132   1.220
 28 A"   29 A"   75 A'   76 A'   77 A'   78 A'   79 A'   30 A"                 
  1.262   1.277   1.401   1.412   1.434   1.446   1.470   1.547
 80 A'   81 A'   82 A'   31 A"   83 A'   32 A"   84 A'   33 A"                 
  1.607   1.665   1.754   1.810   1.874   1.968   2.029   2.047
 85 A'   34 A"   86 A'   87 A'   88 A'   35 A"   89 A'   90 A'                 
  2.077   2.166   2.182   2.202   2.258   2.351   2.380   2.578
 91 A'   92 A'   93 A'   36 A"   37 A"   94 A'   95 A'   96 A'                 
  2.616   2.710   2.814   2.908   3.194   3.348   3.735   3.756
 38 A"   39 A"   97 A'   98 A'   99 A'  100 A'   40 A"  101 A'                 
  3.901   3.908   3.983   4.066   4.067   4.207   4.353   4.627
102 A'   41 A"   42 A"   43 A"  103 A'  104 A'  105 A'  106 A'                 
  6.276   6.363   6.487   6.768   7.511   7.572   7.682   9.782
 44 A"  107 A'  108 A'  109 A'   45 A"  110 A'  111 A'  112 A'                 
  9.854  23.383  23.443  25.720  25.846  25.870  26.084  26.200
113 A'  114 A'  115 A'   46 A"  116 A'   47 A"  117 A'  118 A'                 
 26.594  48.005  66.744 215.790 215.871 289.717 289.767 289.902
119 A'  120 A'  121 A'  122 A'  123 A'   48 A"  124 A'  125 A'                 
*******
126 A'                                                                         
 --------------------------------------------------------------

          Ground-State Mulliken Net Atomic Charges

     Atom                 Charge (a.u.)
  ----------------------------------------
      1 F                    -0.015936
      2 Cl                    0.354985
      3 Br                    0.108522
      4 Cl                    0.410568
      5 C                    -0.404748
      6 C                    -0.453392
  ----------------------------------------
  Sum of atomic charges =    -0.000000

 -----------------------------------------------------------------
                    Cartesian Multipole Moments
 -----------------------------------------------------------------
    Charge (ESU x 10^10)
                -0.0000
    Dipole Moment (Debye)
         X      -0.5322      Y       0.8528      Z       0.0000
       Tot       1.0052
    Quadrupole Moments (Debye-Ang)
        XX     -53.4599     XY       0.7799     YY     -62.8636
        XZ      -0.0000     YZ      -0.0000     ZZ     -59.7170
    Octopole Moments (Debye-Ang^2)
       XXX      41.9013    XXY       7.1136    XYY      13.8875
       YYY       5.1043    XXZ       0.0000    XYZ       0.0000
       YYZ       0.0000    XZZ      16.1875    YZZ       0.2232
       ZZZ      -0.0000
    Hexadecapole Moments (Debye-Ang^3)
      XXXX   -1291.1449   XXXY      -0.7831   XXYY    -282.7937
      XYYY     -12.9368   YYYY    -359.0938   XXXZ      -0.0000
      XXYZ      -0.0000   XYYZ      -0.0000   YYYZ      -0.0000
      XXZZ    -244.4844   XYZZ      -4.7054   YYZZ     -70.3651
      XZZZ      -0.0000   YZZZ      -0.0000   ZZZZ     -68.5760
 -----------------------------------------------------------------
 Calculating analytic gradient of the SCF energy
 Gradient of SCF Energy
            1           2           3           4           5           6
    1   0.0794443   0.1147236  -0.1657843   0.0043081   0.2321170  -0.2648088
    2   0.1057516   0.2823613  -0.2288750  -0.3057969   0.0874086   0.0591505
    3   0.0000000   0.0000000   0.0000000  -0.0000000   0.0000000  -0.0000000
 Max gradient component =       3.058E-01
 RMS gradient           =       1.526E-01
 Gradient time:  CPU 9.80 s  wall 2.55 s
 Geometry Optimization Parameters
   NAtoms,    NIC,     NZ,  NCons,   NDum,   NFix, NCnnct, MaxDiis
        6      37       0       0       0       0       0       0

 Cartesian Hessian Update
 Hessian Updated using BFGS Update


** GEOMETRY OPTIMIZATION IN DELOCALIZED INTERNAL COORDINATES **
   Searching for a Minimum

   Optimization Cycle:   3

                       Coordinates (Angstroms)
     ATOM                X               Y               Z
      1  F         1.4538589513   -1.5868763720    0.0000000000
      2  Cl       -2.4632738381   -0.9634448828    0.0000000000
      3  Br        2.0058257964    0.4466250731    0.0000000000
      4  Cl       -2.0711285924    1.1607838983    0.0000000000
      5  C         0.6757570874   -0.4338315182    0.0000000000
      6  C        -1.2197735254   -0.0936037995    0.0000000000
   Point Group: cs    Number of degrees of freedom:     9


   Energy is  -3670.243433458

 Hessian Updated using BFGS Update

  9 Hessian modes will be used to form the next step
  Hessian Eigenvalues:
     0.084218    0.187833    0.250001    0.250114    0.315922    0.389441
     0.660344    0.982535    1.029631

 Minimum Search - Taking Simple RFO Step
 Searching for Lamda that Minimizes Along All modes
 Value Taken    Lamda =  -0.25370865
 Calculated Step too Large.  Step scaled by  0.406453
 Step Taken.  Stepsize is  0.300000

                             Maximum     Tolerance    Cnvgd?
         Gradient           0.233993      0.000300      NO
         Displacement       0.190628      0.001200      NO
         Energy change     -0.129204      0.000001      NO


 New Cartesian Coordinates Obtained by Inverse Iteration

 Displacement from previous Coordinates is:  0.297281
 ----------------------------------------------------------------
             Standard Nuclear Orientation (Angstroms)
    I     Atom           X                Y                Z
 ----------------------------------------------------------------
    1      F       1.3646934458    -1.5895343414     0.0000000000
    2      Cl     -2.4174489285    -1.0138738758     0.0000000000
    3      Br      1.9821003271     0.4856071783     0.0000000000
    4      Cl     -2.0097797038     1.1835174502     0.0000000000
    5      C       0.6261914386    -0.4273282902     0.0000000000
    6      C      -1.1644907001    -0.1087357222     0.0000000000
 ----------------------------------------------------------------
 Molecular Point Group                 Cs    NOp =  2
 Largest Abelian Subgroup              Cs    NOp =  2
 Nuclear Repulsion Energy =   578.9833891005 hartrees
 There are       45 alpha and       45 beta electrons
 Applying Cartesian multipole field
    Component          Value
    ---------          -----
     (2,0,0)        1.00000E-11
     (0,2,0)        2.00000E-11
     (0,0,2)       -3.00000E-11
 Nucleus-field energy     =     0.0000000171 hartrees
 Requested basis set is 6-311++G(d,p)
 There are 63 shells and 174 basis functions
 A cutoff of  1.0D-11 yielded   1596 shell pairs
 There are     13253 function pairs (     14494 Cartesian)
 Smallest overlap matrix eigenvalue = 6.56E-05
 Guess MOs from SCF MO coefficient file

 -----------------------------------------------------------------------
  General SCF calculation program by
  Eric Jon Sundstrom, Paul Horn, Yuezhi Mao, Dmitri Zuev, Alec White,
  David Stuck, Shaama M.S., Shane Yost, Joonho Lee, David Small,
  Daniel Levine, Susi Lehtola, Hugh Burton, Evgeny Epifanovsky
 -----------------------------------------------------------------------
 Exchange:     0.2000 Hartree-Fock + 0.0800 Slater + 0.7200 B88
 Correlation:  0.1900 VWN1RPA + 0.8100 LYP
 Using SG-1 standard quadrature grid
 using 4 threads for integral computing
 -------------------------------------------------------
 OpenMP Integral computing Module                
 Release: version 2.0, May 2017, Q-Chem Inc. Pleasanton 
 -------------------------------------------------------
 -------------------------------------------------------
 OpenMP BLAS3 based DFT computing Module                
 Release: version 1.0, May 2013, Q-Chem Inc. Pittsburgh 
 -------------------------------------------------------
 A restricted SCF calculation will be
 performed using DIIS
 SCF converges when DIIS error is below 1.0e-08
 ---------------------------------------
  Cycle       Energy         DIIS error
 ---------------------------------------
    1   -3670.3350118499      1.02e-03  
    2   -3670.3397338612      3.05e-04  
    3   -3670.3388561877      5.27e-04  
    4   -3670.3396528425      3.10e-04  
    5   -3670.3400680690      4.90e-05  
    6   -3670.3400755818      1.17e-05  
    7   -3670.3400760502      2.89e-06  
    8   -3670.3400760743      1.51e-06  
    9   -3670.3400760807      4.73e-07  
   10   -3670.3400760817      1.27e-07  
   11   -3670.3400760818      2.86e-08  
   12   -3670.3400760817      1.37e-08  
   13   -3670.3400760816      2.40e-09  Convergence criterion met
 ---------------------------------------
 SCF time:   CPU 37.40s  wall 10.00s 
 SCF   energy in the final basis set =    -3670.3400760816
 Total energy in the final basis set =    -3670.3400760816

 --------------------------------------------------------------
             Orbital Energies (a.u.) and Symmetries
 --------------------------------------------------------------

 Alpha MOs, Restricted
 -- Occupied --                  
-482.87 -101.59 -101.59  -62.52  -56.34  -56.34  -56.34  -24.72
  1 A'    2 A'    3 A'    4 A'    5 A'    1 A"    6 A'    7 A'                 
-10.350 -10.325  -9.511  -9.508  -8.736  -7.275  -7.272  -7.265
  8 A'    9 A'   10 A'   11 A'   12 A'   13 A'   14 A'    2 A"                 
 -7.264  -7.262  -7.261  -6.567  -6.555  -6.554  -2.679  -2.675
 15 A'    3 A"   16 A'   17 A'    4 A"   18 A'   19 A'    5 A"                 
 -2.674  -2.664  -2.664  -1.270  -1.053  -0.901  -0.866  -0.669
 20 A'   21 A'    6 A"   22 A'   23 A'   24 A'   25 A'   26 A'                 
 -0.622  -0.555  -0.518  -0.510  -0.494  -0.478  -0.468  -0.394
 27 A'   28 A'   29 A'    7 A"   30 A'    8 A"   31 A'   32 A'                 
 -0.362  -0.346  -0.307  -0.279  -0.213
  9 A"   10 A"   33 A'   34 A'   11 A"                                         
 -- Virtual --                   
 -0.095  -0.063  -0.005   0.002   0.026   0.034   0.041   0.044
 12 A"   35 A'   36 A'   37 A'   38 A'   39 A'   13 A"   40 A'                 
  0.054   0.066   0.071   0.072   0.088   0.090   0.098   0.113
 41 A'   42 A'   14 A"   43 A'   44 A'   15 A"   45 A'   16 A"                 
  0.113   0.142   0.145   0.146   0.157   0.178   0.184   0.192
 46 A'   47 A'   17 A"   48 A'   49 A'   50 A'   51 A'   52 A'                 
  0.204   0.238   0.292   0.322   0.345   0.350   0.389   0.397
 53 A'   54 A'   18 A"   55 A'   56 A'   57 A'   58 A'   19 A"                 
  0.403   0.411   0.422   0.439   0.446   0.448   0.479   0.511
 59 A'   60 A'   20 A"   61 A'   21 A"   62 A'   63 A'   64 A'                 
  0.519   0.532   0.543   0.560   0.571   0.606   0.631   0.660
 22 A"   23 A"   65 A'   24 A"   66 A'   25 A"   67 A'   68 A'                 
  0.665   0.696   0.732   0.755   0.780   0.827   0.857   0.866
 69 A'   26 A"   70 A'   27 A"   71 A'   72 A'   73 A'   74 A'                 
  0.869   0.880   0.992   0.994   1.013   1.093   1.142   1.220
 28 A"   29 A"   75 A'   76 A'   77 A'   78 A'   79 A'   30 A"                 
  1.238   1.263   1.388   1.401   1.419   1.437   1.495   1.544
 80 A'   81 A'   31 A"   82 A'   32 A"   83 A'   84 A'   33 A"                 
  1.621   1.688   1.747   1.773   1.875   1.973   2.042   2.056
 85 A'   34 A"   86 A'   87 A'   88 A'   35 A"   89 A'   90 A'                 
  2.091   2.187   2.197   2.210   2.255   2.358   2.385   2.579
 91 A'   92 A'   93 A'   36 A"   37 A"   94 A'   95 A'   96 A'                 
  2.610   2.717   2.810   2.908   3.173   3.449   3.738   3.755
 38 A"   39 A"   97 A'   98 A'   99 A'  100 A'   40 A"  101 A'                 
  3.919   3.923   3.980   4.067   4.068   4.196   4.328   4.650
 41 A"  102 A'   42 A"  103 A'   43 A"  104 A'  105 A'  106 A'                 
  6.276   6.370   6.502   6.751   7.514   7.571   7.675   9.761
 44 A"  107 A'  108 A'  109 A'   45 A"  110 A'  111 A'  112 A'                 
  9.845  23.374  23.418  25.731  25.799  25.863  26.094  26.130
113 A'  114 A'  115 A'   46 A"  116 A'   47 A"  117 A'  118 A'                 
 26.647  47.989  66.739 215.758 215.860 289.719 289.766 289.896
119 A'  120 A'  121 A'  122 A'  123 A'   48 A"  124 A'  125 A'                 
*******
126 A'                                                                         

 Beta MOs, Restricted
 -- Occupied --                  
-482.87 -101.59 -101.59  -62.52  -56.34  -56.34  -56.34  -24.72
  1 A'    2 A'    3 A'    4 A'    5 A'    1 A"    6 A'    7 A'                 
-10.350 -10.325  -9.511  -9.508  -8.736  -7.275  -7.272  -7.265
  8 A'    9 A'   10 A'   11 A'   12 A'   13 A'   14 A'    2 A"                 
 -7.264  -7.262  -7.261  -6.567  -6.555  -6.554  -2.679  -2.675
 15 A'    3 A"   16 A'   17 A'    4 A"   18 A'   19 A'    5 A"                 
 -2.674  -2.664  -2.664  -1.270  -1.053  -0.901  -0.866  -0.669
 20 A'   21 A'    6 A"   22 A'   23 A'   24 A'   25 A'   26 A'                 
 -0.622  -0.555  -0.518  -0.510  -0.494  -0.478  -0.468  -0.394
 27 A'   28 A'   29 A'    7 A"   30 A'    8 A"   31 A'   32 A'                 
 -0.362  -0.346  -0.307  -0.279  -0.213
  9 A"   10 A"   33 A'   34 A'   11 A"                                         
 -- Virtual --                   
 -0.095  -0.063  -0.005   0.002   0.026   0.034   0.041   0.044
 12 A"   35 A'   36 A'   37 A'   38 A'   39 A'   13 A"   40 A'                 
  0.054   0.066   0.071   0.072   0.088   0.090   0.098   0.113
 41 A'   42 A'   14 A"   43 A'   44 A'   15 A"   45 A'   16 A"                 
  0.113   0.142   0.145   0.146   0.157   0.178   0.184   0.192
 46 A'   47 A'   17 A"   48 A'   49 A'   50 A'   51 A'   52 A'                 
  0.204   0.238   0.292   0.322   0.345   0.350   0.389   0.397
 53 A'   54 A'   18 A"   55 A'   56 A'   57 A'   58 A'   19 A"                 
  0.403   0.411   0.422   0.439   0.446   0.448   0.479   0.511
 59 A'   60 A'   20 A"   61 A'   21 A"   62 A'   63 A'   64 A'                 
  0.519   0.532   0.543   0.560   0.571   0.606   0.631   0.660
 22 A"   23 A"   65 A'   24 A"   66 A'   25 A"   67 A'   68 A'                 
  0.665   0.696   0.732   0.755   0.780   0.827   0.857   0.866
 69 A'   26 A"   70 A'   27 A"   71 A'   72 A'   73 A'   74 A'                 
  0.869   0.880   0.992   0.994   1.013   1.093   1.142   1.220
 28 A"   29 A"   75 A'   76 A'   77 A'   78 A'   79 A'   30 A"                 
  1.238   1.263   1.388   1.401   1.419   1.437   1.495   1.544
 80 A'   81 A'   31 A"   82 A'   32 A"   83 A'   84 A'   33 A"                 
  1.621   1.688   1.747   1.773   1.875   1.973   2.042   2.056
 85 A'   34 A"   86 A'   87 A'   88 A'   35 A"   89 A'   90 A'                 
  2.091   2.187   2.197   2.210   2.255   2.358   2.385   2.579
 91 A'   92 A'   93 A'   36 A"   37 A"   94 A'   95 A'   96 A'                 
  2.610   2.717   2.810   2.908   3.173   3.449   3.738   3.755
 38 A"   39 A"   97 A'   98 A'   99 A'  100 A'   40 A"  101 A'                 
  3.919   3.923   3.980   4.067   4.068   4.196   4.328   4.650
 41 A"  102 A'   42 A"  103 A'   43 A"  104 A'  105 A'  106 A'                 
  6.276   6.370   6.502   6.751   7.514   7.571   7.675   9.761
 44 A"  107 A'  108 A'  109 A'   45 A"  110 A'  111 A'  112 A'                 
  9.845  23.374  23.418  25.731  25.799  25.863  26.094  26.130
113 A'  114 A'  115 A'   46 A"  116 A'   47 A"  117 A'  118 A'                 
 26.647  47.989  66.739 215.758 215.860 289.719 289.766 289.896
119 A'  120 A'  121 A'  122 A'  123 A'   48 A"  124 A'  125 A'                 
*******
126 A'                                                                         
 --------------------------------------------------------------

          Ground-State Mulliken Net Atomic Charges

     Atom                 Charge (a.u.)
  ----------------------------------------
      1 F                    -0.014605
      2 Cl                    0.363870
      3 Br                    0.080631
      4 Cl                    0.415234
      5 C                    -0.433644
      6 C                    -0.411486
  ----------------------------------------
  Sum of atomic charges =     0.000000

 -----------------------------------------------------------------
                    Cartesian Multipole Moments
 -----------------------------------------------------------------
    Charge (ESU x 10^10)
                 0.0000
    Dipole Moment (Debye)
         X      -0.4320      Y       0.8120      Z      -0.0000
       Tot       0.9198
    Quadrupole Moments (Debye-Ang)
        XX     -54.0928     XY       0.9278     YY     -62.3840
        XZ       0.0000     YZ      -0.0000     ZZ     -59.7948
    Octopole Moments (Debye-Ang^2)
       XXX      42.4200    XXY       6.2837    XYY      13.0817
       YYY       4.2390    XXZ      -0.0000    XYZ      -0.0000
       YYZ      -0.0000    XZZ      15.7649    YZZ      -0.2000
       ZZZ      -0.0000
    Hexadecapole Moments (Debye-Ang^3)
      XXXX   -1242.7712   XXXY      -7.7707   XXYY    -272.2015
      XYYY     -23.2495   YYYY    -370.7142   XXXZ       0.0000
      XXYZ      -0.0000   XYYZ       0.0000   YYYZ      -0.0000
      XXZZ    -235.4295   XYZZ      -8.0481   YYZZ     -72.6862
      XZZZ       0.0000   YZZZ       0.0000   ZZZZ     -68.4696
 -----------------------------------------------------------------
 Calculating analytic gradient of the SCF energy
 Gradient of SCF Energy
            1           2           3           4           5           6
    1   0.0723301   0.0869613  -0.1248423  -0.0021305   0.2067623  -0.2390810
    2   0.0859428   0.2276283  -0.1825751  -0.2446497   0.0598922   0.0537614
    3  -0.0000000  -0.0000000  -0.0000000   0.0000000   0.0000000   0.0000000
 Max gradient component =       2.446E-01
 RMS gradient           =       1.263E-01
 Gradient time:  CPU 9.92 s  wall 2.58 s
 Geometry Optimization Parameters
   NAtoms,    NIC,     NZ,  NCons,   NDum,   NFix, NCnnct, MaxDiis
        6      37       0       0       0       0       0       0

 Cartesian Hessian Update
 Hessian Updated using BFGS Update


** GEOMETRY OPTIMIZATION IN DELOCALIZED INTERNAL COORDINATES **
   Searching for a Minimum

   Optimization Cycle:   4

                       Coordinates (Angstroms)
     ATOM                X               Y               Z
      1  F         1.3646934458   -1.5895343414    0.0000000000
      2  Cl       -2.4174489285   -1.0138738758    0.0000000000
      3  Br        1.9821003271    0.4856071783    0.0000000000
      4  Cl       -2.0097797038    1.1835174502    0.0000000000
      5  C         0.6261914386   -0.4273282902    0.0000000000
      6  C        -1.1644907001   -0.1087357222    0.0000000000
   Point Group: cs    Number of degrees of freedom:     9


   Energy is  -3670.340076082

 Hessian Updated using BFGS Update

  9 Hessian modes will be used to form the next step
  Hessian Eigenvalues:
     0.049302    0.191168    0.249475    0.250003    0.322281    0.387585
     0.720791    0.992309    1.029655

 Minimum Search - Taking Simple RFO Step
 Searching for Lamda that Minimizes Along All modes
 Value Taken    Lamda =  -0.24503530
 Calculated Step too Large.  Step scaled by  0.352702
 Step Taken.  Stepsize is  0.300000

                             Maximum     Tolerance    Cnvgd?
         Gradient           0.202020      0.000300      NO
         Displacement       0.195966      0.001200      NO
         Energy change     -0.096643      0.000001      NO


 New Cartesian Coordinates Obtained by Inverse Iteration

 Displacement from previous Coordinates is:  0.327926
 ----------------------------------------------------------------
             Standard Nuclear Orientation (Angstroms)
    I     Atom           X                Y                Z
 ----------------------------------------------------------------
    1      F       1.2681933597    -1.5869493237     0.0000000000
    2      Cl     -2.3603624911    -1.0606451845     0.0000000000
    3      Br      1.9455391936     0.5206234127     0.0000000000
    4      Cl     -1.9399599159     1.1995375145     0.0000000000
    5      C       0.5688569236    -0.4182701911     0.0000000000
    6      C      -1.1010011907    -0.1246438290     0.0000000000
 ----------------------------------------------------------------
 Molecular Point Group                 Cs    NOp =  2
 Largest Abelian Subgroup              Cs    NOp =  2
 Nuclear Repulsion Energy =   581.1891685050 hartrees
 There are       45 alpha and       45 beta electrons
 Applying Cartesian multipole field
    Component          Value
    ---------          -----
     (2,0,0)        1.00000E-11
     (0,2,0)        2.00000E-11
     (0,0,2)       -3.00000E-11
 Nucleus-field energy     =     0.0000000167 hartrees
 Requested basis set is 6-311++G(d,p)
 There are 63 shells and 174 basis functions
 A cutoff of  1.0D-11 yielded   1609 shell pairs
 There are     13364 function pairs (     14620 Cartesian)
 Smallest overlap matrix eigenvalue = 4.72E-05
 Guess MOs from SCF MO coefficient file

 -----------------------------------------------------------------------
  General SCF calculation program by
  Eric Jon Sundstrom, Paul Horn, Yuezhi Mao, Dmitri Zuev, Alec White,
  David Stuck, Shaama M.S., Shane Yost, Joonho Lee, David Small,
  Daniel Levine, Susi Lehtola, Hugh Burton, Evgeny Epifanovsky
 -----------------------------------------------------------------------
 Exchange:     0.2000 Hartree-Fock + 0.0800 Slater + 0.7200 B88
 Correlation:  0.1900 VWN1RPA + 0.8100 LYP
 Using SG-1 standard quadrature grid
 using 4 threads for integral computing
 -------------------------------------------------------
 OpenMP Integral computing Module                
 Release: version 2.0, May 2017, Q-Chem Inc. Pleasanton 
 -------------------------------------------------------
 -------------------------------------------------------
 OpenMP BLAS3 based DFT computing Module                
 Release: version 1.0, May 2013, Q-Chem Inc. Pittsburgh 
 -------------------------------------------------------
 A restricted SCF calculation will be
 performed using DIIS
 SCF converges when DIIS error is below 1.0e-08
 ---------------------------------------
  Cycle       Energy         DIIS error
 ---------------------------------------
    1   -3670.4170849778      1.08e-03  
    2   -3670.4222552988      2.58e-04  
    3   -3670.4219448898      3.78e-04  
    4   -3670.4223427878      1.93e-04  
    5   -3670.4224905736      6.22e-05  
    6   -3670.4225022166      1.07e-05  
    7   -3670.4225025742      2.35e-06  
    8   -3670.4225025948      8.37e-07  
    9   -3670.4225025974      2.72e-07  
   10   -3670.4225025975      6.26e-08  
   11   -3670.4225025974      2.46e-08  
   12   -3670.4225025974      6.18e-09  Convergence criterion met
 ---------------------------------------
 SCF time:   CPU 34.98s  wall 9.00s 
 SCF   energy in the final basis set =    -3670.4225025974
 Total energy in the final basis set =    -3670.4225025974

 --------------------------------------------------------------
             Orbital Energies (a.u.) and Symmetries
 --------------------------------------------------------------

 Alpha MOs, Restricted
 -- Occupied --                  
-482.87 -101.59 -101.59  -62.52  -56.34  -56.34  -56.34  -24.72
  1 A'    2 A'    3 A'    4 A'    5 A'    1 A"    6 A'    7 A'                 
-10.350 -10.324  -9.509  -9.506  -8.734  -7.273  -7.270  -7.263
  8 A'    9 A'   10 A'   11 A'   12 A'   13 A'   14 A'    2 A"                 
 -7.262  -7.260  -7.259  -6.566  -6.553  -6.552  -2.678  -2.674
 15 A'    3 A"   16 A'   17 A'    4 A"   18 A'   19 A'    5 A"                 
 -2.673  -2.662  -2.662  -1.274  -1.035  -0.894  -0.864  -0.686
 20 A'   21 A'    6 A"   22 A'   23 A'   24 A'   25 A'   26 A'                 
 -0.622  -0.560  -0.523  -0.512  -0.491  -0.469  -0.458  -0.396
 27 A'   28 A'   29 A'    7 A"   30 A'    8 A"   31 A'   32 A'                 
 -0.360  -0.346  -0.312  -0.287  -0.223
  9 A"   10 A"   33 A'   34 A'   11 A"                                         
 -- Virtual --                   
 -0.085  -0.031  -0.007   0.000   0.026   0.038   0.043   0.048
 12 A"   35 A'   36 A'   37 A'   38 A'   39 A'   13 A"   40 A'                 
  0.053   0.070   0.072   0.072   0.086   0.090   0.097   0.113
 41 A'   42 A'   14 A"   43 A'   44 A'   15 A"   45 A'   16 A"                 
  0.114   0.140   0.145   0.145   0.157   0.182   0.189   0.200
 46 A'   47 A'   17 A"   48 A'   49 A'   50 A'   51 A'   52 A'                 
  0.205   0.241   0.295   0.320   0.345   0.349   0.392   0.398
 53 A'   54 A'   18 A"   55 A'   56 A'   57 A'   58 A'   19 A"                 
  0.404   0.413   0.424   0.433   0.449   0.449   0.478   0.509
 59 A'   60 A'   20 A"   61 A'   21 A"   62 A'   63 A'   64 A'                 
  0.515   0.536   0.555   0.562   0.579   0.601   0.638   0.654
 22 A"   23 A"   65 A'   24 A"   66 A'   25 A"   67 A'   68 A'                 
  0.675   0.699   0.748   0.774   0.775   0.835   0.862   0.865
 69 A'   26 A"   70 A'   71 A'   27 A"   72 A'   28 A"   73 A'                 
  0.885   0.891   0.969   0.984   1.002   1.107   1.160   1.217
 29 A"   74 A'   75 A'   76 A'   77 A'   78 A'   79 A'   30 A"                 
  1.221   1.255   1.359   1.395   1.400   1.449   1.530   1.550
 80 A'   81 A'   31 A"   82 A'   32 A"   83 A'   84 A'   33 A"                 
  1.646   1.728   1.736   1.756   1.881   1.976   2.041   2.073
 85 A'   34 A"   86 A'   87 A'   88 A'   35 A"   89 A'   90 A'                 
  2.116   2.212   2.217   2.251   2.255   2.364   2.390   2.583
 91 A'   92 A'   36 A"   93 A'   37 A"   94 A'   95 A'   96 A'                 
  2.605   2.735   2.838   2.918   3.156   3.554   3.739   3.758
 38 A"   39 A"   97 A'   98 A'   99 A'  100 A'   40 A"  101 A'                 
  3.930   3.946   3.980   4.067   4.070   4.189   4.321   4.683
 41 A"  102 A'   42 A"  103 A'   43 A"  104 A'  105 A'  106 A'                 
  6.276   6.376   6.524   6.739   7.517   7.571   7.678   9.745
 44 A"  107 A'  108 A'  109 A'   45 A"  110 A'  111 A'  112 A'                 
  9.841  23.395  23.403  25.742  25.790  25.856  26.094  26.119
113 A'  114 A'  115 A'   46 A"  116 A'   47 A"  117 A'  118 A'                 
 26.684  47.978  66.736 215.734 215.855 289.720 289.767 289.898
119 A'  120 A'  121 A'  122 A'  123 A'   48 A"  124 A'  125 A'                 
*******
126 A'                                                                         

 Beta MOs, Restricted
 -- Occupied --                  
-482.87 -101.59 -101.59  -62.52  -56.34  -56.34  -56.34  -24.72
  1 A'    2 A'    3 A'    4 A'    5 A'    1 A"    6 A'    7 A'                 
-10.350 -10.324  -9.509  -9.506  -8.734  -7.273  -7.270  -7.263
  8 A'    9 A'   10 A'   11 A'   12 A'   13 A'   14 A'    2 A"                 
 -7.262  -7.260  -7.259  -6.566  -6.553  -6.552  -2.678  -2.674
 15 A'    3 A"   16 A'   17 A'    4 A"   18 A'   19 A'    5 A"                 
 -2.673  -2.662  -2.662  -1.274  -1.035  -0.894  -0.864  -0.686
 20 A'   21 A'    6 A"   22 A'   23 A'   24 A'   25 A'   26 A'                 
 -0.622  -0.560  -0.523  -0.512  -0.491  -0.469  -0.458  -0.396
 27 A'   28 A'   29 A'    7 A"   30 A'    8 A"   31 A'   32 A'                 
 -0.360  -0.346  -0.312  -0.287  -0.223
  9 A"   10 A"   33 A'   34 A'   11 A"                                         
 -- Virtual --                   
 -0.085  -0.031  -0.007   0.000   0.026   0.038   0.043   0.048
 12 A"   35 A'   36 A'   37 A'   38 A'   39 A'   13 A"   40 A'                 
  0.053   0.070   0.072   0.072   0.086   0.090   0.097   0.113
 41 A'   42 A'   14 A"   43 A'   44 A'   15 A"   45 A'   16 A"                 
  0.114   0.140   0.145   0.145   0.157   0.182   0.189   0.200
 46 A'   47 A'   17 A"   48 A'   49 A'   50 A'   51 A'   52 A'                 
  0.205   0.241   0.295   0.320   0.345   0.349   0.392   0.398
 53 A'   54 A'   18 A"   55 A'   56 A'   57 A'   58 A'   19 A"                 
  0.404   0.413   0.424   0.433   0.449   0.449   0.478   0.509
 59 A'   60 A'   20 A"   61 A'   21 A"   62 A'   63 A'   64 A'                 
  0.515   0.536   0.555   0.562   0.579   0.601   0.638   0.654
 22 A"   23 A"   65 A'   24 A"   66 A'   25 A"   67 A'   68 A'                 
  0.675   0.699   0.748   0.774   0.775   0.835   0.862   0.865
 69 A'   26 A"   70 A'   71 A'   27 A"   72 A'   28 A"   73 A'                 
  0.885   0.891   0.969   0.984   1.002   1.107   1.160   1.217
 29 A"   74 A'   75 A'   76 A'   77 A'   78 A'   79 A'   30 A"                 
  1.221   1.255   1.359   1.395   1.400   1.449   1.530   1.550
 80 A'   81 A'   31 A"   82 A'   32 A"   83 A'   84 A'   33 A"                 
  1.646   1.728   1.736   1.756   1.881   1.976   2.041   2.073
 85 A'   34 A"   86 A'   87 A'   88 A'   35 A"   89 A'   90 A'                 
  2.116   2.212   2.217   2.251   2.255   2.364   2.390   2.583
 91 A'   92 A'   36 A"   93 A'   37 A"   94 A'   95 A'   96 A'                 
  2.605   2.735   2.838   2.918   3.156   3.554   3.739   3.758
 38 A"   39 A"   97 A'   98 A'   99 A'  100 A'   40 A"  101 A'                 
  3.930   3.946   3.980   4.067   4.070   4.189   4.321   4.683
 41 A"  102 A'   42 A"  103 A'   43 A"  104 A'  105 A'  106 A'                 
  6.276   6.376   6.524   6.739   7.517   7.571   7.678   9.745
 44 A"  107 A'  108 A'  109 A'   45 A"  110 A'  111 A'  112 A'                 
  9.841  23.395  23.403  25.742  25.790  25.856  26.094  26.119
113 A'  114 A'  115 A'   46 A"  116 A'   47 A"  117 A'  118 A'                 
 26.684  47.978  66.736 215.734 215.855 289.720 289.767 289.898
119 A'  120 A'  121 A'  122 A'  123 A'   48 A"  124 A'  125 A'                 
*******
126 A'                                                                         
 --------------------------------------------------------------

          Ground-State Mulliken Net Atomic Charges

     Atom                 Charge (a.u.)
  ----------------------------------------
      1 F                    -0.013764
      2 Cl                    0.370994
      3 Br                    0.059832
      4 Cl                    0.417246
      5 C                    -0.479121
      6 C                    -0.355188
  ----------------------------------------
  Sum of atomic charges =    -0.000000

 -----------------------------------------------------------------
                    Cartesian Multipole Moments
 -----------------------------------------------------------------
    Charge (ESU x 10^10)
                -0.0000
    Dipole Moment (Debye)
         X      -0.3088      Y       0.7508      Z       0.0000
       Tot       0.8118
    Quadrupole Moments (Debye-Ang)
        XX     -54.7782     XY       1.0294     YY     -62.0125
        XZ      -0.0000     YZ       0.0000     ZZ     -59.7640
    Octopole Moments (Debye-Ang^2)
       XXX      42.8812    XXY       5.5036    XYY      12.5042
       YYY       3.4972    XXZ       0.0000    XYZ      -0.0000
       YYZ       0.0000    XZZ      15.3657    YZZ      -0.5865
       ZZZ       0.0000
    Hexadecapole Moments (Debye-Ang^3)
      XXXX   -1183.4696   XXXY     -15.0198   XXYY    -260.2929
      XYYY     -32.9170   YYYY    -381.1203   XXXZ      -0.0000
      XXYZ       0.0000   XYYZ      -0.0000   YYYZ      -0.0000
      XXZZ    -224.3635   XYZZ     -11.2227   YYZZ     -74.7453
      XZZZ      -0.0000   YZZZ       0.0000   ZZZZ     -68.1198
 -----------------------------------------------------------------
 Calculating analytic gradient of the SCF energy
 Gradient of SCF Energy
            1           2           3           4           5           6
    1   0.0640277   0.0682431  -0.0983185  -0.0049965   0.1908021  -0.2197579
    2   0.0741370   0.1880008  -0.1500810  -0.2007081   0.0397510   0.0489003
    3   0.0000000  -0.0000000  -0.0000000   0.0000000  -0.0000000  -0.0000000
 Max gradient component =       2.198E-01
 RMS gradient           =       1.082E-01
 Gradient time:  CPU 10.03 s  wall 2.61 s
 Geometry Optimization Parameters
   NAtoms,    NIC,     NZ,  NCons,   NDum,   NFix, NCnnct, MaxDiis
        6      37       0       0       0       0       0       0

 Cartesian Hessian Update
 Hessian Updated using BFGS Update


** GEOMETRY OPTIMIZATION IN DELOCALIZED INTERNAL COORDINATES **
   Searching for a Minimum

   Optimization Cycle:   5

                       Coordinates (Angstroms)
     ATOM                X               Y               Z
      1  F         1.2681933597   -1.5869493237    0.0000000000
      2  Cl       -2.3603624911   -1.0606451845    0.0000000000
      3  Br        1.9455391936    0.5206234127    0.0000000000
      4  Cl       -1.9399599159    1.1995375145    0.0000000000
      5  C         0.5688569236   -0.4182701911    0.0000000000
      6  C        -1.1010011907   -0.1246438290    0.0000000000
   Point Group: cs    Number of degrees of freedom:     9


   Energy is  -3670.422502597

 Hessian Updated using BFGS Update

  9 Hessian modes will be used to form the next step
  Hessian Eigenvalues:
     0.047227    0.192123    0.249346    0.250085    0.325228    0.389406
     0.717395    0.997860    1.029682

 Minimum Search - Taking Simple RFO Step
 Searching for Lamda that Minimizes Along All modes
 Value Taken    Lamda =  -0.22036141
 Calculated Step too Large.  Step scaled by  0.346916
 Step Taken.  Stepsize is  0.300000

                             Maximum     Tolerance    Cnvgd?
         Gradient           0.180311      0.000300      NO
         Displacement       0.199472      0.001200      NO
         Energy change     -0.082427      0.000001      NO


 New Cartesian Coordinates Obtained by Inverse Iteration

 Displacement from previous Coordinates is:  0.339103
 ----------------------------------------------------------------
             Standard Nuclear Orientation (Angstroms)
    I     Atom           X                Y                Z
 ----------------------------------------------------------------
    1      F       1.1706470099    -1.5836096802     0.0000000000
    2      Cl     -2.2977554154    -1.1050825034     0.0000000000
    3      Br      1.9027017419     0.5534108675     0.0000000000
    4      Cl     -1.8678941951     1.2126792750     0.0000000000
    5      C       0.5078451967    -0.4080821747     0.0000000000
    6      C      -1.0342784589    -0.1396633853     0.0000000000
 ----------------------------------------------------------------
 Molecular Point Group                 Cs    NOp =  2
 Largest Abelian Subgroup              Cs    NOp =  2
 Nuclear Repulsion Energy =   585.3455169113 hartrees
 There are       45 alpha and       45 beta electrons
 Applying Cartesian multipole field
    Component          Value
    ---------          -----
     (2,0,0)        1.00000E-11
     (0,2,0)        2.00000E-11
     (0,0,2)       -3.00000E-11
 Nucleus-field energy     =     0.0000000163 hartrees
 Requested basis set is 6-311++G(d,p)
 There are 63 shells and 174 basis functions
 A cutoff of  1.0D-11 yielded   1614 shell pairs
 There are     13414 function pairs (     14681 Cartesian)
 Smallest overlap matrix eigenvalue = 3.19E-05
 Guess MOs from SCF MO coefficient file

 -----------------------------------------------------------------------
  General SCF calculation program by
  Eric Jon Sundstrom, Paul Horn, Yuezhi Mao, Dmitri Zuev, Alec White,
  David Stuck, Shaama M.S., Shane Yost, Joonho Lee, David Small,
  Daniel Levine, Susi Lehtola, Hugh Burton, Evgeny Epifanovsky
 -----------------------------------------------------------------------
 Exchange:     0.2000 Hartree-Fock + 0.0800 Slater + 0.7200 B88
 Correlation:  0.1900 VWN1RPA + 0.8100 LYP
 Using SG-1 standard quadrature grid
 using 4 threads for integral computing
 -------------------------------------------------------
 OpenMP Integral computing Module                
 Release: version 2.0, May 2017, Q-Chem Inc. Pleasanton 
 -------------------------------------------------------
 -------------------------------------------------------
 OpenMP BLAS3 based DFT computing Module                
 Release: version 1.0, May 2013, Q-Chem Inc. Pittsburgh 
 -------------------------------------------------------
 A restricted SCF calculation will be
 performed using DIIS
 SCF converges when DIIS error is below 1.0e-08
 ---------------------------------------
  Cycle       Energy         DIIS error
 ---------------------------------------
    1   -3670.4876332660      1.25e-03  
    2   -3670.4939084636      3.42e-04  
    3   -3670.4936242143      4.48e-04  
    4   -3670.4942945748      1.01e-04  
    5   -3670.4943150753      6.87e-05  
    6   -3670.4943330213      1.04e-05  
    7   -3670.4943333810      2.79e-06  
    8   -3670.4943334026      9.56e-07  
    9   -3670.4943334051      2.95e-07  
   10   -3670.4943334054      6.19e-08  
   11   -3670.4943334054      1.77e-08  
   12   -3670.4943334054      2.58e-09  Convergence criterion met
 ---------------------------------------
 SCF time:   CPU 35.32s  wall 9.00s 
 SCF   energy in the final basis set =    -3670.4943334054
 Total energy in the final basis set =    -3670.4943334054

 --------------------------------------------------------------
             Orbital Energies (a.u.) and Symmetries
 --------------------------------------------------------------

 Alpha MOs, Restricted
 -- Occupied --                  
-482.87 -101.59 -101.58  -62.52  -56.34  -56.34  -56.34  -24.73
  1 A'    2 A'    3 A'    4 A'    5 A'    1 A"    6 A'    7 A'                 
-10.347 -10.320  -9.506  -9.504  -8.733  -7.271  -7.269  -7.261
  8 A'    9 A'   10 A'   11 A'   12 A'   13 A'   14 A'    2 A"                 
 -7.260  -7.259  -7.258  -6.564  -6.552  -6.550  -2.676  -2.672
 15 A'    3 A"   16 A'   17 A'    4 A"   18 A'   19 A'    5 A"                 
 -2.671  -2.661  -2.661  -1.278  -1.020  -0.889  -0.863  -0.709
 20 A'   21 A'    6 A"   22 A'   23 A'   24 A'   25 A'   26 A'                 
 -0.623  -0.565  -0.529  -0.516  -0.487  -0.461  -0.449  -0.397
 27 A'   28 A'   29 A'    7 A"   30 A'    8 A"   31 A'   32 A'                 
 -0.359  -0.346  -0.317  -0.293  -0.235
  9 A"   10 A"   33 A'   34 A'   11 A"                                         
 -- Virtual --                   
 -0.071  -0.018  -0.007   0.000   0.026   0.038   0.043   0.051
 12 A"   35 A'   36 A'   37 A'   38 A'   39 A'   13 A"   40 A'                 
  0.058   0.070   0.073   0.084   0.085   0.090   0.097   0.113
 41 A'   42 A'   14 A"   43 A'   44 A'   15 A"   45 A'   16 A"                 
  0.119   0.139   0.146   0.147   0.157   0.184   0.196   0.207
 46 A'   47 A'   17 A"   48 A'   49 A'   50 A'   51 A'   52 A'                 
  0.219   0.244   0.298   0.319   0.342   0.351   0.394   0.400
 53 A'   54 A'   18 A"   55 A'   56 A'   57 A'   58 A'   19 A"                 
  0.405   0.415   0.425   0.431   0.448   0.452   0.481   0.507
 59 A'   60 A'   20 A"   61 A'   62 A'   21 A"   63 A'   22 A"                 
  0.508   0.540   0.564   0.567   0.591   0.601   0.636   0.656
 64 A'   23 A"   24 A"   65 A'   66 A'   25 A"   67 A'   68 A'                 
  0.692   0.701   0.762   0.774   0.793   0.845   0.856   0.867
 69 A'   26 A"   70 A'   71 A'   27 A"   72 A'   28 A"   73 A'                 
  0.893   0.919   0.950   0.975   0.994   1.115   1.172   1.215
 29 A"   74 A'   75 A'   76 A'   77 A'   78 A'   79 A'   30 A"                 
  1.220   1.251   1.334   1.386   1.388   1.455   1.543   1.564
 80 A'   81 A'   31 A"   32 A"   82 A'   83 A'   84 A'   33 A"                 
  1.687   1.727   1.778   1.780   1.892   1.980   2.041   2.092
 85 A'   86 A'   87 A'   34 A"   88 A'   35 A"   89 A'   90 A'                 
  2.143   2.224   2.249   2.255   2.304   2.379   2.394   2.586
 91 A'   36 A"   92 A'   37 A"   93 A'   94 A'   95 A'   96 A'                 
  2.604   2.762   2.913   2.936   3.143   3.612   3.740   3.771
 38 A"   39 A"   97 A'   98 A'   99 A'  100 A'   40 A"  101 A'                 
  3.938   3.966   3.982   4.066   4.072   4.186   4.324   4.721
 41 A"  102 A'   42 A"  103 A'   43 A"  104 A'  105 A'  106 A'                 
  6.277   6.380   6.551   6.732   7.519   7.572   7.685   9.735
 44 A"  107 A'  108 A'  109 A'   45 A"  110 A'  111 A'  112 A'                 
  9.839  23.387  23.493  25.752  25.813  25.849  26.094  26.122
113 A'  114 A'  115 A'   46 A"  116 A'   47 A"  117 A'  118 A'                 
 26.708  47.969  66.736 215.718 215.852 289.722 289.769 289.905
119 A'  120 A'  121 A'  122 A'  123 A'   48 A"  124 A'  125 A'                 
*******
126 A'                                                                         

 Beta MOs, Restricted
 -- Occupied --                  
-482.87 -101.59 -101.58  -62.52  -56.34  -56.34  -56.34  -24.73
  1 A'    2 A'    3 A'    4 A'    5 A'    1 A"    6 A'    7 A'                 
-10.347 -10.320  -9.506  -9.504  -8.733  -7.271  -7.269  -7.261
  8 A'    9 A'   10 A'   11 A'   12 A'   13 A'   14 A'    2 A"                 
 -7.260  -7.259  -7.258  -6.564  -6.552  -6.550  -2.676  -2.672
 15 A'    3 A"   16 A'   17 A'    4 A"   18 A'   19 A'    5 A"                 
 -2.671  -2.661  -2.661  -1.278  -1.020  -0.889  -0.863  -0.709
 20 A'   21 A'    6 A"   22 A'   23 A'   24 A'   25 A'   26 A'                 
 -0.623  -0.565  -0.529  -0.516  -0.487  -0.461  -0.449  -0.397
 27 A'   28 A'   29 A'    7 A"   30 A'    8 A"   31 A'   32 A'                 
 -0.359  -0.346  -0.317  -0.293  -0.235
  9 A"   10 A"   33 A'   34 A'   11 A"                                         
 -- Virtual --                   
 -0.071  -0.018  -0.007   0.000   0.026   0.038   0.043   0.051
 12 A"   35 A'   36 A'   37 A'   38 A'   39 A'   13 A"   40 A'                 
  0.058   0.070   0.073   0.084   0.085   0.090   0.097   0.113
 41 A'   42 A'   14 A"   43 A'   44 A'   15 A"   45 A'   16 A"                 
  0.119   0.139   0.146   0.147   0.157   0.184   0.196   0.207
 46 A'   47 A'   17 A"   48 A'   49 A'   50 A'   51 A'   52 A'                 
  0.219   0.244   0.298   0.319   0.342   0.351   0.394   0.400
 53 A'   54 A'   18 A"   55 A'   56 A'   57 A'   58 A'   19 A"                 
  0.405   0.415   0.425   0.431   0.448   0.452   0.481   0.507
 59 A'   60 A'   20 A"   61 A'   62 A'   21 A"   63 A'   22 A"                 
  0.508   0.540   0.564   0.567   0.591   0.601   0.636   0.656
 64 A'   23 A"   24 A"   65 A'   66 A'   25 A"   67 A'   68 A'                 
  0.692   0.701   0.762   0.774   0.793   0.845   0.856   0.867
 69 A'   26 A"   70 A'   71 A'   27 A"   72 A'   28 A"   73 A'                 
  0.893   0.919   0.950   0.975   0.994   1.115   1.172   1.215
 29 A"   74 A'   75 A'   76 A'   77 A'   78 A'   79 A'   30 A"                 
  1.220   1.251   1.334   1.386   1.388   1.455   1.543   1.564
 80 A'   81 A'   31 A"   32 A"   82 A'   83 A'   84 A'   33 A"                 
  1.687   1.727   1.778   1.780   1.892   1.980   2.041   2.092
 85 A'   86 A'   87 A'   34 A"   88 A'   35 A"   89 A'   90 A'                 
  2.143   2.224   2.249   2.255   2.304   2.379   2.394   2.586
 91 A'   36 A"   92 A'   37 A"   93 A'   94 A'   95 A'   96 A'                 
  2.604   2.762   2.913   2.936   3.143   3.612   3.740   3.771
 38 A"   39 A"   97 A'   98 A'   99 A'  100 A'   40 A"  101 A'                 
  3.938   3.966   3.982   4.066   4.072   4.186   4.324   4.721
 41 A"  102 A'   42 A"  103 A'   43 A"  104 A'  105 A'  106 A'                 
  6.277   6.380   6.551   6.732   7.519   7.572   7.685   9.735
 44 A"  107 A'  108 A'  109 A'   45 A"  110 A'  111 A'  112 A'                 
  9.839  23.387  23.493  25.752  25.813  25.849  26.094  26.122
113 A'  114 A'  115 A'   46 A"  116 A'   47 A"  117 A'  118 A'                 
 26.708  47.969  66.736 215.718 215.852 289.722 289.769 289.905
119 A'  120 A'  121 A'  122 A'  123 A'   48 A"  124 A'  125 A'                 
*******
126 A'                                                                         
 --------------------------------------------------------------

          Ground-State Mulliken Net Atomic Charges

     Atom                 Charge (a.u.)
  ----------------------------------------
      1 F                    -0.016771
      2 Cl                    0.374414
      3 Br                    0.044433
      4 Cl                    0.419596
      5 C                    -0.549005
      6 C                    -0.272666
  ----------------------------------------
  Sum of atomic charges =     0.000000

 -----------------------------------------------------------------
                    Cartesian Multipole Moments
 -----------------------------------------------------------------
    Charge (ESU x 10^10)
                 0.0000
    Dipole Moment (Debye)
         X      -0.1985      Y       0.6983      Z      -0.0000
       Tot       0.7260
    Quadrupole Moments (Debye-Ang)
        XX     -55.4180     XY       1.1279     YY     -61.7166
        XZ       0.0000     YZ       0.0000     ZZ     -59.6541
    Octopole Moments (Debye-Ang^2)
       XXX      43.1042    XXY       4.8006    XYY      11.9949
       YYY       2.8663    XXZ      -0.0000    XYZ      -0.0000
       YYZ      -0.0000    XZZ      14.9701    YZZ      -0.9544
       ZZZ       0.0000
    Hexadecapole Moments (Debye-Ang^3)
      XXXX   -1120.3691   XXXY     -21.9591   XXYY    -248.3513
      XYYY     -41.5144   YYYY    -391.3960   XXXZ       0.0000
      XXYZ       0.0000   XYYZ       0.0000   YYYZ      -0.0000
      XXZZ    -212.6960   XYZZ     -14.1156   YYZZ     -76.7588
      XZZZ       0.0000   YZZZ       0.0000   ZZZZ     -67.6168
 -----------------------------------------------------------------
 Calculating analytic gradient of the SCF energy
 Gradient of SCF Energy
            1           2           3           4           5           6
    1   0.0546971   0.0544610  -0.0793413  -0.0057905   0.1658126  -0.1898390
    2   0.0655708   0.1569796  -0.1245587  -0.1665355   0.0269940   0.0415499
    3  -0.0000000  -0.0000000  -0.0000000   0.0000000   0.0000000   0.0000000
 Max gradient component =       1.898E-01
 RMS gradient           =       9.143E-02
 Gradient time:  CPU 10.20 s  wall 2.66 s
 Geometry Optimization Parameters
   NAtoms,    NIC,     NZ,  NCons,   NDum,   NFix, NCnnct, MaxDiis
        6      37       0       0       0       0       0       0

 Cartesian Hessian Update
 Hessian Updated using BFGS Update


** GEOMETRY OPTIMIZATION IN DELOCALIZED INTERNAL COORDINATES **
   Searching for a Minimum

   Optimization Cycle:   6

                       Coordinates (Angstroms)
     ATOM                X               Y               Z
      1  F         1.1706470099   -1.5836096802    0.0000000000
      2  Cl       -2.2977554154   -1.1050825034    0.0000000000
      3  Br        1.9027017419    0.5534108675    0.0000000000
      4  Cl       -1.8678941951    1.2126792750    0.0000000000
      5  C         0.5078451967   -0.4080821747    0.0000000000
      6  C        -1.0342784589   -0.1396633853    0.0000000000
   Point Group: cs    Number of degrees of freedom:     9


   Energy is  -3670.494333405

 Hessian Updated using BFGS Update

  9 Hessian modes will be used to form the next step
  Hessian Eigenvalues:
     0.091098    0.184892    0.248663    0.250343    0.292615    0.391251
     0.652208    0.995443    1.029681

 Minimum Search - Taking Simple RFO Step
 Searching for Lamda that Minimizes Along All modes
 Value Taken    Lamda =  -0.17194928
 Calculated Step too Large.  Step scaled by  0.388204
 Step Taken.  Stepsize is  0.300000

                             Maximum     Tolerance    Cnvgd?
         Gradient           0.154971      0.000300      NO
         Displacement       0.198050      0.001200      NO
         Energy change     -0.071831      0.000001      NO


 New Cartesian Coordinates Obtained by Inverse Iteration

 Displacement from previous Coordinates is:  0.336934
 ----------------------------------------------------------------
             Standard Nuclear Orientation (Angstroms)
    I     Atom           X                Y                Z
 ----------------------------------------------------------------
    1      F       1.0738046296    -1.5830880739     0.0000000000
    2      Cl     -2.2339777485    -1.1511511257     0.0000000000
    3      Br      1.8599619120     0.5867704984     0.0000000000
    4      Cl     -1.7974764404     1.2279788371     0.0000000000
    5      C       0.4480693570    -0.3981283991     0.0000000000
    6      C      -0.9691158306    -0.1527293379     0.0000000000
 ----------------------------------------------------------------
 Molecular Point Group                 Cs    NOp =  2
 Largest Abelian Subgroup              Cs    NOp =  2
 Nuclear Repulsion Energy =   589.9083651479 hartrees
 There are       45 alpha and       45 beta electrons
 Applying Cartesian multipole field
    Component          Value
    ---------          -----
     (2,0,0)        1.00000E-11
     (0,2,0)        2.00000E-11
     (0,0,2)       -3.00000E-11
 Nucleus-field energy     =     0.0000000159 hartrees
 Requested basis set is 6-311++G(d,p)
 There are 63 shells and 174 basis functions
 A cutoff of  1.0D-11 yielded   1625 shell pairs
 There are     13498 function pairs (     14774 Cartesian)
 Smallest overlap matrix eigenvalue = 2.10E-05
 Guess MOs from SCF MO coefficient file

 -----------------------------------------------------------------------
  General SCF calculation program by
  Eric Jon Sundstrom, Paul Horn, Yuezhi Mao, Dmitri Zuev, Alec White,
  David Stuck, Shaama M.S., Shane Yost, Joonho Lee, David Small,
  Daniel Levine, Susi Lehtola, Hugh Burton, Evgeny Epifanovsky
 -----------------------------------------------------------------------
 Exchange:     0.2000 Hartree-Fock + 0.0800 Slater + 0.7200 B88
 Correlation:  0.1900 VWN1RPA + 0.8100 LYP
 Using SG-1 standard quadrature grid
 using 4 threads for integral computing
 -------------------------------------------------------
 OpenMP Integral computing Module                
 Release: version 2.0, May 2017, Q-Chem Inc. Pleasanton 
 -------------------------------------------------------
 -------------------------------------------------------
 OpenMP BLAS3 based DFT computing Module                
 Release: version 1.0, May 2013, Q-Chem Inc. Pittsburgh 
 -------------------------------------------------------
 A restricted SCF calculation will be
 performed using DIIS
 SCF converges when DIIS error is below 1.0e-08
 ---------------------------------------
  Cycle       Energy         DIIS error
 ---------------------------------------
    1   -3670.5443708856      1.46e-03  
    2   -3670.5522586460      4.36e-04  
    3   -3670.5518814114      5.45e-04  
    4   -3670.5529218537      8.37e-05  
    5   -3670.5529409361      2.97e-05  
    6   -3670.5529433983      1.33e-05  
    7   -3670.5529440224      3.47e-06  
    8   -3670.5529440581      1.01e-06  
    9   -3670.5529440606      2.76e-07  
   10   -3670.5529440608      4.89e-08  
   11   -3670.5529440608      1.83e-08  
   12   -3670.5529440608      2.50e-09  Convergence criterion met
 ---------------------------------------
 SCF time:   CPU 35.79s  wall 10.00s 
 SCF   energy in the final basis set =    -3670.5529440608
 Total energy in the final basis set =    -3670.5529440608

 --------------------------------------------------------------
             Orbital Energies (a.u.) and Symmetries
 --------------------------------------------------------------

 Alpha MOs, Restricted
 -- Occupied --                  
-482.87 -101.59 -101.58  -62.52  -56.34  -56.34  -56.34  -24.73
  1 A'    2 A'    3 A'    4 A'    5 A'    1 A"    6 A'    7 A'                 
-10.340 -10.314  -9.505  -9.503  -8.732  -7.269  -7.268  -7.259
  8 A'    9 A'   10 A'   11 A'   12 A'   13 A'   14 A'    2 A"                 
 -7.258  -7.258  -7.257  -6.563  -6.550  -6.549  -2.675  -2.671
 15 A'    3 A"   16 A'   17 A'    4 A"   18 A'   19 A'    5 A"                 
 -2.670  -2.660  -2.659  -1.280  -1.008  -0.885  -0.862  -0.738
 20 A'   21 A'    6 A"   22 A'   23 A'   24 A'   25 A'   26 A'                 
 -0.624  -0.566  -0.535  -0.520  -0.483  -0.455  -0.442  -0.397
 27 A'   28 A'   29 A'    7 A"   30 A'    8 A"   31 A'   32 A'                 
 -0.358  -0.347  -0.321  -0.298  -0.249
  9 A"   10 A"   33 A'   34 A'   11 A"                                         
 -- Virtual --                   
 -0.054  -0.025  -0.005   0.004   0.025   0.037   0.044   0.050
 12 A"   35 A'   36 A'   37 A'   38 A'   39 A'   13 A"   40 A'                 
  0.060   0.071   0.074   0.084   0.089   0.094   0.099   0.112
 41 A'   42 A'   14 A"   43 A'   15 A"   44 A'   45 A'   16 A"                 
  0.125   0.138   0.146   0.152   0.157   0.184   0.201   0.214
 46 A'   47 A'   17 A"   48 A'   49 A'   50 A'   51 A'   52 A'                 
  0.238   0.258   0.300   0.318   0.339   0.354   0.395   0.400
 53 A'   54 A'   18 A"   55 A'   56 A'   57 A'   58 A'   19 A"                 
  0.406   0.414   0.426   0.434   0.450   0.455   0.484   0.499
 59 A'   60 A'   20 A"   61 A'   62 A'   21 A"   63 A'   22 A"                 
  0.510   0.541   0.563   0.580   0.602   0.611   0.628   0.668
 64 A'   23 A"   24 A"   65 A'   66 A'   25 A"   67 A'   68 A'                 
  0.703   0.708   0.768   0.790   0.809   0.851   0.852   0.872
 26 A"   69 A'   70 A'   71 A'   27 A"   28 A"   72 A'   73 A'                 
  0.904   0.929   0.949   0.969   0.992   1.115   1.164   1.215
 29 A"   74 A'   75 A'   76 A'   77 A'   78 A'   79 A'   30 A"                 
  1.239   1.250   1.312   1.380   1.384   1.454   1.531   1.585
 80 A'   81 A'   31 A"   32 A"   82 A'   83 A'   84 A'   33 A"                 
  1.714   1.758   1.815   1.836   1.911   1.985   2.041   2.119
 85 A'   86 A'   87 A'   34 A"   88 A'   35 A"   89 A'   90 A'                 
  2.170   2.231   2.255   2.293   2.314   2.400   2.430   2.581
 91 A'   36 A"   37 A"   92 A'   93 A'   94 A'   95 A'   96 A'                 
  2.610   2.792   2.937   3.054   3.134   3.599   3.743   3.778
 38 A"   39 A"   97 A'   98 A'   99 A'  100 A'   40 A"  101 A'                 
  3.945   3.984   3.986   4.062   4.074   4.188   4.333   4.755
 41 A"   42 A"  102 A'  103 A'   43 A"  104 A'  105 A'  106 A'                 
  6.278   6.382   6.578   6.727   7.521   7.573   7.695   9.727
 44 A"  107 A'  108 A'  109 A'   45 A"  110 A'  111 A'  112 A'                 
  9.836  23.357  23.727  25.762  25.842  25.857  26.096  26.127
113 A'  114 A'  115 A'   46 A"   47 A"  116 A'  117 A'  118 A'                 
 26.715  47.961  66.738 215.707 215.848 289.723 289.771 289.914
119 A'  120 A'  121 A'  122 A'  123 A'   48 A"  124 A'  125 A'                 
*******
126 A'                                                                         

 Beta MOs, Restricted
 -- Occupied --                  
-482.87 -101.59 -101.58  -62.52  -56.34  -56.34  -56.34  -24.73
  1 A'    2 A'    3 A'    4 A'    5 A'    1 A"    6 A'    7 A'                 
-10.340 -10.314  -9.505  -9.503  -8.732  -7.269  -7.268  -7.259
  8 A'    9 A'   10 A'   11 A'   12 A'   13 A'   14 A'    2 A"                 
 -7.258  -7.258  -7.257  -6.563  -6.550  -6.549  -2.675  -2.671
 15 A'    3 A"   16 A'   17 A'    4 A"   18 A'   19 A'    5 A"                 
 -2.670  -2.660  -2.659  -1.280  -1.008  -0.885  -0.862  -0.738
 20 A'   21 A'    6 A"   22 A'   23 A'   24 A'   25 A'   26 A'                 
 -0.624  -0.566  -0.535  -0.520  -0.483  -0.455  -0.442  -0.397
 27 A'   28 A'   29 A'    7 A"   30 A'    8 A"   31 A'   32 A'                 
 -0.358  -0.347  -0.321  -0.298  -0.249
  9 A"   10 A"   33 A'   34 A'   11 A"                                         
 -- Virtual --                   
 -0.054  -0.025  -0.005   0.004   0.025   0.037   0.044   0.050
 12 A"   35 A'   36 A'   37 A'   38 A'   39 A'   13 A"   40 A'                 
  0.060   0.071   0.074   0.084   0.089   0.094   0.099   0.112
 41 A'   42 A'   14 A"   43 A'   15 A"   44 A'   45 A'   16 A"                 
  0.125   0.138   0.146   0.152   0.157   0.184   0.201   0.214
 46 A'   47 A'   17 A"   48 A'   49 A'   50 A'   51 A'   52 A'                 
  0.238   0.258   0.300   0.318   0.339   0.354   0.395   0.400
 53 A'   54 A'   18 A"   55 A'   56 A'   57 A'   58 A'   19 A"                 
  0.406   0.414   0.426   0.434   0.450   0.455   0.484   0.499
 59 A'   60 A'   20 A"   61 A'   62 A'   21 A"   63 A'   22 A"                 
  0.510   0.541   0.563   0.580   0.602   0.611   0.628   0.668
 64 A'   23 A"   24 A"   65 A'   66 A'   25 A"   67 A'   68 A'                 
  0.703   0.708   0.768   0.790   0.809   0.851   0.852   0.872
 26 A"   69 A'   70 A'   71 A'   27 A"   28 A"   72 A'   73 A'                 
  0.904   0.929   0.949   0.969   0.992   1.115   1.164   1.215
 29 A"   74 A'   75 A'   76 A'   77 A'   78 A'   79 A'   30 A"                 
  1.239   1.250   1.312   1.380   1.384   1.454   1.531   1.585
 80 A'   81 A'   31 A"   32 A"   82 A'   83 A'   84 A'   33 A"                 
  1.714   1.758   1.815   1.836   1.911   1.985   2.041   2.119
 85 A'   86 A'   87 A'   34 A"   88 A'   35 A"   89 A'   90 A'                 
  2.170   2.231   2.255   2.293   2.314   2.400   2.430   2.581
 91 A'   36 A"   37 A"   92 A'   93 A'   94 A'   95 A'   96 A'                 
  2.610   2.792   2.937   3.054   3.134   3.599   3.743   3.778
 38 A"   39 A"   97 A'   98 A'   99 A'  100 A'   40 A"  101 A'                 
  3.945   3.984   3.986   4.062   4.074   4.188   4.333   4.755
 41 A"   42 A"  102 A'  103 A'   43 A"  104 A'  105 A'  106 A'                 
  6.278   6.382   6.578   6.727   7.521   7.573   7.695   9.727
 44 A"  107 A'  108 A'  109 A'   45 A"  110 A'  111 A'  112 A'                 
  9.836  23.357  23.727  25.762  25.842  25.857  26.096  26.127
113 A'  114 A'  115 A'   46 A"   47 A"  116 A'  117 A'  118 A'                 
 26.715  47.961  66.738 215.707 215.848 289.723 289.771 289.914
119 A'  120 A'  121 A'  122 A'  123 A'   48 A"  124 A'  125 A'                 
*******
126 A'                                                                         
 --------------------------------------------------------------

          Ground-State Mulliken Net Atomic Charges

     Atom                 Charge (a.u.)
  ----------------------------------------
      1 F                    -0.023096
      2 Cl                    0.373278
      3 Br                    0.032589
      4 Cl                    0.423390
      5 C                    -0.655666
      6 C                    -0.150495
  ----------------------------------------
  Sum of atomic charges =    -0.000000

 -----------------------------------------------------------------
                    Cartesian Multipole Moments
 -----------------------------------------------------------------
    Charge (ESU x 10^10)
                -0.0000
    Dipole Moment (Debye)
         X      -0.1055      Y       0.6673      Z      -0.0000
       Tot       0.6756
    Quadrupole Moments (Debye-Ang)
        XX     -55.9686     XY       1.2462     YY     -61.4285
        XZ       0.0000     YZ       0.0000     ZZ     -59.5071
    Octopole Moments (Debye-Ang^2)
       XXX      43.0664    XXY       4.1367    XYY      11.4448
       YYY       2.2557    XXZ      -0.0000    XYZ       0.0000
       YYZ      -0.0000    XZZ      14.5614    YZZ      -1.3311
       ZZZ      -0.0000
    Hexadecapole Moments (Debye-Ang^3)
      XXXX   -1059.4063   XXXY     -28.5455   XXYY    -237.3137
      XYYY     -49.2486   YYYY    -403.1892   XXXZ       0.0000
      XXYZ       0.0000   XYYZ       0.0000   YYYZ       0.0000
      XXZZ    -201.4839   XYZZ     -16.8166   YYZZ     -79.0799
      XZZZ       0.0000   YZZZ      -0.0000   ZZZZ     -67.0950
 -----------------------------------------------------------------
 Calculating analytic gradient of the SCF energy
 Gradient of SCF Energy
            1           2           3           4           5           6
    1   0.0438114   0.0425421  -0.0637108  -0.0055157   0.1120713  -0.1291983
    2   0.0575269   0.1288422  -0.1015501  -0.1357501   0.0229249   0.0280062
    3  -0.0000000   0.0000000  -0.0000000  -0.0000000  -0.0000000   0.0000000
 Max gradient component =       1.358E-01
 RMS gradient           =       6.953E-02
 Gradient time:  CPU 10.31 s  wall 2.68 s
 Geometry Optimization Parameters
   NAtoms,    NIC,     NZ,  NCons,   NDum,   NFix, NCnnct, MaxDiis
        6      37       0       0       0       0       0       0

 Cartesian Hessian Update
 Hessian Updated using BFGS Update


** GEOMETRY OPTIMIZATION IN DELOCALIZED INTERNAL COORDINATES **
   Searching for a Minimum

   Optimization Cycle:   7

                       Coordinates (Angstroms)
     ATOM                X               Y               Z
      1  F         1.0738046296   -1.5830880739    0.0000000000
      2  Cl       -2.2339777485   -1.1511511257    0.0000000000
      3  Br        1.8599619120    0.5867704984    0.0000000000
      4  Cl       -1.7974764404    1.2279788371    0.0000000000
      5  C         0.4480693570   -0.3981283991    0.0000000000
      6  C        -0.9691158306   -0.1527293379    0.0000000000
   Point Group: cs    Number of degrees of freedom:     9


   Energy is  -3670.552944061

 Hessian Updated using BFGS Update

  9 Hessian modes will be used to form the next step
  Hessian Eigenvalues:
     0.161261    0.211917    0.245646    0.251368    0.265861    0.393136
     0.613326    0.993564    1.029677

 Minimum Search - Taking Simple RFO Step
 Searching for Lamda that Minimizes Along All modes
 Value Taken    Lamda =  -0.10059125
 Calculated Step too Large.  Step scaled by  0.510973
 Step Taken.  Stepsize is  0.300000

                             Maximum     Tolerance    Cnvgd?
         Gradient           0.111364      0.000300      NO
         Displacement       0.192105      0.001200      NO
         Energy change     -0.058611      0.000001      NO


 New Cartesian Coordinates Obtained by Inverse Iteration

 Displacement from previous Coordinates is:  0.296355
 ----------------------------------------------------------------
             Standard Nuclear Orientation (Angstroms)
    I     Atom           X                Y                Z
 ----------------------------------------------------------------
    1      F       0.9831424994    -1.5937019606     0.0000000000
    2      Cl     -2.1823793143    -1.2076248510     0.0000000000
    3      Br      1.8347434130     0.6276621030     0.0000000000
    4      Cl     -1.7397645206     1.2571235878     0.0000000000
    5      C       0.4077786029    -0.3925979400     0.0000000000
    6      C      -0.9222548012    -0.1612085403     0.0000000000
 ----------------------------------------------------------------
 Molecular Point Group                 Cs    NOp =  2
 Largest Abelian Subgroup              Cs    NOp =  2
 Nuclear Repulsion Energy =   590.4975242636 hartrees
 There are       45 alpha and       45 beta electrons
 Applying Cartesian multipole field
    Component          Value
    ---------          -----
     (2,0,0)        1.00000E-11
     (0,2,0)        2.00000E-11
     (0,0,2)       -3.00000E-11
 Nucleus-field energy     =     0.0000000158 hartrees
 Requested basis set is 6-311++G(d,p)
 There are 63 shells and 174 basis functions
 A cutoff of  1.0D-11 yielded   1632 shell pairs
 There are     13527 function pairs (     14807 Cartesian)
 Smallest overlap matrix eigenvalue = 1.63E-05
 Guess MOs from SCF MO coefficient file

 -----------------------------------------------------------------------
  General SCF calculation program by
  Eric Jon Sundstrom, Paul Horn, Yuezhi Mao, Dmitri Zuev, Alec White,
  David Stuck, Shaama M.S., Shane Yost, Joonho Lee, David Small,
  Daniel Levine, Susi Lehtola, Hugh Burton, Evgeny Epifanovsky
 -----------------------------------------------------------------------
 Exchange:     0.2000 Hartree-Fock + 0.0800 Slater + 0.7200 B88
 Correlation:  0.1900 VWN1RPA + 0.8100 LYP
 Using SG-1 standard quadrature grid
 using 4 threads for integral computing
 -------------------------------------------------------
 OpenMP Integral computing Module                
 Release: version 2.0, May 2017, Q-Chem Inc. Pleasanton 
 -------------------------------------------------------
 -------------------------------------------------------
 OpenMP BLAS3 based DFT computing Module                
 Release: version 1.0, May 2013, Q-Chem Inc. Pittsburgh 
 -------------------------------------------------------
 A restricted SCF calculation will be
 performed using DIIS
 SCF converges when DIIS error is below 1.0e-08
 ---------------------------------------
  Cycle       Energy         DIIS error
 ---------------------------------------
    1   -3670.5866950099      1.36e-03  
    2   -3670.5938008940      3.32e-04  
    3   -3670.5936918677      3.65e-04  
    4   -3670.5941541808      1.00e-04  
    5   -3670.5941884241      2.30e-05  
    6   -3670.5941899051      1.03e-05  
    7   -3670.5941902572      2.48e-06  
    8   -3670.5941902762      8.65e-07  
    9   -3670.5941902778      2.58e-07  
   10   -3670.5941902781      4.39e-08  
   11   -3670.5941902781      1.54e-08  
   12   -3670.5941902780      2.66e-09  Convergence criterion met
 ---------------------------------------
 SCF time:   CPU 35.87s  wall 10.00s 
 SCF   energy in the final basis set =    -3670.5941902780
 Total energy in the final basis set =    -3670.5941902780

 --------------------------------------------------------------
             Orbital Energies (a.u.) and Symmetries
 --------------------------------------------------------------

 Alpha MOs, Restricted
 -- Occupied --                  
-482.87 -101.59 -101.59  -62.52  -56.34  -56.34  -56.34  -24.73
  1 A'    2 A'    3 A'    4 A'    5 A'    1 A"    6 A'    7 A'                 
-10.335 -10.308  -9.504  -9.503  -8.732  -7.269  -7.268  -7.258
  8 A'    9 A'   10 A'   11 A'   12 A'   13 A'   14 A'    2 A"                 
 -7.257  -7.257  -7.256  -6.564  -6.550  -6.549  -2.675  -2.671
  3 A"   15 A'   16 A'   17 A'    4 A"   18 A'   19 A'    5 A"                 
 -2.670  -2.659  -2.659  -1.282  -0.994  -0.880  -0.861  -0.759
 20 A'   21 A'    6 A"   22 A'   23 A'   24 A'   25 A'   26 A'                 
 -0.625  -0.564  -0.540  -0.523  -0.478  -0.449  -0.435  -0.392
 27 A'   28 A'   29 A'    7 A"   30 A'    8 A"   31 A'   32 A'                 
 -0.357  -0.347  -0.327  -0.305  -0.260
  9 A"   10 A"   33 A'   34 A'   11 A"                                         
 -- Virtual --                   
 -0.039  -0.034  -0.005   0.005   0.023   0.035   0.044   0.049
 12 A"   35 A'   36 A'   37 A'   38 A'   39 A'   13 A"   40 A'                 
  0.059   0.072   0.074   0.083   0.089   0.096   0.102   0.111
 41 A'   42 A'   14 A"   43 A'   15 A"   44 A'   45 A'   16 A"                 
  0.128   0.138   0.146   0.155   0.157   0.183   0.202   0.223
 46 A'   47 A'   17 A"   48 A'   49 A'   50 A'   51 A'   52 A'                 
  0.241   0.282   0.301   0.318   0.338   0.357   0.395   0.401
 53 A'   54 A'   18 A"   55 A'   56 A'   57 A'   58 A'   19 A"                 
  0.405   0.412   0.427   0.433   0.454   0.459   0.484   0.489
 59 A'   60 A'   20 A"   61 A'   62 A'   21 A"   63 A'   22 A"                 
  0.511   0.539   0.560   0.585   0.613   0.623   0.623   0.681
 64 A'   23 A"   24 A"   65 A'   66 A'   25 A"   67 A'   68 A'                 
  0.705   0.724   0.775   0.810   0.821   0.846   0.847   0.875
 26 A"   69 A'   70 A'   71 A'   27 A"   28 A"   72 A'   73 A'                 
  0.916   0.924   0.945   0.967   0.998   1.103   1.143   1.212
 29 A"   74 A'   75 A'   76 A'   77 A'   78 A'   79 A'   30 A"                 
  1.244   1.258   1.296   1.379   1.381   1.448   1.525   1.600
 80 A'   81 A'   31 A"   32 A"   82 A'   83 A'   84 A'   33 A"                 
  1.726   1.768   1.851   1.872   1.933   1.990   2.039   2.144
 85 A'   86 A'   87 A'   34 A"   88 A'   35 A"   89 A'   90 A'                 
  2.190   2.236   2.255   2.293   2.329   2.424   2.458   2.558
 91 A'   36 A"   37 A"   92 A'   93 A'   94 A'   95 A'   96 A'                 
  2.617   2.810   2.942   3.128   3.165   3.539   3.745   3.777
 38 A"   39 A"   97 A'   98 A'   99 A'  100 A'   40 A"  101 A'                 
  3.948   3.988   4.003   4.054   4.074   4.195   4.345   4.775
 41 A"   42 A"  102 A'  103 A'   43 A"  104 A'  105 A'  106 A'                 
  6.278   6.379   6.588   6.723   7.522   7.572   7.698   9.716
 44 A"  107 A'  108 A'  109 A'   45 A"  110 A'  111 A'  112 A'                 
  9.828  23.318  23.998  25.771  25.832  25.904  26.067  26.168
113 A'  114 A'  115 A'   46 A"   47 A"  116 A'  117 A'  118 A'                 
 26.674  47.949  66.738 215.693 215.836 289.722 289.770 289.916
119 A'  120 A'  121 A'  122 A'  123 A'   48 A"  124 A'  125 A'                 
*******
126 A'                                                                         

 Beta MOs, Restricted
 -- Occupied --                  
-482.87 -101.59 -101.59  -62.52  -56.34  -56.34  -56.34  -24.73
  1 A'    2 A'    3 A'    4 A'    5 A'    1 A"    6 A'    7 A'                 
-10.335 -10.308  -9.504  -9.503  -8.732  -7.269  -7.268  -7.258
  8 A'    9 A'   10 A'   11 A'   12 A'   13 A'   14 A'    2 A"                 
 -7.257  -7.257  -7.256  -6.564  -6.550  -6.549  -2.675  -2.671
  3 A"   15 A'   16 A'   17 A'    4 A"   18 A'   19 A'    5 A"                 
 -2.670  -2.659  -2.659  -1.282  -0.994  -0.880  -0.861  -0.759
 20 A'   21 A'    6 A"   22 A'   23 A'   24 A'   25 A'   26 A'                 
 -0.625  -0.564  -0.540  -0.523  -0.478  -0.449  -0.435  -0.392
 27 A'   28 A'   29 A'    7 A"   30 A'    8 A"   31 A'   32 A'                 
 -0.357  -0.347  -0.327  -0.305  -0.260
  9 A"   10 A"   33 A'   34 A'   11 A"                                         
 -- Virtual --                   
 -0.039  -0.034  -0.005   0.005   0.023   0.035   0.044   0.049
 12 A"   35 A'   36 A'   37 A'   38 A'   39 A'   13 A"   40 A'                 
  0.059   0.072   0.074   0.083   0.089   0.096   0.102   0.111
 41 A'   42 A'   14 A"   43 A'   15 A"   44 A'   45 A'   16 A"                 
  0.128   0.138   0.146   0.155   0.157   0.183   0.202   0.223
 46 A'   47 A'   17 A"   48 A'   49 A'   50 A'   51 A'   52 A'                 
  0.241   0.282   0.301   0.318   0.338   0.357   0.395   0.401
 53 A'   54 A'   18 A"   55 A'   56 A'   57 A'   58 A'   19 A"                 
  0.405   0.412   0.427   0.433   0.454   0.459   0.484   0.489
 59 A'   60 A'   20 A"   61 A'   62 A'   21 A"   63 A'   22 A"                 
  0.511   0.539   0.560   0.585   0.613   0.623   0.623   0.681
 64 A'   23 A"   24 A"   65 A'   66 A'   25 A"   67 A'   68 A'                 
  0.705   0.724   0.775   0.810   0.821   0.846   0.847   0.875
 26 A"   69 A'   70 A'   71 A'   27 A"   28 A"   72 A'   73 A'                 
  0.916   0.924   0.945   0.967   0.998   1.103   1.143   1.212
 29 A"   74 A'   75 A'   76 A'   77 A'   78 A'   79 A'   30 A"                 
  1.244   1.258   1.296   1.379   1.381   1.448   1.525   1.600
 80 A'   81 A'   31 A"   32 A"   82 A'   83 A'   84 A'   33 A"                 
  1.726   1.768   1.851   1.872   1.933   1.990   2.039   2.144
 85 A'   86 A'   87 A'   34 A"   88 A'   35 A"   89 A'   90 A'                 
  2.190   2.236   2.255   2.293   2.329   2.424   2.458   2.558
 91 A'   36 A"   37 A"   92 A'   93 A'   94 A'   95 A'   96 A'                 
  2.617   2.810   2.942   3.128   3.165   3.539   3.745   3.777
 38 A"   39 A"   97 A'   98 A'   99 A'  100 A'   40 A"  101 A'                 
  3.948   3.988   4.003   4.054   4.074   4.195   4.345   4.775
 41 A"   42 A"  102 A'  103 A'   43 A"  104 A'  105 A'  106 A'                 
  6.278   6.379   6.588   6.723   7.522   7.572   7.698   9.716
 44 A"  107 A'  108 A'  109 A'   45 A"  110 A'  111 A'  112 A'                 
  9.828  23.318  23.998  25.771  25.832  25.904  26.067  26.168
113 A'  114 A'  115 A'   46 A"   47 A"  116 A'  117 A'  118 A'                 
 26.674  47.949  66.738 215.693 215.836 289.722 289.770 289.916
119 A'  120 A'  121 A'  122 A'  123 A'   48 A"  124 A'  125 A'                 
*******
126 A'                                                                         
 --------------------------------------------------------------

          Ground-State Mulliken Net Atomic Charges

     Atom                 Charge (a.u.)
  ----------------------------------------
      1 F                    -0.028066
      2 Cl                    0.368193
      3 Br                    0.023128
      4 Cl                    0.425975
      5 C                    -0.767474
      6 C                    -0.021756
  ----------------------------------------
  Sum of atomic charges =    -0.000000

 -----------------------------------------------------------------
                    Cartesian Multipole Moments
 -----------------------------------------------------------------
    Charge (ESU x 10^10)
                -0.0000
    Dipole Moment (Debye)
         X       0.0107      Y       0.6680      Z       0.0000
       Tot       0.6681
    Quadrupole Moments (Debye-Ang)
        XX     -56.4268     XY       1.4312     YY     -61.0338
        XZ      -0.0000     YZ       0.0000     ZZ     -59.4558
    Octopole Moments (Debye-Ang^2)
       XXX      42.9664    XXY       3.4585    XYY      10.7976
       YYY       1.3914    XXZ       0.0000    XYZ      -0.0000
       YYZ       0.0000    XZZ      14.1583    YZZ      -1.7881
       ZZZ       0.0000
    Hexadecapole Moments (Debye-Ang^3)
      XXXX   -1016.8141   XXXY     -35.0352   XXYY    -230.0490
      XYYY     -56.7796   YYYY    -420.9699   XXXZ       0.0000
      XXYZ       0.0000   XYYZ      -0.0000   YYYZ       0.0000
      XXZZ    -193.4552   XYZZ     -19.6487   YYZZ     -82.6394
      XZZZ      -0.0000   YZZZ       0.0000   ZZZZ     -66.8915
 -----------------------------------------------------------------
 Calculating analytic gradient of the SCF energy
 Gradient of SCF Energy
            1           2           3           4           5           6
    1   0.0300383   0.0283728  -0.0463344  -0.0058631   0.0397029  -0.0459165
    2   0.0466254   0.0961816  -0.0753423  -0.1000799   0.0234035   0.0092117
    3  -0.0000000  -0.0000000   0.0000000   0.0000000   0.0000000  -0.0000000
 Max gradient component =       1.001E-01
 RMS gradient           =       4.430E-02
 Gradient time:  CPU 10.43 s  wall 2.71 s
 Geometry Optimization Parameters
   NAtoms,    NIC,     NZ,  NCons,   NDum,   NFix, NCnnct, MaxDiis
        6      37       0       0       0       0       0       0

 Cartesian Hessian Update
 Hessian Updated using BFGS Update


** GEOMETRY OPTIMIZATION IN DELOCALIZED INTERNAL COORDINATES **
   Searching for a Minimum

   Optimization Cycle:   8

                       Coordinates (Angstroms)
     ATOM                X               Y               Z
      1  F         0.9831424994   -1.5937019606    0.0000000000
      2  Cl       -2.1823793143   -1.2076248510    0.0000000000
      3  Br        1.8347434130    0.6276621030    0.0000000000
      4  Cl       -1.7397645206    1.2571235878    0.0000000000
      5  C         0.4077786029   -0.3925979400    0.0000000000
      6  C        -0.9222548012   -0.1612085403    0.0000000000
   Point Group: cs    Number of degrees of freedom:     9


   Energy is  -3670.594190278

 Hessian Updated using BFGS Update

  9 Hessian modes will be used to form the next step
  Hessian Eigenvalues:
     0.122389    0.231795    0.248573    0.251206    0.368056    0.427540
     0.595944    0.992570    1.029675

 Minimum Search - Taking Simple RFO Step
 Searching for Lamda that Minimizes Along All modes
 Value Taken    Lamda =  -0.05663067
 Calculated Step too Large.  Step scaled by  0.557909
 Step Taken.  Stepsize is  0.300000

                             Maximum     Tolerance    Cnvgd?
         Gradient           0.088554      0.000300      NO
         Displacement       0.278008      0.001200      NO
         Energy change     -0.041246      0.000001      NO


 New Cartesian Coordinates Obtained by Inverse Iteration

 Displacement from previous Coordinates is:  0.218314
 ----------------------------------------------------------------
             Standard Nuclear Orientation (Angstroms)
    I     Atom           X                Y                Z
 ----------------------------------------------------------------
    1      F       0.9216042840    -1.6173457771     0.0000000000
    2      Cl     -2.1603992115    -1.2664454875     0.0000000000
    3      Br      1.8368235383     0.6729735552     0.0000000000
    4      Cl     -1.7078650534     1.3003141476     0.0000000000
    5      C       0.4042570850    -0.3969562421     0.0000000000
    6      C      -0.9131547633    -0.1628877973     0.0000000000
 ----------------------------------------------------------------
 Molecular Point Group                 Cs    NOp =  2
 Largest Abelian Subgroup              Cs    NOp =  2
 Nuclear Repulsion Energy =   584.8061867057 hartrees
 There are       45 alpha and       45 beta electrons
 Applying Cartesian multipole field
    Component          Value
    ---------          -----
     (2,0,0)        1.00000E-11
     (0,2,0)        2.00000E-11
     (0,0,2)       -3.00000E-11
 Nucleus-field energy     =     0.0000000162 hartrees
 Requested basis set is 6-311++G(d,p)
 There are 63 shells and 174 basis functions
 A cutoff of  1.0D-11 yielded   1630 shell pairs
 There are     13521 function pairs (     14801 Cartesian)
 Smallest overlap matrix eigenvalue = 1.79E-05
 Guess MOs from SCF MO coefficient file

 -----------------------------------------------------------------------
  General SCF calculation program by
  Eric Jon Sundstrom, Paul Horn, Yuezhi Mao, Dmitri Zuev, Alec White,
  David Stuck, Shaama M.S., Shane Yost, Joonho Lee, David Small,
  Daniel Levine, Susi Lehtola, Hugh Burton, Evgeny Epifanovsky
 -----------------------------------------------------------------------
 Exchange:     0.2000 Hartree-Fock + 0.0800 Slater + 0.7200 B88
 Correlation:  0.1900 VWN1RPA + 0.8100 LYP
 Using SG-1 standard quadrature grid
 using 4 threads for integral computing
 -------------------------------------------------------
 OpenMP Integral computing Module                
 Release: version 2.0, May 2017, Q-Chem Inc. Pleasanton 
 -------------------------------------------------------
 -------------------------------------------------------
 OpenMP BLAS3 based DFT computing Module                
 Release: version 1.0, May 2013, Q-Chem Inc. Pittsburgh 
 -------------------------------------------------------
 A restricted SCF calculation will be
 performed using DIIS
 SCF converges when DIIS error is below 1.0e-08
 ---------------------------------------
  Cycle       Energy         DIIS error
 ---------------------------------------
    1   -3670.6167235770      8.31e-04  
    2   -3670.6199180176      3.22e-04  
    3   -3670.6197578731      3.87e-04  
    4   -3670.6202349524      6.99e-05  
    5   -3670.6202500177      2.38e-05  
    6   -3670.6202519263      7.31e-06  
    7   -3670.6202521209      1.29e-06  
    8   -3670.6202521262      5.40e-07  
    9   -3670.6202521272      1.45e-07  
   10   -3670.6202521272      3.04e-08  
   11   -3670.6202521272      1.28e-08  
   12   -3670.6202521272      1.38e-09  Convergence criterion met
 ---------------------------------------
 SCF time:   CPU 35.87s  wall 9.00s 
 SCF   energy in the final basis set =    -3670.6202521272
 Total energy in the final basis set =    -3670.6202521272

 --------------------------------------------------------------
             Orbital Energies (a.u.) and Symmetries
 --------------------------------------------------------------

 Alpha MOs, Restricted
 -- Occupied --                  
-482.87 -101.59 -101.59  -62.52  -56.34  -56.34  -56.34  -24.73
  1 A'    2 A'    3 A'    4 A'    5 A'    1 A"    6 A'    7 A'                 
-10.336 -10.309  -9.504  -9.503  -8.733  -7.269  -7.268  -7.258
  8 A'    9 A'   10 A'   11 A'   12 A'   13 A'   14 A'    2 A"                 
 -7.258  -7.257  -7.257  -6.565  -6.551  -6.551  -2.676  -2.672
  3 A"   15 A'   16 A'   17 A'    4 A"   18 A'   19 A'    5 A"                 
 -2.672  -2.661  -2.661  -1.285  -0.979  -0.875  -0.860  -0.761
 20 A'   21 A'    6 A"   22 A'   23 A'   24 A'   25 A'   26 A'                 
 -0.625  -0.559  -0.543  -0.524  -0.475  -0.441  -0.432  -0.385
 27 A'   28 A'   29 A'    7 A"   30 A'    8 A"   31 A'   32 A'                 
 -0.356  -0.348  -0.333  -0.313  -0.263
  9 A"   10 A"   33 A'   34 A'   11 A"                                         
 -- Virtual --                   
 -0.040  -0.037  -0.006   0.000   0.019   0.033   0.045   0.048
 35 A'   12 A"   36 A'   37 A'   38 A'   39 A'   13 A"   40 A'                 
  0.058   0.073   0.074   0.082   0.088   0.096   0.101   0.111
 41 A'   42 A'   14 A"   43 A'   15 A"   44 A'   45 A'   16 A"                 
  0.127   0.136   0.146   0.155   0.159   0.181   0.201   0.225
 46 A'   47 A'   17 A"   48 A'   49 A'   50 A'   51 A'   52 A'                 
  0.241   0.285   0.301   0.317   0.340   0.360   0.392   0.402
 53 A'   54 A'   18 A"   55 A'   56 A'   57 A'   58 A'   19 A"                 
  0.406   0.412   0.428   0.429   0.453   0.463   0.481   0.484
 59 A'   60 A'   20 A"   61 A'   62 A'   21 A"   63 A'   22 A"                 
  0.500   0.537   0.556   0.578   0.615   0.626   0.630   0.684
 64 A'   23 A"   24 A"   65 A'   66 A'   67 A'   25 A"   68 A'                 
  0.707   0.733   0.782   0.818   0.828   0.841   0.841   0.868
 26 A"   69 A'   70 A'   71 A'   27 A"   72 A'   28 A"   73 A'                 
  0.919   0.921   0.932   0.959   0.997   1.084   1.118   1.208
 74 A'   29 A"   75 A'   76 A'   77 A'   78 A'   79 A'   30 A"                 
  1.236   1.259   1.281   1.377   1.379   1.449   1.534   1.594
 80 A'   81 A'   31 A"   32 A"   82 A'   83 A'   84 A'   33 A"                 
  1.709   1.746   1.866   1.870   1.939   1.988   2.034   2.137
 85 A'   86 A'   87 A'   34 A"   88 A'   35 A"   89 A'   90 A'                 
  2.195   2.235   2.254   2.267   2.333   2.423   2.464   2.525
 91 A'   36 A"   37 A"   92 A'   93 A'   94 A'   95 A'   96 A'                 
  2.615   2.809   2.942   3.122   3.172   3.512   3.745   3.779
 38 A"   39 A"   97 A'   98 A'   99 A'  100 A'   40 A"  101 A'                 
  3.948   3.989   4.007   4.039   4.069   4.201   4.354   4.776
 41 A"   42 A"  102 A'  103 A'   43 A"  104 A'  105 A'  106 A'                 
  6.275   6.371   6.575   6.719   7.522   7.568   7.691   9.701
 44 A"  107 A'  108 A'  109 A'   45 A"  110 A'  111 A'  112 A'                 
  9.815  23.302  24.036  25.776  25.821  25.928  26.011  26.237
113 A'  114 A'  115 A'   46 A"   47 A"  116 A'  117 A'  118 A'                 
 26.587  47.932  66.734 215.678 215.818 289.720 289.766 289.909
119 A'  120 A'  121 A'  122 A'  123 A'   48 A"  124 A'  125 A'                 
*******
126 A'                                                                         

 Beta MOs, Restricted
 -- Occupied --                  
-482.87 -101.59 -101.59  -62.52  -56.34  -56.34  -56.34  -24.73
  1 A'    2 A'    3 A'    4 A'    5 A'    1 A"    6 A'    7 A'                 
-10.336 -10.309  -9.504  -9.503  -8.733  -7.269  -7.268  -7.258
  8 A'    9 A'   10 A'   11 A'   12 A'   13 A'   14 A'    2 A"                 
 -7.258  -7.257  -7.257  -6.565  -6.551  -6.551  -2.676  -2.672
  3 A"   15 A'   16 A'   17 A'    4 A"   18 A'   19 A'    5 A"                 
 -2.672  -2.661  -2.661  -1.285  -0.979  -0.875  -0.860  -0.761
 20 A'   21 A'    6 A"   22 A'   23 A'   24 A'   25 A'   26 A'                 
 -0.625  -0.559  -0.543  -0.524  -0.475  -0.441  -0.432  -0.385
 27 A'   28 A'   29 A'    7 A"   30 A'    8 A"   31 A'   32 A'                 
 -0.356  -0.348  -0.333  -0.313  -0.263
  9 A"   10 A"   33 A'   34 A'   11 A"                                         
 -- Virtual --                   
 -0.040  -0.037  -0.006   0.000   0.019   0.033   0.045   0.048
 35 A'   12 A"   36 A'   37 A'   38 A'   39 A'   13 A"   40 A'                 
  0.058   0.073   0.074   0.082   0.088   0.096   0.101   0.111
 41 A'   42 A'   14 A"   43 A'   15 A"   44 A'   45 A'   16 A"                 
  0.127   0.136   0.146   0.155   0.159   0.181   0.201   0.225
 46 A'   47 A'   17 A"   48 A'   49 A'   50 A'   51 A'   52 A'                 
  0.241   0.285   0.301   0.317   0.340   0.360   0.392   0.402
 53 A'   54 A'   18 A"   55 A'   56 A'   57 A'   58 A'   19 A"                 
  0.406   0.412   0.428   0.429   0.453   0.463   0.481   0.484
 59 A'   60 A'   20 A"   61 A'   62 A'   21 A"   63 A'   22 A"                 
  0.500   0.537   0.556   0.578   0.615   0.626   0.630   0.684
 64 A'   23 A"   24 A"   65 A'   66 A'   67 A'   25 A"   68 A'                 
  0.707   0.733   0.782   0.818   0.828   0.841   0.841   0.868
 26 A"   69 A'   70 A'   71 A'   27 A"   72 A'   28 A"   73 A'                 
  0.919   0.921   0.932   0.959   0.997   1.084   1.118   1.208
 74 A'   29 A"   75 A'   76 A'   77 A'   78 A'   79 A'   30 A"                 
  1.236   1.259   1.281   1.377   1.379   1.449   1.534   1.594
 80 A'   81 A'   31 A"   32 A"   82 A'   83 A'   84 A'   33 A"                 
  1.709   1.746   1.866   1.870   1.939   1.988   2.034   2.137
 85 A'   86 A'   87 A'   34 A"   88 A'   35 A"   89 A'   90 A'                 
  2.195   2.235   2.254   2.267   2.333   2.423   2.464   2.525
 91 A'   36 A"   37 A"   92 A'   93 A'   94 A'   95 A'   96 A'                 
  2.615   2.809   2.942   3.122   3.172   3.512   3.745   3.779
 38 A"   39 A"   97 A'   98 A'   99 A'  100 A'   40 A"  101 A'                 
  3.948   3.989   4.007   4.039   4.069   4.201   4.354   4.776
 41 A"   42 A"  102 A'  103 A'   43 A"  104 A'  105 A'  106 A'                 
  6.275   6.371   6.575   6.719   7.522   7.568   7.691   9.701
 44 A"  107 A'  108 A'  109 A'   45 A"  110 A'  111 A'  112 A'                 
  9.815  23.302  24.036  25.776  25.821  25.928  26.011  26.237
113 A'  114 A'  115 A'   46 A"   47 A"  116 A'  117 A'  118 A'                 
 26.587  47.932  66.734 215.678 215.818 289.720 289.766 289.909
119 A'  120 A'  121 A'  122 A'  123 A'   48 A"  124 A'  125 A'                 
*******
126 A'                                                                         
 --------------------------------------------------------------

          Ground-State Mulliken Net Atomic Charges

     Atom                 Charge (a.u.)
  ----------------------------------------
      1 F                    -0.027397
      2 Cl                    0.362670
      3 Br                    0.016822
      4 Cl                    0.423390
      5 C                    -0.775421
      6 C                    -0.000065
  ----------------------------------------
  Sum of atomic charges =    -0.000000

 -----------------------------------------------------------------
                    Cartesian Multipole Moments
 -----------------------------------------------------------------
    Charge (ESU x 10^10)
                -0.0000
    Dipole Moment (Debye)
         X       0.1510      Y       0.6857      Z       0.0000
       Tot       0.7021
    Quadrupole Moments (Debye-Ang)
        XX     -56.7937     XY       1.6438     YY     -60.5766
        XZ       0.0000     YZ      -0.0000     ZZ     -59.5991
    Octopole Moments (Debye-Ang^2)
       XXX      43.0288    XXY       2.8523    XYY      10.2771
       YYY       0.2336    XXZ       0.0000    XYZ      -0.0000
       YYZ       0.0000    XZZ      13.8740    YZZ      -2.3047
       ZZZ      -0.0000
    Hexadecapole Moments (Debye-Ang^3)
      XXXX   -1006.3355   XXXY     -40.7924   XXYY    -229.0184
      XYYY     -63.3222   YYYY    -443.9496   XXXZ       0.0000
      XXYZ       0.0000   XYYZ       0.0000   YYYZ      -0.0000
      XXZZ    -190.9330   XYZZ     -22.3559   YYZZ     -87.2855
      XZZZ       0.0000   YZZZ       0.0000   ZZZZ     -67.2003
 -----------------------------------------------------------------
 Calculating analytic gradient of the SCF energy
 Gradient of SCF Energy
            1           2           3           4           5           6
    1   0.0172882   0.0146099  -0.0291040  -0.0074623   0.0217685  -0.0171003
    2   0.0345564   0.0644486  -0.0501217  -0.0655187   0.0161116   0.0005239
    3  -0.0000000   0.0000000  -0.0000000   0.0000000   0.0000000  -0.0000000
 Max gradient component =       6.552E-02
 RMS gradient           =       2.847E-02
 Gradient time:  CPU 10.39 s  wall 2.70 s
 Geometry Optimization Parameters
   NAtoms,    NIC,     NZ,  NCons,   NDum,   NFix, NCnnct, MaxDiis
        6      37       0       0       0       0       0       0

 Cartesian Hessian Update
 Hessian Updated using BFGS Update


** GEOMETRY OPTIMIZATION IN DELOCALIZED INTERNAL COORDINATES **
   Searching for a Minimum

   Optimization Cycle:   9

                       Coordinates (Angstroms)
     ATOM                X               Y               Z
      1  F         0.9216042840   -1.6173457771    0.0000000000
      2  Cl       -2.1603992115   -1.2664454875    0.0000000000
      3  Br        1.8368235383    0.6729735552    0.0000000000
      4  Cl       -1.7078650534    1.3003141476    0.0000000000
      5  C         0.4042570850   -0.3969562421    0.0000000000
      6  C        -0.9131547633   -0.1628877973    0.0000000000
   Point Group: cs    Number of degrees of freedom:     9


   Energy is  -3670.620252127

 Hessian Updated using BFGS Update

  9 Hessian modes will be used to form the next step
  Hessian Eigenvalues:
     0.104941    0.223753    0.249267    0.250610    0.365830    0.447449
     0.594224    0.991575    1.029674

 Minimum Search - Taking Simple RFO Step
 Searching for Lamda that Minimizes Along All modes
 Value Taken    Lamda =  -0.03315963
 Calculated Step too Large.  Step scaled by  0.625991
 Step Taken.  Stepsize is  0.300000

                             Maximum     Tolerance    Cnvgd?
         Gradient           0.061874      0.000300      NO
         Displacement       0.285681      0.001200      NO
         Energy change     -0.026062      0.000001      NO


 New Cartesian Coordinates Obtained by Inverse Iteration

 Displacement from previous Coordinates is:  0.215112
 ----------------------------------------------------------------
             Standard Nuclear Orientation (Angstroms)
    I     Atom           X                Y                Z
 ----------------------------------------------------------------
    1      F       0.8781094791    -1.6478694448     0.0000000000
    2      Cl     -2.1420797438    -1.3208446977     0.0000000000
    3      Br      1.8241798437     0.7228123964     0.0000000000
    4      Cl     -1.6667373966     1.3484732059     0.0000000000
    5      C       0.4000142937    -0.4098407769     0.0000000000
    6      C      -0.9122205970    -0.1630782840     0.0000000000
 ----------------------------------------------------------------
 Molecular Point Group                 Cs    NOp =  2
 Largest Abelian Subgroup              Cs    NOp =  2
 Nuclear Repulsion Energy =   579.8824685276 hartrees
 There are       45 alpha and       45 beta electrons
 Applying Cartesian multipole field
    Component          Value
    ---------          -----
     (2,0,0)        1.00000E-11
     (0,2,0)        2.00000E-11
     (0,0,2)       -3.00000E-11
 Nucleus-field energy     =     0.0000000166 hartrees
 Requested basis set is 6-311++G(d,p)
 There are 63 shells and 174 basis functions
 A cutoff of  1.0D-11 yielded   1628 shell pairs
 There are     13528 function pairs (     14806 Cartesian)
 Smallest overlap matrix eigenvalue = 2.09E-05
 Guess MOs from SCF MO coefficient file

 -----------------------------------------------------------------------
  General SCF calculation program by
  Eric Jon Sundstrom, Paul Horn, Yuezhi Mao, Dmitri Zuev, Alec White,
  David Stuck, Shaama M.S., Shane Yost, Joonho Lee, David Small,
  Daniel Levine, Susi Lehtola, Hugh Burton, Evgeny Epifanovsky
 -----------------------------------------------------------------------
 Exchange:     0.2000 Hartree-Fock + 0.0800 Slater + 0.7200 B88
 Correlation:  0.1900 VWN1RPA + 0.8100 LYP
 Using SG-1 standard quadrature grid
 using 4 threads for integral computing
 -------------------------------------------------------
 OpenMP Integral computing Module                
 Release: version 2.0, May 2017, Q-Chem Inc. Pleasanton 
 -------------------------------------------------------
 -------------------------------------------------------
 OpenMP BLAS3 based DFT computing Module                
 Release: version 1.0, May 2013, Q-Chem Inc. Pittsburgh 
 -------------------------------------------------------
 A restricted SCF calculation will be
 performed using DIIS
 SCF converges when DIIS error is below 1.0e-08
 ---------------------------------------
  Cycle       Energy         DIIS error
 ---------------------------------------
    1   -3670.6337122980      7.54e-04  
    2   -3670.6364410258      3.26e-04  
    3   -3670.6363199896      3.80e-04  
    4   -3670.6367709044      5.90e-05  
    5   -3670.6367814665      2.25e-05  
    6   -3670.6367831743      7.05e-06  
    7   -3670.6367833560      1.18e-06  
    8   -3670.6367833603      4.66e-07  
    9   -3670.6367833612      7.29e-08  
   10   -3670.6367833612      2.17e-08  
   11   -3670.6367833612      1.12e-08  
   12   -3670.6367833612      1.72e-09  Convergence criterion met
 ---------------------------------------
 SCF time:   CPU 35.67s  wall 9.00s 
 SCF   energy in the final basis set =    -3670.6367833612
 Total energy in the final basis set =    -3670.6367833612

 --------------------------------------------------------------
             Orbital Energies (a.u.) and Symmetries
 --------------------------------------------------------------

 Alpha MOs, Restricted
 -- Occupied --                  
-482.87 -101.59 -101.59  -62.52  -56.34  -56.34  -56.34  -24.73
  1 A'    2 A'    3 A'    4 A'    5 A'    1 A"    6 A'    7 A'                 
-10.338 -10.311  -9.505  -9.504  -8.733  -7.270  -7.269  -7.259
  8 A'    9 A'   10 A'   11 A'   12 A'   13 A'   14 A'    2 A"                 
 -7.259  -7.258  -7.258  -6.566  -6.552  -6.551  -2.677  -2.672
 15 A'    3 A"   16 A'   17 A'    4 A"   18 A'   19 A'    5 A"                 
 -2.672  -2.661  -2.661  -1.284  -0.967  -0.871  -0.859  -0.761
 20 A'    6 A"   21 A'   22 A'   23 A'   24 A'   25 A'   26 A'                 
 -0.625  -0.554  -0.544  -0.523  -0.473  -0.435  -0.430  -0.379
 27 A'   28 A'   29 A'    7 A"   30 A'    8 A"   31 A'   32 A'                 
 -0.356  -0.349  -0.338  -0.318  -0.265
  9 A"   10 A"   33 A'   34 A'   11 A"                                         
 -- Virtual --                   
 -0.044  -0.037  -0.007  -0.006   0.016   0.032   0.045   0.046
 35 A'   12 A"   36 A'   37 A'   38 A'   39 A'   13 A"   40 A'                 
  0.056   0.073   0.073   0.081   0.088   0.097   0.102   0.111
 41 A'   42 A'   14 A"   43 A'   15 A"   44 A'   45 A'   16 A"                 
  0.125   0.135   0.146   0.154   0.162   0.177   0.201   0.223
 46 A'   47 A'   17 A"   48 A'   49 A'   50 A'   51 A'   52 A'                 
  0.239   0.285   0.301   0.318   0.342   0.363   0.387   0.403
 53 A'   54 A'   18 A"   55 A'   56 A'   57 A'   58 A'   19 A"                 
  0.409   0.412   0.426   0.429   0.449   0.466   0.478   0.480
 59 A'   60 A'   61 A'   20 A"   62 A'   21 A"   63 A'   22 A"                 
  0.490   0.535   0.554   0.569   0.616   0.630   0.635   0.684
 64 A'   23 A"   24 A"   65 A'   66 A'   67 A'   25 A"   68 A'                 
  0.708   0.737   0.785   0.813   0.831   0.837   0.842   0.863
 26 A"   69 A'   70 A'   71 A'   27 A"   28 A"   72 A'   73 A'                 
  0.916   0.922   0.923   0.952   0.996   1.062   1.096   1.203
 74 A'   75 A'   29 A"   76 A'   77 A'   78 A'   79 A'   30 A"                 
  1.230   1.255   1.267   1.376   1.382   1.455   1.543   1.588
 80 A'   81 A'   31 A"   32 A"   82 A'   83 A'   84 A'   33 A"                 
  1.691   1.724   1.866   1.874   1.941   1.986   2.031   2.128
 85 A'   86 A'   34 A"   87 A'   88 A'   35 A"   89 A'   90 A'                 
  2.193   2.232   2.241   2.253   2.328   2.395   2.487   2.497
 91 A'   36 A"   92 A'   37 A"   93 A'   94 A'   95 A'   96 A'                 
  2.613   2.806   2.938   3.119   3.166   3.489   3.743   3.778
 38 A"   39 A"   97 A'   98 A'   99 A'  100 A'   40 A"  101 A'                 
  3.945   3.988   4.005   4.027   4.063   4.204   4.360   4.772
 41 A"   42 A"  102 A'  103 A'   43 A"  104 A'  105 A'  106 A'                 
  6.274   6.367   6.559   6.712   7.521   7.566   7.682   9.694
 44 A"  107 A'  108 A'  109 A'   45 A"  110 A'  111 A'  112 A'                 
  9.799  23.288  24.042  25.776  25.814  25.931  25.952  26.309
113 A'  114 A'  115 A'   46 A"   47 A"  116 A'  117 A'  118 A'                 
 26.514  47.917  66.730 215.673 215.797 289.718 289.763 289.900
119 A'  120 A'  121 A'  122 A'  123 A'   48 A"  124 A'  125 A'                 
*******
126 A'                                                                         

 Beta MOs, Restricted
 -- Occupied --                  
-482.87 -101.59 -101.59  -62.52  -56.34  -56.34  -56.34  -24.73
  1 A'    2 A'    3 A'    4 A'    5 A'    1 A"    6 A'    7 A'                 
-10.338 -10.311  -9.505  -9.504  -8.733  -7.270  -7.269  -7.259
  8 A'    9 A'   10 A'   11 A'   12 A'   13 A'   14 A'    2 A"                 
 -7.259  -7.258  -7.258  -6.566  -6.552  -6.551  -2.677  -2.672
 15 A'    3 A"   16 A'   17 A'    4 A"   18 A'   19 A'    5 A"                 
 -2.672  -2.661  -2.661  -1.284  -0.967  -0.871  -0.859  -0.761
 20 A'    6 A"   21 A'   22 A'   23 A'   24 A'   25 A'   26 A'                 
 -0.625  -0.554  -0.544  -0.523  -0.473  -0.435  -0.430  -0.379
 27 A'   28 A'   29 A'    7 A"   30 A'    8 A"   31 A'   32 A'                 
 -0.356  -0.349  -0.338  -0.318  -0.265
  9 A"   10 A"   33 A'   34 A'   11 A"                                         
 -- Virtual --                   
 -0.044  -0.037  -0.007  -0.006   0.016   0.032   0.045   0.046
 35 A'   12 A"   36 A'   37 A'   38 A'   39 A'   13 A"   40 A'                 
  0.056   0.073   0.073   0.081   0.088   0.097   0.102   0.111
 41 A'   42 A'   14 A"   43 A'   15 A"   44 A'   45 A'   16 A"                 
  0.125   0.135   0.146   0.154   0.162   0.177   0.201   0.223
 46 A'   47 A'   17 A"   48 A'   49 A'   50 A'   51 A'   52 A'                 
  0.239   0.285   0.301   0.318   0.342   0.363   0.387   0.403
 53 A'   54 A'   18 A"   55 A'   56 A'   57 A'   58 A'   19 A"                 
  0.409   0.412   0.426   0.429   0.449   0.466   0.478   0.480
 59 A'   60 A'   61 A'   20 A"   62 A'   21 A"   63 A'   22 A"                 
  0.490   0.535   0.554   0.569   0.616   0.630   0.635   0.684
 64 A'   23 A"   24 A"   65 A'   66 A'   67 A'   25 A"   68 A'                 
  0.708   0.737   0.785   0.813   0.831   0.837   0.842   0.863
 26 A"   69 A'   70 A'   71 A'   27 A"   28 A"   72 A'   73 A'                 
  0.916   0.922   0.923   0.952   0.996   1.062   1.096   1.203
 74 A'   75 A'   29 A"   76 A'   77 A'   78 A'   79 A'   30 A"                 
  1.230   1.255   1.267   1.376   1.382   1.455   1.543   1.588
 80 A'   81 A'   31 A"   32 A"   82 A'   83 A'   84 A'   33 A"                 
  1.691   1.724   1.866   1.874   1.941   1.986   2.031   2.128
 85 A'   86 A'   34 A"   87 A'   88 A'   35 A"   89 A'   90 A'                 
  2.193   2.232   2.241   2.253   2.328   2.395   2.487   2.497
 91 A'   36 A"   92 A'   37 A"   93 A'   94 A'   95 A'   96 A'                 
  2.613   2.806   2.938   3.119   3.166   3.489   3.743   3.778
 38 A"   39 A"   97 A'   98 A'   99 A'  100 A'   40 A"  101 A'                 
  3.945   3.988   4.005   4.027   4.063   4.204   4.360   4.772
 41 A"   42 A"  102 A'  103 A'   43 A"  104 A'  105 A'  106 A'                 
  6.274   6.367   6.559   6.712   7.521   7.566   7.682   9.694
 44 A"  107 A'  108 A'  109 A'   45 A"  110 A'  111 A'  112 A'                 
  9.799  23.288  24.042  25.776  25.814  25.931  25.952  26.309
113 A'  114 A'  115 A'   46 A"   47 A"  116 A'  117 A'  118 A'                 
 26.514  47.917  66.730 215.673 215.797 289.718 289.763 289.900
119 A'  120 A'  121 A'  122 A'  123 A'   48 A"  124 A'  125 A'                 
*******
126 A'                                                                         
 --------------------------------------------------------------

          Ground-State Mulliken Net Atomic Charges

     Atom                 Charge (a.u.)
  ----------------------------------------
      1 F                    -0.030506
      2 Cl                    0.359817
      3 Br                    0.009924
      4 Cl                    0.421401
      5 C                    -0.744448
      6 C                    -0.016188
  ----------------------------------------
  Sum of atomic charges =    -0.000000

 -----------------------------------------------------------------
                    Cartesian Multipole Moments
 -----------------------------------------------------------------
    Charge (ESU x 10^10)
                -0.0000
    Dipole Moment (Debye)
         X       0.2157      Y       0.7159      Z       0.0000
       Tot       0.7477
    Quadrupole Moments (Debye-Ang)
        XX     -57.2266     XY       1.8170     YY     -60.1144
        XZ      -0.0000     YZ      -0.0000     ZZ     -59.7446
    Octopole Moments (Debye-Ang^2)
       XXX      42.9721    XXY       2.1597    XYY       9.9025
       YYY      -1.0722    XXZ       0.0000    XYZ       0.0000
       YYZ       0.0000    XZZ      13.6699    YZZ      -2.9259
       ZZZ       0.0000
    Hexadecapole Moments (Debye-Ang^3)
      XXXX    -991.8909   XXXY     -46.6402   XXYY    -227.9783
      XYYY     -68.9707   YYYY    -469.4592   XXXZ      -0.0000
      XXYZ      -0.0000   XYYZ      -0.0000   YYYZ      -0.0000
      XXZZ    -187.4438   XYZZ     -24.8872   YYZZ     -92.4626
      XZZZ      -0.0000   YZZZ      -0.0000   ZZZZ     -67.5189
 -----------------------------------------------------------------
 Calculating analytic gradient of the SCF energy
 Gradient of SCF Energy
            1           2           3           4           5           6
    1   0.0094017   0.0063674  -0.0164770  -0.0075167   0.0121083  -0.0038837
    2   0.0207844   0.0389220  -0.0297813  -0.0380909   0.0104949  -0.0023290
    3   0.0000000  -0.0000000  -0.0000000   0.0000000  -0.0000000   0.0000000
 Max gradient component =       3.892E-02
 RMS gradient           =       1.670E-02
 Gradient time:  CPU 10.26 s  wall 2.67 s
 Geometry Optimization Parameters
   NAtoms,    NIC,     NZ,  NCons,   NDum,   NFix, NCnnct, MaxDiis
        6      37       0       0       0       0       0       0

 Cartesian Hessian Update
 Hessian Updated using BFGS Update


** GEOMETRY OPTIMIZATION IN DELOCALIZED INTERNAL COORDINATES **
   Searching for a Minimum

   Optimization Cycle:  10

                       Coordinates (Angstroms)
     ATOM                X               Y               Z
      1  F         0.8781094791   -1.6478694448    0.0000000000
      2  Cl       -2.1420797438   -1.3208446977    0.0000000000
      3  Br        1.8241798437    0.7228123964    0.0000000000
      4  Cl       -1.6667373966    1.3484732059    0.0000000000
      5  C         0.4000142937   -0.4098407769    0.0000000000
      6  C        -0.9122205970   -0.1630782840    0.0000000000
   Point Group: cs    Number of degrees of freedom:     9


   Energy is  -3670.636783361

 Hessian Updated using BFGS Update

  9 Hessian modes will be used to form the next step
  Hessian Eigenvalues:
     0.087512    0.218621    0.249449    0.250551    0.364744    0.449626
     0.597104    0.990591    1.029718

 Minimum Search - Taking Simple RFO Step
 Searching for Lamda that Minimizes Along All modes
 Value Taken    Lamda =  -0.01651955
 Calculated Step too Large.  Step scaled by  0.761381
 Step Taken.  Stepsize is  0.300000

                             Maximum     Tolerance    Cnvgd?
         Gradient           0.037921      0.000300      NO
         Displacement       0.285460      0.001200      NO
         Energy change     -0.016531      0.000001      NO


 New Cartesian Coordinates Obtained by Inverse Iteration

 Displacement from previous Coordinates is:  0.226510
 ----------------------------------------------------------------
             Standard Nuclear Orientation (Angstroms)
    I     Atom           X                Y                Z
 ----------------------------------------------------------------
    1      F       0.8404801312    -1.6787661817     0.0000000000
    2      Cl     -2.1231955019    -1.3743922327     0.0000000000
    3      Br      1.8005020898     0.7747821899     0.0000000000
    4      Cl     -1.6141692589     1.3976934955     0.0000000000
    5      C       0.3926738565    -0.4260682073     0.0000000000
    6      C      -0.9150254376    -0.1635966647     0.0000000000
 ----------------------------------------------------------------
 Molecular Point Group                 Cs    NOp =  2
 Largest Abelian Subgroup              Cs    NOp =  2
 Nuclear Repulsion Energy =   576.2761201347 hartrees
 There are       45 alpha and       45 beta electrons
 Applying Cartesian multipole field
    Component          Value
    ---------          -----
     (2,0,0)        1.00000E-11
     (0,2,0)        2.00000E-11
     (0,0,2)       -3.00000E-11
 Nucleus-field energy     =     0.0000000169 hartrees
 Requested basis set is 6-311++G(d,p)
 There are 63 shells and 174 basis functions
 A cutoff of  1.0D-11 yielded   1627 shell pairs
 There are     13550 function pairs (     14834 Cartesian)
 Smallest overlap matrix eigenvalue = 2.49E-05
 Guess MOs from SCF MO coefficient file

 -----------------------------------------------------------------------
  General SCF calculation program by
  Eric Jon Sundstrom, Paul Horn, Yuezhi Mao, Dmitri Zuev, Alec White,
  David Stuck, Shaama M.S., Shane Yost, Joonho Lee, David Small,
  Daniel Levine, Susi Lehtola, Hugh Burton, Evgeny Epifanovsky
 -----------------------------------------------------------------------
 Exchange:     0.2000 Hartree-Fock + 0.0800 Slater + 0.7200 B88
 Correlation:  0.1900 VWN1RPA + 0.8100 LYP
 Using SG-1 standard quadrature grid
 using 4 threads for integral computing
 -------------------------------------------------------
 OpenMP Integral computing Module                
 Release: version 2.0, May 2017, Q-Chem Inc. Pleasanton 
 -------------------------------------------------------
 -------------------------------------------------------
 OpenMP BLAS3 based DFT computing Module                
 Release: version 1.0, May 2013, Q-Chem Inc. Pittsburgh 
 -------------------------------------------------------
 A restricted SCF calculation will be
 performed using DIIS
 SCF converges when DIIS error is below 1.0e-08
 ---------------------------------------
  Cycle       Energy         DIIS error
 ---------------------------------------
    1   -3670.6428551337      7.34e-04  
    2   -3670.6455893690      3.05e-04  
    3   -3670.6454670100      3.67e-04  
    4   -3670.6458804947      5.57e-05  
    5   -3670.6458901430      2.07e-05  
    6   -3670.6458915323      7.30e-06  
    7   -3670.6458917262      1.28e-06  
    8   -3670.6458917311      5.46e-07  
    9   -3670.6458917321      1.01e-07  
   10   -3670.6458917322      3.80e-08  
   11   -3670.6458917321      9.75e-09  Convergence criterion met
 ---------------------------------------
 SCF time:   CPU 32.59s  wall 9.00s 
 SCF   energy in the final basis set =    -3670.6458917321
 Total energy in the final basis set =    -3670.6458917321

 --------------------------------------------------------------
             Orbital Energies (a.u.) and Symmetries
 --------------------------------------------------------------

 Alpha MOs, Restricted
 -- Occupied --                  
-482.87 -101.59 -101.59  -62.52  -56.35  -56.34  -56.34  -24.74
  1 A'    2 A'    3 A'    4 A'    5 A'    1 A"    6 A'    7 A'                 
-10.340 -10.313  -9.506  -9.505  -8.733  -7.271  -7.270  -7.261
  8 A'    9 A'   10 A'   11 A'   12 A'   13 A'   14 A'    2 A"                 
 -7.260  -7.259  -7.259  -6.566  -6.552  -6.551  -2.677  -2.672
 15 A'    3 A"   16 A'   17 A'    4 A"   18 A'   19 A'    5 A"                 
 -2.672  -2.661  -2.661  -1.284  -0.958  -0.868  -0.856  -0.760
 20 A'    6 A"   21 A'   22 A'   23 A'   24 A'   25 A'   26 A'                 
 -0.625  -0.550  -0.544  -0.522  -0.472  -0.431  -0.428  -0.374
 27 A'   28 A'   29 A'    7 A"   30 A'    8 A"   31 A'   32 A'                 
 -0.356  -0.349  -0.343  -0.322  -0.267
  9 A"   10 A"   33 A'   34 A'   11 A"                                         
 -- Virtual --                   
 -0.049  -0.038  -0.015  -0.008   0.013   0.031   0.046   0.046
 35 A'   12 A"   36 A'   37 A'   38 A'   39 A'   40 A'   13 A"                 
  0.054   0.073   0.074   0.080   0.087   0.098   0.103   0.111
 41 A'   14 A"   42 A'   43 A'   15 A"   44 A'   45 A'   16 A"                 
  0.122   0.134   0.146   0.151   0.165   0.171   0.201   0.220
 46 A'   47 A'   17 A"   48 A'   49 A'   50 A'   51 A'   52 A'                 
  0.238   0.284   0.301   0.319   0.343   0.365   0.383   0.403
 53 A'   54 A'   18 A"   55 A'   56 A'   57 A'   58 A'   19 A"                 
  0.410   0.413   0.425   0.430   0.444   0.469   0.474   0.478
 59 A'   60 A'   61 A'   20 A"   62 A'   21 A"   63 A'   22 A"                 
  0.481   0.533   0.552   0.565   0.615   0.633   0.640   0.683
 64 A'   23 A"   24 A"   65 A'   66 A'   67 A'   25 A"   68 A'                 
  0.708   0.738   0.784   0.808   0.833   0.835   0.846   0.859
 26 A"   69 A'   70 A'   71 A'   27 A"   28 A"   72 A'   73 A'                 
  0.913   0.915   0.925   0.947   0.992   1.039   1.077   1.196
 74 A'   75 A'   29 A"   76 A'   77 A'   78 A'   79 A'   30 A"                 
  1.224   1.246   1.255   1.375   1.385   1.460   1.551   1.583
 80 A'   81 A'   31 A"   32 A"   82 A'   83 A'   84 A'   33 A"                 
  1.674   1.703   1.865   1.878   1.941   1.984   2.025   2.121
 85 A'   86 A'   34 A"   87 A'   88 A'   35 A"   89 A'   90 A'                 
  2.186   2.218   2.227   2.254   2.322   2.375   2.473   2.496
 91 A'   92 A'   36 A"   37 A"   93 A'   94 A'   95 A'   96 A'                 
  2.610   2.802   2.932   3.118   3.159   3.467   3.741   3.776
 38 A"   39 A"   97 A'   98 A'   99 A'  100 A'   40 A"  101 A'                 
  3.942   3.986   4.002   4.022   4.058   4.200   4.362   4.768
 41 A"   42 A"  102 A'  103 A'   43 A"  104 A'  105 A'  106 A'                 
  6.272   6.365   6.548   6.703   7.521   7.565   7.673   9.693
 44 A"  107 A'  108 A'  109 A'   45 A"  110 A'  111 A'  112 A'                 
  9.782  23.276  24.044  25.773  25.812  25.901  25.922  26.354
113 A'  114 A'  115 A'   46 A"   47 A"  116 A'  117 A'  118 A'                 
 26.464  47.905  66.726 215.674 215.775 289.717 289.760 289.892
119 A'  120 A'  121 A'  122 A'  123 A'   48 A"  124 A'  125 A'                 
*******
126 A'                                                                         

 Beta MOs, Restricted
 -- Occupied --                  
-482.87 -101.59 -101.59  -62.52  -56.35  -56.34  -56.34  -24.74
  1 A'    2 A'    3 A'    4 A'    5 A'    1 A"    6 A'    7 A'                 
-10.340 -10.313  -9.506  -9.505  -8.733  -7.271  -7.270  -7.261
  8 A'    9 A'   10 A'   11 A'   12 A'   13 A'   14 A'    2 A"                 
 -7.260  -7.259  -7.259  -6.566  -6.552  -6.551  -2.677  -2.672
 15 A'    3 A"   16 A'   17 A'    4 A"   18 A'   19 A'    5 A"                 
 -2.672  -2.661  -2.661  -1.284  -0.958  -0.868  -0.856  -0.760
 20 A'    6 A"   21 A'   22 A'   23 A'   24 A'   25 A'   26 A'                 
 -0.625  -0.550  -0.544  -0.522  -0.472  -0.431  -0.428  -0.374
 27 A'   28 A'   29 A'    7 A"   30 A'    8 A"   31 A'   32 A'                 
 -0.356  -0.349  -0.343  -0.322  -0.267
  9 A"   10 A"   33 A'   34 A'   11 A"                                         
 -- Virtual --                   
 -0.049  -0.038  -0.015  -0.008   0.013   0.031   0.046   0.046
 35 A'   12 A"   36 A'   37 A'   38 A'   39 A'   40 A'   13 A"                 
  0.054   0.073   0.074   0.080   0.087   0.098   0.103   0.111
 41 A'   14 A"   42 A'   43 A'   15 A"   44 A'   45 A'   16 A"                 
  0.122   0.134   0.146   0.151   0.165   0.171   0.201   0.220
 46 A'   47 A'   17 A"   48 A'   49 A'   50 A'   51 A'   52 A'                 
  0.238   0.284   0.301   0.319   0.343   0.365   0.383   0.403
 53 A'   54 A'   18 A"   55 A'   56 A'   57 A'   58 A'   19 A"                 
  0.410   0.413   0.425   0.430   0.444   0.469   0.474   0.478
 59 A'   60 A'   61 A'   20 A"   62 A'   21 A"   63 A'   22 A"                 
  0.481   0.533   0.552   0.565   0.615   0.633   0.640   0.683
 64 A'   23 A"   24 A"   65 A'   66 A'   67 A'   25 A"   68 A'                 
  0.708   0.738   0.784   0.808   0.833   0.835   0.846   0.859
 26 A"   69 A'   70 A'   71 A'   27 A"   28 A"   72 A'   73 A'                 
  0.913   0.915   0.925   0.947   0.992   1.039   1.077   1.196
 74 A'   75 A'   29 A"   76 A'   77 A'   78 A'   79 A'   30 A"                 
  1.224   1.246   1.255   1.375   1.385   1.460   1.551   1.583
 80 A'   81 A'   31 A"   32 A"   82 A'   83 A'   84 A'   33 A"                 
  1.674   1.703   1.865   1.878   1.941   1.984   2.025   2.121
 85 A'   86 A'   34 A"   87 A'   88 A'   35 A"   89 A'   90 A'                 
  2.186   2.218   2.227   2.254   2.322   2.375   2.473   2.496
 91 A'   92 A'   36 A"   37 A"   93 A'   94 A'   95 A'   96 A'                 
  2.610   2.802   2.932   3.118   3.159   3.467   3.741   3.776
 38 A"   39 A"   97 A'   98 A'   99 A'  100 A'   40 A"  101 A'                 
  3.942   3.986   4.002   4.022   4.058   4.200   4.362   4.768
 41 A"   42 A"  102 A'  103 A'   43 A"  104 A'  105 A'  106 A'                 
  6.272   6.365   6.548   6.703   7.521   7.565   7.673   9.693
 44 A"  107 A'  108 A'  109 A'   45 A"  110 A'  111 A'  112 A'                 
  9.782  23.276  24.044  25.773  25.812  25.901  25.922  26.354
113 A'  114 A'  115 A'   46 A"   47 A"  116 A'  117 A'  118 A'                 
 26.464  47.905  66.726 215.674 215.775 289.717 289.760 289.892
119 A'  120 A'  121 A'  122 A'  123 A'   48 A"  124 A'  125 A'                 
*******
126 A'                                                                         
 --------------------------------------------------------------

          Ground-State Mulliken Net Atomic Charges

     Atom                 Charge (a.u.)
  ----------------------------------------
      1 F                    -0.033437
      2 Cl                    0.360378
      3 Br                    0.000779
      4 Cl                    0.416873
      5 C                    -0.686501
      6 C                    -0.058092
  ----------------------------------------
  Sum of atomic charges =     0.000000

 -----------------------------------------------------------------
                    Cartesian Multipole Moments
 -----------------------------------------------------------------
    Charge (ESU x 10^10)
                -0.0000
    Dipole Moment (Debye)
         X       0.2396      Y       0.7368      Z      -0.0000
       Tot       0.7747
    Quadrupole Moments (Debye-Ang)
        XX     -57.7168     XY       1.9445     YY     -59.6474
        XZ      -0.0000     YZ      -0.0000     ZZ     -59.8763
    Octopole Moments (Debye-Ang^2)
       XXX      42.7236    XXY       1.3161    XYY       9.6688
       YYY      -2.4208    XXZ      -0.0000    XYZ      -0.0000
       YYZ      -0.0000    XZZ      13.4778    YZZ      -3.5918
       ZZZ      -0.0000
    Hexadecapole Moments (Debye-Ang^3)
      XXXX    -971.7038   XXXY     -53.3119   XXYY    -226.8250
      XYYY     -74.5239   YYYY    -496.4006   XXXZ      -0.0000
      XXYZ      -0.0000   XYYZ      -0.0000   YYYZ      -0.0000
      XXZZ    -182.8192   XYZZ     -27.4912   YYZZ     -97.9871
      XZZZ      -0.0000   YZZZ      -0.0000   ZZZZ     -67.8137
 -----------------------------------------------------------------
 Calculating analytic gradient of the SCF energy
 Gradient of SCF Energy
            1           2           3           4           5           6
    1   0.0034514   0.0019052  -0.0076457  -0.0054165   0.0048480   0.0028575
    2   0.0087233   0.0184776  -0.0131085  -0.0165557   0.0055119  -0.0030486
    3  -0.0000000   0.0000000   0.0000000   0.0000000  -0.0000000   0.0000000
 Max gradient component =       1.848E-02
 RMS gradient           =       7.594E-03
 Gradient time:  CPU 10.18 s  wall 2.65 s
 Geometry Optimization Parameters
   NAtoms,    NIC,     NZ,  NCons,   NDum,   NFix, NCnnct, MaxDiis
        6      37       0       0       0       0       0       0

 Cartesian Hessian Update
 Hessian Updated using BFGS Update


** GEOMETRY OPTIMIZATION IN DELOCALIZED INTERNAL COORDINATES **
   Searching for a Minimum

   Optimization Cycle:  11

                       Coordinates (Angstroms)
     ATOM                X               Y               Z
      1  F         0.8404801312   -1.6787661817    0.0000000000
      2  Cl       -2.1231955019   -1.3743922327    0.0000000000
      3  Br        1.8005020898    0.7747821899    0.0000000000
      4  Cl       -1.6141692589    1.3976934955    0.0000000000
      5  C         0.3926738565   -0.4260682073    0.0000000000
      6  C        -0.9150254376   -0.1635966647    0.0000000000
   Point Group: cs    Number of degrees of freedom:     9


   Energy is  -3670.645891732

 Hessian Updated using BFGS Update

  9 Hessian modes will be used to form the next step
  Hessian Eigenvalues:
     0.073766    0.215733    0.249503    0.250503    0.364995    0.451410
     0.597826    0.989314    1.029760

 Minimum Search - Taking Simple RFO Step
 Searching for Lamda that Minimizes Along All modes
 Value Taken    Lamda =  -0.00480113
 Step Taken.  Stepsize is  0.245114

                             Maximum     Tolerance    Cnvgd?
         Gradient           0.017807      0.000300      NO
         Displacement       0.232901      0.001200      NO
         Energy change     -0.009108      0.000001      NO


 New Cartesian Coordinates Obtained by Inverse Iteration

 Displacement from previous Coordinates is:  0.188279
 ----------------------------------------------------------------
             Standard Nuclear Orientation (Angstroms)
    I     Atom           X                Y                Z
 ----------------------------------------------------------------
    1      F       0.8114643566    -1.7018422652     0.0000000000
    2      Cl     -2.1067584375    -1.4199121809     0.0000000000
    3      Br      1.7798135234     0.8155832079     0.0000000000
    4      Cl     -1.5668916991     1.4379303644     0.0000000000
    5      C       0.3854836383    -0.4389035640     0.0000000000
    6      C      -0.9218455026    -0.1632031633     0.0000000000
 ----------------------------------------------------------------
 Molecular Point Group                 Cs    NOp =  2
 Largest Abelian Subgroup              Cs    NOp =  2
 Nuclear Repulsion Energy =   573.8254103082 hartrees
 There are       45 alpha and       45 beta electrons
 Applying Cartesian multipole field
    Component          Value
    ---------          -----
     (2,0,0)        1.00000E-11
     (0,2,0)        2.00000E-11
     (0,0,2)       -3.00000E-11
 Nucleus-field energy     =     0.0000000171 hartrees
 Requested basis set is 6-311++G(d,p)
 There are 63 shells and 174 basis functions
 A cutoff of  1.0D-11 yielded   1623 shell pairs
 There are     13525 function pairs (     14806 Cartesian)
 Smallest overlap matrix eigenvalue = 2.93E-05
 Guess MOs from SCF MO coefficient file

 -----------------------------------------------------------------------
  General SCF calculation program by
  Eric Jon Sundstrom, Paul Horn, Yuezhi Mao, Dmitri Zuev, Alec White,
  David Stuck, Shaama M.S., Shane Yost, Joonho Lee, David Small,
  Daniel Levine, Susi Lehtola, Hugh Burton, Evgeny Epifanovsky
 -----------------------------------------------------------------------
 Exchange:     0.2000 Hartree-Fock + 0.0800 Slater + 0.7200 B88
 Correlation:  0.1900 VWN1RPA + 0.8100 LYP
 Using SG-1 standard quadrature grid
 using 4 threads for integral computing
 -------------------------------------------------------
 OpenMP Integral computing Module                
 Release: version 2.0, May 2017, Q-Chem Inc. Pleasanton 
 -------------------------------------------------------
 -------------------------------------------------------
 OpenMP BLAS3 based DFT computing Module                
 Release: version 1.0, May 2013, Q-Chem Inc. Pittsburgh 
 -------------------------------------------------------
 A restricted SCF calculation will be
 performed using DIIS
 SCF converges when DIIS error is below 1.0e-08
 ---------------------------------------
  Cycle       Energy         DIIS error
 ---------------------------------------
    1   -3670.6466725278      5.89e-04  
    2   -3670.6484985643      2.46e-04  
    3   -3670.6484074031      3.03e-04  
    4   -3670.6486950604      4.23e-05  
    5   -3670.6487005371      1.67e-05  
    6   -3670.6487014441      6.10e-06  
    7   -3670.6487015799      1.02e-06  
    8   -3670.6487015829      4.43e-07  
    9   -3670.6487015835      8.05e-08  
   10   -3670.6487015835      3.29e-08  
   11   -3670.6487015836      7.47e-09  Convergence criterion met
 ---------------------------------------
 SCF time:   CPU 32.41s  wall 8.00s 
 SCF   energy in the final basis set =    -3670.6487015836
 Total energy in the final basis set =    -3670.6487015836

 --------------------------------------------------------------
             Orbital Energies (a.u.) and Symmetries
 --------------------------------------------------------------

 Alpha MOs, Restricted
 -- Occupied --                  
-482.87 -101.59 -101.59  -62.52  -56.35  -56.34  -56.34  -24.74
  1 A'    2 A'    3 A'    4 A'    5 A'    1 A"    6 A'    7 A'                 
-10.341 -10.315  -9.507  -9.505  -8.733  -7.273  -7.271  -7.262
  8 A'    9 A'   10 A'   11 A'   12 A'   13 A'   14 A'    2 A"                 
 -7.262  -7.260  -7.259  -6.566  -6.551  -6.551  -2.677  -2.672
 15 A'    3 A"   16 A'   17 A'    4 A"   18 A'   19 A'    5 A"                 
 -2.672  -2.661  -2.660  -1.284  -0.951  -0.868  -0.853  -0.759
 20 A'    6 A"   21 A'   22 A'   23 A'   24 A'   25 A'   26 A'                 
 -0.625  -0.547  -0.544  -0.522  -0.472  -0.428  -0.427  -0.371
 27 A'   28 A'   29 A'    7 A"   30 A'    8 A"   31 A'   32 A'                 
 -0.356  -0.349  -0.347  -0.322  -0.268
  9 A"   10 A"   33 A'   34 A'   11 A"                                         
 -- Virtual --                   
 -0.053  -0.039  -0.023  -0.009   0.011   0.031   0.045   0.046
 35 A'   12 A"   36 A'   37 A'   38 A'   39 A'   40 A'   13 A"                 
  0.053   0.073   0.074   0.079   0.087   0.098   0.104   0.111
 41 A'   14 A"   42 A'   43 A'   15 A"   44 A'   45 A'   16 A"                 
  0.120   0.132   0.145   0.149   0.167   0.169   0.201   0.217
 46 A'   47 A'   17 A"   48 A'   49 A'   50 A'   51 A'   52 A'                 
  0.237   0.283   0.301   0.320   0.344   0.367   0.381   0.404
 53 A'   54 A'   18 A"   55 A'   56 A'   57 A'   58 A'   19 A"                 
  0.409   0.415   0.424   0.430   0.442   0.469   0.470   0.477
 59 A'   60 A'   61 A'   20 A"   62 A'   21 A"   63 A'   22 A"                 
  0.477   0.532   0.551   0.564   0.614   0.632   0.643   0.680
 64 A'   23 A"   24 A"   65 A'   66 A'   67 A'   25 A"   68 A'                 
  0.708   0.737   0.778   0.809   0.834   0.834   0.848   0.856
 26 A"   69 A'   70 A'   71 A'   27 A"   28 A"   72 A'   73 A'                 
  0.907   0.913   0.927   0.944   0.987   1.021   1.065   1.189
 74 A'   75 A'   29 A"   76 A'   77 A'   78 A'   79 A'   30 A"                 
  1.219   1.236   1.246   1.374   1.386   1.462   1.557   1.578
 80 A'   81 A'   31 A"   32 A"   82 A'   83 A'   84 A'   33 A"                 
  1.659   1.686   1.863   1.879   1.940   1.983   2.016   2.115
 85 A'   86 A'   34 A"   87 A'   88 A'   35 A"   89 A'   90 A'                 
  2.180   2.200   2.222   2.255   2.316   2.364   2.461   2.491
 91 A'   92 A'   36 A"   37 A"   93 A'   94 A'   95 A'   96 A'                 
  2.608   2.799   2.926   3.119   3.148   3.452   3.740   3.774
 38 A"   39 A"   97 A'   98 A'   99 A'  100 A'   40 A"  101 A'                 
  3.940   3.984   4.000   4.020   4.054   4.194   4.362   4.764
 41 A"   42 A"  102 A'  103 A'   43 A"  104 A'  105 A'  106 A'                 
  6.270   6.365   6.542   6.694   7.522   7.564   7.666   9.696
 44 A"  107 A'  108 A'  109 A'   45 A"  110 A'  111 A'  112 A'                 
  9.767  23.269  24.033  25.768  25.812  25.876  25.910  26.364
113 A'  114 A'  115 A'   46 A"   47 A"  116 A'  117 A'  118 A'                 
 26.439  47.897  66.723 215.678 215.757 289.716 289.758 289.887
119 A'  120 A'  121 A'  122 A'  123 A'   48 A"  124 A'  125 A'                 
*******
126 A'                                                                         

 Beta MOs, Restricted
 -- Occupied --                  
-482.87 -101.59 -101.59  -62.52  -56.35  -56.34  -56.34  -24.74
  1 A'    2 A'    3 A'    4 A'    5 A'    1 A"    6 A'    7 A'                 
-10.341 -10.315  -9.507  -9.505  -8.733  -7.273  -7.271  -7.262
  8 A'    9 A'   10 A'   11 A'   12 A'   13 A'   14 A'    2 A"                 
 -7.262  -7.260  -7.259  -6.566  -6.551  -6.551  -2.677  -2.672
 15 A'    3 A"   16 A'   17 A'    4 A"   18 A'   19 A'    5 A"                 
 -2.672  -2.661  -2.660  -1.284  -0.951  -0.868  -0.853  -0.759
 20 A'    6 A"   21 A'   22 A'   23 A'   24 A'   25 A'   26 A'                 
 -0.625  -0.547  -0.544  -0.522  -0.472  -0.428  -0.427  -0.371
 27 A'   28 A'   29 A'    7 A"   30 A'    8 A"   31 A'   32 A'                 
 -0.356  -0.349  -0.347  -0.322  -0.268
  9 A"   10 A"   33 A'   34 A'   11 A"                                         
 -- Virtual --                   
 -0.053  -0.039  -0.023  -0.009   0.011   0.031   0.045   0.046
 35 A'   12 A"   36 A'   37 A'   38 A'   39 A'   40 A'   13 A"                 
  0.053   0.073   0.074   0.079   0.087   0.098   0.104   0.111
 41 A'   14 A"   42 A'   43 A'   15 A"   44 A'   45 A'   16 A"                 
  0.120   0.132   0.145   0.149   0.167   0.169   0.201   0.217
 46 A'   47 A'   17 A"   48 A'   49 A'   50 A'   51 A'   52 A'                 
  0.237   0.283   0.301   0.320   0.344   0.367   0.381   0.404
 53 A'   54 A'   18 A"   55 A'   56 A'   57 A'   58 A'   19 A"                 
  0.409   0.415   0.424   0.430   0.442   0.469   0.470   0.477
 59 A'   60 A'   61 A'   20 A"   62 A'   21 A"   63 A'   22 A"                 
  0.477   0.532   0.551   0.564   0.614   0.632   0.643   0.680
 64 A'   23 A"   24 A"   65 A'   66 A'   67 A'   25 A"   68 A'                 
  0.708   0.737   0.778   0.809   0.834   0.834   0.848   0.856
 26 A"   69 A'   70 A'   71 A'   27 A"   28 A"   72 A'   73 A'                 
  0.907   0.913   0.927   0.944   0.987   1.021   1.065   1.189
 74 A'   75 A'   29 A"   76 A'   77 A'   78 A'   79 A'   30 A"                 
  1.219   1.236   1.246   1.374   1.386   1.462   1.557   1.578
 80 A'   81 A'   31 A"   32 A"   82 A'   83 A'   84 A'   33 A"                 
  1.659   1.686   1.863   1.879   1.940   1.983   2.016   2.115
 85 A'   86 A'   34 A"   87 A'   88 A'   35 A"   89 A'   90 A'                 
  2.180   2.200   2.222   2.255   2.316   2.364   2.461   2.491
 91 A'   92 A'   36 A"   37 A"   93 A'   94 A'   95 A'   96 A'                 
  2.608   2.799   2.926   3.119   3.148   3.452   3.740   3.774
 38 A"   39 A"   97 A'   98 A'   99 A'  100 A'   40 A"  101 A'                 
  3.940   3.984   4.000   4.020   4.054   4.194   4.362   4.764
 41 A"   42 A"  102 A'  103 A'   43 A"  104 A'  105 A'  106 A'                 
  6.270   6.365   6.542   6.694   7.522   7.564   7.666   9.696
 44 A"  107 A'  108 A'  109 A'   45 A"  110 A'  111 A'  112 A'                 
  9.767  23.269  24.033  25.768  25.812  25.876  25.910  26.364
113 A'  114 A'  115 A'   46 A"   47 A"  116 A'  117 A'  118 A'                 
 26.439  47.897  66.723 215.678 215.757 289.716 289.758 289.887
119 A'  120 A'  121 A'  122 A'  123 A'   48 A"  124 A'  125 A'                 
*******
126 A'                                                                         
 --------------------------------------------------------------

          Ground-State Mulliken Net Atomic Charges

     Atom                 Charge (a.u.)
  ----------------------------------------
      1 F                    -0.034151
      2 Cl                    0.360698
      3 Br                   -0.008481
      4 Cl                    0.411820
      5 C                    -0.618873
      6 C                    -0.111014
  ----------------------------------------
  Sum of atomic charges =     0.000000

 -----------------------------------------------------------------
                    Cartesian Multipole Moments
 -----------------------------------------------------------------
    Charge (ESU x 10^10)
                 0.0000
    Dipole Moment (Debye)
         X       0.2437      Y       0.7463      Z      -0.0000
       Tot       0.7851
    Quadrupole Moments (Debye-Ang)
        XX     -58.1294     XY       2.0185     YY     -59.2746
        XZ      -0.0000     YZ       0.0000     ZZ     -59.9847
    Octopole Moments (Debye-Ang^2)
       XXX      42.3764    XXY       0.5875    XYY       9.5166
       YYY      -3.4520    XXZ      -0.0000    XYZ       0.0000
       YYZ      -0.0000    XZZ      13.2846    YZZ      -4.1002
       ZZZ       0.0000
    Hexadecapole Moments (Debye-Ang^3)
      XXXX    -954.0285   XXXY     -59.3551   XXYY    -226.4007
      XYYY     -79.0291   YYYY    -518.9986   XXXZ      -0.0000
      XXYZ       0.0000   XYYZ      -0.0000   YYYZ       0.0000
      XXZZ    -178.8370   XYZZ     -29.6807   YYZZ    -102.6784
      XZZZ      -0.0000   YZZZ       0.0000   ZZZZ     -68.0629
 -----------------------------------------------------------------
 Calculating analytic gradient of the SCF energy
 Gradient of SCF Energy
            1           2           3           4           5           6
    1  -0.0005847   0.0001252  -0.0021314  -0.0021584   0.0029217   0.0018276
    2   0.0005701   0.0045905  -0.0014281  -0.0025361   0.0009088  -0.0021051
    3  -0.0000000  -0.0000000   0.0000000  -0.0000000   0.0000000  -0.0000000
 Max gradient component =       4.591E-03
 RMS gradient           =       1.773E-03
 Gradient time:  CPU 10.16 s  wall 2.64 s
 Geometry Optimization Parameters
   NAtoms,    NIC,     NZ,  NCons,   NDum,   NFix, NCnnct, MaxDiis
        6      37       0       0       0       0       0       0

 Cartesian Hessian Update
 Hessian Updated using BFGS Update


** GEOMETRY OPTIMIZATION IN DELOCALIZED INTERNAL COORDINATES **
   Searching for a Minimum

   Optimization Cycle:  12

                       Coordinates (Angstroms)
     ATOM                X               Y               Z
      1  F         0.8114643566   -1.7018422652    0.0000000000
      2  Cl       -2.1067584375   -1.4199121809    0.0000000000
      3  Br        1.7798135234    0.8155832079    0.0000000000
      4  Cl       -1.5668916991    1.4379303644    0.0000000000
      5  C         0.3854836383   -0.4389035640    0.0000000000
      6  C        -0.9218455026   -0.1632031633    0.0000000000
   Point Group: cs    Number of degrees of freedom:     9


   Energy is  -3670.648701584

 Hessian Updated using BFGS Update

  9 Hessian modes will be used to form the next step
  Hessian Eigenvalues:
     0.065002    0.212897    0.249572    0.250630    0.364677    0.451561
     0.598075    0.987081    1.029536

 Minimum Search - Taking Simple RFO Step
 Searching for Lamda that Minimizes Along All modes
 Value Taken    Lamda =  -0.00024287
 Step Taken.  Stepsize is  0.056672

                             Maximum     Tolerance    Cnvgd?
         Gradient           0.003843      0.000300      NO
         Displacement       0.050041      0.001200      NO
         Energy change     -0.002810      0.000001      NO


 New Cartesian Coordinates Obtained by Inverse Iteration

 Displacement from previous Coordinates is:  0.043188
 ----------------------------------------------------------------
             Standard Nuclear Orientation (Angstroms)
    I     Atom           X                Y                Z
 ----------------------------------------------------------------
    1      F       0.8044801400    -1.7048036832     0.0000000000
    2      Cl     -2.1007974504    -1.4328376119     0.0000000000
    3      Br      1.7779974006     0.8215207911     0.0000000000
    4      Cl     -1.5568113137     1.4475675727     0.0000000000
    5      C       0.3815437342    -0.4399009106     0.0000000000
    6      C      -0.9251466316    -0.1618937592     0.0000000000
 ----------------------------------------------------------------
 Molecular Point Group                 Cs    NOp =  2
 Largest Abelian Subgroup              Cs    NOp =  2
 Nuclear Repulsion Energy =   573.2544955477 hartrees
 There are       45 alpha and       45 beta electrons
 Applying Cartesian multipole field
    Component          Value
    ---------          -----
     (2,0,0)        1.00000E-11
     (0,2,0)        2.00000E-11
     (0,0,2)       -3.00000E-11
 Nucleus-field energy     =     0.0000000172 hartrees
 Requested basis set is 6-311++G(d,p)
 There are 63 shells and 174 basis functions
 A cutoff of  1.0D-11 yielded   1620 shell pairs
 There are     13499 function pairs (     14776 Cartesian)
 Smallest overlap matrix eigenvalue = 3.04E-05
 Guess MOs from SCF MO coefficient file

 -----------------------------------------------------------------------
  General SCF calculation program by
  Eric Jon Sundstrom, Paul Horn, Yuezhi Mao, Dmitri Zuev, Alec White,
  David Stuck, Shaama M.S., Shane Yost, Joonho Lee, David Small,
  Daniel Levine, Susi Lehtola, Hugh Burton, Evgeny Epifanovsky
 -----------------------------------------------------------------------
 Exchange:     0.2000 Hartree-Fock + 0.0800 Slater + 0.7200 B88
 Correlation:  0.1900 VWN1RPA + 0.8100 LYP
 Using SG-1 standard quadrature grid
 using 4 threads for integral computing
 -------------------------------------------------------
 OpenMP Integral computing Module                
 Release: version 2.0, May 2017, Q-Chem Inc. Pleasanton 
 -------------------------------------------------------
 -------------------------------------------------------
 OpenMP BLAS3 based DFT computing Module                
 Release: version 1.0, May 2013, Q-Chem Inc. Pittsburgh 
 -------------------------------------------------------
 A restricted SCF calculation will be
 performed using DIIS
 SCF converges when DIIS error is below 1.0e-08
 ---------------------------------------
  Cycle       Energy         DIIS error
 ---------------------------------------
    1   -3670.6487293887      1.38e-04  
    2   -3670.6488345900      4.94e-05  
    3   -3670.6488293787      6.49e-05  
    4   -3670.6488430136      9.42e-06  
    5   -3670.6488432852      3.27e-06  
    6   -3670.6488433179      1.44e-06  
    7   -3670.6488433256      1.94e-07  
    8   -3670.6488433256      8.15e-08  
    9   -3670.6488433256      1.55e-08  
   10   -3670.6488433256      5.67e-09  Convergence criterion met
 ---------------------------------------
 SCF time:   CPU 29.39s  wall 8.00s 
 SCF   energy in the final basis set =    -3670.6488433256
 Total energy in the final basis set =    -3670.6488433256

 --------------------------------------------------------------
             Orbital Energies (a.u.) and Symmetries
 --------------------------------------------------------------

 Alpha MOs, Restricted
 -- Occupied --                  
-482.87 -101.59 -101.59  -62.52  -56.34  -56.34  -56.34  -24.74
  1 A'    2 A'    3 A'    4 A'    5 A'    1 A"    6 A'    7 A'                 
-10.342 -10.316  -9.508  -9.506  -8.733  -7.273  -7.271  -7.262
  8 A'    9 A'   10 A'   11 A'   12 A'   13 A'   14 A'    2 A"                 
 -7.262  -7.260  -7.260  -6.565  -6.551  -6.551  -2.676  -2.672
 15 A'    3 A"   16 A'   17 A'    4 A"   18 A'   19 A'    5 A"                 
 -2.672  -2.660  -2.660  -1.283  -0.950  -0.868  -0.851  -0.758
 20 A'    6 A"   21 A'   22 A'   23 A'   24 A'   25 A'   26 A'                 
 -0.625  -0.546  -0.543  -0.521  -0.472  -0.427  -0.426  -0.370
 27 A'   28 A'   29 A'    7 A"   30 A'    8 A"   31 A'   32 A'                 
 -0.356  -0.348  -0.348  -0.322  -0.268
  9 A"   33 A'   10 A"   34 A'   11 A"                                         
 -- Virtual --                   
 -0.054  -0.039  -0.025  -0.009   0.011   0.031   0.045   0.046
 35 A'   12 A"   36 A'   37 A'   38 A'   39 A'   40 A'   13 A"                 
  0.053   0.073   0.075   0.079   0.087   0.098   0.104   0.111
 41 A'   14 A"   42 A'   43 A'   15 A"   44 A'   45 A'   16 A"                 
  0.120   0.131   0.145   0.149   0.166   0.170   0.201   0.216
 46 A'   47 A'   17 A"   48 A'   49 A'   50 A'   51 A'   52 A'                 
  0.236   0.283   0.301   0.320   0.345   0.367   0.381   0.404
 53 A'   54 A'   18 A"   55 A'   56 A'   57 A'   58 A'   19 A"                 
  0.409   0.415   0.424   0.430   0.442   0.468   0.469   0.476
 59 A'   60 A'   61 A'   20 A"   62 A'   63 A'   21 A"   22 A"                 
  0.477   0.532   0.551   0.564   0.614   0.632   0.644   0.680
 64 A'   23 A"   24 A"   65 A'   66 A'   67 A'   25 A"   68 A'                 
  0.707   0.737   0.776   0.809   0.834   0.834   0.848   0.856
 26 A"   69 A'   70 A'   71 A'   27 A"   28 A"   72 A'   73 A'                 
  0.905   0.913   0.928   0.944   0.986   1.018   1.062   1.186
 74 A'   75 A'   29 A"   76 A'   77 A'   78 A'   79 A'   30 A"                 
  1.218   1.233   1.244   1.373   1.387   1.463   1.558   1.577
 80 A'   81 A'   31 A"   32 A"   82 A'   83 A'   84 A'   33 A"                 
  1.655   1.684   1.863   1.880   1.941   1.983   2.014   2.114
 85 A'   86 A'   34 A"   87 A'   88 A'   35 A"   89 A'   90 A'                 
  2.180   2.195   2.220   2.256   2.314   2.363   2.458   2.488
 91 A'   92 A'   36 A"   37 A"   93 A'   94 A'   95 A'   96 A'                 
  2.608   2.799   2.924   3.120   3.146   3.448   3.740   3.773
 38 A"   39 A"   97 A'   98 A'   99 A'  100 A'   40 A"  101 A'                 
  3.940   3.983   3.999   4.020   4.053   4.193   4.362   4.764
 41 A"   42 A"  102 A'  103 A'   43 A"  104 A'  105 A'  106 A'                 
  6.270   6.365   6.541   6.692   7.522   7.564   7.665   9.697
 44 A"  107 A'  108 A'  109 A'   45 A"  110 A'  111 A'  112 A'                 
  9.763  23.267  24.033  25.766  25.812  25.871  25.907  26.363
113 A'  114 A'  115 A'   46 A"   47 A"  116 A'  117 A'  118 A'                 
 26.436  47.895  66.723 215.679 215.752 289.716 289.758 289.886
119 A'  120 A'  121 A'  122 A'  123 A'   48 A"  124 A'  125 A'                 
*******
126 A'                                                                         

 Beta MOs, Restricted
 -- Occupied --                  
-482.87 -101.59 -101.59  -62.52  -56.34  -56.34  -56.34  -24.74
  1 A'    2 A'    3 A'    4 A'    5 A'    1 A"    6 A'    7 A'                 
-10.342 -10.316  -9.508  -9.506  -8.733  -7.273  -7.271  -7.262
  8 A'    9 A'   10 A'   11 A'   12 A'   13 A'   14 A'    2 A"                 
 -7.262  -7.260  -7.260  -6.565  -6.551  -6.551  -2.676  -2.672
 15 A'    3 A"   16 A'   17 A'    4 A"   18 A'   19 A'    5 A"                 
 -2.672  -2.660  -2.660  -1.283  -0.950  -0.868  -0.851  -0.758
 20 A'    6 A"   21 A'   22 A'   23 A'   24 A'   25 A'   26 A'                 
 -0.625  -0.546  -0.543  -0.521  -0.472  -0.427  -0.426  -0.370
 27 A'   28 A'   29 A'    7 A"   30 A'    8 A"   31 A'   32 A'                 
 -0.356  -0.348  -0.348  -0.322  -0.268
  9 A"   33 A'   10 A"   34 A'   11 A"                                         
 -- Virtual --                   
 -0.054  -0.039  -0.025  -0.009   0.011   0.031   0.045   0.046
 35 A'   12 A"   36 A'   37 A'   38 A'   39 A'   40 A'   13 A"                 
  0.053   0.073   0.075   0.079   0.087   0.098   0.104   0.111
 41 A'   14 A"   42 A'   43 A'   15 A"   44 A'   45 A'   16 A"                 
  0.120   0.131   0.145   0.149   0.166   0.170   0.201   0.216
 46 A'   47 A'   17 A"   48 A'   49 A'   50 A'   51 A'   52 A'                 
  0.236   0.283   0.301   0.320   0.345   0.367   0.381   0.404
 53 A'   54 A'   18 A"   55 A'   56 A'   57 A'   58 A'   19 A"                 
  0.409   0.415   0.424   0.430   0.442   0.468   0.469   0.476
 59 A'   60 A'   61 A'   20 A"   62 A'   63 A'   21 A"   22 A"                 
  0.477   0.532   0.551   0.564   0.614   0.632   0.644   0.680
 64 A'   23 A"   24 A"   65 A'   66 A'   67 A'   25 A"   68 A'                 
  0.707   0.737   0.776   0.809   0.834   0.834   0.848   0.856
 26 A"   69 A'   70 A'   71 A'   27 A"   28 A"   72 A'   73 A'                 
  0.905   0.913   0.928   0.944   0.986   1.018   1.062   1.186
 74 A'   75 A'   29 A"   76 A'   77 A'   78 A'   79 A'   30 A"                 
  1.218   1.233   1.244   1.373   1.387   1.463   1.558   1.577
 80 A'   81 A'   31 A"   32 A"   82 A'   83 A'   84 A'   33 A"                 
  1.655   1.684   1.863   1.880   1.941   1.983   2.014   2.114
 85 A'   86 A'   34 A"   87 A'   88 A'   35 A"   89 A'   90 A'                 
  2.180   2.195   2.220   2.256   2.314   2.363   2.458   2.488
 91 A'   92 A'   36 A"   37 A"   93 A'   94 A'   95 A'   96 A'                 
  2.608   2.799   2.924   3.120   3.146   3.448   3.740   3.773
 38 A"   39 A"   97 A'   98 A'   99 A'  100 A'   40 A"  101 A'                 
  3.940   3.983   3.999   4.020   4.053   4.193   4.362   4.764
 41 A"   42 A"  102 A'  103 A'   43 A"  104 A'  105 A'  106 A'                 
  6.270   6.365   6.541   6.692   7.522   7.564   7.665   9.697
 44 A"  107 A'  108 A'  109 A'   45 A"  110 A'  111 A'  112 A'                 
  9.763  23.267  24.033  25.766  25.812  25.871  25.907  26.363
113 A'  114 A'  115 A'   46 A"   47 A"  116 A'  117 A'  118 A'                 
 26.436  47.895  66.723 215.679 215.752 289.716 289.758 289.886
119 A'  120 A'  121 A'  122 A'  123 A'   48 A"  124 A'  125 A'                 
*******
126 A'                                                                         
 --------------------------------------------------------------

          Ground-State Mulliken Net Atomic Charges

     Atom                 Charge (a.u.)
  ----------------------------------------
      1 F                    -0.033978
      2 Cl                    0.359661
      3 Br                   -0.011227
      4 Cl                    0.411798
      5 C                    -0.604599
      6 C                    -0.121656
  ----------------------------------------
  Sum of atomic charges =     0.000000

 -----------------------------------------------------------------
                    Cartesian Multipole Moments
 -----------------------------------------------------------------
    Charge (ESU x 10^10)
                 0.0000
    Dipole Moment (Debye)
         X       0.2379      Y       0.7499      Z      -0.0000
       Tot       0.7867
    Quadrupole Moments (Debye-Ang)
        XX     -58.2132     XY       2.0254     YY     -59.1983
        XZ      -0.0000     YZ       0.0000     ZZ     -60.0072
    Octopole Moments (Debye-Ang^2)
       XXX      42.2523    XXY       0.4975    XYY       9.3804
       YYY      -3.5770    XXZ      -0.0000    XYZ       0.0000
       YYZ      -0.0000    XZZ      13.1856    YZZ      -4.1533
       ZZZ       0.0000
    Hexadecapole Moments (Debye-Ang^3)
      XXXX    -950.4649   XXXY     -60.6889   XXYY    -226.4929
      XYYY     -79.9798   YYYY    -523.9682   XXXZ      -0.0000
      XXYZ       0.0000   XYYZ      -0.0000   YYYZ       0.0000
      XXZZ    -178.0405   XYZZ     -30.1445   YYZZ    -103.7358
      XZZZ      -0.0000   YZZZ       0.0000   ZZZZ     -68.1139
 -----------------------------------------------------------------
 Calculating analytic gradient of the SCF energy
 Gradient of SCF Energy
            1           2           3           4           5           6
    1  -0.0010373   0.0000912  -0.0005678  -0.0010571   0.0010288   0.0015421
    2  -0.0010203   0.0014498   0.0008373   0.0001957   0.0001931  -0.0016556
    3   0.0000000   0.0000000   0.0000000  -0.0000000  -0.0000000   0.0000000
 Max gradient component =       1.656E-03
 RMS gradient           =       8.374E-04
 Gradient time:  CPU 10.11 s  wall 2.63 s
 Geometry Optimization Parameters
   NAtoms,    NIC,     NZ,  NCons,   NDum,   NFix, NCnnct, MaxDiis
        6      37       0       0       0       0       0       0

 Cartesian Hessian Update
 Hessian Updated using BFGS Update


** GEOMETRY OPTIMIZATION IN DELOCALIZED INTERNAL COORDINATES **
   Searching for a Minimum

   Optimization Cycle:  13

                       Coordinates (Angstroms)
     ATOM                X               Y               Z
      1  F         0.8044801400   -1.7048036832    0.0000000000
      2  Cl       -2.1007974504   -1.4328376119    0.0000000000
      3  Br        1.7779974006    0.8215207911    0.0000000000
      4  Cl       -1.5568113137    1.4475675727    0.0000000000
      5  C         0.3815437342   -0.4399009106    0.0000000000
      6  C        -0.9251466316   -0.1618937592    0.0000000000
   Point Group: cs    Number of degrees of freedom:     9


   Energy is  -3670.648843326

 Hessian Updated using BFGS Update

  9 Hessian modes will be used to form the next step
  Hessian Eigenvalues:
     0.061269    0.190434    0.249020    0.250662    0.365872    0.451957
     0.597874    0.972818    1.025079

 Minimum Search - Taking Simple RFO Step
 Searching for Lamda that Minimizes Along All modes
 Value Taken    Lamda =  -0.00003118
 Step Taken.  Stepsize is  0.015569

                             Maximum     Tolerance    Cnvgd?
         Gradient           0.002272      0.000300      NO
         Displacement       0.011759      0.001200      NO
         Energy change     -0.000142      0.000001      NO


 New Cartesian Coordinates Obtained by Inverse Iteration

 Displacement from previous Coordinates is:  0.011989
 ----------------------------------------------------------------
             Standard Nuclear Orientation (Angstroms)
    I     Atom           X                Y                Z
 ----------------------------------------------------------------
    1      F       0.8042751758    -1.7035242235     0.0000000000
    2      Cl     -2.0996742225    -1.4367891323     0.0000000000
    3      Br      1.7797112460     0.8204517241     0.0000000000
    4      Cl     -1.5552123267     1.4497455238     0.0000000000
    5      C       0.3796905488    -0.4390822270     0.0000000000
    6      C      -0.9275245422    -0.1611492662     0.0000000000
 ----------------------------------------------------------------
 Molecular Point Group                 Cs    NOp =  2
 Largest Abelian Subgroup              Cs    NOp =  2
 Nuclear Repulsion Energy =   573.0501421430 hartrees
 There are       45 alpha and       45 beta electrons
 Applying Cartesian multipole field
    Component          Value
    ---------          -----
     (2,0,0)        1.00000E-11
     (0,2,0)        2.00000E-11
     (0,0,2)       -3.00000E-11
 Nucleus-field energy     =     0.0000000172 hartrees
 Requested basis set is 6-311++G(d,p)
 There are 63 shells and 174 basis functions
 A cutoff of  1.0D-11 yielded   1620 shell pairs
 There are     13499 function pairs (     14776 Cartesian)
 Smallest overlap matrix eigenvalue = 3.07E-05
 Guess MOs from SCF MO coefficient file

 -----------------------------------------------------------------------
  General SCF calculation program by
  Eric Jon Sundstrom, Paul Horn, Yuezhi Mao, Dmitri Zuev, Alec White,
  David Stuck, Shaama M.S., Shane Yost, Joonho Lee, David Small,
  Daniel Levine, Susi Lehtola, Hugh Burton, Evgeny Epifanovsky
 -----------------------------------------------------------------------
 Exchange:     0.2000 Hartree-Fock + 0.0800 Slater + 0.7200 B88
 Correlation:  0.1900 VWN1RPA + 0.8100 LYP
 Using SG-1 standard quadrature grid
 using 4 threads for integral computing
 -------------------------------------------------------
 OpenMP Integral computing Module                
 Release: version 2.0, May 2017, Q-Chem Inc. Pleasanton 
 -------------------------------------------------------
 -------------------------------------------------------
 OpenMP BLAS3 based DFT computing Module                
 Release: version 1.0, May 2013, Q-Chem Inc. Pittsburgh 
 -------------------------------------------------------
 A restricted SCF calculation will be
 performed using DIIS
 SCF converges when DIIS error is below 1.0e-08
 ---------------------------------------
  Cycle       Energy         DIIS error
 ---------------------------------------
    1   -3670.6488544226      4.31e-05  
    2   -3670.6488656670      1.13e-05  
    3   -3670.6488652989      1.55e-05  
    4   -3670.6488661864      2.72e-06  
    5   -3670.6488662095      7.08e-07  
    6   -3670.6488662106      4.38e-07  
    7   -3670.6488662111      7.50e-08  
    8   -3670.6488662112      3.91e-08  
    9   -3670.6488662112      8.52e-09  Convergence criterion met
 ---------------------------------------
 SCF time:   CPU 26.48s  wall 7.00s 
 SCF   energy in the final basis set =    -3670.6488662112
 Total energy in the final basis set =    -3670.6488662112

 --------------------------------------------------------------
             Orbital Energies (a.u.) and Symmetries
 --------------------------------------------------------------

 Alpha MOs, Restricted
 -- Occupied --                  
-482.87 -101.59 -101.59  -62.52  -56.34  -56.34  -56.34  -24.74
  1 A'    2 A'    3 A'    4 A'    5 A'    1 A"    6 A'    7 A'                 
-10.342 -10.316  -9.508  -9.506  -8.733  -7.273  -7.271  -7.263
  8 A'    9 A'   10 A'   11 A'   12 A'   13 A'   14 A'    2 A"                 
 -7.262  -7.260  -7.260  -6.565  -6.551  -6.551  -2.676  -2.672
 15 A'    3 A"   16 A'   17 A'    4 A"   18 A'   19 A'    5 A"                 
 -2.672  -2.660  -2.660  -1.283  -0.950  -0.868  -0.851  -0.758
 20 A'    6 A"   21 A'   22 A'   23 A'   24 A'   25 A'   26 A'                 
 -0.625  -0.546  -0.543  -0.521  -0.472  -0.427  -0.426  -0.370
 27 A'   28 A'   29 A'    7 A"   30 A'    8 A"   31 A'   32 A'                 
 -0.356  -0.349  -0.348  -0.322  -0.268
  9 A"   33 A'   10 A"   34 A'   11 A"                                         
 -- Virtual --                   
 -0.055  -0.039  -0.026  -0.009   0.011   0.031   0.045   0.046
 35 A'   12 A"   36 A'   37 A'   38 A'   39 A'   40 A'   13 A"                 
  0.053   0.073   0.075   0.079   0.087   0.098   0.104   0.111
 41 A'   14 A"   42 A'   43 A'   15 A"   44 A'   45 A'   16 A"                 
  0.120   0.131   0.145   0.148   0.166   0.170   0.201   0.216
 46 A'   47 A'   17 A"   48 A'   49 A'   50 A'   51 A'   52 A'                 
  0.236   0.283   0.300   0.320   0.345   0.367   0.381   0.404
 53 A'   54 A'   18 A"   55 A'   56 A'   57 A'   58 A'   19 A"                 
  0.409   0.415   0.423   0.430   0.442   0.468   0.469   0.476
 59 A'   60 A'   61 A'   20 A"   62 A'   63 A'   21 A"   22 A"                 
  0.477   0.532   0.551   0.565   0.613   0.632   0.644   0.680
 64 A'   23 A"   24 A"   65 A'   66 A'   67 A'   25 A"   68 A'                 
  0.707   0.737   0.776   0.808   0.833   0.834   0.848   0.856
 26 A"   69 A'   70 A'   71 A'   27 A"   28 A"   72 A'   73 A'                 
  0.905   0.912   0.928   0.944   0.986   1.017   1.061   1.186
 74 A'   75 A'   29 A"   76 A'   77 A'   78 A'   79 A'   30 A"                 
  1.217   1.233   1.244   1.373   1.387   1.463   1.558   1.577
 80 A'   81 A'   31 A"   32 A"   82 A'   83 A'   84 A'   33 A"                 
  1.654   1.683   1.862   1.880   1.941   1.983   2.014   2.113
 85 A'   86 A'   34 A"   87 A'   88 A'   35 A"   89 A'   90 A'                 
  2.180   2.194   2.220   2.256   2.313   2.364   2.458   2.487
 91 A'   92 A'   36 A"   37 A"   93 A'   94 A'   95 A'   96 A'                 
  2.608   2.798   2.923   3.121   3.146   3.448   3.740   3.773
 38 A"   39 A"   97 A'   98 A'   99 A'  100 A'   40 A"  101 A'                 
  3.940   3.983   3.999   4.019   4.052   4.192   4.363   4.763
 41 A"   42 A"  102 A'  103 A'   43 A"  104 A'  105 A'  106 A'                 
  6.270   6.365   6.541   6.691   7.522   7.564   7.665   9.697
 44 A"  107 A'  108 A'  109 A'   45 A"  110 A'  111 A'  112 A'                 
  9.762  23.266  24.031  25.765  25.812  25.870  25.906  26.362
113 A'  114 A'  115 A'   46 A"   47 A"  116 A'  117 A'  118 A'                 
 26.436  47.895  66.723 215.680 215.751 289.717 289.758 289.886
119 A'  120 A'  121 A'  122 A'  123 A'   48 A"  124 A'  125 A'                 
*******
126 A'                                                                         

 Beta MOs, Restricted
 -- Occupied --                  
-482.87 -101.59 -101.59  -62.52  -56.34  -56.34  -56.34  -24.74
  1 A'    2 A'    3 A'    4 A'    5 A'    1 A"    6 A'    7 A'                 
-10.342 -10.316  -9.508  -9.506  -8.733  -7.273  -7.271  -7.263
  8 A'    9 A'   10 A'   11 A'   12 A'   13 A'   14 A'    2 A"                 
 -7.262  -7.260  -7.260  -6.565  -6.551  -6.551  -2.676  -2.672
 15 A'    3 A"   16 A'   17 A'    4 A"   18 A'   19 A'    5 A"                 
 -2.672  -2.660  -2.660  -1.283  -0.950  -0.868  -0.851  -0.758
 20 A'    6 A"   21 A'   22 A'   23 A'   24 A'   25 A'   26 A'                 
 -0.625  -0.546  -0.543  -0.521  -0.472  -0.427  -0.426  -0.370
 27 A'   28 A'   29 A'    7 A"   30 A'    8 A"   31 A'   32 A'                 
 -0.356  -0.349  -0.348  -0.322  -0.268
  9 A"   33 A'   10 A"   34 A'   11 A"                                         
 -- Virtual --                   
 -0.055  -0.039  -0.026  -0.009   0.011   0.031   0.045   0.046
 35 A'   12 A"   36 A'   37 A'   38 A'   39 A'   40 A'   13 A"                 
  0.053   0.073   0.075   0.079   0.087   0.098   0.104   0.111
 41 A'   14 A"   42 A'   43 A'   15 A"   44 A'   45 A'   16 A"                 
  0.120   0.131   0.145   0.148   0.166   0.170   0.201   0.216
 46 A'   47 A'   17 A"   48 A'   49 A'   50 A'   51 A'   52 A'                 
  0.236   0.283   0.300   0.320   0.345   0.367   0.381   0.404
 53 A'   54 A'   18 A"   55 A'   56 A'   57 A'   58 A'   19 A"                 
  0.409   0.415   0.423   0.430   0.442   0.468   0.469   0.476
 59 A'   60 A'   61 A'   20 A"   62 A'   63 A'   21 A"   22 A"                 
  0.477   0.532   0.551   0.565   0.613   0.632   0.644   0.680
 64 A'   23 A"   24 A"   65 A'   66 A'   67 A'   25 A"   68 A'                 
  0.707   0.737   0.776   0.808   0.833   0.834   0.848   0.856
 26 A"   69 A'   70 A'   71 A'   27 A"   28 A"   72 A'   73 A'                 
  0.905   0.912   0.928   0.944   0.986   1.017   1.061   1.186
 74 A'   75 A'   29 A"   76 A'   77 A'   78 A'   79 A'   30 A"                 
  1.217   1.233   1.244   1.373   1.387   1.463   1.558   1.577
 80 A'   81 A'   31 A"   32 A"   82 A'   83 A'   84 A'   33 A"                 
  1.654   1.683   1.862   1.880   1.941   1.983   2.014   2.113
 85 A'   86 A'   34 A"   87 A'   88 A'   35 A"   89 A'   90 A'                 
  2.180   2.194   2.220   2.256   2.313   2.364   2.458   2.487
 91 A'   92 A'   36 A"   37 A"   93 A'   94 A'   95 A'   96 A'                 
  2.608   2.798   2.923   3.121   3.146   3.448   3.740   3.773
 38 A"   39 A"   97 A'   98 A'   99 A'  100 A'   40 A"  101 A'                 
  3.940   3.983   3.999   4.019   4.052   4.192   4.363   4.763
 41 A"   42 A"  102 A'  103 A'   43 A"  104 A'  105 A'  106 A'                 
  6.270   6.365   6.541   6.691   7.522   7.564   7.665   9.697
 44 A"  107 A'  108 A'  109 A'   45 A"  110 A'  111 A'  112 A'                 
  9.762  23.266  24.031  25.765  25.812  25.870  25.906  26.362
113 A'  114 A'  115 A'   46 A"   47 A"  116 A'  117 A'  118 A'                 
 26.436  47.895  66.723 215.680 215.751 289.717 289.758 289.886
119 A'  120 A'  121 A'  122 A'  123 A'   48 A"  124 A'  125 A'                 
*******
126 A'                                                                         
 --------------------------------------------------------------

          Ground-State Mulliken Net Atomic Charges

     Atom                 Charge (a.u.)
  ----------------------------------------
      1 F                    -0.033598
      2 Cl                    0.359331
      3 Br                   -0.012019
      4 Cl                    0.412512
      5 C                    -0.602613
      6 C                    -0.123613
  ----------------------------------------
  Sum of atomic charges =     0.000000

 -----------------------------------------------------------------
                    Cartesian Multipole Moments
 -----------------------------------------------------------------
    Charge (ESU x 10^10)
                 0.0000
    Dipole Moment (Debye)
         X       0.2324      Y       0.7497      Z       0.0000
       Tot       0.7849
    Quadrupole Moments (Debye-Ang)
        XX     -58.2218     XY       2.0224     YY     -59.1860
        XZ       0.0000     YZ       0.0000     ZZ     -60.0128
    Octopole Moments (Debye-Ang^2)
       XXX      42.2226    XXY       0.5211    XYY       9.2909
       YYY      -3.5331    XXZ       0.0000    XYZ       0.0000
       YYZ       0.0000    XZZ      13.1416    YZZ      -4.1232
       ZZZ       0.0000
    Hexadecapole Moments (Debye-Ang^3)
      XXXX    -950.6398   XXXY     -60.8874   XXYY    -226.6737
      XYYY     -80.1774   YYYY    -524.6712   XXXZ       0.0000
      XXYZ       0.0000   XYYZ       0.0000   YYYZ       0.0000
      XXZZ    -178.0578   XYZZ     -30.2262   YYZZ    -103.9047
      XZZZ       0.0000   YZZZ       0.0000   ZZZZ     -68.1272
 -----------------------------------------------------------------
 Calculating analytic gradient of the SCF energy
 Gradient of SCF Energy
            1           2           3           4           5           6
    1  -0.0007299   0.0000851   0.0000481  -0.0006267   0.0006529   0.0005705
    2  -0.0010212   0.0006297   0.0010057   0.0005881  -0.0000156  -0.0011867
    3   0.0000000  -0.0000000  -0.0000000  -0.0000000  -0.0000000   0.0000000
 Max gradient component =       1.187E-03
 RMS gradient           =       5.721E-04
 Gradient time:  CPU 10.15 s  wall 2.64 s
 Geometry Optimization Parameters
   NAtoms,    NIC,     NZ,  NCons,   NDum,   NFix, NCnnct, MaxDiis
        6      37       0       0       0       0       0       0

 Cartesian Hessian Update
 Hessian Updated using BFGS Update


** GEOMETRY OPTIMIZATION IN DELOCALIZED INTERNAL COORDINATES **
   Searching for a Minimum

   Optimization Cycle:  14

                       Coordinates (Angstroms)
     ATOM                X               Y               Z
      1  F         0.8042751758   -1.7035242235    0.0000000000
      2  Cl       -2.0996742225   -1.4367891323    0.0000000000
      3  Br        1.7797112460    0.8204517241    0.0000000000
      4  Cl       -1.5552123267    1.4497455238    0.0000000000
      5  C         0.3796905488   -0.4390822270    0.0000000000
      6  C        -0.9275245422   -0.1611492662    0.0000000000
   Point Group: cs    Number of degrees of freedom:     9


   Energy is  -3670.648866211

 Hessian Updated using BFGS Update

  9 Hessian modes will be used to form the next step
  Hessian Eigenvalues:
     0.062872    0.102177    0.249885    0.252191    0.365877    0.447484
     0.601539    0.942426    1.015516

 Minimum Search - Taking Simple RFO Step
 Searching for Lamda that Minimizes Along All modes
 Value Taken    Lamda =  -0.00002422
 Step Taken.  Stepsize is  0.017062

                             Maximum     Tolerance    Cnvgd?
         Gradient           0.001257      0.000300      NO
         Displacement       0.014377      0.001200      NO
         Energy change     -0.000023      0.000001      NO


 New Cartesian Coordinates Obtained by Inverse Iteration

 Displacement from previous Coordinates is:  0.013168
 ----------------------------------------------------------------
             Standard Nuclear Orientation (Angstroms)
    I     Atom           X                Y                Z
 ----------------------------------------------------------------
    1      F       0.8057441026    -1.7006432622     0.0000000000
    2      Cl     -2.0991368132    -1.4396954177     0.0000000000
    3      Br      1.7815866097     0.8174492945     0.0000000000
    4      Cl     -1.5541139341     1.4507111353     0.0000000000
    5      C       0.3771267326    -0.4377739669     0.0000000000
    6      C      -0.9299408185    -0.1603953841     0.0000000000
 ----------------------------------------------------------------
 Molecular Point Group                 Cs    NOp =  2
 Largest Abelian Subgroup              Cs    NOp =  2
 Nuclear Repulsion Energy =   573.0329305157 hartrees
 There are       45 alpha and       45 beta electrons
 Applying Cartesian multipole field
    Component          Value
    ---------          -----
     (2,0,0)        1.00000E-11
     (0,2,0)        2.00000E-11
     (0,0,2)       -3.00000E-11
 Nucleus-field energy     =     0.0000000172 hartrees
 Requested basis set is 6-311++G(d,p)
 There are 63 shells and 174 basis functions
 A cutoff of  1.0D-11 yielded   1620 shell pairs
 There are     13516 function pairs (     14797 Cartesian)
 Smallest overlap matrix eigenvalue = 3.09E-05
 Guess MOs from SCF MO coefficient file

 -----------------------------------------------------------------------
  General SCF calculation program by
  Eric Jon Sundstrom, Paul Horn, Yuezhi Mao, Dmitri Zuev, Alec White,
  David Stuck, Shaama M.S., Shane Yost, Joonho Lee, David Small,
  Daniel Levine, Susi Lehtola, Hugh Burton, Evgeny Epifanovsky
 -----------------------------------------------------------------------
 Exchange:     0.2000 Hartree-Fock + 0.0800 Slater + 0.7200 B88
 Correlation:  0.1900 VWN1RPA + 0.8100 LYP
 Using SG-1 standard quadrature grid
 using 4 threads for integral computing
 -------------------------------------------------------
 OpenMP Integral computing Module                
 Release: version 2.0, May 2017, Q-Chem Inc. Pleasanton 
 -------------------------------------------------------
 -------------------------------------------------------
 OpenMP BLAS3 based DFT computing Module                
 Release: version 1.0, May 2013, Q-Chem Inc. Pittsburgh 
 -------------------------------------------------------
 A restricted SCF calculation will be
 performed using DIIS
 SCF converges when DIIS error is below 1.0e-08
 ---------------------------------------
  Cycle       Energy         DIIS error
 ---------------------------------------
    1   -3670.6488650254      4.95e-05  
    2   -3670.6488800408      9.88e-06  
    3   -3670.6488801498      9.65e-06  
    4   -3670.6488803585      3.87e-06  
    5   -3670.6488804002      9.59e-07  
    6   -3670.6488804033      3.90e-07  
    7   -3670.6488804038      1.02e-07  
    8   -3670.6488804038      3.65e-08  
    9   -3670.6488804039      9.56e-09  Convergence criterion met
 ---------------------------------------
 SCF time:   CPU 26.48s  wall 7.00s 
 SCF   energy in the final basis set =    -3670.6488804039
 Total energy in the final basis set =    -3670.6488804039

 --------------------------------------------------------------
             Orbital Energies (a.u.) and Symmetries
 --------------------------------------------------------------

 Alpha MOs, Restricted
 -- Occupied --                  
-482.87 -101.59 -101.59  -62.52  -56.34  -56.34  -56.34  -24.74
  1 A'    2 A'    3 A'    4 A'    5 A'    1 A"    6 A'    7 A'                 
-10.342 -10.316  -9.508  -9.506  -8.733  -7.274  -7.271  -7.263
  8 A'    9 A'   10 A'   11 A'   12 A'   13 A'   14 A'    2 A"                 
 -7.263  -7.260  -7.260  -6.565  -6.551  -6.550  -2.676  -2.672
 15 A'    3 A"   16 A'   17 A'    4 A"   18 A'   19 A'    5 A"                 
 -2.671  -2.660  -2.660  -1.283  -0.950  -0.869  -0.851  -0.758
 20 A'    6 A"   21 A'   22 A'   23 A'   24 A'   25 A'   26 A'                 
 -0.625  -0.546  -0.543  -0.521  -0.472  -0.427  -0.426  -0.370
 27 A'   28 A'   29 A'    7 A"   30 A'    8 A"   31 A'   32 A'                 
 -0.356  -0.349  -0.348  -0.322  -0.268
  9 A"   33 A'   10 A"   34 A'   11 A"                                         
 -- Virtual --                   
 -0.055  -0.039  -0.026  -0.009   0.011   0.031   0.045   0.046
 35 A'   12 A"   36 A'   37 A'   38 A'   39 A'   40 A'   13 A"                 
  0.053   0.073   0.075   0.079   0.087   0.099   0.104   0.111
 41 A'   14 A"   42 A'   43 A'   15 A"   44 A'   45 A'   16 A"                 
  0.120   0.131   0.145   0.148   0.167   0.170   0.201   0.216
 46 A'   47 A'   17 A"   48 A'   49 A'   50 A'   51 A'   52 A'                 
  0.236   0.283   0.300   0.320   0.345   0.366   0.381   0.404
 53 A'   54 A'   18 A"   55 A'   56 A'   57 A'   58 A'   19 A"                 
  0.409   0.415   0.423   0.430   0.442   0.468   0.469   0.476
 59 A'   60 A'   61 A'   20 A"   62 A'   63 A'   21 A"   22 A"                 
  0.477   0.532   0.551   0.565   0.613   0.632   0.644   0.680
 64 A'   23 A"   24 A"   65 A'   66 A'   67 A'   25 A"   68 A'                 
  0.707   0.736   0.775   0.808   0.833   0.834   0.848   0.856
 26 A"   69 A'   70 A'   71 A'   27 A"   28 A"   72 A'   73 A'                 
  0.905   0.912   0.929   0.945   0.987   1.017   1.061   1.185
 74 A'   75 A'   29 A"   76 A'   77 A'   78 A'   79 A'   30 A"                 
  1.217   1.233   1.244   1.373   1.387   1.463   1.558   1.577
 80 A'   81 A'   31 A"   32 A"   82 A'   83 A'   84 A'   33 A"                 
  1.654   1.683   1.862   1.879   1.942   1.983   2.014   2.113
 85 A'   86 A'   34 A"   87 A'   88 A'   35 A"   89 A'   90 A'                 
  2.180   2.193   2.220   2.256   2.313   2.365   2.458   2.487
 91 A'   92 A'   36 A"   37 A"   93 A'   94 A'   95 A'   96 A'                 
  2.608   2.799   2.922   3.121   3.146   3.448   3.740   3.773
 38 A"   39 A"   97 A'   98 A'   99 A'  100 A'   40 A"  101 A'                 
  3.940   3.983   4.000   4.019   4.053   4.192   4.363   4.764
 41 A"   42 A"  102 A'  103 A'   43 A"  104 A'  105 A'  106 A'                 
  6.270   6.365   6.541   6.692   7.522   7.564   7.666   9.698
 44 A"  107 A'  108 A'  109 A'   45 A"  110 A'  111 A'  112 A'                 
  9.761  23.266  24.032  25.765  25.812  25.869  25.905  26.362
113 A'  114 A'  115 A'   46 A"   47 A"  116 A'  117 A'  118 A'                 
 26.436  47.895  66.723 215.681 215.751 289.717 289.758 289.887
119 A'  120 A'  121 A'  122 A'  123 A'   48 A"  124 A'  125 A'                 
*******
126 A'                                                                         

 Beta MOs, Restricted
 -- Occupied --                  
-482.87 -101.59 -101.59  -62.52  -56.34  -56.34  -56.34  -24.74
  1 A'    2 A'    3 A'    4 A'    5 A'    1 A"    6 A'    7 A'                 
-10.342 -10.316  -9.508  -9.506  -8.733  -7.274  -7.271  -7.263
  8 A'    9 A'   10 A'   11 A'   12 A'   13 A'   14 A'    2 A"                 
 -7.263  -7.260  -7.260  -6.565  -6.551  -6.550  -2.676  -2.672
 15 A'    3 A"   16 A'   17 A'    4 A"   18 A'   19 A'    5 A"                 
 -2.671  -2.660  -2.660  -1.283  -0.950  -0.869  -0.851  -0.758
 20 A'    6 A"   21 A'   22 A'   23 A'   24 A'   25 A'   26 A'                 
 -0.625  -0.546  -0.543  -0.521  -0.472  -0.427  -0.426  -0.370
 27 A'   28 A'   29 A'    7 A"   30 A'    8 A"   31 A'   32 A'                 
 -0.356  -0.349  -0.348  -0.322  -0.268
  9 A"   33 A'   10 A"   34 A'   11 A"                                         
 -- Virtual --                   
 -0.055  -0.039  -0.026  -0.009   0.011   0.031   0.045   0.046
 35 A'   12 A"   36 A'   37 A'   38 A'   39 A'   40 A'   13 A"                 
  0.053   0.073   0.075   0.079   0.087   0.099   0.104   0.111
 41 A'   14 A"   42 A'   43 A'   15 A"   44 A'   45 A'   16 A"                 
  0.120   0.131   0.145   0.148   0.167   0.170   0.201   0.216
 46 A'   47 A'   17 A"   48 A'   49 A'   50 A'   51 A'   52 A'                 
  0.236   0.283   0.300   0.320   0.345   0.366   0.381   0.404
 53 A'   54 A'   18 A"   55 A'   56 A'   57 A'   58 A'   19 A"                 
  0.409   0.415   0.423   0.430   0.442   0.468   0.469   0.476
 59 A'   60 A'   61 A'   20 A"   62 A'   63 A'   21 A"   22 A"                 
  0.477   0.532   0.551   0.565   0.613   0.632   0.644   0.680
 64 A'   23 A"   24 A"   65 A'   66 A'   67 A'   25 A"   68 A'                 
  0.707   0.736   0.775   0.808   0.833   0.834   0.848   0.856
 26 A"   69 A'   70 A'   71 A'   27 A"   28 A"   72 A'   73 A'                 
  0.905   0.912   0.929   0.945   0.987   1.017   1.061   1.185
 74 A'   75 A'   29 A"   76 A'   77 A'   78 A'   79 A'   30 A"                 
  1.217   1.233   1.244   1.373   1.387   1.463   1.558   1.577
 80 A'   81 A'   31 A"   32 A"   82 A'   83 A'   84 A'   33 A"                 
  1.654   1.683   1.862   1.879   1.942   1.983   2.014   2.113
 85 A'   86 A'   34 A"   87 A'   88 A'   35 A"   89 A'   90 A'                 
  2.180   2.193   2.220   2.256   2.313   2.365   2.458   2.487
 91 A'   92 A'   36 A"   37 A"   93 A'   94 A'   95 A'   96 A'                 
  2.608   2.799   2.922   3.121   3.146   3.448   3.740   3.773
 38 A"   39 A"   97 A'   98 A'   99 A'  100 A'   40 A"  101 A'                 
  3.940   3.983   4.000   4.019   4.053   4.192   4.363   4.764
 41 A"   42 A"  102 A'  103 A'   43 A"  104 A'  105 A'  106 A'                 
  6.270   6.365   6.541   6.692   7.522   7.564   7.666   9.698
 44 A"  107 A'  108 A'  109 A'   45 A"  110 A'  111 A'  112 A'                 
  9.761  23.266  24.032  25.765  25.812  25.869  25.905  26.362
113 A'  114 A'  115 A'   46 A"   47 A"  116 A'  117 A'  118 A'                 
 26.436  47.895  66.723 215.681 215.751 289.717 289.758 289.887
119 A'  120 A'  121 A'  122 A'  123 A'   48 A"  124 A'  125 A'                 
*******
126 A'                                                                         
 --------------------------------------------------------------

          Ground-State Mulliken Net Atomic Charges

     Atom                 Charge (a.u.)
  ----------------------------------------
      1 F                    -0.033105
      2 Cl                    0.359021
      3 Br                   -0.012751
      4 Cl                    0.413730
      5 C                    -0.604212
      6 C                    -0.122684
  ----------------------------------------
  Sum of atomic charges =     0.000000

 -----------------------------------------------------------------
                    Cartesian Multipole Moments
 -----------------------------------------------------------------
    Charge (ESU x 10^10)
                -0.0000
    Dipole Moment (Debye)
         X       0.2236      Y       0.7481      Z       0.0000
       Tot       0.7808
    Quadrupole Moments (Debye-Ang)
        XX     -58.2225     XY       2.0127     YY     -59.1828
        XZ       0.0000     YZ      -0.0000     ZZ     -60.0124
    Octopole Moments (Debye-Ang^2)
       XXX      42.2097    XXY       0.5704    XYY       9.1922
       YYY      -3.4333    XXZ       0.0000    XYZ      -0.0000
       YYZ       0.0000    XZZ      13.1020    YZZ      -4.0659
       ZZZ       0.0000
    Hexadecapole Moments (Debye-Ang^3)
      XXXX    -951.0330   XXXY     -60.9055   XXYY    -226.8102
      XYYY     -80.2623   YYYY    -524.5102   XXXZ       0.0000
      XXYZ       0.0000   XYYZ       0.0000   YYYZ      -0.0000
      XXZZ    -178.1378   XYZZ     -30.2430   YYZZ    -103.9032
      XZZZ       0.0000   YZZZ      -0.0000   ZZZZ     -68.1274
 -----------------------------------------------------------------
 Calculating analytic gradient of the SCF energy
 Gradient of SCF Energy
            1           2           3           4           5           6
    1  -0.0001065   0.0001337   0.0004536  -0.0001212  -0.0005429   0.0001834
    2  -0.0005104   0.0001224   0.0006193   0.0004505  -0.0000251  -0.0006566
    3   0.0000000   0.0000000  -0.0000000  -0.0000000  -0.0000000  -0.0000000
 Max gradient component =       6.566E-04
 RMS gradient           =       3.225E-04
 Gradient time:  CPU 10.11 s  wall 2.63 s
 Geometry Optimization Parameters
   NAtoms,    NIC,     NZ,  NCons,   NDum,   NFix, NCnnct, MaxDiis
        6      37       0       0       0       0       0       0

 Cartesian Hessian Update
 Hessian Updated using BFGS Update


** GEOMETRY OPTIMIZATION IN DELOCALIZED INTERNAL COORDINATES **
   Searching for a Minimum

   Optimization Cycle:  15

                       Coordinates (Angstroms)
     ATOM                X               Y               Z
      1  F         0.8057441026   -1.7006432622    0.0000000000
      2  Cl       -2.0991368132   -1.4396954177    0.0000000000
      3  Br        1.7815866097    0.8174492945    0.0000000000
      4  Cl       -1.5541139341    1.4507111353    0.0000000000
      5  C         0.3771267326   -0.4377739669    0.0000000000
      6  C        -0.9299408185   -0.1603953841    0.0000000000
   Point Group: cs    Number of degrees of freedom:     9


   Energy is  -3670.648880404

 Hessian Updated using BFGS Update

  9 Hessian modes will be used to form the next step
  Hessian Eigenvalues:
     0.065894    0.080779    0.250086    0.252215    0.370855    0.445261
     0.597410    0.942851    1.012230

 Minimum Search - Taking Simple RFO Step
 Searching for Lamda that Minimizes Along All modes
 Value Taken    Lamda =  -0.00000288
 Step Taken.  Stepsize is  0.005537

                             Maximum     Tolerance    Cnvgd?
         Gradient           0.000439      0.000300      NO
         Displacement       0.004124      0.001200      NO
         Energy change     -0.000014      0.000001      NO


 New Cartesian Coordinates Obtained by Inverse Iteration

 Displacement from previous Coordinates is:  0.004284
 ----------------------------------------------------------------
             Standard Nuclear Orientation (Angstroms)
    I     Atom           X                Y                Z
 ----------------------------------------------------------------
    1      F       0.8065426296    -1.6995685728     0.0000000000
    2      Cl     -2.0993313267    -1.4396722927     0.0000000000
    3      Br      1.7822355054     0.8160712572     0.0000000000
    4      Cl     -1.5546526073     1.4503115282     0.0000000000
    5      C       0.3769276963    -0.4373993441     0.0000000000
    6      C      -0.9304560182    -0.1600901769     0.0000000000
 ----------------------------------------------------------------
 Molecular Point Group                 Cs    NOp =  2
 Largest Abelian Subgroup              Cs    NOp =  2
 Nuclear Repulsion Energy =   573.0738832190 hartrees
 There are       45 alpha and       45 beta electrons
 Applying Cartesian multipole field
    Component          Value
    ---------          -----
     (2,0,0)        1.00000E-11
     (0,2,0)        2.00000E-11
     (0,0,2)       -3.00000E-11
 Nucleus-field energy     =     0.0000000172 hartrees
 Requested basis set is 6-311++G(d,p)
 There are 63 shells and 174 basis functions
 A cutoff of  1.0D-11 yielded   1620 shell pairs
 There are     13516 function pairs (     14797 Cartesian)
 Smallest overlap matrix eigenvalue = 3.09E-05
 Guess MOs from SCF MO coefficient file

 -----------------------------------------------------------------------
  General SCF calculation program by
  Eric Jon Sundstrom, Paul Horn, Yuezhi Mao, Dmitri Zuev, Alec White,
  David Stuck, Shaama M.S., Shane Yost, Joonho Lee, David Small,
  Daniel Levine, Susi Lehtola, Hugh Burton, Evgeny Epifanovsky
 -----------------------------------------------------------------------
 Exchange:     0.2000 Hartree-Fock + 0.0800 Slater + 0.7200 B88
 Correlation:  0.1900 VWN1RPA + 0.8100 LYP
 Using SG-1 standard quadrature grid
 using 4 threads for integral computing
 -------------------------------------------------------
 OpenMP Integral computing Module                
 Release: version 2.0, May 2017, Q-Chem Inc. Pleasanton 
 -------------------------------------------------------
 -------------------------------------------------------
 OpenMP BLAS3 based DFT computing Module                
 Release: version 1.0, May 2013, Q-Chem Inc. Pittsburgh 
 -------------------------------------------------------
 A restricted SCF calculation will be
 performed using DIIS
 SCF converges when DIIS error is below 1.0e-08
 ---------------------------------------
  Cycle       Energy         DIIS error
 ---------------------------------------
    1   -3670.6488810711      1.40e-05  
    2   -3670.6488821102      3.60e-06  
    3   -3670.6488821026      4.10e-06  
    4   -3670.6488821504      1.09e-06  
    5   -3670.6488821542      2.37e-07  
    6   -3670.6488821544      9.17e-08  
    7   -3670.6488821545      4.31e-08  
    8   -3670.6488821545      1.17e-08  
    9   -3670.6488821545      2.23e-09  Convergence criterion met
 ---------------------------------------
 SCF time:   CPU 26.49s  wall 7.00s 
 SCF   energy in the final basis set =    -3670.6488821545
 Total energy in the final basis set =    -3670.6488821545

 --------------------------------------------------------------
             Orbital Energies (a.u.) and Symmetries
 --------------------------------------------------------------

 Alpha MOs, Restricted
 -- Occupied --                  
-482.87 -101.59 -101.59  -62.52  -56.34  -56.34  -56.34  -24.74
  1 A'    2 A'    3 A'    4 A'    5 A'    1 A"    6 A'    7 A'                 
-10.342 -10.316  -9.508  -9.506  -8.733  -7.274  -7.271  -7.263
  8 A'    9 A'   10 A'   11 A'   12 A'   13 A'   14 A'    2 A"                 
 -7.263  -7.260  -7.260  -6.565  -6.551  -6.550  -2.676  -2.672
 15 A'    3 A"   16 A'   17 A'    4 A"   18 A'   19 A'    5 A"                 
 -2.671  -2.660  -2.660  -1.284  -0.950  -0.869  -0.851  -0.758
 20 A'    6 A"   21 A'   22 A'   23 A'   24 A'   25 A'   26 A'                 
 -0.625  -0.546  -0.543  -0.521  -0.472  -0.427  -0.426  -0.370
 27 A'   28 A'   29 A'    7 A"   30 A'    8 A"   31 A'   32 A'                 
 -0.356  -0.349  -0.348  -0.322  -0.268
  9 A"   33 A'   10 A"   34 A'   11 A"                                         
 -- Virtual --                   
 -0.055  -0.039  -0.026  -0.009   0.011   0.031   0.045   0.046
 35 A'   12 A"   36 A'   37 A'   38 A'   39 A'   40 A'   13 A"                 
  0.053   0.073   0.075   0.079   0.087   0.099   0.104   0.111
 41 A'   14 A"   42 A'   43 A'   15 A"   44 A'   45 A'   16 A"                 
  0.120   0.131   0.145   0.148   0.167   0.170   0.201   0.216
 46 A'   47 A'   17 A"   48 A'   49 A'   50 A'   51 A'   52 A'                 
  0.236   0.283   0.300   0.320   0.345   0.366   0.381   0.404
 53 A'   54 A'   18 A"   55 A'   56 A'   57 A'   58 A'   19 A"                 
  0.409   0.415   0.423   0.430   0.443   0.468   0.469   0.476
 59 A'   60 A'   61 A'   20 A"   62 A'   63 A'   21 A"   22 A"                 
  0.477   0.532   0.551   0.565   0.613   0.632   0.644   0.680
 64 A'   23 A"   24 A"   65 A'   66 A'   67 A'   25 A"   68 A'                 
  0.707   0.736   0.775   0.808   0.833   0.835   0.848   0.856
 26 A"   69 A'   70 A'   71 A'   27 A"   28 A"   72 A'   73 A'                 
  0.905   0.912   0.929   0.945   0.987   1.017   1.061   1.185
 74 A'   75 A'   29 A"   76 A'   77 A'   78 A'   79 A'   30 A"                 
  1.217   1.234   1.245   1.373   1.387   1.463   1.558   1.577
 80 A'   81 A'   31 A"   32 A"   82 A'   83 A'   84 A'   33 A"                 
  1.654   1.683   1.862   1.879   1.942   1.983   2.015   2.113
 85 A'   86 A'   34 A"   87 A'   88 A'   35 A"   89 A'   90 A'                 
  2.180   2.193   2.220   2.256   2.313   2.366   2.458   2.487
 91 A'   92 A'   36 A"   37 A"   93 A'   94 A'   95 A'   96 A'                 
  2.608   2.799   2.922   3.122   3.146   3.449   3.740   3.773
 38 A"   39 A"   97 A'   98 A'   99 A'  100 A'   40 A"  101 A'                 
  3.940   3.984   4.000   4.019   4.053   4.193   4.363   4.764
 41 A"   42 A"  102 A'  103 A'   43 A"  104 A'  105 A'  106 A'                 
  6.270   6.365   6.541   6.692   7.522   7.564   7.666   9.698
 44 A"  107 A'  108 A'  109 A'   45 A"  110 A'  111 A'  112 A'                 
  9.762  23.267  24.031  25.765  25.812  25.869  25.905  26.361
113 A'  114 A'  115 A'   46 A"   47 A"  116 A'  117 A'  118 A'                 
 26.436  47.896  66.723 215.681 215.751 289.717 289.758 289.887
119 A'  120 A'  121 A'  122 A'  123 A'   48 A"  124 A'  125 A'                 
*******
126 A'                                                                         

 Beta MOs, Restricted
 -- Occupied --                  
-482.87 -101.59 -101.59  -62.52  -56.34  -56.34  -56.34  -24.74
  1 A'    2 A'    3 A'    4 A'    5 A'    1 A"    6 A'    7 A'                 
-10.342 -10.316  -9.508  -9.506  -8.733  -7.274  -7.271  -7.263
  8 A'    9 A'   10 A'   11 A'   12 A'   13 A'   14 A'    2 A"                 
 -7.263  -7.260  -7.260  -6.565  -6.551  -6.550  -2.676  -2.672
 15 A'    3 A"   16 A'   17 A'    4 A"   18 A'   19 A'    5 A"                 
 -2.671  -2.660  -2.660  -1.284  -0.950  -0.869  -0.851  -0.758
 20 A'    6 A"   21 A'   22 A'   23 A'   24 A'   25 A'   26 A'                 
 -0.625  -0.546  -0.543  -0.521  -0.472  -0.427  -0.426  -0.370
 27 A'   28 A'   29 A'    7 A"   30 A'    8 A"   31 A'   32 A'                 
 -0.356  -0.349  -0.348  -0.322  -0.268
  9 A"   33 A'   10 A"   34 A'   11 A"                                         
 -- Virtual --                   
 -0.055  -0.039  -0.026  -0.009   0.011   0.031   0.045   0.046
 35 A'   12 A"   36 A'   37 A'   38 A'   39 A'   40 A'   13 A"                 
  0.053   0.073   0.075   0.079   0.087   0.099   0.104   0.111
 41 A'   14 A"   42 A'   43 A'   15 A"   44 A'   45 A'   16 A"                 
  0.120   0.131   0.145   0.148   0.167   0.170   0.201   0.216
 46 A'   47 A'   17 A"   48 A'   49 A'   50 A'   51 A'   52 A'                 
  0.236   0.283   0.300   0.320   0.345   0.366   0.381   0.404
 53 A'   54 A'   18 A"   55 A'   56 A'   57 A'   58 A'   19 A"                 
  0.409   0.415   0.423   0.430   0.443   0.468   0.469   0.476
 59 A'   60 A'   61 A'   20 A"   62 A'   63 A'   21 A"   22 A"                 
  0.477   0.532   0.551   0.565   0.613   0.632   0.644   0.680
 64 A'   23 A"   24 A"   65 A'   66 A'   67 A'   25 A"   68 A'                 
  0.707   0.736   0.775   0.808   0.833   0.835   0.848   0.856
 26 A"   69 A'   70 A'   71 A'   27 A"   28 A"   72 A'   73 A'                 
  0.905   0.912   0.929   0.945   0.987   1.017   1.061   1.185
 74 A'   75 A'   29 A"   76 A'   77 A'   78 A'   79 A'   30 A"                 
  1.217   1.234   1.245   1.373   1.387   1.463   1.558   1.577
 80 A'   81 A'   31 A"   32 A"   82 A'   83 A'   84 A'   33 A"                 
  1.654   1.683   1.862   1.879   1.942   1.983   2.015   2.113
 85 A'   86 A'   34 A"   87 A'   88 A'   35 A"   89 A'   90 A'                 
  2.180   2.193   2.220   2.256   2.313   2.366   2.458   2.487
 91 A'   92 A'   36 A"   37 A"   93 A'   94 A'   95 A'   96 A'                 
  2.608   2.799   2.922   3.122   3.146   3.449   3.740   3.773
 38 A"   39 A"   97 A'   98 A'   99 A'  100 A'   40 A"  101 A'                 
  3.940   3.984   4.000   4.019   4.053   4.193   4.363   4.764
 41 A"   42 A"  102 A'  103 A'   43 A"  104 A'  105 A'  106 A'                 
  6.270   6.365   6.541   6.692   7.522   7.564   7.666   9.698
 44 A"  107 A'  108 A'  109 A'   45 A"  110 A'  111 A'  112 A'                 
  9.762  23.267  24.031  25.765  25.812  25.869  25.905  26.361
113 A'  114 A'  115 A'   46 A"   47 A"  116 A'  117 A'  118 A'                 
 26.436  47.896  66.723 215.681 215.751 289.717 289.758 289.887
119 A'  120 A'  121 A'  122 A'  123 A'   48 A"  124 A'  125 A'                 
*******
126 A'                                                                         
 --------------------------------------------------------------

          Ground-State Mulliken Net Atomic Charges

     Atom                 Charge (a.u.)
  ----------------------------------------
      1 F                    -0.032784
      2 Cl                    0.358802
      3 Br                   -0.012704
      4 Cl                    0.414206
      5 C                    -0.605224
      6 C                    -0.122296
  ----------------------------------------
  Sum of atomic charges =     0.000000

 -----------------------------------------------------------------
                    Cartesian Multipole Moments
 -----------------------------------------------------------------
    Charge (ESU x 10^10)
                -0.0000
    Dipole Moment (Debye)
         X       0.2230      Y       0.7477      Z      -0.0000
       Tot       0.7802
    Quadrupole Moments (Debye-Ang)
        XX     -58.2185     XY       2.0057     YY     -59.1856
        XZ       0.0000     YZ       0.0000     ZZ     -60.0111
    Octopole Moments (Debye-Ang^2)
       XXX      42.2228    XXY       0.5963    XYY       9.1778
       YYY      -3.3912    XXZ      -0.0000    XYZ      -0.0000
       YYZ      -0.0000    XZZ      13.1001    YZZ      -4.0433
       ZZZ       0.0000
    Hexadecapole Moments (Debye-Ang^3)
      XXXX    -951.4386   XXXY     -60.8232   XXYY    -226.8443
      XYYY     -80.2096   YYYY    -524.0945   XXXZ       0.0000
      XXYZ       0.0000   XYYZ       0.0000   YYYZ       0.0000
      XXZZ    -178.2190   XYZZ     -30.2111   YYZZ    -103.8256
      XZZZ      -0.0000   YZZZ       0.0000   ZZZZ     -68.1254
 -----------------------------------------------------------------
 Calculating analytic gradient of the SCF energy
 Gradient of SCF Energy
            1           2           3           4           5           6
    1   0.0000358   0.0001386   0.0003832  -0.0000528  -0.0002535  -0.0002512
    2  -0.0001129   0.0001675   0.0002986   0.0001927  -0.0001686  -0.0003773
    3  -0.0000000  -0.0000000   0.0000000   0.0000000   0.0000000   0.0000000
 Max gradient component =       3.832E-04
 RMS gradient           =       1.879E-04
 Gradient time:  CPU 10.17 s  wall 2.64 s
 Geometry Optimization Parameters
   NAtoms,    NIC,     NZ,  NCons,   NDum,   NFix, NCnnct, MaxDiis
        6      37       0       0       0       0       0       0

 Cartesian Hessian Update
 Hessian Updated using BFGS Update


** GEOMETRY OPTIMIZATION IN DELOCALIZED INTERNAL COORDINATES **
   Searching for a Minimum

   Optimization Cycle:  16

                       Coordinates (Angstroms)
     ATOM                X               Y               Z
      1  F         0.8065426296   -1.6995685728    0.0000000000
      2  Cl       -2.0993313267   -1.4396722927    0.0000000000
      3  Br        1.7822355054    0.8160712572    0.0000000000
      4  Cl       -1.5546526073    1.4503115282    0.0000000000
      5  C         0.3769276963   -0.4373993441    0.0000000000
      6  C        -0.9304560182   -0.1600901769    0.0000000000
   Point Group: cs    Number of degrees of freedom:     9


   Energy is  -3670.648882154

 Hessian Updated using BFGS Update

  9 Hessian modes will be used to form the next step
  Hessian Eigenvalues:
     0.062920    0.070841    0.250091    0.252931    0.370924    0.454117
     0.587391    0.925767    0.962530

 Minimum Search - Taking Simple RFO Step
 Searching for Lamda that Minimizes Along All modes
 Value Taken    Lamda =   0.00000000
 Step Taken.  Stepsize is  0.002197

                             Maximum     Tolerance    Cnvgd?
         Gradient           0.000373      0.000300      NO
         Displacement       0.001919      0.001200      NO
         Energy change     -0.000002      0.000001      NO


 New Cartesian Coordinates Obtained by Inverse Iteration

 Displacement from previous Coordinates is:  0.001348
 ----------------------------------------------------------------
             Standard Nuclear Orientation (Angstroms)
    I     Atom           X                Y                Z
 ----------------------------------------------------------------
    1      F       0.8067240967    -1.6992951076     0.0000000000
    2      Cl     -2.0992809497    -1.4394851857     0.0000000000
    3      Br      1.7819724243     0.8156566452     0.0000000000
    4      Cl     -1.5546769744     1.4500426228     0.0000000000
    5      C       0.3768605064    -0.4373386761     0.0000000000
    6      C      -0.9303332242    -0.1599278998     0.0000000000
 ----------------------------------------------------------------
 Molecular Point Group                 Cs    NOp =  2
 Largest Abelian Subgroup              Cs    NOp =  2
 Nuclear Repulsion Energy =   573.1502071231 hartrees
 There are       45 alpha and       45 beta electrons
 Applying Cartesian multipole field
    Component          Value
    ---------          -----
     (2,0,0)        1.00000E-11
     (0,2,0)        2.00000E-11
     (0,0,2)       -3.00000E-11
 Nucleus-field energy     =     0.0000000172 hartrees
 Requested basis set is 6-311++G(d,p)
 There are 63 shells and 174 basis functions
 A cutoff of  1.0D-11 yielded   1620 shell pairs
 There are     13516 function pairs (     14797 Cartesian)
 Smallest overlap matrix eigenvalue = 3.08E-05
 Guess MOs from SCF MO coefficient file

 -----------------------------------------------------------------------
  General SCF calculation program by
  Eric Jon Sundstrom, Paul Horn, Yuezhi Mao, Dmitri Zuev, Alec White,
  David Stuck, Shaama M.S., Shane Yost, Joonho Lee, David Small,
  Daniel Levine, Susi Lehtola, Hugh Burton, Evgeny Epifanovsky
 -----------------------------------------------------------------------
 Exchange:     0.2000 Hartree-Fock + 0.0800 Slater + 0.7200 B88
 Correlation:  0.1900 VWN1RPA + 0.8100 LYP
 Using SG-1 standard quadrature grid
 using 4 threads for integral computing
 -------------------------------------------------------
 OpenMP Integral computing Module                
 Release: version 2.0, May 2017, Q-Chem Inc. Pleasanton 
 -------------------------------------------------------
 -------------------------------------------------------
 OpenMP BLAS3 based DFT computing Module                
 Release: version 1.0, May 2013, Q-Chem Inc. Pittsburgh 
 -------------------------------------------------------
 A restricted SCF calculation will be
 performed using DIIS
 SCF converges when DIIS error is below 1.0e-08
 ---------------------------------------
  Cycle       Energy         DIIS error
 ---------------------------------------
    1   -3670.6488824243      5.73e-06  
    2   -3670.6488825408      3.11e-06  
    3   -3670.6488825392      3.19e-06  
    4   -3670.6488825768      2.75e-07  
    5   -3670.6488825770      7.80e-08  
    6   -3670.6488825770      3.99e-08  
    7   -3670.6488825770      9.60e-09  Convergence criterion met
 ---------------------------------------
 SCF time:   CPU 20.61s  wall 5.00s 
 SCF   energy in the final basis set =    -3670.6488825770
 Total energy in the final basis set =    -3670.6488825770

 --------------------------------------------------------------
             Orbital Energies (a.u.) and Symmetries
 --------------------------------------------------------------

 Alpha MOs, Restricted
 -- Occupied --                  
-482.87 -101.59 -101.59  -62.52  -56.34  -56.34  -56.34  -24.74
  1 A'    2 A'    3 A'    4 A'    5 A'    1 A"    6 A'    7 A'                 
-10.342 -10.316  -9.508  -9.506  -8.733  -7.274  -7.271  -7.263
  8 A'    9 A'   10 A'   11 A'   12 A'   13 A'   14 A'    2 A"                 
 -7.263  -7.260  -7.260  -6.565  -6.551  -6.550  -2.676  -2.672
 15 A'    3 A"   16 A'   17 A'    4 A"   18 A'   19 A'    5 A"                 
 -2.671  -2.660  -2.660  -1.284  -0.950  -0.869  -0.851  -0.758
 20 A'    6 A"   21 A'   22 A'   23 A'   24 A'   25 A'   26 A'                 
 -0.625  -0.546  -0.543  -0.522  -0.472  -0.427  -0.426  -0.370
 27 A'   28 A'   29 A'    7 A"   30 A'    8 A"   31 A'   32 A'                 
 -0.356  -0.349  -0.348  -0.322  -0.268
  9 A"   33 A'   10 A"   34 A'   11 A"                                         
 -- Virtual --                   
 -0.055  -0.039  -0.026  -0.009   0.011   0.031   0.045   0.046
 35 A'   12 A"   36 A'   37 A'   38 A'   39 A'   40 A'   13 A"                 
  0.053   0.073   0.075   0.079   0.087   0.099   0.104   0.111
 41 A'   14 A"   42 A'   43 A'   15 A"   44 A'   45 A'   16 A"                 
  0.120   0.131   0.145   0.148   0.167   0.170   0.201   0.216
 46 A'   47 A'   17 A"   48 A'   49 A'   50 A'   51 A'   52 A'                 
  0.236   0.283   0.300   0.320   0.345   0.366   0.381   0.404
 53 A'   54 A'   18 A"   55 A'   56 A'   57 A'   58 A'   19 A"                 
  0.409   0.415   0.423   0.430   0.443   0.468   0.469   0.476
 59 A'   60 A'   61 A'   20 A"   62 A'   63 A'   21 A"   22 A"                 
  0.477   0.532   0.551   0.565   0.613   0.632   0.644   0.680
 64 A'   23 A"   24 A"   65 A'   66 A'   67 A'   25 A"   68 A'                 
  0.707   0.736   0.775   0.808   0.833   0.835   0.848   0.856
 26 A"   69 A'   70 A'   71 A'   27 A"   28 A"   72 A'   73 A'                 
  0.905   0.912   0.929   0.945   0.987   1.017   1.061   1.185
 74 A'   75 A'   29 A"   76 A'   77 A'   78 A'   79 A'   30 A"                 
  1.217   1.234   1.245   1.373   1.387   1.463   1.558   1.577
 80 A'   81 A'   31 A"   32 A"   82 A'   83 A'   84 A'   33 A"                 
  1.655   1.684   1.862   1.879   1.942   1.983   2.015   2.113
 85 A'   86 A'   34 A"   87 A'   88 A'   35 A"   89 A'   90 A'                 
  2.180   2.193   2.220   2.256   2.313   2.366   2.458   2.487
 91 A'   92 A'   36 A"   37 A"   93 A'   94 A'   95 A'   96 A'                 
  2.608   2.799   2.922   3.122   3.147   3.449   3.740   3.773
 38 A"   39 A"   97 A'   98 A'   99 A'  100 A'   40 A"  101 A'                 
  3.940   3.984   4.000   4.019   4.053   4.193   4.363   4.764
 41 A"   42 A"  102 A'  103 A'   43 A"  104 A'  105 A'  106 A'                 
  6.270   6.365   6.541   6.692   7.522   7.564   7.666   9.698
 44 A"  107 A'  108 A'  109 A'   45 A"  110 A'  111 A'  112 A'                 
  9.762  23.267  24.031  25.765  25.812  25.869  25.905  26.362
113 A'  114 A'  115 A'   46 A"   47 A"  116 A'  117 A'  118 A'                 
 26.437  47.896  66.723 215.681 215.751 289.717 289.758 289.887
119 A'  120 A'  121 A'  122 A'  123 A'   48 A"  124 A'  125 A'                 
*******
126 A'                                                                         

 Beta MOs, Restricted
 -- Occupied --                  
-482.87 -101.59 -101.59  -62.52  -56.34  -56.34  -56.34  -24.74
  1 A'    2 A'    3 A'    4 A'    5 A'    1 A"    6 A'    7 A'                 
-10.342 -10.316  -9.508  -9.506  -8.733  -7.274  -7.271  -7.263
  8 A'    9 A'   10 A'   11 A'   12 A'   13 A'   14 A'    2 A"                 
 -7.263  -7.260  -7.260  -6.565  -6.551  -6.550  -2.676  -2.672
 15 A'    3 A"   16 A'   17 A'    4 A"   18 A'   19 A'    5 A"                 
 -2.671  -2.660  -2.660  -1.284  -0.950  -0.869  -0.851  -0.758
 20 A'    6 A"   21 A'   22 A'   23 A'   24 A'   25 A'   26 A'                 
 -0.625  -0.546  -0.543  -0.522  -0.472  -0.427  -0.426  -0.370
 27 A'   28 A'   29 A'    7 A"   30 A'    8 A"   31 A'   32 A'                 
 -0.356  -0.349  -0.348  -0.322  -0.268
  9 A"   33 A'   10 A"   34 A'   11 A"                                         
 -- Virtual --                   
 -0.055  -0.039  -0.026  -0.009   0.011   0.031   0.045   0.046
 35 A'   12 A"   36 A'   37 A'   38 A'   39 A'   40 A'   13 A"                 
  0.053   0.073   0.075   0.079   0.087   0.099   0.104   0.111
 41 A'   14 A"   42 A'   43 A'   15 A"   44 A'   45 A'   16 A"                 
  0.120   0.131   0.145   0.148   0.167   0.170   0.201   0.216
 46 A'   47 A'   17 A"   48 A'   49 A'   50 A'   51 A'   52 A'                 
  0.236   0.283   0.300   0.320   0.345   0.366   0.381   0.404
 53 A'   54 A'   18 A"   55 A'   56 A'   57 A'   58 A'   19 A"                 
  0.409   0.415   0.423   0.430   0.443   0.468   0.469   0.476
 59 A'   60 A'   61 A'   20 A"   62 A'   63 A'   21 A"   22 A"                 
  0.477   0.532   0.551   0.565   0.613   0.632   0.644   0.680
 64 A'   23 A"   24 A"   65 A'   66 A'   67 A'   25 A"   68 A'                 
  0.707   0.736   0.775   0.808   0.833   0.835   0.848   0.856
 26 A"   69 A'   70 A'   71 A'   27 A"   28 A"   72 A'   73 A'                 
  0.905   0.912   0.929   0.945   0.987   1.017   1.061   1.185
 74 A'   75 A'   29 A"   76 A'   77 A'   78 A'   79 A'   30 A"                 
  1.217   1.234   1.245   1.373   1.387   1.463   1.558   1.577
 80 A'   81 A'   31 A"   32 A"   82 A'   83 A'   84 A'   33 A"                 
  1.655   1.684   1.862   1.879   1.942   1.983   2.015   2.113
 85 A'   86 A'   34 A"   87 A'   88 A'   35 A"   89 A'   90 A'                 
  2.180   2.193   2.220   2.256   2.313   2.366   2.458   2.487
 91 A'   92 A'   36 A"   37 A"   93 A'   94 A'   95 A'   96 A'                 
  2.608   2.799   2.922   3.122   3.147   3.449   3.740   3.773
 38 A"   39 A"   97 A'   98 A'   99 A'  100 A'   40 A"  101 A'                 
  3.940   3.984   4.000   4.019   4.053   4.193   4.363   4.764
 41 A"   42 A"  102 A'  103 A'   43 A"  104 A'  105 A'  106 A'                 
  6.270   6.365   6.541   6.692   7.522   7.564   7.666   9.698
 44 A"  107 A'  108 A'  109 A'   45 A"  110 A'  111 A'  112 A'                 
  9.762  23.267  24.031  25.765  25.812  25.869  25.905  26.362
113 A'  114 A'  115 A'   46 A"   47 A"  116 A'  117 A'  118 A'                 
 26.437  47.896  66.723 215.681 215.751 289.717 289.758 289.887
119 A'  120 A'  121 A'  122 A'  123 A'   48 A"  124 A'  125 A'                 
*******
126 A'                                                                         
 --------------------------------------------------------------

          Ground-State Mulliken Net Atomic Charges

     Atom                 Charge (a.u.)
  ----------------------------------------
      1 F                    -0.032722
      2 Cl                    0.358589
      3 Br                   -0.012627
      4 Cl                    0.414424
      5 C                    -0.605928
      6 C                    -0.121735
  ----------------------------------------
  Sum of atomic charges =     0.000000

 -----------------------------------------------------------------
                    Cartesian Multipole Moments
 -----------------------------------------------------------------
    Charge (ESU x 10^10)
                -0.0000
    Dipole Moment (Debye)
         X       0.2233      Y       0.7486      Z       0.0000
       Tot       0.7812
    Quadrupole Moments (Debye-Ang)
        XX     -58.2191     XY       2.0014     YY     -59.1867
        XZ      -0.0000     YZ      -0.0000     ZZ     -60.0093
    Octopole Moments (Debye-Ang^2)
       XXX      42.2346    XXY       0.6063    XYY       9.1810
       YYY      -3.3733    XXZ       0.0000    XYZ      -0.0000
       YYZ      -0.0000    XZZ      13.1042    YZZ      -4.0359
       ZZZ       0.0000
    Hexadecapole Moments (Debye-Ang^3)
      XXXX    -951.3248   XXXY     -60.7977   XXYY    -226.8070
      XYYY     -80.1750   YYYY    -523.9150   XXXZ       0.0000
      XXYZ       0.0000   XYYZ       0.0000   YYYZ       0.0000
      XXZZ    -178.1983   XYZZ     -30.1943   YYZZ    -103.7905
      XZZZ       0.0000   YZZZ      -0.0000   ZZZZ     -68.1213
 -----------------------------------------------------------------
 Calculating analytic gradient of the SCF energy
 Gradient of SCF Energy
            1           2           3           4           5           6
    1   0.0000638   0.0001461   0.0002276  -0.0000205  -0.0003192  -0.0000977
    2   0.0000272   0.0002055   0.0001301   0.0000396  -0.0001404  -0.0002620
    3  -0.0000000   0.0000000  -0.0000000  -0.0000000   0.0000000  -0.0000000
 Max gradient component =       3.192E-04
 RMS gradient           =       1.372E-04
 Gradient time:  CPU 10.16 s  wall 2.64 s
 Geometry Optimization Parameters
   NAtoms,    NIC,     NZ,  NCons,   NDum,   NFix, NCnnct, MaxDiis
        6      37       0       0       0       0       0       0

 Cartesian Hessian Update
 Hessian Updated using BFGS Update


** GEOMETRY OPTIMIZATION IN DELOCALIZED INTERNAL COORDINATES **
   Searching for a Minimum

   Optimization Cycle:  17

                       Coordinates (Angstroms)
     ATOM                X               Y               Z
      1  F         0.8067240967   -1.6992951076    0.0000000000
      2  Cl       -2.0992809497   -1.4394851857    0.0000000000
      3  Br        1.7819724243    0.8156566452    0.0000000000
      4  Cl       -1.5546769744    1.4500426228    0.0000000000
      5  C         0.3768605064   -0.4373386761    0.0000000000
      6  C        -0.9303332242   -0.1599278998    0.0000000000
   Point Group: cs    Number of degrees of freedom:     9


   Energy is  -3670.648882577

 Hessian Updated using BFGS Update

  9 Hessian modes will be used to form the next step
  Hessian Eigenvalues:
     0.069828    0.071560    0.234441    0.259910    0.345375    0.432238
     0.531931    0.770784    0.946108

 Minimum Search - Taking Simple RFO Step
 Searching for Lamda that Minimizes Along All modes
 Value Taken    Lamda =   0.00000000
 Step Taken.  Stepsize is  0.001081

                             Maximum     Tolerance    Cnvgd?
         Gradient           0.000277      0.000300     YES
         Displacement       0.000670      0.001200     YES
         Energy change     -0.000000      0.000001     YES


                       Distance Matrix (Angstroms)
             F (  1)   Cl(  2)   Br(  3)   Cl(  4)   C (  5)
   Cl(  2)  2.917596
   Br(  3)  2.697423  4.488852
   Cl(  4)  3.936311  2.940402  3.396421
   C (  5)  1.333160  2.671250  1.882641  2.700564
   C (  6)  2.320995  1.733120  2.882424  1.726792  1.336305

 Final energy is   -3670.6488825770175     


 ******************************
 **  OPTIMIZATION CONVERGED  **
 ******************************

                       Coordinates (Angstroms)
     ATOM                X               Y               Z
      1  F         0.8067240967   -1.6992951076    0.0000000000
      2  Cl       -2.0992809497   -1.4394851857    0.0000000000
      3  Br        1.7819724243    0.8156566452    0.0000000000
      4  Cl       -1.5546769744    1.4500426228    0.0000000000
      5  C         0.3768605064   -0.4373386761    0.0000000000
      6  C        -0.9303332242   -0.1599278998    0.0000000000

Z-matrix Print:
$molecule
0 1
Br
C  1 1.882641
F  2 1.333160 1 112.914163
C  2 1.336305 1 126.293847 3 -180.000000 0
Cl 4 1.726792 2 123.177676 1 -0.000000 0
Cl 4 1.733120 2 120.431990 1 -180.000000 0
$end


 --------------------------------------------------------------
             Orbital Energies (a.u.) and Symmetries
 --------------------------------------------------------------

 Alpha MOs, Restricted
 -- Occupied --                  
-482.87 -101.59 -101.59  -62.52  -56.34  -56.34  -56.34  -24.74
  1 A'    2 A'    3 A'    4 A'    5 A'    1 A"    6 A'    7 A'                 
-10.342 -10.316  -9.508  -9.506  -8.733  -7.274  -7.271  -7.263
  8 A'    9 A'   10 A'   11 A'   12 A'   13 A'   14 A'    2 A"                 
 -7.263  -7.260  -7.260  -6.565  -6.551  -6.550  -2.676  -2.672
 15 A'    3 A"   16 A'   17 A'    4 A"   18 A'   19 A'    5 A"                 
 -2.671  -2.660  -2.660  -1.284  -0.950  -0.869  -0.851  -0.758
 20 A'    6 A"   21 A'   22 A'   23 A'   24 A'   25 A'   26 A'                 
 -0.625  -0.546  -0.543  -0.522  -0.472  -0.427  -0.426  -0.370
 27 A'   28 A'   29 A'    7 A"   30 A'    8 A"   31 A'   32 A'                 
 -0.356  -0.349  -0.348  -0.322  -0.268
  9 A"   33 A'   10 A"   34 A'   11 A"                                         
 -- Virtual --                   
 -0.055  -0.039  -0.026  -0.009   0.011   0.031   0.045   0.046
 35 A'   12 A"   36 A'   37 A'   38 A'   39 A'   40 A'   13 A"                 
  0.053   0.073   0.075   0.079   0.087   0.099   0.104   0.111
 41 A'   14 A"   42 A'   43 A'   15 A"   44 A'   45 A'   16 A"                 
  0.120   0.131   0.145   0.148   0.167   0.170   0.201   0.216
 46 A'   47 A'   17 A"   48 A'   49 A'   50 A'   51 A'   52 A'                 
  0.236   0.283   0.300   0.320   0.345   0.366   0.381   0.404
 53 A'   54 A'   18 A"   55 A'   56 A'   57 A'   58 A'   19 A"                 
  0.409   0.415   0.423   0.430   0.443   0.468   0.469   0.476
 59 A'   60 A'   61 A'   20 A"   62 A'   63 A'   21 A"   22 A"                 
  0.477   0.532   0.551   0.565   0.613   0.632   0.644   0.680
 64 A'   23 A"   24 A"   65 A'   66 A'   67 A'   25 A"   68 A'                 
  0.707   0.736   0.775   0.808   0.833   0.835   0.848   0.856
 26 A"   69 A'   70 A'   71 A'   27 A"   28 A"   72 A'   73 A'                 
  0.905   0.912   0.929   0.945   0.987   1.017   1.061   1.185
 74 A'   75 A'   29 A"   76 A'   77 A'   78 A'   79 A'   30 A"                 
  1.217   1.234   1.245   1.373   1.387   1.463   1.558   1.577
 80 A'   81 A'   31 A"   32 A"   82 A'   83 A'   84 A'   33 A"                 
  1.655   1.684   1.862   1.879   1.942   1.983   2.015   2.113
 85 A'   86 A'   34 A"   87 A'   88 A'   35 A"   89 A'   90 A'                 
  2.180   2.193   2.220   2.256   2.313   2.366   2.458   2.487
 91 A'   92 A'   36 A"   37 A"   93 A'   94 A'   95 A'   96 A'                 
  2.608   2.799   2.922   3.122   3.147   3.449   3.740   3.773
 38 A"   39 A"   97 A'   98 A'   99 A'  100 A'   40 A"  101 A'                 
  3.940   3.984   4.000   4.019   4.053   4.193   4.363   4.764
 41 A"   42 A"  102 A'  103 A'   43 A"  104 A'  105 A'  106 A'                 
  6.270   6.365   6.541   6.692   7.522   7.564   7.666   9.698
 44 A"  107 A'  108 A'  109 A'   45 A"  110 A'  111 A'  112 A'                 
  9.762  23.267  24.031  25.765  25.812  25.869  25.905  26.362
113 A'  114 A'  115 A'   46 A"   47 A"  116 A'  117 A'  118 A'                 
 26.437  47.896  66.723 215.681 215.751 289.717 289.758 289.887
119 A'  120 A'  121 A'  122 A'  123 A'   48 A"  124 A'  125 A'                 
*******
126 A'                                                                         

 Beta MOs, Restricted
 -- Occupied --                  
-482.87 -101.59 -101.59  -62.52  -56.34  -56.34  -56.34  -24.74
  1 A'    2 A'    3 A'    4 A'    5 A'    1 A"    6 A'    7 A'                 
-10.342 -10.316  -9.508  -9.506  -8.733  -7.274  -7.271  -7.263
  8 A'    9 A'   10 A'   11 A'   12 A'   13 A'   14 A'    2 A"                 
 -7.263  -7.260  -7.260  -6.565  -6.551  -6.550  -2.676  -2.672
 15 A'    3 A"   16 A'   17 A'    4 A"   18 A'   19 A'    5 A"                 
 -2.671  -2.660  -2.660  -1.284  -0.950  -0.869  -0.851  -0.758
 20 A'    6 A"   21 A'   22 A'   23 A'   24 A'   25 A'   26 A'                 
 -0.625  -0.546  -0.543  -0.522  -0.472  -0.427  -0.426  -0.370
 27 A'   28 A'   29 A'    7 A"   30 A'    8 A"   31 A'   32 A'                 
 -0.356  -0.349  -0.348  -0.322  -0.268
  9 A"   33 A'   10 A"   34 A'   11 A"                                         
 -- Virtual --                   
 -0.055  -0.039  -0.026  -0.009   0.011   0.031   0.045   0.046
 35 A'   12 A"   36 A'   37 A'   38 A'   39 A'   40 A'   13 A"                 
  0.053   0.073   0.075   0.079   0.087   0.099   0.104   0.111
 41 A'   14 A"   42 A'   43 A'   15 A"   44 A'   45 A'   16 A"                 
  0.120   0.131   0.145   0.148   0.167   0.170   0.201   0.216
 46 A'   47 A'   17 A"   48 A'   49 A'   50 A'   51 A'   52 A'                 
  0.236   0.283   0.300   0.320   0.345   0.366   0.381   0.404
 53 A'   54 A'   18 A"   55 A'   56 A'   57 A'   58 A'   19 A"                 
  0.409   0.415   0.423   0.430   0.443   0.468   0.469   0.476
 59 A'   60 A'   61 A'   20 A"   62 A'   63 A'   21 A"   22 A"                 
  0.477   0.532   0.551   0.565   0.613   0.632   0.644   0.680
 64 A'   23 A"   24 A"   65 A'   66 A'   67 A'   25 A"   68 A'                 
  0.707   0.736   0.775   0.808   0.833   0.835   0.848   0.856
 26 A"   69 A'   70 A'   71 A'   27 A"   28 A"   72 A'   73 A'                 
  0.905   0.912   0.929   0.945   0.987   1.017   1.061   1.185
 74 A'   75 A'   29 A"   76 A'   77 A'   78 A'   79 A'   30 A"                 
  1.217   1.234   1.245   1.373   1.387   1.463   1.558   1.577
 80 A'   81 A'   31 A"   32 A"   82 A'   83 A'   84 A'   33 A"                 
  1.655   1.684   1.862   1.879   1.942   1.983   2.015   2.113
 85 A'   86 A'   34 A"   87 A'   88 A'   35 A"   89 A'   90 A'                 
  2.180   2.193   2.220   2.256   2.313   2.366   2.458   2.487
 91 A'   92 A'   36 A"   37 A"   93 A'   94 A'   95 A'   96 A'                 
  2.608   2.799   2.922   3.122   3.147   3.449   3.740   3.773
 38 A"   39 A"   97 A'   98 A'   99 A'  100 A'   40 A"  101 A'                 
  3.940   3.984   4.000   4.019   4.053   4.193   4.363   4.764
 41 A"   42 A"  102 A'  103 A'   43 A"  104 A'  105 A'  106 A'                 
  6.270   6.365   6.541   6.692   7.522   7.564   7.666   9.698
 44 A"  107 A'  108 A'  109 A'   45 A"  110 A'  111 A'  112 A'                 
  9.762  23.267  24.031  25.765  25.812  25.869  25.905  26.362
113 A'  114 A'  115 A'   46 A"   47 A"  116 A'  117 A'  118 A'                 
 26.437  47.896  66.723 215.681 215.751 289.717 289.758 289.887
119 A'  120 A'  121 A'  122 A'  123 A'   48 A"  124 A'  125 A'                 
*******
126 A'                                                                         
 --------------------------------------------------------------

          Ground-State Mulliken Net Atomic Charges

     Atom                 Charge (a.u.)
  ----------------------------------------
      1 F                    -0.032722
      2 Cl                    0.358589
      3 Br                   -0.012627
      4 Cl                    0.414424
      5 C                    -0.605928
      6 C                    -0.121735
  ----------------------------------------
  Sum of atomic charges =     0.000000

 -----------------------------------------------------------------
                    Cartesian Multipole Moments
 -----------------------------------------------------------------
    Charge (ESU x 10^10)
                -0.0000
    Dipole Moment (Debye)
         X       0.2233      Y       0.7486      Z       0.0000
       Tot       0.7812
    Quadrupole Moments (Debye-Ang)
        XX     -58.2191     XY       2.0014     YY     -59.1867
        XZ      -0.0000     YZ      -0.0000     ZZ     -60.0093
    Octopole Moments (Debye-Ang^2)
       XXX      42.2346    XXY       0.6063    XYY       9.1810
       YYY      -3.3733    XXZ       0.0000    XYZ      -0.0000
       YYZ      -0.0000    XZZ      13.1042    YZZ      -4.0359
       ZZZ       0.0000
    Hexadecapole Moments (Debye-Ang^3)
      XXXX    -951.3248   XXXY     -60.7977   XXYY    -226.8070
      XYYY     -80.1750   YYYY    -523.9150   XXXZ       0.0000
      XXYZ       0.0000   XYYZ       0.0000   YYYZ       0.0000
      XXZZ    -178.1983   XYZZ     -30.1943   YYZZ    -103.7905
      XZZZ       0.0000   YZZZ      -0.0000   ZZZZ     -68.1213
 -----------------------------------------------------------------
Archival summary:
1\1\TWL01\OPT\ProcedureUnspecified\BasisUnspecified\r1l212\taweetha\MonAug2723:34:152018MonAug2723:34:152018\0\\#,OPT,ProcedureUnspecified,BasisUnspecified,\\0,1\Br\C,1,1.88264\F,2,1.33316,1,112.914\C,2,1.33631,1,126.294,3,-180,0\Cl,4,1.72679,2,123.178,1,-0,0\Cl,4,1.73312,2,120.432,1,-180,0\\\@

 Total job time:  197.05s(wall), 741.19s(cpu) 
 Mon Aug 27 23:34:15 2018

        *************************************************************
        *                                                           *
        *  Thank you very much for using Q-Chem.  Have a nice day.  *
        *                                                           *
        *************************************************************


 
User input: 2 of 2 
 
Q-Chem Developer Version!
                  Welcome to Q-Chem
     A Quantum Leap Into The Future Of Chemistry


 Q-Chem 5.1, Q-Chem, Inc., Pleasanton, CA (2018)

 Yihan Shao,  Zhengting Gan,  E. Epifanovsky,  A. T. B. Gilbert,  M. Wormit,  
 J. Kussmann,  A. W. Lange,  A. Behn,  Jia Deng,  Xintian Feng,  D. Ghosh,  
 M. Goldey,  P. R. Horn,  L. D. Jacobson,  I. Kaliman,  T. Kus,  A. Landau,  
 Jie Liu,  E. I. Proynov,  R. M. Richard,  R. P. Steele,  E. J. Sundstrom,  
 H. L. Woodcock III,  P. M. Zimmerman,  D. Zuev,  B. Albrecht,  E. Alguire,  
 S. A. Baeppler,  D. Barton,  Z. Benda,  Y. A. Bernard,  E. J. Berquist,  
 K. B. Bravaya,  H. Burton,  D. Casanova,  Chun-Min Chang,  Yunqing Chen,  
 A. Chien,  K. D. Closser,  M. P. Coons,  S. Coriani,  S. Dasgupta,  
 A. L. Dempwolff,  M. Diedenhofen,  Hainam Do,  R. G. Edgar,  Po-Tung Fang,  
 S. Faraji,  S. Fatehi,  Qingguo Feng,  K. D. Fenk,  J. Fosso-Tande,  
 Qinghui Ge,  A. Ghysels,  G. Gidofalvi,  J. Gomes,  J. Gonthier,  A. Gunina,  
 D. Hait,  M. W. D. Hanson-Heine,  P. H. P. Harbach,  A. W. Hauser,  
 J. E. Herr,  E. G. Hohenstein,  Z. C. Holden,  Kerwin Hui,  B. C. Huynh,  
 T.-C. Jagau,  Hyunjun Ji,  B. Kaduk,  K. Khistyaev,  Jaehoon Kim,  
 P. Klunzinger,  K. Koh,  D. Kosenkov,  L. Koulias,  T. Kowalczyk,  
 C. M. Krauter,  A. Kunitsa,  Ka Un Lao,  A. Laurent,  K. V. Lawler,  
 Joonho Lee,  D. Lefrancois,  S. Lehtola,  D. S. Levine,  Yi-Pei Li,  
 You-Sheng Lin,  Fenglai Liu,  E. Livshits,  A. Luenser,  P. Manohar,  
 E. Mansoor,  S. F. Manzer,  Shan-Ping Mao,  Yuezhi Mao,  N. Mardirossian,  
 A. V. Marenich,  T. Markovich,  L. A. Martinez-Martinez,  S. A. Maurer,  
 N. J. Mayhall,  S. C. McKenzie,  J.-M. Mewes,  A. F. Morrison,  
 J. W. Mullinax,  K. Nanda,  T. S. Nguyen-Beck,  R. Olivares-Amaya,  
 J. A. Parkhill,  T. M. Perrine,  F. Plasser,  P. Pokhilko,  S. Prager,  
 A. Prociuk,  E. Ramos,  D. R. Rehn,  F. Rob,  M. Schneider,  N. Sergueev,  
 S. M. Sharada,  S. Sharma,  D. W. Small,  T. Stauch,  T. Stein,  
 Yu-Chuan Su,  A. J. W. Thom,  A. Tkatchenko,  T. Tsuchimochi,  N. M. Tubman,  
 L. Vogt,  M. L. Vidal,  O. Vydrov,  M. A. Watson,  J. Wenzel,  
 M. de Wergifosse,  T. A. Wesolowski,  A. White,  J. Witte,  A. Yamada,  
 Jun Yang,  K. Yao,  S. Yeganeh,  S. R. Yost,  Zhi-Qiang You,  A. Zech,  
 Igor Ying Zhang,  Xing Zhang,  Yan Zhao,  Ying Zhu,  B. R. Brooks,  
 G. K. L. Chan,  C. J. Cramer,  M. S. Gordon,  W. J. Hehre,  A. Klamt,  
 M. W. Schmidt,  C. D. Sherrill,  D. G. Truhlar,  A. Aspuru-Guzik,  R. Baer,  
 A. T. Bell,  N. A. Besley,  Jeng-Da Chai,  A. E. DePrince, III,  
 R. A. DiStasio Jr.,  A. Dreuw,  B. D. Dunietz,  T. R. Furlani,  
 Chao-Ping Hsu,  Yousung Jung,  Jing Kong,  D. S. Lambrecht,  WanZhen Liang,  
 C. Ochsenfeld,  V. A. Rassolov,  L. V. Slipchenko,  J. E. Subotnik,  
 T. Van Voorhis,  J. M. Herbert,  A. I. Krylov,  P. M. W. Gill,  M. Head-Gordon

 Contributors to earlier versions of Q-Chem not listed above: 
 R. D. Adamson,  B. Austin,  J. Baker,  G. J. O. Beran,  K. Brandhorst,  
 S. T. Brown,  E. F. C. Byrd,  A. K. Chakraborty,  C.-L. Cheng,  
 Siu Hung Chien,  D. M. Chipman,  D. L. Crittenden,  H. Dachsel,  
 R. J. Doerksen,  A. D. Dutoi,  L. Fusti-Molnar,  W. A. Goddard III,  
 A. Golubeva-Zadorozhnaya,  S. R. Gwaltney,  G. Hawkins,  A. Heyden,  
 S. Hirata,  G. Kedziora,  F. J. Keil,  C. Kelley,  Jihan Kim,  R. A. King,  
 R. Z. Khaliullin,  P. P. Korambath,  W. Kurlancheek,  A. M. Lee,  M. S. Lee,  
 S. V. Levchenko,  Ching Yeh Lin,  D. Liotard,  R. C. Lochan,  I. Lotan,  
 P. E. Maslen,  N. Nair,  D. P. O'Neill,  D. Neuhauser,  E. Neuscamman,  
 C. M. Oana,  R. Olson,  B. Peters,  R. Peverati,  P. A. Pieniazek,  
 Y. M. Rhee,  J. Ritchie,  M. A. Rohrdanz,  E. Rosta,  N. J. Russ,  
 H. F. Schaefer III,  N. E. Schultz,  N. Shenvi,  A. C. Simmonett,  A. Sodt,  
 D. Stuck,  K. S. Thanthiriwatte,  V. Vanovschi,  Tao Wang,  A. Warshel,  
 C. F. Williams,  Q. Wu,  X. Xu,  W. Zhang

 Please cite Q-Chem as follows:
 Y. Shao et al., Mol. Phys. 113, 184-215 (2015)
 DOI: 10.1080/00268976.2014.952696

 Q-Chem 5.1.1 for Intel X86 EM64T Linux

 Parts of Q-Chem use Armadillo 8.300.2 (Tropical Shenanigans).
 http://arma.sourceforge.net/

 Q-Chem begins on Mon Aug 27 23:34:15 2018  

Host: 
0

     Scratch files written to /scratch/taweetham/qchem8290//
The previous job contains 0 fragments, simply inherited here
Input Ideriv = 2
Curr. Ideriv = -1
Max.  Ideriv = 2

Checking the input file for inconsistencies... 	...done.

--------------------------------------------------------------
User input:
--------------------------------------------------------------

$molecule
read
$end

$rem
   SCF_GUESS 	READ
   JOB_TYPE 	FREQUENCY
   BASIS 	6-311++G**
   EXCHANGE 	B3LYP
   MEM_TOTAL	7500	
$end


--------------------------------------------------------------
 ----------------------------------------------------------------
             Standard Nuclear Orientation (Angstroms)
    I     Atom           X                Y                Z
 ----------------------------------------------------------------
    1      F       0.0826429907    -1.9602421098     0.0000000000
    2      Cl     -2.5509523716    -0.7046378756    -0.0000000000
    3      Br      1.8727063365     0.0576193416     0.0000000000
    4      Cl     -1.0341217228     1.8143280291    -0.0000000000
    5      C       0.1191855689    -0.6275825954     0.0000000000
    6      C      -1.0095604169     0.0877108322    -0.0000000000
 ----------------------------------------------------------------
 Molecular Point Group                 Cs    NOp =  2
 Largest Abelian Subgroup              Cs    NOp =  2
 Nuclear Repulsion Energy =   573.1502071231 hartrees
 There are       45 alpha and       45 beta electrons
 Requested basis set is 6-311++G(d,p)
 There are 63 shells and 174 basis functions

 Total QAlloc Memory Limit   7500 MB
 Mega-Array Size       188 MB
 MEM_STATIC part       192 MB

                       Distance Matrix (Angstroms)
             F (  1)   Cl(  2)   Br(  3)   Cl(  4)   C (  5)
   Cl(  2)  2.917596
   Br(  3)  2.697423  4.488852
   Cl(  4)  3.936311  2.940402  3.396421
   C (  5)  1.333160  2.671250  1.882641  2.700564
   C (  6)  2.320995  1.733120  2.882424  1.726792  1.336305

 A cutoff of  1.0D-11 yielded   1620 shell pairs
 There are     13516 function pairs (     14797 Cartesian)

 -------------------------------------------------------
 OpenMP Integral Computing Module                       
 Release: version 1.0, May 2013, Q-Chem Inc. Pittsburgh 
 -------------------------------------------------------
 Integral Job Info:
 Integral job number is                      11
 Integral operator is                         1
 short-range coefficients                     0
 long-range coefficients              100000000
 Omega coefficients                           0
 if combine SR and LR in K                    0
 Integral screening is                        0
 Integral computing path is                   2
 max size of driver memory is            800000
 size of driver memory is                593474
 size of scratch memory is             29634545
 max col of scratch BK array               1296
 max len of scratch array in speh3          155
 max len of scratch index in speh4           18
 max int batch size is                      520
 min int batch size is                       52
 fixed nKL is                                45
 max L of basis functions is                  2
 order of int derivative is                   0
 number of shells is                         63
 number of basis is                         182
 number of cartesian basis is               182
 number of contracted shell pairs          1620
 number of primitive shell pairs           4453
 maxK2 (contraction) of shell pair           36
 max number of K2 of shell pair               1
 max number of CS2 of shell pair            172
 max number of PS2 of shell pair            432
 mem total for path MDJ                  522620
 -------------------------------------------------------
 Smallest overlap matrix eigenvalue = 3.08E-05
 Guess MOs from SCF MO coefficient file

 -----------------------------------------------------------------------
  General SCF calculation program by
  Eric Jon Sundstrom, Paul Horn, Yuezhi Mao, Dmitri Zuev, Alec White,
  David Stuck, Shaama M.S., Shane Yost, Joonho Lee, David Small,
  Daniel Levine, Susi Lehtola, Hugh Burton, Evgeny Epifanovsky
 -----------------------------------------------------------------------
 Exchange:     0.2000 Hartree-Fock + 0.0800 Slater + 0.7200 B88
 Correlation:  0.1900 VWN1RPA + 0.8100 LYP
 Using SG-1 standard quadrature grid
 using 4 threads for integral computing
 -------------------------------------------------------
 OpenMP Integral computing Module                
 Release: version 2.0, May 2017, Q-Chem Inc. Pleasanton 
 -------------------------------------------------------
 -------------------------------------------------------
 OpenMP BLAS3 based DFT computing Module                
 Release: version 1.0, May 2013, Q-Chem Inc. Pittsburgh 
 -------------------------------------------------------
 A restricted SCF calculation will be
 performed using DIIS
 SCF converges when DIIS error is below 1.0e-08
 ---------------------------------------
  Cycle       Energy         DIIS error
 ---------------------------------------
    1   -3670.3033795871      8.16e-03  
    2   -3670.6357311678      1.76e-03  
    3   -3670.6210415848      2.68e-03  
    4   -3670.6484887761      3.54e-04  
    5   -3670.6488287002      1.52e-04  
    6   -3670.6488822171      6.65e-05  
    7   -3670.6488964265      1.49e-05  
    8   -3670.6488971511      5.61e-06  
    9   -3670.6488972343      1.36e-06  
   10   -3670.6488972403      3.11e-07  
   11   -3670.6488972406      7.24e-08  
   12   -3670.6488972407      1.51e-08  
   13   -3670.6488972407      7.50e-09  Convergence criterion met
 ---------------------------------------
 SCF time:   CPU 39.23s  wall 11.00s 
 SCF   energy in the final basis set =    -3670.6488972407
 Total energy in the final basis set =    -3670.6488972407

 --------------------------------------------------------------
             Orbital Energies (a.u.) and Symmetries
 --------------------------------------------------------------

 Alpha MOs, Restricted
 -- Occupied --                  
-482.87 -101.59 -101.59  -62.52  -56.34  -56.34  -56.34  -24.74
  1 A'    2 A'    3 A'    4 A'    5 A'    1 A"    6 A'    7 A'                 
-10.342 -10.316  -9.508  -9.506  -8.733  -7.274  -7.271  -7.263
  8 A'    9 A'   10 A'   11 A'   12 A'   13 A'   14 A'    2 A"                 
 -7.263  -7.260  -7.260  -6.565  -6.551  -6.550  -2.676  -2.672
 15 A'    3 A"   16 A'   17 A'    4 A"   18 A'   19 A'    5 A"                 
 -2.671  -2.660  -2.660  -1.284  -0.950  -0.869  -0.851  -0.758
 20 A'    6 A"   21 A'   22 A'   23 A'   24 A'   25 A'   26 A'                 
 -0.625  -0.546  -0.543  -0.522  -0.472  -0.427  -0.426  -0.370
 27 A'   28 A'   29 A'    7 A"   30 A'    8 A"   31 A'   32 A'                 
 -0.356  -0.349  -0.348  -0.322  -0.268
  9 A"   33 A'   10 A"   34 A'   11 A"                                         
 -- Virtual --                   
 -0.055  -0.039  -0.026  -0.009   0.011   0.031   0.045   0.046
 35 A'   12 A"   36 A'   37 A'   38 A'   39 A'   40 A'   13 A"                 
  0.053   0.073   0.075   0.079   0.087   0.099   0.104   0.111
 41 A'   14 A"   42 A'   43 A'   15 A"   44 A'   45 A'   16 A"                 
  0.120   0.131   0.145   0.148   0.167   0.170   0.202   0.216
 46 A'   47 A'   17 A"   48 A'   49 A'   50 A'   51 A'   52 A'                 
  0.236   0.283   0.300   0.320   0.345   0.366   0.381   0.404
 53 A'   54 A'   18 A"   55 A'   56 A'   57 A'   58 A'   19 A"                 
  0.409   0.415   0.423   0.430   0.443   0.468   0.469   0.476
 59 A'   60 A'   61 A'   20 A"   62 A'   63 A'   21 A"   22 A"                 
  0.477   0.532   0.551   0.565   0.613   0.632   0.644   0.680
 64 A'   23 A"   24 A"   65 A'   66 A'   67 A'   25 A"   68 A'                 
  0.707   0.736   0.775   0.808   0.833   0.835   0.848   0.856
 26 A"   69 A'   70 A'   71 A'   27 A"   28 A"   72 A'   73 A'                 
  0.905   0.912   0.929   0.945   0.987   1.017   1.061   1.185
 74 A'   75 A'   29 A"   76 A'   77 A'   78 A'   79 A'   30 A"                 
  1.217   1.234   1.245   1.373   1.386   1.463   1.558   1.577
 80 A'   81 A'   31 A"   32 A"   82 A'   83 A'   84 A'   33 A"                 
  1.655   1.684   1.862   1.880   1.942   1.983   2.015   2.113
 85 A'   86 A'   34 A"   87 A'   88 A'   35 A"   89 A'   90 A'                 
  2.180   2.193   2.220   2.256   2.313   2.366   2.458   2.487
 91 A'   92 A'   36 A"   37 A"   93 A'   94 A'   95 A'   96 A'                 
  2.608   2.799   2.922   3.122   3.147   3.449   3.740   3.773
 38 A"   39 A"   97 A'   98 A'   99 A'  100 A'   40 A"  101 A'                 
  3.940   3.984   4.000   4.019   4.053   4.193   4.363   4.764
 41 A"   42 A"  102 A'  103 A'   43 A"  104 A'  105 A'  106 A'                 
  6.270   6.365   6.541   6.692   7.521   7.563   7.665   9.698
 44 A"  107 A'  108 A'  109 A'   45 A"  110 A'  111 A'  112 A'                 
  9.762  23.267  24.031  25.765  25.812  25.869  25.905  26.361
113 A'  114 A'  115 A'   46 A"   47 A"  116 A'  117 A'  118 A'                 
 26.436  47.896  66.723 215.681 215.751 289.717 289.758 289.887
119 A'  120 A'  121 A'  122 A'  123 A'   48 A"  124 A'  125 A'                 
*******
126 A'                                                                         

 Beta MOs, Restricted
 -- Occupied --                  
-482.87 -101.59 -101.59  -62.52  -56.34  -56.34  -56.34  -24.74
  1 A'    2 A'    3 A'    4 A'    5 A'    1 A"    6 A'    7 A'                 
-10.342 -10.316  -9.508  -9.506  -8.733  -7.274  -7.271  -7.263
  8 A'    9 A'   10 A'   11 A'   12 A'   13 A'   14 A'    2 A"                 
 -7.263  -7.260  -7.260  -6.565  -6.551  -6.550  -2.676  -2.672
 15 A'    3 A"   16 A'   17 A'    4 A"   18 A'   19 A'    5 A"                 
 -2.671  -2.660  -2.660  -1.284  -0.950  -0.869  -0.851  -0.758
 20 A'    6 A"   21 A'   22 A'   23 A'   24 A'   25 A'   26 A'                 
 -0.625  -0.546  -0.543  -0.522  -0.472  -0.427  -0.426  -0.370
 27 A'   28 A'   29 A'    7 A"   30 A'    8 A"   31 A'   32 A'                 
 -0.356  -0.349  -0.348  -0.322  -0.268
  9 A"   33 A'   10 A"   34 A'   11 A"                                         
 -- Virtual --                   
 -0.055  -0.039  -0.026  -0.009   0.011   0.031   0.045   0.046
 35 A'   12 A"   36 A'   37 A'   38 A'   39 A'   40 A'   13 A"                 
  0.053   0.073   0.075   0.079   0.087   0.099   0.104   0.111
 41 A'   14 A"   42 A'   43 A'   15 A"   44 A'   45 A'   16 A"                 
  0.120   0.131   0.145   0.148   0.167   0.170   0.202   0.216
 46 A'   47 A'   17 A"   48 A'   49 A'   50 A'   51 A'   52 A'                 
  0.236   0.283   0.300   0.320   0.345   0.366   0.381   0.404
 53 A'   54 A'   18 A"   55 A'   56 A'   57 A'   58 A'   19 A"                 
  0.409   0.415   0.423   0.430   0.443   0.468   0.469   0.476
 59 A'   60 A'   61 A'   20 A"   62 A'   63 A'   21 A"   22 A"                 
  0.477   0.532   0.551   0.565   0.613   0.632   0.644   0.680
 64 A'   23 A"   24 A"   65 A'   66 A'   67 A'   25 A"   68 A'                 
  0.707   0.736   0.775   0.808   0.833   0.835   0.848   0.856
 26 A"   69 A'   70 A'   71 A'   27 A"   28 A"   72 A'   73 A'                 
  0.905   0.912   0.929   0.945   0.987   1.017   1.061   1.185
 74 A'   75 A'   29 A"   76 A'   77 A'   78 A'   79 A'   30 A"                 
  1.217   1.234   1.245   1.373   1.386   1.463   1.558   1.577
 80 A'   81 A'   31 A"   32 A"   82 A'   83 A'   84 A'   33 A"                 
  1.655   1.684   1.862   1.880   1.942   1.983   2.015   2.113
 85 A'   86 A'   34 A"   87 A'   88 A'   35 A"   89 A'   90 A'                 
  2.180   2.193   2.220   2.256   2.313   2.366   2.458   2.487
 91 A'   92 A'   36 A"   37 A"   93 A'   94 A'   95 A'   96 A'                 
  2.608   2.799   2.922   3.122   3.147   3.449   3.740   3.773
 38 A"   39 A"   97 A'   98 A'   99 A'  100 A'   40 A"  101 A'                 
  3.940   3.984   4.000   4.019   4.053   4.193   4.363   4.764
 41 A"   42 A"  102 A'  103 A'   43 A"  104 A'  105 A'  106 A'                 
  6.270   6.365   6.541   6.692   7.521   7.563   7.665   9.698
 44 A"  107 A'  108 A'  109 A'   45 A"  110 A'  111 A'  112 A'                 
  9.762  23.267  24.031  25.765  25.812  25.869  25.905  26.361
113 A'  114 A'  115 A'   46 A"   47 A"  116 A'  117 A'  118 A'                 
 26.436  47.896  66.723 215.681 215.751 289.717 289.758 289.887
119 A'  120 A'  121 A'  122 A'  123 A'   48 A"  124 A'  125 A'                 
*******
126 A'                                                                         
 --------------------------------------------------------------

          Ground-State Mulliken Net Atomic Charges

     Atom                 Charge (a.u.)
  ----------------------------------------
      1 F                    -0.032919
      2 Cl                    0.358759
      3 Br                   -0.013060
      4 Cl                    0.414243
      5 C                    -0.604965
      6 C                    -0.122059
  ----------------------------------------
  Sum of atomic charges =     0.000000

 -----------------------------------------------------------------
                    Cartesian Multipole Moments
 -----------------------------------------------------------------
    Charge (ESU x 10^10)
                -0.0000
    Dipole Moment (Debye)
         X       0.4691      Y       0.6245      Z      -0.0000
       Tot       0.7811
    Quadrupole Moments (Debye-Ang)
        XX     -57.1077     XY       1.1083     YY     -60.4836
        XZ      -0.0000     YZ      -0.0000     ZZ     -60.0091
    Octopole Moments (Debye-Ang^2)
       XXX      52.3247    XXY      -2.9725    XYY      13.6392
       YYY       2.8762    XXZ       0.0000    XYZ       0.0000
       YYZ      -0.0000    XZZ      15.7856    YZZ      -3.1638
       ZZZ      -0.0000
    Hexadecapole Moments (Debye-Ang^3)
      XXXX    -984.5833   XXXY      29.3469   XXYY    -249.5002
      XYYY      -1.7126   YYYY    -460.2179   XXXZ      -0.0000
      XXYZ      -0.0000   XYYZ       0.0000   YYYZ      -0.0000
      XXZZ    -191.0664   XYZZ       0.7395   YYZZ     -92.1058
      XZZZ      -0.0000   YZZZ      -0.0000   ZZZZ     -68.1198
 -----------------------------------------------------------------
 Calculating MO derivatives via CPSCF
 D1JvT checksum  = 295848 21364.3876512052
 D1KAT checksum  = 677520 1161.2921400619
   1         3          18      0.131718    0.034829
   2         3          18      0.017726    0.004481
   3         3          18      0.002301    0.000775
   4         3          18      0.000223    0.000081
   5        18           3      0.000011    0.000005
   6        21           0      0.000000    0.000000    Roots Converged
 Time for AOints: 12.0 s (CPU) 3.0 s (wall)
 ------------------------------------------------------------------------------
                     AOints        : Timing summary (seconds)
 ------------------------------------------------------------------------------
     job step          cpu (% of tot)      sys (% of tot)     wall (% of tot)
 ------------------------------------------------------------------------------
  cpscf_lag         0.5939E+02 (31.8)   0.8000E-05 (27.6)   0.1522E+02 (31.4)
  iterzp            0.1153E+03 (61.7)   0.1900E-04 (65.5)   0.3005E+02 (61.9)
  make_fx           0.0000E+00 ( 0.0)   0.0000E+00 ( 0.0)   0.0000E+00 ( 0.0)
  AOints            0.1201E+02 ( 6.4)   0.2000E-05 ( 6.9)   0.3039E+01 ( 6.3)
 ------------------------------------------------------------------------------
   Grand Totals     0.1869E+03          0.2900E-04          0.4851E+02
 ------------------------------------------------------------------------------
 Calculating analytic Hessian of the SCF energy
 Polarizability Matrix (a.u.)
            1           2           3
    1 -95.1099966  -1.5784884   0.0000000
    2  -1.5784884 -68.1230600   0.0000000
    3   0.0000000   0.0000000 -40.8116149

 Direct stationary perturbation theory relativistic correction:

 rels  =      18.414135930617
 relv  =     -62.912804327810
 rel2e =      10.510704757547
 E_rel =     -33.987963639646

 Hessian of the SCF Energy
            1           2           3           4           5           6
    1   0.0745605  -0.0007441   0.0000000  -0.0004092   0.0054057   0.0000000
    2  -0.0007441   0.4045840   0.0000000   0.0037449   0.0048000  -0.0000000
    3   0.0000000   0.0000000   0.0186347  -0.0000000   0.0000000  -0.0034939
    4  -0.0004092   0.0037449  -0.0000000   0.1982840   0.0770899   0.0000000
    5   0.0054057   0.0048000   0.0000000   0.0770899   0.0790415  -0.0000000
    6   0.0000000  -0.0000000  -0.0034939   0.0000000  -0.0000000   0.0094245
    7  -0.0122563  -0.0241529  -0.0000000  -0.0030036   0.0009456  -0.0000000
    8  -0.0308488  -0.0270738  -0.0000000   0.0010061   0.0000668   0.0000000
    9   0.0000000  -0.0000000   0.0037198  -0.0000000  -0.0000000   0.0034499
   10  -0.0020054   0.0029528   0.0000000  -0.0051805  -0.0263891  -0.0000000
   11   0.0033366  -0.0057610   0.0000000  -0.0188499  -0.0287691   0.0000000
   12   0.0000000  -0.0000000   0.0068601  -0.0000000   0.0000000   0.0034773
   13  -0.0617024   0.0230919  -0.0000000  -0.0380999  -0.0007112  -0.0000000
   14  -0.0101115  -0.3288472  -0.0000000  -0.0239727  -0.0006480   0.0000000
   15  -0.0000000  -0.0000000  -0.0323809   0.0000000   0.0000000   0.0078672
   16   0.0018128  -0.0048926  -0.0000000  -0.1515908  -0.0563409   0.0000000
   17   0.0329621  -0.0477019  -0.0000000  -0.0390183  -0.0544913   0.0000000
   18  -0.0000000   0.0000000   0.0066603  -0.0000000   0.0000000  -0.0207250
            7           8           9          10          11          12
    1  -0.0122563  -0.0308488   0.0000000  -0.0020054   0.0033366   0.0000000
    2  -0.0241529  -0.0270738  -0.0000000   0.0029528  -0.0057610  -0.0000000
    3  -0.0000000  -0.0000000   0.0037198   0.0000000   0.0000000   0.0068601
    4  -0.0030036   0.0010061  -0.0000000  -0.0051805  -0.0188499  -0.0000000
    5   0.0009456   0.0000668  -0.0000000  -0.0263891  -0.0287691   0.0000000
    6  -0.0000000   0.0000000   0.0034499  -0.0000000   0.0000000   0.0034773
    7   0.2007267   0.0676680   0.0000000  -0.0041854   0.0025600  -0.0000000
    8   0.0676680   0.0592172  -0.0000000   0.0053945   0.0004512   0.0000000
    9   0.0000000  -0.0000000   0.0054603  -0.0000000   0.0000000  -0.0011147
   10  -0.0041854   0.0053945  -0.0000000   0.0425166  -0.0064736   0.0000000
   11   0.0025600   0.0004512   0.0000000  -0.0064736   0.2399780  -0.0000000
   12  -0.0000000   0.0000000  -0.0011147   0.0000000  -0.0000000   0.0096118
   13  -0.1551732  -0.0455962  -0.0000000   0.0030889  -0.0030325  -0.0000000
   14  -0.0335721  -0.0351718   0.0000000   0.0202164  -0.0297577   0.0000000
   15  -0.0000000   0.0000000  -0.0157291  -0.0000000   0.0000000   0.0012036
   16  -0.0261082   0.0023763   0.0000000  -0.0342342   0.0224595  -0.0000000
   17  -0.0134486   0.0025103  -0.0000000   0.0042990  -0.1761415   0.0000000
   18   0.0000000  -0.0000000   0.0042138   0.0000000   0.0000000  -0.0200381
           13          14          15          16          17          18
    1  -0.0617024  -0.0101115  -0.0000000   0.0018128   0.0329621  -0.0000000
    2   0.0230919  -0.3288472  -0.0000000  -0.0048926  -0.0477019   0.0000000
    3  -0.0000000  -0.0000000  -0.0323809  -0.0000000  -0.0000000   0.0066603
    4  -0.0380999  -0.0239727   0.0000000  -0.1515908  -0.0390183  -0.0000000
    5  -0.0007112  -0.0006480   0.0000000  -0.0563409  -0.0544913   0.0000000
    6  -0.0000000   0.0000000   0.0078672   0.0000000   0.0000000  -0.0207250
    7  -0.1551732  -0.0335721  -0.0000000  -0.0261082  -0.0134486   0.0000000
    8  -0.0455962  -0.0351718   0.0000000   0.0023763   0.0025103  -0.0000000
    9  -0.0000000   0.0000000  -0.0157291   0.0000000  -0.0000000   0.0042138
   10   0.0030889   0.0202164  -0.0000000  -0.0342342   0.0042990   0.0000000
   11  -0.0030325  -0.0297577   0.0000000   0.0224595  -0.1761415   0.0000000
   12  -0.0000000   0.0000000   0.0012036  -0.0000000   0.0000000  -0.0200381
   13   0.6356169  -0.1671954   0.0000000  -0.3837303   0.1934436  -0.0000000
   14  -0.1671954   0.5802561  -0.0000000   0.2146354  -0.1858314   0.0000000
   15   0.0000000  -0.0000000   0.0845191  -0.0000000   0.0000000  -0.0454800
   16  -0.3837303   0.2146354  -0.0000000   0.5938507  -0.1782377   0.0000000
   17   0.1934436  -0.1858314   0.0000000  -0.1782377   0.4616558  -0.0000000
   18  -0.0000000   0.0000000  -0.0454800   0.0000000  -0.0000000   0.0753689
 Gradient time:  CPU 283.63 s  wall 73.77 s
 **********************************************************************
 **                                                                  **
 **                       VIBRATIONAL ANALYSIS                       **
 **                       --------------------                       **
 **                                                                  **
 **        VIBRATIONAL FREQUENCIES (CM**-1) AND NORMAL MODES         **
 **     FORCE CONSTANTS (mDYN/ANGSTROM) AND REDUCED MASSES (AMU)     **
 **                  INFRARED INTENSITIES (KM/MOL)                   **
 **                                                                  **
 **********************************************************************


 Mode:                 1                      2                      3
 Frequency:       101.14                 144.53                 241.75
 Force Cnst:      0.1488                 0.4100                 1.0955
 Red. Mass:      24.6868                33.3102                31.8129
 IR Active:          YES                    YES                    YES
 IR Intens:        0.152                  0.627                  0.506
 Raman Active:       YES                    YES                    YES
               X      Y      Z        X      Y      Z        X      Y      Z
 F         -0.000  0.000  0.719    0.186 -0.334  0.000   -0.452  0.129 -0.000
 Cl         0.000 -0.000 -0.441   -0.161  0.140 -0.000    0.477 -0.459  0.000
 Br         0.000 -0.000 -0.191   -0.256  0.241 -0.000   -0.238 -0.015  0.000
 Cl        -0.000  0.000  0.306    0.630 -0.283  0.000    0.323  0.296 -0.000
 C         -0.000  0.000  0.372   -0.009 -0.345  0.000   -0.102  0.113 -0.000
 C         -0.000  0.000  0.140    0.034 -0.295  0.000    0.050  0.257  0.000
 TransDip   0.000  0.000 -0.012   -0.022 -0.012 -0.000    0.020  0.011 -0.000

 Mode:                 4                      5                      6
 Frequency:       307.27                 329.64                 347.98
 Force Cnst:      0.7403                 1.9023                 1.6098
 Red. Mass:      13.3078                29.7127                22.5639
 IR Active:          YES                    YES                    YES
 IR Intens:        0.091                  0.319                  2.005
 Raman Active:       YES                    YES                    YES
               X      Y      Z        X      Y      Z        X      Y      Z
 F          0.000  0.000 -0.294    0.406 -0.271  0.000    0.795  0.269  0.000
 Cl        -0.000 -0.000 -0.084    0.493  0.372 -0.000   -0.199 -0.161  0.000
 Br         0.000 -0.000 -0.028   -0.265 -0.086 -0.000   -0.118 -0.151  0.000
 Cl         0.000  0.000 -0.146   -0.298  0.043 -0.000    0.129  0.238  0.000
 C         -0.000  0.000  0.584    0.174 -0.231 -0.000   -0.073  0.257 -0.000
 C         -0.000  0.000  0.737    0.358  0.014  0.000   -0.205  0.087 -0.000
 TransDip  -0.000  0.000 -0.010   -0.017  0.006 -0.000   -0.032 -0.032  0.000

 Mode:                 7                      8                      9
 Frequency:       486.25                 538.71                 789.61
 Force Cnst:      3.2164                 2.0979                 5.0880
 Red. Mass:      23.0894                12.2694                13.8507
 IR Active:          YES                    YES                    YES
 IR Intens:        0.071                  1.111                129.722
 Raman Active:       YES                    YES                    YES
               X      Y      Z        X      Y      Z        X      Y      Z
 F          0.032 -0.650  0.000   -0.000 -0.000 -0.148   -0.104  0.151 -0.000
 Cl        -0.163 -0.126 -0.000   -0.000 -0.000  0.054   -0.214 -0.075 -0.000
 Br         0.079  0.061  0.000    0.000  0.000 -0.018   -0.075 -0.019  0.000
 Cl        -0.051  0.529 -0.000   -0.000  0.000  0.034   -0.022  0.031 -0.000
 C         -0.022 -0.481 -0.000    0.000 -0.000  0.743    0.667  0.020  0.000
 C          0.075 -0.064  0.000    0.000 -0.000 -0.649    0.680 -0.006  0.000
 TransDip  -0.004 -0.007 -0.000   -0.000 -0.000  0.034    0.359  0.063 -0.000

 Mode:                10                     11                     12
 Frequency:       943.05                1146.30                1675.20
 Force Cnst:      6.8262                10.4011                19.9745
 Red. Mass:      13.0274                13.4349                12.0807
 IR Active:          YES                    YES                    YES
 IR Intens:      122.212                137.020                 21.793
 Raman Active:       YES                    YES                    YES
               X      Y      Z        X      Y      Z        X      Y      Z
 F          0.079 -0.184 -0.000   -0.034 -0.444  0.000   -0.010  0.092 -0.000
 Cl        -0.071 -0.059  0.000    0.003  0.005 -0.000    0.018  0.004  0.000
 Br         0.010  0.007 -0.000   -0.019 -0.009  0.000   -0.008 -0.002 -0.000
 Cl        -0.004 -0.153  0.000    0.015 -0.026 -0.000    0.004 -0.019  0.000
 C         -0.252 -0.020  0.000    0.396  0.754 -0.000    0.575 -0.454  0.000
 C          0.283  0.885 -0.000   -0.268  0.065  0.000   -0.568  0.363 -0.000
 TransDip   0.012  0.354  0.000    0.070  0.368 -0.000    0.078 -0.128  0.000

 STANDARD THERMODYNAMIC QUANTITIES AT   298.15 K  AND     1.00 ATM

   This Molecule has  0 Imaginary Frequencies
   Zero point vibrational energy:       10.081 kcal/mol

   Atom    1 Element F  Has Mass   18.99840
   Atom    2 Element Cl Has Mass   34.96885
   Atom    3 Element Br Has Mass   78.91830
   Atom    4 Element Cl Has Mass   34.96885
   Atom    5 Element C  Has Mass   12.00000
   Atom    6 Element C  Has Mass   12.00000
   Molecular Mass:   191.854400 amu
   Principal axes and moments of inertia in amu*Bohr^2:
                             1           2           3
    Eigenvalues --      751.89878  1975.97197  2727.87075
          X               1.00000    -0.00219    -0.00000
          Y               0.00219     1.00000    -0.00000
          Z               0.00000     0.00000     1.00000
   Rotational Symmetry Number is   1
   The Molecule is an Asymmetric Top
   Translational Enthalpy:        0.889 kcal/mol
   Rotational Enthalpy:           0.889 kcal/mol
   Vibrational Enthalpy:         12.355 kcal/mol
   gas constant (RT):             0.592 kcal/mol
   Translational Entropy:        41.660  cal/mol.K
   Rotational Entropy:           29.784  cal/mol.K
   Vibrational Entropy:          13.431  cal/mol.K

   Total Enthalpy:               14.725 kcal/mol
   Total Entropy:                84.875  cal/mol.K

 ======================================================================

 STANDARD THERMODYNAMIC QUANTITIES FOR ANHARMONIC VIBRATION -- TOSH

   Zero point vibrational energy: ************ kcal/mol

   Vibrational Enthalpy:       Infinity kcal/mol
   Vibrational Entropy:             NaN  cal/mol.K

   Total Enthalpy:             Infinity kcal/mol
   Total Entropy:                   NaN  cal/mol.K

 ======================================================================

 STANDARD THERMODYNAMIC QUANTITIES FOR ANHARMONIC VIBRATION -- VPT2

   Zero point vibrational energy: ************ kcal/mol

   Vibrational Enthalpy:       Infinity kcal/mol
   Vibrational Entropy:             NaN  cal/mol.K

   Total Enthalpy:             Infinity kcal/mol
   Total Entropy:                   NaN  cal/mol.K

 ======================================================================

Archival summary:
1\1\TWL01\FREQ\ProcedureUnspecified\BasisUnspecified\r1l212\taweetha\MonAug2723:35:392018MonAug2723:35:392018\0\\#,FREQ,ProcedureUnspecified,BasisUnspecified,\\0,1\Br\C,1,1.88264\F,2,1.33316,1,112.914\C,2,1.33631,1,126.294,3,180,0\Cl,4,1.72679,2,123.178,1,0,0\Cl,4,1.73312,2,120.432,1,-180,0\\\@

 Total job time:  84.29s(wall), 323.01s(cpu) 
 Mon Aug 27 23:35:39 2018

        *************************************************************
        *                                                           *
        *  Thank you very much for using Q-Chem.  Have a nice day.  *
        *                                                           *
        *************************************************************
