# Supplementary material for: Geometric and energetic data from ab initio calculations of haloethene, haloimine, halomethylenephosphine, haloiminophosphine, halodiazene, halodiphosphene and halocyclopropane
Source: Data Brief. 2019 Nov 2;27:104738. doi: 10.1016/j.dib.2019.104738 (PMC6861602; doi:10.1016/j.dib.2019.104738)
Supplement: Multimedia component 2 [file mmc2.zip › CC/B3LYP/FBrCCClI.out]

Q-Chem Developer Version!
                  Welcome to Q-Chem
     A Quantum Leap Into The Future Of Chemistry


 Q-Chem 5.1, Q-Chem, Inc., Pleasanton, CA (2018)

 Yihan Shao,  Zhengting Gan,  E. Epifanovsky,  A. T. B. Gilbert,  M. Wormit,  
 J. Kussmann,  A. W. Lange,  A. Behn,  Jia Deng,  Xintian Feng,  D. Ghosh,  
 M. Goldey,  P. R. Horn,  L. D. Jacobson,  I. Kaliman,  T. Kus,  A. Landau,  
 Jie Liu,  E. I. Proynov,  R. M. Richard,  R. P. Steele,  E. J. Sundstrom,  
 H. L. Woodcock III,  P. M. Zimmerman,  D. Zuev,  B. Albrecht,  E. Alguire,  
 S. A. Baeppler,  D. Barton,  Z. Benda,  Y. A. Bernard,  E. J. Berquist,  
 K. B. Bravaya,  H. Burton,  D. Casanova,  Chun-Min Chang,  Yunqing Chen,  
 A. Chien,  K. D. Closser,  M. P. Coons,  S. Coriani,  S. Dasgupta,  
 A. L. Dempwolff,  M. Diedenhofen,  Hainam Do,  R. G. Edgar,  Po-Tung Fang,  
 S. Faraji,  S. Fatehi,  Qingguo Feng,  K. D. Fenk,  J. Fosso-Tande,  
 Qinghui Ge,  A. Ghysels,  G. Gidofalvi,  J. Gomes,  J. Gonthier,  A. Gunina,  
 D. Hait,  M. W. D. Hanson-Heine,  P. H. P. Harbach,  A. W. Hauser,  
 J. E. Herr,  E. G. Hohenstein,  Z. C. Holden,  Kerwin Hui,  B. C. Huynh,  
 T.-C. Jagau,  Hyunjun Ji,  B. Kaduk,  K. Khistyaev,  Jaehoon Kim,  
 P. Klunzinger,  K. Koh,  D. Kosenkov,  L. Koulias,  T. Kowalczyk,  
 C. M. Krauter,  A. Kunitsa,  Ka Un Lao,  A. Laurent,  K. V. Lawler,  
 Joonho Lee,  D. Lefrancois,  S. Lehtola,  D. S. Levine,  Yi-Pei Li,  
 You-Sheng Lin,  Fenglai Liu,  E. Livshits,  A. Luenser,  P. Manohar,  
 E. Mansoor,  S. F. Manzer,  Shan-Ping Mao,  Yuezhi Mao,  N. Mardirossian,  
 A. V. Marenich,  T. Markovich,  L. A. Martinez-Martinez,  S. A. Maurer,  
 N. J. Mayhall,  S. C. McKenzie,  J.-M. Mewes,  A. F. Morrison,  
 J. W. Mullinax,  K. Nanda,  T. S. Nguyen-Beck,  R. Olivares-Amaya,  
 J. A. Parkhill,  T. M. Perrine,  F. Plasser,  P. Pokhilko,  S. Prager,  
 A. Prociuk,  E. Ramos,  D. R. Rehn,  F. Rob,  M. Schneider,  N. Sergueev,  
 S. M. Sharada,  S. Sharma,  D. W. Small,  T. Stauch,  T. Stein,  
 Yu-Chuan Su,  A. J. W. Thom,  A. Tkatchenko,  T. Tsuchimochi,  N. M. Tubman,  
 L. Vogt,  M. L. Vidal,  O. Vydrov,  M. A. Watson,  J. Wenzel,  
 M. de Wergifosse,  T. A. Wesolowski,  A. White,  J. Witte,  A. Yamada,  
 Jun Yang,  K. Yao,  S. Yeganeh,  S. R. Yost,  Zhi-Qiang You,  A. Zech,  
 Igor Ying Zhang,  Xing Zhang,  Yan Zhao,  Ying Zhu,  B. R. Brooks,  
 G. K. L. Chan,  C. J. Cramer,  M. S. Gordon,  W. J. Hehre,  A. Klamt,  
 M. W. Schmidt,  C. D. Sherrill,  D. G. Truhlar,  A. Aspuru-Guzik,  R. Baer,  
 A. T. Bell,  N. A. Besley,  Jeng-Da Chai,  A. E. DePrince, III,  
 R. A. DiStasio Jr.,  A. Dreuw,  B. D. Dunietz,  T. R. Furlani,  
 Chao-Ping Hsu,  Yousung Jung,  Jing Kong,  D. S. Lambrecht,  WanZhen Liang,  
 C. Ochsenfeld,  V. A. Rassolov,  L. V. Slipchenko,  J. E. Subotnik,  
 T. Van Voorhis,  J. M. Herbert,  A. I. Krylov,  P. M. W. Gill,  M. Head-Gordon

 Contributors to earlier versions of Q-Chem not listed above: 
 R. D. Adamson,  B. Austin,  J. Baker,  G. J. O. Beran,  K. Brandhorst,  
 S. T. Brown,  E. F. C. Byrd,  A. K. Chakraborty,  C.-L. Cheng,  
 Siu Hung Chien,  D. M. Chipman,  D. L. Crittenden,  H. Dachsel,  
 R. J. Doerksen,  A. D. Dutoi,  L. Fusti-Molnar,  W. A. Goddard III,  
 A. Golubeva-Zadorozhnaya,  S. R. Gwaltney,  G. Hawkins,  A. Heyden,  
 S. Hirata,  G. Kedziora,  F. J. Keil,  C. Kelley,  Jihan Kim,  R. A. King,  
 R. Z. Khaliullin,  P. P. Korambath,  W. Kurlancheek,  A. M. Lee,  M. S. Lee,  
 S. V. Levchenko,  Ching Yeh Lin,  D. Liotard,  R. C. Lochan,  I. Lotan,  
 P. E. Maslen,  N. Nair,  D. P. O'Neill,  D. Neuhauser,  E. Neuscamman,  
 C. M. Oana,  R. Olson,  B. Peters,  R. Peverati,  P. A. Pieniazek,  
 Y. M. Rhee,  J. Ritchie,  M. A. Rohrdanz,  E. Rosta,  N. J. Russ,  
 H. F. Schaefer III,  N. E. Schultz,  N. Shenvi,  A. C. Simmonett,  A. Sodt,  
 D. Stuck,  K. S. Thanthiriwatte,  V. Vanovschi,  Tao Wang,  A. Warshel,  
 C. F. Williams,  Q. Wu,  X. Xu,  W. Zhang

 Please cite Q-Chem as follows:
 Y. Shao et al., Mol. Phys. 113, 184-215 (2015)
 DOI: 10.1080/00268976.2014.952696

 Q-Chem 5.1.1 for Intel X86 EM64T Linux

 Parts of Q-Chem use Armadillo 8.300.2 (Tropical Shenanigans).
 http://arma.sourceforge.net/

 Q-Chem begins on Mon Aug 27 23:39:28 2018  

Host: 
0

     Scratch files written to /scratch/taweetham/qchem8421//
Input Ideriv = 2
Curr. Ideriv = -1
Max.  Ideriv = 2

Checking the input file for inconsistencies... 	...done.

--------------------------------------------------------------
User input:
--------------------------------------------------------------
inp/FClBrI.inp
$molecule
0	1
F	-2.0	1.0	0.0
Cl	2.0	1.0	0.0
Br	-2.0	-1.0	0.0
I	2.0	-1.0	0.0
C	-1.0	0.0	0.0
C	1.0	0.0	0.0
$end
$rem
   JOB_TYPE		OPTIMIZATION
   BASIS		6-311++G**
   EXCHANGE		B3LYP
$end

--------------------------------------------------------------
 ----------------------------------------------------------------
             Standard Nuclear Orientation (Angstroms)
    I     Atom           X                Y                Z
 ----------------------------------------------------------------
    1      F       2.3894581737     1.5290051442    -0.0000000000
    2      Cl     -1.6100684306     1.4674670157    -0.0000000000
    3      Br      2.4202272380    -0.4707581580     0.0000000000
    4      I      -1.5792993664    -0.5322962865     0.0000000000
    5      C       1.4049610548     0.5137389610    -0.0000000000
    6      C      -0.5948022474     0.4829698967    -0.0000000000
 ----------------------------------------------------------------
 Molecular Point Group                 Cs    NOp =  2
 Largest Abelian Subgroup              Cs    NOp =  2
 Nuclear Repulsion Energy =  1094.1624239238 hartrees
 There are       63 alpha and       63 beta electrons
 Requested basis set is 6-311++G(d,p)
 There are 74 shells and 206 basis functions

 Total QAlloc Memory Limit   2000 MB
 Mega-Array Size       188 MB
 MEM_STATIC part       192 MB
 A cutoff of  1.0D-11 yielded   2135 shell pairs
 There are     17814 function pairs (     19930 Cartesian)

 -------------------------------------------------------
 OpenMP Integral Computing Module                       
 Release: version 1.0, May 2013, Q-Chem Inc. Pittsburgh 
 -------------------------------------------------------
 Integral Job Info:
 Integral job number is                      11
 Integral operator is                         1
 short-range coefficients                     0
 long-range coefficients              100000000
 Omega coefficients                           0
 if combine SR and LR in K                    0
 Integral screening is                        0
 Integral computing path is                   2
 max size of driver memory is            800000
 size of driver memory is                593474
 size of scratch memory is             29634545
 max col of scratch BK array               1296
 max len of scratch array in speh3          155
 max len of scratch index in speh4           18
 max int batch size is                      520
 min int batch size is                       52
 fixed nKL is                                45
 max L of basis functions is                  2
 order of int derivative is                   0
 number of shells is                         74
 number of basis is                         218
 number of cartesian basis is               218
 number of contracted shell pairs          2135
 number of primitive shell pairs           5080
 maxK2 (contraction) of shell pair           36
 max number of K2 of shell pair               1
 max number of CS2 of shell pair            227
 max number of PS2 of shell pair            330
 mem total for path MDJ                  532188
 -------------------------------------------------------
 Smallest overlap matrix eigenvalue = 1.09E-04

 Scale SEOQF with 1.000000e-01/1.000000e-01/1.000000e-01

 Standard Electronic Orientation quadrupole field applied
 Nucleus-field energy     =     0.0000000219 hartrees
 Guess from superposition of atomic densities
 Warning:  Energy on first SCF cycle will be non-variational
 SAD guess density has 126.000000 electrons

 -----------------------------------------------------------------------
  General SCF calculation program by
  Eric Jon Sundstrom, Paul Horn, Yuezhi Mao, Dmitri Zuev, Alec White,
  David Stuck, Shaama M.S., Shane Yost, Joonho Lee, David Small,
  Daniel Levine, Susi Lehtola, Hugh Burton, Evgeny Epifanovsky
 -----------------------------------------------------------------------
 Exchange:     0.2000 Hartree-Fock + 0.0800 Slater + 0.7200 B88
 Correlation:  0.1900 VWN1RPA + 0.8100 LYP
 Using SG-1 standard quadrature grid
 using 4 threads for integral computing
 -------------------------------------------------------
 OpenMP Integral computing Module                
 Release: version 2.0, May 2017, Q-Chem Inc. Pleasanton 
 -------------------------------------------------------
 -------------------------------------------------------
 OpenMP BLAS3 based DFT computing Module                
 Release: version 1.0, May 2013, Q-Chem Inc. Pittsburgh 
 -------------------------------------------------------
 A restricted SCF calculation will be
 performed using DIIS
 SCF converges when DIIS error is below 1.0e-08
 ---------------------------------------
  Cycle       Energy         DIIS error
 ---------------------------------------
    1  -10133.3311163404      8.65e-02  
    2  -10128.5125920669      6.69e-03  
    3  -10125.4479178311      1.82e-02  
    4  -10128.5322552883      5.70e-03  
    5  -10128.7301402371      2.02e-03  
    6  -10128.7418346277      1.25e-03  
    7  -10128.7511248533      5.74e-04  
    8  -10128.7532109955      1.93e-04  
    9  -10128.7534248833      6.29e-05  
   10  -10128.7534417086      2.12e-05  
   11  -10128.7534435616      6.33e-06  
   12  -10128.7534438031      1.84e-06  
   13  -10128.7534438650      1.66e-06  
   14  -10128.7534438958      4.25e-07  
   15  -10128.7534438982      2.29e-07  
   16  -10128.7534438985      1.08e-07  
   17  -10128.7534438988      5.61e-09  Convergence criterion met
 ---------------------------------------
 SCF time:   CPU 77.10s  wall 20.00s 
 SCF   energy in the final basis set =   -10128.7534438988
 Total energy in the final basis set =   -10128.7534438988

 --------------------------------------------------------------
             Orbital Energies (a.u.) and Symmetries
 --------------------------------------------------------------

 Alpha MOs, Restricted
 -- Occupied --                  
******* -482.88 -176.32 -165.72 -165.72 -165.72 -101.60  -62.54
  1 A'    2 A'    3 A'    1 A"    4 A'    5 A'    6 A'    7 A'                 
-56.361 -56.360 -56.359 -35.825 -31.315 -31.313 -31.312 -24.707
  8 A'    2 A"    9 A'   10 A'   11 A'    3 A"   12 A'   13 A'                 
-22.965 -22.964 -22.964 -22.963 -22.963 -10.334 -10.280  -9.536
 14 A'    4 A"   15 A'    5 A"   16 A'   17 A'   18 A'   19 A'                 
 -8.762  -7.300  -7.290  -7.288  -6.593  -6.582  -6.579  -6.395
 20 A'   21 A'   22 A'    6 A"   23 A'    7 A"   24 A'   25 A'                 
 -4.814  -4.792  -4.790  -2.708  -2.701  -2.699  -2.691  -2.691
 26 A'   27 A'    8 A"   28 A'    9 A"   29 A'   10 A"   30 A'                 
 -2.104  -2.081  -2.075  -2.056  -2.056  -1.272  -1.154  -0.976
 31 A'   32 A'   11 A"   33 A'   12 A"   34 A'   35 A'   36 A'                 
 -0.784  -0.647  -0.616  -0.571  -0.554  -0.523  -0.516  -0.508
 37 A'   38 A'   39 A'   40 A'   13 A"   14 A"   41 A'   42 A'                 
 -0.435  -0.391  -0.384  -0.306  -0.300  -0.187  -0.175
 43 A'   15 A"   44 A'   16 A"   45 A'   17 A"   46 A'                         
 -- Virtual --                   
 -0.111  -0.102  -0.009   0.014   0.020   0.031   0.033   0.046
 18 A"   47 A'   48 A'   49 A'   50 A'   19 A"   51 A'   52 A'                 
  0.054   0.064   0.067   0.077   0.101   0.102   0.112   0.113
 53 A'   54 A'   20 A"   55 A'   56 A'   21 A"   22 A"   57 A'                 
  0.130   0.148   0.156   0.166   0.175   0.202   0.252   0.270
 58 A'   59 A'   60 A'   61 A'   62 A'   63 A'   23 A"   64 A'                 
  0.288   0.303   0.312   0.338   0.340   0.357   0.368   0.371
 24 A"   65 A'   66 A'   25 A"   67 A'   68 A'   69 A'   26 A"                 
  0.380   0.399   0.404   0.443   0.475   0.476   0.481   0.500
 70 A'   27 A"   71 A'   72 A'   73 A'   28 A"   74 A'   29 A"                 
  0.529   0.534   0.554   0.557   0.599   0.621   0.626   0.668
 30 A"   75 A'   76 A'   31 A"   77 A'   78 A'   32 A"   79 A'                 
  0.686   0.721   0.769   0.791   0.820   0.860   0.872   0.946
 80 A'   81 A'   82 A'   33 A"   83 A'   84 A'   34 A"   85 A'                 
  1.022   1.053   1.177   1.186   1.204   1.248   1.306   1.356
 86 A'   87 A'   88 A'   89 A'   35 A"   90 A'   36 A"   91 A'                 
  1.397   1.418   1.424   1.435   1.456   1.489   1.561   1.586
 92 A'   37 A"   93 A'   38 A"   94 A'   95 A'   39 A"   96 A'                 
  1.640   1.711   1.794   1.850   1.932   1.959   2.016   2.077
 40 A"   97 A'   98 A'   99 A'   41 A"  100 A'  101 A'  102 A'                 
  2.148   2.192   2.276   2.396   2.621   2.653   2.768   2.934
103 A'   42 A"  104 A'  105 A'   43 A"   44 A"  106 A'  107 A'                 
  3.089   3.298   3.727   3.758   3.855   3.887   3.953   3.972
108 A'  109 A'   45 A"  110 A'  111 A'   46 A"   47 A"   48 A"                 
  4.019   4.025   4.061   4.072   4.201   4.309   4.454   4.547
 49 A"  112 A'  113 A'   50 A"  114 A'  115 A'  116 A'  117 A'                 
  4.655   4.672   6.012   6.112   6.220   6.282   6.359   6.484
118 A'  119 A'   51 A"  120 A'  121 A'   52 A"  122 A'  123 A'                 
  6.808   7.481   7.591   7.737   9.886  23.540  23.634  25.755
124 A'   53 A"  125 A'  126 A'  127 A'  128 A'  129 A'   54 A"                 
 25.996  26.590  28.012  28.350  28.413  28.446  28.524  28.561
130 A'  131 A'  132 A'   55 A"  133 A'  134 A'   56 A"  135 A'                 
 28.570  28.727  28.945  48.056  66.761 127.900 127.959 128.032
 57 A"  136 A'  137 A'  138 A'  139 A'   58 A"  140 A'  141 A'                 
151.806 215.934 289.699 289.784 289.9731020.9181901.987
142 A'  143 A'   59 A"  144 A'  145 A'  146 A'  147 A'                         

 Beta MOs, Restricted
 -- Occupied --                  
******* -482.88 -176.32 -165.72 -165.72 -165.72 -101.60  -62.54
  1 A'    2 A'    3 A'    1 A"    4 A'    5 A'    6 A'    7 A'                 
-56.361 -56.360 -56.359 -35.825 -31.315 -31.313 -31.312 -24.707
  8 A'    2 A"    9 A'   10 A'   11 A'    3 A"   12 A'   13 A'                 
-22.965 -22.964 -22.964 -22.963 -22.963 -10.334 -10.280  -9.536
 14 A'    4 A"   15 A'    5 A"   16 A'   17 A'   18 A'   19 A'                 
 -8.762  -7.300  -7.290  -7.288  -6.593  -6.582  -6.579  -6.395
 20 A'   21 A'   22 A'    6 A"   23 A'    7 A"   24 A'   25 A'                 
 -4.814  -4.792  -4.790  -2.708  -2.701  -2.699  -2.691  -2.691
 26 A'   27 A'    8 A"   28 A'    9 A"   29 A'   10 A"   30 A'                 
 -2.104  -2.081  -2.075  -2.056  -2.056  -1.272  -1.154  -0.976
 31 A'   32 A'   11 A"   33 A'   12 A"   34 A'   35 A'   36 A'                 
 -0.784  -0.647  -0.616  -0.571  -0.554  -0.523  -0.516  -0.508
 37 A'   38 A'   39 A'   40 A'   13 A"   14 A"   41 A'   42 A'                 
 -0.435  -0.391  -0.384  -0.306  -0.300  -0.187  -0.175
 43 A'   15 A"   44 A'   16 A"   45 A'   17 A"   46 A'                         
 -- Virtual --                   
 -0.111  -0.102  -0.009   0.014   0.020   0.031   0.033   0.046
 18 A"   47 A'   48 A'   49 A'   50 A'   19 A"   51 A'   52 A'                 
  0.054   0.064   0.067   0.077   0.101   0.102   0.112   0.113
 53 A'   54 A'   20 A"   55 A'   56 A'   21 A"   22 A"   57 A'                 
  0.130   0.148   0.156   0.166   0.175   0.202   0.252   0.270
 58 A'   59 A'   60 A'   61 A'   62 A'   63 A'   23 A"   64 A'                 
  0.288   0.303   0.312   0.338   0.340   0.357   0.368   0.371
 24 A"   65 A'   66 A'   25 A"   67 A'   68 A'   69 A'   26 A"                 
  0.380   0.399   0.404   0.443   0.475   0.476   0.481   0.500
 70 A'   27 A"   71 A'   72 A'   73 A'   28 A"   74 A'   29 A"                 
  0.529   0.534   0.554   0.557   0.599   0.621   0.626   0.668
 30 A"   75 A'   76 A'   31 A"   77 A'   78 A'   32 A"   79 A'                 
  0.686   0.721   0.769   0.791   0.820   0.860   0.872   0.946
 80 A'   81 A'   82 A'   33 A"   83 A'   84 A'   34 A"   85 A'                 
  1.022   1.053   1.177   1.186   1.204   1.248   1.306   1.356
 86 A'   87 A'   88 A'   89 A'   35 A"   90 A'   36 A"   91 A'                 
  1.397   1.418   1.424   1.435   1.456   1.489   1.561   1.586
 92 A'   37 A"   93 A'   38 A"   94 A'   95 A'   39 A"   96 A'                 
  1.640   1.711   1.794   1.850   1.932   1.959   2.016   2.077
 40 A"   97 A'   98 A'   99 A'   41 A"  100 A'  101 A'  102 A'                 
  2.148   2.192   2.276   2.396   2.621   2.653   2.768   2.934
103 A'   42 A"  104 A'  105 A'   43 A"   44 A"  106 A'  107 A'                 
  3.089   3.298   3.727   3.758   3.855   3.887   3.953   3.972
108 A'  109 A'   45 A"  110 A'  111 A'   46 A"   47 A"   48 A"                 
  4.019   4.025   4.061   4.072   4.201   4.309   4.454   4.547
 49 A"  112 A'  113 A'   50 A"  114 A'  115 A'  116 A'  117 A'                 
  4.655   4.672   6.012   6.112   6.220   6.282   6.359   6.484
118 A'  119 A'   51 A"  120 A'  121 A'   52 A"  122 A'  123 A'                 
  6.808   7.481   7.591   7.737   9.886  23.540  23.634  25.755
124 A'   53 A"  125 A'  126 A'  127 A'  128 A'  129 A'   54 A"                 
 25.996  26.590  28.012  28.350  28.413  28.446  28.524  28.561
130 A'  131 A'  132 A'   55 A"  133 A'  134 A'   56 A"  135 A'                 
 28.570  28.727  28.945  48.056  66.761 127.900 127.959 128.032
 57 A"  136 A'  137 A'  138 A'  139 A'   58 A"  140 A'  141 A'                 
151.806 215.934 289.699 289.784 289.9731020.9181901.987
142 A'  143 A'   59 A"  144 A'  145 A'  146 A'  147 A'                         
 --------------------------------------------------------------

          Ground-State Mulliken Net Atomic Charges

     Atom                 Charge (a.u.)
  ----------------------------------------
      1 F                    -0.050547
      2 Cl                    0.529717
      3 Br                    0.300697
      4 I                     0.287210
      5 C                    -0.321484
      6 C                    -0.745593
  ----------------------------------------
  Sum of atomic charges =    -0.000000

 -----------------------------------------------------------------
                    Cartesian Multipole Moments
 -----------------------------------------------------------------
    Charge (ESU x 10^10)
                -0.0000
    Dipole Moment (Debye)
         X       0.1634      Y       0.3370      Z       0.0000
       Tot       0.3745
    Quadrupole Moments (Debye-Ang)
        XX     -69.2558     XY      -5.5622     YY     -80.3193
        XZ      -0.0000     YZ       0.0000     ZZ     -73.9540
    Octopole Moments (Debye-Ang^2)
       XXX      16.7906    XXY     -13.6631    XYY       0.6453
       YYY     -25.0672    XXZ       0.0000    XYZ      -0.0000
       YYZ      -0.0000    XZZ       6.2661    YZZ      -6.4152
       ZZZ       0.0000
    Hexadecapole Moments (Debye-Ang^3)
      XXXX   -1499.6633   XXXY     -28.5743   XXYY    -329.6595
      XYYY       1.3730   YYYY    -453.4307   XXXZ      -0.0000
      XXYZ       0.0000   XYYZ      -0.0000   YYYZ       0.0000
      XXZZ    -277.5655   XYZZ       3.9539   YYZZ     -89.0500
      XZZZ      -0.0000   YZZZ       0.0000   ZZZZ     -90.8382
 -----------------------------------------------------------------
 Calculating analytic gradient of the SCF energy
 Gradient of SCF Energy
            1           2           3           4           5           6
    1   0.0467176   0.1574594  -0.3708742   0.7395719   0.4461774  -1.0190520
    2  -0.1663608  -0.6778038   0.5543432   1.2884846  -0.3852751  -0.6133882
    3  -0.0000000   0.0000000   0.0000000   0.0000000   0.0000000  -0.0000000
 Max gradient component =       1.288E+00
 RMS gradient           =       5.233E-01
 Gradient time:  CPU 16.95 s  wall 4.35 s
 Geometry Optimization Parameters
   NAtoms,    NIC,     NZ,  NCons,   NDum,   NFix, NCnnct, MaxDiis
        6      37       0       0       0       0       0       0


** GEOMETRY OPTIMIZATION IN DELOCALIZED INTERNAL COORDINATES **
   Searching for a Minimum

   Optimization Cycle:   1

                       Coordinates (Angstroms)
     ATOM                X               Y               Z
      1  F         2.3894581737    1.5290051442    0.0000000000
      2  Cl       -1.6100684306    1.4674670157    0.0000000000
      3  Br        2.4202272380   -0.4707581580    0.0000000000
      4  I        -1.5792993664   -0.5322962865    0.0000000000
      5  C         1.4049610548    0.5137389610    0.0000000000
      6  C        -0.5948022474    0.4829698967    0.0000000000
   Point Group: cs    Number of degrees of freedom:     9


   Energy is -10128.753443899


 Attempting to Generate Delocalized Internal Coordinates

 ** Taking Steepest Descent Step **
 Calculated Step too Large.  Step scaled by  0.231790
 Step Taken.  Stepsize is  0.300000

                             Maximum     Tolerance    Cnvgd?
         Gradient           0.750289      0.000300      NO
         Displacement       0.173909      0.001200      NO
         Energy change     *********      0.000001      NO


 New Cartesian Coordinates Obtained by Inverse Iteration

 Displacement from previous Coordinates is:  0.216273
 ----------------------------------------------------------------
             Standard Nuclear Orientation (Angstroms)
    I     Atom           X                Y                Z
 ----------------------------------------------------------------
    1      F       2.3923009093     1.5388984815     0.0000000000
    2      Cl     -1.6134881661     1.4937241009     0.0000000000
    3      Br      2.4713408370    -0.4884095232     0.0000000000
    4      I      -1.6559654199    -0.5825843298     0.0000000000
    5      C       1.4105547305     0.5286398255     0.0000000000
    6      C      -0.5742664687     0.4998580183     0.0000000000
 ----------------------------------------------------------------
 Molecular Point Group                 Cs    NOp =  2
 Largest Abelian Subgroup              Cs    NOp =  2
 Nuclear Repulsion Energy =  1059.7025132992 hartrees
 There are       63 alpha and       63 beta electrons
 Applying Cartesian multipole field
    Component          Value
    ---------          -----
     (2,0,0)        1.00000E-11
     (0,2,0)        2.00000E-11
     (0,0,2)       -3.00000E-11
 Nucleus-field energy     =     0.0000000231 hartrees
 Requested basis set is 6-311++G(d,p)
 There are 74 shells and 206 basis functions
 A cutoff of  1.0D-11 yielded   2116 shell pairs
 There are     17693 function pairs (     19798 Cartesian)
 Smallest overlap matrix eigenvalue = 1.09E-04
 Guess MOs from SCF MO coefficient file

 -----------------------------------------------------------------------
  General SCF calculation program by
  Eric Jon Sundstrom, Paul Horn, Yuezhi Mao, Dmitri Zuev, Alec White,
  David Stuck, Shaama M.S., Shane Yost, Joonho Lee, David Small,
  Daniel Levine, Susi Lehtola, Hugh Burton, Evgeny Epifanovsky
 -----------------------------------------------------------------------
 Exchange:     0.2000 Hartree-Fock + 0.0800 Slater + 0.7200 B88
 Correlation:  0.1900 VWN1RPA + 0.8100 LYP
 Using SG-1 standard quadrature grid
 using 4 threads for integral computing
 -------------------------------------------------------
 OpenMP Integral computing Module                
 Release: version 2.0, May 2017, Q-Chem Inc. Pleasanton 
 -------------------------------------------------------
 -------------------------------------------------------
 OpenMP BLAS3 based DFT computing Module                
 Release: version 1.0, May 2013, Q-Chem Inc. Pittsburgh 
 -------------------------------------------------------
 A restricted SCF calculation will be
 performed using DIIS
 SCF converges when DIIS error is below 1.0e-08
 ---------------------------------------
  Cycle       Energy         DIIS error
 ---------------------------------------
    1  -10129.0573915318      2.00e-03  
    2  -10129.0440690772      2.30e-03  
    3  -10129.0303177532      2.47e-03  
    4  -10129.0587834265      1.43e-03  
    5  -10129.0725044545      1.18e-04  
    6  -10129.0725516651      6.00e-05  
    7  -10129.0725643422      2.12e-05  
    8  -10129.0725665414      4.41e-06  
    9  -10129.0725667489      2.15e-06  
   10  -10129.0725668118      6.15e-07  
   11  -10129.0725668223      1.67e-07  
   12  -10129.0725668226      4.47e-08  
   13  -10129.0725668227      1.03e-08  
   14  -10129.0725668227      2.41e-09  Convergence criterion met
 ---------------------------------------
 SCF time:   CPU 61.84s  wall 17.00s 
 SCF   energy in the final basis set =   -10129.0725668227
 Total energy in the final basis set =   -10129.0725668227

 --------------------------------------------------------------
             Orbital Energies (a.u.) and Symmetries
 --------------------------------------------------------------

 Alpha MOs, Restricted
 -- Occupied --                  
******* -482.88 -176.32 -165.72 -165.72 -165.72 -101.60  -62.54
  1 A'    2 A'    3 A'    4 A'    1 A"    5 A'    6 A'    7 A'                 
-56.357 -56.356 -56.354 -35.819 -31.310 -31.307 -31.307 -24.711
  8 A'    2 A"    9 A'   10 A'   11 A'    3 A"   12 A'   13 A'                 
-22.960 -22.960 -22.959 -22.958 -22.958 -10.340 -10.279  -9.534
 14 A'    4 A"   15 A'    5 A"   16 A'   17 A'   18 A'   19 A'                 
 -8.755  -7.297  -7.288  -7.286  -6.586  -6.575  -6.572  -6.382
 20 A'   21 A'   22 A'    6 A"   23 A'    7 A"   24 A'   25 A'                 
 -4.798  -4.780  -4.780  -2.700  -2.694  -2.692  -2.684  -2.684
 26 A'   27 A'    8 A"   28 A'    9 A"   29 A'   10 A"   30 A'                 
 -2.080  -2.064  -2.060  -2.044  -2.044  -1.271  -1.122  -0.957
 31 A'   32 A'   11 A"   33 A'   12 A"   34 A'   35 A'   36 A'                 
 -0.773  -0.649  -0.613  -0.560  -0.530  -0.516  -0.514  -0.497
 37 A'   38 A'   39 A'   40 A'   13 A"   14 A"   41 A'   42 A'                 
 -0.441  -0.385  -0.385  -0.301  -0.300  -0.193  -0.186
 43 A'   44 A'   15 A"   16 A"   45 A'   17 A"   46 A'                         
 -- Virtual --                   
 -0.111  -0.100  -0.009   0.013   0.018   0.033   0.035   0.045
 18 A"   47 A'   48 A'   49 A'   50 A'   51 A'   19 A"   52 A'                 
  0.054   0.064   0.068   0.073   0.100   0.104   0.113   0.114
 53 A'   54 A'   20 A"   55 A'   56 A'   21 A"   22 A"   57 A'                 
  0.127   0.149   0.155   0.167   0.169   0.200   0.247   0.262
 58 A'   59 A'   60 A'   61 A'   62 A'   63 A'   23 A"   64 A'                 
  0.287   0.303   0.317   0.338   0.348   0.349   0.368   0.377
 24 A"   65 A'   66 A'   67 A'   68 A'   25 A"   69 A'   26 A"                 
  0.382   0.402   0.404   0.446   0.465   0.468   0.477   0.504
 70 A'   71 A'   27 A"   72 A'   28 A"   73 A'   74 A'   29 A"                 
  0.518   0.533   0.554   0.556   0.583   0.603   0.623   0.667
 75 A'   30 A"   76 A'   31 A"   77 A'   78 A'   32 A"   79 A'                 
  0.688   0.710   0.768   0.787   0.810   0.858   0.859   0.911
 80 A'   81 A'   82 A'   33 A"   83 A'   84 A'   34 A"   85 A'                 
  1.016   1.058   1.138   1.145   1.203   1.236   1.319   1.359
 86 A'   87 A'   88 A'   89 A'   35 A"   90 A'   36 A"   91 A'                 
  1.397   1.401   1.411   1.425   1.447   1.486   1.547   1.588
 92 A'   37 A"   93 A'   38 A"   94 A'   95 A'   39 A"   96 A'                 
  1.640   1.690   1.802   1.861   1.944   1.959   2.023   2.072
 40 A"   97 A'   98 A'   99 A'   41 A"  100 A'  101 A'  102 A'                 
  2.129   2.196   2.268   2.398   2.618   2.661   2.763   2.900
103 A'   42 A"  104 A'  105 A'   43 A"   44 A"  106 A'  107 A'                 
  3.015   3.302   3.729   3.757   3.865   3.892   3.960   3.975
108 A'  109 A'   45 A"  110 A'  111 A'   46 A"   47 A"   48 A"                 
  4.012   4.028   4.060   4.068   4.183   4.267   4.418   4.510
 49 A"  112 A'  113 A'   50 A"  114 A'  115 A'  116 A'  117 A'                 
  4.548   4.636   6.009   6.106   6.212   6.279   6.356   6.482
118 A'  119 A'   51 A"  120 A'  121 A'   52 A"  122 A'  123 A'                 
  6.798   7.489   7.584   7.715   9.856  23.469  23.530  25.757
124 A'   53 A"  125 A'  126 A'  127 A'  128 A'  129 A'   54 A"                 
 25.983  26.494  27.984  28.351  28.414  28.435  28.529  28.563
130 A'  131 A'  132 A'   55 A"  133 A'  134 A'   56 A"   57 A"                 
 28.563  28.687  28.862  48.041  66.755 127.897 127.953 128.027
135 A'  136 A'  137 A'  138 A'  139 A'   58 A"  140 A'  141 A'                 
151.771 215.895 289.703 289.778 289.9431020.8931901.948
142 A'  143 A'   59 A"  144 A'  145 A'  146 A'  147 A'                         

 Beta MOs, Restricted
 -- Occupied --                  
******* -482.88 -176.32 -165.72 -165.72 -165.72 -101.60  -62.54
  1 A'    2 A'    3 A'    4 A'    1 A"    5 A'    6 A'    7 A'                 
-56.357 -56.356 -56.354 -35.819 -31.310 -31.307 -31.307 -24.711
  8 A'    2 A"    9 A'   10 A'   11 A'    3 A"   12 A'   13 A'                 
-22.960 -22.960 -22.959 -22.958 -22.958 -10.340 -10.279  -9.534
 14 A'    4 A"   15 A'    5 A"   16 A'   17 A'   18 A'   19 A'                 
 -8.755  -7.297  -7.288  -7.286  -6.586  -6.575  -6.572  -6.382
 20 A'   21 A'   22 A'    6 A"   23 A'    7 A"   24 A'   25 A'                 
 -4.798  -4.780  -4.780  -2.700  -2.694  -2.692  -2.684  -2.684
 26 A'   27 A'    8 A"   28 A'    9 A"   29 A'   10 A"   30 A'                 
 -2.080  -2.064  -2.060  -2.044  -2.044  -1.271  -1.122  -0.957
 31 A'   32 A'   11 A"   33 A'   12 A"   34 A'   35 A'   36 A'                 
 -0.773  -0.649  -0.613  -0.560  -0.530  -0.516  -0.514  -0.497
 37 A'   38 A'   39 A'   40 A'   13 A"   14 A"   41 A'   42 A'                 
 -0.441  -0.385  -0.385  -0.301  -0.300  -0.193  -0.186
 43 A'   44 A'   15 A"   16 A"   45 A'   17 A"   46 A'                         
 -- Virtual --                   
 -0.111  -0.100  -0.009   0.013   0.018   0.033   0.035   0.045
 18 A"   47 A'   48 A'   49 A'   50 A'   51 A'   19 A"   52 A'                 
  0.054   0.064   0.068   0.073   0.100   0.104   0.113   0.114
 53 A'   54 A'   20 A"   55 A'   56 A'   21 A"   22 A"   57 A'                 
  0.127   0.149   0.155   0.167   0.169   0.200   0.247   0.262
 58 A'   59 A'   60 A'   61 A'   62 A'   63 A'   23 A"   64 A'                 
  0.287   0.303   0.317   0.338   0.348   0.349   0.368   0.377
 24 A"   65 A'   66 A'   67 A'   68 A'   25 A"   69 A'   26 A"                 
  0.382   0.402   0.404   0.446   0.465   0.468   0.477   0.504
 70 A'   71 A'   27 A"   72 A'   28 A"   73 A'   74 A'   29 A"                 
  0.518   0.533   0.554   0.556   0.583   0.603   0.623   0.667
 75 A'   30 A"   76 A'   31 A"   77 A'   78 A'   32 A"   79 A'                 
  0.688   0.710   0.768   0.787   0.810   0.858   0.859   0.911
 80 A'   81 A'   82 A'   33 A"   83 A'   84 A'   34 A"   85 A'                 
  1.016   1.058   1.138   1.145   1.203   1.236   1.319   1.359
 86 A'   87 A'   88 A'   89 A'   35 A"   90 A'   36 A"   91 A'                 
  1.397   1.401   1.411   1.425   1.447   1.486   1.547   1.588
 92 A'   37 A"   93 A'   38 A"   94 A'   95 A'   39 A"   96 A'                 
  1.640   1.690   1.802   1.861   1.944   1.959   2.023   2.072
 40 A"   97 A'   98 A'   99 A'   41 A"  100 A'  101 A'  102 A'                 
  2.129   2.196   2.268   2.398   2.618   2.661   2.763   2.900
103 A'   42 A"  104 A'  105 A'   43 A"   44 A"  106 A'  107 A'                 
  3.015   3.302   3.729   3.757   3.865   3.892   3.960   3.975
108 A'  109 A'   45 A"  110 A'  111 A'   46 A"   47 A"   48 A"                 
  4.012   4.028   4.060   4.068   4.183   4.267   4.418   4.510
 49 A"  112 A'  113 A'   50 A"  114 A'  115 A'  116 A'  117 A'                 
  4.548   4.636   6.009   6.106   6.212   6.279   6.356   6.482
118 A'  119 A'   51 A"  120 A'  121 A'   52 A"  122 A'  123 A'                 
  6.798   7.489   7.584   7.715   9.856  23.469  23.530  25.757
124 A'   53 A"  125 A'  126 A'  127 A'  128 A'  129 A'   54 A"                 
 25.983  26.494  27.984  28.351  28.414  28.435  28.529  28.563
130 A'  131 A'  132 A'   55 A"  133 A'  134 A'   56 A"   57 A"                 
 28.563  28.687  28.862  48.041  66.755 127.897 127.953 128.027
135 A'  136 A'  137 A'  138 A'  139 A'   58 A"  140 A'  141 A'                 
151.771 215.895 289.703 289.778 289.9431020.8931901.948
142 A'  143 A'   59 A"  144 A'  145 A'  146 A'  147 A'                         
 --------------------------------------------------------------

          Ground-State Mulliken Net Atomic Charges

     Atom                 Charge (a.u.)
  ----------------------------------------
      1 F                    -0.043504
      2 Cl                    0.530949
      3 Br                    0.245140
      4 I                     0.174198
      5 C                    -0.306108
      6 C                    -0.600676
  ----------------------------------------
  Sum of atomic charges =    -0.000000

 -----------------------------------------------------------------
                    Cartesian Multipole Moments
 -----------------------------------------------------------------
    Charge (ESU x 10^10)
                -0.0000
    Dipole Moment (Debye)
         X       0.0034      Y       0.3913      Z       0.0000
       Tot       0.3913
    Quadrupole Moments (Debye-Ang)
        XX     -69.3481     XY      -5.2861     YY     -79.5476
        XZ       0.0000     YZ       0.0000     ZZ     -74.4740
    Octopole Moments (Debye-Ang^2)
       XXX      19.2826    XXY     -13.2582    XYY       1.1232
       YYY     -20.7440    XXZ      -0.0000    XYZ       0.0000
       YYZ       0.0000    XZZ       7.1468    YZZ      -5.3901
       ZZZ       0.0000
    Hexadecapole Moments (Debye-Ang^3)
      XXXX   -1565.5763   XXXY     -32.2679   XXYY    -340.8146
      XYYY      -4.7592   YYYY    -465.9707   XXXZ       0.0000
      XXYZ       0.0000   XYYZ      -0.0000   YYYZ      -0.0000
      XXZZ    -289.6405   XYZZ       2.0775   YYZZ     -91.4695
      XZZZ       0.0000   YZZZ       0.0000   ZZZZ     -91.4950
 -----------------------------------------------------------------
 Calculating analytic gradient of the SCF energy
 Gradient of SCF Energy
            1           2           3           4           5           6
    1   0.0521849   0.1243834  -0.2683694   0.4399134   0.3458274  -0.6939398
    2  -0.1510396  -0.5635561   0.4341267   0.8587290  -0.2781074  -0.3001527
    3  -0.0000000  -0.0000000   0.0000000  -0.0000000  -0.0000000   0.0000000
 Max gradient component =       8.587E-01
 RMS gradient           =       3.589E-01
 Gradient time:  CPU 16.38 s  wall 4.20 s
 Geometry Optimization Parameters
   NAtoms,    NIC,     NZ,  NCons,   NDum,   NFix, NCnnct, MaxDiis
        6      37       0       0       0       0       0       0


** GEOMETRY OPTIMIZATION IN DELOCALIZED INTERNAL COORDINATES **
   Searching for a Minimum

   Optimization Cycle:   2

                       Coordinates (Angstroms)
     ATOM                X               Y               Z
      1  F         2.3923009093    1.5388984815    0.0000000000
      2  Cl       -1.6134881661    1.4937241009    0.0000000000
      3  Br        2.4713408370   -0.4884095232    0.0000000000
      4  I        -1.6559654199   -0.5825843298    0.0000000000
      5  C         1.4105547305    0.5286398255    0.0000000000
      6  C        -0.5742664687    0.4998580183    0.0000000000
   Point Group: cs    Number of degrees of freedom:     9


   Energy is -10129.072566823

 Hessian Updated using BFGS Update

 ** Taking Steepest Descent Step **
 Calculated Step too Large.  Step scaled by  0.346345
 Step Taken.  Stepsize is  0.300000

                             Maximum     Tolerance    Cnvgd?
         Gradient           0.529519      0.000300      NO
         Displacement       0.183396      0.001200      NO
         Energy change     -0.319123      0.000001      NO


 New Cartesian Coordinates Obtained by Inverse Iteration

 Displacement from previous Coordinates is:  0.199009
 ----------------------------------------------------------------
             Standard Nuclear Orientation (Angstroms)
    I     Atom           X                Y                Z
 ----------------------------------------------------------------
    1      F       2.3836677913     1.5494195059     0.0000000000
    2      Cl     -1.6173588846     1.5285711164     0.0000000000
    3      Br      2.5199805086    -0.5113113732     0.0000000000
    4      I      -1.7151864110    -0.6313926160     0.0000000000
    5      C       1.4102171796     0.5413305363     0.0000000000
    6      C      -0.5508437618     0.5135094039     0.0000000000
 ----------------------------------------------------------------
 Molecular Point Group                 Cs    NOp =  2
 Largest Abelian Subgroup              Cs    NOp =  2
 Nuclear Repulsion Energy =  1029.1086528526 hartrees
 There are       63 alpha and       63 beta electrons
 Applying Cartesian multipole field
    Component          Value
    ---------          -----
     (2,0,0)        1.00000E-11
     (0,2,0)        2.00000E-11
     (0,0,2)       -3.00000E-11
 Nucleus-field energy     =     0.0000000242 hartrees
 Requested basis set is 6-311++G(d,p)
 There are 74 shells and 206 basis functions
 A cutoff of  1.0D-11 yielded   2108 shell pairs
 There are     17624 function pairs (     19722 Cartesian)
 Smallest overlap matrix eigenvalue = 1.09E-04
 Guess MOs from SCF MO coefficient file

 -----------------------------------------------------------------------
  General SCF calculation program by
  Eric Jon Sundstrom, Paul Horn, Yuezhi Mao, Dmitri Zuev, Alec White,
  David Stuck, Shaama M.S., Shane Yost, Joonho Lee, David Small,
  Daniel Levine, Susi Lehtola, Hugh Burton, Evgeny Epifanovsky
 -----------------------------------------------------------------------
 Exchange:     0.2000 Hartree-Fock + 0.0800 Slater + 0.7200 B88
 Correlation:  0.1900 VWN1RPA + 0.8100 LYP
 Using SG-1 standard quadrature grid
 using 4 threads for integral computing
 -------------------------------------------------------
 OpenMP Integral computing Module                
 Release: version 2.0, May 2017, Q-Chem Inc. Pleasanton 
 -------------------------------------------------------
 -------------------------------------------------------
 OpenMP BLAS3 based DFT computing Module                
 Release: version 1.0, May 2013, Q-Chem Inc. Pittsburgh 
 -------------------------------------------------------
 A restricted SCF calculation will be
 performed using DIIS
 SCF converges when DIIS error is below 1.0e-08
 ---------------------------------------
  Cycle       Energy         DIIS error
 ---------------------------------------
    1  -10129.2786932898      1.54e-03  
    2  -10129.2731920308      1.73e-03  
    3  -10129.2667621255      1.83e-03  
    4  -10129.2816727359      1.07e-03  
    5  -10129.2891951020      9.15e-05  
    6  -10129.2892244725      3.94e-05  
    7  -10129.2892295158      1.32e-05  
    8  -10129.2892301512      2.37e-06  
    9  -10129.2892301687      8.65e-07  
   10  -10129.2892301724      1.38e-07  
   11  -10129.2892301728      1.10e-07  
   12  -10129.2892301728      2.45e-08  
   13  -10129.2892301729      1.00e-08  
   14  -10129.2892301730      3.33e-09  Convergence criterion met
 ---------------------------------------
 SCF time:   CPU 60.87s  wall 16.00s 
 SCF   energy in the final basis set =   -10129.2892301730
 Total energy in the final basis set =   -10129.2892301730

 --------------------------------------------------------------
             Orbital Energies (a.u.) and Symmetries
 --------------------------------------------------------------

 Alpha MOs, Restricted
 -- Occupied --                  
******* -482.88 -176.32 -165.72 -165.72 -165.72 -101.60  -62.53
  1 A'    2 A'    3 A'    4 A'    1 A"    5 A'    6 A'    7 A'                 
-56.353 -56.351 -56.350 -35.818 -31.309 -31.306 -31.305 -24.715
  8 A'    2 A"    9 A'   10 A'   11 A'    3 A"   12 A'   13 A'                 
-22.960 -22.959 -22.959 -22.956 -22.956 -10.346 -10.286  -9.530
 14 A'    4 A"   15 A'    5 A"   16 A'   17 A'   18 A'   19 A'                 
 -8.748  -7.293  -7.284  -7.282  -6.579  -6.569  -6.566  -6.377
 20 A'   21 A'   22 A'    6 A"   23 A'    7 A"   24 A'   25 A'                 
 -4.791  -4.775  -4.774  -2.693  -2.688  -2.686  -2.678  -2.678
 26 A'    8 A"   27 A'   28 A'    9 A"   29 A'   10 A"   30 A'                 
 -2.067  -2.055  -2.053  -2.039  -2.039  -1.270  -1.085  -0.937
 31 A'   32 A'   11 A"   12 A"   33 A'   34 A'   35 A'   36 A'                 
 -0.761  -0.651  -0.608  -0.550  -0.517  -0.515  -0.500  -0.483
 37 A'   38 A'   39 A'   40 A'   13 A"   41 A'   14 A"   42 A'                 
 -0.443  -0.385  -0.377  -0.301  -0.298  -0.200  -0.198
 43 A'   44 A'   15 A"   45 A'   16 A"   17 A"   46 A'                         
 -- Virtual --                   
 -0.111  -0.096  -0.009   0.012   0.015   0.032   0.038   0.042
 18 A"   47 A'   48 A'   49 A'   50 A'   51 A'   19 A"   52 A'                 
  0.055   0.065   0.068   0.069   0.098   0.106   0.112   0.115
 53 A'   54 A'   20 A"   55 A'   56 A'   21 A"   57 A'   22 A"                 
  0.123   0.148   0.155   0.165   0.169   0.199   0.242   0.254
 58 A'   59 A'   60 A'   61 A'   62 A'   63 A'   23 A"   64 A'                 
  0.286   0.299   0.321   0.337   0.342   0.356   0.369   0.385
 24 A"   65 A'   66 A'   67 A'   68 A'   25 A"   69 A'   26 A"                 
  0.388   0.400   0.411   0.448   0.451   0.457   0.473   0.508
 70 A'   71 A'   27 A"   72 A'   28 A"   73 A'   74 A'   75 A'                 
  0.509   0.534   0.550   0.553   0.564   0.595   0.624   0.665
 29 A"   30 A"   76 A'   31 A"   77 A'   78 A'   32 A"   79 A'                 
  0.691   0.699   0.765   0.786   0.799   0.848   0.849   0.887
 80 A'   81 A'   82 A'   33 A"   83 A'   34 A"   84 A'   85 A'                 
  1.006   1.061   1.093   1.102   1.202   1.225   1.326   1.362
 86 A'   87 A'   88 A'   89 A'   35 A"   90 A'   36 A"   91 A'                 
  1.381   1.391   1.408   1.422   1.438   1.489   1.526   1.592
 37 A"   92 A'   93 A'   38 A"   94 A'   95 A'   39 A"   96 A'                 
  1.635   1.667   1.798   1.870   1.955   1.972   2.027   2.066
 40 A"   97 A'   98 A'   99 A'   41 A"  100 A'  101 A'  102 A'                 
  2.112   2.202   2.264   2.408   2.613   2.667   2.752   2.875
103 A'   42 A"  104 A'  105 A'   43 A"   44 A"  106 A'  107 A'                 
  2.979   3.312   3.731   3.756   3.878   3.898   3.961   3.977
108 A'  109 A'   45 A"  110 A'  111 A'   46 A"   47 A"   48 A"                 
  4.010   4.025   4.060   4.068   4.162   4.240   4.369   4.407
 49 A"  112 A'  113 A'   50 A"  114 A'  115 A'  116 A'  117 A'                 
  4.522   4.624   6.004   6.095   6.199   6.277   6.356   6.483
118 A'  119 A'   51 A"  120 A'  121 A'   52 A"  122 A'  123 A'                 
  6.781   7.496   7.577   7.694   9.828  23.415  23.461  25.764
124 A'   53 A"  125 A'  126 A'  127 A'  128 A'  129 A'   54 A"                 
 25.965  26.408  27.965  28.347  28.413  28.437  28.529  28.560
130 A'  131 A'  132 A'   55 A"  133 A'  134 A'   56 A"   57 A"                 
 28.561  28.655  28.792  48.020  66.749 127.892 127.945 128.015
135 A'  136 A'  137 A'  138 A'  139 A'   58 A"  140 A'  141 A'                 
151.748 215.857 289.708 289.771 289.9151020.8601901.920
142 A'  143 A'   59 A"  144 A'  145 A'  146 A'  147 A'                         

 Beta MOs, Restricted
 -- Occupied --                  
******* -482.88 -176.32 -165.72 -165.72 -165.72 -101.60  -62.53
  1 A'    2 A'    3 A'    4 A'    1 A"    5 A'    6 A'    7 A'                 
-56.353 -56.351 -56.350 -35.818 -31.309 -31.306 -31.305 -24.715
  8 A'    2 A"    9 A'   10 A'   11 A'    3 A"   12 A'   13 A'                 
-22.960 -22.959 -22.959 -22.956 -22.956 -10.346 -10.286  -9.530
 14 A'    4 A"   15 A'    5 A"   16 A'   17 A'   18 A'   19 A'                 
 -8.748  -7.293  -7.284  -7.282  -6.579  -6.569  -6.566  -6.377
 20 A'   21 A'   22 A'    6 A"   23 A'    7 A"   24 A'   25 A'                 
 -4.791  -4.775  -4.774  -2.693  -2.688  -2.686  -2.678  -2.678
 26 A'    8 A"   27 A'   28 A'    9 A"   29 A'   10 A"   30 A'                 
 -2.067  -2.055  -2.053  -2.039  -2.039  -1.270  -1.085  -0.937
 31 A'   32 A'   11 A"   12 A"   33 A'   34 A'   35 A'   36 A'                 
 -0.761  -0.651  -0.608  -0.550  -0.517  -0.515  -0.500  -0.483
 37 A'   38 A'   39 A'   40 A'   13 A"   41 A'   14 A"   42 A'                 
 -0.443  -0.385  -0.377  -0.301  -0.298  -0.200  -0.198
 43 A'   44 A'   15 A"   45 A'   16 A"   17 A"   46 A'                         
 -- Virtual --                   
 -0.111  -0.096  -0.009   0.012   0.015   0.032   0.038   0.042
 18 A"   47 A'   48 A'   49 A'   50 A'   51 A'   19 A"   52 A'                 
  0.055   0.065   0.068   0.069   0.098   0.106   0.112   0.115
 53 A'   54 A'   20 A"   55 A'   56 A'   21 A"   57 A'   22 A"                 
  0.123   0.148   0.155   0.165   0.169   0.199   0.242   0.254
 58 A'   59 A'   60 A'   61 A'   62 A'   63 A'   23 A"   64 A'                 
  0.286   0.299   0.321   0.337   0.342   0.356   0.369   0.385
 24 A"   65 A'   66 A'   67 A'   68 A'   25 A"   69 A'   26 A"                 
  0.388   0.400   0.411   0.448   0.451   0.457   0.473   0.508
 70 A'   71 A'   27 A"   72 A'   28 A"   73 A'   74 A'   75 A'                 
  0.509   0.534   0.550   0.553   0.564   0.595   0.624   0.665
 29 A"   30 A"   76 A'   31 A"   77 A'   78 A'   32 A"   79 A'                 
  0.691   0.699   0.765   0.786   0.799   0.848   0.849   0.887
 80 A'   81 A'   82 A'   33 A"   83 A'   34 A"   84 A'   85 A'                 
  1.006   1.061   1.093   1.102   1.202   1.225   1.326   1.362
 86 A'   87 A'   88 A'   89 A'   35 A"   90 A'   36 A"   91 A'                 
  1.381   1.391   1.408   1.422   1.438   1.489   1.526   1.592
 37 A"   92 A'   93 A'   38 A"   94 A'   95 A'   39 A"   96 A'                 
  1.635   1.667   1.798   1.870   1.955   1.972   2.027   2.066
 40 A"   97 A'   98 A'   99 A'   41 A"  100 A'  101 A'  102 A'                 
  2.112   2.202   2.264   2.408   2.613   2.667   2.752   2.875
103 A'   42 A"  104 A'  105 A'   43 A"   44 A"  106 A'  107 A'                 
  2.979   3.312   3.731   3.756   3.878   3.898   3.961   3.977
108 A'  109 A'   45 A"  110 A'  111 A'   46 A"   47 A"   48 A"                 
  4.010   4.025   4.060   4.068   4.162   4.240   4.369   4.407
 49 A"  112 A'  113 A'   50 A"  114 A'  115 A'  116 A'  117 A'                 
  4.522   4.624   6.004   6.095   6.199   6.277   6.356   6.483
118 A'  119 A'   51 A"  120 A'  121 A'   52 A"  122 A'  123 A'                 
  6.781   7.496   7.577   7.694   9.828  23.415  23.461  25.764
124 A'   53 A"  125 A'  126 A'  127 A'  128 A'  129 A'   54 A"                 
 25.965  26.408  27.965  28.347  28.413  28.437  28.529  28.560
130 A'  131 A'  132 A'   55 A"  133 A'  134 A'   56 A"   57 A"                 
 28.561  28.655  28.792  48.020  66.749 127.892 127.945 128.015
135 A'  136 A'  137 A'  138 A'  139 A'   58 A"  140 A'  141 A'                 
151.748 215.857 289.708 289.771 289.9151020.8601901.920
142 A'  143 A'   59 A"  144 A'  145 A'  146 A'  147 A'                         
 --------------------------------------------------------------

          Ground-State Mulliken Net Atomic Charges

     Atom                 Charge (a.u.)
  ----------------------------------------
      1 F                    -0.034380
      2 Cl                    0.521415
      3 Br                    0.187275
      4 I                     0.122359
      5 C                    -0.297156
      6 C                    -0.499513
  ----------------------------------------
  Sum of atomic charges =    -0.000000

 -----------------------------------------------------------------
                    Cartesian Multipole Moments
 -----------------------------------------------------------------
    Charge (ESU x 10^10)
                -0.0000
    Dipole Moment (Debye)
         X      -0.2019      Y       0.2761      Z      -0.0000
       Tot       0.3420
    Quadrupole Moments (Debye-Ang)
        XX     -69.2763     XY      -4.7617     YY     -78.9949
        XZ       0.0000     YZ       0.0000     ZZ     -74.9633
    Octopole Moments (Debye-Ang^2)
       XXX      19.8413    XXY     -13.1525    XYY       1.4273
       YYY     -17.4701    XXZ       0.0000    XYZ      -0.0000
       YYZ      -0.0000    XZZ       7.5853    YZZ      -4.3933
       ZZZ      -0.0000
    Hexadecapole Moments (Debye-Ang^3)
      XXXX   -1617.2345   XXXY     -32.9796   XXYY    -350.8861
      XYYY      -7.5176   YYYY    -483.5762   XXXZ       0.0000
      XXYZ       0.0000   XYYZ       0.0000   YYYZ       0.0000
      XXZZ    -299.9984   XYZZ       1.0425   YYZZ     -94.6462
      XZZZ       0.0000   YZZZ       0.0000   ZZZZ     -92.2570
 -----------------------------------------------------------------
 Calculating analytic gradient of the SCF energy
 Gradient of SCF Energy
            1           2           3           4           5           6
    1   0.0562364   0.0894407  -0.1893472   0.2642772   0.2691896  -0.4897966
    2  -0.1338080  -0.4541569   0.3356657   0.5921085  -0.1965752  -0.1432341
    3  -0.0000000  -0.0000000  -0.0000000  -0.0000000   0.0000000   0.0000000
 Max gradient component =       5.921E-01
 RMS gradient           =       2.556E-01
 Gradient time:  CPU 15.98 s  wall 4.10 s
 Geometry Optimization Parameters
   NAtoms,    NIC,     NZ,  NCons,   NDum,   NFix, NCnnct, MaxDiis
        6      37       0       0       0       0       0       0


** GEOMETRY OPTIMIZATION IN DELOCALIZED INTERNAL COORDINATES **
   Searching for a Minimum

   Optimization Cycle:   3

                       Coordinates (Angstroms)
     ATOM                X               Y               Z
      1  F         2.3836677913    1.5494195059    0.0000000000
      2  Cl       -1.6173588846    1.5285711164    0.0000000000
      3  Br        2.5199805086   -0.5113113732    0.0000000000
      4  I        -1.7151864110   -0.6313926160    0.0000000000
      5  C         1.4102171796    0.5413305363    0.0000000000
      6  C        -0.5508437618    0.5135094039    0.0000000000
   Point Group: cs    Number of degrees of freedom:     9


   Energy is -10129.289230173

 Hessian Updated using BFGS Update

 ** Taking Steepest Descent Step **
 Calculated Step too Large.  Step scaled by  0.493961
 Step Taken.  Stepsize is  0.300000

                             Maximum     Tolerance    Cnvgd?
         Gradient           0.381434      0.000300      NO
         Displacement       0.188413      0.001200      NO
         Energy change     -0.216663      0.000001      NO


 New Cartesian Coordinates Obtained by Inverse Iteration

 Displacement from previous Coordinates is:  0.185470
 ----------------------------------------------------------------
             Standard Nuclear Orientation (Angstroms)
    I     Atom           X                Y                Z
 ----------------------------------------------------------------
    1      F       2.3603659577     1.5608531483     0.0000000000
    2      Cl     -1.6156392638     1.5710595989     0.0000000000
    3      Br      2.5602716150    -0.5382632710     0.0000000000
    4      I      -1.7538998475    -0.6789105656     0.0000000000
    5      C       1.4024285546     0.5513322204     0.0000000000
    6      C      -0.5230505939     0.5240554421     0.0000000000
 ----------------------------------------------------------------
 Molecular Point Group                 Cs    NOp =  2
 Largest Abelian Subgroup              Cs    NOp =  2
 Nuclear Repulsion Energy =  1003.3086290396 hartrees
 There are       63 alpha and       63 beta electrons
 Applying Cartesian multipole field
    Component          Value
    ---------          -----
     (2,0,0)        1.00000E-11
     (0,2,0)        2.00000E-11
     (0,0,2)       -3.00000E-11
 Nucleus-field energy     =     0.0000000252 hartrees
 Requested basis set is 6-311++G(d,p)
 There are 74 shells and 206 basis functions
 A cutoff of  1.0D-11 yielded   2102 shell pairs
 There are     17600 function pairs (     19699 Cartesian)
 Smallest overlap matrix eigenvalue = 1.07E-04
 Guess MOs from SCF MO coefficient file

 -----------------------------------------------------------------------
  General SCF calculation program by
  Eric Jon Sundstrom, Paul Horn, Yuezhi Mao, Dmitri Zuev, Alec White,
  David Stuck, Shaama M.S., Shane Yost, Joonho Lee, David Small,
  Daniel Levine, Susi Lehtola, Hugh Burton, Evgeny Epifanovsky
 -----------------------------------------------------------------------
 Exchange:     0.2000 Hartree-Fock + 0.0800 Slater + 0.7200 B88
 Correlation:  0.1900 VWN1RPA + 0.8100 LYP
 Using SG-1 standard quadrature grid
 using 4 threads for integral computing
 -------------------------------------------------------
 OpenMP Integral computing Module                
 Release: version 2.0, May 2017, Q-Chem Inc. Pleasanton 
 -------------------------------------------------------
 -------------------------------------------------------
 OpenMP BLAS3 based DFT computing Module                
 Release: version 1.0, May 2013, Q-Chem Inc. Pittsburgh 
 -------------------------------------------------------
 A restricted SCF calculation will be
 performed using DIIS
 SCF converges when DIIS error is below 1.0e-08
 ---------------------------------------
  Cycle       Energy         DIIS error
 ---------------------------------------
    1  -10129.4381103852      1.24e-03  
    2  -10129.4371011368      1.29e-03  
    3  -10129.4331960527      1.41e-03  
    4  -10129.4414922176      8.33e-04  
    5  -10129.4459798115      7.60e-05  
    6  -10129.4460031817      2.85e-05  
    7  -10129.4460059036      9.88e-06  
    8  -10129.4460062531      1.76e-06  
    9  -10129.4460062614      6.70e-07  
   10  -10129.4460062638      1.93e-07  
   11  -10129.4460062639      9.69e-08  
   12  -10129.4460062641      1.81e-08  
   13  -10129.4460062640      7.84e-09  Convergence criterion met
 ---------------------------------------
 SCF time:   CPU 55.71s  wall 15.00s 
 SCF   energy in the final basis set =   -10129.4460062640
 Total energy in the final basis set =   -10129.4460062640

 --------------------------------------------------------------
             Orbital Energies (a.u.) and Symmetries
 --------------------------------------------------------------

 Alpha MOs, Restricted
 -- Occupied --                  
******* -482.88 -176.32 -165.72 -165.72 -165.72 -101.60  -62.53
  1 A'    2 A'    3 A'    4 A'    1 A"    5 A'    6 A'    7 A'                 
-56.350 -56.347 -56.347 -35.818 -31.310 -31.306 -31.306 -24.719
  8 A'    2 A"    9 A'   10 A'   11 A'    3 A"   12 A'   13 A'                 
-22.961 -22.960 -22.959 -22.957 -22.957 -10.351 -10.294  -9.524
 14 A'    4 A"   15 A'    5 A"   16 A'   17 A'   18 A'   19 A'                 
 -8.743  -7.287  -7.278  -7.277  -6.575  -6.563  -6.561  -6.374
 20 A'   21 A'   22 A'    6 A"   23 A'    7 A"   24 A'   25 A'                 
 -4.788  -4.772  -4.772  -2.688  -2.683  -2.681  -2.672  -2.672
 26 A'    8 A"   27 A'   28 A'    9 A"   29 A'   10 A"   30 A'                 
 -2.060  -2.051  -2.050  -2.036  -2.036  -1.270  -1.049  -0.918
 31 A'   32 A'   11 A"   12 A"   33 A'   34 A'   35 A'   36 A'                 
 -0.751  -0.655  -0.604  -0.543  -0.516  -0.512  -0.479  -0.471
 37 A'   38 A'   39 A'   40 A'   41 A'   13 A"   14 A"   42 A'                 
 -0.443  -0.382  -0.370  -0.304  -0.297  -0.211  -0.206
 43 A'   44 A'   15 A"   45 A'   16 A"   46 A'   17 A"                         
 -- Virtual --                   
 -0.109  -0.090  -0.012   0.009   0.013   0.031   0.039   0.041
 18 A"   47 A'   48 A'   49 A'   50 A'   51 A'   52 A'   19 A"                 
  0.057   0.066   0.068   0.069   0.096   0.107   0.108   0.116
 53 A'   54 A'   55 A'   20 A"   56 A'   21 A"   57 A'   22 A"                 
  0.117   0.146   0.157   0.164   0.170   0.198   0.239   0.249
 58 A'   59 A'   60 A'   61 A'   62 A'   63 A'   23 A"   64 A'                 
  0.287   0.293   0.322   0.337   0.340   0.360   0.373   0.392
 24 A"   65 A'   66 A'   67 A'   68 A'   25 A"   69 A'   26 A"                 
  0.394   0.402   0.422   0.440   0.445   0.450   0.469   0.500
 70 A'   71 A'   27 A"   28 A"   72 A'   73 A'   74 A'   75 A'                 
  0.514   0.527   0.539   0.549   0.554   0.595   0.626   0.663
 29 A"   30 A"   76 A'   77 A'   31 A"   78 A'   32 A"   79 A'                 
  0.681   0.704   0.761   0.782   0.788   0.834   0.841   0.884
 80 A'   81 A'   82 A'   83 A'   33 A"   84 A'   34 A"   85 A'                 
  0.995   1.045   1.054   1.079   1.198   1.211   1.323   1.365
 86 A'   87 A'   88 A'   89 A'   35 A"   90 A'   36 A"   37 A"                 
  1.367   1.386   1.406   1.416   1.432   1.494   1.506   1.598
 91 A'   92 A'   93 A'   38 A"   94 A'   95 A'   39 A"   96 A'                 
  1.629   1.648   1.781   1.874   1.964   1.990   2.034   2.063
 40 A"   97 A'   98 A'   99 A'   41 A"  100 A'  101 A'  102 A'                 
  2.099   2.209   2.263   2.423   2.607   2.672   2.738   2.863
103 A'   42 A"  104 A'  105 A'   43 A"   44 A"  106 A'  107 A'                 
  2.952   3.328   3.733   3.753   3.894   3.905   3.960   3.978
108 A'  109 A'   45 A"  110 A'  111 A'   46 A"   47 A"   48 A"                 
  4.010   4.020   4.059   4.068   4.143   4.221   4.303   4.355
 49 A"  112 A'  113 A'   50 A"  114 A'  115 A'  116 A'  117 A'                 
  4.501   4.623   5.999   6.084   6.183   6.274   6.357   6.486
118 A'  119 A'   51 A"  120 A'  121 A'   52 A"  122 A'  123 A'                 
  6.758   7.503   7.570   7.675   9.803  23.375  23.412  25.772
124 A'   53 A"  125 A'  126 A'  127 A'  128 A'  129 A'   54 A"                 
 25.947  26.348  27.945  28.343  28.408  28.437  28.528  28.558
130 A'  131 A'  132 A'   55 A"  133 A'  134 A'   56 A"   57 A"                 
 28.558  28.632  28.741  47.995  66.743 127.887 127.936 128.000
135 A'  136 A'  137 A'  138 A'  139 A'   58 A"  140 A'  141 A'                 
151.727 215.821 289.712 289.765 289.8941020.8241901.898
142 A'  143 A'   59 A"  144 A'  145 A'  146 A'  147 A'                         

 Beta MOs, Restricted
 -- Occupied --                  
******* -482.88 -176.32 -165.72 -165.72 -165.72 -101.60  -62.53
  1 A'    2 A'    3 A'    4 A'    1 A"    5 A'    6 A'    7 A'                 
-56.350 -56.347 -56.347 -35.818 -31.310 -31.306 -31.306 -24.719
  8 A'    2 A"    9 A'   10 A'   11 A'    3 A"   12 A'   13 A'                 
-22.961 -22.960 -22.959 -22.957 -22.957 -10.351 -10.294  -9.524
 14 A'    4 A"   15 A'    5 A"   16 A'   17 A'   18 A'   19 A'                 
 -8.743  -7.287  -7.278  -7.277  -6.575  -6.563  -6.561  -6.374
 20 A'   21 A'   22 A'    6 A"   23 A'    7 A"   24 A'   25 A'                 
 -4.788  -4.772  -4.772  -2.688  -2.683  -2.681  -2.672  -2.672
 26 A'    8 A"   27 A'   28 A'    9 A"   29 A'   10 A"   30 A'                 
 -2.060  -2.051  -2.050  -2.036  -2.036  -1.270  -1.049  -0.918
 31 A'   32 A'   11 A"   12 A"   33 A'   34 A'   35 A'   36 A'                 
 -0.751  -0.655  -0.604  -0.543  -0.516  -0.512  -0.479  -0.471
 37 A'   38 A'   39 A'   40 A'   41 A'   13 A"   14 A"   42 A'                 
 -0.443  -0.382  -0.370  -0.304  -0.297  -0.211  -0.206
 43 A'   44 A'   15 A"   45 A'   16 A"   46 A'   17 A"                         
 -- Virtual --                   
 -0.109  -0.090  -0.012   0.009   0.013   0.031   0.039   0.041
 18 A"   47 A'   48 A'   49 A'   50 A'   51 A'   52 A'   19 A"                 
  0.057   0.066   0.068   0.069   0.096   0.107   0.108   0.116
 53 A'   54 A'   55 A'   20 A"   56 A'   21 A"   57 A'   22 A"                 
  0.117   0.146   0.157   0.164   0.170   0.198   0.239   0.249
 58 A'   59 A'   60 A'   61 A'   62 A'   63 A'   23 A"   64 A'                 
  0.287   0.293   0.322   0.337   0.340   0.360   0.373   0.392
 24 A"   65 A'   66 A'   67 A'   68 A'   25 A"   69 A'   26 A"                 
  0.394   0.402   0.422   0.440   0.445   0.450   0.469   0.500
 70 A'   71 A'   27 A"   28 A"   72 A'   73 A'   74 A'   75 A'                 
  0.514   0.527   0.539   0.549   0.554   0.595   0.626   0.663
 29 A"   30 A"   76 A'   77 A'   31 A"   78 A'   32 A"   79 A'                 
  0.681   0.704   0.761   0.782   0.788   0.834   0.841   0.884
 80 A'   81 A'   82 A'   83 A'   33 A"   84 A'   34 A"   85 A'                 
  0.995   1.045   1.054   1.079   1.198   1.211   1.323   1.365
 86 A'   87 A'   88 A'   89 A'   35 A"   90 A'   36 A"   37 A"                 
  1.367   1.386   1.406   1.416   1.432   1.494   1.506   1.598
 91 A'   92 A'   93 A'   38 A"   94 A'   95 A'   39 A"   96 A'                 
  1.629   1.648   1.781   1.874   1.964   1.990   2.034   2.063
 40 A"   97 A'   98 A'   99 A'   41 A"  100 A'  101 A'  102 A'                 
  2.099   2.209   2.263   2.423   2.607   2.672   2.738   2.863
103 A'   42 A"  104 A'  105 A'   43 A"   44 A"  106 A'  107 A'                 
  2.952   3.328   3.733   3.753   3.894   3.905   3.960   3.978
108 A'  109 A'   45 A"  110 A'  111 A'   46 A"   47 A"   48 A"                 
  4.010   4.020   4.059   4.068   4.143   4.221   4.303   4.355
 49 A"  112 A'  113 A'   50 A"  114 A'  115 A'  116 A'  117 A'                 
  4.501   4.623   5.999   6.084   6.183   6.274   6.357   6.486
118 A'  119 A'   51 A"  120 A'  121 A'   52 A"  122 A'  123 A'                 
  6.758   7.503   7.570   7.675   9.803  23.375  23.412  25.772
124 A'   53 A"  125 A'  126 A'  127 A'  128 A'  129 A'   54 A"                 
 25.947  26.348  27.945  28.343  28.408  28.437  28.528  28.558
130 A'  131 A'  132 A'   55 A"  133 A'  134 A'   56 A"   57 A"                 
 28.558  28.632  28.741  47.995  66.743 127.887 127.936 128.000
135 A'  136 A'  137 A'  138 A'  139 A'   58 A"  140 A'  141 A'                 
151.727 215.821 289.712 289.765 289.8941020.8241901.898
142 A'  143 A'   59 A"  144 A'  145 A'  146 A'  147 A'                         
 --------------------------------------------------------------

          Ground-State Mulliken Net Atomic Charges

     Atom                 Charge (a.u.)
  ----------------------------------------
      1 F                    -0.024153
      2 Cl                    0.502801
      3 Br                    0.134791
      4 I                     0.108412
      5 C                    -0.294457
      6 C                    -0.427394
  ----------------------------------------
  Sum of atomic charges =     0.000000

 -----------------------------------------------------------------
                    Cartesian Multipole Moments
 -----------------------------------------------------------------
    Charge (ESU x 10^10)
                 0.0000
    Dipole Moment (Debye)
         X      -0.3716      Y       0.0947      Z      -0.0000
       Tot       0.3835
    Quadrupole Moments (Debye-Ang)
        XX     -69.1992     XY      -4.1006     YY     -78.5612
        XZ       0.0000     YZ       0.0000     ZZ     -75.3986
    Octopole Moments (Debye-Ang^2)
       XXX      19.2059    XXY     -13.1526    XYY       1.4758
       YYY     -14.6996    XXZ      -0.0000    XYZ      -0.0000
       YYZ      -0.0000    XZZ       7.6264    YZZ      -3.4213
       ZZZ       0.0000
    Hexadecapole Moments (Debye-Ang^3)
      XXXX   -1649.9088   XXXY     -31.2372   XXYY    -358.1219
      XYYY      -7.7932   YYYY    -505.0761   XXXZ       0.0000
      XXYZ       0.0000   XYYZ       0.0000   YYYZ      -0.0000
      XXZZ    -307.3206   XYZZ       0.7899   YYZZ     -98.5145
      XZZZ       0.0000   YZZZ       0.0000   ZZZZ     -93.0147
 -----------------------------------------------------------------
 Calculating analytic gradient of the SCF energy
 Gradient of SCF Energy
            1           2           3           4           5           6
    1   0.0586002   0.0568688  -0.1292698   0.1671139   0.2136524  -0.3669656
    2  -0.1160912  -0.3565320   0.2572924   0.4260145  -0.1361088  -0.0745750
    3  -0.0000000   0.0000000   0.0000000  -0.0000000  -0.0000000   0.0000000
 Max gradient component =       4.260E-01
 RMS gradient           =       1.891E-01
 Gradient time:  CPU 15.61 s  wall 4.01 s
 Geometry Optimization Parameters
   NAtoms,    NIC,     NZ,  NCons,   NDum,   NFix, NCnnct, MaxDiis
        6      37       0       0       0       0       0       0


** GEOMETRY OPTIMIZATION IN DELOCALIZED INTERNAL COORDINATES **
   Searching for a Minimum

   Optimization Cycle:   4

                       Coordinates (Angstroms)
     ATOM                X               Y               Z
      1  F         2.3603659577    1.5608531483    0.0000000000
      2  Cl       -1.6156392638    1.5710595989    0.0000000000
      3  Br        2.5602716150   -0.5382632710    0.0000000000
      4  I        -1.7538998475   -0.6789105656    0.0000000000
      5  C         1.4024285546    0.5513322204    0.0000000000
      6  C        -0.5230505939    0.5240554421    0.0000000000
   Point Group: cs    Number of degrees of freedom:     9


   Energy is -10129.446006264

 Hessian Updated using BFGS Update

 ** Taking Steepest Descent Step **
 Calculated Step too Large.  Step scaled by  0.668448
 Step Taken.  Stepsize is  0.300000

                             Maximum     Tolerance    Cnvgd?
         Gradient           0.284239      0.000300      NO
         Displacement       0.189999      0.001200      NO
         Energy change     -0.156776      0.000001      NO


 New Cartesian Coordinates Obtained by Inverse Iteration

 Displacement from previous Coordinates is:  0.186890
 ----------------------------------------------------------------
             Standard Nuclear Orientation (Angstroms)
    I     Atom           X                Y                Z
 ----------------------------------------------------------------
    1      F       2.3201088462     1.5736824516     0.0000000000
    2      Cl     -1.6009952241     1.6181510523     0.0000000000
    3      Br      2.5862777364    -0.5671547998     0.0000000000
    4      I      -1.7724328602    -0.7252486849     0.0000000000
    5      C       1.3862005243     0.5587625191     0.0000000000
    6      C      -0.4886826004     0.5319340348     0.0000000000
 ----------------------------------------------------------------
 Molecular Point Group                 Cs    NOp =  2
 Largest Abelian Subgroup              Cs    NOp =  2
 Nuclear Repulsion Energy =   983.0653847438 hartrees
 There are       63 alpha and       63 beta electrons
 Applying Cartesian multipole field
    Component          Value
    ---------          -----
     (2,0,0)        1.00000E-11
     (0,2,0)        2.00000E-11
     (0,0,2)       -3.00000E-11
 Nucleus-field energy     =     0.0000000259 hartrees
 Requested basis set is 6-311++G(d,p)
 There are 74 shells and 206 basis functions
 A cutoff of  1.0D-11 yielded   2097 shell pairs
 There are     17567 function pairs (     19662 Cartesian)
 Smallest overlap matrix eigenvalue = 1.02E-04
 Guess MOs from SCF MO coefficient file

 -----------------------------------------------------------------------
  General SCF calculation program by
  Eric Jon Sundstrom, Paul Horn, Yuezhi Mao, Dmitri Zuev, Alec White,
  David Stuck, Shaama M.S., Shane Yost, Joonho Lee, David Small,
  Daniel Levine, Susi Lehtola, Hugh Burton, Evgeny Epifanovsky
 -----------------------------------------------------------------------
 Exchange:     0.2000 Hartree-Fock + 0.0800 Slater + 0.7200 B88
 Correlation:  0.1900 VWN1RPA + 0.8100 LYP
 Using SG-1 standard quadrature grid
 using 4 threads for integral computing
 -------------------------------------------------------
 OpenMP Integral computing Module                
 Release: version 2.0, May 2017, Q-Chem Inc. Pleasanton 
 -------------------------------------------------------
 -------------------------------------------------------
 OpenMP BLAS3 based DFT computing Module                
 Release: version 1.0, May 2013, Q-Chem Inc. Pittsburgh 
 -------------------------------------------------------
 A restricted SCF calculation will be
 performed using DIIS
 SCF converges when DIIS error is below 1.0e-08
 ---------------------------------------
  Cycle       Energy         DIIS error
 ---------------------------------------
    1  -10129.5560911905      1.03e-03  
    2  -10129.5575220839      9.43e-04  
    3  -10129.5542048597      1.14e-03  
    4  -10129.5599073802      6.13e-04  
    5  -10129.5622858197      6.51e-05  
    6  -10129.5623055605      2.12e-05  
    7  -10129.5623071226      7.82e-06  
    8  -10129.5623073418      1.57e-06  
    9  -10129.5623073494      6.19e-07  
   10  -10129.5623073512      1.65e-07  
   11  -10129.5623073513      9.31e-08  
   12  -10129.5623073514      1.51e-08  
   13  -10129.5623073514      5.01e-09  Convergence criterion met
 ---------------------------------------
 SCF time:   CPU 55.05s  wall 15.00s 
 SCF   energy in the final basis set =   -10129.5623073514
 Total energy in the final basis set =   -10129.5623073514

 --------------------------------------------------------------
             Orbital Energies (a.u.) and Symmetries
 --------------------------------------------------------------

 Alpha MOs, Restricted
 -- Occupied --                  
******* -482.87 -176.32 -165.72 -165.72 -165.72 -101.60  -62.53
  1 A'    2 A'    3 A'    4 A'    1 A"    5 A'    6 A'    7 A'                 
-56.348 -56.345 -56.344 -35.819 -31.312 -31.307 -31.306 -24.723
  8 A'    2 A"    9 A'   10 A'   11 A'    3 A"   12 A'   13 A'                 
-22.962 -22.961 -22.961 -22.957 -22.957 -10.356 -10.302  -9.518
 14 A'    4 A"   15 A'    5 A"   16 A'   17 A'   18 A'   19 A'                 
 -8.740  -7.282  -7.272  -7.272  -6.571  -6.559  -6.557  -6.373
 20 A'   21 A'   22 A'    6 A"   23 A'    7 A"   24 A'   25 A'                 
 -4.787  -4.771  -4.770  -2.684  -2.679  -2.678  -2.668  -2.668
 26 A'    8 A"   27 A'   28 A'    9 A"   29 A'   10 A"   30 A'                 
 -2.057  -2.049  -2.048  -2.035  -2.034  -1.273  -1.016  -0.902
 31 A'   32 A'   11 A"   12 A"   33 A'   34 A'   35 A'   36 A'                 
 -0.743  -0.661  -0.601  -0.539  -0.519  -0.511  -0.460  -0.460
 37 A'   38 A'   39 A'   40 A'   41 A'   13 A"   14 A"   42 A'                 
 -0.441  -0.380  -0.364  -0.308  -0.297  -0.224  -0.212
 43 A'   44 A'   15 A"   45 A'   16 A"   46 A'   17 A"                         
 -- Virtual --                   
 -0.107  -0.083  -0.017   0.006   0.012   0.029   0.037   0.043
 18 A"   47 A'   48 A'   49 A'   50 A'   51 A'   52 A'   19 A"                 
  0.057   0.065   0.070   0.071   0.094   0.104   0.108   0.111
 53 A'   54 A'   20 A"   55 A'   56 A'   57 A'   21 A"   58 A'                 
  0.116   0.143   0.157   0.164   0.175   0.197   0.236   0.245
 22 A"   59 A'   60 A'   61 A'   62 A'   63 A'   23 A"   64 A'                 
  0.286   0.287   0.319   0.337   0.341   0.364   0.380   0.397
 65 A'   24 A"   66 A'   67 A'   68 A'   25 A"   69 A'   26 A"                 
  0.397   0.409   0.431   0.433   0.434   0.449   0.466   0.492
 70 A'   71 A'   27 A"   28 A"   72 A'   73 A'   74 A'   75 A'                 
  0.518   0.520   0.527   0.542   0.555   0.598   0.628   0.660
 29 A"   30 A"   76 A'   77 A'   31 A"   78 A'   32 A"   79 A'                 
  0.671   0.715   0.753   0.760   0.793   0.827   0.837   0.889
 80 A'   81 A'   82 A'   83 A'   33 A"   84 A'   34 A"   85 A'                 
  0.981   1.008   1.027   1.085   1.192   1.195   1.315   1.350
 86 A'   87 A'   88 A'   89 A'   35 A"   90 A'   36 A"   37 A"                 
  1.375   1.382   1.403   1.408   1.429   1.491   1.498   1.606
 91 A'   92 A'   93 A'   38 A"   94 A'   39 A"   95 A'   96 A'                 
  1.630   1.630   1.754   1.874   1.970   1.997   2.043   2.070
 97 A'   40 A"   98 A'   99 A'   41 A"  100 A'  101 A'  102 A'                 
  2.098   2.216   2.266   2.439   2.599   2.679   2.724   2.861
103 A'   42 A"  104 A'  105 A'   43 A"   44 A"  106 A'  107 A'                 
  2.932   3.360   3.734   3.749   3.912   3.913   3.957   3.978
108 A'  109 A'   45 A"  110 A'  111 A'   46 A"   47 A"   48 A"                 
  4.010   4.015   4.058   4.069   4.127   4.204   4.258   4.329
 49 A"  112 A'  113 A'   50 A"  114 A'  115 A'  116 A'  117 A'                 
  4.483   4.632   5.995   6.074   6.165   6.271   6.361   6.493
118 A'  119 A'   51 A"  120 A'  121 A'   52 A"  122 A'  123 A'                 
  6.732   7.509   7.564   7.662   9.783  23.344  23.383  25.779
124 A'   53 A"  125 A'  126 A'  127 A'  128 A'  129 A'   54 A"                 
 25.932  26.317  27.925  28.339  28.399  28.430  28.526  28.554
130 A'  131 A'  132 A'   55 A"  133 A'  134 A'   56 A"  135 A'                 
 28.555  28.617  28.710  47.970  66.736 127.883 127.928 127.983
 57 A"  136 A'  137 A'  138 A'  139 A'   58 A"  140 A'  141 A'                 
151.710 215.792 289.715 289.760 289.8801020.7901901.878
142 A'  143 A'   59 A"  144 A'  145 A'  146 A'  147 A'                         

 Beta MOs, Restricted
 -- Occupied --                  
******* -482.87 -176.32 -165.72 -165.72 -165.72 -101.60  -62.53
  1 A'    2 A'    3 A'    4 A'    1 A"    5 A'    6 A'    7 A'                 
-56.348 -56.345 -56.344 -35.819 -31.312 -31.307 -31.306 -24.723
  8 A'    2 A"    9 A'   10 A'   11 A'    3 A"   12 A'   13 A'                 
-22.962 -22.961 -22.961 -22.957 -22.957 -10.356 -10.302  -9.518
 14 A'    4 A"   15 A'    5 A"   16 A'   17 A'   18 A'   19 A'                 
 -8.740  -7.282  -7.272  -7.272  -6.571  -6.559  -6.557  -6.373
 20 A'   21 A'   22 A'    6 A"   23 A'    7 A"   24 A'   25 A'                 
 -4.787  -4.771  -4.770  -2.684  -2.679  -2.678  -2.668  -2.668
 26 A'    8 A"   27 A'   28 A'    9 A"   29 A'   10 A"   30 A'                 
 -2.057  -2.049  -2.048  -2.035  -2.034  -1.273  -1.016  -0.902
 31 A'   32 A'   11 A"   12 A"   33 A'   34 A'   35 A'   36 A'                 
 -0.743  -0.661  -0.601  -0.539  -0.519  -0.511  -0.460  -0.460
 37 A'   38 A'   39 A'   40 A'   41 A'   13 A"   14 A"   42 A'                 
 -0.441  -0.380  -0.364  -0.308  -0.297  -0.224  -0.212
 43 A'   44 A'   15 A"   45 A'   16 A"   46 A'   17 A"                         
 -- Virtual --                   
 -0.107  -0.083  -0.017   0.006   0.012   0.029   0.037   0.043
 18 A"   47 A'   48 A'   49 A'   50 A'   51 A'   52 A'   19 A"                 
  0.057   0.065   0.070   0.071   0.094   0.104   0.108   0.111
 53 A'   54 A'   20 A"   55 A'   56 A'   57 A'   21 A"   58 A'                 
  0.116   0.143   0.157   0.164   0.175   0.197   0.236   0.245
 22 A"   59 A'   60 A'   61 A'   62 A'   63 A'   23 A"   64 A'                 
  0.286   0.287   0.319   0.337   0.341   0.364   0.380   0.397
 65 A'   24 A"   66 A'   67 A'   68 A'   25 A"   69 A'   26 A"                 
  0.397   0.409   0.431   0.433   0.434   0.449   0.466   0.492
 70 A'   71 A'   27 A"   28 A"   72 A'   73 A'   74 A'   75 A'                 
  0.518   0.520   0.527   0.542   0.555   0.598   0.628   0.660
 29 A"   30 A"   76 A'   77 A'   31 A"   78 A'   32 A"   79 A'                 
  0.671   0.715   0.753   0.760   0.793   0.827   0.837   0.889
 80 A'   81 A'   82 A'   83 A'   33 A"   84 A'   34 A"   85 A'                 
  0.981   1.008   1.027   1.085   1.192   1.195   1.315   1.350
 86 A'   87 A'   88 A'   89 A'   35 A"   90 A'   36 A"   37 A"                 
  1.375   1.382   1.403   1.408   1.429   1.491   1.498   1.606
 91 A'   92 A'   93 A'   38 A"   94 A'   39 A"   95 A'   96 A'                 
  1.630   1.630   1.754   1.874   1.970   1.997   2.043   2.070
 97 A'   40 A"   98 A'   99 A'   41 A"  100 A'  101 A'  102 A'                 
  2.098   2.216   2.266   2.439   2.599   2.679   2.724   2.861
103 A'   42 A"  104 A'  105 A'   43 A"   44 A"  106 A'  107 A'                 
  2.932   3.360   3.734   3.749   3.912   3.913   3.957   3.978
108 A'  109 A'   45 A"  110 A'  111 A'   46 A"   47 A"   48 A"                 
  4.010   4.015   4.058   4.069   4.127   4.204   4.258   4.329
 49 A"  112 A'  113 A'   50 A"  114 A'  115 A'  116 A'  117 A'                 
  4.483   4.632   5.995   6.074   6.165   6.271   6.361   6.493
118 A'  119 A'   51 A"  120 A'  121 A'   52 A"  122 A'  123 A'                 
  6.732   7.509   7.564   7.662   9.783  23.344  23.383  25.779
124 A'   53 A"  125 A'  126 A'  127 A'  128 A'  129 A'   54 A"                 
 25.932  26.317  27.925  28.339  28.399  28.430  28.526  28.554
130 A'  131 A'  132 A'   55 A"  133 A'  134 A'   56 A"  135 A'                 
 28.555  28.617  28.710  47.970  66.736 127.883 127.928 127.983
 57 A"  136 A'  137 A'  138 A'  139 A'   58 A"  140 A'  141 A'                 
151.710 215.792 289.715 289.760 289.8801020.7901901.878
142 A'  143 A'   59 A"  144 A'  145 A'  146 A'  147 A'                         
 --------------------------------------------------------------

          Ground-State Mulliken Net Atomic Charges

     Atom                 Charge (a.u.)
  ----------------------------------------
      1 F                    -0.013767
      2 Cl                    0.477773
      3 Br                    0.093153
      4 I                     0.112132
      5 C                    -0.298574
      6 C                    -0.370716
  ----------------------------------------
  Sum of atomic charges =     0.000000

 -----------------------------------------------------------------
                    Cartesian Multipole Moments
 -----------------------------------------------------------------
    Charge (ESU x 10^10)
                 0.0000
    Dipole Moment (Debye)
         X      -0.4531      Y      -0.0953      Z      -0.0000
       Tot       0.4631
    Quadrupole Moments (Debye-Ang)
        XX     -69.2243     XY      -3.4145     YY     -78.1579
        XZ      -0.0000     YZ      -0.0000     ZZ     -75.7610
    Octopole Moments (Debye-Ang^2)
       XXX      18.0672    XXY     -13.1301    XYY       1.2651
       YYY     -12.0955    XXZ      -0.0000    XYZ      -0.0000
       YYZ      -0.0000    XZZ       7.4094    YZZ      -2.4523
       ZZZ      -0.0000
    Hexadecapole Moments (Debye-Ang^3)
      XXXX   -1660.0232   XXXY     -28.1979   XXYY    -361.3237
      XYYY      -7.0273   YYYY    -528.9291   XXXZ       0.0000
      XXYZ       0.0000   XYYZ       0.0000   YYYZ       0.0000
      XXZZ    -310.5153   XYZZ       0.9593   YYZZ    -102.8794
      XZZZ      -0.0000   YZZZ      -0.0000   ZZZZ     -93.6945
 -----------------------------------------------------------------
 Calculating analytic gradient of the SCF energy
 Gradient of SCF Energy
            1           2           3           4           5           6
    1   0.0582652   0.0304602  -0.0830774   0.0948364   0.1748994  -0.2753839
    2  -0.0992142  -0.2742769   0.1944919   0.3002755  -0.0903611  -0.0309151
    3   0.0000000  -0.0000000   0.0000000   0.0000000  -0.0000000   0.0000000
 Max gradient component =       3.003E-01
 RMS gradient           =       1.392E-01
 Gradient time:  CPU 15.35 s  wall 3.95 s
 Geometry Optimization Parameters
   NAtoms,    NIC,     NZ,  NCons,   NDum,   NFix, NCnnct, MaxDiis
        6      37       0       0       0       0       0       0

 Cartesian Hessian Update
 Hessian Updated using BFGS Update


** GEOMETRY OPTIMIZATION IN DELOCALIZED INTERNAL COORDINATES **
   Searching for a Minimum

   Optimization Cycle:   5

                       Coordinates (Angstroms)
     ATOM                X               Y               Z
      1  F         2.3201088462    1.5736824516    0.0000000000
      2  Cl       -1.6009952241    1.6181510523    0.0000000000
      3  Br        2.5862777364   -0.5671547998    0.0000000000
      4  I        -1.7724328602   -0.7252486849    0.0000000000
      5  C         1.3862005243    0.5587625191    0.0000000000
      6  C        -0.4886826004    0.5319340348    0.0000000000
   Point Group: cs    Number of degrees of freedom:     9


   Energy is -10129.562307351

 Hessian Updated using BFGS Update

  9 Hessian modes will be used to form the next step
  Hessian Eigenvalues:
     0.082955    0.185429    0.249948    0.250037    0.307647    0.389094
     0.602883    0.952413    1.131557

 Minimum Search - Taking Simple RFO Step
 Searching for Lamda that Minimizes Along All modes
 Value Taken    Lamda =  -0.24033993
 Calculated Step too Large.  Step scaled by  0.396960
 Step Taken.  Stepsize is  0.300000

                             Maximum     Tolerance    Cnvgd?
         Gradient           0.211501      0.000300      NO
         Displacement       0.191947      0.001200      NO
         Energy change     -0.116301      0.000001      NO


 New Cartesian Coordinates Obtained by Inverse Iteration

 Displacement from previous Coordinates is:  0.301949
 ----------------------------------------------------------------
             Standard Nuclear Orientation (Angstroms)
    I     Atom           X                Y                Z
 ----------------------------------------------------------------
    1      F       2.2333201787     1.5908229398     0.0000000000
    2      Cl     -1.5356516726     1.6599301094     0.0000000000
    3      Br      2.5500143981    -0.5962288591     0.0000000000
    4      I      -1.7255660079    -0.7599964646     0.0000000000
    5      C       1.3366045587     0.5605107508     0.0000000000
    6      C      -0.4282450329     0.5350880969     0.0000000000
 ----------------------------------------------------------------
 Molecular Point Group                 Cs    NOp =  2
 Largest Abelian Subgroup              Cs    NOp =  2
 Nuclear Repulsion Energy =   981.9055650111 hartrees
 There are       63 alpha and       63 beta electrons
 Applying Cartesian multipole field
    Component          Value
    ---------          -----
     (2,0,0)        1.00000E-11
     (0,2,0)        2.00000E-11
     (0,0,2)       -3.00000E-11
 Nucleus-field energy     =     0.0000000255 hartrees
 Requested basis set is 6-311++G(d,p)
 There are 74 shells and 206 basis functions
 A cutoff of  1.0D-11 yielded   2099 shell pairs
 There are     17613 function pairs (     19723 Cartesian)
 Smallest overlap matrix eigenvalue = 8.12E-05
 Guess MOs from SCF MO coefficient file

 -----------------------------------------------------------------------
  General SCF calculation program by
  Eric Jon Sundstrom, Paul Horn, Yuezhi Mao, Dmitri Zuev, Alec White,
  David Stuck, Shaama M.S., Shane Yost, Joonho Lee, David Small,
  Daniel Levine, Susi Lehtola, Hugh Burton, Evgeny Epifanovsky
 -----------------------------------------------------------------------
 Exchange:     0.2000 Hartree-Fock + 0.0800 Slater + 0.7200 B88
 Correlation:  0.1900 VWN1RPA + 0.8100 LYP
 Using SG-1 standard quadrature grid
 using 4 threads for integral computing
 -------------------------------------------------------
 OpenMP Integral computing Module                
 Release: version 2.0, May 2017, Q-Chem Inc. Pleasanton 
 -------------------------------------------------------
 -------------------------------------------------------
 OpenMP BLAS3 based DFT computing Module                
 Release: version 1.0, May 2013, Q-Chem Inc. Pittsburgh 
 -------------------------------------------------------
 A restricted SCF calculation will be
 performed using DIIS
 SCF converges when DIIS error is below 1.0e-08
 ---------------------------------------
  Cycle       Energy         DIIS error
 ---------------------------------------
    1  -10129.6475075776      8.58e-04  
    2  -10129.6517278431      3.43e-04  
    3  -10129.6489249747      7.48e-04  
    4  -10129.6521527681      1.91e-04  
    5  -10129.6523582362      4.29e-05  
    6  -10129.6523670675      1.13e-05  
    7  -10129.6523677598      4.47e-06  
    8  -10129.6523678299      1.52e-06  
    9  -10129.6523678378      6.28e-07  
   10  -10129.6523678397      1.40e-07  
   11  -10129.6523678396      7.35e-08  
   12  -10129.6523678396      1.18e-08  
   13  -10129.6523678396      2.74e-09  Convergence criterion met
 ---------------------------------------
 SCF time:   CPU 55.51s  wall 15.00s 
 SCF   energy in the final basis set =   -10129.6523678396
 Total energy in the final basis set =   -10129.6523678396

 --------------------------------------------------------------
             Orbital Energies (a.u.) and Symmetries
 --------------------------------------------------------------

 Alpha MOs, Restricted
 -- Occupied --                  
******* -482.87 -176.32 -165.72 -165.72 -165.72 -101.59  -62.53
  1 A'    2 A'    3 A'    4 A'    1 A"    5 A'    6 A'    7 A'                 
-56.346 -56.343 -56.342 -35.819 -31.312 -31.307 -31.306 -24.726
  8 A'    2 A"    9 A'   10 A'   11 A'    3 A"   12 A'   13 A'                 
-22.962 -22.961 -22.961 -22.957 -22.957 -10.356 -10.304  -9.513
 14 A'    4 A"   15 A'    5 A"   16 A'   17 A'   18 A'   19 A'                 
 -8.737  -7.277  -7.267  -7.267  -6.569  -6.556  -6.555  -6.372
 20 A'   21 A'    6 A"   22 A'   23 A'    7 A"   24 A'   25 A'                 
 -4.785  -4.770  -4.769  -2.681  -2.676  -2.675  -2.666  -2.665
 26 A'    8 A"   27 A'   28 A'    9 A"   29 A'   10 A"   30 A'                 
 -2.055  -2.047  -2.047  -2.033  -2.033  -1.275  -0.996  -0.893
 31 A'   32 A'   11 A"   12 A"   33 A'   34 A'   35 A'   36 A'                 
 -0.741  -0.670  -0.602  -0.540  -0.522  -0.512  -0.453  -0.449
 37 A'   38 A'   39 A'   40 A'   41 A'   13 A"   42 A'   14 A"                 
 -0.438  -0.378  -0.361  -0.313  -0.298  -0.233  -0.220
 43 A'   44 A'   15 A"   45 A'   16 A"   46 A'   17 A"                         
 -- Virtual --                   
 -0.098  -0.058  -0.021   0.005   0.016   0.030   0.040   0.044
 18 A"   47 A'   48 A'   49 A'   50 A'   51 A'   52 A'   19 A"                 
  0.058   0.069   0.071   0.074   0.093   0.102   0.109   0.111
 53 A'   54 A'   20 A"   55 A'   56 A'   57 A'   21 A"   58 A'                 
  0.115   0.141   0.158   0.162   0.185   0.199   0.236   0.249
 22 A"   59 A'   60 A'   61 A'   62 A'   63 A'   23 A"   64 A'                 
  0.285   0.291   0.318   0.334   0.345   0.367   0.387   0.399
 65 A'   24 A"   66 A'   67 A'   68 A'   25 A"   69 A'   26 A"                 
  0.400   0.420   0.427   0.429   0.440   0.446   0.465   0.483
 70 A'   71 A'   27 A"   72 A'   28 A"   73 A'   74 A'   75 A'                 
  0.512   0.527   0.530   0.541   0.556   0.606   0.632   0.651
 29 A"   30 A"   76 A'   77 A'   31 A"   78 A'   32 A"   79 A'                 
  0.679   0.730   0.745   0.756   0.803   0.830   0.837   0.902
 80 A'   81 A'   82 A'   83 A'   33 A"   84 A'   34 A"   85 A'                 
  0.976   0.982   1.027   1.109   1.182   1.183   1.309   1.333
 86 A'   87 A'   88 A'   89 A'   35 A"   90 A'   36 A"   37 A"                 
  1.381   1.398   1.399   1.415   1.432   1.498   1.506   1.617
 91 A'   38 A"   92 A'   93 A'   94 A'   39 A"   95 A'   96 A'                 
  1.624   1.665   1.732   1.880   1.974   2.014   2.043   2.102
 97 A'   40 A"   98 A'   99 A'   41 A"  100 A'  101 A'  102 A'                 
  2.132   2.222   2.275   2.458   2.591   2.698   2.735   2.872
103 A'   42 A"  104 A'  105 A'   43 A"   44 A"  106 A'  107 A'                 
  2.937   3.457   3.736   3.749   3.923   3.932   3.955   3.978
108 A'  109 A'   45 A"  110 A'   46 A"  111 A'   47 A"   48 A"                 
  4.010   4.011   4.058   4.071   4.118   4.194   4.242   4.324
 49 A"  112 A'  113 A'   50 A"  114 A'  115 A'  116 A'  117 A'                 
  4.480   4.659   5.995   6.070   6.160   6.272   6.369   6.508
118 A'  119 A'   51 A"  120 A'  121 A'   52 A"  122 A'  123 A'                 
  6.720   7.513   7.564   7.662   9.777  23.344  23.382  25.785
124 A'   53 A"  125 A'  126 A'  127 A'  128 A'  129 A'   54 A"                 
 25.932  26.326  27.918  28.339  28.395  28.427  28.525  28.552
130 A'  131 A'  132 A'   55 A"  133 A'  134 A'   56 A"  135 A'                 
 28.555  28.612  28.703  47.959  66.733 127.883 127.925 127.977
 57 A"  136 A'  137 A'  138 A'  139 A'   58 A"  140 A'  141 A'                 
151.705 215.781 289.717 289.761 289.8811020.7741901.872
142 A'  143 A'   59 A"  144 A'  145 A'  146 A'  147 A'                         

 Beta MOs, Restricted
 -- Occupied --                  
******* -482.87 -176.32 -165.72 -165.72 -165.72 -101.59  -62.53
  1 A'    2 A'    3 A'    4 A'    1 A"    5 A'    6 A'    7 A'                 
-56.346 -56.343 -56.342 -35.819 -31.312 -31.307 -31.306 -24.726
  8 A'    2 A"    9 A'   10 A'   11 A'    3 A"   12 A'   13 A'                 
-22.962 -22.961 -22.961 -22.957 -22.957 -10.356 -10.304  -9.513
 14 A'    4 A"   15 A'    5 A"   16 A'   17 A'   18 A'   19 A'                 
 -8.737  -7.277  -7.267  -7.267  -6.569  -6.556  -6.555  -6.372
 20 A'   21 A'    6 A"   22 A'   23 A'    7 A"   24 A'   25 A'                 
 -4.785  -4.770  -4.769  -2.681  -2.676  -2.675  -2.666  -2.665
 26 A'    8 A"   27 A'   28 A'    9 A"   29 A'   10 A"   30 A'                 
 -2.055  -2.047  -2.047  -2.033  -2.033  -1.275  -0.996  -0.893
 31 A'   32 A'   11 A"   12 A"   33 A'   34 A'   35 A'   36 A'                 
 -0.741  -0.670  -0.602  -0.540  -0.522  -0.512  -0.453  -0.449
 37 A'   38 A'   39 A'   40 A'   41 A'   13 A"   42 A'   14 A"                 
 -0.438  -0.378  -0.361  -0.313  -0.298  -0.233  -0.220
 43 A'   44 A'   15 A"   45 A'   16 A"   46 A'   17 A"                         
 -- Virtual --                   
 -0.098  -0.058  -0.021   0.005   0.016   0.030   0.040   0.044
 18 A"   47 A'   48 A'   49 A'   50 A'   51 A'   52 A'   19 A"                 
  0.058   0.069   0.071   0.074   0.093   0.102   0.109   0.111
 53 A'   54 A'   20 A"   55 A'   56 A'   57 A'   21 A"   58 A'                 
  0.115   0.141   0.158   0.162   0.185   0.199   0.236   0.249
 22 A"   59 A'   60 A'   61 A'   62 A'   63 A'   23 A"   64 A'                 
  0.285   0.291   0.318   0.334   0.345   0.367   0.387   0.399
 65 A'   24 A"   66 A'   67 A'   68 A'   25 A"   69 A'   26 A"                 
  0.400   0.420   0.427   0.429   0.440   0.446   0.465   0.483
 70 A'   71 A'   27 A"   72 A'   28 A"   73 A'   74 A'   75 A'                 
  0.512   0.527   0.530   0.541   0.556   0.606   0.632   0.651
 29 A"   30 A"   76 A'   77 A'   31 A"   78 A'   32 A"   79 A'                 
  0.679   0.730   0.745   0.756   0.803   0.830   0.837   0.902
 80 A'   81 A'   82 A'   83 A'   33 A"   84 A'   34 A"   85 A'                 
  0.976   0.982   1.027   1.109   1.182   1.183   1.309   1.333
 86 A'   87 A'   88 A'   89 A'   35 A"   90 A'   36 A"   37 A"                 
  1.381   1.398   1.399   1.415   1.432   1.498   1.506   1.617
 91 A'   38 A"   92 A'   93 A'   94 A'   39 A"   95 A'   96 A'                 
  1.624   1.665   1.732   1.880   1.974   2.014   2.043   2.102
 97 A'   40 A"   98 A'   99 A'   41 A"  100 A'  101 A'  102 A'                 
  2.132   2.222   2.275   2.458   2.591   2.698   2.735   2.872
103 A'   42 A"  104 A'  105 A'   43 A"   44 A"  106 A'  107 A'                 
  2.937   3.457   3.736   3.749   3.923   3.932   3.955   3.978
108 A'  109 A'   45 A"  110 A'   46 A"  111 A'   47 A"   48 A"                 
  4.010   4.011   4.058   4.071   4.118   4.194   4.242   4.324
 49 A"  112 A'  113 A'   50 A"  114 A'  115 A'  116 A'  117 A'                 
  4.480   4.659   5.995   6.070   6.160   6.272   6.369   6.508
118 A'  119 A'   51 A"  120 A'  121 A'   52 A"  122 A'  123 A'                 
  6.720   7.513   7.564   7.662   9.777  23.344  23.382  25.785
124 A'   53 A"  125 A'  126 A'  127 A'  128 A'  129 A'   54 A"                 
 25.932  26.326  27.918  28.339  28.395  28.427  28.525  28.552
130 A'  131 A'  132 A'   55 A"  133 A'  134 A'   56 A"  135 A'                 
 28.555  28.612  28.703  47.959  66.733 127.883 127.925 127.977
 57 A"  136 A'  137 A'  138 A'  139 A'   58 A"  140 A'  141 A'                 
151.705 215.781 289.717 289.761 289.8811020.7741901.872
142 A'  143 A'   59 A"  144 A'  145 A'  146 A'  147 A'                         
 --------------------------------------------------------------

          Ground-State Mulliken Net Atomic Charges

     Atom                 Charge (a.u.)
  ----------------------------------------
      1 F                    -0.012547
      2 Cl                    0.449225
      3 Br                    0.070645
      4 I                     0.127130
      5 C                    -0.302431
      6 C                    -0.332021
  ----------------------------------------
  Sum of atomic charges =     0.000000

 -----------------------------------------------------------------
                    Cartesian Multipole Moments
 -----------------------------------------------------------------
    Charge (ESU x 10^10)
                 0.0000
    Dipole Moment (Debye)
         X      -0.4457      Y      -0.2795      Z      -0.0000
       Tot       0.5261
    Quadrupole Moments (Debye-Ang)
        XX     -69.6891     XY      -2.8787     YY     -77.7935
        XZ      -0.0000     YZ       0.0000     ZZ     -75.8184
    Octopole Moments (Debye-Ang^2)
       XXX      14.5683    XXY     -12.9594    XYY       0.0794
       YYY     -10.1723    XXZ      -0.0000    XYZ      -0.0000
       YYZ      -0.0000    XZZ       6.2457    YZZ      -1.5613
       ZZZ       0.0000
    Hexadecapole Moments (Debye-Ang^3)
      XXXX   -1586.9268   XXXY     -23.5867   XXYY    -348.9981
      XYYY      -5.4596   YYYY    -549.7394   XXXZ      -0.0000
      XXYZ      -0.0000   XYYZ      -0.0000   YYYZ       0.0000
      XXZZ    -297.6534   XYZZ       1.6283   YYZZ    -106.7128
      XZZZ      -0.0000   YZZZ       0.0000   ZZZZ     -93.6578
 -----------------------------------------------------------------
 Calculating analytic gradient of the SCF energy
 Gradient of SCF Energy
            1           2           3           4           5           6
    1   0.0534329   0.0204698  -0.0627605   0.0717375   0.1666025  -0.2494822
    2  -0.0832051  -0.2247538   0.1573249   0.2410148  -0.0689010  -0.0214798
    3   0.0000000  -0.0000000   0.0000000   0.0000000  -0.0000000   0.0000000
 Max gradient component =       2.495E-01
 RMS gradient           =       1.173E-01
 Gradient time:  CPU 15.55 s  wall 4.00 s
 Geometry Optimization Parameters
   NAtoms,    NIC,     NZ,  NCons,   NDum,   NFix, NCnnct, MaxDiis
        6      37       0       0       0       0       0       0

 Cartesian Hessian Update
 Hessian Updated using BFGS Update


** GEOMETRY OPTIMIZATION IN DELOCALIZED INTERNAL COORDINATES **
   Searching for a Minimum

   Optimization Cycle:   6

                       Coordinates (Angstroms)
     ATOM                X               Y               Z
      1  F         2.2333201787    1.5908229398    0.0000000000
      2  Cl       -1.5356516726    1.6599301094    0.0000000000
      3  Br        2.5500143981   -0.5962288591    0.0000000000
      4  I        -1.7255660079   -0.7599964646    0.0000000000
      5  C         1.3366045587    0.5605107508    0.0000000000
      6  C        -0.4282450329    0.5350880969    0.0000000000
   Point Group: cs    Number of degrees of freedom:     9


   Energy is -10129.652367840

 Hessian Updated using BFGS Update

  9 Hessian modes will be used to form the next step
  Hessian Eigenvalues:
     0.045893    0.190538    0.248764    0.250039    0.320776    0.387982
     0.661575    0.954883    1.133703

 Minimum Search - Taking Simple RFO Step
 Searching for Lamda that Minimizes Along All modes
 Value Taken    Lamda =  -0.23526068
 Calculated Step too Large.  Step scaled by  0.347509
 Step Taken.  Stepsize is  0.300000

                             Maximum     Tolerance    Cnvgd?
         Gradient           0.186867      0.000300      NO
         Displacement       0.197654      0.001200      NO
         Energy change     -0.090060      0.000001      NO


 New Cartesian Coordinates Obtained by Inverse Iteration

 Displacement from previous Coordinates is:  0.328789
 ----------------------------------------------------------------
             Standard Nuclear Orientation (Angstroms)
    I     Atom           X                Y                Z
 ----------------------------------------------------------------
    1      F       2.1385138477     1.6045782215     0.0000000000
    2      Cl     -1.4605741438     1.6971580924     0.0000000000
    3      Br      2.5055965371    -0.6192408315     0.0000000000
    4      I      -1.6714263359    -0.7885841094     0.0000000000
    5      C       1.2792816070     0.5599942235     0.0000000000
    6      C      -0.3609150900     0.5362209768     0.0000000000
 ----------------------------------------------------------------
 Molecular Point Group                 Cs    NOp =  2
 Largest Abelian Subgroup              Cs    NOp =  2
 Nuclear Repulsion Energy =   985.6850154775 hartrees
 There are       63 alpha and       63 beta electrons
 Applying Cartesian multipole field
    Component          Value
    ---------          -----
     (2,0,0)        1.00000E-11
     (0,2,0)        2.00000E-11
     (0,0,2)       -3.00000E-11
 Nucleus-field energy     =     0.0000000250 hartrees
 Requested basis set is 6-311++G(d,p)
 There are 74 shells and 206 basis functions
 A cutoff of  1.0D-11 yielded   2111 shell pairs
 There are     17725 function pairs (     19840 Cartesian)
 Smallest overlap matrix eigenvalue = 5.99E-05
 Guess MOs from SCF MO coefficient file

 -----------------------------------------------------------------------
  General SCF calculation program by
  Eric Jon Sundstrom, Paul Horn, Yuezhi Mao, Dmitri Zuev, Alec White,
  David Stuck, Shaama M.S., Shane Yost, Joonho Lee, David Small,
  Daniel Levine, Susi Lehtola, Hugh Burton, Evgeny Epifanovsky
 -----------------------------------------------------------------------
 Exchange:     0.2000 Hartree-Fock + 0.0800 Slater + 0.7200 B88
 Correlation:  0.1900 VWN1RPA + 0.8100 LYP
 Using SG-1 standard quadrature grid
 using 4 threads for integral computing
 -------------------------------------------------------
 OpenMP Integral computing Module                
 Release: version 2.0, May 2017, Q-Chem Inc. Pleasanton 
 -------------------------------------------------------
 -------------------------------------------------------
 OpenMP BLAS3 based DFT computing Module                
 Release: version 1.0, May 2013, Q-Chem Inc. Pittsburgh 
 -------------------------------------------------------
 A restricted SCF calculation will be
 performed using DIIS
 SCF converges when DIIS error is below 1.0e-08
 ---------------------------------------
  Cycle       Energy         DIIS error
 ---------------------------------------
    1  -10129.7250080611      9.34e-04  
    2  -10129.7299206142      2.79e-04  
    3  -10129.7287960390      5.11e-04  
    4  -10129.7302070870      1.54e-04  
    5  -10129.7303331473      4.52e-05  
    6  -10129.7303406965      9.76e-06  
    7  -10129.7303411150      2.69e-06  
    8  -10129.7303411528      1.06e-06  
    9  -10129.7303411580      4.42e-07  
   10  -10129.7303411586      7.86e-08  
   11  -10129.7303411586      4.05e-08  
   12  -10129.7303411588      8.01e-09  Convergence criterion met
 ---------------------------------------
 SCF time:   CPU 51.89s  wall 14.00s 
 SCF   energy in the final basis set =   -10129.7303411588
 Total energy in the final basis set =   -10129.7303411588

 --------------------------------------------------------------
             Orbital Energies (a.u.) and Symmetries
 --------------------------------------------------------------

 Alpha MOs, Restricted
 -- Occupied --                  
******* -482.87 -176.32 -165.72 -165.72 -165.72 -101.59  -62.52
  1 A'    2 A'    3 A'    4 A'    1 A"    5 A'    6 A'    7 A'                 
-56.344 -56.341 -56.340 -35.819 -31.312 -31.306 -31.306 -24.728
  8 A'    2 A"    9 A'   10 A'   11 A'    3 A"   12 A'   13 A'                 
-22.962 -22.961 -22.960 -22.957 -22.957 -10.354 -10.302  -9.509
 14 A'    4 A"   15 A'    5 A"   16 A'   17 A'   18 A'   19 A'                 
 -8.735  -7.273  -7.263  -7.263  -6.567  -6.554  -6.553  -6.371
 20 A'   21 A'    6 A"   22 A'   23 A'    7 A"   24 A'   25 A'                 
 -4.784  -4.769  -4.768  -2.679  -2.674  -2.673  -2.663  -2.663
 26 A'    8 A"   27 A'   28 A'    9 A"   29 A'   10 A"   30 A'                 
 -2.053  -2.046  -2.046  -2.032  -2.032  -1.279  -0.981  -0.888
 31 A'   32 A'   11 A"   12 A"   33 A'   34 A'   35 A'   36 A'                 
 -0.742  -0.683  -0.607  -0.541  -0.525  -0.515  -0.449  -0.441
 37 A'   38 A'   39 A'   40 A'   41 A'   13 A"   42 A'   14 A"                 
 -0.435  -0.377  -0.360  -0.316  -0.299  -0.241  -0.229
 43 A'   44 A'   15 A"   45 A'   16 A"   46 A'   17 A"                         
 -- Virtual --                   
 -0.086  -0.041  -0.023   0.004   0.021   0.031   0.044   0.045
 18 A"   47 A'   48 A'   49 A'   50 A'   51 A'   52 A'   19 A"                 
  0.058   0.072   0.075   0.082   0.093   0.100   0.109   0.114
 53 A'   20 A"   54 A'   55 A'   56 A'   57 A'   21 A"   22 A"                 
  0.115   0.139   0.158   0.161   0.197   0.201   0.236   0.255
 58 A'   59 A'   60 A'   61 A'   62 A'   63 A'   23 A"   64 A'                 
  0.286   0.295   0.318   0.331   0.349   0.371   0.392   0.400
 65 A'   24 A"   66 A'   67 A'   68 A'   25 A"   69 A'   26 A"                 
  0.402   0.424   0.427   0.433   0.441   0.444   0.465   0.476
 70 A'   27 A"   71 A'   72 A'   73 A'   28 A"   74 A'   75 A'                 
  0.506   0.533   0.537   0.548   0.558   0.613   0.637   0.644
 29 A"   30 A"   76 A'   77 A'   31 A"   78 A'   32 A"   79 A'                 
  0.688   0.725   0.744   0.767   0.813   0.836   0.837   0.913
 80 A'   81 A'   82 A'   83 A'   33 A"   84 A'   34 A"   85 A'                 
  0.963   0.970   1.036   1.136   1.171   1.174   1.293   1.327
 86 A'   87 A'   88 A'   89 A'   35 A"   90 A'   36 A"   37 A"                 
  1.377   1.387   1.400   1.436   1.448   1.513   1.514   1.617
 91 A'   38 A"   92 A'   93 A'   94 A'   95 A'   39 A"   96 A'                 
  1.644   1.715   1.729   1.889   1.978   2.031   2.047   2.130
 97 A'   40 A"   98 A'   99 A'   41 A"  100 A'  101 A'  102 A'                 
  2.187   2.227   2.287   2.474   2.585   2.727   2.779   2.889
103 A'   42 A"  104 A'  105 A'   43 A"   44 A"  106 A'  107 A'                 
  2.953   3.539   3.737   3.754   3.933   3.952   3.955   3.979
108 A'  109 A'   45 A"  110 A'   46 A"  111 A'   47 A"   48 A"                 
  4.008   4.010   4.059   4.075   4.112   4.190   4.234   4.328
112 A'   49 A"  113 A'   50 A"  114 A'  115 A'  116 A'  117 A'                 
  4.483   4.693   5.997   6.067   6.158   6.273   6.376   6.530
118 A'  119 A'   51 A"  120 A'  121 A'   52 A"  122 A'  123 A'                 
  6.714   7.516   7.564   7.669   9.774  23.360  23.416  25.790
124 A'   53 A"  125 A'  126 A'  127 A'  128 A'  129 A'   54 A"                 
 25.939  26.346  27.915  28.340  28.391  28.424  28.525  28.550
130 A'  131 A'  132 A'   55 A"  133 A'  134 A'   56 A"  135 A'                 
 28.555  28.609  28.702  47.953  66.732 127.883 127.923 127.973
 57 A"  136 A'  137 A'  138 A'  139 A'   58 A"  140 A'  141 A'                 
151.703 215.774 289.719 289.763 289.8881020.7641901.870
142 A'  143 A'   59 A"  144 A'  145 A'  146 A'  147 A'                         

 Beta MOs, Restricted
 -- Occupied --                  
******* -482.87 -176.32 -165.72 -165.72 -165.72 -101.59  -62.52
  1 A'    2 A'    3 A'    4 A'    1 A"    5 A'    6 A'    7 A'                 
-56.344 -56.341 -56.340 -35.819 -31.312 -31.306 -31.306 -24.728
  8 A'    2 A"    9 A'   10 A'   11 A'    3 A"   12 A'   13 A'                 
-22.962 -22.961 -22.960 -22.957 -22.957 -10.354 -10.302  -9.509
 14 A'    4 A"   15 A'    5 A"   16 A'   17 A'   18 A'   19 A'                 
 -8.735  -7.273  -7.263  -7.263  -6.567  -6.554  -6.553  -6.371
 20 A'   21 A'    6 A"   22 A'   23 A'    7 A"   24 A'   25 A'                 
 -4.784  -4.769  -4.768  -2.679  -2.674  -2.673  -2.663  -2.663
 26 A'    8 A"   27 A'   28 A'    9 A"   29 A'   10 A"   30 A'                 
 -2.053  -2.046  -2.046  -2.032  -2.032  -1.279  -0.981  -0.888
 31 A'   32 A'   11 A"   12 A"   33 A'   34 A'   35 A'   36 A'                 
 -0.742  -0.683  -0.607  -0.541  -0.525  -0.515  -0.449  -0.441
 37 A'   38 A'   39 A'   40 A'   41 A'   13 A"   42 A'   14 A"                 
 -0.435  -0.377  -0.360  -0.316  -0.299  -0.241  -0.229
 43 A'   44 A'   15 A"   45 A'   16 A"   46 A'   17 A"                         
 -- Virtual --                   
 -0.086  -0.041  -0.023   0.004   0.021   0.031   0.044   0.045
 18 A"   47 A'   48 A'   49 A'   50 A'   51 A'   52 A'   19 A"                 
  0.058   0.072   0.075   0.082   0.093   0.100   0.109   0.114
 53 A'   20 A"   54 A'   55 A'   56 A'   57 A'   21 A"   22 A"                 
  0.115   0.139   0.158   0.161   0.197   0.201   0.236   0.255
 58 A'   59 A'   60 A'   61 A'   62 A'   63 A'   23 A"   64 A'                 
  0.286   0.295   0.318   0.331   0.349   0.371   0.392   0.400
 65 A'   24 A"   66 A'   67 A'   68 A'   25 A"   69 A'   26 A"                 
  0.402   0.424   0.427   0.433   0.441   0.444   0.465   0.476
 70 A'   27 A"   71 A'   72 A'   73 A'   28 A"   74 A'   75 A'                 
  0.506   0.533   0.537   0.548   0.558   0.613   0.637   0.644
 29 A"   30 A"   76 A'   77 A'   31 A"   78 A'   32 A"   79 A'                 
  0.688   0.725   0.744   0.767   0.813   0.836   0.837   0.913
 80 A'   81 A'   82 A'   83 A'   33 A"   84 A'   34 A"   85 A'                 
  0.963   0.970   1.036   1.136   1.171   1.174   1.293   1.327
 86 A'   87 A'   88 A'   89 A'   35 A"   90 A'   36 A"   37 A"                 
  1.377   1.387   1.400   1.436   1.448   1.513   1.514   1.617
 91 A'   38 A"   92 A'   93 A'   94 A'   95 A'   39 A"   96 A'                 
  1.644   1.715   1.729   1.889   1.978   2.031   2.047   2.130
 97 A'   40 A"   98 A'   99 A'   41 A"  100 A'  101 A'  102 A'                 
  2.187   2.227   2.287   2.474   2.585   2.727   2.779   2.889
103 A'   42 A"  104 A'  105 A'   43 A"   44 A"  106 A'  107 A'                 
  2.953   3.539   3.737   3.754   3.933   3.952   3.955   3.979
108 A'  109 A'   45 A"  110 A'   46 A"  111 A'   47 A"   48 A"                 
  4.008   4.010   4.059   4.075   4.112   4.190   4.234   4.328
112 A'   49 A"  113 A'   50 A"  114 A'  115 A'  116 A'  117 A'                 
  4.483   4.693   5.997   6.067   6.158   6.273   6.376   6.530
118 A'  119 A'   51 A"  120 A'  121 A'   52 A"  122 A'  123 A'                 
  6.714   7.516   7.564   7.669   9.774  23.360  23.416  25.790
124 A'   53 A"  125 A'  126 A'  127 A'  128 A'  129 A'   54 A"                 
 25.939  26.346  27.915  28.340  28.391  28.424  28.525  28.550
130 A'  131 A'  132 A'   55 A"  133 A'  134 A'   56 A"  135 A'                 
 28.555  28.609  28.702  47.953  66.732 127.883 127.923 127.973
 57 A"  136 A'  137 A'  138 A'  139 A'   58 A"  140 A'  141 A'                 
151.703 215.774 289.719 289.763 289.8881020.7641901.870
142 A'  143 A'   59 A"  144 A'  145 A'  146 A'  147 A'                         
 --------------------------------------------------------------

          Ground-State Mulliken Net Atomic Charges

     Atom                 Charge (a.u.)
  ----------------------------------------
      1 F                    -0.013664
      2 Cl                    0.427157
      3 Br                    0.051647
      4 I                     0.135338
      5 C                    -0.305830
      6 C                    -0.294649
  ----------------------------------------
  Sum of atomic charges =    -0.000000

 -----------------------------------------------------------------
                    Cartesian Multipole Moments
 -----------------------------------------------------------------
    Charge (ESU x 10^10)
                -0.0000
    Dipole Moment (Debye)
         X      -0.4023      Y      -0.3932      Z       0.0000
       Tot       0.5625
    Quadrupole Moments (Debye-Ang)
        XX     -70.2175     XY      -2.4410     YY     -77.4842
        XZ      -0.0000     YZ       0.0000     ZZ     -75.7855
    Octopole Moments (Debye-Ang^2)
       XXX      11.0451    XXY     -12.6049    XYY      -1.2444
       YYY      -8.5222    XXZ       0.0000    XYZ       0.0000
       YYZ       0.0000    XZZ       5.0726    YZZ      -0.7700
       ZZZ       0.0000
    Hexadecapole Moments (Debye-Ang^3)
      XXXX   -1505.1843   XXXY     -19.6978   XXYY    -335.2494
      XYYY      -4.4563   YYYY    -567.5937   XXXZ      -0.0000
      XXYZ       0.0000   XYYZ      -0.0000   YYYZ       0.0000
      XXZZ    -283.0556   XYZZ       2.1540   YYZZ    -110.0473
      XZZZ      -0.0000   YZZZ       0.0000   ZZZZ     -93.4417
 -----------------------------------------------------------------
 Calculating analytic gradient of the SCF energy
 Gradient of SCF Energy
            1           2           3           4           5           6
    1   0.0465963   0.0136014  -0.0501580   0.0590983   0.1580611  -0.2271991
    2  -0.0731979  -0.1877707   0.1305977   0.2011152  -0.0522484  -0.0184958
    3  -0.0000000   0.0000000  -0.0000000  -0.0000000   0.0000000   0.0000000
 Max gradient component =       2.272E-01
 RMS gradient           =       1.017E-01
 Gradient time:  CPU 15.56 s  wall 4.00 s
 Geometry Optimization Parameters
   NAtoms,    NIC,     NZ,  NCons,   NDum,   NFix, NCnnct, MaxDiis
        6      37       0       0       0       0       0       0

 Cartesian Hessian Update
 Hessian Updated using BFGS Update


** GEOMETRY OPTIMIZATION IN DELOCALIZED INTERNAL COORDINATES **
   Searching for a Minimum

   Optimization Cycle:   7

                       Coordinates (Angstroms)
     ATOM                X               Y               Z
      1  F         2.1385138477    1.6045782215    0.0000000000
      2  Cl       -1.4605741438    1.6971580924    0.0000000000
      3  Br        2.5055965371   -0.6192408315    0.0000000000
      4  I        -1.6714263359   -0.7885841094    0.0000000000
      5  C         1.2792816070    0.5599942235    0.0000000000
      6  C        -0.3609150900    0.5362209768    0.0000000000
   Point Group: cs    Number of degrees of freedom:     9


   Energy is -10129.730341159

 Hessian Updated using BFGS Update

  9 Hessian modes will be used to form the next step
  Hessian Eigenvalues:
     0.054900    0.190332    0.248160    0.250042    0.311342    0.390224
     0.627041    0.956796    1.133018

 Minimum Search - Taking Simple RFO Step
 Searching for Lamda that Minimizes Along All modes
 Value Taken    Lamda =  -0.20597537
 Calculated Step too Large.  Step scaled by  0.353778
 Step Taken.  Stepsize is  0.300000

                             Maximum     Tolerance    Cnvgd?
         Gradient           0.168138      0.000300      NO
         Displacement       0.201432      0.001200      NO
         Energy change     -0.077973      0.000001      NO


 New Cartesian Coordinates Obtained by Inverse Iteration

 Displacement from previous Coordinates is:  0.334081
 ----------------------------------------------------------------
             Standard Nuclear Orientation (Angstroms)
    I     Atom           X                Y                Z
 ----------------------------------------------------------------
    1      F       2.0437677255     1.6179866627     0.0000000000
    2      Cl     -1.3830938063     1.7322339475     0.0000000000
    3      Br      2.4580773925    -0.6401286192     0.0000000000
    4      I      -1.6158305087    -0.8157099667     0.0000000000
    5      C       1.2194616718     0.5587336516     0.0000000000
    6      C      -0.2919060527     0.5370108972     0.0000000000
 ----------------------------------------------------------------
 Molecular Point Group                 Cs    NOp =  2
 Largest Abelian Subgroup              Cs    NOp =  2
 Nuclear Repulsion Energy =   991.6588337309 hartrees
 There are       63 alpha and       63 beta electrons
 Applying Cartesian multipole field
    Component          Value
    ---------          -----
     (2,0,0)        1.00000E-11
     (0,2,0)        2.00000E-11
     (0,0,2)       -3.00000E-11
 Nucleus-field energy     =     0.0000000245 hartrees
 Requested basis set is 6-311++G(d,p)
 There are 74 shells and 206 basis functions
 A cutoff of  1.0D-11 yielded   2115 shell pairs
 There are     17788 function pairs (     19909 Cartesian)
 Smallest overlap matrix eigenvalue = 4.19E-05
 Guess MOs from SCF MO coefficient file

 -----------------------------------------------------------------------
  General SCF calculation program by
  Eric Jon Sundstrom, Paul Horn, Yuezhi Mao, Dmitri Zuev, Alec White,
  David Stuck, Shaama M.S., Shane Yost, Joonho Lee, David Small,
  Daniel Levine, Susi Lehtola, Hugh Burton, Evgeny Epifanovsky
 -----------------------------------------------------------------------
 Exchange:     0.2000 Hartree-Fock + 0.0800 Slater + 0.7200 B88
 Correlation:  0.1900 VWN1RPA + 0.8100 LYP
 Using SG-1 standard quadrature grid
 using 4 threads for integral computing
 -------------------------------------------------------
 OpenMP Integral computing Module                
 Release: version 2.0, May 2017, Q-Chem Inc. Pleasanton 
 -------------------------------------------------------
 -------------------------------------------------------
 OpenMP BLAS3 based DFT computing Module                
 Release: version 1.0, May 2013, Q-Chem Inc. Pittsburgh 
 -------------------------------------------------------
 A restricted SCF calculation will be
 performed using DIIS
 SCF converges when DIIS error is below 1.0e-08
 ---------------------------------------
  Cycle       Energy         DIIS error
 ---------------------------------------
    1  -10129.7913470626      1.07e-03  
    2  -10129.7971658616      3.29e-04  
    3  -10129.7965462752      4.64e-04  
    4  -10129.7976551894      1.20e-04  
    5  -10129.7977187159      5.64e-05  
    6  -10129.7977337872      9.54e-06  
    7  -10129.7977342135      2.16e-06  
    8  -10129.7977342369      5.73e-07  
    9  -10129.7977342387      1.93e-07  
   10  -10129.7977342388      4.52e-08  
   11  -10129.7977342389      1.97e-08  
   12  -10129.7977342388      4.79e-09  Convergence criterion met
 ---------------------------------------
 SCF time:   CPU 52.49s  wall 14.00s 
 SCF   energy in the final basis set =   -10129.7977342388
 Total energy in the final basis set =   -10129.7977342388

 --------------------------------------------------------------
             Orbital Energies (a.u.) and Symmetries
 --------------------------------------------------------------

 Alpha MOs, Restricted
 -- Occupied --                  
******* -482.87 -176.32 -165.72 -165.72 -165.72 -101.59  -62.52
  1 A'    2 A'    3 A'    4 A'    1 A"    5 A'    6 A'    7 A'                 
-56.343 -56.339 -56.339 -35.819 -31.312 -31.306 -31.306 -24.729
  8 A'    2 A"    9 A'   10 A'   11 A'    3 A"   12 A'   13 A'                 
-22.962 -22.961 -22.960 -22.957 -22.957 -10.349 -10.297  -9.506
 14 A'    4 A"   15 A'    5 A"   16 A'   17 A'   18 A'   19 A'                 
 -8.733  -7.271  -7.260  -7.260  -6.565  -6.552  -6.551  -6.371
 20 A'   21 A'    6 A"   22 A'   23 A'    7 A"   24 A'   25 A'                 
 -4.784  -4.768  -4.768  -2.677  -2.672  -2.672  -2.661  -2.661
 26 A'    8 A"   27 A'   28 A'    9 A"   29 A'   10 A"   30 A'                 
 -2.052  -2.045  -2.045  -2.031  -2.031  -1.281  -0.969  -0.883
 31 A'   32 A'   11 A"   12 A"   33 A'   34 A'   35 A'   36 A'                 
 -0.748  -0.697  -0.613  -0.542  -0.528  -0.518  -0.446  -0.436
 37 A'   38 A'   39 A'   40 A'   41 A'   13 A"   42 A'   14 A"                 
 -0.431  -0.375  -0.358  -0.319  -0.300  -0.247  -0.240
 43 A'   44 A'   15 A"   45 A'   16 A"   46 A'   17 A"                         
 -- Virtual --                   
 -0.070  -0.041  -0.022   0.002   0.023   0.032   0.046   0.047
 18 A"   47 A'   48 A'   49 A'   50 A'   51 A'   19 A"   52 A'                 
  0.059   0.073   0.076   0.093   0.095   0.099   0.109   0.113
 53 A'   20 A"   54 A'   55 A'   56 A'   57 A'   21 A"   22 A"                 
  0.130   0.140   0.158   0.161   0.203   0.209   0.237   0.267
 58 A'   59 A'   60 A'   61 A'   62 A'   63 A'   23 A"   64 A'                 
  0.292   0.298   0.318   0.329   0.353   0.374   0.392   0.401
 65 A'   24 A"   66 A'   67 A'   68 A'   25 A"   69 A'   26 A"                 
  0.405   0.421   0.430   0.434   0.447   0.447   0.462   0.474
 70 A'   27 A"   71 A'   72 A'   73 A'   28 A"   74 A'   75 A'                 
  0.500   0.536   0.547   0.561   0.562   0.619   0.640   0.644
 29 A"   30 A"   76 A'   31 A"   77 A'   78 A'   79 A'   32 A"                 
  0.695   0.719   0.744   0.786   0.823   0.839   0.845   0.923
 80 A'   81 A'   82 A'   83 A'   33 A"   34 A"   84 A'   85 A'                 
  0.946   0.966   1.046   1.159   1.168   1.169   1.270   1.327
 86 A'   87 A'   88 A'   89 A'   35 A"   90 A'   36 A"   37 A"                 
  1.374   1.382   1.399   1.442   1.452   1.510   1.536   1.637
 91 A'   38 A"   92 A'   93 A'   94 A'   95 A'   39 A"   96 A'                 
  1.679   1.754   1.775   1.902   1.982   2.038   2.071   2.156
 97 A'   98 A'   40 A"   99 A'   41 A"  100 A'  101 A'  102 A'                 
  2.232   2.248   2.305   2.486   2.587   2.761   2.827   2.932
 42 A"  103 A'  104 A'  105 A'   43 A"   44 A"  106 A'  107 A'                 
  2.995   3.559   3.739   3.763   3.941   3.954   3.970   3.982
108 A'  109 A'   45 A"  110 A'   46 A"   47 A"  111 A'   48 A"                 
  4.004   4.011   4.057   4.079   4.109   4.191   4.231   4.336
112 A'   49 A"  113 A'   50 A"  114 A'  115 A'  116 A'  117 A'                 
  4.487   4.729   5.998   6.065   6.155   6.275   6.380   6.555
118 A'  119 A'   51 A"  120 A'  121 A'   52 A"  122 A'  123 A'                 
  6.712   7.519   7.566   7.680   9.773  23.351  23.570  25.793
124 A'   53 A"  125 A'  126 A'  127 A'  128 A'  129 A'   54 A"                 
 25.949  26.369  27.913  28.341  28.389  28.422  28.524  28.548
130 A'  131 A'  132 A'   55 A"  133 A'  134 A'   56 A"  135 A'                 
 28.555  28.606  28.703  47.949  66.733 127.884 127.921 127.970
 57 A"  136 A'  137 A'  138 A'  139 A'   58 A"  140 A'  141 A'                 
151.702 215.769 289.720 289.766 289.8981020.7581901.869
142 A'  143 A'   59 A"  144 A'  145 A'  146 A'  147 A'                         

 Beta MOs, Restricted
 -- Occupied --                  
******* -482.87 -176.32 -165.72 -165.72 -165.72 -101.59  -62.52
  1 A'    2 A'    3 A'    4 A'    1 A"    5 A'    6 A'    7 A'                 
-56.343 -56.339 -56.339 -35.819 -31.312 -31.306 -31.306 -24.729
  8 A'    2 A"    9 A'   10 A'   11 A'    3 A"   12 A'   13 A'                 
-22.962 -22.961 -22.960 -22.957 -22.957 -10.349 -10.297  -9.506
 14 A'    4 A"   15 A'    5 A"   16 A'   17 A'   18 A'   19 A'                 
 -8.733  -7.271  -7.260  -7.260  -6.565  -6.552  -6.551  -6.371
 20 A'   21 A'    6 A"   22 A'   23 A'    7 A"   24 A'   25 A'                 
 -4.784  -4.768  -4.768  -2.677  -2.672  -2.672  -2.661  -2.661
 26 A'    8 A"   27 A'   28 A'    9 A"   29 A'   10 A"   30 A'                 
 -2.052  -2.045  -2.045  -2.031  -2.031  -1.281  -0.969  -0.883
 31 A'   32 A'   11 A"   12 A"   33 A'   34 A'   35 A'   36 A'                 
 -0.748  -0.697  -0.613  -0.542  -0.528  -0.518  -0.446  -0.436
 37 A'   38 A'   39 A'   40 A'   41 A'   13 A"   42 A'   14 A"                 
 -0.431  -0.375  -0.358  -0.319  -0.300  -0.247  -0.240
 43 A'   44 A'   15 A"   45 A'   16 A"   46 A'   17 A"                         
 -- Virtual --                   
 -0.070  -0.041  -0.022   0.002   0.023   0.032   0.046   0.047
 18 A"   47 A'   48 A'   49 A'   50 A'   51 A'   19 A"   52 A'                 
  0.059   0.073   0.076   0.093   0.095   0.099   0.109   0.113
 53 A'   20 A"   54 A'   55 A'   56 A'   57 A'   21 A"   22 A"                 
  0.130   0.140   0.158   0.161   0.203   0.209   0.237   0.267
 58 A'   59 A'   60 A'   61 A'   62 A'   63 A'   23 A"   64 A'                 
  0.292   0.298   0.318   0.329   0.353   0.374   0.392   0.401
 65 A'   24 A"   66 A'   67 A'   68 A'   25 A"   69 A'   26 A"                 
  0.405   0.421   0.430   0.434   0.447   0.447   0.462   0.474
 70 A'   27 A"   71 A'   72 A'   73 A'   28 A"   74 A'   75 A'                 
  0.500   0.536   0.547   0.561   0.562   0.619   0.640   0.644
 29 A"   30 A"   76 A'   31 A"   77 A'   78 A'   79 A'   32 A"                 
  0.695   0.719   0.744   0.786   0.823   0.839   0.845   0.923
 80 A'   81 A'   82 A'   83 A'   33 A"   34 A"   84 A'   85 A'                 
  0.946   0.966   1.046   1.159   1.168   1.169   1.270   1.327
 86 A'   87 A'   88 A'   89 A'   35 A"   90 A'   36 A"   37 A"                 
  1.374   1.382   1.399   1.442   1.452   1.510   1.536   1.637
 91 A'   38 A"   92 A'   93 A'   94 A'   95 A'   39 A"   96 A'                 
  1.679   1.754   1.775   1.902   1.982   2.038   2.071   2.156
 97 A'   98 A'   40 A"   99 A'   41 A"  100 A'  101 A'  102 A'                 
  2.232   2.248   2.305   2.486   2.587   2.761   2.827   2.932
 42 A"  103 A'  104 A'  105 A'   43 A"   44 A"  106 A'  107 A'                 
  2.995   3.559   3.739   3.763   3.941   3.954   3.970   3.982
108 A'  109 A'   45 A"  110 A'   46 A"   47 A"  111 A'   48 A"                 
  4.004   4.011   4.057   4.079   4.109   4.191   4.231   4.336
112 A'   49 A"  113 A'   50 A"  114 A'  115 A'  116 A'  117 A'                 
  4.487   4.729   5.998   6.065   6.155   6.275   6.380   6.555
118 A'  119 A'   51 A"  120 A'  121 A'   52 A"  122 A'  123 A'                 
  6.712   7.519   7.566   7.680   9.773  23.351  23.570  25.793
124 A'   53 A"  125 A'  126 A'  127 A'  128 A'  129 A'   54 A"                 
 25.949  26.369  27.913  28.341  28.389  28.422  28.524  28.548
130 A'  131 A'  132 A'   55 A"  133 A'  134 A'   56 A"  135 A'                 
 28.555  28.606  28.703  47.949  66.733 127.884 127.921 127.970
 57 A"  136 A'  137 A'  138 A'  139 A'   58 A"  140 A'  141 A'                 
151.702 215.769 289.720 289.766 289.8981020.7581901.869
142 A'  143 A'   59 A"  144 A'  145 A'  146 A'  147 A'                         
 --------------------------------------------------------------

          Ground-State Mulliken Net Atomic Charges

     Atom                 Charge (a.u.)
  ----------------------------------------
      1 F                    -0.018774
      2 Cl                    0.409265
      3 Br                    0.034754
      4 I                     0.140015
      5 C                    -0.313066
      6 C                    -0.252193
  ----------------------------------------
  Sum of atomic charges =     0.000000

 -----------------------------------------------------------------
                    Cartesian Multipole Moments
 -----------------------------------------------------------------
    Charge (ESU x 10^10)
                 0.0000
    Dipole Moment (Debye)
         X      -0.3736      Y      -0.4878      Z      -0.0000
       Tot       0.6145
    Quadrupole Moments (Debye-Ang)
        XX     -70.7405     XY      -2.1070     YY     -77.2006
        XZ       0.0000     YZ      -0.0000     ZZ     -75.6939
    Octopole Moments (Debye-Ang^2)
       XXX       7.4590    XXY     -12.1969    XYY      -2.6795
       YYY      -6.9147    XXZ      -0.0000    XYZ      -0.0000
       YYZ      -0.0000    XZZ       3.9426    YZZ       0.0139
       ZZZ      -0.0000
    Hexadecapole Moments (Debye-Ang^3)
      XXXX   -1423.6524   XXXY     -16.7954   XXYY    -321.9539
      XYYY      -4.1382   YYYY    -584.6841   XXXZ       0.0000
      XXYZ       0.0000   XYYZ       0.0000   YYYZ       0.0000
      XXZZ    -268.4248   XYZZ       2.4993   YYZZ    -113.3011
      XZZZ       0.0000   YZZZ      -0.0000   ZZZZ     -93.1401
 -----------------------------------------------------------------
 Calculating analytic gradient of the SCF energy
 Gradient of SCF Energy
            1           2           3           4           5           6
    1   0.0383379   0.0087661  -0.0416156   0.0500415   0.1310990  -0.1866288
    2  -0.0652705  -0.1572443   0.1092329   0.1697444  -0.0397662  -0.0166963
    3   0.0000000  -0.0000000   0.0000000  -0.0000000  -0.0000000   0.0000000
 Max gradient component =       1.866E-01
 RMS gradient           =       8.478E-02
 Gradient time:  CPU 15.73 s  wall 4.04 s
 Geometry Optimization Parameters
   NAtoms,    NIC,     NZ,  NCons,   NDum,   NFix, NCnnct, MaxDiis
        6      37       0       0       0       0       0       0

 Cartesian Hessian Update
 Hessian Updated using BFGS Update


** GEOMETRY OPTIMIZATION IN DELOCALIZED INTERNAL COORDINATES **
   Searching for a Minimum

   Optimization Cycle:   8

                       Coordinates (Angstroms)
     ATOM                X               Y               Z
      1  F         2.0437677255    1.6179866627    0.0000000000
      2  Cl       -1.3830938063    1.7322339475    0.0000000000
      3  Br        2.4580773925   -0.6401286192    0.0000000000
      4  I        -1.6158305087   -0.8157099667    0.0000000000
      5  C         1.2194616718    0.5587336516    0.0000000000
      6  C        -0.2919060527    0.5370108972    0.0000000000
   Point Group: cs    Number of degrees of freedom:     9


   Energy is -10129.797734239

 Hessian Updated using BFGS Update

  9 Hessian modes will be used to form the next step
  Hessian Eigenvalues:
     0.125103    0.177797    0.244662    0.250041    0.271134    0.391609
     0.574376    0.956701    1.132848

 Minimum Search - Taking Simple RFO Step
 Searching for Lamda that Minimizes Along All modes
 Value Taken    Lamda =  -0.14818147
 Calculated Step too Large.  Step scaled by  0.421888
 Step Taken.  Stepsize is  0.300000

                             Maximum     Tolerance    Cnvgd?
         Gradient           0.139955      0.000300      NO
         Displacement       0.194483      0.001200      NO
         Energy change     -0.067393      0.000001      NO


 New Cartesian Coordinates Obtained by Inverse Iteration

 Displacement from previous Coordinates is:  0.317430
 ----------------------------------------------------------------
             Standard Nuclear Orientation (Angstroms)
    I     Atom           X                Y                Z
 ----------------------------------------------------------------
    1      F       1.9534244580     1.6355904665     0.0000000000
    2      Cl     -1.3094148117     1.7726293521     0.0000000000
    3      Br      2.4161165726    -0.6650494165     0.0000000000
    4      I      -1.5661104553    -0.8489716001     0.0000000000
    5      C       1.1661103318     0.5579577970     0.0000000000
    6      C      -0.2296496733     0.5379699742     0.0000000000
 ----------------------------------------------------------------
 Molecular Point Group                 Cs    NOp =  2
 Largest Abelian Subgroup              Cs    NOp =  2
 Nuclear Repulsion Energy =   995.5195676616 hartrees
 There are       63 alpha and       63 beta electrons
 Applying Cartesian multipole field
    Component          Value
    ---------          -----
     (2,0,0)        1.00000E-11
     (0,2,0)        2.00000E-11
     (0,0,2)       -3.00000E-11
 Nucleus-field energy     =     0.0000000241 hartrees
 Requested basis set is 6-311++G(d,p)
 There are 74 shells and 206 basis functions
 A cutoff of  1.0D-11 yielded   2129 shell pairs
 There are     17858 function pairs (     19985 Cartesian)
 Smallest overlap matrix eigenvalue = 3.00E-05
 Guess MOs from SCF MO coefficient file

 -----------------------------------------------------------------------
  General SCF calculation program by
  Eric Jon Sundstrom, Paul Horn, Yuezhi Mao, Dmitri Zuev, Alec White,
  David Stuck, Shaama M.S., Shane Yost, Joonho Lee, David Small,
  Daniel Levine, Susi Lehtola, Hugh Burton, Evgeny Epifanovsky
 -----------------------------------------------------------------------
 Exchange:     0.2000 Hartree-Fock + 0.0800 Slater + 0.7200 B88
 Correlation:  0.1900 VWN1RPA + 0.8100 LYP
 Using SG-1 standard quadrature grid
 using 4 threads for integral computing
 -------------------------------------------------------
 OpenMP Integral computing Module                
 Release: version 2.0, May 2017, Q-Chem Inc. Pleasanton 
 -------------------------------------------------------
 -------------------------------------------------------
 OpenMP BLAS3 based DFT computing Module                
 Release: version 1.0, May 2013, Q-Chem Inc. Pittsburgh 
 -------------------------------------------------------
 A restricted SCF calculation will be
 performed using DIIS
 SCF converges when DIIS error is below 1.0e-08
 ---------------------------------------
  Cycle       Energy         DIIS error
 ---------------------------------------
    1  -10129.8437611494      1.18e-03  
    2  -10129.8502500577      3.63e-04  
    3  -10129.8497852053      4.58e-04  
    4  -10129.8508792684      9.66e-05  
    5  -10129.8509210646      3.37e-05  
    6  -10129.8509259128      1.19e-05  
    7  -10129.8509265814      2.12e-06  
    8  -10129.8509266033      6.26e-07  
    9  -10129.8509266050      1.83e-07  
   10  -10129.8509266052      4.72e-08  
   11  -10129.8509266051      2.07e-08  
   12  -10129.8509266052      2.75e-09  Convergence criterion met
 ---------------------------------------
 SCF time:   CPU 52.92s  wall 14.00s 
 SCF   energy in the final basis set =   -10129.8509266052
 Total energy in the final basis set =   -10129.8509266052

 --------------------------------------------------------------
             Orbital Energies (a.u.) and Symmetries
 --------------------------------------------------------------

 Alpha MOs, Restricted
 -- Occupied --                  
******* -482.87 -176.32 -165.73 -165.72 -165.72 -101.59  -62.52
  1 A'    2 A'    3 A'    4 A'    1 A"    5 A'    6 A'    7 A'                 
-56.342 -56.338 -56.338 -35.819 -31.312 -31.306 -31.306 -24.729
  8 A'    2 A"    9 A'   10 A'   11 A'    3 A"   12 A'   13 A'                 
-22.963 -22.961 -22.961 -22.957 -22.957 -10.341 -10.291  -9.504
 14 A'    4 A"   15 A'   16 A'    5 A"   17 A'   18 A'   19 A'                 
 -8.732  -7.269  -7.258  -7.257  -6.564  -6.550  -6.549  -6.370
 20 A'   21 A'    6 A"   22 A'   23 A'    7 A"   24 A'   25 A'                 
 -4.784  -4.768  -4.767  -2.675  -2.671  -2.670  -2.660  -2.660
 26 A'    8 A"   27 A'   28 A'    9 A"   29 A'   10 A"   30 A'                 
 -2.052  -2.045  -2.045  -2.031  -2.031  -1.282  -0.959  -0.880
 31 A'   32 A'   11 A"   12 A"   33 A'   34 A'   35 A'   36 A'                 
 -0.761  -0.706  -0.616  -0.543  -0.529  -0.520  -0.443  -0.431
 37 A'   38 A'   39 A'   40 A'   41 A'   13 A"   42 A'   14 A"                 
 -0.428  -0.372  -0.357  -0.322  -0.302  -0.254  -0.251
 43 A'   44 A'   15 A"   45 A'   16 A"   46 A'   17 A"                         
 -- Virtual --                   
 -0.052  -0.048  -0.023   0.000   0.023   0.033   0.047   0.048
 18 A"   47 A'   48 A'   49 A'   50 A'   51 A'   19 A"   52 A'                 
  0.059   0.074   0.077   0.093   0.097   0.102   0.108   0.112
 53 A'   20 A"   54 A'   55 A'   56 A'   57 A'   21 A"   22 A"                 
  0.134   0.154   0.158   0.165   0.205   0.218   0.237   0.274
 58 A'   59 A'   60 A'   61 A'   62 A'   63 A'   23 A"   64 A'                 
  0.300   0.307   0.320   0.330   0.357   0.378   0.389   0.400
 24 A"   65 A'   66 A'   67 A'   68 A'   25 A"   69 A'   26 A"                 
  0.406   0.418   0.430   0.437   0.450   0.454   0.465   0.477
 70 A'   27 A"   71 A'   72 A'   28 A"   73 A'   74 A'   75 A'                 
  0.495   0.537   0.564   0.565   0.573   0.624   0.644   0.654
 29 A"   30 A"   31 A"   76 A'   77 A'   78 A'   79 A'   32 A"                 
  0.692   0.723   0.747   0.802   0.831   0.843   0.854   0.929
 80 A'   81 A'   82 A'   83 A'   33 A"   34 A"   84 A'   85 A'                 
  0.935   0.962   1.052   1.158   1.176   1.182   1.245   1.330
 86 A'   87 A'   88 A'   89 A'   35 A"   90 A'   36 A"   37 A"                 
  1.371   1.382   1.396   1.432   1.450   1.505   1.560   1.664
 91 A'   38 A"   92 A'   93 A'   94 A'   95 A'   39 A"   96 A'                 
  1.712   1.793   1.831   1.920   1.988   2.038   2.111   2.182
 97 A'   98 A'   40 A"   99 A'   41 A"  100 A'  101 A'  102 A'                 
  2.237   2.281   2.334   2.491   2.596   2.792   2.840   2.970
 42 A"  103 A'  104 A'  105 A'   43 A"   44 A"  106 A'  107 A'                 
  3.103   3.506   3.743   3.767   3.946   3.953   3.986   3.987
108 A'  109 A'   45 A"  110 A'   46 A"   47 A"   48 A"  111 A'                 
  4.000   4.010   4.053   4.082   4.106   4.199   4.229   4.346
112 A'   49 A"  113 A'   50 A"  114 A'  115 A'  116 A'  117 A'                 
  4.488   4.755   5.999   6.062   6.148   6.277   6.382   6.576
118 A'  119 A'   51 A"  120 A'  121 A'   52 A"  122 A'  123 A'                 
  6.713   7.521   7.568   7.690   9.769  23.321  23.856  25.795
124 A'   53 A"  125 A'  126 A'  127 A'  128 A'  129 A'   54 A"                 
 25.957  26.389  27.908  28.341  28.386  28.418  28.523  28.545
130 A'  131 A'  132 A'   55 A"  133 A'  134 A'   56 A"  135 A'                 
 28.555  28.604  28.703  47.944  66.736 127.883 127.919 127.965
 57 A"  136 A'  137 A'  138 A'  139 A'   58 A"  140 A'  141 A'                 
151.698 215.761 289.722 289.768 289.9071020.7511901.865
142 A'  143 A'   59 A"  144 A'  145 A'  146 A'  147 A'                         

 Beta MOs, Restricted
 -- Occupied --                  
******* -482.87 -176.32 -165.73 -165.72 -165.72 -101.59  -62.52
  1 A'    2 A'    3 A'    4 A'    1 A"    5 A'    6 A'    7 A'                 
-56.342 -56.338 -56.338 -35.819 -31.312 -31.306 -31.306 -24.729
  8 A'    2 A"    9 A'   10 A'   11 A'    3 A"   12 A'   13 A'                 
-22.963 -22.961 -22.961 -22.957 -22.957 -10.341 -10.291  -9.504
 14 A'    4 A"   15 A'   16 A'    5 A"   17 A'   18 A'   19 A'                 
 -8.732  -7.269  -7.258  -7.257  -6.564  -6.550  -6.549  -6.370
 20 A'   21 A'    6 A"   22 A'   23 A'    7 A"   24 A'   25 A'                 
 -4.784  -4.768  -4.767  -2.675  -2.671  -2.670  -2.660  -2.660
 26 A'    8 A"   27 A'   28 A'    9 A"   29 A'   10 A"   30 A'                 
 -2.052  -2.045  -2.045  -2.031  -2.031  -1.282  -0.959  -0.880
 31 A'   32 A'   11 A"   12 A"   33 A'   34 A'   35 A'   36 A'                 
 -0.761  -0.706  -0.616  -0.543  -0.529  -0.520  -0.443  -0.431
 37 A'   38 A'   39 A'   40 A'   41 A'   13 A"   42 A'   14 A"                 
 -0.428  -0.372  -0.357  -0.322  -0.302  -0.254  -0.251
 43 A'   44 A'   15 A"   45 A'   16 A"   46 A'   17 A"                         
 -- Virtual --                   
 -0.052  -0.048  -0.023   0.000   0.023   0.033   0.047   0.048
 18 A"   47 A'   48 A'   49 A'   50 A'   51 A'   19 A"   52 A'                 
  0.059   0.074   0.077   0.093   0.097   0.102   0.108   0.112
 53 A'   20 A"   54 A'   55 A'   56 A'   57 A'   21 A"   22 A"                 
  0.134   0.154   0.158   0.165   0.205   0.218   0.237   0.274
 58 A'   59 A'   60 A'   61 A'   62 A'   63 A'   23 A"   64 A'                 
  0.300   0.307   0.320   0.330   0.357   0.378   0.389   0.400
 24 A"   65 A'   66 A'   67 A'   68 A'   25 A"   69 A'   26 A"                 
  0.406   0.418   0.430   0.437   0.450   0.454   0.465   0.477
 70 A'   27 A"   71 A'   72 A'   28 A"   73 A'   74 A'   75 A'                 
  0.495   0.537   0.564   0.565   0.573   0.624   0.644   0.654
 29 A"   30 A"   31 A"   76 A'   77 A'   78 A'   79 A'   32 A"                 
  0.692   0.723   0.747   0.802   0.831   0.843   0.854   0.929
 80 A'   81 A'   82 A'   83 A'   33 A"   34 A"   84 A'   85 A'                 
  0.935   0.962   1.052   1.158   1.176   1.182   1.245   1.330
 86 A'   87 A'   88 A'   89 A'   35 A"   90 A'   36 A"   37 A"                 
  1.371   1.382   1.396   1.432   1.450   1.505   1.560   1.664
 91 A'   38 A"   92 A'   93 A'   94 A'   95 A'   39 A"   96 A'                 
  1.712   1.793   1.831   1.920   1.988   2.038   2.111   2.182
 97 A'   98 A'   40 A"   99 A'   41 A"  100 A'  101 A'  102 A'                 
  2.237   2.281   2.334   2.491   2.596   2.792   2.840   2.970
 42 A"  103 A'  104 A'  105 A'   43 A"   44 A"  106 A'  107 A'                 
  3.103   3.506   3.743   3.767   3.946   3.953   3.986   3.987
108 A'  109 A'   45 A"  110 A'   46 A"   47 A"   48 A"  111 A'                 
  4.000   4.010   4.053   4.082   4.106   4.199   4.229   4.346
112 A'   49 A"  113 A'   50 A"  114 A'  115 A'  116 A'  117 A'                 
  4.488   4.755   5.999   6.062   6.148   6.277   6.382   6.576
118 A'  119 A'   51 A"  120 A'  121 A'   52 A"  122 A'  123 A'                 
  6.713   7.521   7.568   7.690   9.769  23.321  23.856  25.795
124 A'   53 A"  125 A'  126 A'  127 A'  128 A'  129 A'   54 A"                 
 25.957  26.389  27.908  28.341  28.386  28.418  28.523  28.545
130 A'  131 A'  132 A'   55 A"  133 A'  134 A'   56 A"  135 A'                 
 28.555  28.604  28.703  47.944  66.736 127.883 127.919 127.965
 57 A"  136 A'  137 A'  138 A'  139 A'   58 A"  140 A'  141 A'                 
151.698 215.761 289.722 289.768 289.9071020.7511901.865
142 A'  143 A'   59 A"  144 A'  145 A'  146 A'  147 A'                         
 --------------------------------------------------------------

          Ground-State Mulliken Net Atomic Charges

     Atom                 Charge (a.u.)
  ----------------------------------------
      1 F                    -0.025364
      2 Cl                    0.392296
      3 Br                    0.018419
      4 I                     0.145849
      5 C                    -0.328390
      6 C                    -0.202811
  ----------------------------------------
  Sum of atomic charges =    -0.000000

 -----------------------------------------------------------------
                    Cartesian Multipole Moments
 -----------------------------------------------------------------
    Charge (ESU x 10^10)
                -0.0000
    Dipole Moment (Debye)
         X      -0.3637      Y      -0.6092      Z      -0.0000
       Tot       0.7095
    Quadrupole Moments (Debye-Ang)
        XX     -71.2101     XY      -1.8389     YY     -76.8526
        XZ       0.0000     YZ       0.0000     ZZ     -75.6097
    Octopole Moments (Debye-Ang^2)
       XXX       4.1323    XXY     -11.7505    XYY      -4.1489
       YYY      -4.9044    XXZ      -0.0000    XYZ      -0.0000
       YYZ      -0.0000    XZZ       2.9060    YZZ       0.9198
       ZZZ      -0.0000
    Hexadecapole Moments (Debye-Ang^3)
      XXXX   -1353.1045   XXXY     -14.6501   XXYY    -311.2986
      XYYY      -4.3455   YYYY    -605.4686   XXXZ       0.0000
      XXYZ       0.0000   XYYZ       0.0000   YYYZ       0.0000
      XXZZ    -255.6850   XYZZ       2.7289   YYZZ    -117.3834
      XZZZ       0.0000   YZZZ       0.0000   ZZZZ     -92.9296
 -----------------------------------------------------------------
 Calculating analytic gradient of the SCF energy
 Gradient of SCF Energy
            1           2           3           4           5           6
    1   0.0283193   0.0041210  -0.0339384   0.0402046   0.0716057  -0.1103122
    2  -0.0561659  -0.1262738   0.0882229   0.1382294  -0.0302409  -0.0137717
    3   0.0000000  -0.0000000  -0.0000000   0.0000000   0.0000000   0.0000000
 Max gradient component =       1.382E-01
 RMS gradient           =       6.145E-02
 Gradient time:  CPU 15.97 s  wall 4.10 s
 Geometry Optimization Parameters
   NAtoms,    NIC,     NZ,  NCons,   NDum,   NFix, NCnnct, MaxDiis
        6      37       0       0       0       0       0       0

 Cartesian Hessian Update
 Hessian Updated using BFGS Update


** GEOMETRY OPTIMIZATION IN DELOCALIZED INTERNAL COORDINATES **
   Searching for a Minimum

   Optimization Cycle:   9

                       Coordinates (Angstroms)
     ATOM                X               Y               Z
      1  F         1.9534244580    1.6355904665    0.0000000000
      2  Cl       -1.3094148117    1.7726293521    0.0000000000
      3  Br        2.4161165726   -0.6650494165    0.0000000000
      4  I        -1.5661104553   -0.8489716001    0.0000000000
      5  C         1.1661103318    0.5579577970    0.0000000000
      6  C        -0.2296496733    0.5379699742    0.0000000000
   Point Group: cs    Number of degrees of freedom:     9


   Energy is -10129.850926605

 Hessian Updated using BFGS Update

  9 Hessian modes will be used to form the next step
  Hessian Eigenvalues:
     0.143724    0.226136    0.247745    0.250216    0.291644    0.395530
     0.554389    0.956537    1.133085

 Minimum Search - Taking Simple RFO Step
 Searching for Lamda that Minimizes Along All modes
 Value Taken    Lamda =  -0.08519052
 Calculated Step too Large.  Step scaled by  0.522375
 Step Taken.  Stepsize is  0.300000

                             Maximum     Tolerance    Cnvgd?
         Gradient           0.100724      0.000300      NO
         Displacement       0.236989      0.001200      NO
         Energy change     -0.053192      0.000001      NO


 New Cartesian Coordinates Obtained by Inverse Iteration

 Displacement from previous Coordinates is:  0.248181
 ----------------------------------------------------------------
             Standard Nuclear Orientation (Angstroms)
    I     Atom           X                Y                Z
 ----------------------------------------------------------------
    1      F       1.8837396219     1.6628030720     0.0000000000
    2      Cl     -1.2576458326     1.8268591686     0.0000000000
    3      Br      2.3998614575    -0.7016221349     0.0000000000
    4      I      -1.5404548878    -0.8970123147     0.0000000000
    5      C       1.1437099514     0.5598498325     0.0000000000
    6      C      -0.1987338883     0.5392489497     0.0000000000
 ----------------------------------------------------------------
 Molecular Point Group                 Cs    NOp =  2
 Largest Abelian Subgroup              Cs    NOp =  2
 Nuclear Repulsion Energy =   989.1597685201 hartrees
 There are       63 alpha and       63 beta electrons
 Applying Cartesian multipole field
    Component          Value
    ---------          -----
     (2,0,0)        1.00000E-11
     (0,2,0)        2.00000E-11
     (0,0,2)       -3.00000E-11
 Nucleus-field energy     =     0.0000000244 hartrees
 Requested basis set is 6-311++G(d,p)
 There are 74 shells and 206 basis functions
 A cutoff of  1.0D-11 yielded   2127 shell pairs
 There are     17845 function pairs (     19970 Cartesian)
 Smallest overlap matrix eigenvalue = 2.78E-05
 Guess MOs from SCF MO coefficient file

 -----------------------------------------------------------------------
  General SCF calculation program by
  Eric Jon Sundstrom, Paul Horn, Yuezhi Mao, Dmitri Zuev, Alec White,
  David Stuck, Shaama M.S., Shane Yost, Joonho Lee, David Small,
  Daniel Levine, Susi Lehtola, Hugh Burton, Evgeny Epifanovsky
 -----------------------------------------------------------------------
 Exchange:     0.2000 Hartree-Fock + 0.0800 Slater + 0.7200 B88
 Correlation:  0.1900 VWN1RPA + 0.8100 LYP
 Using SG-1 standard quadrature grid
 using 4 threads for integral computing
 -------------------------------------------------------
 OpenMP Integral computing Module                
 Release: version 2.0, May 2017, Q-Chem Inc. Pleasanton 
 -------------------------------------------------------
 -------------------------------------------------------
 OpenMP BLAS3 based DFT computing Module                
 Release: version 1.0, May 2013, Q-Chem Inc. Pittsburgh 
 -------------------------------------------------------
 A restricted SCF calculation will be
 performed using DIIS
 SCF converges when DIIS error is below 1.0e-08
 ---------------------------------------
  Cycle       Energy         DIIS error
 ---------------------------------------
    1  -10129.8833692860      8.75e-04  
    2  -10129.8874380432      2.72e-04  
    3  -10129.8871957833      3.40e-04  
    4  -10129.8877509851      9.35e-05  
    5  -10129.8877942195      1.16e-05  
    6  -10129.8877948284      4.17e-06  
    7  -10129.8877949010      1.64e-06  
    8  -10129.8877949125      7.07e-07  
    9  -10129.8877949150      1.20e-07  
   10  -10129.8877949149      2.35e-08  
   11  -10129.8877949150      8.67e-09  Convergence criterion met
 ---------------------------------------
 SCF time:   CPU 48.32s  wall 13.00s 
 SCF   energy in the final basis set =   -10129.8877949150
 Total energy in the final basis set =   -10129.8877949150

 --------------------------------------------------------------
             Orbital Energies (a.u.) and Symmetries
 --------------------------------------------------------------

 Alpha MOs, Restricted
 -- Occupied --                  
******* -482.87 -176.32 -165.73 -165.72 -165.72 -101.58  -62.52
  1 A'    2 A'    3 A'    4 A'    1 A"    5 A'    6 A'    7 A'                 
-56.342 -56.338 -56.338 -35.820 -31.313 -31.307 -31.307 -24.730
  8 A'    2 A"    9 A'   10 A'   11 A'    3 A"   12 A'   13 A'                 
-22.964 -22.962 -22.962 -22.958 -22.958 -10.337 -10.289  -9.502
 14 A'    4 A"   15 A'   16 A'    5 A"   17 A'   18 A'   19 A'                 
 -8.732  -7.267  -7.256  -7.255  -6.564  -6.550  -6.549  -6.371
 20 A'   21 A'    6 A"   22 A'   23 A'    7 A"   24 A'   25 A'                 
 -4.784  -4.768  -4.768  -2.675  -2.671  -2.670  -2.659  -2.659
 26 A'    8 A"   27 A'   28 A'    9 A"   29 A'   10 A"   30 A'                 
 -2.052  -2.045  -2.045  -2.031  -2.031  -1.284  -0.946  -0.874
 31 A'   11 A"   32 A'   12 A"   33 A'   34 A'   35 A'   36 A'                 
 -0.770  -0.705  -0.616  -0.542  -0.529  -0.522  -0.439  -0.425
 37 A'   38 A'   39 A'   40 A'   41 A'   13 A"   42 A'   43 A'                 
 -0.424  -0.365  -0.356  -0.326  -0.304  -0.263  -0.257
 14 A"   44 A'   15 A"   45 A'   16 A"   46 A'   17 A"                         
 -- Virtual --                   
 -0.056  -0.042  -0.029  -0.001   0.021   0.033   0.047   0.048
 47 A'   18 A"   48 A'   49 A'   50 A'   51 A'   19 A"   52 A'                 
  0.059   0.074   0.077   0.092   0.097   0.103   0.108   0.112
 53 A'   20 A"   54 A'   55 A'   56 A'   57 A'   21 A"   22 A"                 
  0.133   0.156   0.159   0.172   0.206   0.221   0.237   0.272
 58 A'   59 A'   60 A'   61 A'   62 A'   63 A'   23 A"   64 A'                 
  0.301   0.309   0.326   0.330   0.361   0.382   0.387   0.398
 24 A"   65 A'   66 A'   67 A'   68 A'   25 A"   69 A'   26 A"                 
  0.403   0.417   0.427   0.437   0.452   0.452   0.470   0.481
 70 A'   27 A"   71 A'   72 A'   28 A"   73 A'   74 A'   75 A'                 
  0.490   0.537   0.564   0.570   0.584   0.633   0.649   0.659
 29 A"   30 A"   31 A"   76 A'   77 A'   78 A'   79 A'   32 A"                 
  0.683   0.732   0.749   0.806   0.833   0.850   0.855   0.911
 80 A'   81 A'   82 A'   83 A'   33 A"   34 A"   84 A'   85 A'                 
  0.944   0.952   1.047   1.150   1.179   1.190   1.230   1.331
 86 A'   87 A'   88 A'   89 A'   35 A"   90 A'   36 A"   37 A"                 
  1.367   1.381   1.391   1.418   1.449   1.509   1.570   1.679
 91 A'   38 A"   92 A'   93 A'   94 A'   95 A'   39 A"   96 A'                 
  1.711   1.817   1.856   1.935   1.990   2.034   2.133   2.198
 97 A'   98 A'   40 A"   99 A'   41 A"  100 A'  101 A'  102 A'                 
  2.240   2.287   2.334   2.492   2.602   2.804   2.841   2.983
 42 A"  103 A'  104 A'  105 A'   43 A"   44 A"  106 A'  107 A'                 
  3.164   3.450   3.745   3.770   3.948   3.951   3.988   3.988
108 A'  109 A'   45 A"  110 A'   46 A"   47 A"  111 A'   48 A"                 
  4.004   4.008   4.044   4.080   4.100   4.209   4.227   4.354
112 A'   49 A"  113 A'   50 A"  114 A'  115 A'  116 A'  117 A'                 
  4.480   4.766   5.998   6.057   6.133   6.277   6.377   6.576
118 A'  119 A'   51 A"  120 A'  121 A'   52 A"  122 A'  123 A'                 
  6.711   7.522   7.567   7.691   9.758  23.298  24.038  25.796
124 A'   53 A"  125 A'  126 A'  127 A'  128 A'  129 A'   54 A"                 
 25.959  26.391  27.897  28.340  28.381  28.411  28.522  28.540
130 A'  131 A'  132 A'   55 A"  133 A'  134 A'   56 A"  135 A'                 
 28.552  28.600  28.699  47.932  66.735 127.882 127.915 127.956
 57 A"  136 A'  137 A'  138 A'  139 A'   58 A"  140 A'  141 A'                 
151.688 215.747 289.721 289.766 289.9081020.7351901.853
142 A'  143 A'   59 A"  144 A'  145 A'  146 A'  147 A'                         

 Beta MOs, Restricted
 -- Occupied --                  
******* -482.87 -176.32 -165.73 -165.72 -165.72 -101.58  -62.52
  1 A'    2 A'    3 A'    4 A'    1 A"    5 A'    6 A'    7 A'                 
-56.342 -56.338 -56.338 -35.820 -31.313 -31.307 -31.307 -24.730
  8 A'    2 A"    9 A'   10 A'   11 A'    3 A"   12 A'   13 A'                 
-22.964 -22.962 -22.962 -22.958 -22.958 -10.337 -10.289  -9.502
 14 A'    4 A"   15 A'   16 A'    5 A"   17 A'   18 A'   19 A'                 
 -8.732  -7.267  -7.256  -7.255  -6.564  -6.550  -6.549  -6.371
 20 A'   21 A'    6 A"   22 A'   23 A'    7 A"   24 A'   25 A'                 
 -4.784  -4.768  -4.768  -2.675  -2.671  -2.670  -2.659  -2.659
 26 A'    8 A"   27 A'   28 A'    9 A"   29 A'   10 A"   30 A'                 
 -2.052  -2.045  -2.045  -2.031  -2.031  -1.284  -0.946  -0.874
 31 A'   11 A"   32 A'   12 A"   33 A'   34 A'   35 A'   36 A'                 
 -0.770  -0.705  -0.616  -0.542  -0.529  -0.522  -0.439  -0.425
 37 A'   38 A'   39 A'   40 A'   41 A'   13 A"   42 A'   43 A'                 
 -0.424  -0.365  -0.356  -0.326  -0.304  -0.263  -0.257
 14 A"   44 A'   15 A"   45 A'   16 A"   46 A'   17 A"                         
 -- Virtual --                   
 -0.056  -0.042  -0.029  -0.001   0.021   0.033   0.047   0.048
 47 A'   18 A"   48 A'   49 A'   50 A'   51 A'   19 A"   52 A'                 
  0.059   0.074   0.077   0.092   0.097   0.103   0.108   0.112
 53 A'   20 A"   54 A'   55 A'   56 A'   57 A'   21 A"   22 A"                 
  0.133   0.156   0.159   0.172   0.206   0.221   0.237   0.272
 58 A'   59 A'   60 A'   61 A'   62 A'   63 A'   23 A"   64 A'                 
  0.301   0.309   0.326   0.330   0.361   0.382   0.387   0.398
 24 A"   65 A'   66 A'   67 A'   68 A'   25 A"   69 A'   26 A"                 
  0.403   0.417   0.427   0.437   0.452   0.452   0.470   0.481
 70 A'   27 A"   71 A'   72 A'   28 A"   73 A'   74 A'   75 A'                 
  0.490   0.537   0.564   0.570   0.584   0.633   0.649   0.659
 29 A"   30 A"   31 A"   76 A'   77 A'   78 A'   79 A'   32 A"                 
  0.683   0.732   0.749   0.806   0.833   0.850   0.855   0.911
 80 A'   81 A'   82 A'   83 A'   33 A"   34 A"   84 A'   85 A'                 
  0.944   0.952   1.047   1.150   1.179   1.190   1.230   1.331
 86 A'   87 A'   88 A'   89 A'   35 A"   90 A'   36 A"   37 A"                 
  1.367   1.381   1.391   1.418   1.449   1.509   1.570   1.679
 91 A'   38 A"   92 A'   93 A'   94 A'   95 A'   39 A"   96 A'                 
  1.711   1.817   1.856   1.935   1.990   2.034   2.133   2.198
 97 A'   98 A'   40 A"   99 A'   41 A"  100 A'  101 A'  102 A'                 
  2.240   2.287   2.334   2.492   2.602   2.804   2.841   2.983
 42 A"  103 A'  104 A'  105 A'   43 A"   44 A"  106 A'  107 A'                 
  3.164   3.450   3.745   3.770   3.948   3.951   3.988   3.988
108 A'  109 A'   45 A"  110 A'   46 A"   47 A"  111 A'   48 A"                 
  4.004   4.008   4.044   4.080   4.100   4.209   4.227   4.354
112 A'   49 A"  113 A'   50 A"  114 A'  115 A'  116 A'  117 A'                 
  4.480   4.766   5.998   6.057   6.133   6.277   6.377   6.576
118 A'  119 A'   51 A"  120 A'  121 A'   52 A"  122 A'  123 A'                 
  6.711   7.522   7.567   7.691   9.758  23.298  24.038  25.796
124 A'   53 A"  125 A'  126 A'  127 A'  128 A'  129 A'   54 A"                 
 25.959  26.391  27.897  28.340  28.381  28.411  28.522  28.540
130 A'  131 A'  132 A'   55 A"  133 A'  134 A'   56 A"  135 A'                 
 28.552  28.600  28.699  47.932  66.735 127.882 127.915 127.956
 57 A"  136 A'  137 A'  138 A'  139 A'   58 A"  140 A'  141 A'                 
151.688 215.747 289.721 289.766 289.9081020.7351901.853
142 A'  143 A'   59 A"  144 A'  145 A'  146 A'  147 A'                         
 --------------------------------------------------------------

          Ground-State Mulliken Net Atomic Charges

     Atom                 Charge (a.u.)
  ----------------------------------------
      1 F                    -0.026684
      2 Cl                    0.373393
      3 Br                    0.005558
      4 I                     0.155701
      5 C                    -0.334247
      6 C                    -0.173721
  ----------------------------------------
  Sum of atomic charges =    -0.000000

 -----------------------------------------------------------------
                    Cartesian Multipole Moments
 -----------------------------------------------------------------
    Charge (ESU x 10^10)
                -0.0000
    Dipole Moment (Debye)
         X      -0.3082      Y      -0.7832      Z       0.0000
       Tot       0.8417
    Quadrupole Moments (Debye-Ang)
        XX     -71.5414     XY      -1.6044     YY     -76.3612
        XZ      -0.0000     YZ      -0.0000     ZZ     -75.6854
    Octopole Moments (Debye-Ang^2)
       XXX       2.3362    XXY     -11.2549    XYY      -5.1999
       YYY      -1.9765    XXZ       0.0000    XYZ       0.0000
       YYZ       0.0000    XZZ       2.2099    YZZ       2.0637
       ZZZ       0.0000
    Hexadecapole Moments (Debye-Ang^3)
      XXXX   -1318.9015   XXXY     -13.1424   XXYY    -308.0813
      XYYY      -4.6820   YYYY    -636.0244   XXXZ      -0.0000
      XXYZ      -0.0000   XYYZ      -0.0000   YYYZ      -0.0000
      XXZZ    -249.2602   XYZZ       2.9407   YYZZ    -123.5296
      XZZZ      -0.0000   YZZZ      -0.0000   ZZZZ     -93.1399
 -----------------------------------------------------------------
 Calculating analytic gradient of the SCF energy
 Gradient of SCF Energy
            1           2           3           4           5           6
    1   0.0174144  -0.0018921  -0.0237801   0.0265081   0.0236526  -0.0419029
    2  -0.0436757  -0.0910841   0.0642973   0.1019182  -0.0219651  -0.0094905
    3  -0.0000000   0.0000000  -0.0000000  -0.0000000  -0.0000000  -0.0000000
 Max gradient component =       1.019E-01
 RMS gradient           =       4.027E-02
 Gradient time:  CPU 15.85 s  wall 4.08 s
 Geometry Optimization Parameters
   NAtoms,    NIC,     NZ,  NCons,   NDum,   NFix, NCnnct, MaxDiis
        6      37       0       0       0       0       0       0

 Cartesian Hessian Update
 Hessian Updated using BFGS Update


** GEOMETRY OPTIMIZATION IN DELOCALIZED INTERNAL COORDINATES **
   Searching for a Minimum

   Optimization Cycle:  10

                       Coordinates (Angstroms)
     ATOM                X               Y               Z
      1  F         1.8837396219    1.6628030720    0.0000000000
      2  Cl       -1.2576458326    1.8268591686    0.0000000000
      3  Br        2.3998614575   -0.7016221349    0.0000000000
      4  I        -1.5404548878   -0.8970123147    0.0000000000
      5  C         1.1437099514    0.5598498325    0.0000000000
      6  C        -0.1987338883    0.5392489497    0.0000000000
   Point Group: cs    Number of degrees of freedom:     9


   Energy is -10129.887794915

 Hessian Updated using BFGS Update

  9 Hessian modes will be used to form the next step
  Hessian Eigenvalues:
     0.105985    0.219228    0.247064    0.250213    0.366326    0.439419
     0.545693    0.956601    1.133347

 Minimum Search - Taking Simple RFO Step
 Searching for Lamda that Minimizes Along All modes
 Value Taken    Lamda =  -0.05502288
 Calculated Step too Large.  Step scaled by  0.528501
 Step Taken.  Stepsize is  0.300000

                             Maximum     Tolerance    Cnvgd?
         Gradient           0.082500      0.000300      NO
         Displacement       0.280838      0.001200      NO
         Energy change     -0.036868      0.000001      NO


 New Cartesian Coordinates Obtained by Inverse Iteration

 Displacement from previous Coordinates is:  0.204978
 ----------------------------------------------------------------
             Standard Nuclear Orientation (Angstroms)
    I     Atom           X                Y                Z
 ----------------------------------------------------------------
    1      F       1.8457020492     1.6932856944     0.0000000000
    2      Cl     -1.2302214857     1.8824035309     0.0000000000
    3      Br      2.3906640466    -0.7449777180     0.0000000000
    4      I      -1.5239877483    -0.9535948369     0.0000000000
    5      C       1.1442918047     0.5691078931     0.0000000000
    6      C      -0.1959722444     0.5439020098     0.0000000000
 ----------------------------------------------------------------
 Molecular Point Group                 Cs    NOp =  2
 Largest Abelian Subgroup              Cs    NOp =  2
 Nuclear Repulsion Energy =   978.3400101191 hartrees
 There are       63 alpha and       63 beta electrons
 Applying Cartesian multipole field
    Component          Value
    ---------          -----
     (2,0,0)        1.00000E-11
     (0,2,0)        2.00000E-11
     (0,0,2)       -3.00000E-11
 Nucleus-field energy     =     0.0000000251 hartrees
 Requested basis set is 6-311++G(d,p)
 There are 74 shells and 206 basis functions
 A cutoff of  1.0D-11 yielded   2121 shell pairs
 There are     17831 function pairs (     19954 Cartesian)
 Smallest overlap matrix eigenvalue = 3.21E-05
 Guess MOs from SCF MO coefficient file

 -----------------------------------------------------------------------
  General SCF calculation program by
  Eric Jon Sundstrom, Paul Horn, Yuezhi Mao, Dmitri Zuev, Alec White,
  David Stuck, Shaama M.S., Shane Yost, Joonho Lee, David Small,
  Daniel Levine, Susi Lehtola, Hugh Burton, Evgeny Epifanovsky
 -----------------------------------------------------------------------
 Exchange:     0.2000 Hartree-Fock + 0.0800 Slater + 0.7200 B88
 Correlation:  0.1900 VWN1RPA + 0.8100 LYP
 Using SG-1 standard quadrature grid
 using 4 threads for integral computing
 -------------------------------------------------------
 OpenMP Integral computing Module                
 Release: version 2.0, May 2017, Q-Chem Inc. Pleasanton 
 -------------------------------------------------------
 -------------------------------------------------------
 OpenMP BLAS3 based DFT computing Module                
 Release: version 1.0, May 2013, Q-Chem Inc. Pittsburgh 
 -------------------------------------------------------
 A restricted SCF calculation will be
 performed using DIIS
 SCF converges when DIIS error is below 1.0e-08
 ---------------------------------------
  Cycle       Energy         DIIS error
 ---------------------------------------
    1  -10129.9093345682      6.19e-04  
    2  -10129.9114939815      3.49e-04  
    3  -10129.9113781048      3.76e-04  
    4  -10129.9120706670      6.12e-05  
    5  -10129.9120880391      2.05e-05  
    6  -10129.9120899931      6.74e-06  
    7  -10129.9120902401      1.06e-06  
    8  -10129.9120902456      4.77e-07  
    9  -10129.9120902466      8.35e-08  
   10  -10129.9120902467      1.46e-08  
   11  -10129.9120902467      3.80e-09  Convergence criterion met
 ---------------------------------------
 SCF time:   CPU 48.06s  wall 13.00s 
 SCF   energy in the final basis set =   -10129.9120902467
 Total energy in the final basis set =   -10129.9120902467

 --------------------------------------------------------------
             Orbital Energies (a.u.) and Symmetries
 --------------------------------------------------------------

 Alpha MOs, Restricted
 -- Occupied --                  
******* -482.87 -176.32 -165.73 -165.73 -165.73 -101.58  -62.52
  1 A'    2 A'    3 A'    4 A'    1 A"    5 A'    6 A'    7 A'                 
-56.343 -56.339 -56.339 -35.821 -31.314 -31.308 -31.308 -24.733
  8 A'    2 A"    9 A'   10 A'   11 A'    3 A"   12 A'   13 A'                 
-22.965 -22.963 -22.963 -22.959 -22.959 -10.339 -10.291  -9.500
 14 A'    4 A"   15 A'   16 A'    5 A"   17 A'   18 A'   19 A'                 
 -8.732  -7.266  -7.255  -7.254  -6.564  -6.551  -6.550  -6.371
 20 A'   21 A'    6 A"   22 A'   23 A'    7 A"   24 A'   25 A'                 
 -4.785  -4.769  -4.768  -2.676  -2.671  -2.671  -2.660  -2.660
 26 A'    8 A"   27 A'   28 A'    9 A"   29 A'   10 A"   30 A'                 
 -2.052  -2.046  -2.045  -2.032  -2.032  -1.285  -0.934  -0.868
 31 A'   11 A"   32 A'   12 A"   33 A'   34 A'   35 A'   36 A'                 
 -0.770  -0.702  -0.616  -0.541  -0.527  -0.522  -0.435  -0.425
 37 A'   38 A'   39 A'   40 A'   41 A'   13 A"   42 A'   43 A'                 
 -0.417  -0.359  -0.355  -0.330  -0.305  -0.271  -0.258
 14 A"   44 A'   15 A"   45 A'   16 A"   46 A'   17 A"                         
 -- Virtual --                   
 -0.061  -0.041  -0.036  -0.002   0.018   0.032   0.047   0.048
 47 A'   18 A"   48 A'   49 A'   50 A'   51 A'   52 A'   19 A"                 
  0.059   0.074   0.078   0.092   0.097   0.103   0.107   0.112
 53 A'   20 A"   54 A'   55 A'   56 A'   57 A'   21 A"   22 A"                 
  0.133   0.154   0.162   0.175   0.204   0.220   0.236   0.267
 58 A'   59 A'   60 A'   61 A'   62 A'   63 A'   23 A"   64 A'                 
  0.301   0.305   0.328   0.331   0.364   0.384   0.385   0.397
 24 A"   65 A'   66 A'   67 A'   68 A'   69 A'   25 A"   26 A"                 
  0.399   0.417   0.424   0.430   0.452   0.453   0.471   0.482
 70 A'   27 A"   71 A'   72 A'   73 A'   28 A"   74 A'   75 A'                 
  0.486   0.537   0.561   0.564   0.591   0.633   0.648   0.660
 29 A"   30 A"   76 A'   31 A"   77 A'   78 A'   79 A'   32 A"                 
  0.679   0.739   0.745   0.801   0.835   0.853   0.855   0.896
 80 A'   81 A'   82 A'   83 A'   33 A"   34 A"   84 A'   85 A'                 
  0.940   0.948   1.032   1.142   1.172   1.188   1.225   1.329
 86 A'   87 A'   88 A'   89 A'   35 A"   90 A'   36 A"   37 A"                 
  1.365   1.380   1.387   1.416   1.448   1.516   1.565   1.674
 91 A'   38 A"   92 A'   93 A'   94 A'   95 A'   39 A"   96 A'                 
  1.696   1.825   1.855   1.936   1.988   2.029   2.127   2.197
 97 A'   98 A'   40 A"   99 A'   41 A"  100 A'  101 A'  102 A'                 
  2.240   2.274   2.318   2.490   2.602   2.801   2.839   2.988
 42 A"  103 A'  104 A'  105 A'   43 A"   44 A"  106 A'  107 A'                 
  3.158   3.432   3.743   3.772   3.947   3.949   3.982   3.989
108 A'  109 A'   45 A"  110 A'   46 A"   47 A"  111 A'   48 A"                 
  4.004   4.006   4.031   4.075   4.096   4.213   4.226   4.360
112 A'   49 A"  113 A'   50 A"  114 A'  115 A'  116 A'  117 A'                 
  4.465   4.764   5.997   6.052   6.116   6.275   6.371   6.562
118 A'  119 A'   51 A"  120 A'  121 A'   52 A"  122 A'  123 A'                 
  6.707   7.522   7.565   7.685   9.746  23.290  24.039  25.795
124 A'   53 A"  125 A'  126 A'  127 A'  128 A'  129 A'   54 A"                 
 25.956  26.386  27.883  28.338  28.378  28.401  28.521  28.536
130 A'  131 A'  132 A'   55 A"  133 A'  134 A'   56 A"  135 A'                 
 28.550  28.596  28.693  47.917  66.731 127.880 127.912 127.947
 57 A"  136 A'  137 A'  138 A'  139 A'   58 A"  140 A'  141 A'                 
151.675 215.733 289.719 289.763 289.9011020.7151901.839
142 A'  143 A'   59 A"  144 A'  145 A'  146 A'  147 A'                         

 Beta MOs, Restricted
 -- Occupied --                  
******* -482.87 -176.32 -165.73 -165.73 -165.73 -101.58  -62.52
  1 A'    2 A'    3 A'    4 A'    1 A"    5 A'    6 A'    7 A'                 
-56.343 -56.339 -56.339 -35.821 -31.314 -31.308 -31.308 -24.733
  8 A'    2 A"    9 A'   10 A'   11 A'    3 A"   12 A'   13 A'                 
-22.965 -22.963 -22.963 -22.959 -22.959 -10.339 -10.291  -9.500
 14 A'    4 A"   15 A'   16 A'    5 A"   17 A'   18 A'   19 A'                 
 -8.732  -7.266  -7.255  -7.254  -6.564  -6.551  -6.550  -6.371
 20 A'   21 A'    6 A"   22 A'   23 A'    7 A"   24 A'   25 A'                 
 -4.785  -4.769  -4.768  -2.676  -2.671  -2.671  -2.660  -2.660
 26 A'    8 A"   27 A'   28 A'    9 A"   29 A'   10 A"   30 A'                 
 -2.052  -2.046  -2.045  -2.032  -2.032  -1.285  -0.934  -0.868
 31 A'   11 A"   32 A'   12 A"   33 A'   34 A'   35 A'   36 A'                 
 -0.770  -0.702  -0.616  -0.541  -0.527  -0.522  -0.435  -0.425
 37 A'   38 A'   39 A'   40 A'   41 A'   13 A"   42 A'   43 A'                 
 -0.417  -0.359  -0.355  -0.330  -0.305  -0.271  -0.258
 14 A"   44 A'   15 A"   45 A'   16 A"   46 A'   17 A"                         
 -- Virtual --                   
 -0.061  -0.041  -0.036  -0.002   0.018   0.032   0.047   0.048
 47 A'   18 A"   48 A'   49 A'   50 A'   51 A'   52 A'   19 A"                 
  0.059   0.074   0.078   0.092   0.097   0.103   0.107   0.112
 53 A'   20 A"   54 A'   55 A'   56 A'   57 A'   21 A"   22 A"                 
  0.133   0.154   0.162   0.175   0.204   0.220   0.236   0.267
 58 A'   59 A'   60 A'   61 A'   62 A'   63 A'   23 A"   64 A'                 
  0.301   0.305   0.328   0.331   0.364   0.384   0.385   0.397
 24 A"   65 A'   66 A'   67 A'   68 A'   69 A'   25 A"   26 A"                 
  0.399   0.417   0.424   0.430   0.452   0.453   0.471   0.482
 70 A'   27 A"   71 A'   72 A'   73 A'   28 A"   74 A'   75 A'                 
  0.486   0.537   0.561   0.564   0.591   0.633   0.648   0.660
 29 A"   30 A"   76 A'   31 A"   77 A'   78 A'   79 A'   32 A"                 
  0.679   0.739   0.745   0.801   0.835   0.853   0.855   0.896
 80 A'   81 A'   82 A'   83 A'   33 A"   34 A"   84 A'   85 A'                 
  0.940   0.948   1.032   1.142   1.172   1.188   1.225   1.329
 86 A'   87 A'   88 A'   89 A'   35 A"   90 A'   36 A"   37 A"                 
  1.365   1.380   1.387   1.416   1.448   1.516   1.565   1.674
 91 A'   38 A"   92 A'   93 A'   94 A'   95 A'   39 A"   96 A'                 
  1.696   1.825   1.855   1.936   1.988   2.029   2.127   2.197
 97 A'   98 A'   40 A"   99 A'   41 A"  100 A'  101 A'  102 A'                 
  2.240   2.274   2.318   2.490   2.602   2.801   2.839   2.988
 42 A"  103 A'  104 A'  105 A'   43 A"   44 A"  106 A'  107 A'                 
  3.158   3.432   3.743   3.772   3.947   3.949   3.982   3.989
108 A'  109 A'   45 A"  110 A'   46 A"   47 A"  111 A'   48 A"                 
  4.004   4.006   4.031   4.075   4.096   4.213   4.226   4.360
112 A'   49 A"  113 A'   50 A"  114 A'  115 A'  116 A'  117 A'                 
  4.465   4.764   5.997   6.052   6.116   6.275   6.371   6.562
118 A'  119 A'   51 A"  120 A'  121 A'   52 A"  122 A'  123 A'                 
  6.707   7.522   7.565   7.685   9.746  23.290  24.039  25.795
124 A'   53 A"  125 A'  126 A'  127 A'  128 A'  129 A'   54 A"                 
 25.956  26.386  27.883  28.338  28.378  28.401  28.521  28.536
130 A'  131 A'  132 A'   55 A"  133 A'  134 A'   56 A"  135 A'                 
 28.550  28.596  28.693  47.917  66.731 127.880 127.912 127.947
 57 A"  136 A'  137 A'  138 A'  139 A'   58 A"  140 A'  141 A'                 
151.675 215.733 289.719 289.763 289.9011020.7151901.839
142 A'  143 A'   59 A"  144 A'  145 A'  146 A'  147 A'                         
 --------------------------------------------------------------

          Ground-State Mulliken Net Atomic Charges

     Atom                 Charge (a.u.)
  ----------------------------------------
      1 F                    -0.025226
      2 Cl                    0.359868
      3 Br                   -0.002564
      4 I                     0.164211
      5 C                    -0.313784
      6 C                    -0.182506
  ----------------------------------------
  Sum of atomic charges =    -0.000000

 -----------------------------------------------------------------
                    Cartesian Multipole Moments
 -----------------------------------------------------------------
    Charge (ESU x 10^10)
                -0.0000
    Dipole Moment (Debye)
         X      -0.2394      Y      -0.9428      Z      -0.0000
       Tot       0.9728
    Quadrupole Moments (Debye-Ang)
        XX     -71.8808     XY      -1.3950     YY     -75.7957
        XZ       0.0000     YZ      -0.0000     ZZ     -75.8661
    Octopole Moments (Debye-Ang^2)
       XXX       1.4171    XXY     -10.4758    XYY      -5.8689
       YYY       1.5198    XXZ      -0.0000    XYZ       0.0000
       YYZ      -0.0000    XZZ       1.7460    YZZ       3.4053
       ZZZ      -0.0000
    Hexadecapole Moments (Debye-Ang^3)
      XXXX   -1304.8665   XXXY     -12.1188   XXYY    -308.9546
      XYYY      -4.8206   YYYY    -672.0217   XXXZ       0.0000
      XXYZ      -0.0000   XYYZ       0.0000   YYYZ      -0.0000
      XXZZ    -246.0001   XYZZ       3.1316   YYZZ    -130.8230
      XZZZ       0.0000   YZZZ      -0.0000   ZZZZ     -93.5875
 -----------------------------------------------------------------
 Calculating analytic gradient of the SCF energy
 Gradient of SCF Energy
            1           2           3           4           5           6
    1   0.0097743  -0.0060112  -0.0136753   0.0127883   0.0175025  -0.0203786
    2  -0.0311317  -0.0611484   0.0432816   0.0675829  -0.0146555  -0.0039289
    3   0.0000000  -0.0000000  -0.0000000  -0.0000000   0.0000000  -0.0000000
 Max gradient component =       6.758E-02
 RMS gradient           =       2.644E-02
 Gradient time:  CPU 15.76 s  wall 4.06 s
 Geometry Optimization Parameters
   NAtoms,    NIC,     NZ,  NCons,   NDum,   NFix, NCnnct, MaxDiis
        6      37       0       0       0       0       0       0

 Cartesian Hessian Update
 Hessian Updated using BFGS Update


** GEOMETRY OPTIMIZATION IN DELOCALIZED INTERNAL COORDINATES **
   Searching for a Minimum

   Optimization Cycle:  11

                       Coordinates (Angstroms)
     ATOM                X               Y               Z
      1  F         1.8457020492    1.6932856944    0.0000000000
      2  Cl       -1.2302214857    1.8824035309    0.0000000000
      3  Br        2.3906640466   -0.7449777180    0.0000000000
      4  I        -1.5239877483   -0.9535948369    0.0000000000
      5  C         1.1442918047    0.5691078931    0.0000000000
      6  C        -0.1959722444    0.5439020098    0.0000000000
   Point Group: cs    Number of degrees of freedom:     9


   Energy is -10129.912090247

 Hessian Updated using BFGS Update

  9 Hessian modes will be used to form the next step
  Hessian Eigenvalues:
     0.096351    0.212897    0.247518    0.250515    0.361950    0.441491
     0.558182    0.956458    1.133159

 Minimum Search - Taking Simple RFO Step
 Searching for Lamda that Minimizes Along All modes
 Value Taken    Lamda =  -0.03292941
 Calculated Step too Large.  Step scaled by  0.603411
 Step Taken.  Stepsize is  0.300000

                             Maximum     Tolerance    Cnvgd?
         Gradient           0.056911      0.000300      NO
         Displacement       0.278717      0.001200      NO
         Energy change     -0.024295      0.000001      NO


 New Cartesian Coordinates Obtained by Inverse Iteration

 Displacement from previous Coordinates is:  0.230581
 ----------------------------------------------------------------
             Standard Nuclear Orientation (Angstroms)
    I     Atom           X                Y                Z
 ----------------------------------------------------------------
    1      F       1.8185851572     1.7255989188     0.0000000000
    2      Cl     -1.2002159778     1.9353900787     0.0000000000
    3      Br      2.3548970943    -0.7919306492     0.0000000000
    4      I      -1.4855621132    -1.0170346496     0.0000000000
    5      C       1.1371721634     0.5865605689     0.0000000000
    6      C      -0.1943999018     0.5515423056     0.0000000000
 ----------------------------------------------------------------
 Molecular Point Group                 Cs    NOp =  2
 Largest Abelian Subgroup              Cs    NOp =  2
 Nuclear Repulsion Energy =   972.6664183463 hartrees
 There are       63 alpha and       63 beta electrons
 Applying Cartesian multipole field
    Component          Value
    ---------          -----
     (2,0,0)        1.00000E-11
     (0,2,0)        2.00000E-11
     (0,0,2)       -3.00000E-11
 Nucleus-field energy     =     0.0000000256 hartrees
 Requested basis set is 6-311++G(d,p)
 There are 74 shells and 206 basis functions
 A cutoff of  1.0D-11 yielded   2112 shell pairs
 There are     17768 function pairs (     19879 Cartesian)
 Smallest overlap matrix eigenvalue = 3.65E-05
 Guess MOs from SCF MO coefficient file

 -----------------------------------------------------------------------
  General SCF calculation program by
  Eric Jon Sundstrom, Paul Horn, Yuezhi Mao, Dmitri Zuev, Alec White,
  David Stuck, Shaama M.S., Shane Yost, Joonho Lee, David Small,
  Daniel Levine, Susi Lehtola, Hugh Burton, Evgeny Epifanovsky
 -----------------------------------------------------------------------
 Exchange:     0.2000 Hartree-Fock + 0.0800 Slater + 0.7200 B88
 Correlation:  0.1900 VWN1RPA + 0.8100 LYP
 Using SG-1 standard quadrature grid
 using 4 threads for integral computing
 -------------------------------------------------------
 OpenMP Integral computing Module                
 Release: version 2.0, May 2017, Q-Chem Inc. Pleasanton 
 -------------------------------------------------------
 -------------------------------------------------------
 OpenMP BLAS3 based DFT computing Module                
 Release: version 1.0, May 2013, Q-Chem Inc. Pittsburgh 
 -------------------------------------------------------
 A restricted SCF calculation will be
 performed using DIIS
 SCF converges when DIIS error is below 1.0e-08
 ---------------------------------------
  Cycle       Energy         DIIS error
 ---------------------------------------
    1  -10129.9255840346      5.74e-04  
    2  -10129.9276782878      2.81e-04  
    3  -10129.9275638709      3.18e-04  
    4  -10129.9280394148      6.49e-05  
    5  -10129.9280608920      1.55e-05  
    6  -10129.9280618216      6.90e-06  
    7  -10129.9280620596      1.37e-06  
    8  -10129.9280620680      6.52e-07  
    9  -10129.9280620698      1.35e-07  
   10  -10129.9280620699      3.57e-08  
   11  -10129.9280620699      1.17e-08  
   12  -10129.9280620698      1.25e-09  Convergence criterion met
 ---------------------------------------
 SCF time:   CPU 52.02s  wall 14.00s 
 SCF   energy in the final basis set =   -10129.9280620698
 Total energy in the final basis set =   -10129.9280620698

 --------------------------------------------------------------
             Orbital Energies (a.u.) and Symmetries
 --------------------------------------------------------------

 Alpha MOs, Restricted
 -- Occupied --                  
******* -482.87 -176.33 -165.73 -165.73 -165.73 -101.58  -62.52
  1 A'    2 A'    3 A'    4 A'    1 A"    5 A'    6 A'    7 A'                 
-56.343 -56.339 -56.339 -35.823 -31.316 -31.310 -31.309 -24.735
  8 A'    2 A"    9 A'   10 A'   11 A'    3 A"   12 A'   13 A'                 
-22.966 -22.965 -22.965 -22.960 -22.960 -10.339 -10.293  -9.500
 14 A'    4 A"   15 A'   16 A'    5 A"   17 A'   18 A'   19 A'                 
 -8.732  -7.265  -7.254  -7.254  -6.564  -6.550  -6.550  -6.372
 20 A'   21 A'    6 A"   22 A'   23 A'    7 A"   24 A'   25 A'                 
 -4.786  -4.770  -4.769  -2.675  -2.671  -2.671  -2.660  -2.660
 26 A'    8 A"   27 A'   28 A'    9 A"   29 A'   10 A"   30 A'                 
 -2.052  -2.047  -2.047  -2.033  -2.032  -1.284  -0.926  -0.863
 31 A'   11 A"   32 A'   12 A"   33 A'   34 A'   35 A'   36 A'                 
 -0.770  -0.699  -0.616  -0.541  -0.524  -0.521  -0.432  -0.423
 37 A'   38 A'   39 A'   40 A'   41 A'   13 A"   42 A'   43 A'                 
 -0.412  -0.354  -0.353  -0.332  -0.306  -0.277  -0.260
 14 A"   44 A'   15 A"   45 A'   16 A"   46 A'   17 A"                         
 -- Virtual --                   
 -0.066  -0.041  -0.040  -0.005   0.016   0.033   0.047   0.049
 47 A'   48 A'   18 A"   49 A'   50 A'   51 A'   52 A'   19 A"                 
  0.058   0.074   0.078   0.091   0.097   0.104   0.106   0.113
 53 A'   20 A"   54 A'   55 A'   56 A'   57 A'   21 A"   22 A"                 
  0.131   0.151   0.167   0.176   0.200   0.221   0.236   0.262
 58 A'   59 A'   60 A'   61 A'   62 A'   63 A'   23 A"   64 A'                 
  0.301   0.302   0.329   0.334   0.366   0.379   0.388   0.394
 24 A"   65 A'   66 A'   67 A'   68 A'   69 A'   25 A"   26 A"                 
  0.395   0.418   0.420   0.426   0.452   0.452   0.472   0.483
 70 A'   27 A"   71 A'   72 A'   28 A"   73 A'   74 A'   29 A"                 
  0.487   0.536   0.554   0.564   0.597   0.629   0.649   0.662
 75 A'   30 A"   76 A'   31 A"   77 A'   78 A'   79 A'   32 A"                 
  0.678   0.739   0.744   0.797   0.835   0.855   0.859   0.887
 80 A'   81 A'   82 A'   83 A'   33 A"   34 A"   84 A'   85 A'                 
  0.934   0.952   1.016   1.135   1.166   1.179   1.221   1.326
 86 A'   87 A'   88 A'   89 A'   35 A"   90 A'   36 A"   37 A"                 
  1.367   1.379   1.390   1.416   1.451   1.521   1.565   1.666
 91 A'   38 A"   92 A'   93 A'   94 A'   95 A'   39 A"   96 A'                 
  1.688   1.837   1.860   1.936   1.987   2.026   2.129   2.194
 97 A'   98 A'   40 A"   99 A'   41 A"  100 A'  101 A'  102 A'                 
  2.240   2.256   2.313   2.488   2.602   2.800   2.837   2.993
 42 A"  103 A'  104 A'  105 A'   43 A"   44 A"  106 A'  107 A'                 
  3.161   3.408   3.743   3.772   3.945   3.947   3.976   3.988
108 A'  109 A'   45 A"  110 A'   46 A"   47 A"  111 A'   48 A"                 
  4.002   4.003   4.024   4.071   4.095   4.213   4.227   4.365
112 A'   49 A"  113 A'   50 A"  114 A'  115 A'  116 A'  117 A'                 
  4.450   4.762   5.996   6.051   6.103   6.274   6.367   6.552
118 A'  119 A'   51 A"  120 A'  121 A'   52 A"  122 A'  123 A'                 
  6.701   7.522   7.566   7.678   9.738  23.280  24.068  25.793
124 A'   53 A"  125 A'  126 A'  127 A'  128 A'  129 A'   54 A"                 
 25.950  26.386  27.872  28.336  28.376  28.393  28.519  28.532
130 A'  131 A'  132 A'   55 A"  133 A'  134 A'   56 A"  135 A'                 
 28.547  28.594  28.689  47.904  66.728 127.878 127.910 127.939
 57 A"  136 A'  137 A'  138 A'  139 A'   58 A"  140 A'  141 A'                 
151.664 215.723 289.718 289.761 289.8961020.7001901.828
142 A'  143 A'   59 A"  144 A'  145 A'  146 A'  147 A'                         

 Beta MOs, Restricted
 -- Occupied --                  
******* -482.87 -176.33 -165.73 -165.73 -165.73 -101.58  -62.52
  1 A'    2 A'    3 A'    4 A'    1 A"    5 A'    6 A'    7 A'                 
-56.343 -56.339 -56.339 -35.823 -31.316 -31.310 -31.309 -24.735
  8 A'    2 A"    9 A'   10 A'   11 A'    3 A"   12 A'   13 A'                 
-22.966 -22.965 -22.965 -22.960 -22.960 -10.339 -10.293  -9.500
 14 A'    4 A"   15 A'   16 A'    5 A"   17 A'   18 A'   19 A'                 
 -8.732  -7.265  -7.254  -7.254  -6.564  -6.550  -6.550  -6.372
 20 A'   21 A'    6 A"   22 A'   23 A'    7 A"   24 A'   25 A'                 
 -4.786  -4.770  -4.769  -2.675  -2.671  -2.671  -2.660  -2.660
 26 A'    8 A"   27 A'   28 A'    9 A"   29 A'   10 A"   30 A'                 
 -2.052  -2.047  -2.047  -2.033  -2.032  -1.284  -0.926  -0.863
 31 A'   11 A"   32 A'   12 A"   33 A'   34 A'   35 A'   36 A'                 
 -0.770  -0.699  -0.616  -0.541  -0.524  -0.521  -0.432  -0.423
 37 A'   38 A'   39 A'   40 A'   41 A'   13 A"   42 A'   43 A'                 
 -0.412  -0.354  -0.353  -0.332  -0.306  -0.277  -0.260
 14 A"   44 A'   15 A"   45 A'   16 A"   46 A'   17 A"                         
 -- Virtual --                   
 -0.066  -0.041  -0.040  -0.005   0.016   0.033   0.047   0.049
 47 A'   48 A'   18 A"   49 A'   50 A'   51 A'   52 A'   19 A"                 
  0.058   0.074   0.078   0.091   0.097   0.104   0.106   0.113
 53 A'   20 A"   54 A'   55 A'   56 A'   57 A'   21 A"   22 A"                 
  0.131   0.151   0.167   0.176   0.200   0.221   0.236   0.262
 58 A'   59 A'   60 A'   61 A'   62 A'   63 A'   23 A"   64 A'                 
  0.301   0.302   0.329   0.334   0.366   0.379   0.388   0.394
 24 A"   65 A'   66 A'   67 A'   68 A'   69 A'   25 A"   26 A"                 
  0.395   0.418   0.420   0.426   0.452   0.452   0.472   0.483
 70 A'   27 A"   71 A'   72 A'   28 A"   73 A'   74 A'   29 A"                 
  0.487   0.536   0.554   0.564   0.597   0.629   0.649   0.662
 75 A'   30 A"   76 A'   31 A"   77 A'   78 A'   79 A'   32 A"                 
  0.678   0.739   0.744   0.797   0.835   0.855   0.859   0.887
 80 A'   81 A'   82 A'   83 A'   33 A"   34 A"   84 A'   85 A'                 
  0.934   0.952   1.016   1.135   1.166   1.179   1.221   1.326
 86 A'   87 A'   88 A'   89 A'   35 A"   90 A'   36 A"   37 A"                 
  1.367   1.379   1.390   1.416   1.451   1.521   1.565   1.666
 91 A'   38 A"   92 A'   93 A'   94 A'   95 A'   39 A"   96 A'                 
  1.688   1.837   1.860   1.936   1.987   2.026   2.129   2.194
 97 A'   98 A'   40 A"   99 A'   41 A"  100 A'  101 A'  102 A'                 
  2.240   2.256   2.313   2.488   2.602   2.800   2.837   2.993
 42 A"  103 A'  104 A'  105 A'   43 A"   44 A"  106 A'  107 A'                 
  3.161   3.408   3.743   3.772   3.945   3.947   3.976   3.988
108 A'  109 A'   45 A"  110 A'   46 A"   47 A"  111 A'   48 A"                 
  4.002   4.003   4.024   4.071   4.095   4.213   4.227   4.365
112 A'   49 A"  113 A'   50 A"  114 A'  115 A'  116 A'  117 A'                 
  4.450   4.762   5.996   6.051   6.103   6.274   6.367   6.552
118 A'  119 A'   51 A"  120 A'  121 A'   52 A"  122 A'  123 A'                 
  6.701   7.522   7.566   7.678   9.738  23.280  24.068  25.793
124 A'   53 A"  125 A'  126 A'  127 A'  128 A'  129 A'   54 A"                 
 25.950  26.386  27.872  28.336  28.376  28.393  28.519  28.532
130 A'  131 A'  132 A'   55 A"  133 A'  134 A'   56 A"  135 A'                 
 28.547  28.594  28.689  47.904  66.728 127.878 127.910 127.939
 57 A"  136 A'  137 A'  138 A'  139 A'   58 A"  140 A'  141 A'                 
151.664 215.723 289.718 289.761 289.8961020.7001901.828
142 A'  143 A'   59 A"  144 A'  145 A'  146 A'  147 A'                         
 --------------------------------------------------------------

          Ground-State Mulliken Net Atomic Charges

     Atom                 Charge (a.u.)
  ----------------------------------------
      1 F                    -0.028586
      2 Cl                    0.354056
      3 Br                   -0.012020
      4 I                     0.169798
      5 C                    -0.282588
      6 C                    -0.200660
  ----------------------------------------
  Sum of atomic charges =     0.000000

 -----------------------------------------------------------------
                    Cartesian Multipole Moments
 -----------------------------------------------------------------
    Charge (ESU x 10^10)
                -0.0000
    Dipole Moment (Debye)
         X      -0.2330      Y      -1.0790      Z      -0.0000
       Tot       1.1039
    Quadrupole Moments (Debye-Ang)
        XX     -72.4776     XY      -1.1864     YY     -75.1526
        XZ      -0.0000     YZ      -0.0000     ZZ     -75.9925
    Octopole Moments (Debye-Ang^2)
       XXX      -0.5826    XXY      -9.0994    XYY      -6.8160
       YYY       5.4030    XXZ      -0.0000    XYZ       0.0000
       YYZ      -0.0000    XZZ       1.0424    YZZ       5.0134
       ZZZ      -0.0000
    Hexadecapole Moments (Debye-Ang^3)
      XXXX   -1270.9393   XXXY     -11.2093   XXYY    -307.3529
      XYYY      -5.1233   YYYY    -711.5743   XXXZ      -0.0000
      XXYZ      -0.0000   XYYZ       0.0000   YYYZ      -0.0000
      XXZZ    -238.6220   XYZZ       3.2025   YYZZ    -138.9045
      XZZZ      -0.0000   YZZZ      -0.0000   ZZZZ     -93.8980
 -----------------------------------------------------------------
 Calculating analytic gradient of the SCF energy
 Gradient of SCF Energy
            1           2           3           4           5           6
    1   0.0056555  -0.0062977  -0.0066051   0.0040190   0.0033176  -0.0000893
    2  -0.0184250  -0.0380753   0.0251165   0.0412207  -0.0078679  -0.0019690
    3  -0.0000000   0.0000000   0.0000000  -0.0000000   0.0000000  -0.0000000
 Max gradient component =       4.122E-02
 RMS gradient           =       1.551E-02
 Gradient time:  CPU 15.63 s  wall 4.02 s
 Geometry Optimization Parameters
   NAtoms,    NIC,     NZ,  NCons,   NDum,   NFix, NCnnct, MaxDiis
        6      37       0       0       0       0       0       0

 Cartesian Hessian Update
 Hessian Updated using BFGS Update


** GEOMETRY OPTIMIZATION IN DELOCALIZED INTERNAL COORDINATES **
   Searching for a Minimum

   Optimization Cycle:  12

                       Coordinates (Angstroms)
     ATOM                X               Y               Z
      1  F         1.8185851572    1.7255989188    0.0000000000
      2  Cl       -1.2002159778    1.9353900787    0.0000000000
      3  Br        2.3548970943   -0.7919306492    0.0000000000
      4  I        -1.4855621132   -1.0170346496    0.0000000000
      5  C         1.1371721634    0.5865605689    0.0000000000
      6  C        -0.1943999018    0.5515423056    0.0000000000
   Point Group: cs    Number of degrees of freedom:     9


   Energy is -10129.928062070

 Hessian Updated using BFGS Update

  9 Hessian modes will be used to form the next step
  Hessian Eigenvalues:
     0.078032    0.209967    0.247722    0.250686    0.366576    0.452692
     0.562139    0.956171    1.133087

 Minimum Search - Taking Simple RFO Step
 Searching for Lamda that Minimizes Along All modes
 Value Taken    Lamda =  -0.01746091
 Calculated Step too Large.  Step scaled by  0.705303
 Step Taken.  Stepsize is  0.300000

                             Maximum     Tolerance    Cnvgd?
         Gradient           0.037237      0.000300      NO
         Displacement       0.283583      0.001200      NO
         Energy change     -0.015972      0.000001      NO


 New Cartesian Coordinates Obtained by Inverse Iteration

 Displacement from previous Coordinates is:  0.235733
 ----------------------------------------------------------------
             Standard Nuclear Orientation (Angstroms)
    I     Atom           X                Y                Z
 ----------------------------------------------------------------
    1      F       1.7951292424     1.7553897475     0.0000000000
    2      Cl     -1.1715279787     1.9901609073     0.0000000000
    3      Br      2.3162375327    -0.8381409303     0.0000000000
    4      I      -1.4401348317    -1.0815301497     0.0000000000
    5      C       1.1329751205     0.6033222576     0.0000000000
    6      C      -0.2022026631     0.5609247407     0.0000000000
 ----------------------------------------------------------------
 Molecular Point Group                 Cs    NOp =  2
 Largest Abelian Subgroup              Cs    NOp =  2
 Nuclear Repulsion Energy =   968.4655245626 hartrees
 There are       63 alpha and       63 beta electrons
 Applying Cartesian multipole field
    Component          Value
    ---------          -----
     (2,0,0)        1.00000E-11
     (0,2,0)        2.00000E-11
     (0,0,2)       -3.00000E-11
 Nucleus-field energy     =     0.0000000260 hartrees
 Requested basis set is 6-311++G(d,p)
 There are 74 shells and 206 basis functions
 A cutoff of  1.0D-11 yielded   2103 shell pairs
 There are     17689 function pairs (     19787 Cartesian)
 Smallest overlap matrix eigenvalue = 4.33E-05
 Guess MOs from SCF MO coefficient file

 -----------------------------------------------------------------------
  General SCF calculation program by
  Eric Jon Sundstrom, Paul Horn, Yuezhi Mao, Dmitri Zuev, Alec White,
  David Stuck, Shaama M.S., Shane Yost, Joonho Lee, David Small,
  Daniel Levine, Susi Lehtola, Hugh Burton, Evgeny Epifanovsky
 -----------------------------------------------------------------------
 Exchange:     0.2000 Hartree-Fock + 0.0800 Slater + 0.7200 B88
 Correlation:  0.1900 VWN1RPA + 0.8100 LYP
 Using SG-1 standard quadrature grid
 using 4 threads for integral computing
 -------------------------------------------------------
 OpenMP Integral computing Module                
 Release: version 2.0, May 2017, Q-Chem Inc. Pleasanton 
 -------------------------------------------------------
 -------------------------------------------------------
 OpenMP BLAS3 based DFT computing Module                
 Release: version 1.0, May 2013, Q-Chem Inc. Pittsburgh 
 -------------------------------------------------------
 A restricted SCF calculation will be
 performed using DIIS
 SCF converges when DIIS error is below 1.0e-08
 ---------------------------------------
  Cycle       Energy         DIIS error
 ---------------------------------------
    1  -10129.9350046186      5.46e-04  
    2  -10129.9369905743      2.86e-04  
    3  -10129.9368875902      3.21e-04  
    4  -10129.9373826276      6.05e-05  
    5  -10129.9374014627      1.77e-05  
    6  -10129.9374027572      7.30e-06  
    7  -10129.9374030385      1.29e-06  
    8  -10129.9374030457      6.28e-07  
    9  -10129.9374030472      1.19e-07  
   10  -10129.9374030473      4.00e-08  
   11  -10129.9374030473      1.04e-08  
   12  -10129.9374030472      1.34e-09  Convergence criterion met
 ---------------------------------------
 SCF time:   CPU 51.83s  wall 14.00s 
 SCF   energy in the final basis set =   -10129.9374030472
 Total energy in the final basis set =   -10129.9374030472

 --------------------------------------------------------------
             Orbital Energies (a.u.) and Symmetries
 --------------------------------------------------------------

 Alpha MOs, Restricted
 -- Occupied --                  
******* -482.87 -176.33 -165.73 -165.73 -165.73 -101.58  -62.52
  1 A'    2 A'    3 A'    4 A'    1 A"    5 A'    6 A'    7 A'                 
-56.344 -56.339 -56.339 -35.824 -31.317 -31.311 -31.311 -24.738
  8 A'    2 A"    9 A'   10 A'   11 A'    3 A"   12 A'   13 A'                 
-22.968 -22.966 -22.966 -22.961 -22.961 -10.341 -10.295  -9.500
 14 A'    4 A"   15 A'   16 A'    5 A"   17 A'   18 A'   19 A'                 
 -8.732  -7.265  -7.254  -7.254  -6.564  -6.550  -6.550  -6.373
 20 A'   21 A'    6 A"   22 A'   23 A'    7 A"   24 A'   25 A'                 
 -4.787  -4.771  -4.770  -2.675  -2.671  -2.671  -2.659  -2.659
 26 A'    8 A"   27 A'   28 A'    9 A"   29 A'   10 A"   30 A'                 
 -2.053  -2.048  -2.047  -2.033  -2.033  -1.284  -0.920  -0.859
 31 A'   11 A"   32 A'   33 A'   12 A"   34 A'   35 A'   36 A'                 
 -0.769  -0.696  -0.615  -0.540  -0.522  -0.521  -0.431  -0.422
 37 A'   38 A'   39 A'   40 A'   41 A'   13 A"   42 A'   43 A'                 
 -0.408  -0.352  -0.350  -0.334  -0.306  -0.282  -0.261
 14 A"   15 A"   44 A'   45 A'   16 A"   46 A'   17 A"                         
 -- Virtual --                   
 -0.069  -0.047  -0.040  -0.008   0.015   0.033   0.046   0.049
 47 A'   48 A'   18 A"   49 A'   50 A'   51 A'   52 A'   19 A"                 
  0.057   0.074   0.079   0.091   0.098   0.104   0.105   0.114
 53 A'   20 A"   54 A'   55 A'   56 A'   57 A'   21 A"   22 A"                 
  0.131   0.149   0.170   0.177   0.196   0.222   0.235   0.257
 58 A'   59 A'   60 A'   61 A'   62 A'   63 A'   23 A"   64 A'                 
  0.299   0.300   0.330   0.336   0.365   0.376   0.388   0.390
 65 A'   24 A"   66 A'   67 A'   68 A'   69 A'   25 A"   70 A'                 
  0.394   0.417   0.420   0.422   0.450   0.450   0.471   0.481
 26 A"   71 A'   27 A"   72 A'   73 A'   28 A"   74 A'   29 A"                 
  0.492   0.535   0.548   0.564   0.597   0.623   0.645   0.662
 75 A'   30 A"   76 A'   31 A"   77 A'   78 A'   79 A'   32 A"                 
  0.679   0.730   0.743   0.797   0.836   0.856   0.861   0.881
 80 A'   81 A'   82 A'   83 A'   33 A"   34 A"   84 A'   85 A'                 
  0.929   0.955   0.999   1.126   1.158   1.165   1.220   1.322
 86 A'   87 A'   88 A'   89 A'   35 A"   90 A'   36 A"   37 A"                 
  1.367   1.378   1.393   1.416   1.458   1.526   1.562   1.654
 91 A'   38 A"   92 A'   93 A'   94 A'   95 A'   39 A"   96 A'                 
  1.679   1.844   1.859   1.930   1.984   2.022   2.124   2.185
 97 A'   98 A'   40 A"   99 A'   41 A"  100 A'  101 A'  102 A'                 
  2.233   2.239   2.309   2.483   2.601   2.796   2.836   2.998
103 A'   42 A"  104 A'  105 A'   43 A"   44 A"  106 A'  107 A'                 
  3.149   3.399   3.741   3.771   3.942   3.946   3.972   3.986
108 A'  109 A'   45 A"  110 A'   46 A"   47 A"  111 A'   48 A"                 
  4.000   4.001   4.021   4.066   4.094   4.206   4.229   4.366
 49 A"  112 A'  113 A'   50 A"  114 A'  115 A'  116 A'  117 A'                 
  4.436   4.758   5.995   6.052   6.091   6.272   6.365   6.544
118 A'  119 A'   51 A"  120 A'  121 A'   52 A"  122 A'  123 A'                 
  6.693   7.522   7.566   7.671   9.732  23.276  24.050  25.791
124 A'   53 A"  125 A'  126 A'  127 A'  128 A'  129 A'   54 A"                 
 25.937  26.381  27.862  28.335  28.376  28.386  28.517  28.530
130 A'  131 A'  132 A'   55 A"  133 A'  134 A'   56 A"  135 A'                 
 28.544  28.593  28.686  47.894  66.725 127.876 127.910 127.933
 57 A"  136 A'  137 A'  138 A'  139 A'   58 A"  140 A'  141 A'                 
151.656 215.717 289.718 289.760 289.8901020.6871901.819
142 A'  143 A'   59 A"  144 A'  145 A'  146 A'  147 A'                         

 Beta MOs, Restricted
 -- Occupied --                  
******* -482.87 -176.33 -165.73 -165.73 -165.73 -101.58  -62.52
  1 A'    2 A'    3 A'    4 A'    1 A"    5 A'    6 A'    7 A'                 
-56.344 -56.339 -56.339 -35.824 -31.317 -31.311 -31.311 -24.738
  8 A'    2 A"    9 A'   10 A'   11 A'    3 A"   12 A'   13 A'                 
-22.968 -22.966 -22.966 -22.961 -22.961 -10.341 -10.295  -9.500
 14 A'    4 A"   15 A'   16 A'    5 A"   17 A'   18 A'   19 A'                 
 -8.732  -7.265  -7.254  -7.254  -6.564  -6.550  -6.550  -6.373
 20 A'   21 A'    6 A"   22 A'   23 A'    7 A"   24 A'   25 A'                 
 -4.787  -4.771  -4.770  -2.675  -2.671  -2.671  -2.659  -2.659
 26 A'    8 A"   27 A'   28 A'    9 A"   29 A'   10 A"   30 A'                 
 -2.053  -2.048  -2.047  -2.033  -2.033  -1.284  -0.920  -0.859
 31 A'   11 A"   32 A'   33 A'   12 A"   34 A'   35 A'   36 A'                 
 -0.769  -0.696  -0.615  -0.540  -0.522  -0.521  -0.431  -0.422
 37 A'   38 A'   39 A'   40 A'   41 A'   13 A"   42 A'   43 A'                 
 -0.408  -0.352  -0.350  -0.334  -0.306  -0.282  -0.261
 14 A"   15 A"   44 A'   45 A'   16 A"   46 A'   17 A"                         
 -- Virtual --                   
 -0.069  -0.047  -0.040  -0.008   0.015   0.033   0.046   0.049
 47 A'   48 A'   18 A"   49 A'   50 A'   51 A'   52 A'   19 A"                 
  0.057   0.074   0.079   0.091   0.098   0.104   0.105   0.114
 53 A'   20 A"   54 A'   55 A'   56 A'   57 A'   21 A"   22 A"                 
  0.131   0.149   0.170   0.177   0.196   0.222   0.235   0.257
 58 A'   59 A'   60 A'   61 A'   62 A'   63 A'   23 A"   64 A'                 
  0.299   0.300   0.330   0.336   0.365   0.376   0.388   0.390
 65 A'   24 A"   66 A'   67 A'   68 A'   69 A'   25 A"   70 A'                 
  0.394   0.417   0.420   0.422   0.450   0.450   0.471   0.481
 26 A"   71 A'   27 A"   72 A'   73 A'   28 A"   74 A'   29 A"                 
  0.492   0.535   0.548   0.564   0.597   0.623   0.645   0.662
 75 A'   30 A"   76 A'   31 A"   77 A'   78 A'   79 A'   32 A"                 
  0.679   0.730   0.743   0.797   0.836   0.856   0.861   0.881
 80 A'   81 A'   82 A'   83 A'   33 A"   34 A"   84 A'   85 A'                 
  0.929   0.955   0.999   1.126   1.158   1.165   1.220   1.322
 86 A'   87 A'   88 A'   89 A'   35 A"   90 A'   36 A"   37 A"                 
  1.367   1.378   1.393   1.416   1.458   1.526   1.562   1.654
 91 A'   38 A"   92 A'   93 A'   94 A'   95 A'   39 A"   96 A'                 
  1.679   1.844   1.859   1.930   1.984   2.022   2.124   2.185
 97 A'   98 A'   40 A"   99 A'   41 A"  100 A'  101 A'  102 A'                 
  2.233   2.239   2.309   2.483   2.601   2.796   2.836   2.998
103 A'   42 A"  104 A'  105 A'   43 A"   44 A"  106 A'  107 A'                 
  3.149   3.399   3.741   3.771   3.942   3.946   3.972   3.986
108 A'  109 A'   45 A"  110 A'   46 A"   47 A"  111 A'   48 A"                 
  4.000   4.001   4.021   4.066   4.094   4.206   4.229   4.366
 49 A"  112 A'  113 A'   50 A"  114 A'  115 A'  116 A'  117 A'                 
  4.436   4.758   5.995   6.052   6.091   6.272   6.365   6.544
118 A'  119 A'   51 A"  120 A'  121 A'   52 A"  122 A'  123 A'                 
  6.693   7.522   7.566   7.671   9.732  23.276  24.050  25.791
124 A'   53 A"  125 A'  126 A'  127 A'  128 A'  129 A'   54 A"                 
 25.937  26.381  27.862  28.335  28.376  28.386  28.517  28.530
130 A'  131 A'  132 A'   55 A"  133 A'  134 A'   56 A"  135 A'                 
 28.544  28.593  28.686  47.894  66.725 127.876 127.910 127.933
 57 A"  136 A'  137 A'  138 A'  139 A'   58 A"  140 A'  141 A'                 
151.656 215.717 289.718 289.760 289.8901020.6871901.819
142 A'  143 A'   59 A"  144 A'  145 A'  146 A'  147 A'                         
 --------------------------------------------------------------

          Ground-State Mulliken Net Atomic Charges

     Atom                 Charge (a.u.)
  ----------------------------------------
      1 F                    -0.029754
      2 Cl                    0.351091
      3 Br                   -0.020525
      4 I                     0.171444
      5 C                    -0.243613
      6 C                    -0.228643
  ----------------------------------------
  Sum of atomic charges =     0.000000

 -----------------------------------------------------------------
                    Cartesian Multipole Moments
 -----------------------------------------------------------------
    Charge (ESU x 10^10)
                 0.0000
    Dipole Moment (Debye)
         X      -0.2091      Y      -1.1859      Z       0.0000
       Tot       1.2042
    Quadrupole Moments (Debye-Ang)
        XX     -73.1140     XY      -1.0114     YY     -74.4761
        XZ       0.0000     YZ      -0.0000     ZZ     -76.1230
    Octopole Moments (Debye-Ang^2)
       XXX      -2.7069    XXY      -7.3289    XYY      -7.7761
       YYY       9.2058    XXZ       0.0000    XYZ       0.0000
       YYZ      -0.0000    XZZ       0.2174    YZZ       6.6357
       ZZZ       0.0000
    Hexadecapole Moments (Debye-Ang^3)
      XXXX   -1234.1698   XXXY      -9.9000   XXYY    -306.5252
      XYYY      -4.6627   YYYY    -752.9171   XXXZ       0.0000
      XXYZ       0.0000   XYYZ       0.0000   YYYZ      -0.0000
      XXZZ    -230.6762   XYZZ       3.4363   YYZZ    -147.4818
      XZZZ       0.0000   YZZZ      -0.0000   ZZZZ     -94.2146
 -----------------------------------------------------------------
 Calculating analytic gradient of the SCF energy
 Gradient of SCF Energy
            1           2           3           4           5           6
    1   0.0019052  -0.0053282  -0.0020683   0.0006608   0.0036843   0.0011461
    2  -0.0082727  -0.0196320   0.0091523   0.0240424  -0.0007200  -0.0045700
    3   0.0000000   0.0000000  -0.0000000   0.0000000  -0.0000000   0.0000000
 Max gradient component =       2.404E-02
 RMS gradient           =       8.126E-03
 Gradient time:  CPU 15.69 s  wall 4.03 s
 Geometry Optimization Parameters
   NAtoms,    NIC,     NZ,  NCons,   NDum,   NFix, NCnnct, MaxDiis
        6      37       0       0       0       0       0       0

 Cartesian Hessian Update
 Hessian Updated using BFGS Update


** GEOMETRY OPTIMIZATION IN DELOCALIZED INTERNAL COORDINATES **
   Searching for a Minimum

   Optimization Cycle:  13

                       Coordinates (Angstroms)
     ATOM                X               Y               Z
      1  F         1.7951292424    1.7553897475    0.0000000000
      2  Cl       -1.1715279787    1.9901609073    0.0000000000
      3  Br        2.3162375327   -0.8381409303    0.0000000000
      4  I        -1.4401348317   -1.0815301497    0.0000000000
      5  C         1.1329751205    0.6033222576    0.0000000000
      6  C        -0.2022026631    0.5609247407    0.0000000000
   Point Group: cs    Number of degrees of freedom:     9


   Energy is -10129.937403047

 Hessian Updated using BFGS Update

  9 Hessian modes will be used to form the next step
  Hessian Eigenvalues:
     0.063563    0.208310    0.247684    0.251179    0.366131    0.452482
     0.565384    0.956184    1.133312

 Minimum Search - Taking Simple RFO Step
 Searching for Lamda that Minimizes Along All modes
 Value Taken    Lamda =  -0.00704521
 Calculated Step too Large.  Step scaled by  0.957645
 Step Taken.  Stepsize is  0.300000

                             Maximum     Tolerance    Cnvgd?
         Gradient           0.018770      0.000300      NO
         Displacement       0.273275      0.001200      NO
         Energy change     -0.009341      0.000001      NO


 New Cartesian Coordinates Obtained by Inverse Iteration

 Displacement from previous Coordinates is:  0.259287
 ----------------------------------------------------------------
             Standard Nuclear Orientation (Angstroms)
    I     Atom           X                Y                Z
 ----------------------------------------------------------------
    1      F       1.7727303246     1.7790648556     0.0000000000
    2      Cl     -1.1389773032     2.0480691094     0.0000000000
    3      Br      2.2671672380    -0.8811750306     0.0000000000
    4      I      -1.3780857002    -1.1489861894     0.0000000000
    5      C       1.1197527176     0.6179693150     0.0000000000
    6      C      -0.2121108547     0.5751845132     0.0000000000
 ----------------------------------------------------------------
 Molecular Point Group                 Cs    NOp =  2
 Largest Abelian Subgroup              Cs    NOp =  2
 Nuclear Repulsion Energy =   967.9701353185 hartrees
 There are       63 alpha and       63 beta electrons
 Applying Cartesian multipole field
    Component          Value
    ---------          -----
     (2,0,0)        1.00000E-11
     (0,2,0)        2.00000E-11
     (0,0,2)       -3.00000E-11
 Nucleus-field energy     =     0.0000000265 hartrees
 Requested basis set is 6-311++G(d,p)
 There are 74 shells and 206 basis functions
 A cutoff of  1.0D-11 yielded   2092 shell pairs
 There are     17604 function pairs (     19692 Cartesian)
 Smallest overlap matrix eigenvalue = 4.92E-05
 Guess MOs from SCF MO coefficient file

 -----------------------------------------------------------------------
  General SCF calculation program by
  Eric Jon Sundstrom, Paul Horn, Yuezhi Mao, Dmitri Zuev, Alec White,
  David Stuck, Shaama M.S., Shane Yost, Joonho Lee, David Small,
  Daniel Levine, Susi Lehtola, Hugh Burton, Evgeny Epifanovsky
 -----------------------------------------------------------------------
 Exchange:     0.2000 Hartree-Fock + 0.0800 Slater + 0.7200 B88
 Correlation:  0.1900 VWN1RPA + 0.8100 LYP
 Using SG-1 standard quadrature grid
 using 4 threads for integral computing
 -------------------------------------------------------
 OpenMP Integral computing Module                
 Release: version 2.0, May 2017, Q-Chem Inc. Pleasanton 
 -------------------------------------------------------
 -------------------------------------------------------
 OpenMP BLAS3 based DFT computing Module                
 Release: version 1.0, May 2013, Q-Chem Inc. Pittsburgh 
 -------------------------------------------------------
 A restricted SCF calculation will be
 performed using DIIS
 SCF converges when DIIS error is below 1.0e-08
 ---------------------------------------
  Cycle       Energy         DIIS error
 ---------------------------------------
    1  -10129.9391757900      5.31e-04  
    2  -10129.9412374474      2.38e-04  
    3  -10129.9411255430      2.84e-04  
    4  -10129.9415178867      6.47e-05  
    5  -10129.9415400689      1.36e-05  
    6  -10129.9415407449      7.65e-06  
    7  -10129.9415410425      1.23e-06  
    8  -10129.9415410494      5.72e-07  
    9  -10129.9415410508      8.74e-08  
   10  -10129.9415410509      4.04e-08  
   11  -10129.9415410509      1.24e-08  
   12  -10129.9415410509      1.41e-09  Convergence criterion met
 ---------------------------------------
 SCF time:   CPU 51.65s  wall 14.00s 
 SCF   energy in the final basis set =   -10129.9415410509
 Total energy in the final basis set =   -10129.9415410509

 --------------------------------------------------------------
             Orbital Energies (a.u.) and Symmetries
 --------------------------------------------------------------

 Alpha MOs, Restricted
 -- Occupied --                  
******* -482.87 -176.33 -165.73 -165.73 -165.73 -101.59  -62.52
  1 A'    2 A'    3 A'    4 A'    1 A"    5 A'    6 A'    7 A'                 
-56.343 -56.339 -56.339 -35.825 -31.318 -31.312 -31.311 -24.739
  8 A'    2 A"    9 A'   10 A'   11 A'    3 A"   12 A'   13 A'                 
-22.968 -22.967 -22.967 -22.962 -22.962 -10.341 -10.296  -9.500
 14 A'    4 A"   15 A'   16 A'    5 A"   17 A'   18 A'   19 A'                 
 -8.732  -7.266  -7.255  -7.254  -6.564  -6.550  -6.549  -6.374
 20 A'   21 A'    6 A"   22 A'   23 A'    7 A"   24 A'   25 A'                 
 -4.787  -4.771  -4.771  -2.675  -2.671  -2.670  -2.659  -2.659
 26 A'    8 A"   27 A'   28 A'    9 A"   29 A'   30 A'   10 A"                 
 -2.053  -2.048  -2.048  -2.034  -2.034  -1.283  -0.916  -0.855
 31 A'   11 A"   32 A'   33 A'   12 A"   34 A'   35 A'   36 A'                 
 -0.769  -0.694  -0.614  -0.540  -0.520  -0.520  -0.429  -0.421
 37 A'   38 A'   39 A'   40 A'   41 A'   13 A"   42 A'   43 A'                 
 -0.405  -0.351  -0.347  -0.336  -0.307  -0.284  -0.262
 14 A"   15 A"   44 A'   45 A'   16 A"   46 A'   17 A"                         
 -- Virtual --                   
 -0.074  -0.052  -0.040  -0.011   0.016   0.033   0.046   0.049
 47 A'   48 A'   18 A"   49 A'   50 A'   51 A'   52 A'   19 A"                 
  0.055   0.074   0.079   0.090   0.099   0.104   0.104   0.115
 53 A'   20 A"   54 A'   55 A'   56 A'   21 A"   57 A'   22 A"                 
  0.130   0.146   0.170   0.179   0.195   0.225   0.235   0.251
 58 A'   59 A'   60 A'   61 A'   62 A'   63 A'   23 A"   64 A'                 
  0.297   0.299   0.330   0.337   0.362   0.376   0.384   0.386
 65 A'   24 A"   66 A'   67 A'   68 A'   69 A'   25 A"   70 A'                 
  0.397   0.415   0.417   0.422   0.447   0.449   0.471   0.480
 26 A"   71 A'   72 A'   27 A"   73 A'   28 A"   74 A'   29 A"                 
  0.498   0.535   0.546   0.564   0.595   0.618   0.641   0.662
 75 A'   30 A"   76 A'   31 A"   77 A'   78 A'   79 A'   32 A"                 
  0.682   0.720   0.742   0.799   0.835   0.857   0.862   0.878
 80 A'   81 A'   82 A'   83 A'   33 A"   34 A"   84 A'   85 A'                 
  0.926   0.955   0.986   1.112   1.152   1.154   1.217   1.318
 86 A'   87 A'   88 A'   89 A'   35 A"   90 A'   36 A"   37 A"                 
  1.365   1.378   1.396   1.414   1.463   1.530   1.561   1.643
 91 A'   38 A"   92 A'   93 A'   94 A'   95 A'   39 A"   96 A'                 
  1.675   1.851   1.864   1.925   1.983   2.018   2.123   2.177
 97 A'   98 A'   40 A"   99 A'   41 A"  100 A'  101 A'  102 A'                 
  2.218   2.238   2.305   2.478   2.602   2.794   2.835   3.002
103 A'   42 A"  104 A'  105 A'   43 A"   44 A"  106 A'  107 A'                 
  3.147   3.384   3.740   3.770   3.940   3.946   3.968   3.985
108 A'  109 A'   45 A"  110 A'   46 A"   47 A"  111 A'   48 A"                 
  3.997   4.002   4.022   4.062   4.091   4.197   4.229   4.365
 49 A"  112 A'  113 A'   50 A"  114 A'  115 A'  116 A'  117 A'                 
  4.425   4.756   5.994   6.052   6.080   6.271   6.365   6.542
118 A'  119 A'   51 A"  120 A'  121 A'   52 A"  122 A'  123 A'                 
  6.684   7.523   7.567   7.666   9.728  23.269  24.061  25.789
124 A'   53 A"  125 A'  126 A'  127 A'  128 A'  129 A'   54 A"                 
 25.917  26.374  27.856  28.334  28.376  28.379  28.516  28.529
130 A'  131 A'  132 A'   55 A"  133 A'  134 A'   56 A"  135 A'                 
 28.542  28.590  28.683  47.887  66.723 127.875 127.909 127.928
 57 A"  136 A'  137 A'  138 A'  139 A'   58 A"  140 A'  141 A'                 
151.650 215.713 289.717 289.761 289.8861020.6781901.813
142 A'  143 A'   59 A"  144 A'  145 A'  146 A'  147 A'                         

 Beta MOs, Restricted
 -- Occupied --                  
******* -482.87 -176.33 -165.73 -165.73 -165.73 -101.59  -62.52
  1 A'    2 A'    3 A'    4 A'    1 A"    5 A'    6 A'    7 A'                 
-56.343 -56.339 -56.339 -35.825 -31.318 -31.312 -31.311 -24.739
  8 A'    2 A"    9 A'   10 A'   11 A'    3 A"   12 A'   13 A'                 
-22.968 -22.967 -22.967 -22.962 -22.962 -10.341 -10.296  -9.500
 14 A'    4 A"   15 A'   16 A'    5 A"   17 A'   18 A'   19 A'                 
 -8.732  -7.266  -7.255  -7.254  -6.564  -6.550  -6.549  -6.374
 20 A'   21 A'    6 A"   22 A'   23 A'    7 A"   24 A'   25 A'                 
 -4.787  -4.771  -4.771  -2.675  -2.671  -2.670  -2.659  -2.659
 26 A'    8 A"   27 A'   28 A'    9 A"   29 A'   30 A'   10 A"                 
 -2.053  -2.048  -2.048  -2.034  -2.034  -1.283  -0.916  -0.855
 31 A'   11 A"   32 A'   33 A'   12 A"   34 A'   35 A'   36 A'                 
 -0.769  -0.694  -0.614  -0.540  -0.520  -0.520  -0.429  -0.421
 37 A'   38 A'   39 A'   40 A'   41 A'   13 A"   42 A'   43 A'                 
 -0.405  -0.351  -0.347  -0.336  -0.307  -0.284  -0.262
 14 A"   15 A"   44 A'   45 A'   16 A"   46 A'   17 A"                         
 -- Virtual --                   
 -0.074  -0.052  -0.040  -0.011   0.016   0.033   0.046   0.049
 47 A'   48 A'   18 A"   49 A'   50 A'   51 A'   52 A'   19 A"                 
  0.055   0.074   0.079   0.090   0.099   0.104   0.104   0.115
 53 A'   20 A"   54 A'   55 A'   56 A'   21 A"   57 A'   22 A"                 
  0.130   0.146   0.170   0.179   0.195   0.225   0.235   0.251
 58 A'   59 A'   60 A'   61 A'   62 A'   63 A'   23 A"   64 A'                 
  0.297   0.299   0.330   0.337   0.362   0.376   0.384   0.386
 65 A'   24 A"   66 A'   67 A'   68 A'   69 A'   25 A"   70 A'                 
  0.397   0.415   0.417   0.422   0.447   0.449   0.471   0.480
 26 A"   71 A'   72 A'   27 A"   73 A'   28 A"   74 A'   29 A"                 
  0.498   0.535   0.546   0.564   0.595   0.618   0.641   0.662
 75 A'   30 A"   76 A'   31 A"   77 A'   78 A'   79 A'   32 A"                 
  0.682   0.720   0.742   0.799   0.835   0.857   0.862   0.878
 80 A'   81 A'   82 A'   83 A'   33 A"   34 A"   84 A'   85 A'                 
  0.926   0.955   0.986   1.112   1.152   1.154   1.217   1.318
 86 A'   87 A'   88 A'   89 A'   35 A"   90 A'   36 A"   37 A"                 
  1.365   1.378   1.396   1.414   1.463   1.530   1.561   1.643
 91 A'   38 A"   92 A'   93 A'   94 A'   95 A'   39 A"   96 A'                 
  1.675   1.851   1.864   1.925   1.983   2.018   2.123   2.177
 97 A'   98 A'   40 A"   99 A'   41 A"  100 A'  101 A'  102 A'                 
  2.218   2.238   2.305   2.478   2.602   2.794   2.835   3.002
103 A'   42 A"  104 A'  105 A'   43 A"   44 A"  106 A'  107 A'                 
  3.147   3.384   3.740   3.770   3.940   3.946   3.968   3.985
108 A'  109 A'   45 A"  110 A'   46 A"   47 A"  111 A'   48 A"                 
  3.997   4.002   4.022   4.062   4.091   4.197   4.229   4.365
 49 A"  112 A'  113 A'   50 A"  114 A'  115 A'  116 A'  117 A'                 
  4.425   4.756   5.994   6.052   6.080   6.271   6.365   6.542
118 A'  119 A'   51 A"  120 A'  121 A'   52 A"  122 A'  123 A'                 
  6.684   7.523   7.567   7.666   9.728  23.269  24.061  25.789
124 A'   53 A"  125 A'  126 A'  127 A'  128 A'  129 A'   54 A"                 
 25.917  26.374  27.856  28.334  28.376  28.379  28.516  28.529
130 A'  131 A'  132 A'   55 A"  133 A'  134 A'   56 A"  135 A'                 
 28.542  28.590  28.683  47.887  66.723 127.875 127.909 127.928
 57 A"  136 A'  137 A'  138 A'  139 A'   58 A"  140 A'  141 A'                 
151.650 215.713 289.717 289.761 289.8861020.6781901.813
142 A'  143 A'   59 A"  144 A'  145 A'  146 A'  147 A'                         
 --------------------------------------------------------------

          Ground-State Mulliken Net Atomic Charges

     Atom                 Charge (a.u.)
  ----------------------------------------
      1 F                    -0.032379
      2 Cl                    0.349340
      3 Br                   -0.029863
      4 I                     0.167799
      5 C                    -0.209401
      6 C                    -0.245496
  ----------------------------------------
  Sum of atomic charges =     0.000000

 -----------------------------------------------------------------
                    Cartesian Multipole Moments
 -----------------------------------------------------------------
    Charge (ESU x 10^10)
                -0.0000
    Dipole Moment (Debye)
         X      -0.1930      Y      -1.2642      Z      -0.0000
       Tot       1.2788
    Quadrupole Moments (Debye-Ang)
        XX     -73.8666     XY      -0.9332     YY     -73.7634
        XZ      -0.0000     YZ      -0.0000     ZZ     -76.2166
    Octopole Moments (Debye-Ang^2)
       XXX      -5.5026    XXY      -5.1280    XYY      -9.0031
       YYY      12.9534    XXZ      -0.0000    XYZ       0.0000
       YYZ      -0.0000    XZZ      -0.8708    YZZ       8.3084
       ZZZ       0.0000
    Hexadecapole Moments (Debye-Ang^3)
      XXXX   -1184.7118   XXXY      -8.5332   XXYY    -305.3681
      XYYY      -3.5285   YYYY    -796.2225   XXXZ      -0.0000
      XXYZ      -0.0000   XYYZ       0.0000   YYYZ      -0.0000
      XXZZ    -220.5151   XYZZ       3.8235   YYZZ    -156.6175
      XZZZ      -0.0000   YZZZ      -0.0000   ZZZZ     -94.4441
 -----------------------------------------------------------------
 Calculating analytic gradient of the SCF energy
 Gradient of SCF Energy
            1           2           3           4           5           6
    1  -0.0008461  -0.0029788  -0.0003310   0.0017202  -0.0029508   0.0053864
    2   0.0001846  -0.0049347  -0.0029972   0.0099431   0.0032357  -0.0054315
    3   0.0000000  -0.0000000   0.0000000   0.0000000   0.0000000  -0.0000000
 Max gradient component =       9.943E-03
 RMS gradient           =       3.516E-03
 Gradient time:  CPU 15.46 s  wall 3.97 s
 Geometry Optimization Parameters
   NAtoms,    NIC,     NZ,  NCons,   NDum,   NFix, NCnnct, MaxDiis
        6      37       0       0       0       0       0       0

 Cartesian Hessian Update
 Hessian Updated using BFGS Update


** GEOMETRY OPTIMIZATION IN DELOCALIZED INTERNAL COORDINATES **
   Searching for a Minimum

   Optimization Cycle:  14

                       Coordinates (Angstroms)
     ATOM                X               Y               Z
      1  F         1.7727303246    1.7790648556    0.0000000000
      2  Cl       -1.1389773032    2.0480691094    0.0000000000
      3  Br        2.2671672380   -0.8811750306    0.0000000000
      4  I        -1.3780857002   -1.1489861894    0.0000000000
      5  C         1.1197527176    0.6179693150    0.0000000000
      6  C        -0.2121108547    0.5751845132    0.0000000000
   Point Group: cs    Number of degrees of freedom:     9


   Energy is -10129.941541051

 Hessian Updated using BFGS Update

  9 Hessian modes will be used to form the next step
  Hessian Eigenvalues:
     0.054978    0.205917    0.250988    0.254478    0.367530    0.458019
     0.566290    0.956438    1.133323

 Minimum Search - Taking Simple RFO Step
 Searching for Lamda that Minimizes Along All modes
 Value Taken    Lamda =  -0.00079912
 Step Taken.  Stepsize is  0.107471

                             Maximum     Tolerance    Cnvgd?
         Gradient           0.004906      0.000300      NO
         Displacement       0.090387      0.001200      NO
         Energy change     -0.004138      0.000001      NO


 New Cartesian Coordinates Obtained by Inverse Iteration

 Displacement from previous Coordinates is:  0.083016
 ----------------------------------------------------------------
             Standard Nuclear Orientation (Angstroms)
    I     Atom           X                Y                Z
 ----------------------------------------------------------------
    1      F       1.7578276274     1.7838333756     0.0000000000
    2      Cl     -1.1175093099     2.0717049846     0.0000000000
    3      Br      2.2736488169    -0.8843951476     0.0000000000
    4      I      -1.3763475792    -1.1706597649     0.0000000000
    5      C       1.1157227521     0.6151416470     0.0000000000
    6      C      -0.2228658853     0.5745014785     0.0000000000
 ----------------------------------------------------------------
 Molecular Point Group                 Cs    NOp =  2
 Largest Abelian Subgroup              Cs    NOp =  2
 Nuclear Repulsion Energy =   964.2224399514 hartrees
 There are       63 alpha and       63 beta electrons
 Applying Cartesian multipole field
    Component          Value
    ---------          -----
     (2,0,0)        1.00000E-11
     (0,2,0)        2.00000E-11
     (0,0,2)       -3.00000E-11
 Nucleus-field energy     =     0.0000000268 hartrees
 Requested basis set is 6-311++G(d,p)
 There are 74 shells and 206 basis functions
 A cutoff of  1.0D-11 yielded   2092 shell pairs
 There are     17602 function pairs (     19689 Cartesian)
 Smallest overlap matrix eigenvalue = 5.23E-05
 Guess MOs from SCF MO coefficient file

 -----------------------------------------------------------------------
  General SCF calculation program by
  Eric Jon Sundstrom, Paul Horn, Yuezhi Mao, Dmitri Zuev, Alec White,
  David Stuck, Shaama M.S., Shane Yost, Joonho Lee, David Small,
  Daniel Levine, Susi Lehtola, Hugh Burton, Evgeny Epifanovsky
 -----------------------------------------------------------------------
 Exchange:     0.2000 Hartree-Fock + 0.0800 Slater + 0.7200 B88
 Correlation:  0.1900 VWN1RPA + 0.8100 LYP
 Using SG-1 standard quadrature grid
 using 4 threads for integral computing
 -------------------------------------------------------
 OpenMP Integral computing Module                
 Release: version 2.0, May 2017, Q-Chem Inc. Pleasanton 
 -------------------------------------------------------
 -------------------------------------------------------
 OpenMP BLAS3 based DFT computing Module                
 Release: version 1.0, May 2013, Q-Chem Inc. Pittsburgh 
 -------------------------------------------------------
 A restricted SCF calculation will be
 performed using DIIS
 SCF converges when DIIS error is below 1.0e-08
 ---------------------------------------
  Cycle       Energy         DIIS error
 ---------------------------------------
    1  -10129.9415935801      2.27e-04  
    2  -10129.9419394742      1.06e-04  
    3  -10129.9418884815      1.45e-04  
    4  -10129.9419997924      1.69e-05  
    5  -10129.9420009356      8.01e-06  
    6  -10129.9420012556      2.20e-06  
    7  -10129.9420012823      4.00e-07  
    8  -10129.9420012829      2.01e-07  
    9  -10129.9420012831      5.16e-08  
   10  -10129.9420012831      1.39e-08  
   11  -10129.9420012830      3.70e-09  Convergence criterion met
 ---------------------------------------
 SCF time:   CPU 47.19s  wall 12.00s 
 SCF   energy in the final basis set =   -10129.9420012830
 Total energy in the final basis set =   -10129.9420012830

 --------------------------------------------------------------
             Orbital Energies (a.u.) and Symmetries
 --------------------------------------------------------------

 Alpha MOs, Restricted
 -- Occupied --                  
******* -482.87 -176.33 -165.73 -165.73 -165.73 -101.59  -62.52
  1 A'    2 A'    3 A'    4 A'    1 A"    5 A'    6 A'    7 A'                 
-56.344 -56.340 -56.339 -35.825 -31.319 -31.312 -31.312 -24.739
  8 A'    2 A"    9 A'   10 A'   11 A'    3 A"   12 A'   13 A'                 
-22.969 -22.968 -22.967 -22.963 -22.963 -10.342 -10.298  -9.500
 14 A'    4 A"   15 A'   16 A'    5 A"   17 A'   18 A'   19 A'                 
 -8.732  -7.266  -7.255  -7.254  -6.564  -6.550  -6.549  -6.375
 20 A'   21 A'    6 A"   22 A'   23 A'    7 A"   24 A'   25 A'                 
 -4.788  -4.772  -4.772  -2.675  -2.671  -2.671  -2.659  -2.659
 26 A'    8 A"   27 A'   28 A'    9 A"   29 A'   30 A'   10 A"                 
 -2.054  -2.049  -2.048  -2.034  -2.034  -1.282  -0.914  -0.854
 31 A'   11 A"   32 A'   33 A'   12 A"   34 A'   35 A'   36 A'                 
 -0.768  -0.692  -0.613  -0.539  -0.519  -0.519  -0.428  -0.421
 37 A'   38 A'   39 A'   40 A'   13 A"   41 A'   42 A'   43 A'                 
 -0.403  -0.350  -0.346  -0.337  -0.307  -0.285  -0.262
 14 A"   15 A"   44 A'   45 A'   16 A"   46 A'   17 A"                         
 -- Virtual --                   
 -0.076  -0.054  -0.041  -0.012   0.015   0.033   0.046   0.049
 47 A'   48 A'   18 A"   49 A'   50 A'   51 A'   52 A'   19 A"                 
  0.055   0.074   0.079   0.090   0.099   0.104   0.104   0.115
 53 A'   20 A"   54 A'   55 A'   56 A'   57 A'   21 A"   22 A"                 
  0.130   0.145   0.171   0.179   0.194   0.225   0.234   0.249
 58 A'   59 A'   60 A'   61 A'   62 A'   63 A'   23 A"   64 A'                 
  0.297   0.298   0.330   0.338   0.362   0.375   0.384   0.385
 65 A'   24 A"   66 A'   67 A'   68 A'   69 A'   25 A"   70 A'                 
  0.397   0.415   0.418   0.422   0.446   0.449   0.470   0.479
 26 A"   71 A'   72 A'   27 A"   73 A'   28 A"   74 A'   29 A"                 
  0.495   0.535   0.545   0.564   0.593   0.615   0.638   0.662
 75 A'   30 A"   76 A'   31 A"   77 A'   78 A'   79 A'   32 A"                 
  0.682   0.716   0.740   0.799   0.836   0.856   0.862   0.877
 80 A'   81 A'   82 A'   83 A'   33 A"   34 A"   84 A'   85 A'                 
  0.924   0.955   0.987   1.105   1.149   1.150   1.217   1.316
 86 A'   87 A'   88 A'   89 A'   35 A"   90 A'   36 A"   37 A"                 
  1.364   1.378   1.395   1.412   1.465   1.532   1.559   1.638
 91 A'   38 A"   92 A'   93 A'   94 A'   95 A'   39 A"   96 A'                 
  1.673   1.850   1.860   1.924   1.983   2.016   2.114   2.170
 97 A'   98 A'   40 A"   99 A'   41 A"  100 A'  101 A'  102 A'                 
  2.214   2.237   2.303   2.473   2.601   2.792   2.834   3.002
103 A'   42 A"  104 A'  105 A'   43 A"   44 A"  106 A'  107 A'                 
  3.136   3.387   3.740   3.770   3.939   3.945   3.967   3.984
108 A'  109 A'   45 A"  110 A'   46 A"   47 A"  111 A'   48 A"                 
  3.996   4.001   4.020   4.060   4.089   4.193   4.229   4.364
 49 A"  112 A'  113 A'   50 A"  114 A'  115 A'  116 A'  117 A'                 
  4.421   4.755   5.994   6.050   6.076   6.270   6.365   6.539
118 A'  119 A'   51 A"  120 A'  121 A'   52 A"  122 A'  123 A'                 
  6.682   7.522   7.566   7.664   9.727  23.269  24.033  25.788
124 A'   53 A"  125 A'  126 A'  127 A'  128 A'  129 A'   54 A"                 
 25.910  26.367  27.853  28.333  28.375  28.377  28.516  28.529
130 A'  131 A'  132 A'   55 A"  133 A'  134 A'   56 A"  135 A'                 
 28.541  28.587  28.681  47.886  66.722 127.874 127.908 127.925
 57 A"  136 A'  137 A'  138 A'  139 A'   58 A"  140 A'  141 A'                 
151.647 215.711 289.717 289.759 289.8851020.6761901.810
142 A'  143 A'   59 A"  144 A'  145 A'  146 A'  147 A'                         

 Beta MOs, Restricted
 -- Occupied --                  
******* -482.87 -176.33 -165.73 -165.73 -165.73 -101.59  -62.52
  1 A'    2 A'    3 A'    4 A'    1 A"    5 A'    6 A'    7 A'                 
-56.344 -56.340 -56.339 -35.825 -31.319 -31.312 -31.312 -24.739
  8 A'    2 A"    9 A'   10 A'   11 A'    3 A"   12 A'   13 A'                 
-22.969 -22.968 -22.967 -22.963 -22.963 -10.342 -10.298  -9.500
 14 A'    4 A"   15 A'   16 A'    5 A"   17 A'   18 A'   19 A'                 
 -8.732  -7.266  -7.255  -7.254  -6.564  -6.550  -6.549  -6.375
 20 A'   21 A'    6 A"   22 A'   23 A'    7 A"   24 A'   25 A'                 
 -4.788  -4.772  -4.772  -2.675  -2.671  -2.671  -2.659  -2.659
 26 A'    8 A"   27 A'   28 A'    9 A"   29 A'   30 A'   10 A"                 
 -2.054  -2.049  -2.048  -2.034  -2.034  -1.282  -0.914  -0.854
 31 A'   11 A"   32 A'   33 A'   12 A"   34 A'   35 A'   36 A'                 
 -0.768  -0.692  -0.613  -0.539  -0.519  -0.519  -0.428  -0.421
 37 A'   38 A'   39 A'   40 A'   13 A"   41 A'   42 A'   43 A'                 
 -0.403  -0.350  -0.346  -0.337  -0.307  -0.285  -0.262
 14 A"   15 A"   44 A'   45 A'   16 A"   46 A'   17 A"                         
 -- Virtual --                   
 -0.076  -0.054  -0.041  -0.012   0.015   0.033   0.046   0.049
 47 A'   48 A'   18 A"   49 A'   50 A'   51 A'   52 A'   19 A"                 
  0.055   0.074   0.079   0.090   0.099   0.104   0.104   0.115
 53 A'   20 A"   54 A'   55 A'   56 A'   57 A'   21 A"   22 A"                 
  0.130   0.145   0.171   0.179   0.194   0.225   0.234   0.249
 58 A'   59 A'   60 A'   61 A'   62 A'   63 A'   23 A"   64 A'                 
  0.297   0.298   0.330   0.338   0.362   0.375   0.384   0.385
 65 A'   24 A"   66 A'   67 A'   68 A'   69 A'   25 A"   70 A'                 
  0.397   0.415   0.418   0.422   0.446   0.449   0.470   0.479
 26 A"   71 A'   72 A'   27 A"   73 A'   28 A"   74 A'   29 A"                 
  0.495   0.535   0.545   0.564   0.593   0.615   0.638   0.662
 75 A'   30 A"   76 A'   31 A"   77 A'   78 A'   79 A'   32 A"                 
  0.682   0.716   0.740   0.799   0.836   0.856   0.862   0.877
 80 A'   81 A'   82 A'   83 A'   33 A"   34 A"   84 A'   85 A'                 
  0.924   0.955   0.987   1.105   1.149   1.150   1.217   1.316
 86 A'   87 A'   88 A'   89 A'   35 A"   90 A'   36 A"   37 A"                 
  1.364   1.378   1.395   1.412   1.465   1.532   1.559   1.638
 91 A'   38 A"   92 A'   93 A'   94 A'   95 A'   39 A"   96 A'                 
  1.673   1.850   1.860   1.924   1.983   2.016   2.114   2.170
 97 A'   98 A'   40 A"   99 A'   41 A"  100 A'  101 A'  102 A'                 
  2.214   2.237   2.303   2.473   2.601   2.792   2.834   3.002
103 A'   42 A"  104 A'  105 A'   43 A"   44 A"  106 A'  107 A'                 
  3.136   3.387   3.740   3.770   3.939   3.945   3.967   3.984
108 A'  109 A'   45 A"  110 A'   46 A"   47 A"  111 A'   48 A"                 
  3.996   4.001   4.020   4.060   4.089   4.193   4.229   4.364
 49 A"  112 A'  113 A'   50 A"  114 A'  115 A'  116 A'  117 A'                 
  4.421   4.755   5.994   6.050   6.076   6.270   6.365   6.539
118 A'  119 A'   51 A"  120 A'  121 A'   52 A"  122 A'  123 A'                 
  6.682   7.522   7.566   7.664   9.727  23.269  24.033  25.788
124 A'   53 A"  125 A'  126 A'  127 A'  128 A'  129 A'   54 A"                 
 25.910  26.367  27.853  28.333  28.375  28.377  28.516  28.529
130 A'  131 A'  132 A'   55 A"  133 A'  134 A'   56 A"  135 A'                 
 28.541  28.587  28.681  47.886  66.722 127.874 127.908 127.925
 57 A"  136 A'  137 A'  138 A'  139 A'   58 A"  140 A'  141 A'                 
151.647 215.711 289.717 289.759 289.8851020.6761901.810
142 A'  143 A'   59 A"  144 A'  145 A'  146 A'  147 A'                         
 --------------------------------------------------------------

          Ground-State Mulliken Net Atomic Charges

     Atom                 Charge (a.u.)
  ----------------------------------------
      1 F                    -0.030335
      2 Cl                    0.342277
      3 Br                   -0.031946
      4 I                     0.166417
      5 C                    -0.204495
      6 C                    -0.241917
  ----------------------------------------
  Sum of atomic charges =    -0.000000

 -----------------------------------------------------------------
                    Cartesian Multipole Moments
 -----------------------------------------------------------------
    Charge (ESU x 10^10)
                -0.0000
    Dipole Moment (Debye)
         X      -0.1780      Y      -1.2995      Z      -0.0000
       Tot       1.3116
    Quadrupole Moments (Debye-Ang)
        XX     -73.9465     XY      -0.9105     YY     -73.5998
        XZ      -0.0000     YZ      -0.0000     ZZ     -76.2689
    Octopole Moments (Debye-Ang^2)
       XXX      -5.7722    XXY      -4.9424    XYY      -9.4042
       YYY      13.9433    XXZ       0.0000    XYZ      -0.0000
       YYZ       0.0000    XZZ      -1.1693    YZZ       8.6506
       ZZZ      -0.0000
    Hexadecapole Moments (Debye-Ang^3)
      XXXX   -1182.7236   XXXY     -10.4474   XXYY    -307.7637
      XYYY      -4.9022   YYYY    -809.3282   XXXZ      -0.0000
      XXYZ      -0.0000   XYYZ      -0.0000   YYYZ      -0.0000
      XXZZ    -220.1254   XYZZ       3.1881   YYZZ    -159.4634
      XZZZ      -0.0000   YZZZ      -0.0000   ZZZZ     -94.5605
 -----------------------------------------------------------------
 Calculating analytic gradient of the SCF energy
 Gradient of SCF Energy
            1           2           3           4           5           6
    1  -0.0019201  -0.0013082   0.0016584   0.0012857   0.0023465  -0.0020624
    2   0.0022820  -0.0003219  -0.0058026   0.0048984   0.0037929  -0.0048488
    3  -0.0000000  -0.0000000   0.0000000   0.0000000   0.0000000   0.0000000
 Max gradient component =       5.803E-03
 RMS gradient           =       2.587E-03
 Gradient time:  CPU 15.42 s  wall 3.97 s
 Geometry Optimization Parameters
   NAtoms,    NIC,     NZ,  NCons,   NDum,   NFix, NCnnct, MaxDiis
        6      37       0       0       0       0       0       0

 Cartesian Hessian Update
 Hessian Updated using BFGS Update


** GEOMETRY OPTIMIZATION IN DELOCALIZED INTERNAL COORDINATES **
   Searching for a Minimum

   Optimization Cycle:  15

                       Coordinates (Angstroms)
     ATOM                X               Y               Z
      1  F         1.7578276274    1.7838333756    0.0000000000
      2  Cl       -1.1175093099    2.0717049846    0.0000000000
      3  Br        2.2736488169   -0.8843951476    0.0000000000
      4  I        -1.3763475792   -1.1706597649    0.0000000000
      5  C         1.1157227521    0.6151416470    0.0000000000
      6  C        -0.2228658853    0.5745014785    0.0000000000
   Point Group: cs    Number of degrees of freedom:     9


   Energy is -10129.942001283

 Hessian Updated using BFGS Update

  9 Hessian modes will be used to form the next step
  Hessian Eigenvalues:
     0.047628    0.185783    0.250082    0.267626    0.377835    0.468171
     0.570961    0.961272    1.108956

 Minimum Search - Taking Simple RFO Step
 Searching for Lamda that Minimizes Along All modes
 Value Taken    Lamda =  -0.00017685
 Step Taken.  Stepsize is  0.041019

                             Maximum     Tolerance    Cnvgd?
         Gradient           0.004041      0.000300      NO
         Displacement       0.027554      0.001200      NO
         Energy change     -0.000460      0.000001      NO


 New Cartesian Coordinates Obtained by Inverse Iteration

 Displacement from previous Coordinates is:  0.031457
 ----------------------------------------------------------------
             Standard Nuclear Orientation (Angstroms)
    I     Atom           X                Y                Z
 ----------------------------------------------------------------
    1      F       1.7575987566     1.7813776418     0.0000000000
    2      Cl     -1.1108830608     2.0795832358     0.0000000000
    3      Br      2.2720716231    -0.8817648715     0.0000000000
    4      I      -1.3717166304    -1.1796063153     0.0000000000
    5      C       1.1094504670     0.6141214214     0.0000000000
    6      C      -0.2260447334     0.5764154610     0.0000000000
 ----------------------------------------------------------------
 Molecular Point Group                 Cs    NOp =  2
 Largest Abelian Subgroup              Cs    NOp =  2
 Nuclear Repulsion Energy =   963.9811243416 hartrees
 There are       63 alpha and       63 beta electrons
 Applying Cartesian multipole field
    Component          Value
    ---------          -----
     (2,0,0)        1.00000E-11
     (0,2,0)        2.00000E-11
     (0,0,2)       -3.00000E-11
 Nucleus-field energy     =     0.0000000268 hartrees
 Requested basis set is 6-311++G(d,p)
 There are 74 shells and 206 basis functions
 A cutoff of  1.0D-11 yielded   2090 shell pairs
 There are     17592 function pairs (     19677 Cartesian)
 Smallest overlap matrix eigenvalue = 5.19E-05
 Guess MOs from SCF MO coefficient file

 -----------------------------------------------------------------------
  General SCF calculation program by
  Eric Jon Sundstrom, Paul Horn, Yuezhi Mao, Dmitri Zuev, Alec White,
  David Stuck, Shaama M.S., Shane Yost, Joonho Lee, David Small,
  Daniel Levine, Susi Lehtola, Hugh Burton, Evgeny Epifanovsky
 -----------------------------------------------------------------------
 Exchange:     0.2000 Hartree-Fock + 0.0800 Slater + 0.7200 B88
 Correlation:  0.1900 VWN1RPA + 0.8100 LYP
 Using SG-1 standard quadrature grid
 using 4 threads for integral computing
 -------------------------------------------------------
 OpenMP Integral computing Module                
 Release: version 2.0, May 2017, Q-Chem Inc. Pleasanton 
 -------------------------------------------------------
 -------------------------------------------------------
 OpenMP BLAS3 based DFT computing Module                
 Release: version 1.0, May 2013, Q-Chem Inc. Pittsburgh 
 -------------------------------------------------------
 A restricted SCF calculation will be
 performed using DIIS
 SCF converges when DIIS error is below 1.0e-08
 ---------------------------------------
  Cycle       Energy         DIIS error
 ---------------------------------------
    1  -10129.9420660090      8.98e-05  
    2  -10129.9421233049      2.58e-05  
    3  -10129.9421215252      3.28e-05  
    4  -10129.9421264259      8.81e-06  
    5  -10129.9421267949      2.87e-06  
    6  -10129.9421268245      9.53e-07  
    7  -10129.9421268282      1.82e-07  
    8  -10129.9421268282      1.34e-07  
    9  -10129.9421268284      2.51e-08  
   10  -10129.9421268284      3.24e-09  Convergence criterion met
 ---------------------------------------
 SCF time:   CPU 42.91s  wall 12.00s 
 SCF   energy in the final basis set =   -10129.9421268284
 Total energy in the final basis set =   -10129.9421268284

 --------------------------------------------------------------
             Orbital Energies (a.u.) and Symmetries
 --------------------------------------------------------------

 Alpha MOs, Restricted
 -- Occupied --                  
******* -482.87 -176.33 -165.73 -165.73 -165.73 -101.59  -62.52
  1 A'    2 A'    3 A'    4 A'    1 A"    5 A'    6 A'    7 A'                 
-56.344 -56.339 -56.339 -35.825 -31.319 -31.312 -31.312 -24.738
  8 A'    2 A"    9 A'   10 A'   11 A'    3 A"   12 A'   13 A'                 
-22.969 -22.968 -22.968 -22.963 -22.963 -10.342 -10.298  -9.501
 14 A'    4 A"   15 A'   16 A'    5 A"   17 A'   18 A'   19 A'                 
 -8.732  -7.266  -7.255  -7.255  -6.564  -6.550  -6.549  -6.375
 20 A'   21 A'    6 A"   22 A'   23 A'    7 A"   24 A'   25 A'                 
 -4.788  -4.772  -4.772  -2.675  -2.671  -2.670  -2.659  -2.659
 26 A'    8 A"   27 A'   28 A'    9 A"   29 A'   30 A'   10 A"                 
 -2.054  -2.049  -2.049  -2.035  -2.034  -1.281  -0.914  -0.854
 31 A'   11 A"   32 A'   33 A'   12 A"   34 A'   35 A'   36 A'                 
 -0.768  -0.692  -0.613  -0.539  -0.519  -0.518  -0.428  -0.421
 37 A'   38 A'   39 A'   40 A'   41 A'   13 A"   42 A'   43 A'                 
 -0.403  -0.350  -0.346  -0.337  -0.307  -0.286  -0.262
 14 A"   15 A"   44 A'   45 A'   16 A"   46 A'   17 A"                         
 -- Virtual --                   
 -0.077  -0.054  -0.041  -0.012   0.016   0.034   0.046   0.050
 47 A'   48 A'   18 A"   49 A'   50 A'   51 A'   52 A'   19 A"                 
  0.055   0.074   0.079   0.090   0.100   0.103   0.104   0.115
 53 A'   20 A"   54 A'   55 A'   56 A'   57 A'   21 A"   22 A"                 
  0.130   0.144   0.171   0.179   0.194   0.225   0.234   0.248
 58 A'   59 A'   60 A'   61 A'   62 A'   63 A'   23 A"   64 A'                 
  0.297   0.297   0.330   0.338   0.361   0.375   0.384   0.385
 65 A'   24 A"   66 A'   67 A'   68 A'   69 A'   25 A"   70 A'                 
  0.397   0.415   0.418   0.422   0.446   0.449   0.470   0.480
 26 A"   71 A'   72 A'   27 A"   73 A'   28 A"   74 A'   29 A"                 
  0.496   0.535   0.546   0.564   0.592   0.615   0.639   0.662
 75 A'   30 A"   76 A'   31 A"   77 A'   78 A'   79 A'   32 A"                 
  0.682   0.715   0.740   0.798   0.835   0.857   0.862   0.877
 80 A'   81 A'   82 A'   83 A'   33 A"   34 A"   84 A'   85 A'                 
  0.924   0.956   0.988   1.102   1.149   1.150   1.217   1.315
 86 A'   87 A'   88 A'   89 A'   35 A"   90 A'   36 A"   37 A"                 
  1.364   1.378   1.395   1.411   1.466   1.531   1.560   1.637
 91 A'   38 A"   92 A'   93 A'   94 A'   95 A'   39 A"   96 A'                 
  1.674   1.850   1.862   1.925   1.983   2.017   2.116   2.170
 97 A'   98 A'   40 A"   99 A'   41 A"  100 A'  101 A'  102 A'                 
  2.215   2.237   2.303   2.473   2.601   2.792   2.834   3.001
103 A'   42 A"  104 A'  105 A'   43 A"   44 A"  106 A'  107 A'                 
  3.139   3.383   3.741   3.770   3.939   3.945   3.967   3.984
108 A'  109 A'   45 A"  110 A'   46 A"   47 A"  111 A'   48 A"                 
  3.995   4.001   4.019   4.060   4.088   4.192   4.228   4.364
 49 A"  112 A'  113 A'   50 A"  114 A'  115 A'  116 A'  117 A'                 
  4.420   4.755   5.993   6.050   6.075   6.271   6.366   6.539
118 A'  119 A'   51 A"  120 A'  121 A'   52 A"  122 A'  123 A'                 
  6.682   7.523   7.566   7.665   9.726  23.267  24.046  25.788
124 A'   53 A"  125 A'  126 A'  127 A'  128 A'  129 A'   54 A"                 
 25.907  26.366  27.852  28.333  28.374  28.376  28.516  28.529
130 A'  131 A'  132 A'   55 A"  133 A'  134 A'   56 A"  135 A'                 
 28.540  28.586  28.680  47.887  66.723 127.874 127.907 127.924
 57 A"  136 A'  137 A'  138 A'  139 A'   58 A"  140 A'  141 A'                 
151.647 215.711 289.717 289.759 289.8851020.6771901.809
142 A'  143 A'   59 A"  144 A'  145 A'  146 A'  147 A'                         

 Beta MOs, Restricted
 -- Occupied --                  
******* -482.87 -176.33 -165.73 -165.73 -165.73 -101.59  -62.52
  1 A'    2 A'    3 A'    4 A'    1 A"    5 A'    6 A'    7 A'                 
-56.344 -56.339 -56.339 -35.825 -31.319 -31.312 -31.312 -24.738
  8 A'    2 A"    9 A'   10 A'   11 A'    3 A"   12 A'   13 A'                 
-22.969 -22.968 -22.968 -22.963 -22.963 -10.342 -10.298  -9.501
 14 A'    4 A"   15 A'   16 A'    5 A"   17 A'   18 A'   19 A'                 
 -8.732  -7.266  -7.255  -7.255  -6.564  -6.550  -6.549  -6.375
 20 A'   21 A'    6 A"   22 A'   23 A'    7 A"   24 A'   25 A'                 
 -4.788  -4.772  -4.772  -2.675  -2.671  -2.670  -2.659  -2.659
 26 A'    8 A"   27 A'   28 A'    9 A"   29 A'   30 A'   10 A"                 
 -2.054  -2.049  -2.049  -2.035  -2.034  -1.281  -0.914  -0.854
 31 A'   11 A"   32 A'   33 A'   12 A"   34 A'   35 A'   36 A'                 
 -0.768  -0.692  -0.613  -0.539  -0.519  -0.518  -0.428  -0.421
 37 A'   38 A'   39 A'   40 A'   41 A'   13 A"   42 A'   43 A'                 
 -0.403  -0.350  -0.346  -0.337  -0.307  -0.286  -0.262
 14 A"   15 A"   44 A'   45 A'   16 A"   46 A'   17 A"                         
 -- Virtual --                   
 -0.077  -0.054  -0.041  -0.012   0.016   0.034   0.046   0.050
 47 A'   48 A'   18 A"   49 A'   50 A'   51 A'   52 A'   19 A"                 
  0.055   0.074   0.079   0.090   0.100   0.103   0.104   0.115
 53 A'   20 A"   54 A'   55 A'   56 A'   57 A'   21 A"   22 A"                 
  0.130   0.144   0.171   0.179   0.194   0.225   0.234   0.248
 58 A'   59 A'   60 A'   61 A'   62 A'   63 A'   23 A"   64 A'                 
  0.297   0.297   0.330   0.338   0.361   0.375   0.384   0.385
 65 A'   24 A"   66 A'   67 A'   68 A'   69 A'   25 A"   70 A'                 
  0.397   0.415   0.418   0.422   0.446   0.449   0.470   0.480
 26 A"   71 A'   72 A'   27 A"   73 A'   28 A"   74 A'   29 A"                 
  0.496   0.535   0.546   0.564   0.592   0.615   0.639   0.662
 75 A'   30 A"   76 A'   31 A"   77 A'   78 A'   79 A'   32 A"                 
  0.682   0.715   0.740   0.798   0.835   0.857   0.862   0.877
 80 A'   81 A'   82 A'   83 A'   33 A"   34 A"   84 A'   85 A'                 
  0.924   0.956   0.988   1.102   1.149   1.150   1.217   1.315
 86 A'   87 A'   88 A'   89 A'   35 A"   90 A'   36 A"   37 A"                 
  1.364   1.378   1.395   1.411   1.466   1.531   1.560   1.637
 91 A'   38 A"   92 A'   93 A'   94 A'   95 A'   39 A"   96 A'                 
  1.674   1.850   1.862   1.925   1.983   2.017   2.116   2.170
 97 A'   98 A'   40 A"   99 A'   41 A"  100 A'  101 A'  102 A'                 
  2.215   2.237   2.303   2.473   2.601   2.792   2.834   3.001
103 A'   42 A"  104 A'  105 A'   43 A"   44 A"  106 A'  107 A'                 
  3.139   3.383   3.741   3.770   3.939   3.945   3.967   3.984
108 A'  109 A'   45 A"  110 A'   46 A"   47 A"  111 A'   48 A"                 
  3.995   4.001   4.019   4.060   4.088   4.192   4.228   4.364
 49 A"  112 A'  113 A'   50 A"  114 A'  115 A'  116 A'  117 A'                 
  4.420   4.755   5.993   6.050   6.075   6.271   6.366   6.539
118 A'  119 A'   51 A"  120 A'  121 A'   52 A"  122 A'  123 A'                 
  6.682   7.523   7.566   7.665   9.726  23.267  24.046  25.788
124 A'   53 A"  125 A'  126 A'  127 A'  128 A'  129 A'   54 A"                 
 25.907  26.366  27.852  28.333  28.374  28.376  28.516  28.529
130 A'  131 A'  132 A'   55 A"  133 A'  134 A'   56 A"  135 A'                 
 28.540  28.586  28.680  47.887  66.723 127.874 127.907 127.924
 57 A"  136 A'  137 A'  138 A'  139 A'   58 A"  140 A'  141 A'                 
151.647 215.711 289.717 289.759 289.8851020.6771901.809
142 A'  143 A'   59 A"  144 A'  145 A'  146 A'  147 A'                         
 --------------------------------------------------------------

          Ground-State Mulliken Net Atomic Charges

     Atom                 Charge (a.u.)
  ----------------------------------------
      1 F                    -0.031087
      2 Cl                    0.341343
      3 Br                   -0.033072
      4 I                     0.165175
      5 C                    -0.207720
      6 C                    -0.234639
  ----------------------------------------
  Sum of atomic charges =    -0.000000

 -----------------------------------------------------------------
                    Cartesian Multipole Moments
 -----------------------------------------------------------------
    Charge (ESU x 10^10)
                -0.0000
    Dipole Moment (Debye)
         X      -0.1901      Y      -1.3028      Z      -0.0000
       Tot       1.3166
    Quadrupole Moments (Debye-Ang)
        XX     -74.0172     XY      -0.9270     YY     -73.5352
        XZ       0.0000     YZ       0.0000     ZZ     -76.2683
    Octopole Moments (Debye-Ang^2)
       XXX      -5.9828    XXY      -4.8466    XYY      -9.6771
       YYY      14.2822    XXZ      -0.0000    XYZ       0.0000
       YYZ      -0.0000    XZZ      -1.2997    YZZ       8.7711
       ZZZ       0.0000
    Hexadecapole Moments (Debye-Ang^3)
      XXXX   -1178.7252   XXXY     -11.6869   XXYY    -308.1398
      XYYY      -5.6385   YYYY    -813.2469   XXXZ       0.0000
      XXYZ      -0.0000   XYYZ       0.0000   YYYZ      -0.0000
      XXZZ    -219.3985   XYZZ       2.8344   YYZZ    -160.3478
      XZZZ       0.0000   YZZZ       0.0000   ZZZZ     -94.5582
 -----------------------------------------------------------------
 Calculating analytic gradient of the SCF energy
 Gradient of SCF Energy
            1           2           3           4           5           6
    1  -0.0009488  -0.0004975   0.0018623   0.0014218  -0.0023422   0.0005044
    2   0.0026897   0.0007675  -0.0053486   0.0030996   0.0029102  -0.0041184
    3  -0.0000000  -0.0000000   0.0000000  -0.0000000   0.0000000  -0.0000000
 Max gradient component =       5.349E-03
 RMS gradient           =       2.158E-03
 Gradient time:  CPU 15.37 s  wall 3.95 s
 Geometry Optimization Parameters
   NAtoms,    NIC,     NZ,  NCons,   NDum,   NFix, NCnnct, MaxDiis
        6      37       0       0       0       0       0       0

 Cartesian Hessian Update
 Hessian Updated using BFGS Update


** GEOMETRY OPTIMIZATION IN DELOCALIZED INTERNAL COORDINATES **
   Searching for a Minimum

   Optimization Cycle:  16

                       Coordinates (Angstroms)
     ATOM                X               Y               Z
      1  F         1.7575987566    1.7813776418    0.0000000000
      2  Cl       -1.1108830608    2.0795832358    0.0000000000
      3  Br        2.2720716231   -0.8817648715    0.0000000000
      4  I        -1.3717166304   -1.1796063153    0.0000000000
      5  C         1.1094504670    0.6141214214    0.0000000000
      6  C        -0.2260447334    0.5764154610    0.0000000000
   Point Group: cs    Number of degrees of freedom:     9


   Energy is -10129.942126828

 Hessian Updated using BFGS Update

  9 Hessian modes will be used to form the next step
  Hessian Eigenvalues:
     0.044654    0.103073    0.250472    0.264982    0.400134    0.516189
     0.600536    0.924212    1.052135

 Minimum Search - Taking Simple RFO Step
 Searching for Lamda that Minimizes Along All modes
 Value Taken    Lamda =  -0.00016750
 Step Taken.  Stepsize is  0.047021

                             Maximum     Tolerance    Cnvgd?
         Gradient           0.003328      0.000300      NO
         Displacement       0.032431      0.001200      NO
         Energy change     -0.000126      0.000001      NO


 New Cartesian Coordinates Obtained by Inverse Iteration

 Displacement from previous Coordinates is:  0.033192
 ----------------------------------------------------------------
             Standard Nuclear Orientation (Angstroms)
    I     Atom           X                Y                Z
 ----------------------------------------------------------------
    1      F       1.7615433249     1.7740740963     0.0000000000
    2      Cl     -1.1079766572     2.0856461272     0.0000000000
    3      Br      2.2761284988    -0.8736142336     0.0000000000
    4      I      -1.3725190281    -1.1863111757     0.0000000000
    5      C       1.1046636699     0.6113089072     0.0000000000
    6      C      -0.2313633862     0.5790228518     0.0000000000
 ----------------------------------------------------------------
 Molecular Point Group                 Cs    NOp =  2
 Largest Abelian Subgroup              Cs    NOp =  2
 Nuclear Repulsion Energy =   963.0931478917 hartrees
 There are       63 alpha and       63 beta electrons
 Applying Cartesian multipole field
    Component          Value
    ---------          -----
     (2,0,0)        1.00000E-11
     (0,2,0)        2.00000E-11
     (0,0,2)       -3.00000E-11
 Nucleus-field energy     =     0.0000000269 hartrees
 Requested basis set is 6-311++G(d,p)
 There are 74 shells and 206 basis functions
 A cutoff of  1.0D-11 yielded   2090 shell pairs
 There are     17611 function pairs (     19700 Cartesian)
 Smallest overlap matrix eigenvalue = 5.17E-05
 Guess MOs from SCF MO coefficient file

 -----------------------------------------------------------------------
  General SCF calculation program by
  Eric Jon Sundstrom, Paul Horn, Yuezhi Mao, Dmitri Zuev, Alec White,
  David Stuck, Shaama M.S., Shane Yost, Joonho Lee, David Small,
  Daniel Levine, Susi Lehtola, Hugh Burton, Evgeny Epifanovsky
 -----------------------------------------------------------------------
 Exchange:     0.2000 Hartree-Fock + 0.0800 Slater + 0.7200 B88
 Correlation:  0.1900 VWN1RPA + 0.8100 LYP
 Using SG-1 standard quadrature grid
 using 4 threads for integral computing
 -------------------------------------------------------
 OpenMP Integral computing Module                
 Release: version 2.0, May 2017, Q-Chem Inc. Pleasanton 
 -------------------------------------------------------
 -------------------------------------------------------
 OpenMP BLAS3 based DFT computing Module                
 Release: version 1.0, May 2013, Q-Chem Inc. Pittsburgh 
 -------------------------------------------------------
 A restricted SCF calculation will be
 performed using DIIS
 SCF converges when DIIS error is below 1.0e-08
 ---------------------------------------
  Cycle       Energy         DIIS error
 ---------------------------------------
    1  -10129.9421548249      1.02e-04  
    2  -10129.9422303784      3.39e-05  
    3  -10129.9422256410      4.65e-05  
    4  -10129.9422352814      9.36e-06  
    5  -10129.9422356521      4.16e-06  
    6  -10129.9422357163      7.95e-07  
    7  -10129.9422357191      1.91e-07  
    8  -10129.9422357192      8.94e-08  
    9  -10129.9422357193      3.33e-08  
   10  -10129.9422357191      4.62e-09  Convergence criterion met
 ---------------------------------------
 SCF time:   CPU 42.89s  wall 11.00s 
 SCF   energy in the final basis set =   -10129.9422357191
 Total energy in the final basis set =   -10129.9422357191

 --------------------------------------------------------------
             Orbital Energies (a.u.) and Symmetries
 --------------------------------------------------------------

 Alpha MOs, Restricted
 -- Occupied --                  
******* -482.87 -176.33 -165.73 -165.73 -165.73 -101.59  -62.52
  1 A'    2 A'    3 A'    4 A'    1 A"    5 A'    6 A'    7 A'                 
-56.343 -56.339 -56.339 -35.825 -31.319 -31.312 -31.312 -24.737
  8 A'    2 A"    9 A'   10 A'   11 A'    3 A"   12 A'   13 A'                 
-22.969 -22.968 -22.968 -22.963 -22.963 -10.341 -10.298  -9.501
 14 A'    4 A"   15 A'   16 A'    5 A"   17 A'   18 A'   19 A'                 
 -8.731  -7.266  -7.256  -7.255  -6.564  -6.550  -6.549  -6.375
 20 A'   21 A'    6 A"   22 A'   23 A'    7 A"   24 A'   25 A'                 
 -4.788  -4.772  -4.772  -2.674  -2.670  -2.670  -2.659  -2.659
 26 A'    8 A"   27 A'   28 A'    9 A"   29 A'   30 A'   10 A"                 
 -2.054  -2.049  -2.049  -2.035  -2.034  -1.281  -0.915  -0.854
 31 A'   11 A"   32 A'   33 A'   12 A"   34 A'   35 A'   36 A'                 
 -0.768  -0.691  -0.613  -0.538  -0.519  -0.518  -0.428  -0.421
 37 A'   38 A'   39 A'   40 A'   41 A'   13 A"   42 A'   43 A'                 
 -0.403  -0.350  -0.345  -0.336  -0.307  -0.286  -0.262
 14 A"   15 A"   44 A'   45 A'   16 A"   46 A'   17 A"                         
 -- Virtual --                   
 -0.078  -0.054  -0.041  -0.012   0.016   0.034   0.046   0.050
 47 A'   48 A'   18 A"   49 A'   50 A'   51 A'   52 A'   19 A"                 
  0.055   0.074   0.079   0.090   0.100   0.103   0.105   0.115
 53 A'   20 A"   54 A'   55 A'   56 A'   57 A'   21 A"   22 A"                 
  0.130   0.144   0.172   0.179   0.193   0.226   0.234   0.248
 58 A'   59 A'   60 A'   61 A'   62 A'   63 A'   23 A"   64 A'                 
  0.297   0.298   0.329   0.338   0.360   0.375   0.384   0.385
 24 A"   65 A'   66 A'   67 A'   68 A'   69 A'   25 A"   70 A'                 
  0.398   0.415   0.418   0.422   0.446   0.449   0.470   0.480
 26 A"   71 A'   72 A'   27 A"   73 A'   28 A"   74 A'   29 A"                 
  0.495   0.536   0.547   0.564   0.590   0.615   0.639   0.661
 75 A'   30 A"   76 A'   31 A"   77 A'   78 A'   79 A'   32 A"                 
  0.683   0.715   0.740   0.797   0.835   0.857   0.862   0.877
 80 A'   81 A'   82 A'   83 A'   33 A"   34 A"   84 A'   85 A'                 
  0.924   0.957   0.989   1.100   1.149   1.151   1.217   1.315
 86 A'   87 A'   88 A'   89 A'   35 A"   90 A'   36 A"   37 A"                 
  1.363   1.379   1.395   1.410   1.465   1.531   1.560   1.637
 91 A'   38 A"   92 A'   93 A'   94 A'   95 A'   39 A"   96 A'                 
  1.674   1.849   1.862   1.927   1.984   2.018   2.115   2.170
 97 A'   98 A'   40 A"   99 A'   41 A"  100 A'  101 A'  102 A'                 
  2.216   2.237   2.302   2.472   2.601   2.792   2.834   3.000
103 A'   42 A"  104 A'  105 A'   43 A"   44 A"  106 A'  107 A'                 
  3.139   3.385   3.741   3.770   3.939   3.945   3.968   3.984
108 A'  109 A'   45 A"  110 A'   46 A"   47 A"  111 A'   48 A"                 
  3.995   4.002   4.018   4.060   4.087   4.193   4.228   4.365
 49 A"  112 A'  113 A'   50 A"  114 A'  115 A'  116 A'  117 A'                 
  4.418   4.755   5.993   6.049   6.073   6.271   6.366   6.539
118 A'  119 A'   51 A"  120 A'  121 A'   52 A"  122 A'  123 A'                 
  6.684   7.523   7.567   7.666   9.726  23.267  24.044  25.788
124 A'   53 A"  125 A'  126 A'  127 A'  128 A'  129 A'   54 A"                 
 25.904  26.365  27.852  28.332  28.373  28.375  28.516  28.529
130 A'  131 A'  132 A'   55 A"  133 A'  134 A'   56 A"  135 A'                 
 28.540  28.585  28.679  47.888  66.724 127.874 127.907 127.923
 57 A"  136 A'  137 A'  138 A'  139 A'   58 A"  140 A'  141 A'                 
151.646 215.711 289.717 289.760 289.8861020.6791901.809
142 A'  143 A'   59 A"  144 A'  145 A'  146 A'  147 A'                         

 Beta MOs, Restricted
 -- Occupied --                  
******* -482.87 -176.33 -165.73 -165.73 -165.73 -101.59  -62.52
  1 A'    2 A'    3 A'    4 A'    1 A"    5 A'    6 A'    7 A'                 
-56.343 -56.339 -56.339 -35.825 -31.319 -31.312 -31.312 -24.737
  8 A'    2 A"    9 A'   10 A'   11 A'    3 A"   12 A'   13 A'                 
-22.969 -22.968 -22.968 -22.963 -22.963 -10.341 -10.298  -9.501
 14 A'    4 A"   15 A'   16 A'    5 A"   17 A'   18 A'   19 A'                 
 -8.731  -7.266  -7.256  -7.255  -6.564  -6.550  -6.549  -6.375
 20 A'   21 A'    6 A"   22 A'   23 A'    7 A"   24 A'   25 A'                 
 -4.788  -4.772  -4.772  -2.674  -2.670  -2.670  -2.659  -2.659
 26 A'    8 A"   27 A'   28 A'    9 A"   29 A'   30 A'   10 A"                 
 -2.054  -2.049  -2.049  -2.035  -2.034  -1.281  -0.915  -0.854
 31 A'   11 A"   32 A'   33 A'   12 A"   34 A'   35 A'   36 A'                 
 -0.768  -0.691  -0.613  -0.538  -0.519  -0.518  -0.428  -0.421
 37 A'   38 A'   39 A'   40 A'   41 A'   13 A"   42 A'   43 A'                 
 -0.403  -0.350  -0.345  -0.336  -0.307  -0.286  -0.262
 14 A"   15 A"   44 A'   45 A'   16 A"   46 A'   17 A"                         
 -- Virtual --                   
 -0.078  -0.054  -0.041  -0.012   0.016   0.034   0.046   0.050
 47 A'   48 A'   18 A"   49 A'   50 A'   51 A'   52 A'   19 A"                 
  0.055   0.074   0.079   0.090   0.100   0.103   0.105   0.115
 53 A'   20 A"   54 A'   55 A'   56 A'   57 A'   21 A"   22 A"                 
  0.130   0.144   0.172   0.179   0.193   0.226   0.234   0.248
 58 A'   59 A'   60 A'   61 A'   62 A'   63 A'   23 A"   64 A'                 
  0.297   0.298   0.329   0.338   0.360   0.375   0.384   0.385
 24 A"   65 A'   66 A'   67 A'   68 A'   69 A'   25 A"   70 A'                 
  0.398   0.415   0.418   0.422   0.446   0.449   0.470   0.480
 26 A"   71 A'   72 A'   27 A"   73 A'   28 A"   74 A'   29 A"                 
  0.495   0.536   0.547   0.564   0.590   0.615   0.639   0.661
 75 A'   30 A"   76 A'   31 A"   77 A'   78 A'   79 A'   32 A"                 
  0.683   0.715   0.740   0.797   0.835   0.857   0.862   0.877
 80 A'   81 A'   82 A'   83 A'   33 A"   34 A"   84 A'   85 A'                 
  0.924   0.957   0.989   1.100   1.149   1.151   1.217   1.315
 86 A'   87 A'   88 A'   89 A'   35 A"   90 A'   36 A"   37 A"                 
  1.363   1.379   1.395   1.410   1.465   1.531   1.560   1.637
 91 A'   38 A"   92 A'   93 A'   94 A'   95 A'   39 A"   96 A'                 
  1.674   1.849   1.862   1.927   1.984   2.018   2.115   2.170
 97 A'   98 A'   40 A"   99 A'   41 A"  100 A'  101 A'  102 A'                 
  2.216   2.237   2.302   2.472   2.601   2.792   2.834   3.000
103 A'   42 A"  104 A'  105 A'   43 A"   44 A"  106 A'  107 A'                 
  3.139   3.385   3.741   3.770   3.939   3.945   3.968   3.984
108 A'  109 A'   45 A"  110 A'   46 A"   47 A"  111 A'   48 A"                 
  3.995   4.002   4.018   4.060   4.087   4.193   4.228   4.365
 49 A"  112 A'  113 A'   50 A"  114 A'  115 A'  116 A'  117 A'                 
  4.418   4.755   5.993   6.049   6.073   6.271   6.366   6.539
118 A'  119 A'   51 A"  120 A'  121 A'   52 A"  122 A'  123 A'                 
  6.684   7.523   7.567   7.666   9.726  23.267  24.044  25.788
124 A'   53 A"  125 A'  126 A'  127 A'  128 A'  129 A'   54 A"                 
 25.904  26.365  27.852  28.332  28.373  28.375  28.516  28.529
130 A'  131 A'  132 A'   55 A"  133 A'  134 A'   56 A"  135 A'                 
 28.540  28.585  28.679  47.888  66.724 127.874 127.907 127.923
 57 A"  136 A'  137 A'  138 A'  139 A'   58 A"  140 A'  141 A'                 
151.646 215.711 289.717 289.760 289.8861020.6791901.809
142 A'  143 A'   59 A"  144 A'  145 A'  146 A'  147 A'                         
 --------------------------------------------------------------

          Ground-State Mulliken Net Atomic Charges

     Atom                 Charge (a.u.)
  ----------------------------------------
      1 F                    -0.030453
      2 Cl                    0.341366
      3 Br                   -0.032959
      4 I                     0.163534
      5 C                    -0.214563
      6 C                    -0.226924
  ----------------------------------------
  Sum of atomic charges =    -0.000000

 -----------------------------------------------------------------
                    Cartesian Multipole Moments
 -----------------------------------------------------------------
    Charge (ESU x 10^10)
                -0.0000
    Dipole Moment (Debye)
         X      -0.1955      Y      -1.2906      Z       0.0000
       Tot       1.3054
    Quadrupole Moments (Debye-Ang)
        XX     -74.0237     XY      -0.9530     YY     -73.4988
        XZ       0.0000     YZ      -0.0000     ZZ     -76.2720
    Octopole Moments (Debye-Ang^2)
       XXX      -5.8069    XXY      -4.8902    XYY      -9.8978
       YYY      14.4526    XXZ       0.0000    XYZ      -0.0000
       YYZ      -0.0000    XZZ      -1.3299    YZZ       8.7836
       ZZZ      -0.0000
    Hexadecapole Moments (Debye-Ang^3)
      XXXX   -1180.0368   XXXY     -13.5406   XXYY    -309.0116
      XYYY      -6.6973   YYYY    -814.6524   XXXZ       0.0000
      XXYZ      -0.0000   XYYZ      -0.0000   YYYZ      -0.0000
      XXZZ    -219.7288   XYZZ       2.3184   YYZZ    -160.7257
      XZZZ       0.0000   YZZZ      -0.0000   ZZZZ     -94.5706
 -----------------------------------------------------------------
 Calculating analytic gradient of the SCF energy
 Gradient of SCF Energy
            1           2           3           4           5           6
    1   0.0002754  -0.0000045   0.0020441   0.0011698  -0.0029498  -0.0005350
    2   0.0013848   0.0012696  -0.0032971   0.0015196   0.0018965  -0.0027733
    3   0.0000000   0.0000000  -0.0000000  -0.0000000  -0.0000000   0.0000000
 Max gradient component =       3.297E-03
 RMS gradient           =       1.539E-03
 Gradient time:  CPU 15.37 s  wall 3.95 s
 Geometry Optimization Parameters
   NAtoms,    NIC,     NZ,  NCons,   NDum,   NFix, NCnnct, MaxDiis
        6      37       0       0       0       0       0       0

 Cartesian Hessian Update
 Hessian Updated using BFGS Update


** GEOMETRY OPTIMIZATION IN DELOCALIZED INTERNAL COORDINATES **
   Searching for a Minimum

   Optimization Cycle:  17

                       Coordinates (Angstroms)
     ATOM                X               Y               Z
      1  F         1.7615433249    1.7740740963    0.0000000000
      2  Cl       -1.1079766572    2.0856461272    0.0000000000
      3  Br        2.2761284988   -0.8736142336    0.0000000000
      4  I        -1.3725190281   -1.1863111757    0.0000000000
      5  C         1.1046636699    0.6113089072    0.0000000000
      6  C        -0.2313633862    0.5790228518    0.0000000000
   Point Group: cs    Number of degrees of freedom:     9


   Energy is -10129.942235719

 Hessian Updated using BFGS Update

  9 Hessian modes will be used to form the next step
  Hessian Eigenvalues:
     0.047872    0.073696    0.249698    0.264880    0.403948    0.511001
     0.601446    0.858292    1.035422

 Minimum Search - Taking Simple RFO Step
 Searching for Lamda that Minimizes Along All modes
 Value Taken    Lamda =  -0.00005151
 Step Taken.  Stepsize is  0.023491

                             Maximum     Tolerance    Cnvgd?
         Gradient           0.002286      0.000300      NO
         Displacement       0.014397      0.001200      NO
         Energy change     -0.000109      0.000001      NO


 New Cartesian Coordinates Obtained by Inverse Iteration

 Displacement from previous Coordinates is:  0.015828
 ----------------------------------------------------------------
             Standard Nuclear Orientation (Angstroms)
    I     Atom           X                Y                Z
 ----------------------------------------------------------------
    1      F       1.7651984916     1.7694473508     0.0000000000
    2      Cl     -1.1093757066     2.0854076828     0.0000000000
    3      Br      2.2767943935    -0.8686139292     0.0000000000
    4      I      -1.3735786083    -1.1871905717     0.0000000000
    5      C       1.1038048501     0.6102652644     0.0000000000
    6      C      -0.2323669982     0.5808107760     0.0000000000
 ----------------------------------------------------------------
 Molecular Point Group                 Cs    NOp =  2
 Largest Abelian Subgroup              Cs    NOp =  2
 Nuclear Repulsion Energy =   963.1612557181 hartrees
 There are       63 alpha and       63 beta electrons
 Applying Cartesian multipole field
    Component          Value
    ---------          -----
     (2,0,0)        1.00000E-11
     (0,2,0)        2.00000E-11
     (0,0,2)       -3.00000E-11
 Nucleus-field energy     =     0.0000000269 hartrees
 Requested basis set is 6-311++G(d,p)
 There are 74 shells and 206 basis functions
 A cutoff of  1.0D-11 yielded   2091 shell pairs
 There are     17615 function pairs (     19704 Cartesian)
 Smallest overlap matrix eigenvalue = 5.13E-05
 Guess MOs from SCF MO coefficient file

 -----------------------------------------------------------------------
  General SCF calculation program by
  Eric Jon Sundstrom, Paul Horn, Yuezhi Mao, Dmitri Zuev, Alec White,
  David Stuck, Shaama M.S., Shane Yost, Joonho Lee, David Small,
  Daniel Levine, Susi Lehtola, Hugh Burton, Evgeny Epifanovsky
 -----------------------------------------------------------------------
 Exchange:     0.2000 Hartree-Fock + 0.0800 Slater + 0.7200 B88
 Correlation:  0.1900 VWN1RPA + 0.8100 LYP
 Using SG-1 standard quadrature grid
 using 4 threads for integral computing
 -------------------------------------------------------
 OpenMP Integral computing Module                
 Release: version 2.0, May 2017, Q-Chem Inc. Pleasanton 
 -------------------------------------------------------
 -------------------------------------------------------
 OpenMP BLAS3 based DFT computing Module                
 Release: version 1.0, May 2013, Q-Chem Inc. Pittsburgh 
 -------------------------------------------------------
 A restricted SCF calculation will be
 performed using DIIS
 SCF converges when DIIS error is below 1.0e-08
 ---------------------------------------
  Cycle       Energy         DIIS error
 ---------------------------------------
    1  -10129.9422496620      5.18e-05  
    2  -10129.9422673106      1.96e-05  
    3  -10129.9422662104      2.52e-05  
    4  -10129.9422688541      3.82e-06  
    5  -10129.9422689118      2.15e-06  
    6  -10129.9422689307      4.36e-07  
    7  -10129.9422689315      1.74e-07  
    8  -10129.9422689316      5.84e-08  
    9  -10129.9422689317      1.35e-08  
   10  -10129.9422689316      3.11e-09  Convergence criterion met
 ---------------------------------------
 SCF time:   CPU 42.92s  wall 12.00s 
 SCF   energy in the final basis set =   -10129.9422689316
 Total energy in the final basis set =   -10129.9422689316

 --------------------------------------------------------------
             Orbital Energies (a.u.) and Symmetries
 --------------------------------------------------------------

 Alpha MOs, Restricted
 -- Occupied --                  
******* -482.87 -176.33 -165.73 -165.73 -165.73 -101.59  -62.52
  1 A'    2 A'    3 A'    4 A'    1 A"    5 A'    6 A'    7 A'                 
-56.343 -56.339 -56.339 -35.825 -31.319 -31.312 -31.312 -24.737
  8 A'    2 A"    9 A'   10 A'   11 A'    3 A"   12 A'   13 A'                 
-22.969 -22.968 -22.968 -22.963 -22.963 -10.341 -10.298  -9.501
 14 A'    4 A"   15 A'   16 A'    5 A"   17 A'   18 A'   19 A'                 
 -8.731  -7.267  -7.256  -7.255  -6.564  -6.549  -6.549  -6.375
 20 A'   21 A'    6 A"   22 A'   23 A'    7 A"   24 A'   25 A'                 
 -4.788  -4.772  -4.771  -2.674  -2.670  -2.670  -2.659  -2.659
 26 A'    8 A"   27 A'   28 A'    9 A"   29 A'   10 A"   30 A'                 
 -2.054  -2.049  -2.048  -2.034  -2.034  -1.281  -0.915  -0.854
 31 A'   11 A"   32 A'   33 A'   12 A"   34 A'   35 A'   36 A'                 
 -0.768  -0.691  -0.613  -0.538  -0.519  -0.518  -0.428  -0.421
 37 A'   38 A'   39 A'   40 A'   41 A'   13 A"   42 A'   43 A'                 
 -0.404  -0.351  -0.345  -0.336  -0.307  -0.286  -0.262
 14 A"   15 A"   44 A'   45 A'   16 A"   46 A'   17 A"                         
 -- Virtual --                   
 -0.078  -0.053  -0.041  -0.011   0.016   0.034   0.046   0.050
 47 A'   48 A'   18 A"   49 A'   50 A'   51 A'   52 A'   19 A"                 
  0.056   0.074   0.079   0.090   0.100   0.103   0.105   0.115
 53 A'   20 A"   54 A'   55 A'   56 A'   57 A'   21 A"   22 A"                 
  0.130   0.144   0.172   0.179   0.193   0.226   0.234   0.248
 58 A'   59 A'   60 A'   61 A'   62 A'   63 A'   23 A"   64 A'                 
  0.296   0.298   0.329   0.338   0.360   0.375   0.384   0.385
 24 A"   65 A'   66 A'   67 A'   68 A'   69 A'   25 A"   70 A'                 
  0.398   0.415   0.418   0.422   0.446   0.449   0.470   0.480
 26 A"   71 A'   72 A'   27 A"   73 A'   28 A"   74 A'   29 A"                 
  0.495   0.536   0.547   0.564   0.590   0.615   0.640   0.661
 75 A'   30 A"   76 A'   31 A"   77 A'   78 A'   79 A'   32 A"                 
  0.683   0.715   0.741   0.797   0.834   0.857   0.862   0.877
 80 A'   81 A'   82 A'   83 A'   33 A"   34 A"   84 A'   85 A'                 
  0.924   0.957   0.989   1.101   1.149   1.152   1.218   1.315
 86 A'   87 A'   88 A'   89 A'   35 A"   90 A'   36 A"   37 A"                 
  1.362   1.379   1.395   1.410   1.465   1.531   1.560   1.638
 91 A'   38 A"   92 A'   93 A'   94 A'   95 A'   39 A"   96 A'                 
  1.675   1.849   1.862   1.928   1.984   2.019   2.116   2.172
 97 A'   98 A'   40 A"   99 A'   41 A"  100 A'  101 A'  102 A'                 
  2.217   2.237   2.302   2.473   2.601   2.793   2.835   3.000
103 A'   42 A"  104 A'  105 A'   43 A"   44 A"  106 A'  107 A'                 
  3.140   3.387   3.741   3.770   3.939   3.945   3.968   3.984
108 A'  109 A'   45 A"  110 A'   46 A"   47 A"  111 A'   48 A"                 
  3.995   4.002   4.018   4.061   4.087   4.194   4.228   4.365
 49 A"  112 A'  113 A'   50 A"  114 A'  115 A'  116 A'  117 A'                 
  4.418   4.755   5.993   6.049   6.073   6.271   6.366   6.540
118 A'  119 A'   51 A"  120 A'  121 A'   52 A"  122 A'  123 A'                 
  6.685   7.523   7.567   7.666   9.727  23.268  24.044  25.788
124 A'   53 A"  125 A'  126 A'  127 A'  128 A'  129 A'   54 A"                 
 25.904  26.366  27.852  28.333  28.373  28.375  28.516  28.529
130 A'  131 A'  132 A'   55 A"  133 A'  134 A'   56 A"  135 A'                 
 28.540  28.585  28.679  47.890  66.724 127.874 127.907 127.923
 57 A"  136 A'  137 A'  138 A'  139 A'   58 A"  140 A'  141 A'                 
151.646 215.712 289.718 289.760 289.8871020.6811901.808
142 A'  143 A'   59 A"  144 A'  145 A'  146 A'  147 A'                         

 Beta MOs, Restricted
 -- Occupied --                  
******* -482.87 -176.33 -165.73 -165.73 -165.73 -101.59  -62.52
  1 A'    2 A'    3 A'    4 A'    1 A"    5 A'    6 A'    7 A'                 
-56.343 -56.339 -56.339 -35.825 -31.319 -31.312 -31.312 -24.737
  8 A'    2 A"    9 A'   10 A'   11 A'    3 A"   12 A'   13 A'                 
-22.969 -22.968 -22.968 -22.963 -22.963 -10.341 -10.298  -9.501
 14 A'    4 A"   15 A'   16 A'    5 A"   17 A'   18 A'   19 A'                 
 -8.731  -7.267  -7.256  -7.255  -6.564  -6.549  -6.549  -6.375
 20 A'   21 A'    6 A"   22 A'   23 A'    7 A"   24 A'   25 A'                 
 -4.788  -4.772  -4.771  -2.674  -2.670  -2.670  -2.659  -2.659
 26 A'    8 A"   27 A'   28 A'    9 A"   29 A'   10 A"   30 A'                 
 -2.054  -2.049  -2.048  -2.034  -2.034  -1.281  -0.915  -0.854
 31 A'   11 A"   32 A'   33 A'   12 A"   34 A'   35 A'   36 A'                 
 -0.768  -0.691  -0.613  -0.538  -0.519  -0.518  -0.428  -0.421
 37 A'   38 A'   39 A'   40 A'   41 A'   13 A"   42 A'   43 A'                 
 -0.404  -0.351  -0.345  -0.336  -0.307  -0.286  -0.262
 14 A"   15 A"   44 A'   45 A'   16 A"   46 A'   17 A"                         
 -- Virtual --                   
 -0.078  -0.053  -0.041  -0.011   0.016   0.034   0.046   0.050
 47 A'   48 A'   18 A"   49 A'   50 A'   51 A'   52 A'   19 A"                 
  0.056   0.074   0.079   0.090   0.100   0.103   0.105   0.115
 53 A'   20 A"   54 A'   55 A'   56 A'   57 A'   21 A"   22 A"                 
  0.130   0.144   0.172   0.179   0.193   0.226   0.234   0.248
 58 A'   59 A'   60 A'   61 A'   62 A'   63 A'   23 A"   64 A'                 
  0.296   0.298   0.329   0.338   0.360   0.375   0.384   0.385
 24 A"   65 A'   66 A'   67 A'   68 A'   69 A'   25 A"   70 A'                 
  0.398   0.415   0.418   0.422   0.446   0.449   0.470   0.480
 26 A"   71 A'   72 A'   27 A"   73 A'   28 A"   74 A'   29 A"                 
  0.495   0.536   0.547   0.564   0.590   0.615   0.640   0.661
 75 A'   30 A"   76 A'   31 A"   77 A'   78 A'   79 A'   32 A"                 
  0.683   0.715   0.741   0.797   0.834   0.857   0.862   0.877
 80 A'   81 A'   82 A'   83 A'   33 A"   34 A"   84 A'   85 A'                 
  0.924   0.957   0.989   1.101   1.149   1.152   1.218   1.315
 86 A'   87 A'   88 A'   89 A'   35 A"   90 A'   36 A"   37 A"                 
  1.362   1.379   1.395   1.410   1.465   1.531   1.560   1.638
 91 A'   38 A"   92 A'   93 A'   94 A'   95 A'   39 A"   96 A'                 
  1.675   1.849   1.862   1.928   1.984   2.019   2.116   2.172
 97 A'   98 A'   40 A"   99 A'   41 A"  100 A'  101 A'  102 A'                 
  2.217   2.237   2.302   2.473   2.601   2.793   2.835   3.000
103 A'   42 A"  104 A'  105 A'   43 A"   44 A"  106 A'  107 A'                 
  3.140   3.387   3.741   3.770   3.939   3.945   3.968   3.984
108 A'  109 A'   45 A"  110 A'   46 A"   47 A"  111 A'   48 A"                 
  3.995   4.002   4.018   4.061   4.087   4.194   4.228   4.365
 49 A"  112 A'  113 A'   50 A"  114 A'  115 A'  116 A'  117 A'                 
  4.418   4.755   5.993   6.049   6.073   6.271   6.366   6.540
118 A'  119 A'   51 A"  120 A'  121 A'   52 A"  122 A'  123 A'                 
  6.685   7.523   7.567   7.666   9.727  23.268  24.044  25.788
124 A'   53 A"  125 A'  126 A'  127 A'  128 A'  129 A'   54 A"                 
 25.904  26.366  27.852  28.333  28.373  28.375  28.516  28.529
130 A'  131 A'  132 A'   55 A"  133 A'  134 A'   56 A"  135 A'                 
 28.540  28.585  28.679  47.890  66.724 127.874 127.907 127.923
 57 A"  136 A'  137 A'  138 A'  139 A'   58 A"  140 A'  141 A'                 
151.646 215.712 289.718 289.760 289.8871020.6811901.808
142 A'  143 A'   59 A"  144 A'  145 A'  146 A'  147 A'                         
 --------------------------------------------------------------

          Ground-State Mulliken Net Atomic Charges

     Atom                 Charge (a.u.)
  ----------------------------------------
      1 F                    -0.029787
      2 Cl                    0.342645
      3 Br                   -0.032236
      4 I                     0.162426
      5 C                    -0.218261
      6 C                    -0.224787
  ----------------------------------------
  Sum of atomic charges =    -0.000000

 -----------------------------------------------------------------
                    Cartesian Multipole Moments
 -----------------------------------------------------------------
    Charge (ESU x 10^10)
                -0.0000
    Dipole Moment (Debye)
         X      -0.1916      Y      -1.2755      Z       0.0000
       Tot       1.2898
    Quadrupole Moments (Debye-Ang)
        XX     -74.0073     XY      -0.9678     YY     -73.4974
        XZ       0.0000     YZ       0.0000     ZZ     -76.2679
    Octopole Moments (Debye-Ang^2)
       XXX      -5.5958    XXY      -4.9100    XYY      -9.9230
       YYY      14.4374    XXZ      -0.0000    XYZ       0.0000
       YYZ       0.0000    XZZ      -1.2770    YZZ       8.7522
       ZZZ       0.0000
    Hexadecapole Moments (Debye-Ang^3)
      XXXX   -1180.9179   XXXY     -14.3405   XXYY    -309.0931
      XYYY      -7.2150   YYYY    -813.5918   XXXZ       0.0000
      XXYZ      -0.0000   XYYZ      -0.0000   YYYZ      -0.0000
      XXZZ    -219.9311   XYZZ       2.0825   YYZZ    -160.5315
      XZZZ       0.0000   YZZZ      -0.0000   ZZZZ     -94.5680
 -----------------------------------------------------------------
 Calculating analytic gradient of the SCF energy
 Gradient of SCF Energy
            1           2           3           4           5           6
    1   0.0005819   0.0000238   0.0015250   0.0009535  -0.0024348  -0.0006494
    2  -0.0001589   0.0008587  -0.0014860   0.0011623   0.0014424  -0.0018185
    3  -0.0000000  -0.0000000  -0.0000000  -0.0000000   0.0000000   0.0000000
 Max gradient component =       2.435E-03
 RMS gradient           =       1.044E-03
 Gradient time:  CPU 15.43 s  wall 3.97 s
 Geometry Optimization Parameters
   NAtoms,    NIC,     NZ,  NCons,   NDum,   NFix, NCnnct, MaxDiis
        6      37       0       0       0       0       0       0

 Cartesian Hessian Update
 Hessian Updated using BFGS Update


** GEOMETRY OPTIMIZATION IN DELOCALIZED INTERNAL COORDINATES **
   Searching for a Minimum

   Optimization Cycle:  18

                       Coordinates (Angstroms)
     ATOM                X               Y               Z
      1  F         1.7651984916    1.7694473508    0.0000000000
      2  Cl       -1.1093757066    2.0854076828    0.0000000000
      3  Br        2.2767943935   -0.8686139292    0.0000000000
      4  I        -1.3735786083   -1.1871905717    0.0000000000
      5  C         1.1038048501    0.6102652644    0.0000000000
      6  C        -0.2323669982    0.5808107760    0.0000000000
   Point Group: cs    Number of degrees of freedom:     9


   Energy is -10129.942268932

 Hessian Updated using BFGS Update

  9 Hessian modes will be used to form the next step
  Hessian Eigenvalues:
     0.051601    0.067051    0.247776    0.264061    0.392554    0.498430
     0.601121    0.668147    1.030499

 Minimum Search - Taking Simple RFO Step
 Searching for Lamda that Minimizes Along All modes
 Value Taken    Lamda =  -0.00001812
 Step Taken.  Stepsize is  0.009848

                             Maximum     Tolerance    Cnvgd?
         Gradient           0.001654      0.000300      NO
         Displacement       0.006852      0.001200      NO
         Energy change     -0.000033      0.000001      NO


 New Cartesian Coordinates Obtained by Inverse Iteration

 Displacement from previous Coordinates is:  0.006811
 ----------------------------------------------------------------
             Standard Nuclear Orientation (Angstroms)
    I     Atom           X                Y                Z
 ----------------------------------------------------------------
    1      F       1.7665278099     1.7683904086     0.0000000000
    2      Cl     -1.1102474669     2.0840035487     0.0000000000
    3      Br      2.2759410781    -0.8667050361     0.0000000000
    4      I      -1.3747074234    -1.1870979788     0.0000000000
    5      C       1.1047569836     0.6100593448     0.0000000000
    6      C      -0.2317945592     0.5814762861     0.0000000000
 ----------------------------------------------------------------
 Molecular Point Group                 Cs    NOp =  2
 Largest Abelian Subgroup              Cs    NOp =  2
 Nuclear Repulsion Energy =   963.3204915568 hartrees
 There are       63 alpha and       63 beta electrons
 Applying Cartesian multipole field
    Component          Value
    ---------          -----
     (2,0,0)        1.00000E-11
     (0,2,0)        2.00000E-11
     (0,0,2)       -3.00000E-11
 Nucleus-field energy     =     0.0000000269 hartrees
 Requested basis set is 6-311++G(d,p)
 There are 74 shells and 206 basis functions
 A cutoff of  1.0D-11 yielded   2092 shell pairs
 There are     17618 function pairs (     19707 Cartesian)
 Smallest overlap matrix eigenvalue = 5.12E-05
 Guess MOs from SCF MO coefficient file

 -----------------------------------------------------------------------
  General SCF calculation program by
  Eric Jon Sundstrom, Paul Horn, Yuezhi Mao, Dmitri Zuev, Alec White,
  David Stuck, Shaama M.S., Shane Yost, Joonho Lee, David Small,
  Daniel Levine, Susi Lehtola, Hugh Burton, Evgeny Epifanovsky
 -----------------------------------------------------------------------
 Exchange:     0.2000 Hartree-Fock + 0.0800 Slater + 0.7200 B88
 Correlation:  0.1900 VWN1RPA + 0.8100 LYP
 Using SG-1 standard quadrature grid
 using 4 threads for integral computing
 -------------------------------------------------------
 OpenMP Integral computing Module                
 Release: version 2.0, May 2017, Q-Chem Inc. Pleasanton 
 -------------------------------------------------------
 -------------------------------------------------------
 OpenMP BLAS3 based DFT computing Module                
 Release: version 1.0, May 2013, Q-Chem Inc. Pittsburgh 
 -------------------------------------------------------
 A restricted SCF calculation will be
 performed using DIIS
 SCF converges when DIIS error is below 1.0e-08
 ---------------------------------------
  Cycle       Energy         DIIS error
 ---------------------------------------
    1  -10129.9422783813      2.34e-05  
    2  -10129.9422816353      1.07e-05  
    3  -10129.9422813331      1.32e-05  
    4  -10129.9422821666      2.14e-06  
    5  -10129.9422821890      8.78e-07  
    6  -10129.9422821917      2.16e-07  
    7  -10129.9422821918      8.11e-08  
    8  -10129.9422821919      2.44e-08  
    9  -10129.9422821919      1.01e-08  
   10  -10129.9422821919      1.70e-09  Convergence criterion met
 ---------------------------------------
 SCF time:   CPU 42.92s  wall 11.00s 
 SCF   energy in the final basis set =   -10129.9422821919
 Total energy in the final basis set =   -10129.9422821919

 --------------------------------------------------------------
             Orbital Energies (a.u.) and Symmetries
 --------------------------------------------------------------

 Alpha MOs, Restricted
 -- Occupied --                  
******* -482.87 -176.33 -165.73 -165.73 -165.73 -101.59  -62.52
  1 A'    2 A'    3 A'    4 A'    1 A"    5 A'    6 A'    7 A'                 
-56.343 -56.339 -56.339 -35.825 -31.319 -31.312 -31.312 -24.737
  8 A'    2 A"    9 A'   10 A'   11 A'    3 A"   12 A'   13 A'                 
-22.969 -22.968 -22.967 -22.963 -22.963 -10.341 -10.298  -9.501
 14 A'    4 A"   15 A'   16 A'    5 A"   17 A'   18 A'   19 A'                 
 -8.731  -7.267  -7.256  -7.256  -6.564  -6.550  -6.549  -6.374
 20 A'   21 A'    6 A"   22 A'   23 A'    7 A"   24 A'   25 A'                 
 -4.788  -4.772  -4.771  -2.675  -2.670  -2.670  -2.659  -2.659
 26 A'    8 A"   27 A'   28 A'    9 A"   29 A'   10 A"   30 A'                 
 -2.053  -2.048  -2.048  -2.034  -2.034  -1.282  -0.915  -0.855
 31 A'   11 A"   32 A'   33 A'   12 A"   34 A'   35 A'   36 A'                 
 -0.768  -0.690  -0.613  -0.539  -0.519  -0.518  -0.428  -0.421
 37 A'   38 A'   39 A'   40 A'   41 A'   13 A"   42 A'   43 A'                 
 -0.404  -0.351  -0.345  -0.336  -0.307  -0.286  -0.262
 14 A"   15 A"   44 A'   45 A'   16 A"   46 A'   17 A"                         
 -- Virtual --                   
 -0.078  -0.052  -0.041  -0.011   0.016   0.034   0.046   0.050
 47 A'   48 A'   18 A"   49 A'   50 A'   51 A'   52 A'   19 A"                 
  0.056   0.074   0.079   0.090   0.100   0.103   0.105   0.115
 53 A'   20 A"   54 A'   55 A'   56 A'   57 A'   21 A"   22 A"                 
  0.130   0.144   0.172   0.179   0.193   0.226   0.234   0.248
 58 A'   59 A'   60 A'   61 A'   62 A'   63 A'   23 A"   64 A'                 
  0.296   0.298   0.329   0.338   0.360   0.375   0.384   0.385
 24 A"   65 A'   66 A'   67 A'   68 A'   69 A'   25 A"   70 A'                 
  0.398   0.416   0.418   0.422   0.446   0.449   0.470   0.480
 26 A"   71 A'   72 A'   27 A"   73 A'   28 A"   74 A'   29 A"                 
  0.495   0.536   0.547   0.564   0.590   0.615   0.640   0.661
 75 A'   30 A"   76 A'   31 A"   77 A'   78 A'   79 A'   32 A"                 
  0.683   0.715   0.741   0.797   0.834   0.857   0.862   0.878
 80 A'   81 A'   82 A'   83 A'   33 A"   34 A"   84 A'   85 A'                 
  0.925   0.958   0.988   1.101   1.149   1.152   1.218   1.315
 86 A'   87 A'   88 A'   89 A'   35 A"   90 A'   36 A"   37 A"                 
  1.362   1.379   1.395   1.410   1.465   1.531   1.560   1.639
 91 A'   38 A"   92 A'   93 A'   94 A'   95 A'   39 A"   96 A'                 
  1.675   1.849   1.861   1.928   1.984   2.019   2.116   2.173
 97 A'   98 A'   40 A"   99 A'   41 A"  100 A'  101 A'  102 A'                 
  2.216   2.237   2.302   2.473   2.602   2.793   2.835   3.000
103 A'   42 A"  104 A'  105 A'   43 A"   44 A"  106 A'  107 A'                 
  3.141   3.388   3.741   3.770   3.939   3.946   3.968   3.985
108 A'  109 A'   45 A"  110 A'   46 A"   47 A"  111 A'   48 A"                 
  3.995   4.003   4.018   4.061   4.087   4.194   4.228   4.365
 49 A"  112 A'  113 A'   50 A"  114 A'  115 A'  116 A'  117 A'                 
  4.417   4.756   5.993   6.049   6.072   6.271   6.366   6.540
118 A'  119 A'   51 A"  120 A'  121 A'   52 A"  122 A'  123 A'                 
  6.686   7.523   7.567   7.667   9.727  23.269  24.043  25.788
124 A'   53 A"  125 A'  126 A'  127 A'  128 A'  129 A'   54 A"                 
 25.904  26.366  27.851  28.333  28.373  28.376  28.516  28.529
130 A'  131 A'  132 A'   55 A"  133 A'  134 A'   56 A"  135 A'                 
 28.540  28.585  28.679  47.890  66.724 127.874 127.907 127.923
 57 A"  136 A'  137 A'  138 A'  139 A'   58 A"  140 A'  141 A'                 
151.646 215.712 289.718 289.760 289.8871020.6821901.808
142 A'  143 A'   59 A"  144 A'  145 A'  146 A'  147 A'                         

 Beta MOs, Restricted
 -- Occupied --                  
******* -482.87 -176.33 -165.73 -165.73 -165.73 -101.59  -62.52
  1 A'    2 A'    3 A'    4 A'    1 A"    5 A'    6 A'    7 A'                 
-56.343 -56.339 -56.339 -35.825 -31.319 -31.312 -31.312 -24.737
  8 A'    2 A"    9 A'   10 A'   11 A'    3 A"   12 A'   13 A'                 
-22.969 -22.968 -22.967 -22.963 -22.963 -10.341 -10.298  -9.501
 14 A'    4 A"   15 A'   16 A'    5 A"   17 A'   18 A'   19 A'                 
 -8.731  -7.267  -7.256  -7.256  -6.564  -6.550  -6.549  -6.374
 20 A'   21 A'    6 A"   22 A'   23 A'    7 A"   24 A'   25 A'                 
 -4.788  -4.772  -4.771  -2.675  -2.670  -2.670  -2.659  -2.659
 26 A'    8 A"   27 A'   28 A'    9 A"   29 A'   10 A"   30 A'                 
 -2.053  -2.048  -2.048  -2.034  -2.034  -1.282  -0.915  -0.855
 31 A'   11 A"   32 A'   33 A'   12 A"   34 A'   35 A'   36 A'                 
 -0.768  -0.690  -0.613  -0.539  -0.519  -0.518  -0.428  -0.421
 37 A'   38 A'   39 A'   40 A'   41 A'   13 A"   42 A'   43 A'                 
 -0.404  -0.351  -0.345  -0.336  -0.307  -0.286  -0.262
 14 A"   15 A"   44 A'   45 A'   16 A"   46 A'   17 A"                         
 -- Virtual --                   
 -0.078  -0.052  -0.041  -0.011   0.016   0.034   0.046   0.050
 47 A'   48 A'   18 A"   49 A'   50 A'   51 A'   52 A'   19 A"                 
  0.056   0.074   0.079   0.090   0.100   0.103   0.105   0.115
 53 A'   20 A"   54 A'   55 A'   56 A'   57 A'   21 A"   22 A"                 
  0.130   0.144   0.172   0.179   0.193   0.226   0.234   0.248
 58 A'   59 A'   60 A'   61 A'   62 A'   63 A'   23 A"   64 A'                 
  0.296   0.298   0.329   0.338   0.360   0.375   0.384   0.385
 24 A"   65 A'   66 A'   67 A'   68 A'   69 A'   25 A"   70 A'                 
  0.398   0.416   0.418   0.422   0.446   0.449   0.470   0.480
 26 A"   71 A'   72 A'   27 A"   73 A'   28 A"   74 A'   29 A"                 
  0.495   0.536   0.547   0.564   0.590   0.615   0.640   0.661
 75 A'   30 A"   76 A'   31 A"   77 A'   78 A'   79 A'   32 A"                 
  0.683   0.715   0.741   0.797   0.834   0.857   0.862   0.878
 80 A'   81 A'   82 A'   83 A'   33 A"   34 A"   84 A'   85 A'                 
  0.925   0.958   0.988   1.101   1.149   1.152   1.218   1.315
 86 A'   87 A'   88 A'   89 A'   35 A"   90 A'   36 A"   37 A"                 
  1.362   1.379   1.395   1.410   1.465   1.531   1.560   1.639
 91 A'   38 A"   92 A'   93 A'   94 A'   95 A'   39 A"   96 A'                 
  1.675   1.849   1.861   1.928   1.984   2.019   2.116   2.173
 97 A'   98 A'   40 A"   99 A'   41 A"  100 A'  101 A'  102 A'                 
  2.216   2.237   2.302   2.473   2.602   2.793   2.835   3.000
103 A'   42 A"  104 A'  105 A'   43 A"   44 A"  106 A'  107 A'                 
  3.141   3.388   3.741   3.770   3.939   3.946   3.968   3.985
108 A'  109 A'   45 A"  110 A'   46 A"   47 A"  111 A'   48 A"                 
  3.995   4.003   4.018   4.061   4.087   4.194   4.228   4.365
 49 A"  112 A'  113 A'   50 A"  114 A'  115 A'  116 A'  117 A'                 
  4.417   4.756   5.993   6.049   6.072   6.271   6.366   6.540
118 A'  119 A'   51 A"  120 A'  121 A'   52 A"  122 A'  123 A'                 
  6.686   7.523   7.567   7.667   9.727  23.269  24.043  25.788
124 A'   53 A"  125 A'  126 A'  127 A'  128 A'  129 A'   54 A"                 
 25.904  26.366  27.851  28.333  28.373  28.376  28.516  28.529
130 A'  131 A'  132 A'   55 A"  133 A'  134 A'   56 A"  135 A'                 
 28.540  28.585  28.679  47.890  66.724 127.874 127.907 127.923
 57 A"  136 A'  137 A'  138 A'  139 A'   58 A"  140 A'  141 A'                 
151.646 215.712 289.718 289.760 289.8871020.6821901.808
142 A'  143 A'   59 A"  144 A'  145 A'  146 A'  147 A'                         
 --------------------------------------------------------------

          Ground-State Mulliken Net Atomic Charges

     Atom                 Charge (a.u.)
  ----------------------------------------
      1 F                    -0.029545
      2 Cl                    0.343574
      3 Br                   -0.031411
      4 I                     0.161728
      5 C                    -0.219091
      6 C                    -0.225255
  ----------------------------------------
  Sum of atomic charges =    -0.000000

 -----------------------------------------------------------------
                    Cartesian Multipole Moments
 -----------------------------------------------------------------
    Charge (ESU x 10^10)
                -0.0000
    Dipole Moment (Debye)
         X      -0.1849      Y      -1.2693      Z      -0.0000
       Tot       1.2827
    Quadrupole Moments (Debye-Ang)
        XX     -73.9903     XY      -0.9762     YY     -73.5025
        XZ      -0.0000     YZ      -0.0000     ZZ     -76.2652
    Octopole Moments (Debye-Ang^2)
       XXX      -5.4336    XXY      -4.9111    XYY      -9.8805
       YYY      14.4260    XXZ      -0.0000    XYZ       0.0000
       YYZ      -0.0000    XZZ      -1.2153    YZZ       8.7417
       ZZZ      -0.0000
    Hexadecapole Moments (Debye-Ang^3)
      XXXX   -1181.1687   XXXY     -14.7279   XXYY    -308.9988
      XYYY      -7.6066   YYYY    -812.8382   XXXZ      -0.0000
      XXYZ       0.0000   XYYZ       0.0000   YYYZ       0.0000
      XXZZ    -219.9810   XYZZ       1.9381   YYZZ    -160.3713
      XZZZ      -0.0000   YZZZ       0.0000   ZZZZ     -94.5663
 -----------------------------------------------------------------
 Calculating analytic gradient of the SCF energy
 Gradient of SCF Energy
            1           2           3           4           5           6
    1   0.0004510   0.0000207   0.0009096   0.0007148  -0.0012984  -0.0007978
    2  -0.0008123   0.0004572  -0.0005122   0.0010293   0.0011124  -0.0012745
    3   0.0000000  -0.0000000   0.0000000   0.0000000   0.0000000  -0.0000000
 Max gradient component =       1.298E-03
 RMS gradient           =       7.038E-04
 Gradient time:  CPU 15.55 s  wall 4.00 s
 Geometry Optimization Parameters
   NAtoms,    NIC,     NZ,  NCons,   NDum,   NFix, NCnnct, MaxDiis
        6      37       0       0       0       0       0       0

 Cartesian Hessian Update
 Hessian Updated using BFGS Update


** GEOMETRY OPTIMIZATION IN DELOCALIZED INTERNAL COORDINATES **
   Searching for a Minimum

   Optimization Cycle:  19

                       Coordinates (Angstroms)
     ATOM                X               Y               Z
      1  F         1.7665278099    1.7683904086    0.0000000000
      2  Cl       -1.1102474669    2.0840035487    0.0000000000
      3  Br        2.2759410781   -0.8667050361    0.0000000000
      4  I        -1.3747074234   -1.1870979788    0.0000000000
      5  C         1.1047569836    0.6100593448    0.0000000000
      6  C        -0.2317945592    0.5814762861    0.0000000000
   Point Group: cs    Number of degrees of freedom:     9


   Energy is -10129.942282192

 Hessian Updated using BFGS Update

  9 Hessian modes will be used to form the next step
  Hessian Eigenvalues:
     0.051181    0.082254    0.218381    0.263378    0.287971    0.426602
     0.533379    0.603255    1.029112

 Minimum Search - Taking Simple RFO Step
 Searching for Lamda that Minimizes Along All modes
 Value Taken    Lamda =  -0.00001618
 Step Taken.  Stepsize is  0.008822

                             Maximum     Tolerance    Cnvgd?
         Gradient           0.001211      0.000300      NO
         Displacement       0.005547      0.001200      NO
         Energy change     -0.000013      0.000001      NO


 New Cartesian Coordinates Obtained by Inverse Iteration

 Displacement from previous Coordinates is:  0.007160
 ----------------------------------------------------------------
             Standard Nuclear Orientation (Angstroms)
    I     Atom           X                Y                Z
 ----------------------------------------------------------------
    1      F       1.7668253478     1.7690859438     0.0000000000
    2      Cl     -1.1103993509     2.0824747672     0.0000000000
    3      Br      2.2737652983    -0.8659796443     0.0000000000
    4      I      -1.3757174698    -1.1875470342     0.0000000000
    5      C       1.1064274635     0.6100928416     0.0000000000
    6      C      -0.2304248668     0.5819996993     0.0000000000
 ----------------------------------------------------------------
 Molecular Point Group                 Cs    NOp =  2
 Largest Abelian Subgroup              Cs    NOp =  2
 Nuclear Repulsion Energy =   963.5012243973 hartrees
 There are       63 alpha and       63 beta electrons
 Applying Cartesian multipole field
    Component          Value
    ---------          -----
     (2,0,0)        1.00000E-11
     (0,2,0)        2.00000E-11
     (0,0,2)       -3.00000E-11
 Nucleus-field energy     =     0.0000000269 hartrees
 Requested basis set is 6-311++G(d,p)
 There are 74 shells and 206 basis functions
 A cutoff of  1.0D-11 yielded   2092 shell pairs
 There are     17618 function pairs (     19707 Cartesian)
 Smallest overlap matrix eigenvalue = 5.12E-05
 Guess MOs from SCF MO coefficient file

 -----------------------------------------------------------------------
  General SCF calculation program by
  Eric Jon Sundstrom, Paul Horn, Yuezhi Mao, Dmitri Zuev, Alec White,
  David Stuck, Shaama M.S., Shane Yost, Joonho Lee, David Small,
  Daniel Levine, Susi Lehtola, Hugh Burton, Evgeny Epifanovsky
 -----------------------------------------------------------------------
 Exchange:     0.2000 Hartree-Fock + 0.0800 Slater + 0.7200 B88
 Correlation:  0.1900 VWN1RPA + 0.8100 LYP
 Using SG-1 standard quadrature grid
 using 4 threads for integral computing
 -------------------------------------------------------
 OpenMP Integral computing Module                
 Release: version 2.0, May 2017, Q-Chem Inc. Pleasanton 
 -------------------------------------------------------
 -------------------------------------------------------
 OpenMP BLAS3 based DFT computing Module                
 Release: version 1.0, May 2013, Q-Chem Inc. Pittsburgh 
 -------------------------------------------------------
 A restricted SCF calculation will be
 performed using DIIS
 SCF converges when DIIS error is below 1.0e-08
 ---------------------------------------
  Cycle       Energy         DIIS error
 ---------------------------------------
    1  -10129.9422875474      2.61e-05  
    2  -10129.9422921478      1.26e-05  
    3  -10129.9422915156      1.68e-05  
    4  -10129.9422929400      2.24e-06  
    5  -10129.9422929653      9.45e-07  
    6  -10129.9422929682      2.61e-07  
    7  -10129.9422929684      9.55e-08  
    8  -10129.9422929684      2.23e-08  
    9  -10129.9422929686      1.32e-08  
   10  -10129.9422929686      1.70e-09  Convergence criterion met
 ---------------------------------------
 SCF time:   CPU 42.95s  wall 12.00s 
 SCF   energy in the final basis set =   -10129.9422929686
 Total energy in the final basis set =   -10129.9422929686

 --------------------------------------------------------------
             Orbital Energies (a.u.) and Symmetries
 --------------------------------------------------------------

 Alpha MOs, Restricted
 -- Occupied --                  
******* -482.87 -176.33 -165.73 -165.73 -165.73 -101.59  -62.52
  1 A'    2 A'    3 A'    4 A'    1 A"    5 A'    6 A'    7 A'                 
-56.344 -56.339 -56.339 -35.825 -31.319 -31.312 -31.312 -24.737
  8 A'    2 A"    9 A'   10 A'   11 A'    3 A"   12 A'   13 A'                 
-22.969 -22.967 -22.967 -22.963 -22.963 -10.341 -10.298  -9.501
 14 A'    4 A"   15 A'   16 A'    5 A"   17 A'   18 A'   19 A'                 
 -8.732  -7.267  -7.256  -7.256  -6.564  -6.550  -6.549  -6.374
 20 A'   21 A'    6 A"   22 A'   23 A'    7 A"   24 A'   25 A'                 
 -4.788  -4.771  -4.771  -2.675  -2.671  -2.670  -2.659  -2.659
 26 A'    8 A"   27 A'   28 A'    9 A"   29 A'   10 A"   30 A'                 
 -2.053  -2.048  -2.048  -2.034  -2.034  -1.282  -0.915  -0.856
 31 A'   11 A"   32 A'   33 A'   12 A"   34 A'   35 A'   36 A'                 
 -0.768  -0.690  -0.613  -0.539  -0.519  -0.518  -0.428  -0.421
 37 A'   38 A'   39 A'   40 A'   41 A'   13 A"   42 A'   43 A'                 
 -0.404  -0.351  -0.345  -0.336  -0.307  -0.286  -0.262
 14 A"   15 A"   44 A'   45 A'   16 A"   46 A'   17 A"                         
 -- Virtual --                   
 -0.079  -0.051  -0.041  -0.011   0.016   0.034   0.046   0.049
 47 A'   48 A'   18 A"   49 A'   50 A'   51 A'   52 A'   19 A"                 
  0.056   0.074   0.079   0.090   0.100   0.103   0.105   0.115
 53 A'   20 A"   54 A'   55 A'   56 A'   57 A'   21 A"   22 A"                 
  0.130   0.144   0.172   0.179   0.193   0.226   0.234   0.248
 58 A'   59 A'   60 A'   61 A'   62 A'   63 A'   23 A"   64 A'                 
  0.297   0.298   0.329   0.338   0.360   0.376   0.384   0.385
 24 A"   65 A'   66 A'   67 A'   68 A'   69 A'   25 A"   70 A'                 
  0.398   0.416   0.418   0.422   0.446   0.449   0.470   0.480
 26 A"   71 A'   72 A'   27 A"   73 A'   28 A"   74 A'   29 A"                 
  0.495   0.536   0.547   0.565   0.590   0.615   0.640   0.661
 75 A'   30 A"   76 A'   31 A"   77 A'   78 A'   79 A'   32 A"                 
  0.682   0.715   0.742   0.797   0.834   0.856   0.863   0.878
 80 A'   81 A'   82 A'   83 A'   33 A"   34 A"   84 A'   85 A'                 
  0.926   0.958   0.988   1.101   1.149   1.152   1.219   1.315
 86 A'   87 A'   88 A'   89 A'   35 A"   90 A'   36 A"   37 A"                 
  1.362   1.379   1.395   1.409   1.464   1.532   1.561   1.639
 91 A'   38 A"   92 A'   93 A'   94 A'   95 A'   39 A"   96 A'                 
  1.675   1.850   1.861   1.928   1.984   2.019   2.116   2.174
 97 A'   98 A'   40 A"   99 A'   41 A"  100 A'  101 A'  102 A'                 
  2.215   2.237   2.302   2.474   2.602   2.793   2.836   3.000
103 A'   42 A"  104 A'  105 A'   43 A"   44 A"  106 A'  107 A'                 
  3.141   3.389   3.741   3.770   3.939   3.946   3.968   3.985
108 A'  109 A'   45 A"  110 A'   46 A"   47 A"  111 A'   48 A"                 
  3.995   4.002   4.019   4.061   4.087   4.195   4.228   4.365
 49 A"  112 A'  113 A'   50 A"  114 A'  115 A'  116 A'  117 A'                 
  4.416   4.756   5.993   6.049   6.072   6.271   6.366   6.541
118 A'  119 A'   51 A"  120 A'  121 A'   52 A"  122 A'  123 A'                 
  6.687   7.523   7.567   7.667   9.728  23.269  24.042  25.788
124 A'   53 A"  125 A'  126 A'  127 A'  128 A'  129 A'   54 A"                 
 25.905  26.366  27.851  28.333  28.373  28.376  28.516  28.529
130 A'  131 A'  132 A'   55 A"  133 A'  134 A'   56 A"  135 A'                 
 28.540  28.585  28.679  47.891  66.724 127.874 127.907 127.923
 57 A"  136 A'  137 A'  138 A'  139 A'   58 A"  140 A'  141 A'                 
151.645 215.712 289.718 289.761 289.8871020.6831901.808
142 A'  143 A'   59 A"  144 A'  145 A'  146 A'  147 A'                         

 Beta MOs, Restricted
 -- Occupied --                  
******* -482.87 -176.33 -165.73 -165.73 -165.73 -101.59  -62.52
  1 A'    2 A'    3 A'    4 A'    1 A"    5 A'    6 A'    7 A'                 
-56.344 -56.339 -56.339 -35.825 -31.319 -31.312 -31.312 -24.737
  8 A'    2 A"    9 A'   10 A'   11 A'    3 A"   12 A'   13 A'                 
-22.969 -22.967 -22.967 -22.963 -22.963 -10.341 -10.298  -9.501
 14 A'    4 A"   15 A'   16 A'    5 A"   17 A'   18 A'   19 A'                 
 -8.732  -7.267  -7.256  -7.256  -6.564  -6.550  -6.549  -6.374
 20 A'   21 A'    6 A"   22 A'   23 A'    7 A"   24 A'   25 A'                 
 -4.788  -4.771  -4.771  -2.675  -2.671  -2.670  -2.659  -2.659
 26 A'    8 A"   27 A'   28 A'    9 A"   29 A'   10 A"   30 A'                 
 -2.053  -2.048  -2.048  -2.034  -2.034  -1.282  -0.915  -0.856
 31 A'   11 A"   32 A'   33 A'   12 A"   34 A'   35 A'   36 A'                 
 -0.768  -0.690  -0.613  -0.539  -0.519  -0.518  -0.428  -0.421
 37 A'   38 A'   39 A'   40 A'   41 A'   13 A"   42 A'   43 A'                 
 -0.404  -0.351  -0.345  -0.336  -0.307  -0.286  -0.262
 14 A"   15 A"   44 A'   45 A'   16 A"   46 A'   17 A"                         
 -- Virtual --                   
 -0.079  -0.051  -0.041  -0.011   0.016   0.034   0.046   0.049
 47 A'   48 A'   18 A"   49 A'   50 A'   51 A'   52 A'   19 A"                 
  0.056   0.074   0.079   0.090   0.100   0.103   0.105   0.115
 53 A'   20 A"   54 A'   55 A'   56 A'   57 A'   21 A"   22 A"                 
  0.130   0.144   0.172   0.179   0.193   0.226   0.234   0.248
 58 A'   59 A'   60 A'   61 A'   62 A'   63 A'   23 A"   64 A'                 
  0.297   0.298   0.329   0.338   0.360   0.376   0.384   0.385
 24 A"   65 A'   66 A'   67 A'   68 A'   69 A'   25 A"   70 A'                 
  0.398   0.416   0.418   0.422   0.446   0.449   0.470   0.480
 26 A"   71 A'   72 A'   27 A"   73 A'   28 A"   74 A'   29 A"                 
  0.495   0.536   0.547   0.565   0.590   0.615   0.640   0.661
 75 A'   30 A"   76 A'   31 A"   77 A'   78 A'   79 A'   32 A"                 
  0.682   0.715   0.742   0.797   0.834   0.856   0.863   0.878
 80 A'   81 A'   82 A'   83 A'   33 A"   34 A"   84 A'   85 A'                 
  0.926   0.958   0.988   1.101   1.149   1.152   1.219   1.315
 86 A'   87 A'   88 A'   89 A'   35 A"   90 A'   36 A"   37 A"                 
  1.362   1.379   1.395   1.409   1.464   1.532   1.561   1.639
 91 A'   38 A"   92 A'   93 A'   94 A'   95 A'   39 A"   96 A'                 
  1.675   1.850   1.861   1.928   1.984   2.019   2.116   2.174
 97 A'   98 A'   40 A"   99 A'   41 A"  100 A'  101 A'  102 A'                 
  2.215   2.237   2.302   2.474   2.602   2.793   2.836   3.000
103 A'   42 A"  104 A'  105 A'   43 A"   44 A"  106 A'  107 A'                 
  3.141   3.389   3.741   3.770   3.939   3.946   3.968   3.985
108 A'  109 A'   45 A"  110 A'   46 A"   47 A"  111 A'   48 A"                 
  3.995   4.002   4.019   4.061   4.087   4.195   4.228   4.365
 49 A"  112 A'  113 A'   50 A"  114 A'  115 A'  116 A'  117 A'                 
  4.416   4.756   5.993   6.049   6.072   6.271   6.366   6.541
118 A'  119 A'   51 A"  120 A'  121 A'   52 A"  122 A'  123 A'                 
  6.687   7.523   7.567   7.667   9.728  23.269  24.042  25.788
124 A'   53 A"  125 A'  126 A'  127 A'  128 A'  129 A'   54 A"                 
 25.905  26.366  27.851  28.333  28.373  28.376  28.516  28.529
130 A'  131 A'  132 A'   55 A"  133 A'  134 A'   56 A"  135 A'                 
 28.540  28.585  28.679  47.891  66.724 127.874 127.907 127.923
 57 A"  136 A'  137 A'  138 A'  139 A'   58 A"  140 A'  141 A'                 
151.645 215.712 289.718 289.761 289.8871020.6831901.808
142 A'  143 A'   59 A"  144 A'  145 A'  146 A'  147 A'                         
 --------------------------------------------------------------

          Ground-State Mulliken Net Atomic Charges

     Atom                 Charge (a.u.)
  ----------------------------------------
      1 F                    -0.029747
      2 Cl                    0.344545
      3 Br                   -0.030313
      4 I                     0.160851
      5 C                    -0.218865
      6 C                    -0.226472
  ----------------------------------------
  Sum of atomic charges =    -0.000000

 -----------------------------------------------------------------
                    Cartesian Multipole Moments
 -----------------------------------------------------------------
    Charge (ESU x 10^10)
                -0.0000
    Dipole Moment (Debye)
         X      -0.1758      Y      -1.2680      Z       0.0000
       Tot       1.2801
    Quadrupole Moments (Debye-Ang)
        XX     -73.9758     XY      -0.9897     YY     -73.5057
        XZ      -0.0000     YZ      -0.0000     ZZ     -76.2632
    Octopole Moments (Debye-Ang^2)
       XXX      -5.2718    XXY      -4.8906    XYY      -9.8186
       YYY      14.4616    XXZ      -0.0000    XYZ       0.0000
       YYZ       0.0000    XZZ      -1.1438    YZZ       8.7590
       ZZZ       0.0000
    Hexadecapole Moments (Debye-Ang^3)
      XXXX   -1180.7019   XXXY     -15.1347   XXYY    -308.8412
      XYYY      -8.1312   YYYY    -812.6252   XXXZ      -0.0000
      XXYZ      -0.0000   XYYZ      -0.0000   YYYZ      -0.0000
      XXZZ    -219.8799   XYZZ       1.7671   YYZZ    -160.3102
      XZZZ      -0.0000   YZZZ      -0.0000   ZZZZ     -94.5658
 -----------------------------------------------------------------
 Calculating analytic gradient of the SCF energy
 Gradient of SCF Energy
            1           2           3           4           5           6
    1   0.0001703   0.0000527   0.0001006   0.0003845  -0.0000205  -0.0006876
    2  -0.0009182   0.0001024   0.0002400   0.0007462   0.0005195  -0.0006898
    3   0.0000000   0.0000000   0.0000000   0.0000000   0.0000000  -0.0000000
 Max gradient component =       9.182E-04
 RMS gradient           =       3.998E-04
 Gradient time:  CPU 15.35 s  wall 3.94 s
 Geometry Optimization Parameters
   NAtoms,    NIC,     NZ,  NCons,   NDum,   NFix, NCnnct, MaxDiis
        6      37       0       0       0       0       0       0

 Cartesian Hessian Update
 Hessian Updated using BFGS Update


** GEOMETRY OPTIMIZATION IN DELOCALIZED INTERNAL COORDINATES **
   Searching for a Minimum

   Optimization Cycle:  20

                       Coordinates (Angstroms)
     ATOM                X               Y               Z
      1  F         1.7668253478    1.7690859438    0.0000000000
      2  Cl       -1.1103993509    2.0824747672    0.0000000000
      3  Br        2.2737652983   -0.8659796443    0.0000000000
      4  I        -1.3757174698   -1.1875470342    0.0000000000
      5  C         1.1064274635    0.6100928416    0.0000000000
      6  C        -0.2304248668    0.5819996993    0.0000000000
   Point Group: cs    Number of degrees of freedom:     9


   Energy is -10129.942292969

 Hessian Updated using BFGS Update

  9 Hessian modes will be used to form the next step
  Hessian Eigenvalues:
     0.051654    0.094986    0.139686    0.264704    0.266986    0.414486
     0.527921    0.603274    1.029551

 Minimum Search - Taking Simple RFO Step
 Searching for Lamda that Minimizes Along All modes
 Value Taken    Lamda =  -0.00000639
 Step Taken.  Stepsize is  0.006765

                             Maximum     Tolerance    Cnvgd?
         Gradient           0.000597      0.000300      NO
         Displacement       0.004209      0.001200      NO
         Energy change     -0.000011      0.000001      NO


 New Cartesian Coordinates Obtained by Inverse Iteration

 Displacement from previous Coordinates is:  0.005509
 ----------------------------------------------------------------
             Standard Nuclear Orientation (Angstroms)
    I     Atom           X                Y                Z
 ----------------------------------------------------------------
    1      F       1.7661887990     1.7705622659     0.0000000000
    2      Cl     -1.1098256416     2.0821355184     0.0000000000
    3      Br      2.2722649072    -0.8665061824     0.0000000000
    4      I      -1.3761198816    -1.1884368710     0.0000000000
    5      C       1.1074216962     0.6101452507     0.0000000000
    6      C      -0.2294534571     0.5822265915     0.0000000000
 ----------------------------------------------------------------
 Molecular Point Group                 Cs    NOp =  2
 Largest Abelian Subgroup              Cs    NOp =  2
 Nuclear Repulsion Energy =   963.4904685838 hartrees
 There are       63 alpha and       63 beta electrons
 Applying Cartesian multipole field
    Component          Value
    ---------          -----
     (2,0,0)        1.00000E-11
     (0,2,0)        2.00000E-11
     (0,0,2)       -3.00000E-11
 Nucleus-field energy     =     0.0000000269 hartrees
 Requested basis set is 6-311++G(d,p)
 There are 74 shells and 206 basis functions
 A cutoff of  1.0D-11 yielded   2092 shell pairs
 There are     17620 function pairs (     19709 Cartesian)
 Smallest overlap matrix eigenvalue = 5.12E-05
 Guess MOs from SCF MO coefficient file

 -----------------------------------------------------------------------
  General SCF calculation program by
  Eric Jon Sundstrom, Paul Horn, Yuezhi Mao, Dmitri Zuev, Alec White,
  David Stuck, Shaama M.S., Shane Yost, Joonho Lee, David Small,
  Daniel Levine, Susi Lehtola, Hugh Burton, Evgeny Epifanovsky
 -----------------------------------------------------------------------
 Exchange:     0.2000 Hartree-Fock + 0.0800 Slater + 0.7200 B88
 Correlation:  0.1900 VWN1RPA + 0.8100 LYP
 Using SG-1 standard quadrature grid
 using 4 threads for integral computing
 -------------------------------------------------------
 OpenMP Integral computing Module                
 Release: version 2.0, May 2017, Q-Chem Inc. Pleasanton 
 -------------------------------------------------------
 -------------------------------------------------------
 OpenMP BLAS3 based DFT computing Module                
 Release: version 1.0, May 2013, Q-Chem Inc. Pittsburgh 
 -------------------------------------------------------
 A restricted SCF calculation will be
 performed using DIIS
 SCF converges when DIIS error is below 1.0e-08
 ---------------------------------------
  Cycle       Energy         DIIS error
 ---------------------------------------
    1  -10129.9422942687      1.87e-05  
    2  -10129.9422967207      8.19e-06  
    3  -10129.9422962515      1.25e-05  
    4  -10129.9422970649      1.21e-06  
    5  -10129.9422970716      5.23e-07  
    6  -10129.9422970725      1.39e-07  
    7  -10129.9422970726      5.40e-08  
    8  -10129.9422970726      1.35e-08  
    9  -10129.9422970727      6.94e-09  Convergence criterion met
 ---------------------------------------
 SCF time:   CPU 38.67s  wall 10.00s 
 SCF   energy in the final basis set =   -10129.9422970727
 Total energy in the final basis set =   -10129.9422970727

 --------------------------------------------------------------
             Orbital Energies (a.u.) and Symmetries
 --------------------------------------------------------------

 Alpha MOs, Restricted
 -- Occupied --                  
******* -482.87 -176.33 -165.73 -165.73 -165.73 -101.59  -62.52
  1 A'    2 A'    3 A'    4 A'    1 A"    5 A'    6 A'    7 A'                 
-56.344 -56.339 -56.339 -35.825 -31.319 -31.312 -31.312 -24.737
  8 A'    2 A"    9 A'   10 A'   11 A'    3 A"   12 A'   13 A'                 
-22.969 -22.967 -22.967 -22.963 -22.963 -10.341 -10.298  -9.501
 14 A'    4 A"   15 A'   16 A'    5 A"   17 A'   18 A'   19 A'                 
 -8.732  -7.267  -7.256  -7.256  -6.564  -6.550  -6.549  -6.374
 20 A'   21 A'    6 A"   22 A'   23 A'    7 A"   24 A'   25 A'                 
 -4.788  -4.771  -4.771  -2.675  -2.671  -2.671  -2.659  -2.659
 26 A'    8 A"   27 A'   28 A'    9 A"   29 A'   30 A'   10 A"                 
 -2.053  -2.048  -2.048  -2.034  -2.034  -1.281  -0.915  -0.856
 31 A'   11 A"   32 A'   33 A'   12 A"   34 A'   35 A'   36 A'                 
 -0.768  -0.690  -0.613  -0.539  -0.519  -0.518  -0.428  -0.422
 37 A'   38 A'   39 A'   40 A'   41 A'   13 A"   42 A'   43 A'                 
 -0.404  -0.351  -0.345  -0.337  -0.307  -0.286  -0.262
 14 A"   15 A"   44 A'   45 A'   16 A"   46 A'   17 A"                         
 -- Virtual --                   
 -0.079  -0.051  -0.041  -0.011   0.016   0.034   0.046   0.049
 47 A'   48 A'   18 A"   49 A'   50 A'   51 A'   52 A'   19 A"                 
  0.055   0.074   0.079   0.090   0.100   0.103   0.105   0.115
 53 A'   20 A"   54 A'   55 A'   56 A'   57 A'   21 A"   22 A"                 
  0.130   0.144   0.172   0.179   0.193   0.226   0.234   0.247
 58 A'   59 A'   60 A'   61 A'   62 A'   63 A'   23 A"   64 A'                 
  0.297   0.297   0.329   0.338   0.360   0.376   0.384   0.385
 24 A"   65 A'   66 A'   67 A'   68 A'   69 A'   25 A"   70 A'                 
  0.398   0.416   0.418   0.422   0.446   0.449   0.470   0.480
 26 A"   71 A'   72 A'   27 A"   73 A'   28 A"   74 A'   29 A"                 
  0.495   0.535   0.547   0.565   0.590   0.615   0.639   0.661
 75 A'   30 A"   76 A'   31 A"   77 A'   78 A'   79 A'   32 A"                 
  0.682   0.715   0.742   0.797   0.834   0.856   0.863   0.878
 80 A'   81 A'   82 A'   83 A'   33 A"   34 A"   84 A'   85 A'                 
  0.926   0.958   0.988   1.101   1.149   1.152   1.219   1.315
 86 A'   87 A'   88 A'   89 A'   35 A"   90 A'   36 A"   37 A"                 
  1.362   1.379   1.395   1.409   1.465   1.532   1.561   1.639
 91 A'   38 A"   92 A'   93 A'   94 A'   95 A'   39 A"   96 A'                 
  1.675   1.851   1.862   1.928   1.984   2.019   2.116   2.175
 97 A'   98 A'   40 A"   99 A'   41 A"  100 A'  101 A'  102 A'                 
  2.215   2.237   2.302   2.474   2.602   2.793   2.836   3.001
103 A'   42 A"  104 A'  105 A'   43 A"   44 A"  106 A'  107 A'                 
  3.141   3.389   3.741   3.770   3.939   3.946   3.968   3.984
108 A'  109 A'   45 A"  110 A'   46 A"   47 A"  111 A'   48 A"                 
  3.995   4.002   4.019   4.061   4.087   4.195   4.228   4.365
 49 A"  112 A'  113 A'   50 A"  114 A'  115 A'  116 A'  117 A'                 
  4.416   4.756   5.993   6.049   6.072   6.271   6.366   6.540
118 A'  119 A'   51 A"  120 A'  121 A'   52 A"  122 A'  123 A'                 
  6.687   7.522   7.567   7.667   9.728  23.269  24.042  25.788
124 A'   53 A"  125 A'  126 A'  127 A'  128 A'  129 A'   54 A"                 
 25.905  26.366  27.851  28.333  28.372  28.376  28.516  28.529
130 A'  131 A'  132 A'   55 A"  133 A'  134 A'   56 A"  135 A'                 
 28.540  28.585  28.679  47.891  66.724 127.874 127.907 127.923
 57 A"  136 A'  137 A'  138 A'  139 A'   58 A"  140 A'  141 A'                 
151.645 215.712 289.717 289.761 289.8871020.6831901.808
142 A'  143 A'   59 A"  144 A'  145 A'  146 A'  147 A'                         

 Beta MOs, Restricted
 -- Occupied --                  
******* -482.87 -176.33 -165.73 -165.73 -165.73 -101.59  -62.52
  1 A'    2 A'    3 A'    4 A'    1 A"    5 A'    6 A'    7 A'                 
-56.344 -56.339 -56.339 -35.825 -31.319 -31.312 -31.312 -24.737
  8 A'    2 A"    9 A'   10 A'   11 A'    3 A"   12 A'   13 A'                 
-22.969 -22.967 -22.967 -22.963 -22.963 -10.341 -10.298  -9.501
 14 A'    4 A"   15 A'   16 A'    5 A"   17 A'   18 A'   19 A'                 
 -8.732  -7.267  -7.256  -7.256  -6.564  -6.550  -6.549  -6.374
 20 A'   21 A'    6 A"   22 A'   23 A'    7 A"   24 A'   25 A'                 
 -4.788  -4.771  -4.771  -2.675  -2.671  -2.671  -2.659  -2.659
 26 A'    8 A"   27 A'   28 A'    9 A"   29 A'   30 A'   10 A"                 
 -2.053  -2.048  -2.048  -2.034  -2.034  -1.281  -0.915  -0.856
 31 A'   11 A"   32 A'   33 A'   12 A"   34 A'   35 A'   36 A'                 
 -0.768  -0.690  -0.613  -0.539  -0.519  -0.518  -0.428  -0.422
 37 A'   38 A'   39 A'   40 A'   41 A'   13 A"   42 A'   43 A'                 
 -0.404  -0.351  -0.345  -0.337  -0.307  -0.286  -0.262
 14 A"   15 A"   44 A'   45 A'   16 A"   46 A'   17 A"                         
 -- Virtual --                   
 -0.079  -0.051  -0.041  -0.011   0.016   0.034   0.046   0.049
 47 A'   48 A'   18 A"   49 A'   50 A'   51 A'   52 A'   19 A"                 
  0.055   0.074   0.079   0.090   0.100   0.103   0.105   0.115
 53 A'   20 A"   54 A'   55 A'   56 A'   57 A'   21 A"   22 A"                 
  0.130   0.144   0.172   0.179   0.193   0.226   0.234   0.247
 58 A'   59 A'   60 A'   61 A'   62 A'   63 A'   23 A"   64 A'                 
  0.297   0.297   0.329   0.338   0.360   0.376   0.384   0.385
 24 A"   65 A'   66 A'   67 A'   68 A'   69 A'   25 A"   70 A'                 
  0.398   0.416   0.418   0.422   0.446   0.449   0.470   0.480
 26 A"   71 A'   72 A'   27 A"   73 A'   28 A"   74 A'   29 A"                 
  0.495   0.535   0.547   0.565   0.590   0.615   0.639   0.661
 75 A'   30 A"   76 A'   31 A"   77 A'   78 A'   79 A'   32 A"                 
  0.682   0.715   0.742   0.797   0.834   0.856   0.863   0.878
 80 A'   81 A'   82 A'   83 A'   33 A"   34 A"   84 A'   85 A'                 
  0.926   0.958   0.988   1.101   1.149   1.152   1.219   1.315
 86 A'   87 A'   88 A'   89 A'   35 A"   90 A'   36 A"   37 A"                 
  1.362   1.379   1.395   1.409   1.465   1.532   1.561   1.639
 91 A'   38 A"   92 A'   93 A'   94 A'   95 A'   39 A"   96 A'                 
  1.675   1.851   1.862   1.928   1.984   2.019   2.116   2.175
 97 A'   98 A'   40 A"   99 A'   41 A"  100 A'  101 A'  102 A'                 
  2.215   2.237   2.302   2.474   2.602   2.793   2.836   3.001
103 A'   42 A"  104 A'  105 A'   43 A"   44 A"  106 A'  107 A'                 
  3.141   3.389   3.741   3.770   3.939   3.946   3.968   3.984
108 A'  109 A'   45 A"  110 A'   46 A"   47 A"  111 A'   48 A"                 
  3.995   4.002   4.019   4.061   4.087   4.195   4.228   4.365
 49 A"  112 A'  113 A'   50 A"  114 A'  115 A'  116 A'  117 A'                 
  4.416   4.756   5.993   6.049   6.072   6.271   6.366   6.540
118 A'  119 A'   51 A"  120 A'  121 A'   52 A"  122 A'  123 A'                 
  6.687   7.522   7.567   7.667   9.728  23.269  24.042  25.788
124 A'   53 A"  125 A'  126 A'  127 A'  128 A'  129 A'   54 A"                 
 25.905  26.366  27.851  28.333  28.372  28.376  28.516  28.529
130 A'  131 A'  132 A'   55 A"  133 A'  134 A'   56 A"  135 A'                 
 28.540  28.585  28.679  47.891  66.724 127.874 127.907 127.923
 57 A"  136 A'  137 A'  138 A'  139 A'   58 A"  140 A'  141 A'                 
151.645 215.712 289.717 289.761 289.8871020.6831901.808
142 A'  143 A'   59 A"  144 A'  145 A'  146 A'  147 A'                         
 --------------------------------------------------------------

          Ground-State Mulliken Net Atomic Charges

     Atom                 Charge (a.u.)
  ----------------------------------------
      1 F                    -0.030220
      2 Cl                    0.344952
      3 Br                   -0.029697
      4 I                     0.160306
      5 C                    -0.218258
      6 C                    -0.227084
  ----------------------------------------
  Sum of atomic charges =    -0.000000

 -----------------------------------------------------------------
                    Cartesian Multipole Moments
 -----------------------------------------------------------------
    Charge (ESU x 10^10)
                -0.0000
    Dipole Moment (Debye)
         X      -0.1713      Y      -1.2712      Z      -0.0000
       Tot       1.2827
    Quadrupole Moments (Debye-Ang)
        XX     -73.9722     XY      -1.0009     YY     -73.5042
        XZ       0.0000     YZ       0.0000     ZZ     -76.2638
    Octopole Moments (Debye-Ang^2)
       XXX      -5.2060    XXY      -4.8692    XYY      -9.7916
       YYY      14.5243    XXZ      -0.0000    XYZ      -0.0000
       YYZ       0.0000    XZZ      -1.1118    YZZ       8.7902
       ZZZ      -0.0000
    Hexadecapole Moments (Debye-Ang^3)
      XXXX   -1180.1387   XXXY     -15.3591   XXYY    -308.7960
      XYYY      -8.4565   YYYY    -813.1124   XXXZ       0.0000
      XXYZ       0.0000   XYYZ      -0.0000   YYYZ      -0.0000
      XXZZ    -219.7612   XYZZ       1.6705   YYZZ    -160.3961
      XZZZ       0.0000   YZZZ       0.0000   ZZZZ     -94.5684
 -----------------------------------------------------------------
 Calculating analytic gradient of the SCF energy
 Gradient of SCF Energy
            1           2           3           4           5           6
    1   0.0000066   0.0000822  -0.0002777   0.0001608   0.0004304  -0.0004022
    2  -0.0004927   0.0000662   0.0003314   0.0004353   0.0000284  -0.0003686
    3   0.0000000   0.0000000  -0.0000000  -0.0000000  -0.0000000   0.0000000
 Max gradient component =       4.927E-04
 RMS gradient           =       2.516E-04
 Gradient time:  CPU 15.37 s  wall 3.95 s
 Geometry Optimization Parameters
   NAtoms,    NIC,     NZ,  NCons,   NDum,   NFix, NCnnct, MaxDiis
        6      37       0       0       0       0       0       0

 Cartesian Hessian Update
 Hessian Updated using BFGS Update


** GEOMETRY OPTIMIZATION IN DELOCALIZED INTERNAL COORDINATES **
   Searching for a Minimum

   Optimization Cycle:  21

                       Coordinates (Angstroms)
     ATOM                X               Y               Z
      1  F         1.7661887990    1.7705622659    0.0000000000
      2  Cl       -1.1098256416    2.0821355184    0.0000000000
      3  Br        2.2722649072   -0.8665061824    0.0000000000
      4  I        -1.3761198816   -1.1884368710    0.0000000000
      5  C         1.1074216962    0.6101452507    0.0000000000
      6  C        -0.2294534571    0.5822265915    0.0000000000
   Point Group: cs    Number of degrees of freedom:     9


   Energy is -10129.942297073

 Hessian Updated using BFGS Update

  9 Hessian modes will be used to form the next step
  Hessian Eigenvalues:
     0.051655    0.071426    0.141215    0.263781    0.270975    0.400329
     0.505740    0.608787    1.026664

 Minimum Search - Taking Simple RFO Step
 Searching for Lamda that Minimizes Along All modes
 Value Taken    Lamda =  -0.00000162
 Step Taken.  Stepsize is  0.004095

                             Maximum     Tolerance    Cnvgd?
         Gradient           0.000430      0.000300      NO
         Displacement       0.003429      0.001200      NO
         Energy change     -0.000004      0.000001      NO


 New Cartesian Coordinates Obtained by Inverse Iteration

 Displacement from previous Coordinates is:  0.002775
 ----------------------------------------------------------------
             Standard Nuclear Orientation (Angstroms)
    I     Atom           X                Y                Z
 ----------------------------------------------------------------
    1      F       1.7657507347     1.7714117723     0.0000000000
    2      Cl     -1.1094821468     2.0823722162     0.0000000000
    3      Br      2.2719226313    -0.8671135863     0.0000000000
    4      I      -1.3762364305    -1.1890629805     0.0000000000
    5      C       1.1076465551     0.6101585972     0.0000000000
    6      C      -0.2291249217     0.5823605544     0.0000000000
 ----------------------------------------------------------------
 Molecular Point Group                 Cs    NOp =  2
 Largest Abelian Subgroup              Cs    NOp =  2
 Nuclear Repulsion Energy =   963.3788332981 hartrees
 There are       63 alpha and       63 beta electrons
 Applying Cartesian multipole field
    Component          Value
    ---------          -----
     (2,0,0)        1.00000E-11
     (0,2,0)        2.00000E-11
     (0,0,2)       -3.00000E-11
 Nucleus-field energy     =     0.0000000269 hartrees
 Requested basis set is 6-311++G(d,p)
 There are 74 shells and 206 basis functions
 A cutoff of  1.0D-11 yielded   2092 shell pairs
 There are     17620 function pairs (     19709 Cartesian)
 Smallest overlap matrix eigenvalue = 5.12E-05
 Guess MOs from SCF MO coefficient file

 -----------------------------------------------------------------------
  General SCF calculation program by
  Eric Jon Sundstrom, Paul Horn, Yuezhi Mao, Dmitri Zuev, Alec White,
  David Stuck, Shaama M.S., Shane Yost, Joonho Lee, David Small,
  Daniel Levine, Susi Lehtola, Hugh Burton, Evgeny Epifanovsky
 -----------------------------------------------------------------------
 Exchange:     0.2000 Hartree-Fock + 0.0800 Slater + 0.7200 B88
 Correlation:  0.1900 VWN1RPA + 0.8100 LYP
 Using SG-1 standard quadrature grid
 using 4 threads for integral computing
 -------------------------------------------------------
 OpenMP Integral computing Module                
 Release: version 2.0, May 2017, Q-Chem Inc. Pleasanton 
 -------------------------------------------------------
 -------------------------------------------------------
 OpenMP BLAS3 based DFT computing Module                
 Release: version 1.0, May 2013, Q-Chem Inc. Pittsburgh 
 -------------------------------------------------------
 A restricted SCF calculation will be
 performed using DIIS
 SCF converges when DIIS error is below 1.0e-08
 ---------------------------------------
  Cycle       Energy         DIIS error
 ---------------------------------------
    1  -10129.9422975220      9.08e-06  
    2  -10129.9422980158      3.79e-06  
    3  -10129.9422979171      5.70e-06  
    4  -10129.9422980902      6.08e-07  
    5  -10129.9422980917      2.87e-07  
    6  -10129.9422980921      6.82e-08  
    7  -10129.9422980921      2.37e-08  
    8  -10129.9422980922      8.41e-09  Convergence criterion met
 ---------------------------------------
 SCF time:   CPU 34.37s  wall 9.00s 
 SCF   energy in the final basis set =   -10129.9422980922
 Total energy in the final basis set =   -10129.9422980922

 --------------------------------------------------------------
             Orbital Energies (a.u.) and Symmetries
 --------------------------------------------------------------

 Alpha MOs, Restricted
 -- Occupied --                  
******* -482.87 -176.33 -165.73 -165.73 -165.73 -101.59  -62.52
  1 A'    2 A'    3 A'    4 A'    1 A"    5 A'    6 A'    7 A'                 
-56.344 -56.339 -56.339 -35.825 -31.319 -31.312 -31.312 -24.737
  8 A'    2 A"    9 A'   10 A'   11 A'    3 A"   12 A'   13 A'                 
-22.969 -22.967 -22.967 -22.963 -22.963 -10.341 -10.298  -9.501
 14 A'    4 A"   15 A'   16 A'    5 A"   17 A'   18 A'   19 A'                 
 -8.732  -7.267  -7.256  -7.256  -6.564  -6.550  -6.550  -6.374
 20 A'   21 A'    6 A"   22 A'   23 A'    7 A"   24 A'   25 A'                 
 -4.788  -4.771  -4.771  -2.675  -2.671  -2.671  -2.659  -2.659
 26 A'    8 A"   27 A'   28 A'    9 A"   29 A'   30 A'   10 A"                 
 -2.053  -2.048  -2.048  -2.034  -2.034  -1.281  -0.915  -0.856
 31 A'   11 A"   32 A'   33 A'   12 A"   34 A'   35 A'   36 A'                 
 -0.768  -0.690  -0.613  -0.539  -0.519  -0.518  -0.428  -0.422
 37 A'   38 A'   39 A'   40 A'   41 A'   13 A"   42 A'   43 A'                 
 -0.404  -0.351  -0.345  -0.337  -0.307  -0.286  -0.262
 14 A"   15 A"   44 A'   45 A'   16 A"   46 A'   17 A"                         
 -- Virtual --                   
 -0.079  -0.051  -0.041  -0.011   0.016   0.034   0.046   0.049
 47 A'   48 A'   18 A"   49 A'   50 A'   51 A'   52 A'   19 A"                 
  0.055   0.074   0.079   0.090   0.100   0.103   0.105   0.115
 53 A'   20 A"   54 A'   55 A'   56 A'   57 A'   21 A"   22 A"                 
  0.130   0.144   0.172   0.179   0.193   0.226   0.234   0.247
 58 A'   59 A'   60 A'   61 A'   62 A'   63 A'   23 A"   64 A'                 
  0.297   0.297   0.329   0.338   0.360   0.376   0.384   0.385
 24 A"   65 A'   66 A'   67 A'   68 A'   69 A'   25 A"   70 A'                 
  0.398   0.416   0.418   0.422   0.446   0.449   0.470   0.480
 26 A"   71 A'   72 A'   27 A"   73 A'   28 A"   74 A'   29 A"                 
  0.495   0.535   0.547   0.565   0.590   0.615   0.639   0.661
 75 A'   30 A"   76 A'   31 A"   77 A'   78 A'   79 A'   32 A"                 
  0.682   0.715   0.742   0.797   0.834   0.856   0.863   0.878
 80 A'   81 A'   82 A'   83 A'   33 A"   34 A"   84 A'   85 A'                 
  0.926   0.957   0.988   1.101   1.149   1.152   1.219   1.315
 86 A'   87 A'   88 A'   89 A'   35 A"   90 A'   36 A"   37 A"                 
  1.362   1.379   1.394   1.409   1.465   1.532   1.561   1.639
 91 A'   38 A"   92 A'   93 A'   94 A'   95 A'   39 A"   96 A'                 
  1.675   1.851   1.862   1.928   1.984   2.019   2.116   2.175
 97 A'   98 A'   40 A"   99 A'   41 A"  100 A'  101 A'  102 A'                 
  2.215   2.237   2.302   2.474   2.602   2.793   2.835   3.001
103 A'   42 A"  104 A'  105 A'   43 A"   44 A"  106 A'  107 A'                 
  3.141   3.388   3.742   3.770   3.939   3.946   3.968   3.984
108 A'  109 A'   45 A"  110 A'   46 A"   47 A"  111 A'   48 A"                 
  3.995   4.002   4.019   4.061   4.086   4.195   4.228   4.365
 49 A"  112 A'  113 A'   50 A"  114 A'  115 A'  116 A'  117 A'                 
  4.416   4.756   5.993   6.049   6.072   6.272   6.366   6.540
118 A'  119 A'   51 A"  120 A'  121 A'   52 A"  122 A'  123 A'                 
  6.687   7.522   7.567   7.667   9.728  23.269  24.042  25.788
124 A'   53 A"  125 A'  126 A'  127 A'  128 A'  129 A'   54 A"                 
 25.905  26.366  27.851  28.333  28.372  28.376  28.516  28.529
130 A'  131 A'  132 A'   55 A"  133 A'  134 A'   56 A"  135 A'                 
 28.540  28.585  28.679  47.891  66.724 127.874 127.907 127.923
 57 A"  136 A'  137 A'  138 A'  139 A'   58 A"  140 A'  141 A'                 
151.645 215.712 289.717 289.760 289.8871020.6831901.808
142 A'  143 A'   59 A"  144 A'  145 A'  146 A'  147 A'                         

 Beta MOs, Restricted
 -- Occupied --                  
******* -482.87 -176.33 -165.73 -165.73 -165.73 -101.59  -62.52
  1 A'    2 A'    3 A'    4 A'    1 A"    5 A'    6 A'    7 A'                 
-56.344 -56.339 -56.339 -35.825 -31.319 -31.312 -31.312 -24.737
  8 A'    2 A"    9 A'   10 A'   11 A'    3 A"   12 A'   13 A'                 
-22.969 -22.967 -22.967 -22.963 -22.963 -10.341 -10.298  -9.501
 14 A'    4 A"   15 A'   16 A'    5 A"   17 A'   18 A'   19 A'                 
 -8.732  -7.267  -7.256  -7.256  -6.564  -6.550  -6.550  -6.374
 20 A'   21 A'    6 A"   22 A'   23 A'    7 A"   24 A'   25 A'                 
 -4.788  -4.771  -4.771  -2.675  -2.671  -2.671  -2.659  -2.659
 26 A'    8 A"   27 A'   28 A'    9 A"   29 A'   30 A'   10 A"                 
 -2.053  -2.048  -2.048  -2.034  -2.034  -1.281  -0.915  -0.856
 31 A'   11 A"   32 A'   33 A'   12 A"   34 A'   35 A'   36 A'                 
 -0.768  -0.690  -0.613  -0.539  -0.519  -0.518  -0.428  -0.422
 37 A'   38 A'   39 A'   40 A'   41 A'   13 A"   42 A'   43 A'                 
 -0.404  -0.351  -0.345  -0.337  -0.307  -0.286  -0.262
 14 A"   15 A"   44 A'   45 A'   16 A"   46 A'   17 A"                         
 -- Virtual --                   
 -0.079  -0.051  -0.041  -0.011   0.016   0.034   0.046   0.049
 47 A'   48 A'   18 A"   49 A'   50 A'   51 A'   52 A'   19 A"                 
  0.055   0.074   0.079   0.090   0.100   0.103   0.105   0.115
 53 A'   20 A"   54 A'   55 A'   56 A'   57 A'   21 A"   22 A"                 
  0.130   0.144   0.172   0.179   0.193   0.226   0.234   0.247
 58 A'   59 A'   60 A'   61 A'   62 A'   63 A'   23 A"   64 A'                 
  0.297   0.297   0.329   0.338   0.360   0.376   0.384   0.385
 24 A"   65 A'   66 A'   67 A'   68 A'   69 A'   25 A"   70 A'                 
  0.398   0.416   0.418   0.422   0.446   0.449   0.470   0.480
 26 A"   71 A'   72 A'   27 A"   73 A'   28 A"   74 A'   29 A"                 
  0.495   0.535   0.547   0.565   0.590   0.615   0.639   0.661
 75 A'   30 A"   76 A'   31 A"   77 A'   78 A'   79 A'   32 A"                 
  0.682   0.715   0.742   0.797   0.834   0.856   0.863   0.878
 80 A'   81 A'   82 A'   83 A'   33 A"   34 A"   84 A'   85 A'                 
  0.926   0.957   0.988   1.101   1.149   1.152   1.219   1.315
 86 A'   87 A'   88 A'   89 A'   35 A"   90 A'   36 A"   37 A"                 
  1.362   1.379   1.394   1.409   1.465   1.532   1.561   1.639
 91 A'   38 A"   92 A'   93 A'   94 A'   95 A'   39 A"   96 A'                 
  1.675   1.851   1.862   1.928   1.984   2.019   2.116   2.175
 97 A'   98 A'   40 A"   99 A'   41 A"  100 A'  101 A'  102 A'                 
  2.215   2.237   2.302   2.474   2.602   2.793   2.835   3.001
103 A'   42 A"  104 A'  105 A'   43 A"   44 A"  106 A'  107 A'                 
  3.141   3.388   3.742   3.770   3.939   3.946   3.968   3.984
108 A'  109 A'   45 A"  110 A'   46 A"   47 A"  111 A'   48 A"                 
  3.995   4.002   4.019   4.061   4.086   4.195   4.228   4.365
 49 A"  112 A'  113 A'   50 A"  114 A'  115 A'  116 A'  117 A'                 
  4.416   4.756   5.993   6.049   6.072   6.272   6.366   6.540
118 A'  119 A'   51 A"  120 A'  121 A'   52 A"  122 A'  123 A'                 
  6.687   7.522   7.567   7.667   9.728  23.269  24.042  25.788
124 A'   53 A"  125 A'  126 A'  127 A'  128 A'  129 A'   54 A"                 
 25.905  26.366  27.851  28.333  28.372  28.376  28.516  28.529
130 A'  131 A'  132 A'   55 A"  133 A'  134 A'   56 A"  135 A'                 
 28.540  28.585  28.679  47.891  66.724 127.874 127.907 127.923
 57 A"  136 A'  137 A'  138 A'  139 A'   58 A"  140 A'  141 A'                 
151.645 215.712 289.717 289.760 289.8871020.6831901.808
142 A'  143 A'   59 A"  144 A'  145 A'  146 A'  147 A'                         
 --------------------------------------------------------------

          Ground-State Mulliken Net Atomic Charges

     Atom                 Charge (a.u.)
  ----------------------------------------
      1 F                    -0.030547
      2 Cl                    0.345052
      3 Br                   -0.029553
      4 I                     0.160100
      5 C                    -0.218008
      6 C                    -0.227043
  ----------------------------------------
  Sum of atomic charges =    -0.000000

 -----------------------------------------------------------------
                    Cartesian Multipole Moments
 -----------------------------------------------------------------
    Charge (ESU x 10^10)
                -0.0000
    Dipole Moment (Debye)
         X      -0.1709      Y      -1.2735      Z      -0.0000
       Tot       1.2849
    Quadrupole Moments (Debye-Ang)
        XX     -73.9735     XY      -1.0068     YY     -73.5018
        XZ       0.0000     YZ      -0.0000     ZZ     -76.2654
    Octopole Moments (Debye-Ang^2)
       XXX      -5.1979    XXY      -4.8589    XYY      -9.7918
       YYY      14.5686    XXZ       0.0000    XYZ       0.0000
       YYZ       0.0000    XZZ      -1.1071    YZZ       8.8108
       ZZZ      -0.0000
    Hexadecapole Moments (Debye-Ang^3)
      XXXX   -1179.9925   XXXY     -15.4251   XXYY    -308.8350
      XYYY      -8.5537   YYYY    -813.5851   XXXZ       0.0000
      XXYZ      -0.0000   XYYZ       0.0000   YYYZ      -0.0000
      XXZZ    -219.7293   XYZZ       1.6459   YYZZ    -160.4869
      XZZZ      -0.0000   YZZZ      -0.0000   ZZZZ     -94.5720
 -----------------------------------------------------------------
 Calculating analytic gradient of the SCF energy
 Gradient of SCF Energy
            1           2           3           4           5           6
    1  -0.0000067   0.0000740  -0.0002827   0.0000596   0.0003146  -0.0001588
    2  -0.0001299   0.0001549   0.0001576   0.0002423  -0.0001789  -0.0002460
    3  -0.0000000  -0.0000000  -0.0000000  -0.0000000   0.0000000   0.0000000
 Max gradient component =       3.146E-04
 RMS gradient           =       1.546E-04
 Gradient time:  CPU 15.38 s  wall 3.95 s
 Geometry Optimization Parameters
   NAtoms,    NIC,     NZ,  NCons,   NDum,   NFix, NCnnct, MaxDiis
        6      37       0       0       0       0       0       0

 Cartesian Hessian Update
 Hessian Updated using BFGS Update


** GEOMETRY OPTIMIZATION IN DELOCALIZED INTERNAL COORDINATES **
   Searching for a Minimum

   Optimization Cycle:  22

                       Coordinates (Angstroms)
     ATOM                X               Y               Z
      1  F         1.7657507347    1.7714117723    0.0000000000
      2  Cl       -1.1094821468    2.0823722162    0.0000000000
      3  Br        2.2719226313   -0.8671135863    0.0000000000
      4  I        -1.3762364305   -1.1890629805    0.0000000000
      5  C         1.1076465551    0.6101585972    0.0000000000
      6  C        -0.2291249217    0.5823605544    0.0000000000
   Point Group: cs    Number of degrees of freedom:     9


   Energy is -10129.942298092

 Hessian Updated using BFGS Update

  9 Hessian modes will be used to form the next step
  Hessian Eigenvalues:
     0.049932    0.066589    0.144078    0.264263    0.271407    0.365898
     0.459144    0.608835    0.998428

 Minimum Search - Taking Simple RFO Step
 Searching for Lamda that Minimizes Along All modes
 Value Taken    Lamda =   0.00000000
 Step Taken.  Stepsize is  0.001600

                             Maximum     Tolerance    Cnvgd?
         Gradient           0.000251      0.000300     YES
         Displacement       0.001175      0.001200     YES
         Energy change     -0.000001      0.000001      NO


                       Distance Matrix (Angstroms)
             F (  1)   Cl(  2)   Br(  3)   I (  4)   C (  5)
   Cl(  2)  2.891999
   Br(  3)  2.686638  4.487022
   I (  4)  4.317001  3.282293  3.662337
   C (  5)  1.334770  2.661404  1.880923  3.067063
   C (  6)  2.322363  1.739271  2.890712  2.110404  1.337060

 Final energy is   -10129.942298092245     


 ******************************
 **  OPTIMIZATION CONVERGED  **
 ******************************

                       Coordinates (Angstroms)
     ATOM                X               Y               Z
      1  F         1.7657507347    1.7714117723    0.0000000000
      2  Cl       -1.1094821468    2.0823722162    0.0000000000
      3  Br        2.2719226313   -0.8671135863    0.0000000000
      4  I        -1.3762364305   -1.1890629805    0.0000000000
      5  C         1.1076465551    0.6101585972    0.0000000000
      6  C        -0.2291249217    0.5823605544    0.0000000000

Z-matrix Print:
$molecule
0 1
I 
C  1 2.110404
C  2 1.337060 1 124.116961
F  3 1.334770 2 120.732339 1 -180.000000 0
Cl 2 1.739271 1 116.665644 3 -180.000000 0
Br 3 1.880923 2 127.051262 1 -0.000000 0
$end


 --------------------------------------------------------------
             Orbital Energies (a.u.) and Symmetries
 --------------------------------------------------------------

 Alpha MOs, Restricted
 -- Occupied --                  
******* -482.87 -176.33 -165.73 -165.73 -165.73 -101.59  -62.52
  1 A'    2 A'    3 A'    4 A'    1 A"    5 A'    6 A'    7 A'                 
-56.344 -56.339 -56.339 -35.825 -31.319 -31.312 -31.312 -24.737
  8 A'    2 A"    9 A'   10 A'   11 A'    3 A"   12 A'   13 A'                 
-22.969 -22.967 -22.967 -22.963 -22.963 -10.341 -10.298  -9.501
 14 A'    4 A"   15 A'   16 A'    5 A"   17 A'   18 A'   19 A'                 
 -8.732  -7.267  -7.256  -7.256  -6.564  -6.550  -6.550  -6.374
 20 A'   21 A'    6 A"   22 A'   23 A'    7 A"   24 A'   25 A'                 
 -4.788  -4.771  -4.771  -2.675  -2.671  -2.671  -2.659  -2.659
 26 A'    8 A"   27 A'   28 A'    9 A"   29 A'   30 A'   10 A"                 
 -2.053  -2.048  -2.048  -2.034  -2.034  -1.281  -0.915  -0.856
 31 A'   11 A"   32 A'   33 A'   12 A"   34 A'   35 A'   36 A'                 
 -0.768  -0.690  -0.613  -0.539  -0.519  -0.518  -0.428  -0.422
 37 A'   38 A'   39 A'   40 A'   41 A'   13 A"   42 A'   43 A'                 
 -0.404  -0.351  -0.345  -0.337  -0.307  -0.286  -0.262
 14 A"   15 A"   44 A'   45 A'   16 A"   46 A'   17 A"                         
 -- Virtual --                   
 -0.079  -0.051  -0.041  -0.011   0.016   0.034   0.046   0.049
 47 A'   48 A'   18 A"   49 A'   50 A'   51 A'   52 A'   19 A"                 
  0.055   0.074   0.079   0.090   0.100   0.103   0.105   0.115
 53 A'   20 A"   54 A'   55 A'   56 A'   57 A'   21 A"   22 A"                 
  0.130   0.144   0.172   0.179   0.193   0.226   0.234   0.247
 58 A'   59 A'   60 A'   61 A'   62 A'   63 A'   23 A"   64 A'                 
  0.297   0.297   0.329   0.338   0.360   0.376   0.384   0.385
 24 A"   65 A'   66 A'   67 A'   68 A'   69 A'   25 A"   70 A'                 
  0.398   0.416   0.418   0.422   0.446   0.449   0.470   0.480
 26 A"   71 A'   72 A'   27 A"   73 A'   28 A"   74 A'   29 A"                 
  0.495   0.535   0.547   0.565   0.590   0.615   0.639   0.661
 75 A'   30 A"   76 A'   31 A"   77 A'   78 A'   79 A'   32 A"                 
  0.682   0.715   0.742   0.797   0.834   0.856   0.863   0.878
 80 A'   81 A'   82 A'   83 A'   33 A"   34 A"   84 A'   85 A'                 
  0.926   0.957   0.988   1.101   1.149   1.152   1.219   1.315
 86 A'   87 A'   88 A'   89 A'   35 A"   90 A'   36 A"   37 A"                 
  1.362   1.379   1.394   1.409   1.465   1.532   1.561   1.639
 91 A'   38 A"   92 A'   93 A'   94 A'   95 A'   39 A"   96 A'                 
  1.675   1.851   1.862   1.928   1.984   2.019   2.116   2.175
 97 A'   98 A'   40 A"   99 A'   41 A"  100 A'  101 A'  102 A'                 
  2.215   2.237   2.302   2.474   2.602   2.793   2.835   3.001
103 A'   42 A"  104 A'  105 A'   43 A"   44 A"  106 A'  107 A'                 
  3.141   3.388   3.742   3.770   3.939   3.946   3.968   3.984
108 A'  109 A'   45 A"  110 A'   46 A"   47 A"  111 A'   48 A"                 
  3.995   4.002   4.019   4.061   4.086   4.195   4.228   4.365
 49 A"  112 A'  113 A'   50 A"  114 A'  115 A'  116 A'  117 A'                 
  4.416   4.756   5.993   6.049   6.072   6.272   6.366   6.540
118 A'  119 A'   51 A"  120 A'  121 A'   52 A"  122 A'  123 A'                 
  6.687   7.522   7.567   7.667   9.728  23.269  24.042  25.788
124 A'   53 A"  125 A'  126 A'  127 A'  128 A'  129 A'   54 A"                 
 25.905  26.366  27.851  28.333  28.372  28.376  28.516  28.529
130 A'  131 A'  132 A'   55 A"  133 A'  134 A'   56 A"  135 A'                 
 28.540  28.585  28.679  47.891  66.724 127.874 127.907 127.923
 57 A"  136 A'  137 A'  138 A'  139 A'   58 A"  140 A'  141 A'                 
151.645 215.712 289.717 289.760 289.8871020.6831901.808
142 A'  143 A'   59 A"  144 A'  145 A'  146 A'  147 A'                         

 Beta MOs, Restricted
 -- Occupied --                  
******* -482.87 -176.33 -165.73 -165.73 -165.73 -101.59  -62.52
  1 A'    2 A'    3 A'    4 A'    1 A"    5 A'    6 A'    7 A'                 
-56.344 -56.339 -56.339 -35.825 -31.319 -31.312 -31.312 -24.737
  8 A'    2 A"    9 A'   10 A'   11 A'    3 A"   12 A'   13 A'                 
-22.969 -22.967 -22.967 -22.963 -22.963 -10.341 -10.298  -9.501
 14 A'    4 A"   15 A'   16 A'    5 A"   17 A'   18 A'   19 A'                 
 -8.732  -7.267  -7.256  -7.256  -6.564  -6.550  -6.550  -6.374
 20 A'   21 A'    6 A"   22 A'   23 A'    7 A"   24 A'   25 A'                 
 -4.788  -4.771  -4.771  -2.675  -2.671  -2.671  -2.659  -2.659
 26 A'    8 A"   27 A'   28 A'    9 A"   29 A'   30 A'   10 A"                 
 -2.053  -2.048  -2.048  -2.034  -2.034  -1.281  -0.915  -0.856
 31 A'   11 A"   32 A'   33 A'   12 A"   34 A'   35 A'   36 A'                 
 -0.768  -0.690  -0.613  -0.539  -0.519  -0.518  -0.428  -0.422
 37 A'   38 A'   39 A'   40 A'   41 A'   13 A"   42 A'   43 A'                 
 -0.404  -0.351  -0.345  -0.337  -0.307  -0.286  -0.262
 14 A"   15 A"   44 A'   45 A'   16 A"   46 A'   17 A"                         
 -- Virtual --                   
 -0.079  -0.051  -0.041  -0.011   0.016   0.034   0.046   0.049
 47 A'   48 A'   18 A"   49 A'   50 A'   51 A'   52 A'   19 A"                 
  0.055   0.074   0.079   0.090   0.100   0.103   0.105   0.115
 53 A'   20 A"   54 A'   55 A'   56 A'   57 A'   21 A"   22 A"                 
  0.130   0.144   0.172   0.179   0.193   0.226   0.234   0.247
 58 A'   59 A'   60 A'   61 A'   62 A'   63 A'   23 A"   64 A'                 
  0.297   0.297   0.329   0.338   0.360   0.376   0.384   0.385
 24 A"   65 A'   66 A'   67 A'   68 A'   69 A'   25 A"   70 A'                 
  0.398   0.416   0.418   0.422   0.446   0.449   0.470   0.480
 26 A"   71 A'   72 A'   27 A"   73 A'   28 A"   74 A'   29 A"                 
  0.495   0.535   0.547   0.565   0.590   0.615   0.639   0.661
 75 A'   30 A"   76 A'   31 A"   77 A'   78 A'   79 A'   32 A"                 
  0.682   0.715   0.742   0.797   0.834   0.856   0.863   0.878
 80 A'   81 A'   82 A'   83 A'   33 A"   34 A"   84 A'   85 A'                 
  0.926   0.957   0.988   1.101   1.149   1.152   1.219   1.315
 86 A'   87 A'   88 A'   89 A'   35 A"   90 A'   36 A"   37 A"                 
  1.362   1.379   1.394   1.409   1.465   1.532   1.561   1.639
 91 A'   38 A"   92 A'   93 A'   94 A'   95 A'   39 A"   96 A'                 
  1.675   1.851   1.862   1.928   1.984   2.019   2.116   2.175
 97 A'   98 A'   40 A"   99 A'   41 A"  100 A'  101 A'  102 A'                 
  2.215   2.237   2.302   2.474   2.602   2.793   2.835   3.001
103 A'   42 A"  104 A'  105 A'   43 A"   44 A"  106 A'  107 A'                 
  3.141   3.388   3.742   3.770   3.939   3.946   3.968   3.984
108 A'  109 A'   45 A"  110 A'   46 A"   47 A"  111 A'   48 A"                 
  3.995   4.002   4.019   4.061   4.086   4.195   4.228   4.365
 49 A"  112 A'  113 A'   50 A"  114 A'  115 A'  116 A'  117 A'                 
  4.416   4.756   5.993   6.049   6.072   6.272   6.366   6.540
118 A'  119 A'   51 A"  120 A'  121 A'   52 A"  122 A'  123 A'                 
  6.687   7.522   7.567   7.667   9.728  23.269  24.042  25.788
124 A'   53 A"  125 A'  126 A'  127 A'  128 A'  129 A'   54 A"                 
 25.905  26.366  27.851  28.333  28.372  28.376  28.516  28.529
130 A'  131 A'  132 A'   55 A"  133 A'  134 A'   56 A"  135 A'                 
 28.540  28.585  28.679  47.891  66.724 127.874 127.907 127.923
 57 A"  136 A'  137 A'  138 A'  139 A'   58 A"  140 A'  141 A'                 
151.645 215.712 289.717 289.760 289.8871020.6831901.808
142 A'  143 A'   59 A"  144 A'  145 A'  146 A'  147 A'                         
 --------------------------------------------------------------

          Ground-State Mulliken Net Atomic Charges

     Atom                 Charge (a.u.)
  ----------------------------------------
      1 F                    -0.030547
      2 Cl                    0.345052
      3 Br                   -0.029553
      4 I                     0.160100
      5 C                    -0.218008
      6 C                    -0.227043
  ----------------------------------------
  Sum of atomic charges =    -0.000000

 -----------------------------------------------------------------
                    Cartesian Multipole Moments
 -----------------------------------------------------------------
    Charge (ESU x 10^10)
                -0.0000
    Dipole Moment (Debye)
         X      -0.1709      Y      -1.2735      Z      -0.0000
       Tot       1.2849
    Quadrupole Moments (Debye-Ang)
        XX     -73.9735     XY      -1.0068     YY     -73.5018
        XZ       0.0000     YZ      -0.0000     ZZ     -76.2654
    Octopole Moments (Debye-Ang^2)
       XXX      -5.1979    XXY      -4.8589    XYY      -9.7918
       YYY      14.5686    XXZ       0.0000    XYZ       0.0000
       YYZ       0.0000    XZZ      -1.1071    YZZ       8.8108
       ZZZ      -0.0000
    Hexadecapole Moments (Debye-Ang^3)
      XXXX   -1179.9925   XXXY     -15.4251   XXYY    -308.8350
      XYYY      -8.5537   YYYY    -813.5851   XXXZ       0.0000
      XXYZ      -0.0000   XYYZ       0.0000   YYYZ      -0.0000
      XXZZ    -219.7293   XYZZ       1.6459   YYZZ    -160.4869
      XZZZ      -0.0000   YZZZ      -0.0000   ZZZZ     -94.5720
 -----------------------------------------------------------------
Archival summary:
1\1\TWL01\OPT\ProcedureUnspecified\BasisUnspecified\1r1l112\taweetha\MonAug2723:45:532018MonAug2723:45:532018\0\\#,OPT,ProcedureUnspecified,BasisUnspecified,\\0,1\I\C,1,2.1104\C,2,1.33706,1,124.117\F,3,1.33477,2,120.732,1,-180,0\Cl,2,1.73927,1,116.666,3,-180,0\Br,3,1.88092,2,127.051,1,-0,0\\\@

 Total job time:  385.75s(wall), 1458.55s(cpu) 
 Mon Aug 27 23:45:53 2018

        *************************************************************
        *                                                           *
        *  Thank you very much for using Q-Chem.  Have a nice day.  *
        *                                                           *
        *************************************************************


 
User input: 2 of 2 
 
Q-Chem Developer Version!
                  Welcome to Q-Chem
     A Quantum Leap Into The Future Of Chemistry


 Q-Chem 5.1, Q-Chem, Inc., Pleasanton, CA (2018)

 Yihan Shao,  Zhengting Gan,  E. Epifanovsky,  A. T. B. Gilbert,  M. Wormit,  
 J. Kussmann,  A. W. Lange,  A. Behn,  Jia Deng,  Xintian Feng,  D. Ghosh,  
 M. Goldey,  P. R. Horn,  L. D. Jacobson,  I. Kaliman,  T. Kus,  A. Landau,  
 Jie Liu,  E. I. Proynov,  R. M. Richard,  R. P. Steele,  E. J. Sundstrom,  
 H. L. Woodcock III,  P. M. Zimmerman,  D. Zuev,  B. Albrecht,  E. Alguire,  
 S. A. Baeppler,  D. Barton,  Z. Benda,  Y. A. Bernard,  E. J. Berquist,  
 K. B. Bravaya,  H. Burton,  D. Casanova,  Chun-Min Chang,  Yunqing Chen,  
 A. Chien,  K. D. Closser,  M. P. Coons,  S. Coriani,  S. Dasgupta,  
 A. L. Dempwolff,  M. Diedenhofen,  Hainam Do,  R. G. Edgar,  Po-Tung Fang,  
 S. Faraji,  S. Fatehi,  Qingguo Feng,  K. D. Fenk,  J. Fosso-Tande,  
 Qinghui Ge,  A. Ghysels,  G. Gidofalvi,  J. Gomes,  J. Gonthier,  A. Gunina,  
 D. Hait,  M. W. D. Hanson-Heine,  P. H. P. Harbach,  A. W. Hauser,  
 J. E. Herr,  E. G. Hohenstein,  Z. C. Holden,  Kerwin Hui,  B. C. Huynh,  
 T.-C. Jagau,  Hyunjun Ji,  B. Kaduk,  K. Khistyaev,  Jaehoon Kim,  
 P. Klunzinger,  K. Koh,  D. Kosenkov,  L. Koulias,  T. Kowalczyk,  
 C. M. Krauter,  A. Kunitsa,  Ka Un Lao,  A. Laurent,  K. V. Lawler,  
 Joonho Lee,  D. Lefrancois,  S. Lehtola,  D. S. Levine,  Yi-Pei Li,  
 You-Sheng Lin,  Fenglai Liu,  E. Livshits,  A. Luenser,  P. Manohar,  
 E. Mansoor,  S. F. Manzer,  Shan-Ping Mao,  Yuezhi Mao,  N. Mardirossian,  
 A. V. Marenich,  T. Markovich,  L. A. Martinez-Martinez,  S. A. Maurer,  
 N. J. Mayhall,  S. C. McKenzie,  J.-M. Mewes,  A. F. Morrison,  
 J. W. Mullinax,  K. Nanda,  T. S. Nguyen-Beck,  R. Olivares-Amaya,  
 J. A. Parkhill,  T. M. Perrine,  F. Plasser,  P. Pokhilko,  S. Prager,  
 A. Prociuk,  E. Ramos,  D. R. Rehn,  F. Rob,  M. Schneider,  N. Sergueev,  
 S. M. Sharada,  S. Sharma,  D. W. Small,  T. Stauch,  T. Stein,  
 Yu-Chuan Su,  A. J. W. Thom,  A. Tkatchenko,  T. Tsuchimochi,  N. M. Tubman,  
 L. Vogt,  M. L. Vidal,  O. Vydrov,  M. A. Watson,  J. Wenzel,  
 M. de Wergifosse,  T. A. Wesolowski,  A. White,  J. Witte,  A. Yamada,  
 Jun Yang,  K. Yao,  S. Yeganeh,  S. R. Yost,  Zhi-Qiang You,  A. Zech,  
 Igor Ying Zhang,  Xing Zhang,  Yan Zhao,  Ying Zhu,  B. R. Brooks,  
 G. K. L. Chan,  C. J. Cramer,  M. S. Gordon,  W. J. Hehre,  A. Klamt,  
 M. W. Schmidt,  C. D. Sherrill,  D. G. Truhlar,  A. Aspuru-Guzik,  R. Baer,  
 A. T. Bell,  N. A. Besley,  Jeng-Da Chai,  A. E. DePrince, III,  
 R. A. DiStasio Jr.,  A. Dreuw,  B. D. Dunietz,  T. R. Furlani,  
 Chao-Ping Hsu,  Yousung Jung,  Jing Kong,  D. S. Lambrecht,  WanZhen Liang,  
 C. Ochsenfeld,  V. A. Rassolov,  L. V. Slipchenko,  J. E. Subotnik,  
 T. Van Voorhis,  J. M. Herbert,  A. I. Krylov,  P. M. W. Gill,  M. Head-Gordon

 Contributors to earlier versions of Q-Chem not listed above: 
 R. D. Adamson,  B. Austin,  J. Baker,  G. J. O. Beran,  K. Brandhorst,  
 S. T. Brown,  E. F. C. Byrd,  A. K. Chakraborty,  C.-L. Cheng,  
 Siu Hung Chien,  D. M. Chipman,  D. L. Crittenden,  H. Dachsel,  
 R. J. Doerksen,  A. D. Dutoi,  L. Fusti-Molnar,  W. A. Goddard III,  
 A. Golubeva-Zadorozhnaya,  S. R. Gwaltney,  G. Hawkins,  A. Heyden,  
 S. Hirata,  G. Kedziora,  F. J. Keil,  C. Kelley,  Jihan Kim,  R. A. King,  
 R. Z. Khaliullin,  P. P. Korambath,  W. Kurlancheek,  A. M. Lee,  M. S. Lee,  
 S. V. Levchenko,  Ching Yeh Lin,  D. Liotard,  R. C. Lochan,  I. Lotan,  
 P. E. Maslen,  N. Nair,  D. P. O'Neill,  D. Neuhauser,  E. Neuscamman,  
 C. M. Oana,  R. Olson,  B. Peters,  R. Peverati,  P. A. Pieniazek,  
 Y. M. Rhee,  J. Ritchie,  M. A. Rohrdanz,  E. Rosta,  N. J. Russ,  
 H. F. Schaefer III,  N. E. Schultz,  N. Shenvi,  A. C. Simmonett,  A. Sodt,  
 D. Stuck,  K. S. Thanthiriwatte,  V. Vanovschi,  Tao Wang,  A. Warshel,  
 C. F. Williams,  Q. Wu,  X. Xu,  W. Zhang

 Please cite Q-Chem as follows:
 Y. Shao et al., Mol. Phys. 113, 184-215 (2015)
 DOI: 10.1080/00268976.2014.952696

 Q-Chem 5.1.1 for Intel X86 EM64T Linux

 Parts of Q-Chem use Armadillo 8.300.2 (Tropical Shenanigans).
 http://arma.sourceforge.net/

 Q-Chem begins on Mon Aug 27 23:45:53 2018  

Host: 
0

     Scratch files written to /scratch/taweetham/qchem8421//
The previous job contains 0 fragments, simply inherited here
Input Ideriv = 2
Curr. Ideriv = -1
Max.  Ideriv = 2

Checking the input file for inconsistencies... 	...done.

--------------------------------------------------------------
User input:
--------------------------------------------------------------

$molecule
read
$end

$rem
   SCF_GUESS 	READ
   JOB_TYPE 	FREQUENCY
   BASIS 	6-311++G**
   EXCHANGE 	B3LYP
   MEM_TOTAL	7500	
$end


--------------------------------------------------------------
 ----------------------------------------------------------------
             Standard Nuclear Orientation (Angstroms)
    I     Atom           X                Y                Z
 ----------------------------------------------------------------
    1      F       1.8685293368    -1.8914501946    -0.0000000000
    2      Cl     -0.9683091850    -2.4535958352    -0.0000000000
    3      Br      2.1411398597     0.7813216924     0.0000000000
    4      I      -1.5211976081     0.7817960245    -0.0000000000
    5      C       1.1110316417    -0.7924473329    -0.0000000000
    6      C      -0.2230199323    -0.8820972641    -0.0000000000
 ----------------------------------------------------------------
 Molecular Point Group                 Cs    NOp =  2
 Largest Abelian Subgroup              Cs    NOp =  2
 Nuclear Repulsion Energy =   963.3788332981 hartrees
 There are       63 alpha and       63 beta electrons
 Requested basis set is 6-311++G(d,p)
 There are 74 shells and 206 basis functions

 Total QAlloc Memory Limit   7500 MB
 Mega-Array Size       188 MB
 MEM_STATIC part       192 MB

                       Distance Matrix (Angstroms)
             F (  1)   Cl(  2)   Br(  3)   I (  4)   C (  5)
   Cl(  2)  2.891999
   Br(  3)  2.686638  4.487022
   I (  4)  4.317001  3.282293  3.662337
   C (  5)  1.334770  2.661404  1.880923  3.067063
   C (  6)  2.322363  1.739271  2.890712  2.110404  1.337060

 A cutoff of  1.0D-11 yielded   2092 shell pairs
 There are     17620 function pairs (     19709 Cartesian)

 -------------------------------------------------------
 OpenMP Integral Computing Module                       
 Release: version 1.0, May 2013, Q-Chem Inc. Pittsburgh 
 -------------------------------------------------------
 Integral Job Info:
 Integral job number is                      11
 Integral operator is                         1
 short-range coefficients                     0
 long-range coefficients              100000000
 Omega coefficients                           0
 if combine SR and LR in K                    0
 Integral screening is                        0
 Integral computing path is                   2
 max size of driver memory is            800000
 size of driver memory is                593474
 size of scratch memory is             29634545
 max col of scratch BK array               1296
 max len of scratch array in speh3          155
 max len of scratch index in speh4           18
 max int batch size is                      520
 min int batch size is                       52
 fixed nKL is                                45
 max L of basis functions is                  2
 order of int derivative is                   0
 number of shells is                         74
 number of basis is                         218
 number of cartesian basis is               218
 number of contracted shell pairs          2092
 number of primitive shell pairs           4940
 maxK2 (contraction) of shell pair           36
 max number of K2 of shell pair               1
 max number of CS2 of shell pair            220
 max number of PS2 of shell pair            330
 mem total for path MDJ                  531782
 -------------------------------------------------------
 Smallest overlap matrix eigenvalue = 5.12E-05
 Guess MOs from SCF MO coefficient file

 -----------------------------------------------------------------------
  General SCF calculation program by
  Eric Jon Sundstrom, Paul Horn, Yuezhi Mao, Dmitri Zuev, Alec White,
  David Stuck, Shaama M.S., Shane Yost, Joonho Lee, David Small,
  Daniel Levine, Susi Lehtola, Hugh Burton, Evgeny Epifanovsky
 -----------------------------------------------------------------------
 Exchange:     0.2000 Hartree-Fock + 0.0800 Slater + 0.7200 B88
 Correlation:  0.1900 VWN1RPA + 0.8100 LYP
 Using SG-1 standard quadrature grid
 using 4 threads for integral computing
 -------------------------------------------------------
 OpenMP Integral computing Module                
 Release: version 2.0, May 2017, Q-Chem Inc. Pleasanton 
 -------------------------------------------------------
 -------------------------------------------------------
 OpenMP BLAS3 based DFT computing Module                
 Release: version 1.0, May 2013, Q-Chem Inc. Pittsburgh 
 -------------------------------------------------------
 A restricted SCF calculation will be
 performed using DIIS
 SCF converges when DIIS error is below 1.0e-08
 ---------------------------------------
  Cycle       Energy         DIIS error
 ---------------------------------------
    1  -10126.8260055253      1.55e-02  
    2  -10129.6932295766      8.52e-03  
    3  -10129.7673910862      7.44e-03  
    4  -10129.9376012724      9.90e-04  
    5  -10129.9397212439      6.61e-04  
    6  -10129.9416248543      2.51e-04  
    7  -10129.9419057622      4.89e-05  
    8  -10129.9419132286      1.40e-05  
    9  -10129.9419139416      6.75e-06  
   10  -10129.9419141708      1.30e-06  
   11  -10129.9419141794      2.96e-07  
   12  -10129.9419141797      8.64e-08  
   13  -10129.9419141796      1.57e-08  
   14  -10129.9419141797      4.58e-09  Convergence criterion met
 ---------------------------------------
 SCF time:   CPU 61.87s  wall 16.00s 
 SCF   energy in the final basis set =   -10129.9419141797
 Total energy in the final basis set =   -10129.9419141797

 --------------------------------------------------------------
             Orbital Energies (a.u.) and Symmetries
 --------------------------------------------------------------

 Alpha MOs, Restricted
 -- Occupied --                  
******* -482.87 -176.33 -165.73 -165.73 -165.73 -101.59  -62.52
  1 A'    2 A'    3 A'    4 A'    1 A"    5 A'    6 A'    7 A'                 
-56.344 -56.339 -56.339 -35.825 -31.319 -31.312 -31.312 -24.737
  8 A'    2 A"    9 A'   10 A'   11 A'    3 A"   12 A'   13 A'                 
-22.969 -22.967 -22.967 -22.963 -22.963 -10.341 -10.298  -9.501
 14 A'    4 A"   15 A'   16 A'    5 A"   17 A'   18 A'   19 A'                 
 -8.732  -7.267  -7.256  -7.256  -6.564  -6.550  -6.549  -6.374
 20 A'   21 A'    6 A"   22 A'   23 A'    7 A"   24 A'   25 A'                 
 -4.788  -4.771  -4.771  -2.675  -2.671  -2.671  -2.659  -2.659
 26 A'    8 A"   27 A'   28 A'    9 A"   29 A'   30 A'   10 A"                 
 -2.053  -2.048  -2.048  -2.034  -2.034  -1.281  -0.915  -0.856
 31 A'   32 A'   11 A"   12 A"   33 A'   34 A'   35 A'   36 A'                 
 -0.768  -0.690  -0.613  -0.539  -0.519  -0.518  -0.428  -0.422
 37 A'   38 A'   39 A'   40 A'   41 A'   13 A"   42 A'   43 A'                 
 -0.404  -0.351  -0.345  -0.337  -0.307  -0.286  -0.262
 14 A"   15 A"   44 A'   45 A'   16 A"   46 A'   17 A"                         
 -- Virtual --                   
 -0.079  -0.051  -0.041  -0.011   0.016   0.034   0.046   0.049
 47 A'   48 A'   18 A"   49 A'   50 A'   51 A'   52 A'   19 A"                 
  0.055   0.074   0.079   0.090   0.100   0.103   0.105   0.115
 53 A'   20 A"   54 A'   55 A'   56 A'   57 A'   21 A"   22 A"                 
  0.130   0.144   0.172   0.179   0.193   0.226   0.234   0.247
 58 A'   59 A'   60 A'   61 A'   62 A'   63 A'   23 A"   64 A'                 
  0.297   0.297   0.329   0.338   0.360   0.375   0.384   0.385
 24 A"   65 A'   66 A'   67 A'   68 A'   69 A'   25 A"   70 A'                 
  0.398   0.416   0.418   0.422   0.446   0.449   0.470   0.480
 26 A"   71 A'   72 A'   27 A"   73 A'   28 A"   74 A'   29 A"                 
  0.495   0.535   0.547   0.565   0.590   0.615   0.639   0.661
 75 A'   30 A"   76 A'   31 A"   77 A'   78 A'   79 A'   32 A"                 
  0.682   0.715   0.742   0.797   0.834   0.856   0.863   0.878
 80 A'   81 A'   82 A'   83 A'   33 A"   34 A"   84 A'   85 A'                 
  0.926   0.957   0.988   1.101   1.149   1.152   1.219   1.316
 86 A'   87 A'   88 A'   89 A'   35 A"   90 A'   36 A"   37 A"                 
  1.362   1.379   1.395   1.409   1.465   1.532   1.561   1.639
 91 A'   38 A"   92 A'   93 A'   94 A'   95 A'   39 A"   96 A'                 
  1.675   1.851   1.862   1.928   1.983   2.019   2.116   2.174
 97 A'   98 A'   40 A"   99 A'   41 A"  100 A'  101 A'  102 A'                 
  2.214   2.237   2.302   2.474   2.602   2.793   2.835   3.000
103 A'   42 A"  104 A'  105 A'   43 A"   44 A"  106 A'  107 A'                 
  3.141   3.388   3.741   3.770   3.939   3.946   3.968   3.984
108 A'  109 A'   45 A"  110 A'   46 A"   47 A"  111 A'   48 A"                 
  3.995   4.002   4.019   4.062   4.086   4.195   4.228   4.365
 49 A"  112 A'  113 A'   50 A"  114 A'  115 A'  116 A'  117 A'                 
  4.416   4.756   5.993   6.048   6.072   6.271   6.366   6.540
118 A'  119 A'   51 A"  120 A'  121 A'   52 A"  122 A'  123 A'                 
  6.687   7.522   7.567   7.667   9.728  23.269  24.042  25.788
124 A'   53 A"  125 A'  126 A'  127 A'  128 A'  129 A'   54 A"                 
 25.905  26.366  27.851  28.332  28.372  28.375  28.516  28.529
130 A'  131 A'  132 A'   55 A"  133 A'  134 A'   56 A"  135 A'                 
 28.540  28.585  28.679  47.891  66.724 127.874 127.907 127.923
 57 A"  136 A'  137 A'  138 A'  139 A'   58 A"  140 A'  141 A'                 
151.645 215.712 289.717 289.760 289.8871020.6831901.808
142 A'  143 A'   59 A"  144 A'  145 A'  146 A'  147 A'                         

 Beta MOs, Restricted
 -- Occupied --                  
******* -482.87 -176.33 -165.73 -165.73 -165.73 -101.59  -62.52
  1 A'    2 A'    3 A'    4 A'    1 A"    5 A'    6 A'    7 A'                 
-56.344 -56.339 -56.339 -35.825 -31.319 -31.312 -31.312 -24.737
  8 A'    2 A"    9 A'   10 A'   11 A'    3 A"   12 A'   13 A'                 
-22.969 -22.967 -22.967 -22.963 -22.963 -10.341 -10.298  -9.501
 14 A'    4 A"   15 A'   16 A'    5 A"   17 A'   18 A'   19 A'                 
 -8.732  -7.267  -7.256  -7.256  -6.564  -6.550  -6.549  -6.374
 20 A'   21 A'    6 A"   22 A'   23 A'    7 A"   24 A'   25 A'                 
 -4.788  -4.771  -4.771  -2.675  -2.671  -2.671  -2.659  -2.659
 26 A'    8 A"   27 A'   28 A'    9 A"   29 A'   30 A'   10 A"                 
 -2.053  -2.048  -2.048  -2.034  -2.034  -1.281  -0.915  -0.856
 31 A'   32 A'   11 A"   12 A"   33 A'   34 A'   35 A'   36 A'                 
 -0.768  -0.690  -0.613  -0.539  -0.519  -0.518  -0.428  -0.422
 37 A'   38 A'   39 A'   40 A'   41 A'   13 A"   42 A'   43 A'                 
 -0.404  -0.351  -0.345  -0.337  -0.307  -0.286  -0.262
 14 A"   15 A"   44 A'   45 A'   16 A"   46 A'   17 A"                         
 -- Virtual --                   
 -0.079  -0.051  -0.041  -0.011   0.016   0.034   0.046   0.049
 47 A'   48 A'   18 A"   49 A'   50 A'   51 A'   52 A'   19 A"                 
  0.055   0.074   0.079   0.090   0.100   0.103   0.105   0.115
 53 A'   20 A"   54 A'   55 A'   56 A'   57 A'   21 A"   22 A"                 
  0.130   0.144   0.172   0.179   0.193   0.226   0.234   0.247
 58 A'   59 A'   60 A'   61 A'   62 A'   63 A'   23 A"   64 A'                 
  0.297   0.297   0.329   0.338   0.360   0.375   0.384   0.385
 24 A"   65 A'   66 A'   67 A'   68 A'   69 A'   25 A"   70 A'                 
  0.398   0.416   0.418   0.422   0.446   0.449   0.470   0.480
 26 A"   71 A'   72 A'   27 A"   73 A'   28 A"   74 A'   29 A"                 
  0.495   0.535   0.547   0.565   0.590   0.615   0.639   0.661
 75 A'   30 A"   76 A'   31 A"   77 A'   78 A'   79 A'   32 A"                 
  0.682   0.715   0.742   0.797   0.834   0.856   0.863   0.878
 80 A'   81 A'   82 A'   83 A'   33 A"   34 A"   84 A'   85 A'                 
  0.926   0.957   0.988   1.101   1.149   1.152   1.219   1.316
 86 A'   87 A'   88 A'   89 A'   35 A"   90 A'   36 A"   37 A"                 
  1.362   1.379   1.395   1.409   1.465   1.532   1.561   1.639
 91 A'   38 A"   92 A'   93 A'   94 A'   95 A'   39 A"   96 A'                 
  1.675   1.851   1.862   1.928   1.983   2.019   2.116   2.174
 97 A'   98 A'   40 A"   99 A'   41 A"  100 A'  101 A'  102 A'                 
  2.214   2.237   2.302   2.474   2.602   2.793   2.835   3.000
103 A'   42 A"  104 A'  105 A'   43 A"   44 A"  106 A'  107 A'                 
  3.141   3.388   3.741   3.770   3.939   3.946   3.968   3.984
108 A'  109 A'   45 A"  110 A'   46 A"   47 A"  111 A'   48 A"                 
  3.995   4.002   4.019   4.062   4.086   4.195   4.228   4.365
 49 A"  112 A'  113 A'   50 A"  114 A'  115 A'  116 A'  117 A'                 
  4.416   4.756   5.993   6.048   6.072   6.271   6.366   6.540
118 A'  119 A'   51 A"  120 A'  121 A'   52 A"  122 A'  123 A'                 
  6.687   7.522   7.567   7.667   9.728  23.269  24.042  25.788
124 A'   53 A"  125 A'  126 A'  127 A'  128 A'  129 A'   54 A"                 
 25.905  26.366  27.851  28.332  28.372  28.375  28.516  28.529
130 A'  131 A'  132 A'   55 A"  133 A'  134 A'   56 A"  135 A'                 
 28.540  28.585  28.679  47.891  66.724 127.874 127.907 127.923
 57 A"  136 A'  137 A'  138 A'  139 A'   58 A"  140 A'  141 A'                 
151.645 215.712 289.717 289.760 289.8871020.6831901.808
142 A'  143 A'   59 A"  144 A'  145 A'  146 A'  147 A'                         
 --------------------------------------------------------------

          Ground-State Mulliken Net Atomic Charges

     Atom                 Charge (a.u.)
  ----------------------------------------
      1 F                    -0.030358
      2 Cl                    0.344381
      3 Br                   -0.028991
      4 I                     0.159781
      5 C                    -0.219852
      6 C                    -0.224960
  ----------------------------------------
  Sum of atomic charges =     0.000000

 -----------------------------------------------------------------
                    Cartesian Multipole Moments
 -----------------------------------------------------------------
    Charge (ESU x 10^10)
                -0.0000
    Dipole Moment (Debye)
         X      -0.2786      Y       1.2531      Z       0.0000
       Tot       1.2837
    Quadrupole Moments (Debye-Ang)
        XX     -74.1210     XY       0.9724     YY     -74.0384
        XZ       0.0000     YZ      -0.0000     ZZ     -76.2659
    Octopole Moments (Debye-Ang^2)
       XXX       3.6299    XXY      26.6714    XYY      -4.6121
       YYY      45.4530    XXZ       0.0000    XYZ      -0.0000
       YYZ      -0.0000    XZZ       3.1732    YZZ      12.6235
       ZZZ       0.0000
    Hexadecapole Moments (Debye-Ang^3)
      XXXX   -1181.1951   XXXY      -8.8494   XXYY    -317.3516
      XYYY       3.0655   YYYY    -828.4393   XXXZ       0.0000
      XXYZ       0.0000   XYYZ       0.0000   YYYZ       0.0000
      XXZZ    -219.1207   XYZZ      -7.2872   YYZZ    -162.2936
      XZZZ      -0.0000   YZZZ       0.0000   ZZZZ     -94.5725
 -----------------------------------------------------------------
 Calculating MO derivatives via CPSCF
 D1JvT checksum  = 397296 28409.1848077895
 D1KAT checksum  = 980496 1183.6905476837
   1         3          18      0.115203    0.032155
   2         3          18      0.014819    0.004299
   3         3          18      0.002096    0.000671
   4         3          18      0.000240    0.000075
   5        18           3      0.000015    0.000007
   6        21           0      0.000000    0.000000    Roots Converged
 Time for AOints: 20.6 s (CPU) 5.2 s (wall)
 ------------------------------------------------------------------------------
                     AOints        : Timing summary (seconds)
 ------------------------------------------------------------------------------
     job step          cpu (% of tot)      sys (% of tot)     wall (% of tot)
 ------------------------------------------------------------------------------
  cpscf_lag         0.9902E+02 (33.9)   0.9000E-05 (20.0)   0.2535E+02 (33.4)
  iterzp            0.1718E+03 (58.9)   0.3300E-04 (73.3)   0.4488E+02 (59.2)
  make_fx           0.0000E+00 ( 0.0)   0.0000E+00 ( 0.0)   0.0000E+00 ( 0.0)
  AOints            0.2064E+02 ( 7.1)   0.2000E-05 ( 4.4)   0.5220E+01 ( 6.9)
 ------------------------------------------------------------------------------
   Grand Totals     0.2918E+03          0.4500E-04          0.7579E+02
 ------------------------------------------------------------------------------
 Calculating analytic Hessian of the SCF energy
 Polarizability Matrix (a.u.)
            1           2           3
    1-103.6522970  -5.5435943  -0.0000000
    2  -5.5435943 -97.1876815   0.0000000
    3  -0.0000000   0.0000000 -53.1257869

 Direct stationary perturbation theory relativistic correction:

 rels  =     114.591119772136
 relv  =    -382.403262819614
 rel2e =      52.520339316973
 E_rel =    -215.291803730505

 Hessian of the SCF Energy
            1           2           3           4           5           6
    1   0.1841780  -0.1527673   0.0000000  -0.0030194   0.0004639  -0.0000000
    2  -0.1527673   0.2843262   0.0000000  -0.0026276   0.0075624   0.0000000
    3   0.0000000   0.0000000   0.0163960   0.0000000   0.0000000  -0.0039483
    4  -0.0030194  -0.0026276   0.0000000   0.0785853   0.0760710  -0.0000000
    5   0.0004639   0.0075624   0.0000000   0.0760710   0.1865607  -0.0000000
    6  -0.0000000   0.0000000  -0.0039483  -0.0000000  -0.0000000   0.0092142
    7   0.0092929   0.0016237   0.0000000  -0.0028173  -0.0012844   0.0000000
    8  -0.0060444  -0.0493110   0.0000000  -0.0011041   0.0000180  -0.0000000
    9   0.0000000  -0.0000000   0.0041886   0.0000000   0.0000000   0.0037246
   10  -0.0030795   0.0006183  -0.0000000   0.0044258   0.0019057   0.0000000
   11   0.0005277   0.0004101   0.0000000   0.0070406  -0.0306438  -0.0000000
   12   0.0000000  -0.0000000   0.0047449  -0.0000000  -0.0000000   0.0023923
   13  -0.1526645   0.1402942  -0.0000000  -0.0141698  -0.0095193   0.0000000
   14   0.1101500  -0.2242243   0.0000000  -0.0341411  -0.0269796  -0.0000000
   15   0.0000000   0.0000000  -0.0317770  -0.0000000  -0.0000000   0.0072861
   16  -0.0347076   0.0128587  -0.0000000  -0.0630046  -0.0676369   0.0000000
   17   0.0476700  -0.0187635  -0.0000000  -0.0452389  -0.1365178   0.0000000
   18   0.0000000  -0.0000000   0.0103956   0.0000000   0.0000000  -0.0186689
            7           8           9          10          11          12
    1   0.0092929  -0.0060444   0.0000000  -0.0030795   0.0005277   0.0000000
    2   0.0016237  -0.0493110  -0.0000000   0.0006183   0.0004101  -0.0000000
    3   0.0000000   0.0000000   0.0041886  -0.0000000   0.0000000   0.0047449
    4  -0.0028173  -0.0011041   0.0000000   0.0044258   0.0070406  -0.0000000
    5  -0.0012844   0.0000180   0.0000000   0.0019057  -0.0306438  -0.0000000
    6   0.0000000  -0.0000000   0.0037246   0.0000000  -0.0000000   0.0023923
    7   0.0891870   0.0842355   0.0000000  -0.0068117  -0.0019791   0.0000000
    8   0.0842355   0.1640205   0.0000000   0.0017059   0.0009444   0.0000000
    9   0.0000000   0.0000000   0.0086787  -0.0000000   0.0000000  -0.0004079
   10  -0.0068117   0.0017059  -0.0000000   0.0750748  -0.0509040   0.0000000
   11  -0.0019791   0.0009444   0.0000000  -0.0509040   0.0774495  -0.0000000
   12   0.0000000   0.0000000  -0.0004079   0.0000000  -0.0000000   0.0098404
   13  -0.0761850  -0.0700175  -0.0000000  -0.0127419   0.0070615  -0.0000000
   14  -0.0598247  -0.1046603  -0.0000000   0.0193317  -0.0075327   0.0000000
   15   0.0000000   0.0000000  -0.0194293   0.0000000   0.0000000   0.0001173
   16  -0.0126660  -0.0087754   0.0000000  -0.0568675   0.0382532  -0.0000000
   17  -0.0227710  -0.0110117  -0.0000000   0.0273424  -0.0406277   0.0000000
   18  -0.0000000  -0.0000000   0.0032452  -0.0000000   0.0000000  -0.0166870
           13          14          15          16          17          18
    1  -0.1526645   0.1101500   0.0000000  -0.0347076   0.0476700   0.0000000
    2   0.1402942  -0.2242243   0.0000000   0.0128587  -0.0187635  -0.0000000
    3  -0.0000000   0.0000000  -0.0317770  -0.0000000  -0.0000000   0.0103956
    4  -0.0141698  -0.0341411  -0.0000000  -0.0630046  -0.0452389   0.0000000
    5  -0.0095193  -0.0269796  -0.0000000  -0.0676369  -0.1365178   0.0000000
    6   0.0000000  -0.0000000   0.0072861   0.0000000   0.0000000  -0.0186689
    7  -0.0761850  -0.0598247   0.0000000  -0.0126660  -0.0227710  -0.0000000
    8  -0.0700175  -0.1046603   0.0000000  -0.0087754  -0.0110117  -0.0000000
    9  -0.0000000  -0.0000000  -0.0194293   0.0000000  -0.0000000   0.0032452
   10  -0.0127419   0.0193317   0.0000000  -0.0568675   0.0273424  -0.0000000
   11   0.0070615  -0.0075327   0.0000000   0.0382532  -0.0406277   0.0000000
   12  -0.0000000   0.0000000   0.0001173  -0.0000000   0.0000000  -0.0166870
   13   0.7549267  -0.0206301  -0.0000000  -0.4991655  -0.0471888   0.0000000
   14  -0.0206301   0.4211825  -0.0000000  -0.0148857  -0.0577856   0.0000000
   15  -0.0000000  -0.0000000   0.0884599   0.0000000   0.0000000  -0.0446571
   16  -0.4991655  -0.0148857   0.0000000   0.6664111   0.0401862  -0.0000000
   17  -0.0471888  -0.0577856   0.0000000   0.0401862   0.2647063  -0.0000000
   18   0.0000000   0.0000000  -0.0446571  -0.0000000  -0.0000000   0.0663722
 Gradient time:  CPU 448.14 s  wall 116.55 s
 **********************************************************************
 **                                                                  **
 **                       VIBRATIONAL ANALYSIS                       **
 **                       --------------------                       **
 **                                                                  **
 **        VIBRATIONAL FREQUENCIES (CM**-1) AND NORMAL MODES         **
 **     FORCE CONSTANTS (mDYN/ANGSTROM) AND REDUCED MASSES (AMU)     **
 **                  INFRARED INTENSITIES (KM/MOL)                   **
 **                                                                  **
 **********************************************************************


 Mode:                 1                      2                      3
 Frequency:        95.62                 101.77                 190.87
 Force Cnst:      0.1296                 0.4223                 0.9602
 Red. Mass:      24.0602                69.2076                44.7313
 IR Active:          YES                    YES                    YES
 IR Intens:        0.109                  0.166                  0.249
 Raman Active:       YES                    YES                    YES
               X      Y      Z        X      Y      Z        X      Y      Z
 F          0.000 -0.000  0.833   -0.178  0.063  0.000   -0.094 -0.083  0.000
 Cl        -0.000 -0.000 -0.419    0.203  0.248 -0.000    0.732 -0.517 -0.000
 Br        -0.000  0.000 -0.189    0.665 -0.133 -0.000   -0.112 -0.190 -0.000
 I          0.000 -0.000  0.082   -0.453 -0.053  0.000   -0.100  0.291  0.000
 C          0.000 -0.000  0.295    0.064  0.250  0.000   -0.099 -0.074 -0.000
 C          0.000 -0.000 -0.022    0.041  0.355  0.000   -0.087 -0.121 -0.000
 TransDip   0.000 -0.000 -0.011   -0.003  0.013 -0.000    0.003  0.016  0.000

 Mode:                 4                      5                      6
 Frequency:       281.64                 288.25                 301.66
 Force Cnst:      0.6063                 1.0443                 1.5253
 Red. Mass:      12.9721                21.3308                28.4498
 IR Active:          YES                    YES                    YES
 IR Intens:        0.694                  3.019                  0.569
 Raman Active:       YES                    YES                    YES
               X      Y      Z        X      Y      Z        X      Y      Z
 F          0.000  0.000 -0.239    0.806  0.165  0.000    0.284 -0.259 -0.000
 Cl        -0.000 -0.000 -0.123   -0.259 -0.144  0.000    0.277  0.586 -0.000
 Br         0.000 -0.000 -0.040    0.026 -0.056  0.000   -0.221 -0.182 -0.000
 I         -0.000  0.000 -0.031   -0.103  0.097  0.000   -0.048 -0.018 -0.000
 C          0.000 -0.000  0.540    0.225 -0.199 -0.000    0.344 -0.179  0.000
 C          0.000 -0.000  0.796    0.177 -0.300 -0.000    0.356  0.265  0.000
 TransDip  -0.000 -0.000 -0.027   -0.029 -0.048  0.000   -0.024  0.003 -0.000

 Mode:                 7                      8                      9
 Frequency:       374.40                 534.98                 768.61
 Force Cnst:      1.6943                 2.0695                 4.8734
 Red. Mass:      20.5153                12.2729                14.0013
 IR Active:          YES                    YES                    YES
 IR Intens:        0.225                  1.908                112.144
 Raman Active:       YES                    YES                    YES
               X      Y      Z        X      Y      Z        X      Y      Z
 F          0.111  0.765 -0.000   -0.000 -0.000 -0.164   -0.166  0.063 -0.000
 Cl         0.050  0.077 -0.000    0.000  0.000  0.048   -0.128 -0.209  0.000
 Br        -0.048 -0.225 -0.000    0.000  0.000 -0.020   -0.050 -0.058  0.000
 I          0.054 -0.046  0.000   -0.000 -0.000  0.006   -0.006  0.003 -0.000
 C         -0.321  0.374  0.000    0.000  0.000  0.785    0.505  0.386  0.000
 C         -0.260  0.158 -0.000   -0.000 -0.000 -0.595    0.524  0.472 -0.000
 TransDip   0.002 -0.015  0.000    0.000 -0.000  0.044    0.222  0.257  0.000

 Mode:                10                     11                     12
 Frequency:       829.95                1122.68                1645.57
 Force Cnst:      5.2747                10.0024                19.2580
 Red. Mass:      12.9971                13.4692                12.0706
 IR Active:          YES                    YES                    YES
 IR Intens:       99.667                118.792                 69.989
 Raman Active:       YES                    YES                    YES
               X      Y      Z        X      Y      Z        X      Y      Z
 F          0.252 -0.156 -0.000    0.237 -0.387  0.000   -0.061  0.068  0.000
 Cl        -0.014 -0.114  0.000   -0.004  0.005 -0.000    0.010  0.014 -0.000
 Br         0.009  0.022 -0.000   -0.010 -0.017  0.000   -0.006 -0.006  0.000
 I          0.012 -0.014  0.000    0.005 -0.002 -0.000    0.002 -0.001 -0.000
 C         -0.185 -0.236  0.000   -0.106  0.844 -0.000    0.742 -0.029 -0.000
 C         -0.355  0.826 -0.000   -0.240 -0.113  0.000   -0.659 -0.069  0.000
 TransDip  -0.197  0.252  0.000   -0.126  0.326 -0.000    0.250 -0.098 -0.000

 STANDARD THERMODYNAMIC QUANTITIES AT   298.15 K  AND     1.00 ATM

   This Molecule has  0 Imaginary Frequencies
   Zero point vibrational energy:        9.344 kcal/mol

   Atom    1 Element F  Has Mass   18.99840
   Atom    2 Element Cl Has Mass   34.96885
   Atom    3 Element Br Has Mass   78.91830
   Atom    4 Element I  Has Mass  126.90440
   Atom    5 Element C  Has Mass   12.00000
   Atom    6 Element C  Has Mass   12.00000
   Molecular Mass:   283.789950 amu
   Principal axes and moments of inertia in amu*Bohr^2:
                             1           2           3
    Eigenvalues --     1498.11091  2749.03663  4247.14753
          X               0.99956     0.02964    -0.00000
          Y              -0.02964     0.99956    -0.00000
          Z               0.00000     0.00000     1.00000
   Rotational Symmetry Number is   1
   The Molecule is an Asymmetric Top
   Translational Enthalpy:        0.889 kcal/mol
   Rotational Enthalpy:           0.889 kcal/mol
   Vibrational Enthalpy:         11.894 kcal/mol
   gas constant (RT):             0.592 kcal/mol
   Translational Entropy:        42.827  cal/mol.K
   Rotational Entropy:           31.237  cal/mol.K
   Vibrational Entropy:          15.716  cal/mol.K

   Total Enthalpy:               14.264 kcal/mol
   Total Entropy:                89.780  cal/mol.K

 ======================================================================

 STANDARD THERMODYNAMIC QUANTITIES FOR ANHARMONIC VIBRATION -- TOSH

   Zero point vibrational energy: ************ kcal/mol

   Vibrational Enthalpy:       Infinity kcal/mol
   Vibrational Entropy:             NaN  cal/mol.K

   Total Enthalpy:             Infinity kcal/mol
   Total Entropy:                   NaN  cal/mol.K

 ======================================================================

 STANDARD THERMODYNAMIC QUANTITIES FOR ANHARMONIC VIBRATION -- VPT2

   Zero point vibrational energy: ************ kcal/mol

   Vibrational Enthalpy:       Infinity kcal/mol
   Vibrational Entropy:             NaN  cal/mol.K

   Total Enthalpy:             Infinity kcal/mol
   Total Entropy:                   NaN  cal/mol.K

 ======================================================================

Archival summary:
1\1\TWL01\FREQ\ProcedureUnspecified\BasisUnspecified\1r1l112\taweetha\MonAug2723:48:062018MonAug2723:48:062018\0\\#,FREQ,ProcedureUnspecified,BasisUnspecified,\\0,1\I\C,1,2.1104\C,2,1.33706,1,124.117\F,3,1.33477,2,120.732,1,180,0\Cl,2,1.73927,1,116.666,3,180,0\Br,3,1.88092,2,127.051,1,-0,0\\\@

 Total job time:  133.06s(wall), 510.21s(cpu) 
 Mon Aug 27 23:48:06 2018

        *************************************************************
        *                                                           *
        *  Thank you very much for using Q-Chem.  Have a nice day.  *
        *                                                           *
        *************************************************************
