# Supplementary material for: Geometric and energetic data from ab initio calculations of haloethene, haloimine, halomethylenephosphine, haloiminophosphine, halodiazene, halodiphosphene and halocyclopropane
Source: Data Brief. 2019 Nov 2;27:104738. doi: 10.1016/j.dib.2019.104738 (PMC6861602; doi:10.1016/j.dib.2019.104738)
Supplement: Multimedia component 2 [file mmc2.zip › CC/B3LYP/FBrCCFBr.out]

Q-Chem Developer Version!
                  Welcome to Q-Chem
     A Quantum Leap Into The Future Of Chemistry


 Q-Chem 5.1, Q-Chem, Inc., Pleasanton, CA (2018)

 Yihan Shao,  Zhengting Gan,  E. Epifanovsky,  A. T. B. Gilbert,  M. Wormit,  
 J. Kussmann,  A. W. Lange,  A. Behn,  Jia Deng,  Xintian Feng,  D. Ghosh,  
 M. Goldey,  P. R. Horn,  L. D. Jacobson,  I. Kaliman,  T. Kus,  A. Landau,  
 Jie Liu,  E. I. Proynov,  R. M. Richard,  R. P. Steele,  E. J. Sundstrom,  
 H. L. Woodcock III,  P. M. Zimmerman,  D. Zuev,  B. Albrecht,  E. Alguire,  
 S. A. Baeppler,  D. Barton,  Z. Benda,  Y. A. Bernard,  E. J. Berquist,  
 K. B. Bravaya,  H. Burton,  D. Casanova,  Chun-Min Chang,  Yunqing Chen,  
 A. Chien,  K. D. Closser,  M. P. Coons,  S. Coriani,  S. Dasgupta,  
 A. L. Dempwolff,  M. Diedenhofen,  Hainam Do,  R. G. Edgar,  Po-Tung Fang,  
 S. Faraji,  S. Fatehi,  Qingguo Feng,  K. D. Fenk,  J. Fosso-Tande,  
 Qinghui Ge,  A. Ghysels,  G. Gidofalvi,  J. Gomes,  J. Gonthier,  A. Gunina,  
 D. Hait,  M. W. D. Hanson-Heine,  P. H. P. Harbach,  A. W. Hauser,  
 J. E. Herr,  E. G. Hohenstein,  Z. C. Holden,  Kerwin Hui,  B. C. Huynh,  
 T.-C. Jagau,  Hyunjun Ji,  B. Kaduk,  K. Khistyaev,  Jaehoon Kim,  
 P. Klunzinger,  K. Koh,  D. Kosenkov,  L. Koulias,  T. Kowalczyk,  
 C. M. Krauter,  A. Kunitsa,  Ka Un Lao,  A. Laurent,  K. V. Lawler,  
 Joonho Lee,  D. Lefrancois,  S. Lehtola,  D. S. Levine,  Yi-Pei Li,  
 You-Sheng Lin,  Fenglai Liu,  E. Livshits,  A. Luenser,  P. Manohar,  
 E. Mansoor,  S. F. Manzer,  Shan-Ping Mao,  Yuezhi Mao,  N. Mardirossian,  
 A. V. Marenich,  T. Markovich,  L. A. Martinez-Martinez,  S. A. Maurer,  
 N. J. Mayhall,  S. C. McKenzie,  J.-M. Mewes,  A. F. Morrison,  
 J. W. Mullinax,  K. Nanda,  T. S. Nguyen-Beck,  R. Olivares-Amaya,  
 J. A. Parkhill,  T. M. Perrine,  F. Plasser,  P. Pokhilko,  S. Prager,  
 A. Prociuk,  E. Ramos,  D. R. Rehn,  F. Rob,  M. Schneider,  N. Sergueev,  
 S. M. Sharada,  S. Sharma,  D. W. Small,  T. Stauch,  T. Stein,  
 Yu-Chuan Su,  A. J. W. Thom,  A. Tkatchenko,  T. Tsuchimochi,  N. M. Tubman,  
 L. Vogt,  M. L. Vidal,  O. Vydrov,  M. A. Watson,  J. Wenzel,  
 M. de Wergifosse,  T. A. Wesolowski,  A. White,  J. Witte,  A. Yamada,  
 Jun Yang,  K. Yao,  S. Yeganeh,  S. R. Yost,  Zhi-Qiang You,  A. Zech,  
 Igor Ying Zhang,  Xing Zhang,  Yan Zhao,  Ying Zhu,  B. R. Brooks,  
 G. K. L. Chan,  C. J. Cramer,  M. S. Gordon,  W. J. Hehre,  A. Klamt,  
 M. W. Schmidt,  C. D. Sherrill,  D. G. Truhlar,  A. Aspuru-Guzik,  R. Baer,  
 A. T. Bell,  N. A. Besley,  Jeng-Da Chai,  A. E. DePrince, III,  
 R. A. DiStasio Jr.,  A. Dreuw,  B. D. Dunietz,  T. R. Furlani,  
 Chao-Ping Hsu,  Yousung Jung,  Jing Kong,  D. S. Lambrecht,  WanZhen Liang,  
 C. Ochsenfeld,  V. A. Rassolov,  L. V. Slipchenko,  J. E. Subotnik,  
 T. Van Voorhis,  J. M. Herbert,  A. I. Krylov,  P. M. W. Gill,  M. Head-Gordon

 Contributors to earlier versions of Q-Chem not listed above: 
 R. D. Adamson,  B. Austin,  J. Baker,  G. J. O. Beran,  K. Brandhorst,  
 S. T. Brown,  E. F. C. Byrd,  A. K. Chakraborty,  C.-L. Cheng,  
 Siu Hung Chien,  D. M. Chipman,  D. L. Crittenden,  H. Dachsel,  
 R. J. Doerksen,  A. D. Dutoi,  L. Fusti-Molnar,  W. A. Goddard III,  
 A. Golubeva-Zadorozhnaya,  S. R. Gwaltney,  G. Hawkins,  A. Heyden,  
 S. Hirata,  G. Kedziora,  F. J. Keil,  C. Kelley,  Jihan Kim,  R. A. King,  
 R. Z. Khaliullin,  P. P. Korambath,  W. Kurlancheek,  A. M. Lee,  M. S. Lee,  
 S. V. Levchenko,  Ching Yeh Lin,  D. Liotard,  R. C. Lochan,  I. Lotan,  
 P. E. Maslen,  N. Nair,  D. P. O'Neill,  D. Neuhauser,  E. Neuscamman,  
 C. M. Oana,  R. Olson,  B. Peters,  R. Peverati,  P. A. Pieniazek,  
 Y. M. Rhee,  J. Ritchie,  M. A. Rohrdanz,  E. Rosta,  N. J. Russ,  
 H. F. Schaefer III,  N. E. Schultz,  N. Shenvi,  A. C. Simmonett,  A. Sodt,  
 D. Stuck,  K. S. Thanthiriwatte,  V. Vanovschi,  Tao Wang,  A. Warshel,  
 C. F. Williams,  Q. Wu,  X. Xu,  W. Zhang

 Please cite Q-Chem as follows:
 Y. Shao et al., Mol. Phys. 113, 184-215 (2015)
 DOI: 10.1080/00268976.2014.952696

 Q-Chem 5.1.1 for Intel X86 EM64T Linux

 Parts of Q-Chem use Armadillo 8.300.2 (Tropical Shenanigans).
 http://arma.sourceforge.net/

 Q-Chem begins on Tue Aug 28 00:57:48 2018  

Host: 
0

     Scratch files written to /scratch/taweetham/qchem9501//
Input Ideriv = 2
Curr. Ideriv = -1
Max.  Ideriv = 2

Checking the input file for inconsistencies... 	...done.

--------------------------------------------------------------
User input:
--------------------------------------------------------------
inp/FFBrBr.inp
$molecule
0	1
F	-2.0	1.0	0.0
F	2.0	1.0	0.0
Br	-2.0	-1.0	0.0
Br	2.0	-1.0	0.0
C	-1.0	0.0	0.0
C	1.0	0.0	0.0
$end
$rem
   JOB_TYPE		OPTIMIZATION
   BASIS		6-311++G**
   EXCHANGE		B3LYP
$end

--------------------------------------------------------------
 ----------------------------------------------------------------
             Standard Nuclear Orientation (Angstroms)
    I     Atom           X                Y                Z
 ----------------------------------------------------------------
    1      F       2.0000000000     0.0000000000    -1.5200000000
    2      F      -2.0000000000     0.0000000000    -1.5200000000
    3      Br      2.0000000000    -0.0000000000     0.4800000000
    4      Br     -2.0000000000     0.0000000000     0.4800000000
    5      C       1.0000000000     0.0000000000    -0.5200000000
    6      C      -1.0000000000     0.0000000000    -0.5200000000
 ----------------------------------------------------------------
 Molecular Point Group                 C2v   NOp =  4
 Largest Abelian Subgroup              C2v   NOp =  4
 Nuclear Repulsion Energy =   709.4641418001 hartrees
 There are       50 alpha and       50 beta electrons
 Requested basis set is 6-311++G(d,p)
 There are 62 shells and 184 basis functions

 Total QAlloc Memory Limit   2000 MB
 Mega-Array Size       188 MB
 MEM_STATIC part       192 MB
 A cutoff of  1.0D-11 yielded   1567 shell pairs
 There are     14728 function pairs (     16360 Cartesian)

 -------------------------------------------------------
 OpenMP Integral Computing Module                       
 Release: version 1.0, May 2013, Q-Chem Inc. Pittsburgh 
 -------------------------------------------------------
 Integral Job Info:
 Integral job number is                      11
 Integral operator is                         1
 short-range coefficients                     0
 long-range coefficients              100000000
 Omega coefficients                           0
 if combine SR and LR in K                    0
 Integral screening is                        0
 Integral computing path is                   2
 max size of driver memory is            800000
 size of driver memory is                593474
 size of scratch memory is             29623520
 max col of scratch BK array               1296
 max len of scratch array in speh3          155
 max len of scratch index in speh4           18
 max int batch size is                      520
 min int batch size is                       52
 fixed nKL is                                45
 max L of basis functions is                  2
 order of int derivative is                   0
 number of shells is                         62
 number of basis is                         194
 number of cartesian basis is               194
 number of contracted shell pairs          1567
 number of primitive shell pairs           4379
 maxK2 (contraction) of shell pair           36
 max number of K2 of shell pair               1
 max number of CS2 of shell pair            164
 max number of PS2 of shell pair            480
 mem total for path MDJ                  530742
 -------------------------------------------------------
 Smallest overlap matrix eigenvalue = 1.32E-04

 Scale SEOQF with 1.000000e-01/1.000000e-01/1.000000e-01

 Standard Electronic Orientation quadrupole field applied
 Nucleus-field energy     =     0.0000000065 hartrees
 Guess from superposition of atomic densities
 Warning:  Energy on first SCF cycle will be non-variational
 SAD guess density has 100.000000 electrons

 -----------------------------------------------------------------------
  General SCF calculation program by
  Eric Jon Sundstrom, Paul Horn, Yuezhi Mao, Dmitri Zuev, Alec White,
  David Stuck, Shaama M.S., Shane Yost, Joonho Lee, David Small,
  Daniel Levine, Susi Lehtola, Hugh Burton, Evgeny Epifanovsky
 -----------------------------------------------------------------------
 Exchange:     0.2000 Hartree-Fock + 0.0800 Slater + 0.7200 B88
 Correlation:  0.1900 VWN1RPA + 0.8100 LYP
 Using SG-1 standard quadrature grid
 using 4 threads for integral computing
 -------------------------------------------------------
 OpenMP Integral computing Module                
 Release: version 2.0, May 2017, Q-Chem Inc. Pleasanton 
 -------------------------------------------------------
 -------------------------------------------------------
 OpenMP BLAS3 based DFT computing Module                
 Release: version 1.0, May 2013, Q-Chem Inc. Pittsburgh 
 -------------------------------------------------------
 A restricted SCF calculation will be
 performed using DIIS
 SCF converges when DIIS error is below 1.0e-08
 ---------------------------------------
  Cycle       Energy         DIIS error
 ---------------------------------------
    1   -5426.1543996600      6.61e-02  
    2   -5423.5050141931      4.08e-03  
    3   -5423.4433550627      6.36e-03  
    4   -5423.5383003406      9.85e-04  
    5   -5423.5405096188      3.00e-04  
    6   -5423.5407138740      1.21e-04  
    7   -5423.5407735507      2.06e-05  
    8   -5423.5407749429      2.77e-06  
    9   -5423.5407749670      8.52e-07  
   10   -5423.5407749696      1.52e-07  
   11   -5423.5407749696      3.52e-08  
   12   -5423.5407749704      4.39e-09  Convergence criterion met
 ---------------------------------------
 SCF time:   CPU 26.75s  wall 7.00s 
 SCF   energy in the final basis set =    -5423.5407749704
 Total energy in the final basis set =    -5423.5407749704

 --------------------------------------------------------------
             Orbital Energies (a.u.) and Symmetries
 --------------------------------------------------------------

 Alpha MOs, Restricted
 -- Occupied --                  
-482.88 -482.88  -62.54  -62.54  -56.36  -56.36  -56.35  -56.35
  1 A1    1 B1    2 B1    2 A1    3 B1    3 A1    1 B2    1 A2                 
-56.354 -56.354 -24.706 -24.706 -10.336 -10.336  -8.756  -8.756
  4 B1    4 A1    5 B1    5 A1    6 A1    6 B1    7 B1    7 A1                 
 -6.587  -6.587  -6.575  -6.575  -6.574  -6.574  -2.703  -2.703
  8 B1    8 A1    2 A2    2 B2    9 B1    9 A1   10 B1   10 A1                 
 -2.695  -2.695  -2.694  -2.694  -2.685  -2.685  -2.685  -2.685
  3 A2    3 B2   11 B1   11 A1    4 B2    4 A2   12 B1   12 A1                 
 -1.270  -1.269  -0.975  -0.968  -0.648  -0.626  -0.576  -0.527
 13 A1   13 B1   14 A1   14 B1   15 A1   15 B1   16 A1    5 B2                 
 -0.518  -0.516  -0.514  -0.504  -0.409  -0.392  -0.383  -0.301
 16 B1    5 A2   17 A1   17 B1   18 A1    6 B2    6 A2   19 A1                 
 -0.294  -0.188
 18 B1    7 B2                                                                 
 -- Virtual --                   
 -0.110  -0.100  -0.009   0.005   0.021   0.032   0.033   0.044
 19 B1    7 A2   20 A1   21 A1   20 B1   22 A1    8 B2   21 B1                 
  0.048   0.065   0.066   0.098   0.099   0.102   0.134   0.135
 23 A1   22 B1    8 A2    9 B2   24 A1   23 B1    9 A2   25 A1                 
  0.139   0.155   0.155   0.165   0.181   0.206   0.226   0.257
 24 B1   25 B1   26 A1   27 A1   26 B1   27 B1   10 B2   28 A1                 
  0.309   0.313   0.330   0.332   0.365   0.365   0.366   0.399
 10 A2   29 A1   28 B1   30 A1   31 A1   29 B1   11 B2   30 B1                 
  0.400   0.426   0.464   0.486   0.488   0.495   0.532   0.534
 11 A2   31 B1   32 A1   33 A1   32 B1   12 B2   12 A2   34 A1                 
  0.548   0.567   0.579   0.592   0.640   0.678   0.690   0.712
 13 B2   13 A2   33 B1   14 B2   35 A1   34 B1   14 A2   36 A1                 
  0.724   0.743   0.773   0.825   0.886   1.056   1.146   1.156
 35 B1   36 B1   37 A1   38 A1   37 B1   38 B1   15 B2   39 A1                 
  1.210   1.268   1.302   1.377   1.396   1.423   1.434   1.497
 39 B1   15 A2   40 A1   16 B2   41 A1   42 A1   40 B1   16 A2                 
  1.517   1.519   1.551   1.611   1.654   1.716   1.865   1.867
 17 B2   41 B1   43 A1   42 B1   17 A2   44 A1   43 B1   45 A1                 
  1.900   1.926   1.950   2.005   2.015   2.069   2.071   2.217
 44 B1   18 B2   18 A2   46 A1   45 B1   47 A1   46 B1   47 B1                 
  2.605   2.656   2.711   2.910   2.919   3.258   3.730   3.730
 19 B2   19 A2   48 A1   48 B1   49 A1   49 B1   20 B2   20 A2                 
  3.757   3.765   3.844   3.868   3.886   3.892   3.977   3.979
 50 A1   50 B1   51 A1   51 B1   21 B2   21 A2   22 B2   22 A2                 
  4.032   4.049   4.078   4.085   4.181   4.278   4.443   4.482
 23 B2   52 A1   23 A2   52 B1   53 A1   53 B1   54 A1   54 B1                 
  4.634   4.686   6.250   6.303   6.320   6.403   6.430   6.529
 55 A1   55 B1   24 B2   24 A2   56 A1   56 B1   57 A1   57 B1                 
  6.799   6.827   7.478   7.497   7.542   7.640   7.693   7.793
 58 A1   58 B1   25 B2   25 A2   59 A1   59 B1   60 A1   60 B1                 
 23.528  23.549  48.050  48.077  66.756  66.769 289.695 289.713
 61 B1   61 A1   62 A1   62 B1   63 A1   63 B1   26 B2   26 A2                 
289.743 289.827 289.929 290.0281020.9081020.942
 64 A1   64 B1   65 A1   65 B1   66 A1   66 B1                                 

 Beta MOs, Restricted
 -- Occupied --                  
-482.88 -482.88  -62.54  -62.54  -56.36  -56.36  -56.35  -56.35
  1 A1    1 B1    2 B1    2 A1    3 B1    3 A1    1 B2    1 A2                 
-56.354 -56.354 -24.706 -24.706 -10.336 -10.336  -8.756  -8.756
  4 B1    4 A1    5 B1    5 A1    6 A1    6 B1    7 B1    7 A1                 
 -6.587  -6.587  -6.575  -6.575  -6.574  -6.574  -2.703  -2.703
  8 B1    8 A1    2 A2    2 B2    9 B1    9 A1   10 B1   10 A1                 
 -2.695  -2.695  -2.694  -2.694  -2.685  -2.685  -2.685  -2.685
  3 A2    3 B2   11 B1   11 A1    4 B2    4 A2   12 B1   12 A1                 
 -1.270  -1.269  -0.975  -0.968  -0.648  -0.626  -0.576  -0.527
 13 A1   13 B1   14 A1   14 B1   15 A1   15 B1   16 A1    5 B2                 
 -0.518  -0.516  -0.514  -0.504  -0.409  -0.392  -0.383  -0.301
 16 B1    5 A2   17 A1   17 B1   18 A1    6 B2    6 A2   19 A1                 
 -0.294  -0.188
 18 B1    7 B2                                                                 
 -- Virtual --                   
 -0.110  -0.100  -0.009   0.005   0.021   0.032   0.033   0.044
 19 B1    7 A2   20 A1   21 A1   20 B1   22 A1    8 B2   21 B1                 
  0.048   0.065   0.066   0.098   0.099   0.102   0.134   0.135
 23 A1   22 B1    8 A2    9 B2   24 A1   23 B1    9 A2   25 A1                 
  0.139   0.155   0.155   0.165   0.181   0.206   0.226   0.257
 24 B1   25 B1   26 A1   27 A1   26 B1   27 B1   10 B2   28 A1                 
  0.309   0.313   0.330   0.332   0.365   0.365   0.366   0.399
 10 A2   29 A1   28 B1   30 A1   31 A1   29 B1   11 B2   30 B1                 
  0.400   0.426   0.464   0.486   0.488   0.495   0.532   0.534
 11 A2   31 B1   32 A1   33 A1   32 B1   12 B2   12 A2   34 A1                 
  0.548   0.567   0.579   0.592   0.640   0.678   0.690   0.712
 13 B2   13 A2   33 B1   14 B2   35 A1   34 B1   14 A2   36 A1                 
  0.724   0.743   0.773   0.825   0.886   1.056   1.146   1.156
 35 B1   36 B1   37 A1   38 A1   37 B1   38 B1   15 B2   39 A1                 
  1.210   1.268   1.302   1.377   1.396   1.423   1.434   1.497
 39 B1   15 A2   40 A1   16 B2   41 A1   42 A1   40 B1   16 A2                 
  1.517   1.519   1.551   1.611   1.654   1.716   1.865   1.867
 17 B2   41 B1   43 A1   42 B1   17 A2   44 A1   43 B1   45 A1                 
  1.900   1.926   1.950   2.005   2.015   2.069   2.071   2.217
 44 B1   18 B2   18 A2   46 A1   45 B1   47 A1   46 B1   47 B1                 
  2.605   2.656   2.711   2.910   2.919   3.258   3.730   3.730
 19 B2   19 A2   48 A1   48 B1   49 A1   49 B1   20 B2   20 A2                 
  3.757   3.765   3.844   3.868   3.886   3.892   3.977   3.979
 50 A1   50 B1   51 A1   51 B1   21 B2   21 A2   22 B2   22 A2                 
  4.032   4.049   4.078   4.085   4.181   4.278   4.443   4.482
 23 B2   52 A1   23 A2   52 B1   53 A1   53 B1   54 A1   54 B1                 
  4.634   4.686   6.250   6.303   6.320   6.403   6.430   6.529
 55 A1   55 B1   24 B2   24 A2   56 A1   56 B1   57 A1   57 B1                 
  6.799   6.827   7.478   7.497   7.542   7.640   7.693   7.793
 58 A1   58 B1   25 B2   25 A2   59 A1   59 B1   60 A1   60 B1                 
 23.528  23.549  48.050  48.077  66.756  66.769 289.695 289.713
 61 B1   61 A1   62 A1   62 B1   63 A1   63 B1   26 B2   26 A2                 
289.743 289.827 289.929 290.0281020.9081020.942
 64 A1   64 B1   65 A1   65 B1   66 A1   66 B1                                 
 --------------------------------------------------------------

          Ground-State Mulliken Net Atomic Charges

     Atom                 Charge (a.u.)
  ----------------------------------------
      1 F                    -0.051442
      2 F                    -0.051442
      3 Br                    0.360871
      4 Br                    0.360871
      5 C                    -0.309429
      6 C                    -0.309429
  ----------------------------------------
  Sum of atomic charges =     0.000000

 -----------------------------------------------------------------
                    Cartesian Multipole Moments
 -----------------------------------------------------------------
    Charge (ESU x 10^10)
                 0.0000
    Dipole Moment (Debye)
         X       0.0000      Y       0.0000      Z       1.9422
       Tot       1.9422
    Quadrupole Moments (Debye-Ang)
        XX     -53.9782     XY       0.0000     YY     -56.9206
        XZ      -0.0000     YZ      -0.0000     ZZ     -61.5791
    Octopole Moments (Debye-Ang^2)
       XXX       0.0000    XXY      -0.0000    XYY      -0.0000
       YYY       0.0000    XXZ      18.0362    XYZ       0.0000
       YYZ       3.5672    XZZ       0.0000    YZZ       0.0000
       ZZZ      18.7243
    Hexadecapole Moments (Debye-Ang^3)
      XXXX   -1162.7022   XXXY      -0.0000   XXYY    -213.1212
      XYYY      -0.0000   YYYY     -63.2671   XXXZ      -0.0000
      XXYZ      -0.0000   XYYZ      -0.0000   YYYZ      -0.0000
      XXZZ    -256.7208   XYZZ      -0.0000   YYZZ     -57.5124
      XZZZ      -0.0000   YZZZ      -0.0000   ZZZZ    -289.1226
 -----------------------------------------------------------------
 Calculating analytic gradient of the SCF energy
 Gradient of SCF Energy
            1           2           3           4           5           6
    1   0.0472537  -0.0472537  -0.3644733   0.3644733   0.4560869  -0.4560869
    2  -0.0000000  -0.0000000   0.0000000   0.0000000   0.0000000   0.0000000
    3   0.1676774   0.1676774  -0.5656396  -0.5656396   0.3979622   0.3979622
 Max gradient component =       5.656E-01
 RMS gradient           =       3.072E-01
 Gradient time:  CPU 11.84 s  wall 3.06 s
 Geometry Optimization Parameters
   NAtoms,    NIC,     NZ,  NCons,   NDum,   NFix, NCnnct, MaxDiis
        6      37       0       0       0       0       0       0


** GEOMETRY OPTIMIZATION IN DELOCALIZED INTERNAL COORDINATES **
   Searching for a Minimum

   Optimization Cycle:   1

                       Coordinates (Angstroms)
     ATOM                X               Y               Z
      1  F         2.0000000000    0.0000000000   -1.5200000000
      2  F        -2.0000000000    0.0000000000   -1.5200000000
      3  Br        2.0000000000    0.0000000000    0.4800000000
      4  Br       -2.0000000000    0.0000000000    0.4800000000
      5  C         1.0000000000    0.0000000000   -0.5200000000
      6  C        -1.0000000000    0.0000000000   -0.5200000000
   Point Group: c2v   Number of degrees of freedom:     5


   Energy is  -5423.540774970


 Attempting to Generate Delocalized Internal Coordinates

 ** Taking Steepest Descent Step **
 Calculated Step too Large.  Step scaled by  0.390889
 Step Taken.  Stepsize is  0.300000

                             Maximum     Tolerance    Cnvgd?
         Gradient           0.521658      0.000300      NO
         Displacement       0.203910      0.001200      NO
         Energy change     *********      0.000001      NO


 New Cartesian Coordinates Obtained by Inverse Iteration

 Displacement from previous Coordinates is:  0.214719
 ----------------------------------------------------------------
             Standard Nuclear Orientation (Angstroms)
    I     Atom           X                Y                Z
 ----------------------------------------------------------------
    1      F       1.9789912340     0.0000000000    -1.5333112694
    2      F      -1.9789912340     0.0000000000    -1.5333112694
    3      Br      2.0634329006     0.0000000000     0.5142061563
    4      Br     -2.0634329006     0.0000000000     0.5142061563
    5      C       0.9856376858     0.0000000000    -0.5408948869
    6      C      -0.9856376858     0.0000000000    -0.5408948869
 ----------------------------------------------------------------
 Molecular Point Group                 C2v   NOp =  4
 Largest Abelian Subgroup              C2v   NOp =  4
 Nuclear Repulsion Energy =   689.0518735733 hartrees
 There are       50 alpha and       50 beta electrons
 Applying Cartesian multipole field
    Component          Value
    ---------          -----
     (2,0,0)        1.00000E-11
     (0,2,0)        2.00000E-11
     (0,0,2)       -3.00000E-11
 Nucleus-field energy     =     0.0000000067 hartrees
 Requested basis set is 6-311++G(d,p)
 There are 62 shells and 184 basis functions
 A cutoff of  1.0D-11 yielded   1562 shell pairs
 There are     14639 function pairs (     16255 Cartesian)
 Smallest overlap matrix eigenvalue = 1.24E-04
 Guess MOs from SCF MO coefficient file

 -----------------------------------------------------------------------
  General SCF calculation program by
  Eric Jon Sundstrom, Paul Horn, Yuezhi Mao, Dmitri Zuev, Alec White,
  David Stuck, Shaama M.S., Shane Yost, Joonho Lee, David Small,
  Daniel Levine, Susi Lehtola, Hugh Burton, Evgeny Epifanovsky
 -----------------------------------------------------------------------
 Exchange:     0.2000 Hartree-Fock + 0.0800 Slater + 0.7200 B88
 Correlation:  0.1900 VWN1RPA + 0.8100 LYP
 Using SG-1 standard quadrature grid
 using 4 threads for integral computing
 -------------------------------------------------------
 OpenMP Integral computing Module                
 Release: version 2.0, May 2017, Q-Chem Inc. Pleasanton 
 -------------------------------------------------------
 -------------------------------------------------------
 OpenMP BLAS3 based DFT computing Module                
 Release: version 1.0, May 2013, Q-Chem Inc. Pittsburgh 
 -------------------------------------------------------
 A restricted SCF calculation will be
 performed using DIIS
 SCF converges when DIIS error is below 1.0e-08
 ---------------------------------------
  Cycle       Energy         DIIS error
 ---------------------------------------
    1   -5423.7113029237      1.86e-03  
    2   -5423.7157191843      1.48e-03  
    3   -5423.7206854689      9.38e-04  
    4   -5423.7240502080      1.66e-04  
    5   -5423.7241134907      6.31e-05  
    6   -5423.7241253391      6.43e-06  
    7   -5423.7241255085      2.38e-06  
    8   -5423.7241255215      7.62e-07  
    9   -5423.7241255232      8.06e-08  
   10   -5423.7241255233      2.77e-08  
   11   -5423.7241255233      5.64e-09  Convergence criterion met
 ---------------------------------------
 SCF time:   CPU 37.74s  wall 10.00s 
 SCF   energy in the final basis set =    -5423.7241255233
 Total energy in the final basis set =    -5423.7241255233

 --------------------------------------------------------------
             Orbital Energies (a.u.) and Symmetries
 --------------------------------------------------------------

 Alpha MOs, Restricted
 -- Occupied --                  
-482.88 -482.88  -62.53  -62.53  -56.35  -56.35  -56.35  -56.35
  1 A1    1 B1    2 B1    2 A1    3 B1    3 A1    1 B2    1 A2                 
-56.350 -56.350 -24.714 -24.714 -10.348 -10.348  -8.749  -8.749
  4 B1    4 A1    5 B1    5 A1    6 A1    6 B1    7 B1    7 A1                 
 -6.580  -6.580  -6.568  -6.568  -6.567  -6.567  -2.694  -2.694
  8 B1    8 A1    2 A2    2 B2    9 B1    9 A1   10 B1   10 A1                 
 -2.688  -2.688  -2.687  -2.687  -2.678  -2.678  -2.678  -2.678
  3 A2    3 B2   11 B1   11 A1    4 B2    4 A2   12 B1   12 A1                 
 -1.270  -1.270  -0.947  -0.939  -0.658  -0.632  -0.568  -0.520
 13 A1   13 B1   14 A1   14 B1   15 A1   15 B1   16 A1    5 B2                 
 -0.518  -0.510  -0.510  -0.503  -0.411  -0.383  -0.373  -0.304
 17 A1    5 A2   16 B1   17 B1   18 A1    6 B2    6 A2   19 A1                 
 -0.296  -0.200
 18 B1    7 B2                                                                 
 -- Virtual --                   
 -0.111  -0.104  -0.011   0.003   0.021   0.032   0.036   0.040
 19 B1    7 A2   20 A1   21 A1   20 B1   22 A1    8 B2   21 B1                 
  0.048   0.066   0.070   0.096   0.097   0.101   0.133   0.134
 23 A1    8 A2   22 B1   24 A1    9 B2   23 B1    9 A2   25 A1                 
  0.139   0.143   0.155   0.162   0.181   0.203   0.228   0.257
 24 B1   26 A1   25 B1   27 A1   26 B1   27 B1   10 B2   28 A1                 
  0.309   0.316   0.328   0.328   0.362   0.370   0.375   0.395
 10 A2   29 A1   28 B1   30 A1   29 B1   31 A1   11 B2   30 B1                 
  0.402   0.425   0.443   0.475   0.485   0.498   0.534   0.535
 11 A2   31 B1   32 A1   32 B1   33 A1   12 B2   34 A1   12 A2                 
  0.553   0.553   0.561   0.563   0.633   0.666   0.689   0.695
 13 B2   13 A2   33 B1   14 B2   35 A1   34 B1   14 A2   36 A1                 
  0.704   0.739   0.769   0.806   0.886   1.061   1.078   1.124
 35 B1   36 B1   37 A1   38 A1   37 B1   38 B1   39 A1   39 B1                 
  1.141   1.266   1.288   1.373   1.394   1.401   1.429   1.467
 15 B2   15 A2   40 A1   16 B2   41 A1   42 A1   40 B1   17 B2                 
  1.492   1.517   1.563   1.597   1.623   1.740   1.856   1.885
 16 A2   41 B1   43 A1   42 B1   17 A2   44 A1   45 A1   43 B1                 
  1.919   1.940   1.966   1.981   2.028   2.051   2.070   2.172
 44 B1   18 B2   18 A2   46 A1   45 B1   47 A1   46 B1   47 B1                 
  2.592   2.652   2.707   2.881   2.909   3.243   3.730   3.731
 19 B2   19 A2   48 A1   49 A1   48 B1   49 B1   20 B2   20 A2                 
  3.752   3.762   3.861   3.884   3.893   3.900   3.979   3.979
 50 A1   50 B1   51 A1   51 B1   21 B2   21 A2   22 A2   22 B2                 
  4.038   4.041   4.079   4.084   4.171   4.263   4.386   4.416
 23 B2   52 A1   23 A2   52 B1   53 A1   53 B1   54 A1   54 B1                 
  4.594   4.658   6.244   6.297   6.317   6.401   6.423   6.524
 55 A1   55 B1   24 B2   24 A2   56 A1   56 B1   57 A1   57 B1                 
  6.773   6.806   7.487   7.504   7.532   7.623   7.656   7.751
 58 A1   58 B1   25 B2   25 A2   59 A1   59 B1   60 A1   60 B1                 
 23.421  23.445  48.015  48.048  66.744  66.759 289.699 289.715
 61 B1   61 A1   62 A1   62 B1   63 A1   63 B1   26 B2   26 A2                 
289.734 289.810 289.879 289.9721020.8561020.897
 64 A1   64 B1   65 A1   65 B1   66 A1   66 B1                                 

 Beta MOs, Restricted
 -- Occupied --                  
-482.88 -482.88  -62.53  -62.53  -56.35  -56.35  -56.35  -56.35
  1 A1    1 B1    2 B1    2 A1    3 B1    3 A1    1 B2    1 A2                 
-56.350 -56.350 -24.714 -24.714 -10.348 -10.348  -8.749  -8.749
  4 B1    4 A1    5 B1    5 A1    6 A1    6 B1    7 B1    7 A1                 
 -6.580  -6.580  -6.568  -6.568  -6.567  -6.567  -2.694  -2.694
  8 B1    8 A1    2 A2    2 B2    9 B1    9 A1   10 B1   10 A1                 
 -2.688  -2.688  -2.687  -2.687  -2.678  -2.678  -2.678  -2.678
  3 A2    3 B2   11 B1   11 A1    4 B2    4 A2   12 B1   12 A1                 
 -1.270  -1.270  -0.947  -0.939  -0.658  -0.632  -0.568  -0.520
 13 A1   13 B1   14 A1   14 B1   15 A1   15 B1   16 A1    5 B2                 
 -0.518  -0.510  -0.510  -0.503  -0.411  -0.383  -0.373  -0.304
 17 A1    5 A2   16 B1   17 B1   18 A1    6 B2    6 A2   19 A1                 
 -0.296  -0.200
 18 B1    7 B2                                                                 
 -- Virtual --                   
 -0.111  -0.104  -0.011   0.003   0.021   0.032   0.036   0.040
 19 B1    7 A2   20 A1   21 A1   20 B1   22 A1    8 B2   21 B1                 
  0.048   0.066   0.070   0.096   0.097   0.101   0.133   0.134
 23 A1    8 A2   22 B1   24 A1    9 B2   23 B1    9 A2   25 A1                 
  0.139   0.143   0.155   0.162   0.181   0.203   0.228   0.257
 24 B1   26 A1   25 B1   27 A1   26 B1   27 B1   10 B2   28 A1                 
  0.309   0.316   0.328   0.328   0.362   0.370   0.375   0.395
 10 A2   29 A1   28 B1   30 A1   29 B1   31 A1   11 B2   30 B1                 
  0.402   0.425   0.443   0.475   0.485   0.498   0.534   0.535
 11 A2   31 B1   32 A1   32 B1   33 A1   12 B2   34 A1   12 A2                 
  0.553   0.553   0.561   0.563   0.633   0.666   0.689   0.695
 13 B2   13 A2   33 B1   14 B2   35 A1   34 B1   14 A2   36 A1                 
  0.704   0.739   0.769   0.806   0.886   1.061   1.078   1.124
 35 B1   36 B1   37 A1   38 A1   37 B1   38 B1   39 A1   39 B1                 
  1.141   1.266   1.288   1.373   1.394   1.401   1.429   1.467
 15 B2   15 A2   40 A1   16 B2   41 A1   42 A1   40 B1   17 B2                 
  1.492   1.517   1.563   1.597   1.623   1.740   1.856   1.885
 16 A2   41 B1   43 A1   42 B1   17 A2   44 A1   45 A1   43 B1                 
  1.919   1.940   1.966   1.981   2.028   2.051   2.070   2.172
 44 B1   18 B2   18 A2   46 A1   45 B1   47 A1   46 B1   47 B1                 
  2.592   2.652   2.707   2.881   2.909   3.243   3.730   3.731
 19 B2   19 A2   48 A1   49 A1   48 B1   49 B1   20 B2   20 A2                 
  3.752   3.762   3.861   3.884   3.893   3.900   3.979   3.979
 50 A1   50 B1   51 A1   51 B1   21 B2   21 A2   22 A2   22 B2                 
  4.038   4.041   4.079   4.084   4.171   4.263   4.386   4.416
 23 B2   52 A1   23 A2   52 B1   53 A1   53 B1   54 A1   54 B1                 
  4.594   4.658   6.244   6.297   6.317   6.401   6.423   6.524
 55 A1   55 B1   24 B2   24 A2   56 A1   56 B1   57 A1   57 B1                 
  6.773   6.806   7.487   7.504   7.532   7.623   7.656   7.751
 58 A1   58 B1   25 B2   25 A2   59 A1   59 B1   60 A1   60 B1                 
 23.421  23.445  48.015  48.048  66.744  66.759 289.699 289.715
 61 B1   61 A1   62 A1   62 B1   63 A1   63 B1   26 B2   26 A2                 
289.734 289.810 289.879 289.9721020.8561020.897
 64 A1   64 B1   65 A1   65 B1   66 A1   66 B1                                 
 --------------------------------------------------------------

          Ground-State Mulliken Net Atomic Charges

     Atom                 Charge (a.u.)
  ----------------------------------------
      1 F                    -0.035004
      2 F                    -0.035004
      3 Br                    0.254200
      4 Br                    0.254200
      5 C                    -0.219196
      6 C                    -0.219196
  ----------------------------------------
  Sum of atomic charges =     0.000000

 -----------------------------------------------------------------
                    Cartesian Multipole Moments
 -----------------------------------------------------------------
    Charge (ESU x 10^10)
                 0.0000
    Dipole Moment (Debye)
         X      -0.0000      Y      -0.0000      Z       1.6933
       Tot       1.6933
    Quadrupole Moments (Debye-Ang)
        XX     -53.8074     XY       0.0000     YY     -57.4041
        XZ       0.0000     YZ      -0.0000     ZZ     -61.2417
    Octopole Moments (Debye-Ang^2)
       XXX      -0.0000    XXY      -0.0000    XYY      -0.0000
       YYY      -0.0000    XXZ      17.5368    XYZ       0.0000
       YYZ       2.6918    XZZ      -0.0000    YZZ      -0.0000
       ZZZ      15.2522
    Hexadecapole Moments (Debye-Ang^3)
      XXXX   -1203.4848   XXXY       0.0000   XXYY    -221.6346
      XYYY       0.0000   YYYY     -63.8651   XXXZ      -0.0000
      XXYZ      -0.0000   XYYZ      -0.0000   YYYZ      -0.0000
      XXZZ    -263.0284   XYZZ       0.0000   YYZZ     -58.9941
      XZZZ       0.0000   YZZZ      -0.0000   ZZZZ    -298.2933
 -----------------------------------------------------------------
 Calculating analytic gradient of the SCF energy
 Gradient of SCF Energy
            1           2           3           4           5           6
    1   0.0552977  -0.0552977  -0.2086457   0.2086457   0.3005323  -0.3005323
    2   0.0000000   0.0000000   0.0000000  -0.0000000  -0.0000000   0.0000000
    3   0.1428307   0.1428307  -0.3756930  -0.3756930   0.2328623   0.2328623
 Max gradient component =       3.757E-01
 RMS gradient           =       1.980E-01
 Gradient time:  CPU 11.51 s  wall 2.98 s
 Geometry Optimization Parameters
   NAtoms,    NIC,     NZ,  NCons,   NDum,   NFix, NCnnct, MaxDiis
        6      37       0       0       0       0       0       0


** GEOMETRY OPTIMIZATION IN DELOCALIZED INTERNAL COORDINATES **
   Searching for a Minimum

   Optimization Cycle:   2

                       Coordinates (Angstroms)
     ATOM                X               Y               Z
      1  F         1.9789912340    0.0000000000   -1.5333112694
      2  F        -1.9789912340    0.0000000000   -1.5333112694
      3  Br        2.0634329006    0.0000000000    0.5142061563
      4  Br       -2.0634329006    0.0000000000    0.5142061563
      5  C         0.9856376858    0.0000000000   -0.5408948869
      6  C        -0.9856376858    0.0000000000   -0.5408948869
   Point Group: c2v   Number of degrees of freedom:     5


   Energy is  -5423.724125523

 Hessian Updated using BFGS Update

 ** Taking Steepest Descent Step **
 Calculated Step too Large.  Step scaled by  0.613729
 Step Taken.  Stepsize is  0.300000

                             Maximum     Tolerance    Cnvgd?
         Gradient           0.310067      0.000300      NO
         Displacement       0.190297      0.001200      NO
         Energy change     -0.183351      0.000001      NO


 New Cartesian Coordinates Obtained by Inverse Iteration

 Displacement from previous Coordinates is:  0.208103
 ----------------------------------------------------------------
             Standard Nuclear Orientation (Angstroms)
    I     Atom           X                Y                Z
 ----------------------------------------------------------------
    1      F       1.9369975218     0.0000000000    -1.5509652547
    2      F      -1.9369975218     0.0000000000    -1.5509652547
    3      Br      2.1059303946     0.0000000000     0.5500086395
    4      Br     -2.1059303946     0.0000000000     0.5500086395
    5      C       0.9617370625     0.0000000000    -0.5590433847
    6      C      -0.9617370625     0.0000000000    -0.5590433847
 ----------------------------------------------------------------
 Molecular Point Group                 C2v   NOp =  4
 Largest Abelian Subgroup              C2v   NOp =  4
 Nuclear Repulsion Energy =   673.5673594850 hartrees
 There are       50 alpha and       50 beta electrons
 Applying Cartesian multipole field
    Component          Value
    ---------          -----
     (2,0,0)        1.00000E-11
     (0,2,0)        2.00000E-11
     (0,0,2)       -3.00000E-11
 Nucleus-field energy     =     0.0000000066 hartrees
 Requested basis set is 6-311++G(d,p)
 There are 62 shells and 184 basis functions
 A cutoff of  1.0D-11 yielded   1562 shell pairs
 There are     14655 function pairs (     16279 Cartesian)
 Smallest overlap matrix eigenvalue = 1.11E-04
 Guess MOs from SCF MO coefficient file

 -----------------------------------------------------------------------
  General SCF calculation program by
  Eric Jon Sundstrom, Paul Horn, Yuezhi Mao, Dmitri Zuev, Alec White,
  David Stuck, Shaama M.S., Shane Yost, Joonho Lee, David Small,
  Daniel Levine, Susi Lehtola, Hugh Burton, Evgeny Epifanovsky
 -----------------------------------------------------------------------
 Exchange:     0.2000 Hartree-Fock + 0.0800 Slater + 0.7200 B88
 Correlation:  0.1900 VWN1RPA + 0.8100 LYP
 Using SG-1 standard quadrature grid
 using 4 threads for integral computing
 -------------------------------------------------------
 OpenMP Integral computing Module                
 Release: version 2.0, May 2017, Q-Chem Inc. Pleasanton 
 -------------------------------------------------------
 -------------------------------------------------------
 OpenMP BLAS3 based DFT computing Module                
 Release: version 1.0, May 2013, Q-Chem Inc. Pittsburgh 
 -------------------------------------------------------
 A restricted SCF calculation will be
 performed using DIIS
 SCF converges when DIIS error is below 1.0e-08
 ---------------------------------------
  Cycle       Energy         DIIS error
 ---------------------------------------
    1   -5423.8374633375      1.44e-03  
    2   -5423.8425712142      1.01e-03  
    3   -5423.8441985658      7.67e-04  
    4   -5423.8465017470      1.25e-04  
    5   -5423.8465386000      5.42e-05  
    6   -5423.8465470098      6.14e-06  
    7   -5423.8465471459      2.17e-06  
    8   -5423.8465471539      6.25e-07  
    9   -5423.8465471541      4.80e-07  
   10   -5423.8465471552      1.47e-07  
   11   -5423.8465471552      1.43e-08  
   12   -5423.8465471553      2.23e-09  Convergence criterion met
 ---------------------------------------
 SCF time:   CPU 40.58s  wall 11.00s 
 SCF   energy in the final basis set =    -5423.8465471553
 Total energy in the final basis set =    -5423.8465471553

 --------------------------------------------------------------
             Orbital Energies (a.u.) and Symmetries
 --------------------------------------------------------------

 Alpha MOs, Restricted
 -- Occupied --                  
-482.88 -482.88  -62.53  -62.53  -56.35  -56.35  -56.35  -56.35
  1 A1    1 B1    2 B1    2 A1    3 B1    3 A1    1 B2    1 A2                 
-56.347 -56.347 -24.721 -24.721 -10.357 -10.357  -8.744  -8.744
  4 B1    4 A1    5 B1    5 A1    6 A1    6 B1    7 B1    7 A1                 
 -6.576  -6.576  -6.563  -6.563  -6.562  -6.562  -2.688  -2.688
  8 B1    8 A1    2 A2    2 B2    9 B1    9 A1   10 B1   10 A1                 
 -2.683  -2.683  -2.682  -2.682  -2.672  -2.672  -2.672  -2.672
  3 A2    3 B2   11 B1   11 A1    4 B2    4 A2   12 B1   12 A1                 
 -1.272  -1.271  -0.922  -0.914  -0.668  -0.637  -0.565  -0.522
 13 A1   13 B1   14 A1   14 B1   15 A1   15 B1   16 A1   17 A1                 
 -0.517  -0.514  -0.508  -0.490  -0.411  -0.376  -0.364  -0.309
  5 B2   16 B1    5 A2   17 B1   18 A1    6 B2    6 A2   19 A1                 
 -0.301  -0.211
 18 B1    7 B2                                                                 
 -- Virtual --                   
 -0.105  -0.104  -0.016   0.002   0.022   0.032   0.036   0.038
  7 A2   19 B1   20 A1   21 A1   20 B1   22 A1   21 B1    8 B2                 
  0.049   0.066   0.073   0.088   0.096   0.100   0.132   0.132
 23 A1    8 A2   22 B1   24 A1    9 B2   23 B1   24 B1    9 A2                 
  0.133   0.133   0.161   0.162   0.182   0.202   0.230   0.259
 25 A1   26 A1   27 A1   25 B1   26 B1   27 B1   10 B2   28 A1                 
  0.312   0.316   0.323   0.325   0.361   0.375   0.384   0.394
 10 A2   29 A1   30 A1   28 B1   29 B1   31 A1   11 B2   30 B1                 
  0.404   0.426   0.427   0.463   0.485   0.502   0.525   0.534
 11 A2   32 A1   31 B1   32 B1   33 A1   12 B2   12 A2   34 A1                 
  0.541   0.546   0.550   0.557   0.630   0.663   0.678   0.678
 13 B2   33 B1   13 A2   14 B2   35 A1   34 B1   36 A1   35 B1                 
  0.695   0.743   0.764   0.796   0.891   1.016   1.046   1.076
 14 A2   36 B1   37 A1   38 A1   37 B1   39 A1   38 B1   39 B1                 
  1.135   1.268   1.281   1.368   1.374   1.406   1.416   1.422
 15 B2   15 A2   40 A1   16 B2   41 A1   42 A1   17 B2   40 B1                 
  1.486   1.514   1.572   1.599   1.607   1.733   1.848   1.891
 16 A2   41 B1   43 A1   42 B1   17 A2   44 A1   45 A1   43 B1                 
  1.945   1.949   1.979   1.982   2.046   2.050   2.071   2.157
 44 B1   18 B2   18 A2   46 A1   47 A1   45 B1   46 B1   47 B1                 
  2.578   2.655   2.702   2.851   2.908   3.262   3.731   3.733
 19 B2   19 A2   48 A1   49 A1   48 B1   49 B1   20 B2   20 A2                 
  3.747   3.757   3.882   3.900   3.905   3.909   3.977   3.978
 50 A1   50 B1   51 A1   21 B2   51 B1   21 A2   22 A2   22 B2                 
  4.037   4.043   4.080   4.080   4.159   4.248   4.333   4.362
 52 A1   23 B2   23 A2   52 B1   53 A1   53 B1   54 A1   54 B1                 
  4.578   4.662   6.239   6.293   6.320   6.404   6.423   6.528
 55 A1   55 B1   24 B2   24 A2   56 A1   56 B1   57 A1   57 B1                 
  6.735   6.775   7.496   7.511   7.527   7.609   7.630   7.721
 58 A1   58 B1   25 B2   25 A2   59 A1   59 B1   60 A1   60 B1                 
 23.368  23.394  47.975  48.014  66.733  66.750 289.704 289.718
 61 B1   61 A1   62 A1   62 B1   63 A1   63 B1   26 B2   26 A2                 
289.728 289.798 289.847 289.9361020.7991020.848
 64 A1   64 B1   65 A1   65 B1   66 A1   66 B1                                 

 Beta MOs, Restricted
 -- Occupied --                  
-482.88 -482.88  -62.53  -62.53  -56.35  -56.35  -56.35  -56.35
  1 A1    1 B1    2 B1    2 A1    3 B1    3 A1    1 B2    1 A2                 
-56.347 -56.347 -24.721 -24.721 -10.357 -10.357  -8.744  -8.744
  4 B1    4 A1    5 B1    5 A1    6 A1    6 B1    7 B1    7 A1                 
 -6.576  -6.576  -6.563  -6.563  -6.562  -6.562  -2.688  -2.688
  8 B1    8 A1    2 A2    2 B2    9 B1    9 A1   10 B1   10 A1                 
 -2.683  -2.683  -2.682  -2.682  -2.672  -2.672  -2.672  -2.672
  3 A2    3 B2   11 B1   11 A1    4 B2    4 A2   12 B1   12 A1                 
 -1.272  -1.271  -0.922  -0.914  -0.668  -0.637  -0.565  -0.522
 13 A1   13 B1   14 A1   14 B1   15 A1   15 B1   16 A1   17 A1                 
 -0.517  -0.514  -0.508  -0.490  -0.411  -0.376  -0.364  -0.309
  5 B2   16 B1    5 A2   17 B1   18 A1    6 B2    6 A2   19 A1                 
 -0.301  -0.211
 18 B1    7 B2                                                                 
 -- Virtual --                   
 -0.105  -0.104  -0.016   0.002   0.022   0.032   0.036   0.038
  7 A2   19 B1   20 A1   21 A1   20 B1   22 A1   21 B1    8 B2                 
  0.049   0.066   0.073   0.088   0.096   0.100   0.132   0.132
 23 A1    8 A2   22 B1   24 A1    9 B2   23 B1   24 B1    9 A2                 
  0.133   0.133   0.161   0.162   0.182   0.202   0.230   0.259
 25 A1   26 A1   27 A1   25 B1   26 B1   27 B1   10 B2   28 A1                 
  0.312   0.316   0.323   0.325   0.361   0.375   0.384   0.394
 10 A2   29 A1   30 A1   28 B1   29 B1   31 A1   11 B2   30 B1                 
  0.404   0.426   0.427   0.463   0.485   0.502   0.525   0.534
 11 A2   32 A1   31 B1   32 B1   33 A1   12 B2   12 A2   34 A1                 
  0.541   0.546   0.550   0.557   0.630   0.663   0.678   0.678
 13 B2   33 B1   13 A2   14 B2   35 A1   34 B1   36 A1   35 B1                 
  0.695   0.743   0.764   0.796   0.891   1.016   1.046   1.076
 14 A2   36 B1   37 A1   38 A1   37 B1   39 A1   38 B1   39 B1                 
  1.135   1.268   1.281   1.368   1.374   1.406   1.416   1.422
 15 B2   15 A2   40 A1   16 B2   41 A1   42 A1   17 B2   40 B1                 
  1.486   1.514   1.572   1.599   1.607   1.733   1.848   1.891
 16 A2   41 B1   43 A1   42 B1   17 A2   44 A1   45 A1   43 B1                 
  1.945   1.949   1.979   1.982   2.046   2.050   2.071   2.157
 44 B1   18 B2   18 A2   46 A1   47 A1   45 B1   46 B1   47 B1                 
  2.578   2.655   2.702   2.851   2.908   3.262   3.731   3.733
 19 B2   19 A2   48 A1   49 A1   48 B1   49 B1   20 B2   20 A2                 
  3.747   3.757   3.882   3.900   3.905   3.909   3.977   3.978
 50 A1   50 B1   51 A1   21 B2   51 B1   21 A2   22 A2   22 B2                 
  4.037   4.043   4.080   4.080   4.159   4.248   4.333   4.362
 52 A1   23 B2   23 A2   52 B1   53 A1   53 B1   54 A1   54 B1                 
  4.578   4.662   6.239   6.293   6.320   6.404   6.423   6.528
 55 A1   55 B1   24 B2   24 A2   56 A1   56 B1   57 A1   57 B1                 
  6.735   6.775   7.496   7.511   7.527   7.609   7.630   7.721
 58 A1   58 B1   25 B2   25 A2   59 A1   59 B1   60 A1   60 B1                 
 23.368  23.394  47.975  48.014  66.733  66.750 289.704 289.718
 61 B1   61 A1   62 A1   62 B1   63 A1   63 B1   26 B2   26 A2                 
289.728 289.798 289.847 289.9361020.7991020.848
 64 A1   64 B1   65 A1   65 B1   66 A1   66 B1                                 
 --------------------------------------------------------------

          Ground-State Mulliken Net Atomic Charges

     Atom                 Charge (a.u.)
  ----------------------------------------
      1 F                    -0.021628
      2 F                    -0.021628
      3 Br                    0.177610
      4 Br                    0.177610
      5 C                    -0.155982
      6 C                    -0.155982
  ----------------------------------------
  Sum of atomic charges =     0.000000

 -----------------------------------------------------------------
                    Cartesian Multipole Moments
 -----------------------------------------------------------------
    Charge (ESU x 10^10)
                 0.0000
    Dipole Moment (Debye)
         X      -0.0000      Y      -0.0000      Z       1.4933
       Tot       1.4933
    Quadrupole Moments (Debye-Ang)
        XX     -53.8232     XY      -0.0000     YY     -57.8107
        XZ      -0.0000     YZ      -0.0000     ZZ     -60.8518
    Octopole Moments (Debye-Ang^2)
       XXX      -0.0000    XXY      -0.0000    XYY      -0.0000
       YYY      -0.0000    XXZ      16.7852    XYZ      -0.0000
       YYZ       1.6307    XZZ       0.0000    YZZ      -0.0000
       ZZZ      11.7937
    Hexadecapole Moments (Debye-Ang^3)
      XXXX   -1224.8569   XXXY      -0.0000   XXYY    -226.8489
      XYYY      -0.0000   YYYY     -64.5893   XXXZ      -0.0000
      XXYZ      -0.0000   XYYZ       0.0000   YYYZ      -0.0000
      XXZZ    -265.7913   XYZZ      -0.0000   YYZZ     -60.8219
      XZZZ      -0.0000   YZZZ      -0.0000   ZZZZ    -308.7686
 -----------------------------------------------------------------
 Calculating analytic gradient of the SCF energy
 Gradient of SCF Energy
            1           2           3           4           5           6
    1   0.0589508  -0.0589508  -0.1216490   0.1216490   0.2173165  -0.2173165
    2   0.0000000   0.0000000  -0.0000000  -0.0000000   0.0000000  -0.0000000
    3   0.1181543   0.1181543  -0.2596419  -0.2596419   0.1414875   0.1414875
 Max gradient component =       2.596E-01
 RMS gradient           =       1.362E-01
 Gradient time:  CPU 11.27 s  wall 2.92 s
 Geometry Optimization Parameters
   NAtoms,    NIC,     NZ,  NCons,   NDum,   NFix, NCnnct, MaxDiis
        6      37       0       0       0       0       0       0

 Cartesian Hessian Update
 Hessian Updated using BFGS Update


** GEOMETRY OPTIMIZATION IN DELOCALIZED INTERNAL COORDINATES **
   Searching for a Minimum

   Optimization Cycle:   3

                       Coordinates (Angstroms)
     ATOM                X               Y               Z
      1  F         1.9369975218    0.0000000000   -1.5509652547
      2  F        -1.9369975218    0.0000000000   -1.5509652547
      3  Br        2.1059303946    0.0000000000    0.5500086395
      4  Br       -2.1059303946    0.0000000000    0.5500086395
      5  C         0.9617370625    0.0000000000   -0.5590433847
      6  C        -0.9617370625    0.0000000000   -0.5590433847
   Point Group: c2v   Number of degrees of freedom:     5


   Energy is  -5423.846547155

 Hessian Updated using BFGS Update

  5 Hessian modes will be used to form the next step
  Hessian Eigenvalues:
     0.084222    0.192873    0.249596    0.382855    0.709783

 Minimum Search - Taking Simple RFO Step
 Searching for Lamda that Minimizes Along All modes
 Value Taken    Lamda =  -0.23720844
 Calculated Step too Large.  Step scaled by  0.399618
 Step Taken.  Stepsize is  0.300000

                             Maximum     Tolerance    Cnvgd?
         Gradient           0.197964      0.000300      NO
         Displacement       0.181328      0.001200      NO
         Energy change     -0.122422      0.000001      NO


 New Cartesian Coordinates Obtained by Inverse Iteration

 Displacement from previous Coordinates is:  0.328402
 ----------------------------------------------------------------
             Standard Nuclear Orientation (Angstroms)
    I     Atom           X                Y                Z
 ----------------------------------------------------------------
    1      F       1.8420559045     0.0000000000    -1.5749068797
    2      F      -1.8420559045     0.0000000000    -1.5749068797
    3      Br      2.0689722601     0.0000000000     0.5805542941
    4      Br     -2.0689722601     0.0000000000     0.5805542941
    5      C       0.9054295236     0.0000000000    -0.5656474144
    6      C      -0.9054295236     0.0000000000    -0.5656474144
 ----------------------------------------------------------------
 Molecular Point Group                 C2v   NOp =  4
 Largest Abelian Subgroup              C2v   NOp =  4
 Nuclear Repulsion Energy =   674.1208797880 hartrees
 There are       50 alpha and       50 beta electrons
 Applying Cartesian multipole field
    Component          Value
    ---------          -----
     (2,0,0)        1.00000E-11
     (0,2,0)        2.00000E-11
     (0,0,2)       -3.00000E-11
 Nucleus-field energy     =     0.0000000055 hartrees
 Requested basis set is 6-311++G(d,p)
 There are 62 shells and 184 basis functions
 A cutoff of  1.0D-11 yielded   1566 shell pairs
 There are     14703 function pairs (     16335 Cartesian)
 Smallest overlap matrix eigenvalue = 8.40E-05
 Guess MOs from SCF MO coefficient file

 -----------------------------------------------------------------------
  General SCF calculation program by
  Eric Jon Sundstrom, Paul Horn, Yuezhi Mao, Dmitri Zuev, Alec White,
  David Stuck, Shaama M.S., Shane Yost, Joonho Lee, David Small,
  Daniel Levine, Susi Lehtola, Hugh Burton, Evgeny Epifanovsky
 -----------------------------------------------------------------------
 Exchange:     0.2000 Hartree-Fock + 0.0800 Slater + 0.7200 B88
 Correlation:  0.1900 VWN1RPA + 0.8100 LYP
 Using SG-1 standard quadrature grid
 using 4 threads for integral computing
 -------------------------------------------------------
 OpenMP Integral computing Module                
 Release: version 2.0, May 2017, Q-Chem Inc. Pleasanton 
 -------------------------------------------------------
 -------------------------------------------------------
 OpenMP BLAS3 based DFT computing Module                
 Release: version 1.0, May 2013, Q-Chem Inc. Pittsburgh 
 -------------------------------------------------------
 A restricted SCF calculation will be
 performed using DIIS
 SCF converges when DIIS error is below 1.0e-08
 ---------------------------------------
  Cycle       Energy         DIIS error
 ---------------------------------------
    1   -5423.9310987728      9.66e-04  
    2   -5423.9358292917      2.63e-04  
    3   -5423.9357812812      2.86e-04  
    4   -5423.9360637583      6.01e-05  
    5   -5423.9360771792      1.11e-05  
    6   -5423.9360774997      7.76e-06  
    7   -5423.9360776630      1.12e-06  
    8   -5423.9360776668      2.69e-07  
    9   -5423.9360776670      4.07e-08  
   10   -5423.9360776669      1.15e-08  
   11   -5423.9360776669      2.81e-09  Convergence criterion met
 ---------------------------------------
 SCF time:   CPU 37.61s  wall 10.00s 
 SCF   energy in the final basis set =    -5423.9360776669
 Total energy in the final basis set =    -5423.9360776669

 --------------------------------------------------------------
             Orbital Energies (a.u.) and Symmetries
 --------------------------------------------------------------

 Alpha MOs, Restricted
 -- Occupied --                  
-482.87 -482.87  -62.53  -62.53  -56.35  -56.35  -56.35  -56.35
  1 A1    1 B1    2 B1    2 A1    3 B1    3 A1    1 B2    1 A2                 
-56.345 -56.345 -24.723 -24.723 -10.358 -10.358  -8.741  -8.741
  4 B1    4 A1    5 B1    5 A1    6 A1    6 B1    7 B1    7 A1                 
 -6.573  -6.573  -6.560  -6.560  -6.559  -6.559  -2.685  -2.685
  8 B1    8 A1    2 A2    2 B2    9 B1    9 A1   10 B1   10 A1                 
 -2.680  -2.680  -2.679  -2.679  -2.669  -2.669  -2.669  -2.669
  3 A2    3 B2   11 B1   11 A1    4 B2    4 A2   12 B1   12 A1                 
 -1.273  -1.272  -0.912  -0.901  -0.680  -0.638  -0.572  -0.526
 13 A1   13 B1   14 A1   14 B1   15 A1   15 B1   16 A1   17 A1                 
 -0.517  -0.515  -0.505  -0.480  -0.413  -0.373  -0.360  -0.315
  5 B2   16 B1    5 A2   17 B1   18 A1    6 B2    6 A2   19 A1                 
 -0.307  -0.219
 18 B1    7 B2                                                                 
 -- Virtual --                   
 -0.096  -0.069  -0.019   0.002   0.027   0.033   0.036   0.039
  7 A2   19 B1   20 A1   21 A1   20 B1   22 A1   21 B1    8 B2                 
  0.049   0.067   0.076   0.082   0.096   0.102   0.129   0.131
 23 A1    8 A2   22 B1   24 A1    9 B2   23 B1   25 A1    9 A2                 
  0.131   0.135   0.161   0.167   0.192   0.206   0.233   0.264
 24 B1   26 A1   27 A1   25 B1   26 B1   27 B1   10 B2   28 A1                 
  0.308   0.320   0.320   0.323   0.365   0.380   0.387   0.402
 29 A1   10 A2   30 A1   28 B1   29 B1   31 A1   11 B2   30 B1                 
  0.406   0.420   0.435   0.460   0.480   0.508   0.519   0.530
 11 A2   32 A1   31 B1   32 B1   33 A1   12 B2   12 A2   13 B2                 
  0.534   0.548   0.552   0.561   0.634   0.663   0.668   0.669
 34 A1   13 A2   33 B1   14 B2   35 A1   34 B1   36 A1   35 B1                 
  0.709   0.754   0.769   0.803   0.909   0.985   1.031   1.084
 14 A2   36 B1   37 A1   38 A1   37 B1   39 A1   38 B1   39 B1                 
  1.120   1.284   1.310   1.358   1.365   1.378   1.417   1.435
 15 B2   15 A2   40 A1   16 B2   41 A1   17 B2   40 B1   42 A1                 
  1.496   1.515   1.573   1.628   1.637   1.700   1.843   1.901
 16 A2   41 B1   43 A1   42 B1   17 A2   44 A1   45 A1   43 B1                 
  1.952   1.985   1.987   2.000   2.042   2.071   2.100   2.190
 18 B2   44 B1   18 A2   46 A1   47 A1   45 B1   46 B1   47 B1                 
  2.565   2.674   2.710   2.850   2.929   3.368   3.734   3.737
 19 B2   19 A2   48 A1   49 A1   48 B1   49 B1   20 B2   20 A2                 
  3.746   3.756   3.900   3.910   3.922   3.933   3.976   3.977
 50 A1   50 B1   51 A1   21 B2   21 A2   51 B1   22 A2   22 B2                 
  4.041   4.044   4.077   4.083   4.147   4.239   4.302   4.346
 52 A1   23 B2   52 B1   23 A2   53 A1   53 B1   54 A1   54 B1                 
  4.585   4.703   6.239   6.295   6.334   6.410   6.432   6.556
 55 A1   55 B1   24 B2   24 A2   56 A1   56 B1   57 A1   57 B1                 
  6.713   6.759   7.500   7.516   7.528   7.605   7.617   7.723
 58 A1   58 B1   25 B2   25 A2   59 A1   59 B1   60 A1   60 B1                 
 23.365  23.390  47.956  47.998  66.726  66.749 289.706 289.721
 61 B1   61 A1   62 A1   62 B1   63 A1   63 B1   26 B2   26 A2                 
289.728 289.799 289.838 289.9351020.7721020.825
 64 A1   64 B1   65 A1   65 B1   66 A1   66 B1                                 

 Beta MOs, Restricted
 -- Occupied --                  
-482.87 -482.87  -62.53  -62.53  -56.35  -56.35  -56.35  -56.35
  1 A1    1 B1    2 B1    2 A1    3 B1    3 A1    1 B2    1 A2                 
-56.345 -56.345 -24.723 -24.723 -10.358 -10.358  -8.741  -8.741
  4 B1    4 A1    5 B1    5 A1    6 A1    6 B1    7 B1    7 A1                 
 -6.573  -6.573  -6.560  -6.560  -6.559  -6.559  -2.685  -2.685
  8 B1    8 A1    2 A2    2 B2    9 B1    9 A1   10 B1   10 A1                 
 -2.680  -2.680  -2.679  -2.679  -2.669  -2.669  -2.669  -2.669
  3 A2    3 B2   11 B1   11 A1    4 B2    4 A2   12 B1   12 A1                 
 -1.273  -1.272  -0.912  -0.901  -0.680  -0.638  -0.572  -0.526
 13 A1   13 B1   14 A1   14 B1   15 A1   15 B1   16 A1   17 A1                 
 -0.517  -0.515  -0.505  -0.480  -0.413  -0.373  -0.360  -0.315
  5 B2   16 B1    5 A2   17 B1   18 A1    6 B2    6 A2   19 A1                 
 -0.307  -0.219
 18 B1    7 B2                                                                 
 -- Virtual --                   
 -0.096  -0.069  -0.019   0.002   0.027   0.033   0.036   0.039
  7 A2   19 B1   20 A1   21 A1   20 B1   22 A1   21 B1    8 B2                 
  0.049   0.067   0.076   0.082   0.096   0.102   0.129   0.131
 23 A1    8 A2   22 B1   24 A1    9 B2   23 B1   25 A1    9 A2                 
  0.131   0.135   0.161   0.167   0.192   0.206   0.233   0.264
 24 B1   26 A1   27 A1   25 B1   26 B1   27 B1   10 B2   28 A1                 
  0.308   0.320   0.320   0.323   0.365   0.380   0.387   0.402
 29 A1   10 A2   30 A1   28 B1   29 B1   31 A1   11 B2   30 B1                 
  0.406   0.420   0.435   0.460   0.480   0.508   0.519   0.530
 11 A2   32 A1   31 B1   32 B1   33 A1   12 B2   12 A2   13 B2                 
  0.534   0.548   0.552   0.561   0.634   0.663   0.668   0.669
 34 A1   13 A2   33 B1   14 B2   35 A1   34 B1   36 A1   35 B1                 
  0.709   0.754   0.769   0.803   0.909   0.985   1.031   1.084
 14 A2   36 B1   37 A1   38 A1   37 B1   39 A1   38 B1   39 B1                 
  1.120   1.284   1.310   1.358   1.365   1.378   1.417   1.435
 15 B2   15 A2   40 A1   16 B2   41 A1   17 B2   40 B1   42 A1                 
  1.496   1.515   1.573   1.628   1.637   1.700   1.843   1.901
 16 A2   41 B1   43 A1   42 B1   17 A2   44 A1   45 A1   43 B1                 
  1.952   1.985   1.987   2.000   2.042   2.071   2.100   2.190
 18 B2   44 B1   18 A2   46 A1   47 A1   45 B1   46 B1   47 B1                 
  2.565   2.674   2.710   2.850   2.929   3.368   3.734   3.737
 19 B2   19 A2   48 A1   49 A1   48 B1   49 B1   20 B2   20 A2                 
  3.746   3.756   3.900   3.910   3.922   3.933   3.976   3.977
 50 A1   50 B1   51 A1   21 B2   21 A2   51 B1   22 A2   22 B2                 
  4.041   4.044   4.077   4.083   4.147   4.239   4.302   4.346
 52 A1   23 B2   52 B1   23 A2   53 A1   53 B1   54 A1   54 B1                 
  4.585   4.703   6.239   6.295   6.334   6.410   6.432   6.556
 55 A1   55 B1   24 B2   24 A2   56 A1   56 B1   57 A1   57 B1                 
  6.713   6.759   7.500   7.516   7.528   7.605   7.617   7.723
 58 A1   58 B1   25 B2   25 A2   59 A1   59 B1   60 A1   60 B1                 
 23.365  23.390  47.956  47.998  66.726  66.749 289.706 289.721
 61 B1   61 A1   62 A1   62 B1   63 A1   63 B1   26 B2   26 A2                 
289.728 289.799 289.838 289.9351020.7721020.825
 64 A1   64 B1   65 A1   65 B1   66 A1   66 B1                                 
 --------------------------------------------------------------

          Ground-State Mulliken Net Atomic Charges

     Atom                 Charge (a.u.)
  ----------------------------------------
      1 F                    -0.021561
      2 F                    -0.021561
      3 Br                    0.147059
      4 Br                    0.147058
      5 C                    -0.125497
      6 C                    -0.125498
  ----------------------------------------
  Sum of atomic charges =     0.000000

 -----------------------------------------------------------------
                    Cartesian Multipole Moments
 -----------------------------------------------------------------
    Charge (ESU x 10^10)
                 0.0000
    Dipole Moment (Debye)
         X       0.0000      Y      -0.0000      Z       1.4587
       Tot       1.4587
    Quadrupole Moments (Debye-Ang)
        XX     -54.1689     XY       0.0000     YY     -57.8368
        XZ      -0.0000     YZ       0.0000     ZZ     -60.5022
    Octopole Moments (Debye-Ang^2)
       XXX       0.0000    XXY      -0.0000    XYY       0.0000
       YYY      -0.0000    XXZ      15.7033    XYZ       0.0000
       YYZ       0.5825    XZZ       0.0000    YZZ      -0.0000
       ZZZ       9.3911
    Hexadecapole Moments (Debye-Ang^3)
      XXXX   -1169.5731   XXXY       0.0000   XXYY    -217.3554
      XYYY       0.0000   YYYY     -64.4876   XXXZ      -0.0000
      XXYZ       0.0000   XYYZ       0.0000   YYYZ       0.0000
      XXZZ    -254.6992   XYZZ       0.0000   YYZZ     -62.4986
      XZZZ      -0.0000   YZZZ       0.0000   ZZZZ    -318.8514
 -----------------------------------------------------------------
 Calculating analytic gradient of the SCF energy
 Gradient of SCF Energy
            1           2           3           4           5           6
    1   0.0555074  -0.0555073  -0.0898856   0.0898856   0.1977967  -0.1977969
    2   0.0000000   0.0000000  -0.0000000  -0.0000000  -0.0000000   0.0000000
    3   0.0962282   0.0962283  -0.2046546  -0.2046546   0.1084264   0.1084263
 Max gradient component =       2.047E-01
 RMS gradient           =       1.121E-01
 Gradient time:  CPU 11.36 s  wall 2.95 s
 Geometry Optimization Parameters
   NAtoms,    NIC,     NZ,  NCons,   NDum,   NFix, NCnnct, MaxDiis
        6      37       0       0       0       0       0       0

 Cartesian Hessian Update
 Hessian Updated using BFGS Update


** GEOMETRY OPTIMIZATION IN DELOCALIZED INTERNAL COORDINATES **
   Searching for a Minimum

   Optimization Cycle:   4

                       Coordinates (Angstroms)
     ATOM                X               Y               Z
      1  F         1.8420559045    0.0000000000   -1.5749068797
      2  F        -1.8420559045    0.0000000000   -1.5749068797
      3  Br        2.0689722601    0.0000000000    0.5805542941
      4  Br       -2.0689722601    0.0000000000    0.5805542941
      5  C         0.9054295236    0.0000000000   -0.5656474144
      6  C        -0.9054295236    0.0000000000   -0.5656474144
   Point Group: c2v   Number of degrees of freedom:     5


   Energy is  -5423.936077667

 Hessian Updated using BFGS Update

  5 Hessian modes will be used to form the next step
  Hessian Eigenvalues:
     0.042083    0.208529    0.248747    0.375671    0.848627

 Minimum Search - Taking Simple RFO Step
 Searching for Lamda that Minimizes Along All modes
 Value Taken    Lamda =  -0.23587314
 Calculated Step too Large.  Step scaled by  0.342689
 Step Taken.  Stepsize is  0.300000

                             Maximum     Tolerance    Cnvgd?
         Gradient           0.171130      0.000300      NO
         Displacement       0.204646      0.001200      NO
         Energy change     -0.089531      0.000001      NO


 New Cartesian Coordinates Obtained by Inverse Iteration

 Displacement from previous Coordinates is:  0.356480
 ----------------------------------------------------------------
             Standard Nuclear Orientation (Angstroms)
    I     Atom           X                Y                Z
 ----------------------------------------------------------------
    1      F       1.7395456407     0.0000000000    -1.5938533151
    2      F      -1.7395456407     0.0000000000    -1.5938533151
    3      Br      2.0217210023     0.0000000000     0.6044276932
    4      Br     -2.0217210023     0.0000000000     0.6044276932
    5      C       0.8414098804     0.0000000000    -0.5705743781
    6      C      -0.8414098804     0.0000000000    -0.5705743781
 ----------------------------------------------------------------
 Molecular Point Group                 C2v   NOp =  4
 Largest Abelian Subgroup              C2v   NOp =  4
 Nuclear Repulsion Energy =   678.7293737262 hartrees
 There are       50 alpha and       50 beta electrons
 Applying Cartesian multipole field
    Component          Value
    ---------          -----
     (2,0,0)        1.00000E-11
     (0,2,0)        2.00000E-11
     (0,0,2)       -3.00000E-11
 Nucleus-field energy     =     0.0000000044 hartrees
 Requested basis set is 6-311++G(d,p)
 There are 62 shells and 184 basis functions
 A cutoff of  1.0D-11 yielded   1570 shell pairs
 There are     14782 function pairs (     16420 Cartesian)
 Smallest overlap matrix eigenvalue = 5.84E-05
 Guess MOs from SCF MO coefficient file

 -----------------------------------------------------------------------
  General SCF calculation program by
  Eric Jon Sundstrom, Paul Horn, Yuezhi Mao, Dmitri Zuev, Alec White,
  David Stuck, Shaama M.S., Shane Yost, Joonho Lee, David Small,
  Daniel Levine, Susi Lehtola, Hugh Burton, Evgeny Epifanovsky
 -----------------------------------------------------------------------
 Exchange:     0.2000 Hartree-Fock + 0.0800 Slater + 0.7200 B88
 Correlation:  0.1900 VWN1RPA + 0.8100 LYP
 Using SG-1 standard quadrature grid
 using 4 threads for integral computing
 -------------------------------------------------------
 OpenMP Integral computing Module                
 Release: version 2.0, May 2017, Q-Chem Inc. Pleasanton 
 -------------------------------------------------------
 -------------------------------------------------------
 OpenMP BLAS3 based DFT computing Module                
 Release: version 1.0, May 2013, Q-Chem Inc. Pittsburgh 
 -------------------------------------------------------
 A restricted SCF calculation will be
 performed using DIIS
 SCF converges when DIIS error is below 1.0e-08
 ---------------------------------------
  Cycle       Energy         DIIS error
 ---------------------------------------
    1   -5424.0080667227      1.03e-03  
    2   -5424.0133444441      2.19e-04  
    3   -5424.0133460285      2.50e-04  
    4   -5424.0135168647      7.76e-05  
    5   -5424.0135319876      8.80e-06  
    6   -5424.0135321640      3.96e-06  
    7   -5424.0135322220      1.47e-06  
    8   -5424.0135322304      2.50e-07  
    9   -5424.0135322304      2.41e-07  
   10   -5424.0135322308      6.27e-08  
   11   -5424.0135322307      6.13e-09  Convergence criterion met
 ---------------------------------------
 SCF time:   CPU 38.08s  wall 10.00s 
 SCF   energy in the final basis set =    -5424.0135322307
 Total energy in the final basis set =    -5424.0135322307

 --------------------------------------------------------------
             Orbital Energies (a.u.) and Symmetries
 --------------------------------------------------------------

 Alpha MOs, Restricted
 -- Occupied --                  
-482.87 -482.87  -62.53  -62.53  -56.35  -56.35  -56.34  -56.34
  1 A1    1 B1    2 B1    2 A1    3 B1    3 A1    1 B2    1 A2                 
-56.343 -56.343 -24.725 -24.725 -10.355 -10.355  -8.738  -8.738
  4 B1    4 A1    5 B1    5 A1    6 A1    6 B1    7 B1    7 A1                 
 -6.570  -6.570  -6.557  -6.557  -6.556  -6.556  -2.682  -2.682
  8 A1    8 B1    2 A2    2 B2    9 B1    9 A1   10 B1   10 A1                 
 -2.677  -2.677  -2.676  -2.676  -2.666  -2.666  -2.666  -2.666
  3 A2    3 B2   11 B1   11 A1    4 B2    4 A2   12 B1   12 A1                 
 -1.277  -1.275  -0.906  -0.891  -0.698  -0.638  -0.583  -0.531
 13 A1   13 B1   14 A1   14 B1   15 A1   15 B1   16 A1   17 A1                 
 -0.520  -0.515  -0.505  -0.471  -0.416  -0.372  -0.356  -0.320
  5 B2   16 B1    5 A2   17 B1   18 A1    6 B2    6 A2   19 A1                 
 -0.310  -0.229
 18 B1    7 B2                                                                 
 -- Virtual --                   
 -0.083  -0.034  -0.023   0.001   0.035   0.035   0.040   0.041
  7 A2   19 B1   20 A1   21 A1   20 B1   22 A1    8 B2   21 B1                 
  0.049   0.068   0.077   0.079   0.095   0.106   0.124   0.129
 23 A1    8 A2   24 A1   22 B1    9 B2   23 B1   25 A1    9 A2                 
  0.134   0.137   0.161   0.170   0.208   0.217   0.235   0.269
 24 B1   26 A1   27 A1   25 B1   26 B1   27 B1   10 B2   28 A1                 
  0.298   0.322   0.323   0.327   0.370   0.384   0.389   0.408
 29 A1   28 B1   30 A1   10 A2   29 B1   31 A1   11 B2   11 A2                 
  0.410   0.415   0.444   0.459   0.470   0.505   0.515   0.527
 30 B1   32 A1   31 B1   32 B1   33 A1   12 B2   12 A2   13 B2                 
  0.538   0.546   0.563   0.567   0.635   0.653   0.668   0.677
 34 A1   13 A2   33 B1   14 B2   35 A1   34 B1   36 A1   35 B1                 
  0.724   0.763   0.767   0.821   0.927   0.962   1.021   1.100
 14 A2   37 A1   36 B1   38 A1   37 B1   39 A1   38 B1   39 B1                 
  1.104   1.299   1.334   1.338   1.357   1.374   1.411   1.472
 15 B2   15 A2   16 B2   40 A1   17 B2   41 A1   40 B1   42 A1                 
  1.506   1.510   1.583   1.664   1.670   1.685   1.843   1.911
 41 B1   16 A2   43 A1   42 B1   44 A1   17 A2   45 A1   43 B1                 
  1.954   1.994   2.017   2.024   2.045   2.073   2.167   2.229
 18 B2   18 A2   46 A1   44 B1   47 A1   45 B1   46 B1   47 B1                 
  2.554   2.703   2.758   2.857   2.951   3.472   3.735   3.740
 19 B2   19 A2   48 A1   49 A1   48 B1   49 B1   20 B2   20 A2                 
  3.745   3.760   3.914   3.919   3.937   3.963   3.977   3.978
 50 A1   50 B1   51 A1   21 B2   21 A2   51 B1   22 A2   22 B2                 
  4.045   4.045   4.078   4.089   4.141   4.233   4.288   4.350
 52 A1   23 B2   52 B1   23 A2   53 A1   53 B1   54 A1   54 B1                 
  4.596   4.760   6.240   6.296   6.351   6.409   6.442   6.597
 55 A1   55 B1   24 B2   24 A2   56 A1   56 B1   57 A1   57 B1                 
  6.699   6.749   7.503   7.520   7.533   7.605   7.614   7.732
 58 A1   58 B1   25 B2   25 A2   59 A1   59 B1   60 A1   60 B1                 
 23.393  23.402  47.943  47.987  66.721  66.751 289.708 289.725
 61 A1   61 B1   62 A1   62 B1   63 A1   63 B1   26 B2   26 A2                 
289.730 289.803 289.837 289.9431020.7531020.809
 64 A1   64 B1   65 A1   65 B1   66 A1   66 B1                                 

 Beta MOs, Restricted
 -- Occupied --                  
-482.87 -482.87  -62.53  -62.53  -56.35  -56.35  -56.34  -56.34
  1 A1    1 B1    2 B1    2 A1    3 B1    3 A1    1 B2    1 A2                 
-56.343 -56.343 -24.725 -24.725 -10.355 -10.355  -8.738  -8.738
  4 B1    4 A1    5 B1    5 A1    6 A1    6 B1    7 B1    7 A1                 
 -6.570  -6.570  -6.557  -6.557  -6.556  -6.556  -2.682  -2.682
  8 A1    8 B1    2 A2    2 B2    9 B1    9 A1   10 B1   10 A1                 
 -2.677  -2.677  -2.676  -2.676  -2.666  -2.666  -2.666  -2.666
  3 A2    3 B2   11 B1   11 A1    4 B2    4 A2   12 B1   12 A1                 
 -1.277  -1.275  -0.906  -0.891  -0.698  -0.638  -0.583  -0.531
 13 A1   13 B1   14 A1   14 B1   15 A1   15 B1   16 A1   17 A1                 
 -0.520  -0.515  -0.505  -0.471  -0.416  -0.372  -0.356  -0.320
  5 B2   16 B1    5 A2   17 B1   18 A1    6 B2    6 A2   19 A1                 
 -0.310  -0.229
 18 B1    7 B2                                                                 
 -- Virtual --                   
 -0.083  -0.034  -0.023   0.001   0.035   0.035   0.040   0.041
  7 A2   19 B1   20 A1   21 A1   20 B1   22 A1    8 B2   21 B1                 
  0.049   0.068   0.077   0.079   0.095   0.106   0.124   0.129
 23 A1    8 A2   24 A1   22 B1    9 B2   23 B1   25 A1    9 A2                 
  0.134   0.137   0.161   0.170   0.208   0.217   0.235   0.269
 24 B1   26 A1   27 A1   25 B1   26 B1   27 B1   10 B2   28 A1                 
  0.298   0.322   0.323   0.327   0.370   0.384   0.389   0.408
 29 A1   28 B1   30 A1   10 A2   29 B1   31 A1   11 B2   11 A2                 
  0.410   0.415   0.444   0.459   0.470   0.505   0.515   0.527
 30 B1   32 A1   31 B1   32 B1   33 A1   12 B2   12 A2   13 B2                 
  0.538   0.546   0.563   0.567   0.635   0.653   0.668   0.677
 34 A1   13 A2   33 B1   14 B2   35 A1   34 B1   36 A1   35 B1                 
  0.724   0.763   0.767   0.821   0.927   0.962   1.021   1.100
 14 A2   37 A1   36 B1   38 A1   37 B1   39 A1   38 B1   39 B1                 
  1.104   1.299   1.334   1.338   1.357   1.374   1.411   1.472
 15 B2   15 A2   16 B2   40 A1   17 B2   41 A1   40 B1   42 A1                 
  1.506   1.510   1.583   1.664   1.670   1.685   1.843   1.911
 41 B1   16 A2   43 A1   42 B1   44 A1   17 A2   45 A1   43 B1                 
  1.954   1.994   2.017   2.024   2.045   2.073   2.167   2.229
 18 B2   18 A2   46 A1   44 B1   47 A1   45 B1   46 B1   47 B1                 
  2.554   2.703   2.758   2.857   2.951   3.472   3.735   3.740
 19 B2   19 A2   48 A1   49 A1   48 B1   49 B1   20 B2   20 A2                 
  3.745   3.760   3.914   3.919   3.937   3.963   3.977   3.978
 50 A1   50 B1   51 A1   21 B2   21 A2   51 B1   22 A2   22 B2                 
  4.045   4.045   4.078   4.089   4.141   4.233   4.288   4.350
 52 A1   23 B2   52 B1   23 A2   53 A1   53 B1   54 A1   54 B1                 
  4.596   4.760   6.240   6.296   6.351   6.409   6.442   6.597
 55 A1   55 B1   24 B2   24 A2   56 A1   56 B1   57 A1   57 B1                 
  6.699   6.749   7.503   7.520   7.533   7.605   7.614   7.732
 58 A1   58 B1   25 B2   25 A2   59 A1   59 B1   60 A1   60 B1                 
 23.393  23.402  47.943  47.987  66.721  66.751 289.708 289.725
 61 A1   61 B1   62 A1   62 B1   63 A1   63 B1   26 B2   26 A2                 
289.730 289.803 289.837 289.9431020.7531020.809
 64 A1   64 B1   65 A1   65 B1   66 A1   66 B1                                 
 --------------------------------------------------------------

          Ground-State Mulliken Net Atomic Charges

     Atom                 Charge (a.u.)
  ----------------------------------------
      1 F                    -0.022160
      2 F                    -0.022160
      3 Br                    0.120550
      4 Br                    0.120550
      5 C                    -0.098390
      6 C                    -0.098390
  ----------------------------------------
  Sum of atomic charges =    -0.000000

 -----------------------------------------------------------------
                    Cartesian Multipole Moments
 -----------------------------------------------------------------
    Charge (ESU x 10^10)
                -0.0000
    Dipole Moment (Debye)
         X      -0.0000      Y      -0.0000      Z       1.3678
       Tot       1.3678
    Quadrupole Moments (Debye-Ang)
        XX     -54.5827     XY      -0.0000     YY     -57.7540
        XZ       0.0000     YZ       0.0000     ZZ     -60.1944
    Octopole Moments (Debye-Ang^2)
       XXX      -0.0000    XXY      -0.0000    XYY      -0.0000
       YYY       0.0000    XXZ      14.4474    XYZ      -0.0000
       YYZ      -0.3878    XZZ      -0.0000    YZZ       0.0000
       ZZZ       7.2999
    Hexadecapole Moments (Debye-Ang^3)
      XXXX   -1106.1041   XXXY      -0.0000   XXYY    -206.2674
      XYYY      -0.0000   YYYY     -64.1466   XXXZ       0.0000
      XXYZ      -0.0000   XYYZ      -0.0000   YYYZ       0.0000
      XXZZ    -242.3289   XYZZ      -0.0000   YYZZ     -63.7682
      XZZZ       0.0000   YZZZ       0.0000   ZZZZ    -326.8208
 -----------------------------------------------------------------
 Calculating analytic gradient of the SCF energy
 Gradient of SCF Energy
            1           2           3           4           5           6
    1   0.0490064  -0.0490064  -0.0692292   0.0692292   0.1847977  -0.1847977
    2  -0.0000000   0.0000000  -0.0000000   0.0000000   0.0000000  -0.0000000
    3   0.0831765   0.0831765  -0.1658487  -0.1658487   0.0826721   0.0826721
 Max gradient component =       1.848E-01
 RMS gradient           =       9.580E-02
 Gradient time:  CPU 11.56 s  wall 2.99 s
 Geometry Optimization Parameters
   NAtoms,    NIC,     NZ,  NCons,   NDum,   NFix, NCnnct, MaxDiis
        6      37       0       0       0       0       0       0

 Cartesian Hessian Update
 Hessian Updated using BFGS Update


** GEOMETRY OPTIMIZATION IN DELOCALIZED INTERNAL COORDINATES **
   Searching for a Minimum

   Optimization Cycle:   5

                       Coordinates (Angstroms)
     ATOM                X               Y               Z
      1  F         1.7395456407    0.0000000000   -1.5938533151
      2  F        -1.7395456407    0.0000000000   -1.5938533151
      3  Br        2.0217210023    0.0000000000    0.6044276932
      4  Br       -2.0217210023    0.0000000000    0.6044276932
      5  C         0.8414098804    0.0000000000   -0.5705743781
      6  C        -0.8414098804    0.0000000000   -0.5705743781
   Point Group: c2v   Number of degrees of freedom:     5


   Energy is  -5424.013532231

 Hessian Updated using BFGS Update

  5 Hessian modes will be used to form the next step
  Hessian Eigenvalues:
     0.044301    0.209628    0.248387    0.385893    0.865248

 Minimum Search - Taking Simple RFO Step
 Searching for Lamda that Minimizes Along All modes
 Value Taken    Lamda =  -0.21081490
 Calculated Step too Large.  Step scaled by  0.341771
 Step Taken.  Stepsize is  0.300000

                             Maximum     Tolerance    Cnvgd?
         Gradient           0.154038      0.000300      NO
         Displacement       0.211623      0.001200      NO
         Energy change     -0.077455      0.000001      NO


 New Cartesian Coordinates Obtained by Inverse Iteration

 Displacement from previous Coordinates is:  0.364260
 ----------------------------------------------------------------
             Standard Nuclear Orientation (Angstroms)
    I     Atom           X                Y                Z
 ----------------------------------------------------------------
    1      F       1.6365738076     0.0000000000    -1.6116131918
    2      F      -1.6365738076     0.0000000000    -1.6116131918
    3      Br      1.9696958199     0.0000000000     0.6252470655
    4      Br     -1.9696958199     0.0000000000     0.6252470655
    5      C       0.7742547417     0.0000000000    -0.5736338737
    6      C      -0.7742547417     0.0000000000    -0.5736338737
 ----------------------------------------------------------------
 Molecular Point Group                 C2v   NOp =  4
 Largest Abelian Subgroup              C2v   NOp =  4
 Nuclear Repulsion Energy =   685.5489089964 hartrees
 There are       50 alpha and       50 beta electrons
 Applying Cartesian multipole field
    Component          Value
    ---------          -----
     (2,0,0)        1.00000E-11
     (0,2,0)        2.00000E-11
     (0,0,2)       -3.00000E-11
 Nucleus-field energy     =     0.0000000033 hartrees
 Requested basis set is 6-311++G(d,p)
 There are 62 shells and 184 basis functions
 A cutoff of  1.0D-11 yielded   1574 shell pairs
 There are     14846 function pairs (     16490 Cartesian)
 Smallest overlap matrix eigenvalue = 3.79E-05
 Guess MOs from SCF MO coefficient file

 -----------------------------------------------------------------------
  General SCF calculation program by
  Eric Jon Sundstrom, Paul Horn, Yuezhi Mao, Dmitri Zuev, Alec White,
  David Stuck, Shaama M.S., Shane Yost, Joonho Lee, David Small,
  Daniel Levine, Susi Lehtola, Hugh Burton, Evgeny Epifanovsky
 -----------------------------------------------------------------------
 Exchange:     0.2000 Hartree-Fock + 0.0800 Slater + 0.7200 B88
 Correlation:  0.1900 VWN1RPA + 0.8100 LYP
 Using SG-1 standard quadrature grid
 using 4 threads for integral computing
 -------------------------------------------------------
 OpenMP Integral computing Module                
 Release: version 2.0, May 2017, Q-Chem Inc. Pleasanton 
 -------------------------------------------------------
 -------------------------------------------------------
 OpenMP BLAS3 based DFT computing Module                
 Release: version 1.0, May 2013, Q-Chem Inc. Pittsburgh 
 -------------------------------------------------------
 A restricted SCF calculation will be
 performed using DIIS
 SCF converges when DIIS error is below 1.0e-08
 ---------------------------------------
  Cycle       Energy         DIIS error
 ---------------------------------------
    1   -5424.0743256195      1.17e-03  
    2   -5424.0806216251      3.15e-04  
    3   -5424.0804664169      3.92e-04  
    4   -5424.0810068059      7.69e-05  
    5   -5424.0810225417      1.23e-05  
    6   -5424.0810228722      7.96e-06  
    7   -5424.0810230614      5.63e-07  
    8   -5424.0810230626      1.38e-07  
    9   -5424.0810230626      4.68e-08  
   10   -5424.0810230626      8.25e-09  Convergence criterion met
 ---------------------------------------
 SCF time:   CPU 35.05s  wall 9.00s 
 SCF   energy in the final basis set =    -5424.0810230626
 Total energy in the final basis set =    -5424.0810230626

 --------------------------------------------------------------
             Orbital Energies (a.u.) and Symmetries
 --------------------------------------------------------------

 Alpha MOs, Restricted
 -- Occupied --                  
-482.87 -482.87  -62.52  -62.52  -56.34  -56.34  -56.34  -56.34
  1 A1    1 B1    2 A1    2 B1    3 B1    3 A1    1 B2    1 A2                 
-56.340 -56.340 -24.726 -24.726 -10.349 -10.349  -8.735  -8.735
  4 B1    4 A1    5 B1    5 A1    6 A1    6 B1    7 B1    7 A1                 
 -6.567  -6.567  -6.554  -6.554  -6.553  -6.553  -2.679  -2.679
  8 A1    8 B1    2 A2    2 B2    9 B1    9 A1   10 B1   10 A1                 
 -2.674  -2.674  -2.674  -2.674  -2.663  -2.663  -2.663  -2.663
  3 A2    3 B2   11 B1   11 A1    4 B2    4 A2   12 A1   12 B1                 
 -1.280  -1.276  -0.902  -0.881  -0.723  -0.638  -0.593  -0.537
 13 A1   13 B1   14 A1   14 B1   15 A1   15 B1   16 A1   17 A1                 
 -0.525  -0.514  -0.504  -0.462  -0.419  -0.373  -0.352  -0.324
  5 B2   16 B1    5 A2   17 B1   18 A1    6 B2    6 A2   19 A1                 
 -0.312  -0.240
 18 B1    7 B2                                                                 
 -- Virtual --                   
 -0.065  -0.029  -0.013  -0.001   0.036   0.037   0.041   0.048
  7 A2   20 A1   19 B1   21 A1   20 B1   22 A1    8 B2   23 A1                 
  0.060   0.069   0.073   0.082   0.093   0.112   0.119   0.128
 21 B1    8 A2   24 A1   22 B1    9 B2   23 B1   25 A1    9 A2                 
  0.140   0.148   0.161   0.171   0.225   0.236   0.241   0.270
 26 A1   24 B1   27 A1   25 B1   26 B1   10 B2   27 B1   28 A1                 
  0.291   0.322   0.327   0.335   0.376   0.388   0.391   0.410
 29 A1   28 B1   30 A1   10 A2   29 B1   31 A1   11 B2   11 A2                 
  0.411   0.418   0.457   0.457   0.460   0.493   0.513   0.532
 32 A1   30 B1   31 B1   33 A1   32 B1   12 B2   12 A2   13 B2                 
  0.543   0.545   0.574   0.576   0.630   0.648   0.676   0.688
 34 A1   13 A2   14 B2   33 B1   35 A1   34 B1   36 A1   35 B1                 
  0.739   0.754   0.781   0.841   0.943   0.946   1.020   1.095
 14 A2   37 A1   36 B1   38 A1   37 B1   39 A1   38 B1   15 B2                 
  1.115   1.301   1.314   1.338   1.354   1.405   1.407   1.489
 39 B1   16 B2   15 A2   40 A1   17 B2   41 A1   40 B1   41 B1                 
  1.491   1.531   1.609   1.672   1.709   1.744   1.853   1.918
 42 A1   16 A2   43 A1   44 A1   42 B1   17 A2   45 A1   43 B1                 
  1.957   2.002   2.023   2.060   2.063   2.081   2.227   2.281
 18 B2   18 A2   46 A1   44 B1   47 A1   45 B1   46 B1   47 B1                 
  2.552   2.740   2.851   2.878   2.972   3.524   3.736   3.743
 19 B2   19 A2   48 A1   49 A1   48 B1   49 B1   20 B2   20 A2                 
  3.745   3.771   3.923   3.923   3.949   3.980   3.983   3.988
 50 A1   50 B1   51 A1   21 B2   21 A2   22 B2   22 A2   51 B1                 
  4.046   4.047   4.086   4.095   4.139   4.233   4.286   4.361
 23 B2   52 A1   52 B1   23 A2   53 A1   53 B1   54 A1   54 B1                 
  4.608   4.819   6.242   6.297   6.367   6.402   6.450   6.654
 55 A1   55 B1   24 B2   24 A2   56 A1   56 B1   57 A1   57 B1                 
  6.689   6.743   7.507   7.524   7.540   7.605   7.618   7.745
 58 A1   58 B1   25 B2   25 A2   59 A1   59 B1   60 A1   60 B1                 
 23.390  23.524  47.931  47.980  66.719  66.755 289.710 289.727
 61 A1   61 B1   62 A1   62 B1   63 A1   63 B1   26 B2   26 A2                 
289.734 289.807 289.841 289.9551020.7381020.798
 64 A1   64 B1   65 A1   65 B1   66 A1   66 B1                                 

 Beta MOs, Restricted
 -- Occupied --                  
-482.87 -482.87  -62.52  -62.52  -56.34  -56.34  -56.34  -56.34
  1 A1    1 B1    2 A1    2 B1    3 B1    3 A1    1 B2    1 A2                 
-56.340 -56.340 -24.726 -24.726 -10.349 -10.349  -8.735  -8.735
  4 B1    4 A1    5 B1    5 A1    6 A1    6 B1    7 B1    7 A1                 
 -6.567  -6.567  -6.554  -6.554  -6.553  -6.553  -2.679  -2.679
  8 A1    8 B1    2 A2    2 B2    9 B1    9 A1   10 B1   10 A1                 
 -2.674  -2.674  -2.674  -2.674  -2.663  -2.663  -2.663  -2.663
  3 A2    3 B2   11 B1   11 A1    4 B2    4 A2   12 A1   12 B1                 
 -1.280  -1.276  -0.902  -0.881  -0.723  -0.638  -0.593  -0.537
 13 A1   13 B1   14 A1   14 B1   15 A1   15 B1   16 A1   17 A1                 
 -0.525  -0.514  -0.504  -0.462  -0.419  -0.373  -0.352  -0.324
  5 B2   16 B1    5 A2   17 B1   18 A1    6 B2    6 A2   19 A1                 
 -0.312  -0.240
 18 B1    7 B2                                                                 
 -- Virtual --                   
 -0.065  -0.029  -0.013  -0.001   0.036   0.037   0.041   0.048
  7 A2   20 A1   19 B1   21 A1   20 B1   22 A1    8 B2   23 A1                 
  0.060   0.069   0.073   0.082   0.093   0.112   0.119   0.128
 21 B1    8 A2   24 A1   22 B1    9 B2   23 B1   25 A1    9 A2                 
  0.140   0.148   0.161   0.171   0.225   0.236   0.241   0.270
 26 A1   24 B1   27 A1   25 B1   26 B1   10 B2   27 B1   28 A1                 
  0.291   0.322   0.327   0.335   0.376   0.388   0.391   0.410
 29 A1   28 B1   30 A1   10 A2   29 B1   31 A1   11 B2   11 A2                 
  0.411   0.418   0.457   0.457   0.460   0.493   0.513   0.532
 32 A1   30 B1   31 B1   33 A1   32 B1   12 B2   12 A2   13 B2                 
  0.543   0.545   0.574   0.576   0.630   0.648   0.676   0.688
 34 A1   13 A2   14 B2   33 B1   35 A1   34 B1   36 A1   35 B1                 
  0.739   0.754   0.781   0.841   0.943   0.946   1.020   1.095
 14 A2   37 A1   36 B1   38 A1   37 B1   39 A1   38 B1   15 B2                 
  1.115   1.301   1.314   1.338   1.354   1.405   1.407   1.489
 39 B1   16 B2   15 A2   40 A1   17 B2   41 A1   40 B1   41 B1                 
  1.491   1.531   1.609   1.672   1.709   1.744   1.853   1.918
 42 A1   16 A2   43 A1   44 A1   42 B1   17 A2   45 A1   43 B1                 
  1.957   2.002   2.023   2.060   2.063   2.081   2.227   2.281
 18 B2   18 A2   46 A1   44 B1   47 A1   45 B1   46 B1   47 B1                 
  2.552   2.740   2.851   2.878   2.972   3.524   3.736   3.743
 19 B2   19 A2   48 A1   49 A1   48 B1   49 B1   20 B2   20 A2                 
  3.745   3.771   3.923   3.923   3.949   3.980   3.983   3.988
 50 A1   50 B1   51 A1   21 B2   21 A2   22 B2   22 A2   51 B1                 
  4.046   4.047   4.086   4.095   4.139   4.233   4.286   4.361
 23 B2   52 A1   52 B1   23 A2   53 A1   53 B1   54 A1   54 B1                 
  4.608   4.819   6.242   6.297   6.367   6.402   6.450   6.654
 55 A1   55 B1   24 B2   24 A2   56 A1   56 B1   57 A1   57 B1                 
  6.689   6.743   7.507   7.524   7.540   7.605   7.618   7.745
 58 A1   58 B1   25 B2   25 A2   59 A1   59 B1   60 A1   60 B1                 
 23.390  23.524  47.931  47.980  66.719  66.755 289.710 289.727
 61 A1   61 B1   62 A1   62 B1   63 A1   63 B1   26 B2   26 A2                 
289.734 289.807 289.841 289.9551020.7381020.798
 64 A1   64 B1   65 A1   65 B1   66 A1   66 B1                                 
 --------------------------------------------------------------

          Ground-State Mulliken Net Atomic Charges

     Atom                 Charge (a.u.)
  ----------------------------------------
      1 F                    -0.027017
      2 F                    -0.027017
      3 Br                    0.099050
      4 Br                    0.099050
      5 C                    -0.072032
      6 C                    -0.072032
  ----------------------------------------
  Sum of atomic charges =     0.000000

 -----------------------------------------------------------------
                    Cartesian Multipole Moments
 -----------------------------------------------------------------
    Charge (ESU x 10^10)
                 0.0000
    Dipole Moment (Debye)
         X      -0.0000      Y       0.0000      Z       1.2949
       Tot       1.2949
    Quadrupole Moments (Debye-Ang)
        XX     -54.9739     XY      -0.0000     YY     -57.5843
        XZ       0.0000     YZ       0.0000     ZZ     -59.9636
    Octopole Moments (Debye-Ang^2)
       XXX      -0.0000    XXY       0.0000    XYY      -0.0000
       YYY       0.0000    XXZ      13.2681    XYZ       0.0000
       YYZ      -1.3095    XZZ      -0.0000    YZZ       0.0000
       ZZZ       5.5277
    Hexadecapole Moments (Debye-Ang^3)
      XXXX   -1040.6907   XXXY      -0.0000   XXYY    -194.8088
      XYYY      -0.0000   YYYY     -63.6156   XXXZ       0.0000
      XXYZ       0.0000   XYYZ       0.0000   YYYZ       0.0000
      XXZZ    -230.0984   XYZZ      -0.0000   YYZZ     -64.9063
      XZZZ       0.0000   YZZZ       0.0000   ZZZZ    -334.2924
 -----------------------------------------------------------------
 Calculating analytic gradient of the SCF energy
 Gradient of SCF Energy
            1           2           3           4           5           6
    1   0.0411632  -0.0411632  -0.0550668   0.0550668   0.1587519  -0.1587518
    2  -0.0000000  -0.0000000  -0.0000000   0.0000000   0.0000000  -0.0000000
    3   0.0734145   0.0734145  -0.1360641  -0.1360641   0.0626496   0.0626496
 Max gradient component =       1.588E-01
 RMS gradient           =       8.011E-02
 Gradient time:  CPU 11.75 s  wall 3.04 s
 Geometry Optimization Parameters
   NAtoms,    NIC,     NZ,  NCons,   NDum,   NFix, NCnnct, MaxDiis
        6      37       0       0       0       0       0       0

 Cartesian Hessian Update
 Hessian Updated using BFGS Update


** GEOMETRY OPTIMIZATION IN DELOCALIZED INTERNAL COORDINATES **
   Searching for a Minimum

   Optimization Cycle:   6

                       Coordinates (Angstroms)
     ATOM                X               Y               Z
      1  F         1.6365738076    0.0000000000   -1.6116131918
      2  F        -1.6365738076    0.0000000000   -1.6116131918
      3  Br        1.9696958199    0.0000000000    0.6252470655
      4  Br       -1.9696958199    0.0000000000    0.6252470655
      5  C         0.7742547417    0.0000000000   -0.5736338737
      6  C        -0.7742547417    0.0000000000   -0.5736338737
   Point Group: c2v   Number of degrees of freedom:     5


   Energy is  -5424.081023063

 Hessian Updated using BFGS Update

  5 Hessian modes will be used to form the next step
  Hessian Eigenvalues:
     0.099267    0.187693    0.248166    0.387403    0.783569

 Minimum Search - Taking Simple RFO Step
 Searching for Lamda that Minimizes Along All modes
 Value Taken    Lamda =  -0.15710898
 Calculated Step too Large.  Step scaled by  0.395103
 Step Taken.  Stepsize is  0.300000

                             Maximum     Tolerance    Cnvgd?
         Gradient           0.131569      0.000300      NO
         Displacement       0.208314      0.001200      NO
         Energy change     -0.067491      0.000001      NO


 New Cartesian Coordinates Obtained by Inverse Iteration

 Displacement from previous Coordinates is:  0.361758
 ----------------------------------------------------------------
             Standard Nuclear Orientation (Angstroms)
    I     Atom           X                Y                Z
 ----------------------------------------------------------------
    1      F       1.5337415811     0.0000000000    -1.6323188576
    2      F      -1.5337415811     0.0000000000    -1.6323188576
    3      Br      1.9188434815     0.0000000000     0.6474543251
    4      Br     -1.9188434815     0.0000000000     0.6474543251
    5      C       0.7091479623     0.0000000000    -0.5751354675
    6      C      -0.7091479623     0.0000000000    -0.5751354675
 ----------------------------------------------------------------
 Molecular Point Group                 C2v   NOp =  4
 Largest Abelian Subgroup              C2v   NOp =  4
 Nuclear Repulsion Energy =   692.6705085452 hartrees
 There are       50 alpha and       50 beta electrons
 Applying Cartesian multipole field
    Component          Value
    ---------          -----
     (2,0,0)        1.00000E-11
     (0,2,0)        2.00000E-11
     (0,0,2)       -3.00000E-11
 Nucleus-field energy     =     0.0000000022 hartrees
 Requested basis set is 6-311++G(d,p)
 There are 62 shells and 184 basis functions
 A cutoff of  1.0D-11 yielded   1576 shell pairs
 There are     14840 function pairs (     16480 Cartesian)
 Smallest overlap matrix eigenvalue = 2.40E-05
 Guess MOs from SCF MO coefficient file

 -----------------------------------------------------------------------
  General SCF calculation program by
  Eric Jon Sundstrom, Paul Horn, Yuezhi Mao, Dmitri Zuev, Alec White,
  David Stuck, Shaama M.S., Shane Yost, Joonho Lee, David Small,
  Daniel Levine, Susi Lehtola, Hugh Burton, Evgeny Epifanovsky
 -----------------------------------------------------------------------
 Exchange:     0.2000 Hartree-Fock + 0.0800 Slater + 0.7200 B88
 Correlation:  0.1900 VWN1RPA + 0.8100 LYP
 Using SG-1 standard quadrature grid
 using 4 threads for integral computing
 -------------------------------------------------------
 OpenMP Integral computing Module                
 Release: version 2.0, May 2017, Q-Chem Inc. Pleasanton 
 -------------------------------------------------------
 -------------------------------------------------------
 OpenMP BLAS3 based DFT computing Module                
 Release: version 1.0, May 2013, Q-Chem Inc. Pittsburgh 
 -------------------------------------------------------
 A restricted SCF calculation will be
 performed using DIIS
 SCF converges when DIIS error is below 1.0e-08
 ---------------------------------------
  Cycle       Energy         DIIS error
 ---------------------------------------
    1   -5424.1258492453      1.35e-03  
    2   -5424.1336133609      4.14e-04  
    3   -5424.1334139958      4.77e-04  
    4   -5424.1342851542      9.35e-05  
    5   -5424.1343086136      2.11e-05  
    6   -5424.1343096848      9.74e-06  
    7   -5424.1343099318      6.58e-07  
    8   -5424.1343099333      1.28e-07  
    9   -5424.1343099334      3.51e-08  
   10   -5424.1343099334      6.12e-09  Convergence criterion met
 ---------------------------------------
 SCF time:   CPU 35.28s  wall 9.00s 
 SCF   energy in the final basis set =    -5424.1343099334
 Total energy in the final basis set =    -5424.1343099334

 --------------------------------------------------------------
             Orbital Energies (a.u.) and Symmetries
 --------------------------------------------------------------

 Alpha MOs, Restricted
 -- Occupied --                  
-482.87 -482.87  -62.52  -62.52  -56.34  -56.34  -56.34  -56.34
  1 B1    1 A1    2 B1    2 A1    3 B1    3 A1    1 B2    1 A2                 
-56.339 -56.339 -24.727 -24.727 -10.340 -10.339  -8.733  -8.733
  4 B1    4 A1    5 B1    5 A1    6 A1    6 B1    7 B1    7 A1                 
 -6.565  -6.565  -6.552  -6.552  -6.551  -6.551  -2.677  -2.677
  8 B1    8 A1    2 A2    2 B2    9 B1    9 A1   10 B1   10 A1                 
 -2.672  -2.672  -2.672  -2.672  -2.661  -2.661  -2.661  -2.661
  3 A2    3 B2   11 B1   11 A1    4 B2    4 A2   12 A1   12 B1                 
 -1.283  -1.276  -0.903  -0.872  -0.752  -0.636  -0.601  -0.544
 13 A1   13 B1   14 A1   14 B1   15 A1   15 B1   16 A1   17 A1                 
 -0.530  -0.511  -0.501  -0.454  -0.422  -0.374  -0.348  -0.329
  5 B2   16 B1    5 A2   17 B1   18 A1    6 B2    6 A2   19 A1                 
 -0.313  -0.253
 18 B1    7 B2                                                                 
 -- Virtual --                   
 -0.045  -0.037  -0.005  -0.002   0.036   0.038   0.042   0.047
  7 A2   20 A1   19 B1   21 A1   20 B1   22 A1    8 B2   23 A1                 
  0.070   0.070   0.071   0.084   0.092   0.114   0.115   0.128
 24 A1    8 A2   21 B1   22 B1    9 B2   25 A1   23 B1    9 A2                 
  0.142   0.160   0.166   0.173   0.238   0.247   0.269   0.279
 26 A1   27 A1   24 B1   25 B1   10 B2   26 B1   28 A1   27 B1                 
  0.290   0.325   0.335   0.342   0.382   0.390   0.392   0.405
 29 A1   28 B1   30 A1   10 A2   29 B1   31 A1   11 B2   32 A1                 
  0.412   0.425   0.443   0.464   0.478   0.479   0.513   0.537
 11 A2   30 B1   33 A1   31 B1   12 B2   32 B1   12 A2   13 B2                 
  0.544   0.546   0.583   0.585   0.624   0.648   0.686   0.709
 13 A2   34 A1   14 B2   33 B1   35 A1   34 B1   36 A1   35 B1                 
  0.745   0.753   0.795   0.858   0.937   0.951   1.025   1.097
 37 A1   14 A2   36 B1   38 A1   39 A1   37 B1   38 B1   15 B2                 
  1.125   1.273   1.326   1.334   1.357   1.404   1.414   1.472
 39 B1   16 B2   15 A2   40 A1   17 B2   40 B1   41 A1   41 B1                 
  1.497   1.556   1.632   1.708   1.762   1.807   1.876   1.929
 42 A1   16 A2   43 A1   44 A1   42 B1   17 A2   45 A1   43 B1                 
  1.959   2.011   2.022   2.073   2.088   2.116   2.254   2.352
 18 B2   18 A2   46 A1   44 B1   47 A1   45 B1   46 B1   47 B1                 
  2.560   2.776   2.869   2.989   3.023   3.503   3.737   3.746
 19 B2   19 A2   48 A1   48 B1   49 A1   49 B1   20 B2   50 A1                 
  3.749   3.780   3.924   3.928   3.957   3.981   3.992   4.006
 20 A2   50 B1   21 B2   51 A1   21 A2   22 B2   22 A2   51 B1                 
  4.042   4.047   4.101   4.101   4.142   4.245   4.291   4.376
 52 A1   23 B2   23 A2   52 B1   53 A1   53 B1   54 A1   54 B1                 
  4.626   4.866   6.245   6.298   6.376   6.396   6.454   6.681
 55 A1   55 B1   24 B2   24 A2   56 A1   56 B1   57 A1   58 A1                 
  6.713   6.743   7.510   7.527   7.546   7.604   7.626   7.756
 57 B1   58 B1   25 B2   25 A2   59 A1   59 B1   60 A1   60 B1                 
 23.368  23.798  47.919  47.975  66.720  66.758 289.711 289.730
 61 A1   61 B1   62 A1   62 B1   63 A1   63 B1   26 B2   26 A2                 
289.740 289.809 289.849 289.9661020.7211020.790
 64 A1   64 B1   65 A1   65 B1   66 A1   66 B1                                 

 Beta MOs, Restricted
 -- Occupied --                  
-482.87 -482.87  -62.52  -62.52  -56.34  -56.34  -56.34  -56.34
  1 B1    1 A1    2 B1    2 A1    3 B1    3 A1    1 B2    1 A2                 
-56.339 -56.339 -24.727 -24.727 -10.340 -10.339  -8.733  -8.733
  4 B1    4 A1    5 B1    5 A1    6 A1    6 B1    7 B1    7 A1                 
 -6.565  -6.565  -6.552  -6.552  -6.551  -6.551  -2.677  -2.677
  8 B1    8 A1    2 A2    2 B2    9 B1    9 A1   10 B1   10 A1                 
 -2.672  -2.672  -2.672  -2.672  -2.661  -2.661  -2.661  -2.661
  3 A2    3 B2   11 B1   11 A1    4 B2    4 A2   12 A1   12 B1                 
 -1.283  -1.276  -0.903  -0.872  -0.752  -0.636  -0.601  -0.544
 13 A1   13 B1   14 A1   14 B1   15 A1   15 B1   16 A1   17 A1                 
 -0.530  -0.511  -0.501  -0.454  -0.422  -0.374  -0.348  -0.329
  5 B2   16 B1    5 A2   17 B1   18 A1    6 B2    6 A2   19 A1                 
 -0.313  -0.253
 18 B1    7 B2                                                                 
 -- Virtual --                   
 -0.045  -0.037  -0.005  -0.002   0.036   0.038   0.042   0.047
  7 A2   20 A1   19 B1   21 A1   20 B1   22 A1    8 B2   23 A1                 
  0.070   0.070   0.071   0.084   0.092   0.114   0.115   0.128
 24 A1    8 A2   21 B1   22 B1    9 B2   25 A1   23 B1    9 A2                 
  0.142   0.160   0.166   0.173   0.238   0.247   0.269   0.279
 26 A1   27 A1   24 B1   25 B1   10 B2   26 B1   28 A1   27 B1                 
  0.290   0.325   0.335   0.342   0.382   0.390   0.392   0.405
 29 A1   28 B1   30 A1   10 A2   29 B1   31 A1   11 B2   32 A1                 
  0.412   0.425   0.443   0.464   0.478   0.479   0.513   0.537
 11 A2   30 B1   33 A1   31 B1   12 B2   32 B1   12 A2   13 B2                 
  0.544   0.546   0.583   0.585   0.624   0.648   0.686   0.709
 13 A2   34 A1   14 B2   33 B1   35 A1   34 B1   36 A1   35 B1                 
  0.745   0.753   0.795   0.858   0.937   0.951   1.025   1.097
 37 A1   14 A2   36 B1   38 A1   39 A1   37 B1   38 B1   15 B2                 
  1.125   1.273   1.326   1.334   1.357   1.404   1.414   1.472
 39 B1   16 B2   15 A2   40 A1   17 B2   40 B1   41 A1   41 B1                 
  1.497   1.556   1.632   1.708   1.762   1.807   1.876   1.929
 42 A1   16 A2   43 A1   44 A1   42 B1   17 A2   45 A1   43 B1                 
  1.959   2.011   2.022   2.073   2.088   2.116   2.254   2.352
 18 B2   18 A2   46 A1   44 B1   47 A1   45 B1   46 B1   47 B1                 
  2.560   2.776   2.869   2.989   3.023   3.503   3.737   3.746
 19 B2   19 A2   48 A1   48 B1   49 A1   49 B1   20 B2   50 A1                 
  3.749   3.780   3.924   3.928   3.957   3.981   3.992   4.006
 20 A2   50 B1   21 B2   51 A1   21 A2   22 B2   22 A2   51 B1                 
  4.042   4.047   4.101   4.101   4.142   4.245   4.291   4.376
 52 A1   23 B2   23 A2   52 B1   53 A1   53 B1   54 A1   54 B1                 
  4.626   4.866   6.245   6.298   6.376   6.396   6.454   6.681
 55 A1   55 B1   24 B2   24 A2   56 A1   56 B1   57 A1   58 A1                 
  6.713   6.743   7.510   7.527   7.546   7.604   7.626   7.756
 57 B1   58 B1   25 B2   25 A2   59 A1   59 B1   60 A1   60 B1                 
 23.368  23.798  47.919  47.975  66.720  66.758 289.711 289.730
 61 A1   61 B1   62 A1   62 B1   63 A1   63 B1   26 B2   26 A2                 
289.740 289.809 289.849 289.9661020.7211020.790
 64 A1   64 B1   65 A1   65 B1   66 A1   66 B1                                 
 --------------------------------------------------------------

          Ground-State Mulliken Net Atomic Charges

     Atom                 Charge (a.u.)
  ----------------------------------------
      1 F                    -0.035006
      2 F                    -0.035006
      3 Br                    0.081805
      4 Br                    0.081804
      5 C                    -0.046798
      6 C                    -0.046798
  ----------------------------------------
  Sum of atomic charges =     0.000000

 -----------------------------------------------------------------
                    Cartesian Multipole Moments
 -----------------------------------------------------------------
    Charge (ESU x 10^10)
                 0.0000
    Dipole Moment (Debye)
         X      -0.0000      Y      -0.0000      Z       1.2729
       Tot       1.2729
    Quadrupole Moments (Debye-Ang)
        XX     -55.2691     XY       0.0000     YY     -57.3695
        XZ       0.0000     YZ      -0.0000     ZZ     -59.7791
    Octopole Moments (Debye-Ang^2)
       XXX       0.0000    XXY      -0.0000    XYY      -0.0000
       YYY      -0.0000    XXZ      12.1527    XYZ       0.0000
       YYZ      -2.2570    XZZ       0.0000    YZZ      -0.0000
       ZZZ       3.8529
    Hexadecapole Moments (Debye-Ang^3)
      XXXX    -978.7938   XXXY       0.0000   XXYY    -183.9764
      XYYY       0.0000   YYYY     -63.0317   XXXZ       0.0000
      XXYZ      -0.0000   XYYZ       0.0000   YYYZ       0.0000
      XXZZ    -218.9209   XYZZ      -0.0000   YYZZ     -66.2571
      XZZZ       0.0000   YZZZ      -0.0000   ZZZZ    -342.9842
 -----------------------------------------------------------------
 Calculating analytic gradient of the SCF energy
 Gradient of SCF Energy
            1           2           3           4           5           6
    1   0.0320973  -0.0320974  -0.0442038   0.0442038   0.0977470  -0.0977469
    2   0.0000000   0.0000000  -0.0000000  -0.0000000  -0.0000000   0.0000000
    3   0.0634603   0.0634603  -0.1099150  -0.1099150   0.0464547   0.0464547
 Max gradient component =       1.099E-01
 RMS gradient           =       5.850E-02
 Gradient time:  CPU 11.99 s  wall 3.10 s
 Geometry Optimization Parameters
   NAtoms,    NIC,     NZ,  NCons,   NDum,   NFix, NCnnct, MaxDiis
        6      37       0       0       0       0       0       0

 Cartesian Hessian Update
 Hessian Updated using BFGS Update


** GEOMETRY OPTIMIZATION IN DELOCALIZED INTERNAL COORDINATES **
   Searching for a Minimum

   Optimization Cycle:   7

                       Coordinates (Angstroms)
     ATOM                X               Y               Z
      1  F         1.5337415811    0.0000000000   -1.6323188576
      2  F        -1.5337415811    0.0000000000   -1.6323188576
      3  Br        1.9188434815    0.0000000000    0.6474543251
      4  Br       -1.9188434815    0.0000000000    0.6474543251
      5  C         0.7091479623    0.0000000000   -0.5751354675
      6  C        -0.7091479623    0.0000000000   -0.5751354675
   Point Group: c2v   Number of degrees of freedom:     5


   Energy is  -5424.134309933

 Hessian Updated using BFGS Update

  5 Hessian modes will be used to form the next step
  Hessian Eigenvalues:
     0.152385    0.247177    0.249169    0.385696    0.733993

 Minimum Search - Taking Simple RFO Step
 Searching for Lamda that Minimizes Along All modes
 Value Taken    Lamda =  -0.08095913
 Calculated Step too Large.  Step scaled by  0.546194
 Step Taken.  Stepsize is  0.300000

                             Maximum     Tolerance    Cnvgd?
         Gradient           0.088051      0.000300      NO
         Displacement       0.196025      0.001200      NO
         Energy change     -0.053287      0.000001      NO


 New Cartesian Coordinates Obtained by Inverse Iteration

 Displacement from previous Coordinates is:  0.322769
 ----------------------------------------------------------------
             Standard Nuclear Orientation (Angstroms)
    I     Atom           X                Y                Z
 ----------------------------------------------------------------
    1      F       1.4360591728     0.0000000000    -1.6651772168
    2      F      -1.4360591728     0.0000000000    -1.6651772168
    3      Br      1.8864884365     0.0000000000     0.6814196110
    4      Br     -1.8864884365     0.0000000000     0.6814196110
    5      C       0.6671551889     0.0000000000    -0.5762423942
    6      C      -0.6671551889     0.0000000000    -0.5762423942
 ----------------------------------------------------------------
 Molecular Point Group                 C2v   NOp =  4
 Largest Abelian Subgroup              C2v   NOp =  4
 Nuclear Repulsion Energy =   694.4562500080 hartrees
 There are       50 alpha and       50 beta electrons
 Applying Cartesian multipole field
    Component          Value
    ---------          -----
     (2,0,0)        1.00000E-11
     (0,2,0)        2.00000E-11
     (0,0,2)       -3.00000E-11
 Nucleus-field energy     =     0.0000000012 hartrees
 Requested basis set is 6-311++G(d,p)
 There are 62 shells and 184 basis functions
 A cutoff of  1.0D-11 yielded   1581 shell pairs
 There are     14881 function pairs (     16526 Cartesian)
 Smallest overlap matrix eigenvalue = 1.86E-05
 Guess MOs from SCF MO coefficient file

 -----------------------------------------------------------------------
  General SCF calculation program by
  Eric Jon Sundstrom, Paul Horn, Yuezhi Mao, Dmitri Zuev, Alec White,
  David Stuck, Shaama M.S., Shane Yost, Joonho Lee, David Small,
  Daniel Levine, Susi Lehtola, Hugh Burton, Evgeny Epifanovsky
 -----------------------------------------------------------------------
 Exchange:     0.2000 Hartree-Fock + 0.0800 Slater + 0.7200 B88
 Correlation:  0.1900 VWN1RPA + 0.8100 LYP
 Using SG-1 standard quadrature grid
 using 4 threads for integral computing
 -------------------------------------------------------
 OpenMP Integral computing Module                
 Release: version 2.0, May 2017, Q-Chem Inc. Pleasanton 
 -------------------------------------------------------
 -------------------------------------------------------
 OpenMP BLAS3 based DFT computing Module                
 Release: version 1.0, May 2013, Q-Chem Inc. Pittsburgh 
 -------------------------------------------------------
 A restricted SCF calculation will be
 performed using DIIS
 SCF converges when DIIS error is below 1.0e-08
 ---------------------------------------
  Cycle       Energy         DIIS error
 ---------------------------------------
    1   -5424.1615788920      1.24e-03  
    2   -5424.1682849258      3.03e-04  
    3   -5424.1683285394      2.72e-04  
    4   -5424.1686021733      9.69e-05  
    5   -5424.1686363439      1.50e-05  
    6   -5424.1686367077      8.46e-06  
    7   -5424.1686368871      8.78e-07  
    8   -5424.1686368891      1.78e-07  
    9   -5424.1686368892      4.24e-08  
   10   -5424.1686368892      9.50e-09  Convergence criterion met
 ---------------------------------------
 SCF time:   CPU 35.53s  wall 10.00s 
 SCF   energy in the final basis set =    -5424.1686368892
 Total energy in the final basis set =    -5424.1686368892

 --------------------------------------------------------------
             Orbital Energies (a.u.) and Symmetries
 --------------------------------------------------------------

 Alpha MOs, Restricted
 -- Occupied --                  
-482.87 -482.87  -62.52  -62.52  -56.34  -56.34  -56.34  -56.34
  1 B1    1 A1    2 B1    2 A1    3 B1    3 A1    1 B2    1 A2                 
-56.339 -56.339 -24.727 -24.727 -10.332 -10.331  -8.733  -8.733
  4 B1    4 A1    5 B1    5 A1    6 A1    6 B1    7 B1    7 A1                 
 -6.565  -6.565  -6.551  -6.551  -6.550  -6.550  -2.676  -2.676
  8 B1    8 A1    2 A2    2 B2    9 B1    9 A1   10 B1   10 A1                 
 -2.671  -2.671  -2.671  -2.671  -2.660  -2.660  -2.660  -2.660
  3 A2    3 B2   11 B1   11 A1    4 B2    4 A2   12 A1   12 B1                 
 -1.286  -1.275  -0.903  -0.864  -0.771  -0.634  -0.604  -0.550
 13 A1   13 B1   14 A1   14 B1   15 A1   15 B1   16 A1   17 A1                 
 -0.534  -0.507  -0.499  -0.447  -0.422  -0.376  -0.346  -0.334
  5 B2   16 B1    5 A2   17 B1   18 A1    6 B2    6 A2   19 A1                 
 -0.317  -0.262
 18 B1    7 B2                                                                 
 -- Virtual --                   
 -0.041  -0.028  -0.005  -0.004   0.035   0.038   0.042   0.046
 20 A1    7 A2   19 B1   21 A1   20 B1   22 A1    8 B2   23 A1                 
  0.069   0.071   0.073   0.086   0.091   0.111   0.115   0.127
 24 A1    8 A2   21 B1   22 B1    9 B2   25 A1   23 B1    9 A2                 
  0.142   0.159   0.171   0.179   0.240   0.261   0.267   0.293
 26 A1   27 A1   24 B1   25 B1   10 B2   26 B1   28 A1   29 A1                 
  0.304   0.336   0.344   0.347   0.389   0.392   0.394   0.400
 27 B1   28 B1   30 A1   10 A2   29 B1   31 A1   11 B2   32 A1                 
  0.413   0.431   0.433   0.466   0.469   0.498   0.513   0.539
 11 A2   30 B1   33 A1   12 B2   31 B1   32 B1   12 A2   13 B2                 
  0.542   0.544   0.583   0.591   0.616   0.648   0.698   0.728
 13 A2   34 A1   33 B1   14 B2   35 A1   34 B1   36 A1   35 B1                 
  0.739   0.763   0.809   0.866   0.930   0.944   1.029   1.103
 37 A1   14 A2   36 B1   38 A1   39 A1   37 B1   38 B1   15 B2                 
  1.122   1.256   1.327   1.334   1.362   1.403   1.403   1.468
 39 B1   16 B2   40 A1   15 A2   17 B2   41 A1   40 B1   41 B1                 
  1.509   1.573   1.644   1.725   1.807   1.847   1.905   1.945
 42 A1   16 A2   43 A1   44 A1   42 B1   17 A2   45 A1   43 B1                 
  1.960   2.016   2.018   2.072   2.112   2.147   2.258   2.385
 18 B2   46 A1   18 A2   44 B1   47 A1   45 B1   46 B1   47 B1                 
  2.571   2.796   2.876   3.000   3.136   3.452   3.739   3.748
 19 B2   19 A2   48 A1   48 B1   49 A1   49 B1   20 B2   50 A1                 
  3.755   3.790   3.923   3.935   3.960   3.982   4.004   4.010
 20 A2   50 B1   21 B2   51 A1   21 A2   22 B2   22 A2   51 B1                 
  4.027   4.046   4.103   4.118   4.148   4.268   4.300   4.395
 52 A1   23 B2   23 A2   52 B1   53 A1   53 B1   54 A1   54 B1                 
  4.644   4.890   6.248   6.299   6.365   6.398   6.448   6.673
 55 A1   55 B1   24 B2   24 A2   56 A1   56 B1   57 A1   58 A1                 
  6.721   6.767   7.511   7.529   7.550   7.599   7.634   7.759
 57 B1   58 B1   25 B2   25 A2   59 A1   59 B1   60 A1   60 B1                 
 23.342  24.083  47.901  47.965  66.722  66.757 289.711 289.730
 61 A1   61 B1   62 A1   62 B1   63 A1   63 B1   26 B2   26 A2                 
289.742 289.806 289.856 289.9681020.6971020.777
 64 A1   64 B1   65 A1   65 B1   66 A1   66 B1                                 

 Beta MOs, Restricted
 -- Occupied --                  
-482.87 -482.87  -62.52  -62.52  -56.34  -56.34  -56.34  -56.34
  1 B1    1 A1    2 B1    2 A1    3 B1    3 A1    1 B2    1 A2                 
-56.339 -56.339 -24.727 -24.727 -10.332 -10.331  -8.733  -8.733
  4 B1    4 A1    5 B1    5 A1    6 A1    6 B1    7 B1    7 A1                 
 -6.565  -6.565  -6.551  -6.551  -6.550  -6.550  -2.676  -2.676
  8 B1    8 A1    2 A2    2 B2    9 B1    9 A1   10 B1   10 A1                 
 -2.671  -2.671  -2.671  -2.671  -2.660  -2.660  -2.660  -2.660
  3 A2    3 B2   11 B1   11 A1    4 B2    4 A2   12 A1   12 B1                 
 -1.286  -1.275  -0.903  -0.864  -0.771  -0.634  -0.604  -0.550
 13 A1   13 B1   14 A1   14 B1   15 A1   15 B1   16 A1   17 A1                 
 -0.534  -0.507  -0.499  -0.447  -0.422  -0.376  -0.346  -0.334
  5 B2   16 B1    5 A2   17 B1   18 A1    6 B2    6 A2   19 A1                 
 -0.317  -0.262
 18 B1    7 B2                                                                 
 -- Virtual --                   
 -0.041  -0.028  -0.005  -0.004   0.035   0.038   0.042   0.046
 20 A1    7 A2   19 B1   21 A1   20 B1   22 A1    8 B2   23 A1                 
  0.069   0.071   0.073   0.086   0.091   0.111   0.115   0.127
 24 A1    8 A2   21 B1   22 B1    9 B2   25 A1   23 B1    9 A2                 
  0.142   0.159   0.171   0.179   0.240   0.261   0.267   0.293
 26 A1   27 A1   24 B1   25 B1   10 B2   26 B1   28 A1   29 A1                 
  0.304   0.336   0.344   0.347   0.389   0.392   0.394   0.400
 27 B1   28 B1   30 A1   10 A2   29 B1   31 A1   11 B2   32 A1                 
  0.413   0.431   0.433   0.466   0.469   0.498   0.513   0.539
 11 A2   30 B1   33 A1   12 B2   31 B1   32 B1   12 A2   13 B2                 
  0.542   0.544   0.583   0.591   0.616   0.648   0.698   0.728
 13 A2   34 A1   33 B1   14 B2   35 A1   34 B1   36 A1   35 B1                 
  0.739   0.763   0.809   0.866   0.930   0.944   1.029   1.103
 37 A1   14 A2   36 B1   38 A1   39 A1   37 B1   38 B1   15 B2                 
  1.122   1.256   1.327   1.334   1.362   1.403   1.403   1.468
 39 B1   16 B2   40 A1   15 A2   17 B2   41 A1   40 B1   41 B1                 
  1.509   1.573   1.644   1.725   1.807   1.847   1.905   1.945
 42 A1   16 A2   43 A1   44 A1   42 B1   17 A2   45 A1   43 B1                 
  1.960   2.016   2.018   2.072   2.112   2.147   2.258   2.385
 18 B2   46 A1   18 A2   44 B1   47 A1   45 B1   46 B1   47 B1                 
  2.571   2.796   2.876   3.000   3.136   3.452   3.739   3.748
 19 B2   19 A2   48 A1   48 B1   49 A1   49 B1   20 B2   50 A1                 
  3.755   3.790   3.923   3.935   3.960   3.982   4.004   4.010
 20 A2   50 B1   21 B2   51 A1   21 A2   22 B2   22 A2   51 B1                 
  4.027   4.046   4.103   4.118   4.148   4.268   4.300   4.395
 52 A1   23 B2   23 A2   52 B1   53 A1   53 B1   54 A1   54 B1                 
  4.644   4.890   6.248   6.299   6.365   6.398   6.448   6.673
 55 A1   55 B1   24 B2   24 A2   56 A1   56 B1   57 A1   58 A1                 
  6.721   6.767   7.511   7.529   7.550   7.599   7.634   7.759
 57 B1   58 B1   25 B2   25 A2   59 A1   59 B1   60 A1   60 B1                 
 23.342  24.083  47.901  47.965  66.722  66.757 289.711 289.730
 61 A1   61 B1   62 A1   62 B1   63 A1   63 B1   26 B2   26 A2                 
289.742 289.806 289.856 289.9681020.6971020.777
 64 A1   64 B1   65 A1   65 B1   66 A1   66 B1                                 
 --------------------------------------------------------------

          Ground-State Mulliken Net Atomic Charges

     Atom                 Charge (a.u.)
  ----------------------------------------
      1 F                    -0.040614
      2 F                    -0.040614
      3 Br                    0.068619
      4 Br                    0.068619
      5 C                    -0.028005
      6 C                    -0.028005
  ----------------------------------------
  Sum of atomic charges =     0.000000

 -----------------------------------------------------------------
                    Cartesian Multipole Moments
 -----------------------------------------------------------------
    Charge (ESU x 10^10)
                 0.0000
    Dipole Moment (Debye)
         X      -0.0000      Y      -0.0000      Z       1.3359
       Tot       1.3359
    Quadrupole Moments (Debye-Ang)
        XX     -55.4150     XY       0.0000     YY     -57.2581
        XZ       0.0000     YZ       0.0000     ZZ     -59.5510
    Octopole Moments (Debye-Ang^2)
       XXX       0.0000    XXY      -0.0000    XYY       0.0000
       YYY      -0.0000    XXZ      10.9925    XYZ      -0.0000
       YYZ      -3.4037    XZZ       0.0000    YZZ      -0.0000
       ZZZ       1.6991
    Hexadecapole Moments (Debye-Ang^3)
      XXXX    -937.2531   XXXY       0.0000   XXYY    -176.5682
      XYYY       0.0000   YYYY     -62.7754   XXXZ       0.0000
      XXYZ      -0.0000   XYYZ       0.0000   YYYZ       0.0000
      XXZZ    -211.6686   XYZZ      -0.0000   YYZZ     -68.6917
      XZZZ       0.0000   YZZZ      -0.0000   ZZZZ    -357.0641
 -----------------------------------------------------------------
 Calculating analytic gradient of the SCF energy
 Gradient of SCF Energy
            1           2           3           4           5           6
    1   0.0206804  -0.0206804  -0.0328270   0.0328270   0.0216362  -0.0216362
    2   0.0000000   0.0000000  -0.0000000  -0.0000000  -0.0000000   0.0000000
    3   0.0493079   0.0493079  -0.0810902  -0.0810902   0.0317823   0.0317823
 Max gradient component =       8.109E-02
 RMS gradient           =       3.650E-02
 Gradient time:  CPU 12.13 s  wall 3.14 s
 Geometry Optimization Parameters
   NAtoms,    NIC,     NZ,  NCons,   NDum,   NFix, NCnnct, MaxDiis
        6      37       0       0       0       0       0       0

 Cartesian Hessian Update
 Hessian Updated using BFGS Update


** GEOMETRY OPTIMIZATION IN DELOCALIZED INTERNAL COORDINATES **
   Searching for a Minimum

   Optimization Cycle:   8

                       Coordinates (Angstroms)
     ATOM                X               Y               Z
      1  F         1.4360591728    0.0000000000   -1.6651772168
      2  F        -1.4360591728    0.0000000000   -1.6651772168
      3  Br        1.8864884365    0.0000000000    0.6814196110
      4  Br       -1.8864884365    0.0000000000    0.6814196110
      5  C         0.6671551889    0.0000000000   -0.5762423942
      6  C        -0.6671551889    0.0000000000   -0.5762423942
   Point Group: c2v   Number of degrees of freedom:     5


   Energy is  -5424.168636889

 Hessian Updated using BFGS Update

  5 Hessian modes will be used to form the next step
  Hessian Eigenvalues:
     0.109653    0.247920    0.374090    0.445979    0.714729

 Minimum Search - Taking Simple RFO Step
 Searching for Lamda that Minimizes Along All modes
 Value Taken    Lamda =  -0.04382203
 Calculated Step too Large.  Step scaled by  0.583250
 Step Taken.  Stepsize is  0.300000

                             Maximum     Tolerance    Cnvgd?
         Gradient           0.074064      0.000300      NO
         Displacement       0.278952      0.001200      NO
         Energy change     -0.034327      0.000001      NO


 New Cartesian Coordinates Obtained by Inverse Iteration

 Displacement from previous Coordinates is:  0.232446
 ----------------------------------------------------------------
             Standard Nuclear Orientation (Angstroms)
    I     Atom           X                Y                Z
 ----------------------------------------------------------------
    1      F       1.3729151642     0.0000000000    -1.7038011360
    2      F      -1.3729151642     0.0000000000    -1.7038011360
    3      Br      1.8774304054     0.0000000000     0.7257440073
    4      Br     -1.8774304054     0.0000000000     0.7257440073
    5      C       0.6645130821     0.0000000000    -0.5819428712
    6      C      -0.6645130821     0.0000000000    -0.5819428712
 ----------------------------------------------------------------
 Molecular Point Group                 C2v   NOp =  4
 Largest Abelian Subgroup              C2v   NOp =  4
 Nuclear Repulsion Energy =   689.0991479632 hartrees
 There are       50 alpha and       50 beta electrons
 Applying Cartesian multipole field
    Component          Value
    ---------          -----
     (2,0,0)        1.00000E-11
     (0,2,0)        2.00000E-11
     (0,0,2)       -3.00000E-11
 Nucleus-field energy     =     0.0000000002 hartrees
 Requested basis set is 6-311++G(d,p)
 There are 62 shells and 184 basis functions
 A cutoff of  1.0D-11 yielded   1579 shell pairs
 There are     14875 function pairs (     16520 Cartesian)
 Smallest overlap matrix eigenvalue = 2.12E-05
 Guess MOs from SCF MO coefficient file

 -----------------------------------------------------------------------
  General SCF calculation program by
  Eric Jon Sundstrom, Paul Horn, Yuezhi Mao, Dmitri Zuev, Alec White,
  David Stuck, Shaama M.S., Shane Yost, Joonho Lee, David Small,
  Daniel Levine, Susi Lehtola, Hugh Burton, Evgeny Epifanovsky
 -----------------------------------------------------------------------
 Exchange:     0.2000 Hartree-Fock + 0.0800 Slater + 0.7200 B88
 Correlation:  0.1900 VWN1RPA + 0.8100 LYP
 Using SG-1 standard quadrature grid
 using 4 threads for integral computing
 -------------------------------------------------------
 OpenMP Integral computing Module                
 Release: version 2.0, May 2017, Q-Chem Inc. Pleasanton 
 -------------------------------------------------------
 -------------------------------------------------------
 OpenMP BLAS3 based DFT computing Module                
 Release: version 1.0, May 2013, Q-Chem Inc. Pittsburgh 
 -------------------------------------------------------
 A restricted SCF calculation will be
 performed using DIIS
 SCF converges when DIIS error is below 1.0e-08
 ---------------------------------------
  Cycle       Energy         DIIS error
 ---------------------------------------
    1   -5424.1857356168      8.23e-04  
    2   -5424.1893389699      2.83e-04  
    3   -5424.1892301641      3.34e-04  
    4   -5424.1895840591      5.45e-05  
    5   -5424.1895939670      1.14e-05  
    6   -5424.1895942946      4.07e-06  
    7   -5424.1895943393      1.25e-06  
    8   -5424.1895943449      1.34e-07  
    9   -5424.1895943450      2.75e-08  
   10   -5424.1895943449      1.09e-08  
   11   -5424.1895943450      1.69e-09  Convergence criterion met
 ---------------------------------------
 SCF time:   CPU 38.89s  wall 10.00s 
 SCF   energy in the final basis set =    -5424.1895943450
 Total energy in the final basis set =    -5424.1895943450

 --------------------------------------------------------------
             Orbital Energies (a.u.) and Symmetries
 --------------------------------------------------------------

 Alpha MOs, Restricted
 -- Occupied --                  
-482.87 -482.87  -62.52  -62.52  -56.34  -56.34  -56.34  -56.34
  1 B1    1 A1    2 B1    2 A1    3 B1    3 A1    1 B2    1 A2                 
-56.339 -56.339 -24.729 -24.729 -10.331 -10.330  -8.733  -8.733
  4 B1    4 A1    5 B1    5 A1    6 A1    6 B1    7 B1    7 A1                 
 -6.565  -6.565  -6.551  -6.551  -6.551  -6.551  -2.676  -2.676
  8 B1    8 A1    2 A2    2 B2    9 B1    9 A1   10 B1   10 A1                 
 -2.672  -2.672  -2.672  -2.672  -2.661  -2.661  -2.661  -2.661
  3 A2    3 B2   11 B1   11 A1    4 B2    4 A2   12 A1   12 B1                 
 -1.288  -1.275  -0.897  -0.856  -0.771  -0.635  -0.602  -0.552
 13 A1   13 B1   14 A1   14 B1   15 A1   15 B1   16 A1   17 A1                 
 -0.535  -0.505  -0.497  -0.444  -0.419  -0.374  -0.345  -0.340
  5 B2   16 B1    5 A2   17 B1   18 A1    6 B2    6 A2   19 A1                 
 -0.320  -0.263
 18 B1    7 B2                                                                 
 -- Virtual --                   
 -0.040  -0.026  -0.010  -0.005   0.033   0.036   0.043   0.045
 20 A1    7 A2   19 B1   21 A1   20 B1   22 A1    8 B2   23 A1                 
  0.070   0.070   0.070   0.086   0.090   0.111   0.114   0.126
 24 A1   21 B1    8 A2   22 B1    9 B2   25 A1   23 B1    9 A2                 
  0.141   0.158   0.171   0.181   0.243   0.262   0.266   0.298
 26 A1   27 A1   24 B1   25 B1   10 B2   26 B1   28 A1   29 A1                 
  0.305   0.342   0.350   0.352   0.393   0.393   0.395   0.397
 27 B1   28 B1   10 A2   30 A1   31 A1   29 B1   11 B2   32 A1                 
  0.414   0.430   0.432   0.462   0.470   0.500   0.508   0.536
 11 A2   33 A1   30 B1   12 B2   31 B1   32 B1   12 A2   34 A1                 
  0.537   0.540   0.575   0.594   0.608   0.643   0.705   0.720
 13 B2   13 A2   33 B1   14 B2   35 A1   34 B1   36 A1   35 B1                 
  0.737   0.764   0.813   0.865   0.920   0.929   1.027   1.105
 37 A1   14 A2   36 B1   38 A1   39 A1   37 B1   38 B1   39 B1                 
  1.106   1.245   1.318   1.334   1.363   1.398   1.407   1.478
 15 B2   16 B2   40 A1   15 A2   17 B2   41 A1   40 B1   41 B1                 
  1.524   1.571   1.628   1.714   1.826   1.847   1.912   1.950
 42 A1   16 A2   43 A1   44 A1   42 B1   17 A2   45 A1   43 B1                 
  1.960   2.014   2.018   2.064   2.130   2.132   2.248   2.358
 18 B2   46 A1   18 A2   44 B1   47 A1   45 B1   46 B1   47 B1                 
  2.572   2.793   2.883   3.006   3.138   3.448   3.738   3.749
 19 B2   19 A2   48 A1   48 B1   49 A1   49 B1   20 B2   50 A1                 
  3.755   3.800   3.924   3.935   3.960   3.982   4.006   4.008
 20 A2   50 B1   21 B2   51 A1   21 A2   22 B2   51 B1   52 A1                 
  4.009   4.043   4.099   4.121   4.153   4.280   4.308   4.410
 22 A2   23 B2   23 A2   52 B1   53 A1   53 B1   54 A1   54 B1                 
  4.645   4.897   6.247   6.298   6.341   6.406   6.430   6.668
 55 A1   55 B1   24 B2   24 A2   56 A1   56 B1   57 A1   58 A1                 
  6.705   6.779   7.512   7.530   7.551   7.592   7.637   7.748
 57 B1   58 B1   25 B2   25 A2   59 A1   59 B1   60 A1   60 B1                 
 23.342  24.099  47.880  47.951  66.720  66.752 289.710 289.729
 61 A1   61 B1   62 A1   62 B1   63 A1   63 B1   26 B2   26 A2                 
289.741 289.798 289.857 289.9571020.6701020.758
 64 A1   64 B1   65 A1   65 B1   66 A1   66 B1                                 

 Beta MOs, Restricted
 -- Occupied --                  
-482.87 -482.87  -62.52  -62.52  -56.34  -56.34  -56.34  -56.34
  1 B1    1 A1    2 B1    2 A1    3 B1    3 A1    1 B2    1 A2                 
-56.339 -56.339 -24.729 -24.729 -10.331 -10.330  -8.733  -8.733
  4 B1    4 A1    5 B1    5 A1    6 A1    6 B1    7 B1    7 A1                 
 -6.565  -6.565  -6.551  -6.551  -6.551  -6.551  -2.676  -2.676
  8 B1    8 A1    2 A2    2 B2    9 B1    9 A1   10 B1   10 A1                 
 -2.672  -2.672  -2.672  -2.672  -2.661  -2.661  -2.661  -2.661
  3 A2    3 B2   11 B1   11 A1    4 B2    4 A2   12 A1   12 B1                 
 -1.288  -1.275  -0.897  -0.856  -0.771  -0.635  -0.602  -0.552
 13 A1   13 B1   14 A1   14 B1   15 A1   15 B1   16 A1   17 A1                 
 -0.535  -0.505  -0.497  -0.444  -0.419  -0.374  -0.345  -0.340
  5 B2   16 B1    5 A2   17 B1   18 A1    6 B2    6 A2   19 A1                 
 -0.320  -0.263
 18 B1    7 B2                                                                 
 -- Virtual --                   
 -0.040  -0.026  -0.010  -0.005   0.033   0.036   0.043   0.045
 20 A1    7 A2   19 B1   21 A1   20 B1   22 A1    8 B2   23 A1                 
  0.070   0.070   0.070   0.086   0.090   0.111   0.114   0.126
 24 A1   21 B1    8 A2   22 B1    9 B2   25 A1   23 B1    9 A2                 
  0.141   0.158   0.171   0.181   0.243   0.262   0.266   0.298
 26 A1   27 A1   24 B1   25 B1   10 B2   26 B1   28 A1   29 A1                 
  0.305   0.342   0.350   0.352   0.393   0.393   0.395   0.397
 27 B1   28 B1   10 A2   30 A1   31 A1   29 B1   11 B2   32 A1                 
  0.414   0.430   0.432   0.462   0.470   0.500   0.508   0.536
 11 A2   33 A1   30 B1   12 B2   31 B1   32 B1   12 A2   34 A1                 
  0.537   0.540   0.575   0.594   0.608   0.643   0.705   0.720
 13 B2   13 A2   33 B1   14 B2   35 A1   34 B1   36 A1   35 B1                 
  0.737   0.764   0.813   0.865   0.920   0.929   1.027   1.105
 37 A1   14 A2   36 B1   38 A1   39 A1   37 B1   38 B1   39 B1                 
  1.106   1.245   1.318   1.334   1.363   1.398   1.407   1.478
 15 B2   16 B2   40 A1   15 A2   17 B2   41 A1   40 B1   41 B1                 
  1.524   1.571   1.628   1.714   1.826   1.847   1.912   1.950
 42 A1   16 A2   43 A1   44 A1   42 B1   17 A2   45 A1   43 B1                 
  1.960   2.014   2.018   2.064   2.130   2.132   2.248   2.358
 18 B2   46 A1   18 A2   44 B1   47 A1   45 B1   46 B1   47 B1                 
  2.572   2.793   2.883   3.006   3.138   3.448   3.738   3.749
 19 B2   19 A2   48 A1   48 B1   49 A1   49 B1   20 B2   50 A1                 
  3.755   3.800   3.924   3.935   3.960   3.982   4.006   4.008
 20 A2   50 B1   21 B2   51 A1   21 A2   22 B2   51 B1   52 A1                 
  4.009   4.043   4.099   4.121   4.153   4.280   4.308   4.410
 22 A2   23 B2   23 A2   52 B1   53 A1   53 B1   54 A1   54 B1                 
  4.645   4.897   6.247   6.298   6.341   6.406   6.430   6.668
 55 A1   55 B1   24 B2   24 A2   56 A1   56 B1   57 A1   58 A1                 
  6.705   6.779   7.512   7.530   7.551   7.592   7.637   7.748
 57 B1   58 B1   25 B2   25 A2   59 A1   59 B1   60 A1   60 B1                 
 23.342  24.099  47.880  47.951  66.720  66.752 289.710 289.729
 61 A1   61 B1   62 A1   62 B1   63 A1   63 B1   26 B2   26 A2                 
289.741 289.798 289.857 289.9571020.6701020.758
 64 A1   64 B1   65 A1   65 B1   66 A1   66 B1                                 
 --------------------------------------------------------------

          Ground-State Mulliken Net Atomic Charges

     Atom                 Charge (a.u.)
  ----------------------------------------
      1 F                    -0.039830
      2 F                    -0.039830
      3 Br                    0.060650
      4 Br                    0.060650
      5 C                    -0.020820
      6 C                    -0.020820
  ----------------------------------------
  Sum of atomic charges =     0.000000

 -----------------------------------------------------------------
                    Cartesian Multipole Moments
 -----------------------------------------------------------------
    Charge (ESU x 10^10)
                 0.0000
    Dipole Moment (Debye)
         X       0.0000      Y       0.0000      Z       1.4189
       Tot       1.4189
    Quadrupole Moments (Debye-Ang)
        XX     -55.5275     XY      -0.0000     YY     -57.3595
        XZ      -0.0000     YZ      -0.0000     ZZ     -59.2477
    Octopole Moments (Debye-Ang^2)
       XXX      -0.0000    XXY       0.0000    XYY      -0.0000
       YYY       0.0000    XXZ       9.8235    XYZ      -0.0000
       YYZ      -4.6479    XZZ      -0.0000    YZZ       0.0000
       ZZZ      -0.9030
    Hexadecapole Moments (Debye-Ang^3)
      XXXX    -925.4048   XXXY      -0.0000   XXYY    -173.9864
      XYYY      -0.0000   YYYY     -63.0559   XXXZ      -0.0000
      XXYZ       0.0000   XYYZ      -0.0000   YYYZ       0.0000
      XXZZ    -209.9136   XYZZ      -0.0000   YYZZ     -72.1609
      XZZZ      -0.0000   YZZZ       0.0000   ZZZZ    -375.7480
 -----------------------------------------------------------------
 Calculating analytic gradient of the SCF energy
 Gradient of SCF Energy
            1           2           3           4           5           6
    1   0.0100402  -0.0100402  -0.0216788   0.0216788   0.0116019  -0.0116019
    2  -0.0000000  -0.0000000   0.0000000  -0.0000000   0.0000000  -0.0000000
    3   0.0351526   0.0351526  -0.0554752  -0.0554752   0.0203225   0.0203225
 Max gradient component =       5.548E-02
 RMS gradient           =       2.457E-02
 Gradient time:  CPU 11.98 s  wall 3.10 s
 Geometry Optimization Parameters
   NAtoms,    NIC,     NZ,  NCons,   NDum,   NFix, NCnnct, MaxDiis
        6      37       0       0       0       0       0       0

 Cartesian Hessian Update
 Hessian Updated using BFGS Update


** GEOMETRY OPTIMIZATION IN DELOCALIZED INTERNAL COORDINATES **
   Searching for a Minimum

   Optimization Cycle:   9

                       Coordinates (Angstroms)
     ATOM                X               Y               Z
      1  F         1.3729151642    0.0000000000   -1.7038011360
      2  F        -1.3729151642    0.0000000000   -1.7038011360
      3  Br        1.8774304054    0.0000000000    0.7257440073
      4  Br       -1.8774304054    0.0000000000    0.7257440073
      5  C         0.6645130821    0.0000000000   -0.5819428712
      6  C        -0.6645130821    0.0000000000   -0.5819428712
   Point Group: c2v   Number of degrees of freedom:     5


   Energy is  -5424.189594345

 Hessian Updated using BFGS Update

  5 Hessian modes will be used to form the next step
  Hessian Eigenvalues:
     0.088987    0.256890    0.374735    0.452510    0.685819

 Minimum Search - Taking Simple RFO Step
 Searching for Lamda that Minimizes Along All modes
 Value Taken    Lamda =  -0.02655725
 Calculated Step too Large.  Step scaled by  0.641867
 Step Taken.  Stepsize is  0.300000

                             Maximum     Tolerance    Cnvgd?
         Gradient           0.051594      0.000300      NO
         Displacement       0.286120      0.001200      NO
         Energy change     -0.020957      0.000001      NO


 New Cartesian Coordinates Obtained by Inverse Iteration

 Displacement from previous Coordinates is:  0.232724
 ----------------------------------------------------------------
             Standard Nuclear Orientation (Angstroms)
    I     Atom           X                Y                Z
 ----------------------------------------------------------------
    1      F       1.3445478471     0.0000000000    -1.7424298136
    2      F      -1.3445478471     0.0000000000    -1.7424298136
    3      Br      1.8392659879     0.0000000000     0.7843224306
    4      Br     -1.8392659879     0.0000000000     0.7843224306
    5      C       0.6651588694     0.0000000000    -0.6018926170
    6      C      -0.6651588694     0.0000000000    -0.6018926170
 ----------------------------------------------------------------
 Molecular Point Group                 C2v   NOp =  4
 Largest Abelian Subgroup              C2v   NOp =  4
 Nuclear Repulsion Energy =   685.7569482226 hartrees
 There are       50 alpha and       50 beta electrons
 Applying Cartesian multipole field
    Component          Value
    ---------          -----
     (2,0,0)        1.00000E-11
     (0,2,0)        2.00000E-11
     (0,0,2)       -3.00000E-11
 Nucleus-field energy     =    -0.0000000011 hartrees
 Requested basis set is 6-311++G(d,p)
 There are 62 shells and 184 basis functions
 A cutoff of  1.0D-11 yielded   1573 shell pairs
 There are     14829 function pairs (     16454 Cartesian)
 Smallest overlap matrix eigenvalue = 2.62E-05
 Guess MOs from SCF MO coefficient file

 -----------------------------------------------------------------------
  General SCF calculation program by
  Eric Jon Sundstrom, Paul Horn, Yuezhi Mao, Dmitri Zuev, Alec White,
  David Stuck, Shaama M.S., Shane Yost, Joonho Lee, David Small,
  Daniel Levine, Susi Lehtola, Hugh Burton, Evgeny Epifanovsky
 -----------------------------------------------------------------------
 Exchange:     0.2000 Hartree-Fock + 0.0800 Slater + 0.7200 B88
 Correlation:  0.1900 VWN1RPA + 0.8100 LYP
 Using SG-1 standard quadrature grid
 using 4 threads for integral computing
 -------------------------------------------------------
 OpenMP Integral computing Module                
 Release: version 2.0, May 2017, Q-Chem Inc. Pleasanton 
 -------------------------------------------------------
 -------------------------------------------------------
 OpenMP BLAS3 based DFT computing Module                
 Release: version 1.0, May 2013, Q-Chem Inc. Pittsburgh 
 -------------------------------------------------------
 A restricted SCF calculation will be
 performed using DIIS
 SCF converges when DIIS error is below 1.0e-08
 ---------------------------------------
  Cycle       Energy         DIIS error
 ---------------------------------------
    1   -5424.2000495002      6.91e-04  
    2   -5424.2026143502      3.06e-04  
    3   -5424.2025778513      3.27e-04  
    4   -5424.2029197693      4.68e-05  
    5   -5424.2029279150      9.61e-06  
    6   -5424.2029282438      3.83e-06  
    7   -5424.2029282849      1.35e-06  
    8   -5424.2029282907      1.19e-07  
    9   -5424.2029282907      3.50e-08  
   10   -5424.2029282907      1.17e-08  
   11   -5424.2029282908      1.53e-09  Convergence criterion met
 ---------------------------------------
 SCF time:   CPU 38.75s  wall 11.00s 
 SCF   energy in the final basis set =    -5424.2029282908
 Total energy in the final basis set =    -5424.2029282908

 --------------------------------------------------------------
             Orbital Energies (a.u.) and Symmetries
 --------------------------------------------------------------

 Alpha MOs, Restricted
 -- Occupied --                  
-482.87 -482.87  -62.52  -62.52  -56.34  -56.34  -56.34  -56.34
  1 B1    1 A1    2 B1    2 A1    3 B1    3 A1    1 A2    1 B2                 
-56.340 -56.340 -24.732 -24.732 -10.333 -10.332  -8.733  -8.733
  4 A1    4 B1    5 B1    5 A1    6 A1    6 B1    7 B1    7 A1                 
 -6.565  -6.565  -6.551  -6.551  -6.551  -6.551  -2.676  -2.676
  8 B1    8 A1    2 A2    2 B2    9 A1    9 B1   10 B1   10 A1                 
 -2.672  -2.672  -2.672  -2.672  -2.661  -2.661  -2.661  -2.661
 11 B1   11 A1    3 A2    3 B2    4 B2    4 A2   12 B1   12 A1                 
 -1.289  -1.274  -0.892  -0.849  -0.770  -0.635  -0.601  -0.553
 13 A1   13 B1   14 A1   14 B1   15 A1   15 B1   16 A1   17 A1                 
 -0.534  -0.504  -0.496  -0.443  -0.417  -0.373  -0.344  -0.343
  5 B2   16 B1    5 A2   17 B1   18 A1    6 B2   19 A1    6 A2                 
 -0.321  -0.264
 18 B1    7 B2                                                                 
 -- Virtual --                   
 -0.041  -0.027  -0.018  -0.006   0.032   0.033   0.043   0.045
 20 A1    7 A2   19 B1   21 A1   20 B1   22 A1    8 B2   23 A1                 
  0.066   0.070   0.072   0.088   0.089   0.109   0.113   0.125
 21 B1    8 A2   24 A1   22 B1    9 B2   25 A1   23 B1    9 A2                 
  0.135   0.156   0.169   0.180   0.247   0.262   0.266   0.300
 26 A1   27 A1   24 B1   25 B1   10 B2   26 B1   28 A1   29 A1                 
  0.303   0.344   0.350   0.359   0.389   0.396   0.397   0.397
 27 B1   28 B1   10 A2   30 A1   31 A1   11 B2   29 B1   32 A1                 
  0.416   0.424   0.427   0.459   0.466   0.499   0.503   0.528
 11 A2   33 A1   30 B1   12 B2   31 B1   32 B1   12 A2   34 A1                 
  0.536   0.539   0.571   0.598   0.602   0.639   0.705   0.709
 13 B2   13 A2   33 B1   14 B2   35 A1   34 B1   36 A1   35 B1                 
  0.737   0.759   0.813   0.859   0.916   0.917   1.020   1.081
 37 A1   14 A2   36 B1   38 A1   39 A1   37 B1   38 B1   39 B1                 
  1.106   1.233   1.314   1.332   1.364   1.401   1.412   1.485
 15 B2   16 B2   40 A1   15 A2   17 B2   41 A1   40 B1   41 B1                 
  1.532   1.568   1.617   1.695   1.836   1.845   1.899   1.955
 42 A1   16 A2   43 A1   44 A1   42 B1   17 A2   45 A1   43 B1                 
  1.959   2.014   2.026   2.042   2.122   2.147   2.231   2.326
 18 B2   18 A2   46 A1   44 B1   45 B1   47 A1   46 B1   47 B1                 
  2.571   2.788   2.883   3.011   3.128   3.434   3.737   3.750
 19 B2   19 A2   48 A1   48 B1   49 A1   49 B1   20 B2   50 A1                 
  3.754   3.802   3.921   3.925   3.960   3.981   3.997   4.005
 20 A2   50 B1   21 B2   51 A1   21 A2   22 B2   52 A1   51 B1                 
  4.007   4.040   4.092   4.120   4.161   4.274   4.315   4.415
 22 A2   23 B2   23 A2   52 B1   53 A1   53 B1   54 A1   54 B1                 
  4.639   4.898   6.246   6.296   6.324   6.409   6.411   6.657
 55 A1   55 B1   24 B2   24 A2   56 A1   57 A1   56 B1   58 A1                 
  6.690   6.779   7.513   7.530   7.557   7.580   7.640   7.727
 57 B1   58 B1   25 B2   25 A2   59 A1   59 B1   60 A1   60 B1                 
 23.335  24.087  47.855  47.939  66.717  66.748 289.709 289.728
 61 A1   61 B1   62 A1   62 B1   63 A1   63 B1   26 B2   26 A2                 
289.747 289.783 289.860 289.9391020.6391020.743
 64 A1   64 B1   65 A1   65 B1   66 A1   66 B1                                 

 Beta MOs, Restricted
 -- Occupied --                  
-482.87 -482.87  -62.52  -62.52  -56.34  -56.34  -56.34  -56.34
  1 B1    1 A1    2 B1    2 A1    3 B1    3 A1    1 A2    1 B2                 
-56.340 -56.340 -24.732 -24.732 -10.333 -10.332  -8.733  -8.733
  4 A1    4 B1    5 B1    5 A1    6 A1    6 B1    7 B1    7 A1                 
 -6.565  -6.565  -6.551  -6.551  -6.551  -6.551  -2.676  -2.676
  8 B1    8 A1    2 A2    2 B2    9 A1    9 B1   10 B1   10 A1                 
 -2.672  -2.672  -2.672  -2.672  -2.661  -2.661  -2.661  -2.661
 11 B1   11 A1    3 A2    3 B2    4 B2    4 A2   12 B1   12 A1                 
 -1.289  -1.274  -0.892  -0.849  -0.770  -0.635  -0.601  -0.553
 13 A1   13 B1   14 A1   14 B1   15 A1   15 B1   16 A1   17 A1                 
 -0.534  -0.504  -0.496  -0.443  -0.417  -0.373  -0.344  -0.343
  5 B2   16 B1    5 A2   17 B1   18 A1    6 B2   19 A1    6 A2                 
 -0.321  -0.264
 18 B1    7 B2                                                                 
 -- Virtual --                   
 -0.041  -0.027  -0.018  -0.006   0.032   0.033   0.043   0.045
 20 A1    7 A2   19 B1   21 A1   20 B1   22 A1    8 B2   23 A1                 
  0.066   0.070   0.072   0.088   0.089   0.109   0.113   0.125
 21 B1    8 A2   24 A1   22 B1    9 B2   25 A1   23 B1    9 A2                 
  0.135   0.156   0.169   0.180   0.247   0.262   0.266   0.300
 26 A1   27 A1   24 B1   25 B1   10 B2   26 B1   28 A1   29 A1                 
  0.303   0.344   0.350   0.359   0.389   0.396   0.397   0.397
 27 B1   28 B1   10 A2   30 A1   31 A1   11 B2   29 B1   32 A1                 
  0.416   0.424   0.427   0.459   0.466   0.499   0.503   0.528
 11 A2   33 A1   30 B1   12 B2   31 B1   32 B1   12 A2   34 A1                 
  0.536   0.539   0.571   0.598   0.602   0.639   0.705   0.709
 13 B2   13 A2   33 B1   14 B2   35 A1   34 B1   36 A1   35 B1                 
  0.737   0.759   0.813   0.859   0.916   0.917   1.020   1.081
 37 A1   14 A2   36 B1   38 A1   39 A1   37 B1   38 B1   39 B1                 
  1.106   1.233   1.314   1.332   1.364   1.401   1.412   1.485
 15 B2   16 B2   40 A1   15 A2   17 B2   41 A1   40 B1   41 B1                 
  1.532   1.568   1.617   1.695   1.836   1.845   1.899   1.955
 42 A1   16 A2   43 A1   44 A1   42 B1   17 A2   45 A1   43 B1                 
  1.959   2.014   2.026   2.042   2.122   2.147   2.231   2.326
 18 B2   18 A2   46 A1   44 B1   45 B1   47 A1   46 B1   47 B1                 
  2.571   2.788   2.883   3.011   3.128   3.434   3.737   3.750
 19 B2   19 A2   48 A1   48 B1   49 A1   49 B1   20 B2   50 A1                 
  3.754   3.802   3.921   3.925   3.960   3.981   3.997   4.005
 20 A2   50 B1   21 B2   51 A1   21 A2   22 B2   52 A1   51 B1                 
  4.007   4.040   4.092   4.120   4.161   4.274   4.315   4.415
 22 A2   23 B2   23 A2   52 B1   53 A1   53 B1   54 A1   54 B1                 
  4.639   4.898   6.246   6.296   6.324   6.409   6.411   6.657
 55 A1   55 B1   24 B2   24 A2   56 A1   57 A1   56 B1   58 A1                 
  6.690   6.779   7.513   7.530   7.557   7.580   7.640   7.727
 57 B1   58 B1   25 B2   25 A2   59 A1   59 B1   60 A1   60 B1                 
 23.335  24.087  47.855  47.939  66.717  66.748 289.709 289.728
 61 A1   61 B1   62 A1   62 B1   63 A1   63 B1   26 B2   26 A2                 
289.747 289.783 289.860 289.9391020.6391020.743
 64 A1   64 B1   65 A1   65 B1   66 A1   66 B1                                 
 --------------------------------------------------------------

          Ground-State Mulliken Net Atomic Charges

     Atom                 Charge (a.u.)
  ----------------------------------------
      1 F                    -0.043407
      2 F                    -0.043407
      3 Br                    0.055212
      4 Br                    0.055212
      5 C                    -0.011805
      6 C                    -0.011805
  ----------------------------------------
  Sum of atomic charges =     0.000000

 -----------------------------------------------------------------
                    Cartesian Multipole Moments
 -----------------------------------------------------------------
    Charge (ESU x 10^10)
                 0.0000
    Dipole Moment (Debye)
         X      -0.0000      Y      -0.0000      Z       1.4732
       Tot       1.4732
    Quadrupole Moments (Debye-Ang)
        XX     -55.9539     XY      -0.0000     YY     -57.4918
        XZ       0.0000     YZ       0.0000     ZZ     -58.8339
    Octopole Moments (Debye-Ang^2)
       XXX       0.0000    XXY       0.0000    XYY      -0.0000
       YYY      -0.0000    XXZ       8.1869    XYZ       0.0000
       YYZ      -6.2371    XZZ       0.0000    YZZ       0.0000
       ZZZ      -4.1611
    Hexadecapole Moments (Debye-Ang^3)
      XXXX    -900.9099   XXXY       0.0000   XXYY    -168.4901
      XYYY      -0.0000   YYYY     -63.4013   XXXZ       0.0000
      XXYZ      -0.0000   XYYZ       0.0000   YYYZ       0.0000
      XXZZ    -206.8587   XYZZ       0.0000   YYZZ     -76.8654
      XZZZ       0.0000   YZZZ      -0.0000   ZZZZ    -400.5363
 -----------------------------------------------------------------
 Calculating analytic gradient of the SCF energy
 Gradient of SCF Energy
            1           2           3           4           5           6
    1   0.0037165  -0.0037165  -0.0119474   0.0119474   0.0068544  -0.0068544
    2   0.0000000   0.0000000   0.0000000   0.0000000  -0.0000000   0.0000000
    3   0.0206500   0.0206500  -0.0325076  -0.0325076   0.0118576   0.0118576
 Max gradient component =       3.251E-02
 RMS gradient           =       1.425E-02
 Gradient time:  CPU 12.08 s  wall 3.13 s
 Geometry Optimization Parameters
   NAtoms,    NIC,     NZ,  NCons,   NDum,   NFix, NCnnct, MaxDiis
        6      37       0       0       0       0       0       0

 Cartesian Hessian Update
 Hessian Updated using BFGS Update


** GEOMETRY OPTIMIZATION IN DELOCALIZED INTERNAL COORDINATES **
   Searching for a Minimum

   Optimization Cycle:  10

                       Coordinates (Angstroms)
     ATOM                X               Y               Z
      1  F         1.3445478471    0.0000000000   -1.7424298136
      2  F        -1.3445478471    0.0000000000   -1.7424298136
      3  Br        1.8392659879    0.0000000000    0.7843224306
      4  Br       -1.8392659879    0.0000000000    0.7843224306
      5  C         0.6651588694    0.0000000000   -0.6018926170
      6  C        -0.6651588694    0.0000000000   -0.6018926170
   Point Group: c2v   Number of degrees of freedom:     5


   Energy is  -5424.202928291

 Hessian Updated using BFGS Update

  5 Hessian modes will be used to form the next step
  Hessian Eigenvalues:
     0.079340    0.257572    0.374557    0.449535    0.667455

 Minimum Search - Taking Simple RFO Step
 Searching for Lamda that Minimizes Along All modes
 Value Taken    Lamda =  -0.01137080
 Calculated Step too Large.  Step scaled by  0.866133
 Step Taken.  Stepsize is  0.300000

                             Maximum     Tolerance    Cnvgd?
         Gradient           0.029510      0.000300      NO
         Displacement       0.284701      0.001200      NO
         Energy change     -0.013334      0.000001      NO


 New Cartesian Coordinates Obtained by Inverse Iteration

 Displacement from previous Coordinates is:  0.260562
 ----------------------------------------------------------------
             Standard Nuclear Orientation (Angstroms)
    I     Atom           X                Y                Z
 ----------------------------------------------------------------
    1      F       1.3319870791     0.0000000000    -1.7806710312
    2      F      -1.3319870791     0.0000000000    -1.7806710312
    3      Br      1.7834866263     0.0000000000     0.8484009336
    4      Br     -1.7834866263     0.0000000000     0.8484009336
    5      C       0.6660690461     0.0000000000    -0.6277299024
    6      C      -0.6660690461     0.0000000000    -0.6277299024
 ----------------------------------------------------------------
 Molecular Point Group                 C2v   NOp =  4
 Largest Abelian Subgroup              C2v   NOp =  4
 Nuclear Repulsion Energy =   684.3422430187 hartrees
 There are       50 alpha and       50 beta electrons
 Applying Cartesian multipole field
    Component          Value
    ---------          -----
     (2,0,0)        1.00000E-11
     (0,2,0)        2.00000E-11
     (0,0,2)       -3.00000E-11
 Nucleus-field energy     =    -0.0000000027 hartrees
 Requested basis set is 6-311++G(d,p)
 There are 62 shells and 184 basis functions
 A cutoff of  1.0D-11 yielded   1567 shell pairs
 There are     14777 function pairs (     16396 Cartesian)
 Smallest overlap matrix eigenvalue = 3.25E-05
 Guess MOs from SCF MO coefficient file

 -----------------------------------------------------------------------
  General SCF calculation program by
  Eric Jon Sundstrom, Paul Horn, Yuezhi Mao, Dmitri Zuev, Alec White,
  David Stuck, Shaama M.S., Shane Yost, Joonho Lee, David Small,
  Daniel Levine, Susi Lehtola, Hugh Burton, Evgeny Epifanovsky
 -----------------------------------------------------------------------
 Exchange:     0.2000 Hartree-Fock + 0.0800 Slater + 0.7200 B88
 Correlation:  0.1900 VWN1RPA + 0.8100 LYP
 Using SG-1 standard quadrature grid
 using 4 threads for integral computing
 -------------------------------------------------------
 OpenMP Integral computing Module                
 Release: version 2.0, May 2017, Q-Chem Inc. Pleasanton 
 -------------------------------------------------------
 -------------------------------------------------------
 OpenMP BLAS3 based DFT computing Module                
 Release: version 1.0, May 2013, Q-Chem Inc. Pittsburgh 
 -------------------------------------------------------
 A restricted SCF calculation will be
 performed using DIIS
 SCF converges when DIIS error is below 1.0e-08
 ---------------------------------------
  Cycle       Energy         DIIS error
 ---------------------------------------
    1   -5424.2062051529      6.78e-04  
    2   -5424.2088620261      3.02e-04  
    3   -5424.2088255889      3.28e-04  
    4   -5424.2091707588      4.69e-05  
    5   -5424.2091792357      8.93e-06  
    6   -5424.2091795611      3.15e-06  
    7   -5424.2091795888      1.55e-06  
    8   -5424.2091795960      1.16e-07  
    9   -5424.2091795960      3.90e-08  
   10   -5424.2091795961      1.26e-08  
   11   -5424.2091795960      1.63e-09  Convergence criterion met
 ---------------------------------------
 SCF time:   CPU 38.68s  wall 10.00s 
 SCF   energy in the final basis set =    -5424.2091795960
 Total energy in the final basis set =    -5424.2091795960

 --------------------------------------------------------------
             Orbital Energies (a.u.) and Symmetries
 --------------------------------------------------------------

 Alpha MOs, Restricted
 -- Occupied --                  
-482.87 -482.87  -62.52  -62.52  -56.34  -56.34  -56.34  -56.34
  1 B1    1 A1    2 B1    2 A1    3 B1    3 A1    1 A2    1 B2                 
-56.340 -56.340 -24.735 -24.735 -10.335 -10.334  -8.733  -8.733
  4 A1    4 B1    5 B1    5 A1    6 A1    6 B1    7 B1    7 A1                 
 -6.565  -6.565  -6.551  -6.551  -6.551  -6.551  -2.676  -2.676
  8 B1    8 A1    2 A2    2 B2    9 A1    9 B1   10 B1   10 A1                 
 -2.672  -2.672  -2.672  -2.672  -2.660  -2.660  -2.660  -2.660
  3 A2    3 B2   11 B1   11 A1   12 B1   12 A1    4 B2    4 A2                 
 -1.288  -1.273  -0.888  -0.841  -0.768  -0.636  -0.599  -0.553
 13 A1   13 B1   14 A1   14 B1   15 A1   15 B1   16 A1   17 A1                 
 -0.533  -0.502  -0.496  -0.441  -0.416  -0.373  -0.348  -0.341
  5 B2   16 B1    5 A2   17 B1   18 A1    6 B2   19 A1    6 A2                 
 -0.319  -0.266
 18 B1    7 B2                                                                 
 -- Virtual --                   
 -0.046  -0.028  -0.027  -0.008   0.030   0.032   0.044   0.046
 20 A1    7 A2   19 B1   21 A1   22 A1   20 B1    8 B2   23 A1                 
  0.062   0.070   0.074   0.087   0.092   0.106   0.112   0.124
 21 B1    8 A2   24 A1    9 B2   22 B1   25 A1   23 B1    9 A2                 
  0.127   0.155   0.166   0.180   0.250   0.263   0.268   0.301
 26 A1   27 A1   24 B1   25 B1   10 B2   26 B1   28 A1   29 A1                 
  0.301   0.344   0.349   0.365   0.384   0.396   0.396   0.399
 27 B1   28 B1   10 A2   30 A1   31 A1   11 B2   32 A1   29 B1                 
  0.418   0.419   0.422   0.456   0.458   0.493   0.499   0.520
 33 A1   11 A2   30 B1   12 B2   31 B1   32 B1   12 A2   34 A1                 
  0.535   0.541   0.577   0.598   0.600   0.633   0.699   0.700
 13 B2   13 A2   33 B1   35 A1   14 B2   34 B1   36 A1   35 B1                 
  0.739   0.753   0.813   0.846   0.907   0.917   1.013   1.055
 37 A1   14 A2   36 B1   38 A1   37 B1   39 A1   38 B1   39 B1                 
  1.104   1.221   1.313   1.328   1.365   1.407   1.416   1.485
 15 B2   16 B2   40 A1   15 A2   17 B2   41 A1   40 B1   41 B1                 
  1.538   1.566   1.609   1.673   1.841   1.845   1.883   1.955
 42 A1   16 A2   43 A1   44 A1   42 B1   17 A2   45 A1   43 B1                 
  1.960   2.009   2.012   2.041   2.119   2.158   2.213   2.299
 18 B2   18 A2   44 B1   46 A1   45 B1   47 A1   46 B1   47 B1                 
  2.569   2.783   2.878   3.013   3.116   3.414   3.736   3.748
 19 B2   19 A2   48 A1   48 B1   49 A1   49 B1   20 B2   50 A1                 
  3.751   3.798   3.914   3.917   3.960   3.978   3.991   4.002
 20 A2   50 B1   51 A1   21 B2   21 A2   22 B2   52 A1   22 A2                 
  4.009   4.035   4.085   4.121   4.164   4.256   4.320   4.412
 51 B1   23 B2   23 A2   52 B1   53 A1   53 B1   54 A1   54 B1                 
  4.632   4.897   6.245   6.293   6.316   6.393   6.412   6.640
 55 A1   55 B1   24 B2   24 A2   56 A1   57 A1   56 B1   58 A1                 
  6.680   6.773   7.514   7.530   7.564   7.565   7.642   7.709
 57 B1   58 B1   25 B2   25 A2   59 A1   59 B1   60 A1   60 B1                 
 23.325  24.074  47.830  47.932  66.712  66.744 289.709 289.727
 61 A1   61 B1   62 A1   62 B1   63 A1   63 B1   26 B2   26 A2                 
289.755 289.765 289.862 289.9241020.6071020.734
 64 A1   64 B1   65 A1   65 B1   66 A1   66 B1                                 

 Beta MOs, Restricted
 -- Occupied --                  
-482.87 -482.87  -62.52  -62.52  -56.34  -56.34  -56.34  -56.34
  1 B1    1 A1    2 B1    2 A1    3 B1    3 A1    1 A2    1 B2                 
-56.340 -56.340 -24.735 -24.735 -10.335 -10.334  -8.733  -8.733
  4 A1    4 B1    5 B1    5 A1    6 A1    6 B1    7 B1    7 A1                 
 -6.565  -6.565  -6.551  -6.551  -6.551  -6.551  -2.676  -2.676
  8 B1    8 A1    2 A2    2 B2    9 A1    9 B1   10 B1   10 A1                 
 -2.672  -2.672  -2.672  -2.672  -2.660  -2.660  -2.660  -2.660
  3 A2    3 B2   11 B1   11 A1   12 B1   12 A1    4 B2    4 A2                 
 -1.288  -1.273  -0.888  -0.841  -0.768  -0.636  -0.599  -0.553
 13 A1   13 B1   14 A1   14 B1   15 A1   15 B1   16 A1   17 A1                 
 -0.533  -0.502  -0.496  -0.441  -0.416  -0.373  -0.348  -0.341
  5 B2   16 B1    5 A2   17 B1   18 A1    6 B2   19 A1    6 A2                 
 -0.319  -0.266
 18 B1    7 B2                                                                 
 -- Virtual --                   
 -0.046  -0.028  -0.027  -0.008   0.030   0.032   0.044   0.046
 20 A1    7 A2   19 B1   21 A1   22 A1   20 B1    8 B2   23 A1                 
  0.062   0.070   0.074   0.087   0.092   0.106   0.112   0.124
 21 B1    8 A2   24 A1    9 B2   22 B1   25 A1   23 B1    9 A2                 
  0.127   0.155   0.166   0.180   0.250   0.263   0.268   0.301
 26 A1   27 A1   24 B1   25 B1   10 B2   26 B1   28 A1   29 A1                 
  0.301   0.344   0.349   0.365   0.384   0.396   0.396   0.399
 27 B1   28 B1   10 A2   30 A1   31 A1   11 B2   32 A1   29 B1                 
  0.418   0.419   0.422   0.456   0.458   0.493   0.499   0.520
 33 A1   11 A2   30 B1   12 B2   31 B1   32 B1   12 A2   34 A1                 
  0.535   0.541   0.577   0.598   0.600   0.633   0.699   0.700
 13 B2   13 A2   33 B1   35 A1   14 B2   34 B1   36 A1   35 B1                 
  0.739   0.753   0.813   0.846   0.907   0.917   1.013   1.055
 37 A1   14 A2   36 B1   38 A1   37 B1   39 A1   38 B1   39 B1                 
  1.104   1.221   1.313   1.328   1.365   1.407   1.416   1.485
 15 B2   16 B2   40 A1   15 A2   17 B2   41 A1   40 B1   41 B1                 
  1.538   1.566   1.609   1.673   1.841   1.845   1.883   1.955
 42 A1   16 A2   43 A1   44 A1   42 B1   17 A2   45 A1   43 B1                 
  1.960   2.009   2.012   2.041   2.119   2.158   2.213   2.299
 18 B2   18 A2   44 B1   46 A1   45 B1   47 A1   46 B1   47 B1                 
  2.569   2.783   2.878   3.013   3.116   3.414   3.736   3.748
 19 B2   19 A2   48 A1   48 B1   49 A1   49 B1   20 B2   50 A1                 
  3.751   3.798   3.914   3.917   3.960   3.978   3.991   4.002
 20 A2   50 B1   51 A1   21 B2   21 A2   22 B2   52 A1   22 A2                 
  4.009   4.035   4.085   4.121   4.164   4.256   4.320   4.412
 51 B1   23 B2   23 A2   52 B1   53 A1   53 B1   54 A1   54 B1                 
  4.632   4.897   6.245   6.293   6.316   6.393   6.412   6.640
 55 A1   55 B1   24 B2   24 A2   56 A1   57 A1   56 B1   58 A1                 
  6.680   6.773   7.514   7.530   7.564   7.565   7.642   7.709
 57 B1   58 B1   25 B2   25 A2   59 A1   59 B1   60 A1   60 B1                 
 23.325  24.074  47.830  47.932  66.712  66.744 289.709 289.727
 61 A1   61 B1   62 A1   62 B1   63 A1   63 B1   26 B2   26 A2                 
289.755 289.765 289.862 289.9241020.6071020.734
 64 A1   64 B1   65 A1   65 B1   66 A1   66 B1                                 
 --------------------------------------------------------------

          Ground-State Mulliken Net Atomic Charges

     Atom                 Charge (a.u.)
  ----------------------------------------
      1 F                    -0.048713
      2 F                    -0.048713
      3 Br                    0.049785
      4 Br                    0.049785
      5 C                    -0.001072
      6 C                    -0.001072
  ----------------------------------------
  Sum of atomic charges =     0.000000

 -----------------------------------------------------------------
                    Cartesian Multipole Moments
 -----------------------------------------------------------------
    Charge (ESU x 10^10)
                 0.0000
    Dipole Moment (Debye)
         X       0.0000      Y       0.0000      Z       1.4984
       Tot       1.4984
    Quadrupole Moments (Debye-Ang)
        XX     -56.5612     XY       0.0000     YY     -57.6334
        XZ      -0.0000     YZ      -0.0000     ZZ     -58.3641
    Octopole Moments (Debye-Ang^2)
       XXX      -0.0000    XXY       0.0000    XYY       0.0000
       YYY       0.0000    XXZ       6.0332    XYZ      -0.0000
       YYZ      -7.9756    XZZ      -0.0000    YZZ       0.0000
       ZZZ      -7.5882
    Hexadecapole Moments (Debye-Ang^3)
      XXXX    -867.5534   XXXY       0.0000   XXYY    -161.2271
      XYYY      -0.0000   YYYY     -63.7670   XXXZ      -0.0000
      XXYZ       0.0000   XYYZ      -0.0000   YYYZ       0.0000
      XXZZ    -203.5487   XYZZ       0.0000   YYZZ     -82.3025
      XZZZ      -0.0000   YZZZ      -0.0000   ZZZZ    -428.7058
 -----------------------------------------------------------------
 Calculating analytic gradient of the SCF energy
 Gradient of SCF Energy
            1           2           3           4           5           6
    1   0.0001661  -0.0001661  -0.0053627   0.0053627   0.0032038  -0.0032038
    2  -0.0000000  -0.0000000  -0.0000000   0.0000000   0.0000000  -0.0000000
    3   0.0071960   0.0071960  -0.0108679  -0.0108679   0.0036720   0.0036720
 Max gradient component =       1.087E-02
 RMS gradient           =       4.971E-03
 Gradient time:  CPU 11.93 s  wall 3.09 s
 Geometry Optimization Parameters
   NAtoms,    NIC,     NZ,  NCons,   NDum,   NFix, NCnnct, MaxDiis
        6      37       0       0       0       0       0       0

 Cartesian Hessian Update
 Hessian Updated using BFGS Update


** GEOMETRY OPTIMIZATION IN DELOCALIZED INTERNAL COORDINATES **
   Searching for a Minimum

   Optimization Cycle:  11

                       Coordinates (Angstroms)
     ATOM                X               Y               Z
      1  F         1.3319870791    0.0000000000   -1.7806710312
      2  F        -1.3319870791    0.0000000000   -1.7806710312
      3  Br        1.7834866263    0.0000000000    0.8484009336
      4  Br       -1.7834866263    0.0000000000    0.8484009336
      5  C         0.6660690461    0.0000000000   -0.6277299024
      6  C        -0.6660690461    0.0000000000   -0.6277299024
   Point Group: c2v   Number of degrees of freedom:     5


   Energy is  -5424.209179596

 Hessian Updated using BFGS Update

  5 Hessian modes will be used to form the next step
  Hessian Eigenvalues:
     0.075638    0.261639    0.374119    0.446143    0.651991

 Minimum Search - Taking Simple RFO Step
 Searching for Lamda that Minimizes Along All modes
 Value Taken    Lamda =  -0.00125377
 Step Taken.  Stepsize is  0.120803

                             Maximum     Tolerance    Cnvgd?
         Gradient           0.008987      0.000300      NO
         Displacement       0.115750      0.001200      NO
         Energy change     -0.006251      0.000001      NO


 New Cartesian Coordinates Obtained by Inverse Iteration

 Displacement from previous Coordinates is:  0.080891
 ----------------------------------------------------------------
             Standard Nuclear Orientation (Angstroms)
    I     Atom           X                Y                Z
 ----------------------------------------------------------------
    1      F       1.3201233801     0.0000000000    -1.7969870582
    2      F      -1.3201233801     0.0000000000    -1.7969870582
    3      Br      1.7774809333     0.0000000000     0.8695643227
    4      Br     -1.7774809333     0.0000000000     0.8695643227
    5      C       0.6673892088     0.0000000000    -0.6325772645
    6      C      -0.6673892088     0.0000000000    -0.6325772645
 ----------------------------------------------------------------
 Molecular Point Group                 C2v   NOp =  4
 Largest Abelian Subgroup              C2v   NOp =  4
 Nuclear Repulsion Energy =   681.7167894131 hartrees
 There are       50 alpha and       50 beta electrons
 Applying Cartesian multipole field
    Component          Value
    ---------          -----
     (2,0,0)        1.00000E-11
     (0,2,0)        2.00000E-11
     (0,0,2)       -3.00000E-11
 Nucleus-field energy     =    -0.0000000032 hartrees
 Requested basis set is 6-311++G(d,p)
 There are 62 shells and 184 basis functions
 A cutoff of  1.0D-11 yielded   1561 shell pairs
 There are     14721 function pairs (     16332 Cartesian)
 Smallest overlap matrix eigenvalue = 3.47E-05
 Guess MOs from SCF MO coefficient file

 -----------------------------------------------------------------------
  General SCF calculation program by
  Eric Jon Sundstrom, Paul Horn, Yuezhi Mao, Dmitri Zuev, Alec White,
  David Stuck, Shaama M.S., Shane Yost, Joonho Lee, David Small,
  Daniel Levine, Susi Lehtola, Hugh Burton, Evgeny Epifanovsky
 -----------------------------------------------------------------------
 Exchange:     0.2000 Hartree-Fock + 0.0800 Slater + 0.7200 B88
 Correlation:  0.1900 VWN1RPA + 0.8100 LYP
 Using SG-1 standard quadrature grid
 using 4 threads for integral computing
 -------------------------------------------------------
 OpenMP Integral computing Module                
 Release: version 2.0, May 2017, Q-Chem Inc. Pleasanton 
 -------------------------------------------------------
 -------------------------------------------------------
 OpenMP BLAS3 based DFT computing Module                
 Release: version 1.0, May 2013, Q-Chem Inc. Pittsburgh 
 -------------------------------------------------------
 A restricted SCF calculation will be
 performed using DIIS
 SCF converges when DIIS error is below 1.0e-08
 ---------------------------------------
  Cycle       Energy         DIIS error
 ---------------------------------------
    1   -5424.2095145720      2.57e-04  
    2   -5424.2098441970      1.21e-04  
    3   -5424.2098324723      1.35e-04  
    4   -5424.2098995287      1.38e-05  
    5   -5424.2099000871      4.62e-06  
    6   -5424.2099001593      1.80e-06  
    7   -5424.2099001695      4.29e-07  
    8   -5424.2099001699      6.90e-08  
    9   -5424.2099001699      1.28e-08  
   10   -5424.2099001698      3.05e-09  Convergence criterion met
 ---------------------------------------
 SCF time:   CPU 35.01s  wall 10.00s 
 SCF   energy in the final basis set =    -5424.2099001698
 Total energy in the final basis set =    -5424.2099001698

 --------------------------------------------------------------
             Orbital Energies (a.u.) and Symmetries
 --------------------------------------------------------------

 Alpha MOs, Restricted
 -- Occupied --                  
-482.87 -482.87  -62.52  -62.52  -56.35  -56.35  -56.34  -56.34
  1 B1    1 A1    2 B1    2 A1    3 B1    3 A1    1 A2    1 B2                 
-56.341 -56.341 -24.736 -24.736 -10.336 -10.336  -8.733  -8.733
  4 A1    4 B1    5 B1    5 A1    6 A1    6 B1    7 B1    7 A1                 
 -6.566  -6.566  -6.551  -6.551  -6.551  -6.551  -2.676  -2.676
  8 B1    8 A1    2 A2    2 B2    9 A1    9 B1   10 B1   10 A1                 
 -2.672  -2.672  -2.672  -2.672  -2.661  -2.661  -2.661  -2.661
  3 A2    3 B2   11 B1   11 A1   12 B1   12 A1    4 B2    4 A2                 
 -1.287  -1.271  -0.886  -0.838  -0.768  -0.635  -0.598  -0.552
 13 A1   13 B1   14 A1   14 B1   15 A1   15 B1   16 A1   17 A1                 
 -0.532  -0.500  -0.495  -0.441  -0.416  -0.372  -0.349  -0.340
  5 B2   16 B1    5 A2   17 B1   18 A1    6 B2   19 A1    6 A2                 
 -0.319  -0.267
 18 B1    7 B2                                                                 
 -- Virtual --                   
 -0.050  -0.032  -0.029  -0.009   0.028   0.031   0.044   0.046
 20 A1   19 B1    7 A2   21 A1   22 A1   20 B1    8 B2   23 A1                 
  0.061   0.070   0.074   0.086   0.092   0.106   0.112   0.123
 21 B1    8 A2   24 A1    9 B2   22 B1   25 A1   23 B1    9 A2                 
  0.125   0.155   0.165   0.180   0.251   0.261   0.267   0.301
 26 A1   27 A1   24 B1   25 B1   10 B2   26 B1   28 A1   27 B1                 
  0.303   0.343   0.348   0.366   0.381   0.395   0.396   0.400
 29 A1   28 B1   10 A2   30 A1   31 A1   32 A1   11 B2   29 B1                 
  0.416   0.419   0.419   0.455   0.456   0.491   0.496   0.519
 33 A1   30 B1   11 A2   12 B2   31 B1   32 B1   12 A2   34 A1                 
  0.535   0.541   0.577   0.595   0.601   0.632   0.694   0.696
 13 B2   13 A2   33 B1   35 A1   14 B2   34 B1   35 B1   36 A1                 
  0.739   0.751   0.811   0.840   0.904   0.915   1.010   1.048
 37 A1   14 A2   36 B1   38 A1   37 B1   39 A1   38 B1   39 B1                 
  1.103   1.215   1.310   1.325   1.366   1.405   1.420   1.487
 15 B2   16 B2   40 A1   15 A2   17 B2   41 A1   40 B1   41 B1                 
  1.539   1.564   1.601   1.667   1.840   1.844   1.879   1.953
 42 A1   16 A2   43 A1   44 A1   42 B1   17 A2   45 A1   43 B1                 
  1.959   2.002   2.008   2.043   2.116   2.160   2.203   2.291
 18 B2   44 B1   18 A2   46 A1   45 B1   47 A1   46 B1   47 B1                 
  2.568   2.781   2.873   3.011   3.106   3.407   3.736   3.748
 19 B2   19 A2   48 A1   48 B1   49 A1   49 B1   20 B2   50 A1                 
  3.751   3.797   3.909   3.915   3.959   3.977   3.989   3.998
 20 A2   50 B1   51 A1   21 B2   21 A2   22 B2   52 A1   22 A2                 
  4.010   4.033   4.082   4.121   4.161   4.247   4.321   4.411
 51 B1   23 B2   23 A2   52 B1   53 A1   53 B1   54 A1   54 B1                 
  4.627   4.895   6.244   6.293   6.311   6.387   6.416   6.631
 55 A1   55 B1   24 B2   24 A2   56 A1   57 A1   56 B1   58 A1                 
  6.673   6.768   7.514   7.530   7.561   7.563   7.641   7.702
 57 B1   58 B1   25 B2   25 A2   59 B1   59 A1   60 A1   60 B1                 
 23.320  24.060  47.822  47.928  66.711  66.741 289.708 289.726
 61 A1   61 B1   62 A1   62 B1   63 A1   63 B1   26 B2   26 A2                 
289.755 289.760 289.862 289.9191020.5971020.728
 64 A1   64 B1   65 A1   65 B1   66 A1   66 B1                                 

 Beta MOs, Restricted
 -- Occupied --                  
-482.87 -482.87  -62.52  -62.52  -56.35  -56.35  -56.34  -56.34
  1 B1    1 A1    2 B1    2 A1    3 B1    3 A1    1 A2    1 B2                 
-56.341 -56.341 -24.736 -24.736 -10.336 -10.336  -8.733  -8.733
  4 A1    4 B1    5 B1    5 A1    6 A1    6 B1    7 B1    7 A1                 
 -6.566  -6.566  -6.551  -6.551  -6.551  -6.551  -2.676  -2.676
  8 B1    8 A1    2 A2    2 B2    9 A1    9 B1   10 B1   10 A1                 
 -2.672  -2.672  -2.672  -2.672  -2.661  -2.661  -2.661  -2.661
  3 A2    3 B2   11 B1   11 A1   12 B1   12 A1    4 B2    4 A2                 
 -1.287  -1.271  -0.886  -0.838  -0.768  -0.635  -0.598  -0.552
 13 A1   13 B1   14 A1   14 B1   15 A1   15 B1   16 A1   17 A1                 
 -0.532  -0.500  -0.495  -0.441  -0.416  -0.372  -0.349  -0.340
  5 B2   16 B1    5 A2   17 B1   18 A1    6 B2   19 A1    6 A2                 
 -0.319  -0.267
 18 B1    7 B2                                                                 
 -- Virtual --                   
 -0.050  -0.032  -0.029  -0.009   0.028   0.031   0.044   0.046
 20 A1   19 B1    7 A2   21 A1   22 A1   20 B1    8 B2   23 A1                 
  0.061   0.070   0.074   0.086   0.092   0.106   0.112   0.123
 21 B1    8 A2   24 A1    9 B2   22 B1   25 A1   23 B1    9 A2                 
  0.125   0.155   0.165   0.180   0.251   0.261   0.267   0.301
 26 A1   27 A1   24 B1   25 B1   10 B2   26 B1   28 A1   27 B1                 
  0.303   0.343   0.348   0.366   0.381   0.395   0.396   0.400
 29 A1   28 B1   10 A2   30 A1   31 A1   32 A1   11 B2   29 B1                 
  0.416   0.419   0.419   0.455   0.456   0.491   0.496   0.519
 33 A1   30 B1   11 A2   12 B2   31 B1   32 B1   12 A2   34 A1                 
  0.535   0.541   0.577   0.595   0.601   0.632   0.694   0.696
 13 B2   13 A2   33 B1   35 A1   14 B2   34 B1   35 B1   36 A1                 
  0.739   0.751   0.811   0.840   0.904   0.915   1.010   1.048
 37 A1   14 A2   36 B1   38 A1   37 B1   39 A1   38 B1   39 B1                 
  1.103   1.215   1.310   1.325   1.366   1.405   1.420   1.487
 15 B2   16 B2   40 A1   15 A2   17 B2   41 A1   40 B1   41 B1                 
  1.539   1.564   1.601   1.667   1.840   1.844   1.879   1.953
 42 A1   16 A2   43 A1   44 A1   42 B1   17 A2   45 A1   43 B1                 
  1.959   2.002   2.008   2.043   2.116   2.160   2.203   2.291
 18 B2   44 B1   18 A2   46 A1   45 B1   47 A1   46 B1   47 B1                 
  2.568   2.781   2.873   3.011   3.106   3.407   3.736   3.748
 19 B2   19 A2   48 A1   48 B1   49 A1   49 B1   20 B2   50 A1                 
  3.751   3.797   3.909   3.915   3.959   3.977   3.989   3.998
 20 A2   50 B1   51 A1   21 B2   21 A2   22 B2   52 A1   22 A2                 
  4.010   4.033   4.082   4.121   4.161   4.247   4.321   4.411
 51 B1   23 B2   23 A2   52 B1   53 A1   53 B1   54 A1   54 B1                 
  4.627   4.895   6.244   6.293   6.311   6.387   6.416   6.631
 55 A1   55 B1   24 B2   24 A2   56 A1   57 A1   56 B1   58 A1                 
  6.673   6.768   7.514   7.530   7.561   7.563   7.641   7.702
 57 B1   58 B1   25 B2   25 A2   59 B1   59 A1   60 A1   60 B1                 
 23.320  24.060  47.822  47.928  66.711  66.741 289.708 289.726
 61 A1   61 B1   62 A1   62 B1   63 A1   63 B1   26 B2   26 A2                 
289.755 289.760 289.862 289.9191020.5971020.728
 64 A1   64 B1   65 A1   65 B1   66 A1   66 B1                                 
 --------------------------------------------------------------

          Ground-State Mulliken Net Atomic Charges

     Atom                 Charge (a.u.)
  ----------------------------------------
      1 F                    -0.050483
      2 F                    -0.050483
      3 Br                    0.047253
      4 Br                    0.047253
      5 C                     0.003229
      6 C                     0.003229
  ----------------------------------------
  Sum of atomic charges =     0.000000

 -----------------------------------------------------------------
                    Cartesian Multipole Moments
 -----------------------------------------------------------------
    Charge (ESU x 10^10)
                 0.0000
    Dipole Moment (Debye)
         X       0.0000      Y      -0.0000      Z       1.5307
       Tot       1.5307
    Quadrupole Moments (Debye-Ang)
        XX     -56.6673     XY      -0.0000     YY     -57.7043
        XZ      -0.0000     YZ       0.0000     ZZ     -58.2759
    Octopole Moments (Debye-Ang^2)
       XXX      -0.0000    XXY      -0.0000    XYY       0.0000
       YYY       0.0000    XXZ       5.4195    XYZ      -0.0000
       YYZ      -8.5377    XZZ      -0.0000    YZZ       0.0000
       ZZZ      -8.6521
    Hexadecapole Moments (Debye-Ang^3)
      XXXX    -863.7792   XXXY      -0.0000   XXYY    -160.3286
      XYYY      -0.0000   YYYY     -63.9314   XXXZ      -0.0000
      XXYZ       0.0000   XYYZ      -0.0000   YYYZ       0.0000
      XXZZ    -203.9258   XYZZ      -0.0000   YYZZ     -84.2866
      XZZZ      -0.0000   YZZZ       0.0000   ZZZZ    -439.2040
 -----------------------------------------------------------------
 Calculating analytic gradient of the SCF energy
 Gradient of SCF Energy
            1           2           3           4           5           6
    1  -0.0008479   0.0008479  -0.0021508   0.0021508   0.0032960  -0.0032960
    2   0.0000000  -0.0000000  -0.0000000  -0.0000000   0.0000000   0.0000000
    3   0.0013060   0.0013060  -0.0025286  -0.0025286   0.0012226   0.0012226
 Max gradient component =       3.296E-03
 RMS gradient           =       1.693E-03
 Gradient time:  CPU 11.88 s  wall 3.07 s
 Geometry Optimization Parameters
   NAtoms,    NIC,     NZ,  NCons,   NDum,   NFix, NCnnct, MaxDiis
        6      37       0       0       0       0       0       0

 Cartesian Hessian Update
 Hessian Updated using BFGS Update


** GEOMETRY OPTIMIZATION IN DELOCALIZED INTERNAL COORDINATES **
   Searching for a Minimum

   Optimization Cycle:  12

                       Coordinates (Angstroms)
     ATOM                X               Y               Z
      1  F         1.3201233801    0.0000000000   -1.7969870582
      2  F        -1.3201233801    0.0000000000   -1.7969870582
      3  Br        1.7774809333    0.0000000000    0.8695643227
      4  Br       -1.7774809333    0.0000000000    0.8695643227
      5  C         0.6673892088    0.0000000000   -0.6325772645
      6  C        -0.6673892088    0.0000000000   -0.6325772645
   Point Group: c2v   Number of degrees of freedom:     5


   Energy is  -5424.209900170

 Hessian Updated using BFGS Update

  5 Hessian modes will be used to form the next step
  Hessian Eigenvalues:
     0.069702    0.260520    0.370205    0.437798    0.624251

 Minimum Search - Taking Simple RFO Step
 Searching for Lamda that Minimizes Along All modes
 Value Taken    Lamda =  -0.00006536
 Step Taken.  Stepsize is  0.021977

                             Maximum     Tolerance    Cnvgd?
         Gradient           0.003353      0.000300      NO
         Displacement       0.018062      0.001200      NO
         Energy change     -0.000721      0.000001      NO


 New Cartesian Coordinates Obtained by Inverse Iteration

 Displacement from previous Coordinates is:  0.013810
 ----------------------------------------------------------------
             Standard Nuclear Orientation (Angstroms)
    I     Atom           X                Y                Z
 ----------------------------------------------------------------
    1      F       1.3183679857     0.0000000000    -1.7997986797
    2      F      -1.3183679857     0.0000000000    -1.7997986797
    3      Br      1.7798218866     0.0000000000     0.8727037567
    4      Br     -1.7798218866     0.0000000000     0.8727037567
    5      C       0.6668661320     0.0000000000    -0.6329050770
    6      C      -0.6668661320     0.0000000000    -0.6329050770
 ----------------------------------------------------------------
 Molecular Point Group                 C2v   NOp =  4
 Largest Abelian Subgroup              C2v   NOp =  4
 Nuclear Repulsion Energy =   680.7067863417 hartrees
 There are       50 alpha and       50 beta electrons
 Applying Cartesian multipole field
    Component          Value
    ---------          -----
     (2,0,0)        1.00000E-11
     (0,2,0)        2.00000E-11
     (0,0,2)       -3.00000E-11
 Nucleus-field energy     =    -0.0000000032 hartrees
 Requested basis set is 6-311++G(d,p)
 There are 62 shells and 184 basis functions
 A cutoff of  1.0D-11 yielded   1561 shell pairs
 There are     14721 function pairs (     16332 Cartesian)
 Smallest overlap matrix eigenvalue = 3.47E-05
 Guess MOs from SCF MO coefficient file

 -----------------------------------------------------------------------
  General SCF calculation program by
  Eric Jon Sundstrom, Paul Horn, Yuezhi Mao, Dmitri Zuev, Alec White,
  David Stuck, Shaama M.S., Shane Yost, Joonho Lee, David Small,
  Daniel Levine, Susi Lehtola, Hugh Burton, Evgeny Epifanovsky
 -----------------------------------------------------------------------
 Exchange:     0.2000 Hartree-Fock + 0.0800 Slater + 0.7200 B88
 Correlation:  0.1900 VWN1RPA + 0.8100 LYP
 Using SG-1 standard quadrature grid
 using 4 threads for integral computing
 -------------------------------------------------------
 OpenMP Integral computing Module                
 Release: version 2.0, May 2017, Q-Chem Inc. Pleasanton 
 -------------------------------------------------------
 -------------------------------------------------------
 OpenMP BLAS3 based DFT computing Module                
 Release: version 1.0, May 2013, Q-Chem Inc. Pittsburgh 
 -------------------------------------------------------
 A restricted SCF calculation will be
 performed using DIIS
 SCF converges when DIIS error is below 1.0e-08
 ---------------------------------------
  Cycle       Energy         DIIS error
 ---------------------------------------
    1   -5424.2099264638      5.34e-05  
    2   -5424.2099385242      1.99e-05  
    3   -5424.2099377748      2.41e-05  
    4   -5424.2099401230      3.11e-06  
    5   -5424.2099401479      9.60e-07  
    6   -5424.2099401506      2.70e-07  
    7   -5424.2099401509      1.16e-07  
    8   -5424.2099401508      1.27e-08  
    9   -5424.2099401508      1.56e-09  Convergence criterion met
 ---------------------------------------
 SCF time:   CPU 31.50s  wall 8.00s 
 SCF   energy in the final basis set =    -5424.2099401508
 Total energy in the final basis set =    -5424.2099401508

 --------------------------------------------------------------
             Orbital Energies (a.u.) and Symmetries
 --------------------------------------------------------------

 Alpha MOs, Restricted
 -- Occupied --                  
-482.87 -482.87  -62.52  -62.52  -56.35  -56.35  -56.34  -56.34
  1 B1    1 A1    2 B1    2 A1    3 B1    3 A1    1 A2    1 B2                 
-56.341 -56.341 -24.736 -24.736 -10.337 -10.336  -8.733  -8.733
  4 A1    4 B1    5 B1    5 A1    6 A1    6 B1    7 B1    7 A1                 
 -6.566  -6.566  -6.551  -6.551  -6.551  -6.551  -2.676  -2.676
  8 B1    8 A1    2 A2    2 B2    9 A1    9 B1   10 B1   10 A1                 
 -2.672  -2.672  -2.672  -2.672  -2.661  -2.661  -2.661  -2.661
  3 A2    3 B2   11 B1   11 A1   12 B1   12 A1    4 B2    4 A2                 
 -1.287  -1.271  -0.885  -0.838  -0.769  -0.635  -0.597  -0.552
 13 A1   13 B1   14 A1   14 B1   15 A1   15 B1   16 A1   17 A1                 
 -0.532  -0.500  -0.495  -0.441  -0.416  -0.372  -0.349  -0.340
  5 B2   16 B1    5 A2   17 B1   18 A1    6 B2   19 A1    6 A2                 
 -0.319  -0.268
 18 B1    7 B2                                                                 
 -- Virtual --                   
 -0.051  -0.033  -0.029  -0.009   0.028   0.031   0.044   0.046
 20 A1   19 B1    7 A2   21 A1   22 A1   20 B1    8 B2   23 A1                 
  0.060   0.070   0.074   0.086   0.092   0.106   0.112   0.123
 21 B1    8 A2   24 A1    9 B2   22 B1   25 A1   23 B1    9 A2                 
  0.124   0.155   0.165   0.180   0.251   0.260   0.267   0.301
 26 A1   27 A1   24 B1   25 B1   10 B2   26 B1   28 A1   27 B1                 
  0.304   0.343   0.348   0.366   0.381   0.395   0.396   0.400
 29 A1   28 B1   10 A2   30 A1   31 A1   32 A1   11 B2   29 B1                 
  0.415   0.419   0.419   0.454   0.456   0.491   0.496   0.519
 33 A1   30 B1   11 A2   12 B2   31 B1   32 B1   12 A2   34 A1                 
  0.535   0.541   0.576   0.595   0.602   0.631   0.692   0.695
 13 B2   13 A2   33 B1   35 A1   14 B2   34 B1   35 B1   36 A1                 
  0.739   0.750   0.810   0.838   0.904   0.913   1.009   1.048
 37 A1   14 A2   36 B1   38 A1   37 B1   39 A1   38 B1   39 B1                 
  1.102   1.214   1.310   1.325   1.366   1.404   1.420   1.487
 15 B2   16 B2   40 A1   15 A2   17 B2   41 A1   40 B1   41 B1                 
  1.538   1.563   1.599   1.666   1.838   1.845   1.878   1.952
 42 A1   16 A2   43 A1   44 A1   42 B1   17 A2   45 A1   43 B1                 
  1.959   2.001   2.008   2.042   2.116   2.160   2.200   2.291
 18 B2   44 B1   18 A2   46 A1   45 B1   47 A1   46 B1   47 B1                 
  2.568   2.781   2.870   3.008   3.105   3.402   3.736   3.748
 19 B2   19 A2   48 A1   48 B1   49 A1   49 B1   20 B2   50 A1                 
  3.750   3.797   3.907   3.914   3.958   3.977   3.989   3.997
 20 A2   50 B1   51 A1   21 B2   21 A2   22 B2   52 A1   22 A2                 
  4.009   4.032   4.081   4.120   4.160   4.245   4.320   4.411
 51 B1   23 B2   23 A2   52 B1   53 A1   53 B1   54 A1   54 B1                 
  4.626   4.894   6.244   6.293   6.310   6.386   6.417   6.629
 55 A1   55 B1   24 B2   24 A2   56 A1   57 A1   56 B1   58 A1                 
  6.671   6.766   7.514   7.530   7.561   7.562   7.641   7.701
 57 B1   58 B1   25 B2   25 A2   59 B1   59 A1   60 A1   60 B1                 
 23.317  24.063  47.821  47.926  66.711  66.741 289.708 289.726
 61 A1   61 B1   62 A1   62 B1   63 A1   63 B1   26 B2   26 A2                 
289.754 289.759 289.861 289.9181020.5951020.726
 64 A1   64 B1   65 A1   65 B1   66 A1   66 B1                                 

 Beta MOs, Restricted
 -- Occupied --                  
-482.87 -482.87  -62.52  -62.52  -56.35  -56.35  -56.34  -56.34
  1 B1    1 A1    2 B1    2 A1    3 B1    3 A1    1 A2    1 B2                 
-56.341 -56.341 -24.736 -24.736 -10.337 -10.336  -8.733  -8.733
  4 A1    4 B1    5 B1    5 A1    6 A1    6 B1    7 B1    7 A1                 
 -6.566  -6.566  -6.551  -6.551  -6.551  -6.551  -2.676  -2.676
  8 B1    8 A1    2 A2    2 B2    9 A1    9 B1   10 B1   10 A1                 
 -2.672  -2.672  -2.672  -2.672  -2.661  -2.661  -2.661  -2.661
  3 A2    3 B2   11 B1   11 A1   12 B1   12 A1    4 B2    4 A2                 
 -1.287  -1.271  -0.885  -0.838  -0.769  -0.635  -0.597  -0.552
 13 A1   13 B1   14 A1   14 B1   15 A1   15 B1   16 A1   17 A1                 
 -0.532  -0.500  -0.495  -0.441  -0.416  -0.372  -0.349  -0.340
  5 B2   16 B1    5 A2   17 B1   18 A1    6 B2   19 A1    6 A2                 
 -0.319  -0.268
 18 B1    7 B2                                                                 
 -- Virtual --                   
 -0.051  -0.033  -0.029  -0.009   0.028   0.031   0.044   0.046
 20 A1   19 B1    7 A2   21 A1   22 A1   20 B1    8 B2   23 A1                 
  0.060   0.070   0.074   0.086   0.092   0.106   0.112   0.123
 21 B1    8 A2   24 A1    9 B2   22 B1   25 A1   23 B1    9 A2                 
  0.124   0.155   0.165   0.180   0.251   0.260   0.267   0.301
 26 A1   27 A1   24 B1   25 B1   10 B2   26 B1   28 A1   27 B1                 
  0.304   0.343   0.348   0.366   0.381   0.395   0.396   0.400
 29 A1   28 B1   10 A2   30 A1   31 A1   32 A1   11 B2   29 B1                 
  0.415   0.419   0.419   0.454   0.456   0.491   0.496   0.519
 33 A1   30 B1   11 A2   12 B2   31 B1   32 B1   12 A2   34 A1                 
  0.535   0.541   0.576   0.595   0.602   0.631   0.692   0.695
 13 B2   13 A2   33 B1   35 A1   14 B2   34 B1   35 B1   36 A1                 
  0.739   0.750   0.810   0.838   0.904   0.913   1.009   1.048
 37 A1   14 A2   36 B1   38 A1   37 B1   39 A1   38 B1   39 B1                 
  1.102   1.214   1.310   1.325   1.366   1.404   1.420   1.487
 15 B2   16 B2   40 A1   15 A2   17 B2   41 A1   40 B1   41 B1                 
  1.538   1.563   1.599   1.666   1.838   1.845   1.878   1.952
 42 A1   16 A2   43 A1   44 A1   42 B1   17 A2   45 A1   43 B1                 
  1.959   2.001   2.008   2.042   2.116   2.160   2.200   2.291
 18 B2   44 B1   18 A2   46 A1   45 B1   47 A1   46 B1   47 B1                 
  2.568   2.781   2.870   3.008   3.105   3.402   3.736   3.748
 19 B2   19 A2   48 A1   48 B1   49 A1   49 B1   20 B2   50 A1                 
  3.750   3.797   3.907   3.914   3.958   3.977   3.989   3.997
 20 A2   50 B1   51 A1   21 B2   21 A2   22 B2   52 A1   22 A2                 
  4.009   4.032   4.081   4.120   4.160   4.245   4.320   4.411
 51 B1   23 B2   23 A2   52 B1   53 A1   53 B1   54 A1   54 B1                 
  4.626   4.894   6.244   6.293   6.310   6.386   6.417   6.629
 55 A1   55 B1   24 B2   24 A2   56 A1   57 A1   56 B1   58 A1                 
  6.671   6.766   7.514   7.530   7.561   7.562   7.641   7.701
 57 B1   58 B1   25 B2   25 A2   59 B1   59 A1   60 A1   60 B1                 
 23.317  24.063  47.821  47.926  66.711  66.741 289.708 289.726
 61 A1   61 B1   62 A1   62 B1   63 A1   63 B1   26 B2   26 A2                 
289.754 289.759 289.861 289.9181020.5951020.726
 64 A1   64 B1   65 A1   65 B1   66 A1   66 B1                                 
 --------------------------------------------------------------

          Ground-State Mulliken Net Atomic Charges

     Atom                 Charge (a.u.)
  ----------------------------------------
      1 F                    -0.051219
      2 F                    -0.051219
      3 Br                    0.046623
      4 Br                    0.046623
      5 C                     0.004597
      6 C                     0.004597
  ----------------------------------------
  Sum of atomic charges =     0.000000

 -----------------------------------------------------------------
                    Cartesian Multipole Moments
 -----------------------------------------------------------------
    Charge (ESU x 10^10)
                 0.0000
    Dipole Moment (Debye)
         X      -0.0000      Y      -0.0000      Z       1.5398
       Tot       1.5398
    Quadrupole Moments (Debye-Ang)
        XX     -56.6670     XY      -0.0000     YY     -57.7190
        XZ       0.0000     YZ      -0.0000     ZZ     -58.2837
    Octopole Moments (Debye-Ang^2)
       XXX       0.0000    XXY      -0.0000    XYY      -0.0000
       YYY      -0.0000    XXZ       5.3983    XYZ      -0.0000
       YYZ      -8.6196    XZZ       0.0000    YZZ       0.0000
       ZZZ      -8.8105
    Hexadecapole Moments (Debye-Ang^3)
      XXXX    -865.2764   XXXY      -0.0000   XXYY    -160.6188
      XYYY      -0.0000   YYYY     -63.9600   XXXZ       0.0000
      XXYZ       0.0000   XYYZ       0.0000   YYYZ      -0.0000
      XXZZ    -204.3398   XYZZ      -0.0000   YYZZ     -84.6049
      XZZZ       0.0000   YZZZ      -0.0000   ZZZZ    -440.9812
 -----------------------------------------------------------------
 Calculating analytic gradient of the SCF energy
 Gradient of SCF Energy
            1           2           3           4           5           6
    1  -0.0005263   0.0005263  -0.0010013   0.0010013   0.0009256  -0.0009256
    2  -0.0000000  -0.0000000   0.0000000  -0.0000000   0.0000000  -0.0000000
    3  -0.0002024  -0.0002024  -0.0007241  -0.0007241   0.0009265   0.0009265
 Max gradient component =       1.001E-03
 RMS gradient           =       6.289E-04
 Gradient time:  CPU 11.87 s  wall 3.07 s
 Geometry Optimization Parameters
   NAtoms,    NIC,     NZ,  NCons,   NDum,   NFix, NCnnct, MaxDiis
        6      37       0       0       0       0       0       0

 Cartesian Hessian Update
 Hessian Updated using BFGS Update


** GEOMETRY OPTIMIZATION IN DELOCALIZED INTERNAL COORDINATES **
   Searching for a Minimum

   Optimization Cycle:  13

                       Coordinates (Angstroms)
     ATOM                X               Y               Z
      1  F         1.3183679857    0.0000000000   -1.7997986797
      2  F        -1.3183679857    0.0000000000   -1.7997986797
      3  Br        1.7798218866    0.0000000000    0.8727037567
      4  Br       -1.7798218866    0.0000000000    0.8727037567
      5  C         0.6668661320    0.0000000000   -0.6329050770
      6  C        -0.6668661320    0.0000000000   -0.6329050770
   Point Group: c2v   Number of degrees of freedom:     5


   Energy is  -5424.209940151

 Hessian Updated using BFGS Update

  5 Hessian modes will be used to form the next step
  Hessian Eigenvalues:
     0.077669    0.258762    0.311823    0.404857    0.560552

 Minimum Search - Taking Simple RFO Step
 Searching for Lamda that Minimizes Along All modes
 Value Taken    Lamda =  -0.00001335
 Step Taken.  Stepsize is  0.006439

                             Maximum     Tolerance    Cnvgd?
         Gradient           0.001696      0.000300      NO
         Displacement       0.004105      0.001200      NO
         Energy change     -0.000040      0.000001      NO


 New Cartesian Coordinates Obtained by Inverse Iteration

 Displacement from previous Coordinates is:  0.007685
 ----------------------------------------------------------------
             Standard Nuclear Orientation (Angstroms)
    I     Atom           X                Y                Z
 ----------------------------------------------------------------
    1      F       1.3193551461     0.0000000000    -1.7998691109
    2      F      -1.3193551461     0.0000000000    -1.7998691109
    3      Br      1.7824952485     0.0000000000     0.8729974067
    4      Br     -1.7824952485     0.0000000000     0.8729974067
    5      C       0.6669424864     0.0000000000    -0.6331282958
    6      C      -0.6669424864     0.0000000000    -0.6331282958
 ----------------------------------------------------------------
 Molecular Point Group                 C2v   NOp =  4
 Largest Abelian Subgroup              C2v   NOp =  4
 Nuclear Repulsion Energy =   680.1172423454 hartrees
 There are       50 alpha and       50 beta electrons
 Applying Cartesian multipole field
    Component          Value
    ---------          -----
     (2,0,0)        1.00000E-11
     (0,2,0)        2.00000E-11
     (0,0,2)       -3.00000E-11
 Nucleus-field energy     =    -0.0000000032 hartrees
 Requested basis set is 6-311++G(d,p)
 There are 62 shells and 184 basis functions
 A cutoff of  1.0D-11 yielded   1561 shell pairs
 There are     14721 function pairs (     16332 Cartesian)
 Smallest overlap matrix eigenvalue = 3.46E-05
 Guess MOs from SCF MO coefficient file

 -----------------------------------------------------------------------
  General SCF calculation program by
  Eric Jon Sundstrom, Paul Horn, Yuezhi Mao, Dmitri Zuev, Alec White,
  David Stuck, Shaama M.S., Shane Yost, Joonho Lee, David Small,
  Daniel Levine, Susi Lehtola, Hugh Burton, Evgeny Epifanovsky
 -----------------------------------------------------------------------
 Exchange:     0.2000 Hartree-Fock + 0.0800 Slater + 0.7200 B88
 Correlation:  0.1900 VWN1RPA + 0.8100 LYP
 Using SG-1 standard quadrature grid
 using 4 threads for integral computing
 -------------------------------------------------------
 OpenMP Integral computing Module                
 Release: version 2.0, May 2017, Q-Chem Inc. Pleasanton 
 -------------------------------------------------------
 -------------------------------------------------------
 OpenMP BLAS3 based DFT computing Module                
 Release: version 1.0, May 2013, Q-Chem Inc. Pittsburgh 
 -------------------------------------------------------
 A restricted SCF calculation will be
 performed using DIIS
 SCF converges when DIIS error is below 1.0e-08
 ---------------------------------------
  Cycle       Energy         DIIS error
 ---------------------------------------
    1   -5424.2099464836      2.17e-05  
    2   -5424.2099487904      1.00e-05  
    3   -5424.2099487124      1.10e-05  
    4   -5424.2099492279      1.59e-06  
    5   -5424.2099492341      4.31e-07  
    6   -5424.2099492344      1.88e-07  
    7   -5424.2099492345      4.30e-08  
    8   -5424.2099492345      5.24e-09  Convergence criterion met
 ---------------------------------------
 SCF time:   CPU 28.01s  wall 8.00s 
 SCF   energy in the final basis set =    -5424.2099492345
 Total energy in the final basis set =    -5424.2099492345

 --------------------------------------------------------------
             Orbital Energies (a.u.) and Symmetries
 --------------------------------------------------------------

 Alpha MOs, Restricted
 -- Occupied --                  
-482.87 -482.87  -62.52  -62.52  -56.35  -56.35  -56.34  -56.34
  1 B1    1 A1    2 B1    2 A1    3 B1    3 A1    1 A2    1 B2                 
-56.341 -56.341 -24.736 -24.736 -10.337 -10.336  -8.733  -8.733
  4 A1    4 B1    5 B1    5 A1    6 A1    6 B1    7 B1    7 A1                 
 -6.566  -6.566  -6.551  -6.551  -6.551  -6.551  -2.676  -2.676
  8 B1    8 A1    2 A2    2 B2    9 A1    9 B1   10 B1   10 A1                 
 -2.672  -2.672  -2.672  -2.672  -2.661  -2.661  -2.661  -2.661
  3 A2    3 B2   11 B1   11 A1   12 B1   12 A1    4 B2    4 A2                 
 -1.287  -1.271  -0.885  -0.837  -0.769  -0.635  -0.597  -0.552
 13 A1   13 B1   14 A1   14 B1   15 A1   15 B1   16 A1   17 A1                 
 -0.531  -0.500  -0.495  -0.441  -0.416  -0.372  -0.349  -0.340
  5 B2   16 B1    5 A2   17 B1   18 A1    6 B2   19 A1    6 A2                 
 -0.319  -0.268
 18 B1    7 B2                                                                 
 -- Virtual --                   
 -0.052  -0.034  -0.029  -0.009   0.028   0.031   0.044   0.046
 20 A1   19 B1    7 A2   21 A1   22 A1   20 B1    8 B2   23 A1                 
  0.060   0.070   0.074   0.086   0.092   0.106   0.112   0.123
 21 B1    8 A2   24 A1    9 B2   22 B1   25 A1   23 B1    9 A2                 
  0.124   0.155   0.165   0.180   0.251   0.260   0.267   0.301
 26 A1   27 A1   24 B1   25 B1   10 B2   26 B1   28 A1   27 B1                 
  0.303   0.343   0.348   0.366   0.381   0.395   0.396   0.399
 29 A1   28 B1   10 A2   30 A1   31 A1   32 A1   11 B2   29 B1                 
  0.415   0.418   0.420   0.454   0.456   0.491   0.495   0.519
 33 A1   30 B1   11 A2   12 B2   31 B1   32 B1   12 A2   34 A1                 
  0.535   0.541   0.576   0.595   0.602   0.631   0.692   0.695
 13 B2   13 A2   33 B1   35 A1   14 B2   34 B1   35 B1   36 A1                 
  0.738   0.750   0.809   0.837   0.904   0.913   1.008   1.048
 37 A1   14 A2   36 B1   38 A1   37 B1   39 A1   38 B1   39 B1                 
  1.102   1.213   1.310   1.324   1.366   1.404   1.420   1.487
 15 B2   16 B2   40 A1   15 A2   17 B2   41 A1   40 B1   41 B1                 
  1.537   1.563   1.599   1.666   1.837   1.845   1.878   1.952
 42 A1   16 A2   43 A1   44 A1   42 B1   17 A2   45 A1   43 B1                 
  1.959   2.002   2.008   2.041   2.117   2.160   2.199   2.292
 18 B2   44 B1   18 A2   46 A1   45 B1   47 A1   46 B1   47 B1                 
  2.568   2.781   2.869   3.007   3.104   3.402   3.736   3.748
 19 B2   19 A2   48 A1   48 B1   49 A1   49 B1   20 B2   50 A1                 
  3.750   3.797   3.907   3.914   3.958   3.977   3.989   3.997
 20 A2   50 B1   51 A1   21 B2   21 A2   22 B2   52 A1   22 A2                 
  4.009   4.032   4.080   4.120   4.159   4.245   4.320   4.411
 51 B1   23 B2   23 A2   52 B1   53 A1   53 B1   54 A1   54 B1                 
  4.626   4.894   6.244   6.293   6.310   6.385   6.416   6.628
 55 A1   55 B1   24 B2   24 A2   56 A1   57 A1   56 B1   58 A1                 
  6.670   6.765   7.513   7.530   7.561   7.562   7.640   7.700
 57 B1   58 B1   25 B2   25 A2   59 B1   59 A1   60 A1   60 B1                 
 23.316  24.062  47.821  47.925  66.711  66.741 289.707 289.725
 61 A1   61 B1   62 A1   62 B1   63 A1   63 B1   26 B2   26 A2                 
289.753 289.759 289.861 289.9181020.5951020.725
 64 A1   64 B1   65 A1   65 B1   66 A1   66 B1                                 

 Beta MOs, Restricted
 -- Occupied --                  
-482.87 -482.87  -62.52  -62.52  -56.35  -56.35  -56.34  -56.34
  1 B1    1 A1    2 B1    2 A1    3 B1    3 A1    1 A2    1 B2                 
-56.341 -56.341 -24.736 -24.736 -10.337 -10.336  -8.733  -8.733
  4 A1    4 B1    5 B1    5 A1    6 A1    6 B1    7 B1    7 A1                 
 -6.566  -6.566  -6.551  -6.551  -6.551  -6.551  -2.676  -2.676
  8 B1    8 A1    2 A2    2 B2    9 A1    9 B1   10 B1   10 A1                 
 -2.672  -2.672  -2.672  -2.672  -2.661  -2.661  -2.661  -2.661
  3 A2    3 B2   11 B1   11 A1   12 B1   12 A1    4 B2    4 A2                 
 -1.287  -1.271  -0.885  -0.837  -0.769  -0.635  -0.597  -0.552
 13 A1   13 B1   14 A1   14 B1   15 A1   15 B1   16 A1   17 A1                 
 -0.531  -0.500  -0.495  -0.441  -0.416  -0.372  -0.349  -0.340
  5 B2   16 B1    5 A2   17 B1   18 A1    6 B2   19 A1    6 A2                 
 -0.319  -0.268
 18 B1    7 B2                                                                 
 -- Virtual --                   
 -0.052  -0.034  -0.029  -0.009   0.028   0.031   0.044   0.046
 20 A1   19 B1    7 A2   21 A1   22 A1   20 B1    8 B2   23 A1                 
  0.060   0.070   0.074   0.086   0.092   0.106   0.112   0.123
 21 B1    8 A2   24 A1    9 B2   22 B1   25 A1   23 B1    9 A2                 
  0.124   0.155   0.165   0.180   0.251   0.260   0.267   0.301
 26 A1   27 A1   24 B1   25 B1   10 B2   26 B1   28 A1   27 B1                 
  0.303   0.343   0.348   0.366   0.381   0.395   0.396   0.399
 29 A1   28 B1   10 A2   30 A1   31 A1   32 A1   11 B2   29 B1                 
  0.415   0.418   0.420   0.454   0.456   0.491   0.495   0.519
 33 A1   30 B1   11 A2   12 B2   31 B1   32 B1   12 A2   34 A1                 
  0.535   0.541   0.576   0.595   0.602   0.631   0.692   0.695
 13 B2   13 A2   33 B1   35 A1   14 B2   34 B1   35 B1   36 A1                 
  0.738   0.750   0.809   0.837   0.904   0.913   1.008   1.048
 37 A1   14 A2   36 B1   38 A1   37 B1   39 A1   38 B1   39 B1                 
  1.102   1.213   1.310   1.324   1.366   1.404   1.420   1.487
 15 B2   16 B2   40 A1   15 A2   17 B2   41 A1   40 B1   41 B1                 
  1.537   1.563   1.599   1.666   1.837   1.845   1.878   1.952
 42 A1   16 A2   43 A1   44 A1   42 B1   17 A2   45 A1   43 B1                 
  1.959   2.002   2.008   2.041   2.117   2.160   2.199   2.292
 18 B2   44 B1   18 A2   46 A1   45 B1   47 A1   46 B1   47 B1                 
  2.568   2.781   2.869   3.007   3.104   3.402   3.736   3.748
 19 B2   19 A2   48 A1   48 B1   49 A1   49 B1   20 B2   50 A1                 
  3.750   3.797   3.907   3.914   3.958   3.977   3.989   3.997
 20 A2   50 B1   51 A1   21 B2   21 A2   22 B2   52 A1   22 A2                 
  4.009   4.032   4.080   4.120   4.159   4.245   4.320   4.411
 51 B1   23 B2   23 A2   52 B1   53 A1   53 B1   54 A1   54 B1                 
  4.626   4.894   6.244   6.293   6.310   6.385   6.416   6.628
 55 A1   55 B1   24 B2   24 A2   56 A1   57 A1   56 B1   58 A1                 
  6.670   6.765   7.513   7.530   7.561   7.562   7.640   7.700
 57 B1   58 B1   25 B2   25 A2   59 B1   59 A1   60 A1   60 B1                 
 23.316  24.062  47.821  47.925  66.711  66.741 289.707 289.725
 61 A1   61 B1   62 A1   62 B1   63 A1   63 B1   26 B2   26 A2                 
289.753 289.759 289.861 289.9181020.5951020.725
 64 A1   64 B1   65 A1   65 B1   66 A1   66 B1                                 
 --------------------------------------------------------------

          Ground-State Mulliken Net Atomic Charges

     Atom                 Charge (a.u.)
  ----------------------------------------
      1 F                    -0.051119
      2 F                    -0.051119
      3 Br                    0.046307
      4 Br                    0.046307
      5 C                     0.004812
      6 C                     0.004812
  ----------------------------------------
  Sum of atomic charges =     0.000000

 -----------------------------------------------------------------
                    Cartesian Multipole Moments
 -----------------------------------------------------------------
    Charge (ESU x 10^10)
                 0.0000
    Dipole Moment (Debye)
         X      -0.0000      Y       0.0000      Z       1.5360
       Tot       1.5360
    Quadrupole Moments (Debye-Ang)
        XX     -56.6612     XY       0.0000     YY     -57.7274
        XZ       0.0000     YZ       0.0000     ZZ     -58.2880
    Octopole Moments (Debye-Ang^2)
       XXX       0.0000    XXY      -0.0000    XYY      -0.0000
       YYY       0.0000    XXZ       5.4313    XYZ       0.0000
       YYZ      -8.6284    XZZ       0.0000    YZZ      -0.0000
       ZZZ      -8.8582
    Hexadecapole Moments (Debye-Ang^3)
      XXXX    -867.3033   XXXY       0.0000   XXYY    -161.0106
      XYYY       0.0000   YYYY     -63.9791   XXXZ       0.0000
      XXYZ      -0.0000   XYYZ       0.0000   YYYZ       0.0000
      XXZZ    -204.6739   XYZZ       0.0000   YYZZ     -84.6366
      XZZZ       0.0000   YZZZ       0.0000   ZZZZ    -441.1742
 -----------------------------------------------------------------
 Calculating analytic gradient of the SCF energy
 Gradient of SCF Energy
            1           2           3           4           5           6
    1  -0.0002280   0.0002280  -0.0003566   0.0003566   0.0004630  -0.0004630
    2  -0.0000000   0.0000000   0.0000000   0.0000000  -0.0000000   0.0000000
    3  -0.0004357  -0.0004357  -0.0001339  -0.0001339   0.0005697   0.0005697
 Max gradient component =       5.697E-04
 RMS gradient           =       3.207E-04
 Gradient time:  CPU 11.85 s  wall 3.08 s
 Geometry Optimization Parameters
   NAtoms,    NIC,     NZ,  NCons,   NDum,   NFix, NCnnct, MaxDiis
        6      37       0       0       0       0       0       0

 Cartesian Hessian Update
 Hessian Updated using BFGS Update


** GEOMETRY OPTIMIZATION IN DELOCALIZED INTERNAL COORDINATES **
   Searching for a Minimum

   Optimization Cycle:  14

                       Coordinates (Angstroms)
     ATOM                X               Y               Z
      1  F         1.3193551461    0.0000000000   -1.7998691109
      2  F        -1.3193551461    0.0000000000   -1.7998691109
      3  Br        1.7824952485    0.0000000000    0.8729974067
      4  Br       -1.7824952485    0.0000000000    0.8729974067
      5  C         0.6669424864    0.0000000000   -0.6331282958
      6  C        -0.6669424864    0.0000000000   -0.6331282958
   Point Group: c2v   Number of degrees of freedom:     5


   Energy is  -5424.209949234

 Hessian Updated using BFGS Update

  5 Hessian modes will be used to form the next step
  Hessian Eigenvalues:
     0.084670    0.183265    0.279449    0.389904    0.536604

 Minimum Search - Taking Simple RFO Step
 Searching for Lamda that Minimizes Along All modes
 Value Taken    Lamda =  -0.00000563
 Step Taken.  Stepsize is  0.006026

                             Maximum     Tolerance    Cnvgd?
         Gradient           0.000654      0.000300      NO
         Displacement       0.003910      0.001200      NO
         Energy change     -0.000009      0.000001      NO


 New Cartesian Coordinates Obtained by Inverse Iteration

 Displacement from previous Coordinates is:  0.006324
 ----------------------------------------------------------------
             Standard Nuclear Orientation (Angstroms)
    I     Atom           X                Y                Z
 ----------------------------------------------------------------
    1      F       1.3211643947     0.0000000000    -1.7991426409
    2      F      -1.3211643947     0.0000000000    -1.7991426409
    3      Br      1.7837051606     0.0000000000     0.8728060740
    4      Br     -1.7837051606     0.0000000000     0.8728060740
    5      C       0.6668361583     0.0000000000    -0.6336634330
    6      C      -0.6668361583     0.0000000000    -0.6336634330
 ----------------------------------------------------------------
 Molecular Point Group                 C2v   NOp =  4
 Largest Abelian Subgroup              C2v   NOp =  4
 Nuclear Repulsion Energy =   679.8851822095 hartrees
 There are       50 alpha and       50 beta electrons
 Applying Cartesian multipole field
    Component          Value
    ---------          -----
     (2,0,0)        1.00000E-11
     (0,2,0)        2.00000E-11
     (0,0,2)       -3.00000E-11
 Nucleus-field energy     =    -0.0000000032 hartrees
 Requested basis set is 6-311++G(d,p)
 There are 62 shells and 184 basis functions
 A cutoff of  1.0D-11 yielded   1561 shell pairs
 There are     14721 function pairs (     16332 Cartesian)
 Smallest overlap matrix eigenvalue = 3.45E-05
 Guess MOs from SCF MO coefficient file

 -----------------------------------------------------------------------
  General SCF calculation program by
  Eric Jon Sundstrom, Paul Horn, Yuezhi Mao, Dmitri Zuev, Alec White,
  David Stuck, Shaama M.S., Shane Yost, Joonho Lee, David Small,
  Daniel Levine, Susi Lehtola, Hugh Burton, Evgeny Epifanovsky
 -----------------------------------------------------------------------
 Exchange:     0.2000 Hartree-Fock + 0.0800 Slater + 0.7200 B88
 Correlation:  0.1900 VWN1RPA + 0.8100 LYP
 Using SG-1 standard quadrature grid
 using 4 threads for integral computing
 -------------------------------------------------------
 OpenMP Integral computing Module                
 Release: version 2.0, May 2017, Q-Chem Inc. Pleasanton 
 -------------------------------------------------------
 -------------------------------------------------------
 OpenMP BLAS3 based DFT computing Module                
 Release: version 1.0, May 2013, Q-Chem Inc. Pittsburgh 
 -------------------------------------------------------
 A restricted SCF calculation will be
 performed using DIIS
 SCF converges when DIIS error is below 1.0e-08
 ---------------------------------------
  Cycle       Energy         DIIS error
 ---------------------------------------
    1   -5424.2099489135      2.36e-05  
    2   -5424.2099524373      4.77e-06  
    3   -5424.2099524078      5.17e-06  
    4   -5424.2099525155      1.79e-06  
    5   -5424.2099525263      4.16e-07  
    6   -5424.2099525267      7.75e-08  
    7   -5424.2099525267      5.26e-08  
    8   -5424.2099525267      5.82e-09  Convergence criterion met
 ---------------------------------------
 SCF time:   CPU 28.01s  wall 7.00s 
 SCF   energy in the final basis set =    -5424.2099525267
 Total energy in the final basis set =    -5424.2099525267

 --------------------------------------------------------------
             Orbital Energies (a.u.) and Symmetries
 --------------------------------------------------------------

 Alpha MOs, Restricted
 -- Occupied --                  
-482.87 -482.87  -62.52  -62.52  -56.35  -56.35  -56.34  -56.34
  1 B1    1 A1    2 B1    2 A1    3 B1    3 A1    1 A2    1 B2                 
-56.341 -56.341 -24.736 -24.736 -10.337 -10.337  -8.733  -8.733
  4 A1    4 B1    5 B1    5 A1    6 A1    6 B1    7 B1    7 A1                 
 -6.566  -6.566  -6.551  -6.551  -6.551  -6.551  -2.676  -2.676
  8 B1    8 A1    2 A2    2 B2    9 A1    9 B1   10 B1   10 A1                 
 -2.672  -2.672  -2.672  -2.672  -2.661  -2.661  -2.661  -2.661
  3 A2    3 B2   11 B1   11 A1   12 B1   12 A1    4 B2    4 A2                 
 -1.287  -1.271  -0.884  -0.837  -0.769  -0.635  -0.598  -0.552
 13 A1   13 B1   14 A1   14 B1   15 A1   15 B1   16 A1   17 A1                 
 -0.532  -0.500  -0.495  -0.440  -0.416  -0.372  -0.349  -0.340
  5 B2   16 B1    5 A2   17 B1   18 A1    6 B2   19 A1    6 A2                 
 -0.319  -0.268
 18 B1    7 B2                                                                 
 -- Virtual --                   
 -0.052  -0.034  -0.029  -0.009   0.028   0.031   0.044   0.046
 20 A1   19 B1    7 A2   21 A1   22 A1   20 B1    8 B2   23 A1                 
  0.060   0.070   0.074   0.086   0.092   0.106   0.112   0.123
 21 B1    8 A2   24 A1    9 B2   22 B1   25 A1   23 B1    9 A2                 
  0.125   0.155   0.165   0.180   0.250   0.261   0.267   0.301
 26 A1   27 A1   24 B1   25 B1   10 B2   26 B1   28 A1   27 B1                 
  0.303   0.343   0.348   0.366   0.381   0.395   0.396   0.399
 29 A1   28 B1   10 A2   30 A1   31 A1   32 A1   11 B2   29 B1                 
  0.415   0.418   0.420   0.454   0.456   0.491   0.495   0.519
 33 A1   30 B1   11 A2   12 B2   31 B1   32 B1   12 A2   34 A1                 
  0.535   0.541   0.576   0.595   0.601   0.631   0.692   0.694
 13 B2   13 A2   33 B1   35 A1   14 B2   34 B1   35 B1   36 A1                 
  0.738   0.750   0.809   0.837   0.904   0.913   1.008   1.049
 37 A1   14 A2   36 B1   38 A1   37 B1   39 A1   38 B1   39 B1                 
  1.102   1.213   1.310   1.324   1.366   1.404   1.420   1.486
 15 B2   16 B2   40 A1   15 A2   17 B2   41 A1   40 B1   41 B1                 
  1.537   1.563   1.599   1.666   1.836   1.845   1.878   1.952
 42 A1   16 A2   43 A1   44 A1   42 B1   17 A2   45 A1   43 B1                 
  1.959   2.002   2.008   2.041   2.117   2.160   2.199   2.292
 18 B2   44 B1   18 A2   46 A1   45 B1   47 A1   46 B1   47 B1                 
  2.567   2.781   2.868   3.006   3.105   3.402   3.735   3.748
 19 B2   19 A2   48 A1   48 B1   49 A1   49 B1   20 B2   50 A1                 
  3.750   3.796   3.907   3.914   3.958   3.977   3.989   3.997
 20 A2   50 B1   51 A1   21 B2   21 A2   22 B2   52 A1   22 A2                 
  4.009   4.032   4.080   4.119   4.159   4.245   4.320   4.411
 51 B1   23 B2   23 A2   52 B1   53 A1   53 B1   54 A1   54 B1                 
  4.626   4.894   6.244   6.292   6.311   6.386   6.415   6.628
 55 A1   55 B1   24 B2   24 A2   56 A1   57 A1   56 B1   58 A1                 
  6.669   6.765   7.514   7.530   7.561   7.562   7.640   7.700
 57 B1   58 B1   25 B2   25 A2   59 B1   59 A1   60 A1   60 B1                 
 23.316  24.063  47.820  47.925  66.710  66.740 289.707 289.726
 61 A1   61 B1   62 A1   62 B1   63 A1   63 B1   26 B2   26 A2                 
289.753 289.760 289.861 289.9181020.5951020.724
 64 A1   64 B1   65 A1   65 B1   66 A1   66 B1                                 

 Beta MOs, Restricted
 -- Occupied --                  
-482.87 -482.87  -62.52  -62.52  -56.35  -56.35  -56.34  -56.34
  1 B1    1 A1    2 B1    2 A1    3 B1    3 A1    1 A2    1 B2                 
-56.341 -56.341 -24.736 -24.736 -10.337 -10.337  -8.733  -8.733
  4 A1    4 B1    5 B1    5 A1    6 A1    6 B1    7 B1    7 A1                 
 -6.566  -6.566  -6.551  -6.551  -6.551  -6.551  -2.676  -2.676
  8 B1    8 A1    2 A2    2 B2    9 A1    9 B1   10 B1   10 A1                 
 -2.672  -2.672  -2.672  -2.672  -2.661  -2.661  -2.661  -2.661
  3 A2    3 B2   11 B1   11 A1   12 B1   12 A1    4 B2    4 A2                 
 -1.287  -1.271  -0.884  -0.837  -0.769  -0.635  -0.598  -0.552
 13 A1   13 B1   14 A1   14 B1   15 A1   15 B1   16 A1   17 A1                 
 -0.532  -0.500  -0.495  -0.440  -0.416  -0.372  -0.349  -0.340
  5 B2   16 B1    5 A2   17 B1   18 A1    6 B2   19 A1    6 A2                 
 -0.319  -0.268
 18 B1    7 B2                                                                 
 -- Virtual --                   
 -0.052  -0.034  -0.029  -0.009   0.028   0.031   0.044   0.046
 20 A1   19 B1    7 A2   21 A1   22 A1   20 B1    8 B2   23 A1                 
  0.060   0.070   0.074   0.086   0.092   0.106   0.112   0.123
 21 B1    8 A2   24 A1    9 B2   22 B1   25 A1   23 B1    9 A2                 
  0.125   0.155   0.165   0.180   0.250   0.261   0.267   0.301
 26 A1   27 A1   24 B1   25 B1   10 B2   26 B1   28 A1   27 B1                 
  0.303   0.343   0.348   0.366   0.381   0.395   0.396   0.399
 29 A1   28 B1   10 A2   30 A1   31 A1   32 A1   11 B2   29 B1                 
  0.415   0.418   0.420   0.454   0.456   0.491   0.495   0.519
 33 A1   30 B1   11 A2   12 B2   31 B1   32 B1   12 A2   34 A1                 
  0.535   0.541   0.576   0.595   0.601   0.631   0.692   0.694
 13 B2   13 A2   33 B1   35 A1   14 B2   34 B1   35 B1   36 A1                 
  0.738   0.750   0.809   0.837   0.904   0.913   1.008   1.049
 37 A1   14 A2   36 B1   38 A1   37 B1   39 A1   38 B1   39 B1                 
  1.102   1.213   1.310   1.324   1.366   1.404   1.420   1.486
 15 B2   16 B2   40 A1   15 A2   17 B2   41 A1   40 B1   41 B1                 
  1.537   1.563   1.599   1.666   1.836   1.845   1.878   1.952
 42 A1   16 A2   43 A1   44 A1   42 B1   17 A2   45 A1   43 B1                 
  1.959   2.002   2.008   2.041   2.117   2.160   2.199   2.292
 18 B2   44 B1   18 A2   46 A1   45 B1   47 A1   46 B1   47 B1                 
  2.567   2.781   2.868   3.006   3.105   3.402   3.735   3.748
 19 B2   19 A2   48 A1   48 B1   49 A1   49 B1   20 B2   50 A1                 
  3.750   3.796   3.907   3.914   3.958   3.977   3.989   3.997
 20 A2   50 B1   51 A1   21 B2   21 A2   22 B2   52 A1   22 A2                 
  4.009   4.032   4.080   4.119   4.159   4.245   4.320   4.411
 51 B1   23 B2   23 A2   52 B1   53 A1   53 B1   54 A1   54 B1                 
  4.626   4.894   6.244   6.292   6.311   6.386   6.415   6.628
 55 A1   55 B1   24 B2   24 A2   56 A1   57 A1   56 B1   58 A1                 
  6.669   6.765   7.514   7.530   7.561   7.562   7.640   7.700
 57 B1   58 B1   25 B2   25 A2   59 B1   59 A1   60 A1   60 B1                 
 23.316  24.063  47.820  47.925  66.710  66.740 289.707 289.726
 61 A1   61 B1   62 A1   62 B1   63 A1   63 B1   26 B2   26 A2                 
289.753 289.760 289.861 289.9181020.5951020.724
 64 A1   64 B1   65 A1   65 B1   66 A1   66 B1                                 
 --------------------------------------------------------------

          Ground-State Mulliken Net Atomic Charges

     Atom                 Charge (a.u.)
  ----------------------------------------
      1 F                    -0.050878
      2 F                    -0.050878
      3 Br                    0.046054
      4 Br                    0.046054
      5 C                     0.004824
      6 C                     0.004824
  ----------------------------------------
  Sum of atomic charges =     0.000000

 -----------------------------------------------------------------
                    Cartesian Multipole Moments
 -----------------------------------------------------------------
    Charge (ESU x 10^10)
                 0.0000
    Dipole Moment (Debye)
         X      -0.0000      Y      -0.0000      Z       1.5270
       Tot       1.5270
    Quadrupole Moments (Debye-Ang)
        XX     -56.6650     XY      -0.0000     YY     -57.7311
        XZ       0.0000     YZ      -0.0000     ZZ     -58.2847
    Octopole Moments (Debye-Ang^2)
       XXX       0.0000    XXY      -0.0000    XYY       0.0000
       YYY      -0.0000    XXZ       5.4501    XYZ      -0.0000
       YYZ      -8.6275    XZZ      -0.0000    YZZ      -0.0000
       ZZZ      -8.8923
    Hexadecapole Moments (Debye-Ang^3)
      XXXX    -868.4271   XXXY      -0.0000   XXYY    -161.2247
      XYYY      -0.0000   YYYY     -63.9896   XXXZ      -0.0000
      XXYZ       0.0000   XYYZ      -0.0000   YYYZ      -0.0000
      XXZZ    -204.8288   XYZZ      -0.0000   YYZZ     -84.6081
      XZZZ      -0.0000   YZZZ       0.0000   ZZZZ    -441.0115
 -----------------------------------------------------------------
 Calculating analytic gradient of the SCF energy
 Gradient of SCF Energy
            1           2           3           4           5           6
    1   0.0000011  -0.0000011   0.0000009  -0.0000009  -0.0001133   0.0001133
    2   0.0000000  -0.0000000   0.0000000  -0.0000000  -0.0000000   0.0000000
    3  -0.0002301  -0.0002301   0.0000618   0.0000618   0.0001683   0.0001683
 Max gradient component =       2.301E-04
 RMS gradient           =       1.043E-04
 Gradient time:  CPU 11.86 s  wall 3.08 s
 Geometry Optimization Parameters
   NAtoms,    NIC,     NZ,  NCons,   NDum,   NFix, NCnnct, MaxDiis
        6      37       0       0       0       0       0       0

 Cartesian Hessian Update
 Hessian Updated using BFGS Update


** GEOMETRY OPTIMIZATION IN DELOCALIZED INTERNAL COORDINATES **
   Searching for a Minimum

   Optimization Cycle:  15

                       Coordinates (Angstroms)
     ATOM                X               Y               Z
      1  F         1.3211643947    0.0000000000   -1.7991426409
      2  F        -1.3211643947    0.0000000000   -1.7991426409
      3  Br        1.7837051606    0.0000000000    0.8728060740
      4  Br       -1.7837051606    0.0000000000    0.8728060740
      5  C         0.6668361583    0.0000000000   -0.6336634330
      6  C        -0.6668361583    0.0000000000   -0.6336634330
   Point Group: c2v   Number of degrees of freedom:     5


   Energy is  -5424.209952527

 Hessian Updated using BFGS Update

  5 Hessian modes will be used to form the next step
  Hessian Eigenvalues:
     0.072819    0.179174    0.284051    0.380559    0.533463

 Minimum Search - Taking Simple RFO Step
 Searching for Lamda that Minimizes Along All modes
 Value Taken    Lamda =   0.00000000
 Step Taken.  Stepsize is  0.002153

                             Maximum     Tolerance    Cnvgd?
         Gradient           0.000187      0.000300     YES
         Displacement       0.001870      0.001200      NO
         Energy change     -0.000003      0.000001      NO


 New Cartesian Coordinates Obtained by Inverse Iteration

 Displacement from previous Coordinates is:  0.002053
 ----------------------------------------------------------------
             Standard Nuclear Orientation (Angstroms)
    I     Atom           X                Y                Z
 ----------------------------------------------------------------
    1      F       1.3217880991     0.0000000000    -1.7987810811
    2      F      -1.3217880991     0.0000000000    -1.7987810811
    3      Br      1.7837099632     0.0000000000     0.8726641295
    4      Br     -1.7837099632     0.0000000000     0.8726641295
    5      C       0.6668798393     0.0000000000    -0.6338830484
    6      C      -0.6668798393     0.0000000000    -0.6338830484
 ----------------------------------------------------------------
 Molecular Point Group                 C2v   NOp =  4
 Largest Abelian Subgroup              C2v   NOp =  4
 Nuclear Repulsion Energy =   679.8998510779 hartrees
 There are       50 alpha and       50 beta electrons
 Applying Cartesian multipole field
    Component          Value
    ---------          -----
     (2,0,0)        1.00000E-11
     (0,2,0)        2.00000E-11
     (0,0,2)       -3.00000E-11
 Nucleus-field energy     =    -0.0000000032 hartrees
 Requested basis set is 6-311++G(d,p)
 There are 62 shells and 184 basis functions
 A cutoff of  1.0D-11 yielded   1561 shell pairs
 There are     14721 function pairs (     16332 Cartesian)
 Smallest overlap matrix eigenvalue = 3.45E-05
 Guess MOs from SCF MO coefficient file

 -----------------------------------------------------------------------
  General SCF calculation program by
  Eric Jon Sundstrom, Paul Horn, Yuezhi Mao, Dmitri Zuev, Alec White,
  David Stuck, Shaama M.S., Shane Yost, Joonho Lee, David Small,
  Daniel Levine, Susi Lehtola, Hugh Burton, Evgeny Epifanovsky
 -----------------------------------------------------------------------
 Exchange:     0.2000 Hartree-Fock + 0.0800 Slater + 0.7200 B88
 Correlation:  0.1900 VWN1RPA + 0.8100 LYP
 Using SG-1 standard quadrature grid
 using 4 threads for integral computing
 -------------------------------------------------------
 OpenMP Integral computing Module                
 Release: version 2.0, May 2017, Q-Chem Inc. Pleasanton 
 -------------------------------------------------------
 -------------------------------------------------------
 OpenMP BLAS3 based DFT computing Module                
 Release: version 1.0, May 2013, Q-Chem Inc. Pittsburgh 
 -------------------------------------------------------
 A restricted SCF calculation will be
 performed using DIIS
 SCF converges when DIIS error is below 1.0e-08
 ---------------------------------------
  Cycle       Energy         DIIS error
 ---------------------------------------
    1   -5424.2099524178      8.29e-06  
    2   -5424.2099528041      1.37e-06  
    3   -5424.2099528079      8.28e-07  
    4   -5424.2099528087      5.62e-07  
    5   -5424.2099528097      5.29e-08  
    6   -5424.2099528095      2.00e-08  
    7   -5424.2099528096      7.75e-09  Convergence criterion met
 ---------------------------------------
 SCF time:   CPU 24.50s  wall 6.00s 
 SCF   energy in the final basis set =    -5424.2099528096
 Total energy in the final basis set =    -5424.2099528096

 --------------------------------------------------------------
             Orbital Energies (a.u.) and Symmetries
 --------------------------------------------------------------

 Alpha MOs, Restricted
 -- Occupied --                  
-482.87 -482.87  -62.52  -62.52  -56.35  -56.35  -56.34  -56.34
  1 B1    1 A1    2 B1    2 A1    3 B1    3 A1    1 A2    1 B2                 
-56.341 -56.341 -24.736 -24.736 -10.337 -10.337  -8.733  -8.733
  4 A1    4 B1    5 B1    5 A1    6 A1    6 B1    7 B1    7 A1                 
 -6.566  -6.566  -6.551  -6.551  -6.551  -6.551  -2.676  -2.676
  8 B1    8 A1    2 A2    2 B2    9 A1    9 B1   10 B1   10 A1                 
 -2.672  -2.672  -2.672  -2.672  -2.661  -2.661  -2.661  -2.661
  3 A2    3 B2   11 B1   11 A1   12 B1   12 A1    4 B2    4 A2                 
 -1.287  -1.271  -0.884  -0.837  -0.769  -0.636  -0.598  -0.552
 13 A1   13 B1   14 A1   14 B1   15 A1   15 B1   16 A1   17 A1                 
 -0.532  -0.500  -0.495  -0.440  -0.416  -0.372  -0.349  -0.340
  5 B2   16 B1    5 A2   17 B1   18 A1    6 B2   19 A1    6 A2                 
 -0.319  -0.268
 18 B1    7 B2                                                                 
 -- Virtual --                   
 -0.052  -0.034  -0.029  -0.009   0.028   0.031   0.044   0.046
 20 A1   19 B1    7 A2   21 A1   22 A1   20 B1    8 B2   23 A1                 
  0.060   0.070   0.074   0.086   0.092   0.106   0.112   0.123
 21 B1    8 A2   24 A1    9 B2   22 B1   25 A1   23 B1    9 A2                 
  0.125   0.155   0.165   0.180   0.250   0.261   0.267   0.301
 26 A1   27 A1   24 B1   25 B1   10 B2   26 B1   28 A1   27 B1                 
  0.303   0.343   0.348   0.366   0.381   0.396   0.396   0.399
 29 A1   28 B1   10 A2   30 A1   31 A1   32 A1   11 B2   29 B1                 
  0.415   0.419   0.420   0.454   0.456   0.491   0.495   0.519
 33 A1   30 B1   11 A2   12 B2   31 B1   32 B1   12 A2   34 A1                 
  0.535   0.541   0.576   0.595   0.601   0.631   0.692   0.694
 13 B2   13 A2   33 B1   35 A1   14 B2   34 B1   35 B1   36 A1                 
  0.738   0.750   0.809   0.837   0.904   0.913   1.008   1.049
 37 A1   14 A2   36 B1   38 A1   37 B1   39 A1   38 B1   39 B1                 
  1.102   1.213   1.310   1.324   1.366   1.405   1.420   1.486
 15 B2   16 B2   40 A1   15 A2   17 B2   41 A1   40 B1   41 B1                 
  1.537   1.563   1.599   1.666   1.836   1.845   1.878   1.952
 42 A1   16 A2   43 A1   44 A1   42 B1   17 A2   45 A1   43 B1                 
  1.959   2.003   2.008   2.041   2.117   2.160   2.199   2.292
 18 B2   44 B1   18 A2   46 A1   45 B1   47 A1   46 B1   47 B1                 
  2.567   2.781   2.868   3.006   3.105   3.402   3.735   3.748
 19 B2   19 A2   48 A1   48 B1   49 A1   49 B1   20 B2   50 A1                 
  3.750   3.796   3.907   3.914   3.958   3.977   3.989   3.997
 20 A2   50 B1   51 A1   21 B2   21 A2   22 B2   52 A1   22 A2                 
  4.009   4.032   4.080   4.119   4.159   4.245   4.320   4.411
 51 B1   23 B2   23 A2   52 B1   53 A1   53 B1   54 A1   54 B1                 
  4.626   4.894   6.244   6.292   6.311   6.386   6.415   6.628
 55 A1   55 B1   24 B2   24 A2   56 A1   57 A1   56 B1   58 A1                 
  6.669   6.765   7.514   7.530   7.561   7.562   7.640   7.700
 57 B1   58 B1   25 B2   25 A2   59 B1   59 A1   60 A1   60 B1                 
 23.316  24.063  47.820  47.924  66.710  66.740 289.708 289.726
 61 A1   61 B1   62 A1   62 B1   63 A1   63 B1   26 B2   26 A2                 
289.753 289.760 289.861 289.9181020.5951020.724
 64 A1   64 B1   65 A1   65 B1   66 A1   66 B1                                 

 Beta MOs, Restricted
 -- Occupied --                  
-482.87 -482.87  -62.52  -62.52  -56.35  -56.35  -56.34  -56.34
  1 B1    1 A1    2 B1    2 A1    3 B1    3 A1    1 A2    1 B2                 
-56.341 -56.341 -24.736 -24.736 -10.337 -10.337  -8.733  -8.733
  4 A1    4 B1    5 B1    5 A1    6 A1    6 B1    7 B1    7 A1                 
 -6.566  -6.566  -6.551  -6.551  -6.551  -6.551  -2.676  -2.676
  8 B1    8 A1    2 A2    2 B2    9 A1    9 B1   10 B1   10 A1                 
 -2.672  -2.672  -2.672  -2.672  -2.661  -2.661  -2.661  -2.661
  3 A2    3 B2   11 B1   11 A1   12 B1   12 A1    4 B2    4 A2                 
 -1.287  -1.271  -0.884  -0.837  -0.769  -0.636  -0.598  -0.552
 13 A1   13 B1   14 A1   14 B1   15 A1   15 B1   16 A1   17 A1                 
 -0.532  -0.500  -0.495  -0.440  -0.416  -0.372  -0.349  -0.340
  5 B2   16 B1    5 A2   17 B1   18 A1    6 B2   19 A1    6 A2                 
 -0.319  -0.268
 18 B1    7 B2                                                                 
 -- Virtual --                   
 -0.052  -0.034  -0.029  -0.009   0.028   0.031   0.044   0.046
 20 A1   19 B1    7 A2   21 A1   22 A1   20 B1    8 B2   23 A1                 
  0.060   0.070   0.074   0.086   0.092   0.106   0.112   0.123
 21 B1    8 A2   24 A1    9 B2   22 B1   25 A1   23 B1    9 A2                 
  0.125   0.155   0.165   0.180   0.250   0.261   0.267   0.301
 26 A1   27 A1   24 B1   25 B1   10 B2   26 B1   28 A1   27 B1                 
  0.303   0.343   0.348   0.366   0.381   0.396   0.396   0.399
 29 A1   28 B1   10 A2   30 A1   31 A1   32 A1   11 B2   29 B1                 
  0.415   0.419   0.420   0.454   0.456   0.491   0.495   0.519
 33 A1   30 B1   11 A2   12 B2   31 B1   32 B1   12 A2   34 A1                 
  0.535   0.541   0.576   0.595   0.601   0.631   0.692   0.694
 13 B2   13 A2   33 B1   35 A1   14 B2   34 B1   35 B1   36 A1                 
  0.738   0.750   0.809   0.837   0.904   0.913   1.008   1.049
 37 A1   14 A2   36 B1   38 A1   37 B1   39 A1   38 B1   39 B1                 
  1.102   1.213   1.310   1.324   1.366   1.405   1.420   1.486
 15 B2   16 B2   40 A1   15 A2   17 B2   41 A1   40 B1   41 B1                 
  1.537   1.563   1.599   1.666   1.836   1.845   1.878   1.952
 42 A1   16 A2   43 A1   44 A1   42 B1   17 A2   45 A1   43 B1                 
  1.959   2.003   2.008   2.041   2.117   2.160   2.199   2.292
 18 B2   44 B1   18 A2   46 A1   45 B1   47 A1   46 B1   47 B1                 
  2.567   2.781   2.868   3.006   3.105   3.402   3.735   3.748
 19 B2   19 A2   48 A1   48 B1   49 A1   49 B1   20 B2   50 A1                 
  3.750   3.796   3.907   3.914   3.958   3.977   3.989   3.997
 20 A2   50 B1   51 A1   21 B2   21 A2   22 B2   52 A1   22 A2                 
  4.009   4.032   4.080   4.119   4.159   4.245   4.320   4.411
 51 B1   23 B2   23 A2   52 B1   53 A1   53 B1   54 A1   54 B1                 
  4.626   4.894   6.244   6.292   6.311   6.386   6.415   6.628
 55 A1   55 B1   24 B2   24 A2   56 A1   57 A1   56 B1   58 A1                 
  6.669   6.765   7.514   7.530   7.561   7.562   7.640   7.700
 57 B1   58 B1   25 B2   25 A2   59 B1   59 A1   60 A1   60 B1                 
 23.316  24.063  47.820  47.924  66.710  66.740 289.708 289.726
 61 A1   61 B1   62 A1   62 B1   63 A1   63 B1   26 B2   26 A2                 
289.753 289.760 289.861 289.9181020.5951020.724
 64 A1   64 B1   65 A1   65 B1   66 A1   66 B1                                 
 --------------------------------------------------------------

          Ground-State Mulliken Net Atomic Charges

     Atom                 Charge (a.u.)
  ----------------------------------------
      1 F                    -0.050718
      2 F                    -0.050718
      3 Br                    0.046002
      4 Br                    0.046002
      5 C                     0.004716
      6 C                     0.004716
  ----------------------------------------
  Sum of atomic charges =     0.000000

 -----------------------------------------------------------------
                    Cartesian Multipole Moments
 -----------------------------------------------------------------
    Charge (ESU x 10^10)
                 0.0000
    Dipole Moment (Debye)
         X       0.0000      Y       0.0000      Z       1.5230
       Tot       1.5230
    Quadrupole Moments (Debye-Ang)
        XX     -56.6681     XY      -0.0000     YY     -57.7315
        XZ      -0.0000     YZ       0.0000     ZZ     -58.2809
    Octopole Moments (Debye-Ang^2)
       XXX      -0.0000    XXY       0.0000    XYY      -0.0000
       YYY       0.0000    XXZ       5.4487    XYZ       0.0000
       YYZ      -8.6256    XZZ       0.0000    YZZ       0.0000
       ZZZ      -8.9006
    Hexadecapole Moments (Debye-Ang^3)
      XXXX    -868.5444   XXXY       0.0000   XXYY    -161.2437
      XYYY       0.0000   YYYY     -63.9919   XXXZ       0.0000
      XXYZ       0.0000   XYYZ       0.0000   YYYZ       0.0000
      XXZZ    -204.8316   XYZZ       0.0000   YYZZ     -84.5882
      XZZZ       0.0000   YZZZ       0.0000   ZZZZ    -440.8892
 -----------------------------------------------------------------
 Calculating analytic gradient of the SCF energy
 Gradient of SCF Energy
            1           2           3           4           5           6
    1   0.0000106  -0.0000106   0.0000208  -0.0000208  -0.0000093   0.0000093
    2  -0.0000000   0.0000000   0.0000000   0.0000000  -0.0000000  -0.0000000
    3  -0.0000421  -0.0000421   0.0000212   0.0000212   0.0000209   0.0000209
 Max gradient component =       4.211E-05
 RMS gradient           =       1.912E-05
 Gradient time:  CPU 11.87 s  wall 3.07 s
 Geometry Optimization Parameters
   NAtoms,    NIC,     NZ,  NCons,   NDum,   NFix, NCnnct, MaxDiis
        6      37       0       0       0       0       0       0

 Cartesian Hessian Update
 Hessian Updated using BFGS Update


** GEOMETRY OPTIMIZATION IN DELOCALIZED INTERNAL COORDINATES **
   Searching for a Minimum

   Optimization Cycle:  16

                       Coordinates (Angstroms)
     ATOM                X               Y               Z
      1  F         1.3217880991    0.0000000000   -1.7987810811
      2  F        -1.3217880991    0.0000000000   -1.7987810811
      3  Br        1.7837099632    0.0000000000    0.8726641295
      4  Br       -1.7837099632    0.0000000000    0.8726641295
      5  C         0.6668798393    0.0000000000   -0.6338830484
      6  C        -0.6668798393    0.0000000000   -0.6338830484
   Point Group: c2v   Number of degrees of freedom:     5


   Energy is  -5424.209952810

 Hessian Updated using BFGS Update

  5 Hessian modes will be used to form the next step
  Hessian Eigenvalues:
     0.067554    0.182033    0.267788    0.365006    0.548108

 Minimum Search - Taking Simple RFO Step
 Searching for Lamda that Minimizes Along All modes
 Value Taken    Lamda =   0.00000000
 Step Taken.  Stepsize is  0.000389

                             Maximum     Tolerance    Cnvgd?
         Gradient           0.000045      0.000300     YES
         Displacement       0.000309      0.001200     YES
         Energy change     -0.000000      0.000001     YES


                       Distance Matrix (Angstroms)
             F (  1)   F (  2)   Br(  3)   Br(  4)   C (  5)
   F (  2)  2.643576
   Br(  3)  2.711087  4.096430
   Br(  4)  4.096430  2.711087  3.567420
   C (  5)  1.336373  2.304732  1.875365  2.876643
   C (  6)  2.304732  1.336373  2.876643  1.875365  1.333760

 Final energy is   -5424.2099528095905     


 ******************************
 **  OPTIMIZATION CONVERGED  **
 ******************************

                       Coordinates (Angstroms)
     ATOM                X               Y               Z
      1  F         1.3217880991    0.0000000000   -1.7987810811
      2  F        -1.3217880991    0.0000000000   -1.7987810811
      3  Br        1.7837099632    0.0000000000    0.8726641295
      4  Br       -1.7837099632    0.0000000000    0.8726641295
      5  C         0.6668798393    0.0000000000   -0.6338830484
      6  C        -0.6668798393    0.0000000000   -0.6338830484

Z-matrix Print:
$molecule
0 1
Br
C  1 1.875365
C  2 1.333760 1 126.550196
F  3 1.336373 2 119.344791 1 -180.000000 0
F  2 1.336373 1 114.105013 3 -180.000000 0
Br 3 1.875365 2 126.550196 1 -0.000000 0
$end


 --------------------------------------------------------------
             Orbital Energies (a.u.) and Symmetries
 --------------------------------------------------------------

 Alpha MOs, Restricted
 -- Occupied --                  
-482.87 -482.87  -62.52  -62.52  -56.35  -56.35  -56.34  -56.34
  1 B1    1 A1    2 B1    2 A1    3 B1    3 A1    1 A2    1 B2                 
-56.341 -56.341 -24.736 -24.736 -10.337 -10.337  -8.733  -8.733
  4 A1    4 B1    5 B1    5 A1    6 A1    6 B1    7 B1    7 A1                 
 -6.566  -6.566  -6.551  -6.551  -6.551  -6.551  -2.676  -2.676
  8 B1    8 A1    2 A2    2 B2    9 A1    9 B1   10 B1   10 A1                 
 -2.672  -2.672  -2.672  -2.672  -2.661  -2.661  -2.661  -2.661
  3 A2    3 B2   11 B1   11 A1   12 B1   12 A1    4 B2    4 A2                 
 -1.287  -1.271  -0.884  -0.837  -0.769  -0.636  -0.598  -0.552
 13 A1   13 B1   14 A1   14 B1   15 A1   15 B1   16 A1   17 A1                 
 -0.532  -0.500  -0.495  -0.440  -0.416  -0.372  -0.349  -0.340
  5 B2   16 B1    5 A2   17 B1   18 A1    6 B2   19 A1    6 A2                 
 -0.319  -0.268
 18 B1    7 B2                                                                 
 -- Virtual --                   
 -0.052  -0.034  -0.029  -0.009   0.028   0.031   0.044   0.046
 20 A1   19 B1    7 A2   21 A1   22 A1   20 B1    8 B2   23 A1                 
  0.060   0.070   0.074   0.086   0.092   0.106   0.112   0.123
 21 B1    8 A2   24 A1    9 B2   22 B1   25 A1   23 B1    9 A2                 
  0.125   0.155   0.165   0.180   0.250   0.261   0.267   0.301
 26 A1   27 A1   24 B1   25 B1   10 B2   26 B1   28 A1   27 B1                 
  0.303   0.343   0.348   0.366   0.381   0.396   0.396   0.399
 29 A1   28 B1   10 A2   30 A1   31 A1   32 A1   11 B2   29 B1                 
  0.415   0.419   0.420   0.454   0.456   0.491   0.495   0.519
 33 A1   30 B1   11 A2   12 B2   31 B1   32 B1   12 A2   34 A1                 
  0.535   0.541   0.576   0.595   0.601   0.631   0.692   0.694
 13 B2   13 A2   33 B1   35 A1   14 B2   34 B1   35 B1   36 A1                 
  0.738   0.750   0.809   0.837   0.904   0.913   1.008   1.049
 37 A1   14 A2   36 B1   38 A1   37 B1   39 A1   38 B1   39 B1                 
  1.102   1.213   1.310   1.324   1.366   1.405   1.420   1.486
 15 B2   16 B2   40 A1   15 A2   17 B2   41 A1   40 B1   41 B1                 
  1.537   1.563   1.599   1.666   1.836   1.845   1.878   1.952
 42 A1   16 A2   43 A1   44 A1   42 B1   17 A2   45 A1   43 B1                 
  1.959   2.003   2.008   2.041   2.117   2.160   2.199   2.292
 18 B2   44 B1   18 A2   46 A1   45 B1   47 A1   46 B1   47 B1                 
  2.567   2.781   2.868   3.006   3.105   3.402   3.735   3.748
 19 B2   19 A2   48 A1   48 B1   49 A1   49 B1   20 B2   50 A1                 
  3.750   3.796   3.907   3.914   3.958   3.977   3.989   3.997
 20 A2   50 B1   51 A1   21 B2   21 A2   22 B2   52 A1   22 A2                 
  4.009   4.032   4.080   4.119   4.159   4.245   4.320   4.411
 51 B1   23 B2   23 A2   52 B1   53 A1   53 B1   54 A1   54 B1                 
  4.626   4.894   6.244   6.292   6.311   6.386   6.415   6.628
 55 A1   55 B1   24 B2   24 A2   56 A1   57 A1   56 B1   58 A1                 
  6.669   6.765   7.514   7.530   7.561   7.562   7.640   7.700
 57 B1   58 B1   25 B2   25 A2   59 B1   59 A1   60 A1   60 B1                 
 23.316  24.063  47.820  47.924  66.710  66.740 289.708 289.726
 61 A1   61 B1   62 A1   62 B1   63 A1   63 B1   26 B2   26 A2                 
289.753 289.760 289.861 289.9181020.5951020.724
 64 A1   64 B1   65 A1   65 B1   66 A1   66 B1                                 

 Beta MOs, Restricted
 -- Occupied --                  
-482.87 -482.87  -62.52  -62.52  -56.35  -56.35  -56.34  -56.34
  1 B1    1 A1    2 B1    2 A1    3 B1    3 A1    1 A2    1 B2                 
-56.341 -56.341 -24.736 -24.736 -10.337 -10.337  -8.733  -8.733
  4 A1    4 B1    5 B1    5 A1    6 A1    6 B1    7 B1    7 A1                 
 -6.566  -6.566  -6.551  -6.551  -6.551  -6.551  -2.676  -2.676
  8 B1    8 A1    2 A2    2 B2    9 A1    9 B1   10 B1   10 A1                 
 -2.672  -2.672  -2.672  -2.672  -2.661  -2.661  -2.661  -2.661
  3 A2    3 B2   11 B1   11 A1   12 B1   12 A1    4 B2    4 A2                 
 -1.287  -1.271  -0.884  -0.837  -0.769  -0.636  -0.598  -0.552
 13 A1   13 B1   14 A1   14 B1   15 A1   15 B1   16 A1   17 A1                 
 -0.532  -0.500  -0.495  -0.440  -0.416  -0.372  -0.349  -0.340
  5 B2   16 B1    5 A2   17 B1   18 A1    6 B2   19 A1    6 A2                 
 -0.319  -0.268
 18 B1    7 B2                                                                 
 -- Virtual --                   
 -0.052  -0.034  -0.029  -0.009   0.028   0.031   0.044   0.046
 20 A1   19 B1    7 A2   21 A1   22 A1   20 B1    8 B2   23 A1                 
  0.060   0.070   0.074   0.086   0.092   0.106   0.112   0.123
 21 B1    8 A2   24 A1    9 B2   22 B1   25 A1   23 B1    9 A2                 
  0.125   0.155   0.165   0.180   0.250   0.261   0.267   0.301
 26 A1   27 A1   24 B1   25 B1   10 B2   26 B1   28 A1   27 B1                 
  0.303   0.343   0.348   0.366   0.381   0.396   0.396   0.399
 29 A1   28 B1   10 A2   30 A1   31 A1   32 A1   11 B2   29 B1                 
  0.415   0.419   0.420   0.454   0.456   0.491   0.495   0.519
 33 A1   30 B1   11 A2   12 B2   31 B1   32 B1   12 A2   34 A1                 
  0.535   0.541   0.576   0.595   0.601   0.631   0.692   0.694
 13 B2   13 A2   33 B1   35 A1   14 B2   34 B1   35 B1   36 A1                 
  0.738   0.750   0.809   0.837   0.904   0.913   1.008   1.049
 37 A1   14 A2   36 B1   38 A1   37 B1   39 A1   38 B1   39 B1                 
  1.102   1.213   1.310   1.324   1.366   1.405   1.420   1.486
 15 B2   16 B2   40 A1   15 A2   17 B2   41 A1   40 B1   41 B1                 
  1.537   1.563   1.599   1.666   1.836   1.845   1.878   1.952
 42 A1   16 A2   43 A1   44 A1   42 B1   17 A2   45 A1   43 B1                 
  1.959   2.003   2.008   2.041   2.117   2.160   2.199   2.292
 18 B2   44 B1   18 A2   46 A1   45 B1   47 A1   46 B1   47 B1                 
  2.567   2.781   2.868   3.006   3.105   3.402   3.735   3.748
 19 B2   19 A2   48 A1   48 B1   49 A1   49 B1   20 B2   50 A1                 
  3.750   3.796   3.907   3.914   3.958   3.977   3.989   3.997
 20 A2   50 B1   51 A1   21 B2   21 A2   22 B2   52 A1   22 A2                 
  4.009   4.032   4.080   4.119   4.159   4.245   4.320   4.411
 51 B1   23 B2   23 A2   52 B1   53 A1   53 B1   54 A1   54 B1                 
  4.626   4.894   6.244   6.292   6.311   6.386   6.415   6.628
 55 A1   55 B1   24 B2   24 A2   56 A1   57 A1   56 B1   58 A1                 
  6.669   6.765   7.514   7.530   7.561   7.562   7.640   7.700
 57 B1   58 B1   25 B2   25 A2   59 B1   59 A1   60 A1   60 B1                 
 23.316  24.063  47.820  47.924  66.710  66.740 289.708 289.726
 61 A1   61 B1   62 A1   62 B1   63 A1   63 B1   26 B2   26 A2                 
289.753 289.760 289.861 289.9181020.5951020.724
 64 A1   64 B1   65 A1   65 B1   66 A1   66 B1                                 
 --------------------------------------------------------------

          Ground-State Mulliken Net Atomic Charges

     Atom                 Charge (a.u.)
  ----------------------------------------
      1 F                    -0.050718
      2 F                    -0.050718
      3 Br                    0.046002
      4 Br                    0.046002
      5 C                     0.004716
      6 C                     0.004716
  ----------------------------------------
  Sum of atomic charges =     0.000000

 -----------------------------------------------------------------
                    Cartesian Multipole Moments
 -----------------------------------------------------------------
    Charge (ESU x 10^10)
                 0.0000
    Dipole Moment (Debye)
         X       0.0000      Y       0.0000      Z       1.5230
       Tot       1.5230
    Quadrupole Moments (Debye-Ang)
        XX     -56.6681     XY      -0.0000     YY     -57.7315
        XZ      -0.0000     YZ       0.0000     ZZ     -58.2809
    Octopole Moments (Debye-Ang^2)
       XXX      -0.0000    XXY       0.0000    XYY      -0.0000
       YYY       0.0000    XXZ       5.4487    XYZ       0.0000
       YYZ      -8.6256    XZZ       0.0000    YZZ       0.0000
       ZZZ      -8.9006
    Hexadecapole Moments (Debye-Ang^3)
      XXXX    -868.5444   XXXY       0.0000   XXYY    -161.2437
      XYYY       0.0000   YYYY     -63.9919   XXXZ       0.0000
      XXYZ       0.0000   XYYZ       0.0000   YYYZ       0.0000
      XXZZ    -204.8316   XYZZ       0.0000   YYZZ     -84.5882
      XZZZ       0.0000   YZZZ       0.0000   ZZZZ    -440.8892
 -----------------------------------------------------------------
Archival summary:
1\1\TWL01\OPT\ProcedureUnspecified\BasisUnspecified\r222\taweetha\TueAug2801:01:042018TueAug2801:01:042018\0\\#,OPT,ProcedureUnspecified,BasisUnspecified,\\0,1\Br\C,1,1.87537\C,2,1.33376,1,126.55\F,3,1.33637,2,119.345,1,-180,0\F,2,1.33637,1,114.105,3,-180,0\Br,3,1.87537,2,126.55,1,-0,0\\\@

 Total job time:  196.90s(wall), 741.15s(cpu) 
 Tue Aug 28 01:01:04 2018

        *************************************************************
        *                                                           *
        *  Thank you very much for using Q-Chem.  Have a nice day.  *
        *                                                           *
        *************************************************************


 
User input: 2 of 2 
 
Q-Chem Developer Version!
                  Welcome to Q-Chem
     A Quantum Leap Into The Future Of Chemistry


 Q-Chem 5.1, Q-Chem, Inc., Pleasanton, CA (2018)

 Yihan Shao,  Zhengting Gan,  E. Epifanovsky,  A. T. B. Gilbert,  M. Wormit,  
 J. Kussmann,  A. W. Lange,  A. Behn,  Jia Deng,  Xintian Feng,  D. Ghosh,  
 M. Goldey,  P. R. Horn,  L. D. Jacobson,  I. Kaliman,  T. Kus,  A. Landau,  
 Jie Liu,  E. I. Proynov,  R. M. Richard,  R. P. Steele,  E. J. Sundstrom,  
 H. L. Woodcock III,  P. M. Zimmerman,  D. Zuev,  B. Albrecht,  E. Alguire,  
 S. A. Baeppler,  D. Barton,  Z. Benda,  Y. A. Bernard,  E. J. Berquist,  
 K. B. Bravaya,  H. Burton,  D. Casanova,  Chun-Min Chang,  Yunqing Chen,  
 A. Chien,  K. D. Closser,  M. P. Coons,  S. Coriani,  S. Dasgupta,  
 A. L. Dempwolff,  M. Diedenhofen,  Hainam Do,  R. G. Edgar,  Po-Tung Fang,  
 S. Faraji,  S. Fatehi,  Qingguo Feng,  K. D. Fenk,  J. Fosso-Tande,  
 Qinghui Ge,  A. Ghysels,  G. Gidofalvi,  J. Gomes,  J. Gonthier,  A. Gunina,  
 D. Hait,  M. W. D. Hanson-Heine,  P. H. P. Harbach,  A. W. Hauser,  
 J. E. Herr,  E. G. Hohenstein,  Z. C. Holden,  Kerwin Hui,  B. C. Huynh,  
 T.-C. Jagau,  Hyunjun Ji,  B. Kaduk,  K. Khistyaev,  Jaehoon Kim,  
 P. Klunzinger,  K. Koh,  D. Kosenkov,  L. Koulias,  T. Kowalczyk,  
 C. M. Krauter,  A. Kunitsa,  Ka Un Lao,  A. Laurent,  K. V. Lawler,  
 Joonho Lee,  D. Lefrancois,  S. Lehtola,  D. S. Levine,  Yi-Pei Li,  
 You-Sheng Lin,  Fenglai Liu,  E. Livshits,  A. Luenser,  P. Manohar,  
 E. Mansoor,  S. F. Manzer,  Shan-Ping Mao,  Yuezhi Mao,  N. Mardirossian,  
 A. V. Marenich,  T. Markovich,  L. A. Martinez-Martinez,  S. A. Maurer,  
 N. J. Mayhall,  S. C. McKenzie,  J.-M. Mewes,  A. F. Morrison,  
 J. W. Mullinax,  K. Nanda,  T. S. Nguyen-Beck,  R. Olivares-Amaya,  
 J. A. Parkhill,  T. M. Perrine,  F. Plasser,  P. Pokhilko,  S. Prager,  
 A. Prociuk,  E. Ramos,  D. R. Rehn,  F. Rob,  M. Schneider,  N. Sergueev,  
 S. M. Sharada,  S. Sharma,  D. W. Small,  T. Stauch,  T. Stein,  
 Yu-Chuan Su,  A. J. W. Thom,  A. Tkatchenko,  T. Tsuchimochi,  N. M. Tubman,  
 L. Vogt,  M. L. Vidal,  O. Vydrov,  M. A. Watson,  J. Wenzel,  
 M. de Wergifosse,  T. A. Wesolowski,  A. White,  J. Witte,  A. Yamada,  
 Jun Yang,  K. Yao,  S. Yeganeh,  S. R. Yost,  Zhi-Qiang You,  A. Zech,  
 Igor Ying Zhang,  Xing Zhang,  Yan Zhao,  Ying Zhu,  B. R. Brooks,  
 G. K. L. Chan,  C. J. Cramer,  M. S. Gordon,  W. J. Hehre,  A. Klamt,  
 M. W. Schmidt,  C. D. Sherrill,  D. G. Truhlar,  A. Aspuru-Guzik,  R. Baer,  
 A. T. Bell,  N. A. Besley,  Jeng-Da Chai,  A. E. DePrince, III,  
 R. A. DiStasio Jr.,  A. Dreuw,  B. D. Dunietz,  T. R. Furlani,  
 Chao-Ping Hsu,  Yousung Jung,  Jing Kong,  D. S. Lambrecht,  WanZhen Liang,  
 C. Ochsenfeld,  V. A. Rassolov,  L. V. Slipchenko,  J. E. Subotnik,  
 T. Van Voorhis,  J. M. Herbert,  A. I. Krylov,  P. M. W. Gill,  M. Head-Gordon

 Contributors to earlier versions of Q-Chem not listed above: 
 R. D. Adamson,  B. Austin,  J. Baker,  G. J. O. Beran,  K. Brandhorst,  
 S. T. Brown,  E. F. C. Byrd,  A. K. Chakraborty,  C.-L. Cheng,  
 Siu Hung Chien,  D. M. Chipman,  D. L. Crittenden,  H. Dachsel,  
 R. J. Doerksen,  A. D. Dutoi,  L. Fusti-Molnar,  W. A. Goddard III,  
 A. Golubeva-Zadorozhnaya,  S. R. Gwaltney,  G. Hawkins,  A. Heyden,  
 S. Hirata,  G. Kedziora,  F. J. Keil,  C. Kelley,  Jihan Kim,  R. A. King,  
 R. Z. Khaliullin,  P. P. Korambath,  W. Kurlancheek,  A. M. Lee,  M. S. Lee,  
 S. V. Levchenko,  Ching Yeh Lin,  D. Liotard,  R. C. Lochan,  I. Lotan,  
 P. E. Maslen,  N. Nair,  D. P. O'Neill,  D. Neuhauser,  E. Neuscamman,  
 C. M. Oana,  R. Olson,  B. Peters,  R. Peverati,  P. A. Pieniazek,  
 Y. M. Rhee,  J. Ritchie,  M. A. Rohrdanz,  E. Rosta,  N. J. Russ,  
 H. F. Schaefer III,  N. E. Schultz,  N. Shenvi,  A. C. Simmonett,  A. Sodt,  
 D. Stuck,  K. S. Thanthiriwatte,  V. Vanovschi,  Tao Wang,  A. Warshel,  
 C. F. Williams,  Q. Wu,  X. Xu,  W. Zhang

 Please cite Q-Chem as follows:
 Y. Shao et al., Mol. Phys. 113, 184-215 (2015)
 DOI: 10.1080/00268976.2014.952696

 Q-Chem 5.1.1 for Intel X86 EM64T Linux

 Parts of Q-Chem use Armadillo 8.300.2 (Tropical Shenanigans).
 http://arma.sourceforge.net/

 Q-Chem begins on Tue Aug 28 01:01:04 2018  

Host: 
0

     Scratch files written to /scratch/taweetham/qchem9501//
The previous job contains 0 fragments, simply inherited here
Input Ideriv = 2
Curr. Ideriv = -1
Max.  Ideriv = 2

Checking the input file for inconsistencies... 	...done.

--------------------------------------------------------------
User input:
--------------------------------------------------------------

$molecule
read
$end

$rem
   SCF_GUESS 	READ
   JOB_TYPE 	FREQUENCY
   BASIS 	6-311++G**
   EXCHANGE 	B3LYP
   MEM_TOTAL	7500	
$end


--------------------------------------------------------------
 ----------------------------------------------------------------
             Standard Nuclear Orientation (Angstroms)
    I     Atom           X                Y                Z
 ----------------------------------------------------------------
    1      F       1.3217880991     0.0000000000     2.0097994113
    2      F      -1.3217880991     0.0000000000     2.0097994113
    3      Br      1.7837099632    -0.0000000000    -0.6616457992
    4      Br     -1.7837099632     0.0000000000    -0.6616457992
    5      C       0.6668798393    -0.0000000000     0.8449013786
    6      C      -0.6668798393     0.0000000000     0.8449013786
 ----------------------------------------------------------------
 Molecular Point Group                 C2v   NOp =  4
 Largest Abelian Subgroup              C2v   NOp =  4
 Nuclear Repulsion Energy =   679.8998510779 hartrees
 There are       50 alpha and       50 beta electrons
 Requested basis set is 6-311++G(d,p)
 There are 62 shells and 184 basis functions

 Total QAlloc Memory Limit   7500 MB
 Mega-Array Size       188 MB
 MEM_STATIC part       192 MB

                       Distance Matrix (Angstroms)
             F (  1)   F (  2)   Br(  3)   Br(  4)   C (  5)
   F (  2)  2.643576
   Br(  3)  2.711087  4.096430
   Br(  4)  4.096430  2.711087  3.567420
   C (  5)  1.336373  2.304732  1.875365  2.876643
   C (  6)  2.304732  1.336373  2.876643  1.875365  1.333760

 A cutoff of  1.0D-11 yielded   1561 shell pairs
 There are     14721 function pairs (     16332 Cartesian)

 -------------------------------------------------------
 OpenMP Integral Computing Module                       
 Release: version 1.0, May 2013, Q-Chem Inc. Pittsburgh 
 -------------------------------------------------------
 Integral Job Info:
 Integral job number is                      11
 Integral operator is                         1
 short-range coefficients                     0
 long-range coefficients              100000000
 Omega coefficients                           0
 if combine SR and LR in K                    0
 Integral screening is                        0
 Integral computing path is                   2
 max size of driver memory is            800000
 size of driver memory is                593474
 size of scratch memory is             29623520
 max col of scratch BK array               1296
 max len of scratch array in speh3          155
 max len of scratch index in speh4           18
 max int batch size is                      520
 min int batch size is                       52
 fixed nKL is                                45
 max L of basis functions is                  2
 order of int derivative is                   0
 number of shells is                         62
 number of basis is                         194
 number of cartesian basis is               194
 number of contracted shell pairs          1561
 number of primitive shell pairs           4328
 maxK2 (contraction) of shell pair           36
 max number of K2 of shell pair               1
 max number of CS2 of shell pair            168
 max number of PS2 of shell pair            480
 mem total for path MDJ                  528070
 -------------------------------------------------------
 Smallest overlap matrix eigenvalue = 3.45E-05
 Guess MOs from SCF MO coefficient file

 -----------------------------------------------------------------------
  General SCF calculation program by
  Eric Jon Sundstrom, Paul Horn, Yuezhi Mao, Dmitri Zuev, Alec White,
  David Stuck, Shaama M.S., Shane Yost, Joonho Lee, David Small,
  Daniel Levine, Susi Lehtola, Hugh Burton, Evgeny Epifanovsky
 -----------------------------------------------------------------------
 Exchange:     0.2000 Hartree-Fock + 0.0800 Slater + 0.7200 B88
 Correlation:  0.1900 VWN1RPA + 0.8100 LYP
 Using SG-1 standard quadrature grid
 using 4 threads for integral computing
 -------------------------------------------------------
 OpenMP Integral computing Module                
 Release: version 2.0, May 2017, Q-Chem Inc. Pleasanton 
 -------------------------------------------------------
 -------------------------------------------------------
 OpenMP BLAS3 based DFT computing Module                
 Release: version 1.0, May 2013, Q-Chem Inc. Pittsburgh 
 -------------------------------------------------------
 A restricted SCF calculation will be
 performed using DIIS
 SCF converges when DIIS error is below 1.0e-08
 ---------------------------------------
  Cycle       Energy         DIIS error
 ---------------------------------------
    1   -5420.8610397489      1.57e-02  
    2   -5423.7814283585      1.29e-02  
    3   -5424.0519127994      7.64e-03  
    4   -5424.2036980170      1.37e-03  
    5   -5424.2090201549      4.53e-04  
    6   -5424.2096947281      2.63e-04  
    7   -5424.2099516222      2.51e-05  
    8   -5424.2099527372      4.67e-06  
    9   -5424.2099528048      1.33e-06  
   10   -5424.2099528095      2.45e-07  
   11   -5424.2099528078      2.45e-08  
   12   -5424.2099528103      7.32e-09  Convergence criterion met
 ---------------------------------------
 SCF time:   CPU 27.78s  wall 7.00s 
 SCF   energy in the final basis set =    -5424.2099528103
 Total energy in the final basis set =    -5424.2099528103

 --------------------------------------------------------------
             Orbital Energies (a.u.) and Symmetries
 --------------------------------------------------------------

 Alpha MOs, Restricted
 -- Occupied --                  
-482.87 -482.87  -62.52  -62.52  -56.35  -56.35  -56.34  -56.34
  1 B1    1 A1    2 B1    2 A1    3 B1    3 A1    1 A2    1 B2                 
-56.341 -56.341 -24.736 -24.736 -10.337 -10.337  -8.733  -8.733
  4 A1    4 B1    5 B1    5 A1    6 A1    6 B1    7 B1    7 A1                 
 -6.566  -6.566  -6.551  -6.551  -6.551  -6.551  -2.676  -2.676
  8 B1    8 A1    2 A2    2 B2    9 B1    9 A1   10 B1   10 A1                 
 -2.672  -2.672  -2.672  -2.672  -2.661  -2.661  -2.661  -2.661
  3 A2    3 B2   11 B1   11 A1   12 B1   12 A1    4 B2    4 A2                 
 -1.287  -1.271  -0.884  -0.837  -0.769  -0.636  -0.598  -0.552
 13 A1   13 B1   14 A1   14 B1   15 A1   15 B1   16 A1   17 A1                 
 -0.532  -0.500  -0.495  -0.440  -0.416  -0.372  -0.349  -0.340
  5 B2   16 B1    5 A2   17 B1   18 A1    6 B2   19 A1    6 A2                 
 -0.319  -0.268
 18 B1    7 B2                                                                 
 -- Virtual --                   
 -0.052  -0.034  -0.029  -0.009   0.028   0.031   0.044   0.046
 20 A1   19 B1    7 A2   21 A1   22 A1   20 B1    8 B2   23 A1                 
  0.060   0.070   0.074   0.086   0.092   0.106   0.112   0.123
 21 B1    8 A2   24 A1    9 B2   22 B1   25 A1   23 B1    9 A2                 
  0.125   0.155   0.165   0.180   0.250   0.261   0.267   0.301
 26 A1   27 A1   24 B1   25 B1   10 B2   26 B1   28 A1   27 B1                 
  0.303   0.343   0.348   0.366   0.381   0.396   0.396   0.399
 29 A1   28 B1   10 A2   30 A1   31 A1   32 A1   11 B2   29 B1                 
  0.415   0.419   0.420   0.454   0.456   0.491   0.495   0.519
 33 A1   30 B1   11 A2   12 B2   31 B1   32 B1   12 A2   34 A1                 
  0.535   0.541   0.576   0.595   0.601   0.631   0.692   0.694
 13 B2   13 A2   33 B1   35 A1   14 B2   34 B1   35 B1   36 A1                 
  0.738   0.750   0.809   0.837   0.904   0.913   1.008   1.049
 37 A1   14 A2   36 B1   38 A1   37 B1   39 A1   38 B1   39 B1                 
  1.102   1.213   1.310   1.324   1.366   1.405   1.420   1.486
 15 B2   16 B2   40 A1   15 A2   17 B2   41 A1   40 B1   41 B1                 
  1.537   1.563   1.599   1.666   1.836   1.845   1.878   1.952
 42 A1   16 A2   43 A1   44 A1   42 B1   17 A2   45 A1   43 B1                 
  1.959   2.003   2.008   2.041   2.117   2.160   2.199   2.292
 18 B2   44 B1   18 A2   46 A1   45 B1   47 A1   46 B1   47 B1                 
  2.567   2.781   2.868   3.006   3.105   3.402   3.735   3.748
 19 B2   19 A2   48 A1   48 B1   49 A1   49 B1   20 B2   50 A1                 
  3.750   3.796   3.907   3.914   3.958   3.977   3.989   3.997
 20 A2   50 B1   51 A1   21 B2   21 A2   22 B2   52 A1   22 A2                 
  4.009   4.032   4.080   4.119   4.159   4.245   4.320   4.411
 51 B1   23 B2   23 A2   52 B1   53 A1   53 B1   54 A1   54 B1                 
  4.626   4.894   6.244   6.292   6.311   6.386   6.415   6.628
 55 A1   55 B1   24 B2   24 A2   56 A1   57 A1   56 B1   58 A1                 
  6.669   6.765   7.514   7.530   7.561   7.562   7.640   7.700
 57 B1   58 B1   25 B2   25 A2   59 B1   59 A1   60 A1   60 B1                 
 23.316  24.063  47.820  47.924  66.710  66.740 289.708 289.726
 61 A1   61 B1   62 A1   62 B1   63 A1   63 B1   26 B2   26 A2                 
289.753 289.760 289.861 289.9181020.5951020.724
 64 A1   64 B1   65 A1   65 B1   66 A1   66 B1                                 

 Beta MOs, Restricted
 -- Occupied --                  
-482.87 -482.87  -62.52  -62.52  -56.35  -56.35  -56.34  -56.34
  1 B1    1 A1    2 B1    2 A1    3 B1    3 A1    1 A2    1 B2                 
-56.341 -56.341 -24.736 -24.736 -10.337 -10.337  -8.733  -8.733
  4 A1    4 B1    5 B1    5 A1    6 A1    6 B1    7 B1    7 A1                 
 -6.566  -6.566  -6.551  -6.551  -6.551  -6.551  -2.676  -2.676
  8 B1    8 A1    2 A2    2 B2    9 B1    9 A1   10 B1   10 A1                 
 -2.672  -2.672  -2.672  -2.672  -2.661  -2.661  -2.661  -2.661
  3 A2    3 B2   11 B1   11 A1   12 B1   12 A1    4 B2    4 A2                 
 -1.287  -1.271  -0.884  -0.837  -0.769  -0.636  -0.598  -0.552
 13 A1   13 B1   14 A1   14 B1   15 A1   15 B1   16 A1   17 A1                 
 -0.532  -0.500  -0.495  -0.440  -0.416  -0.372  -0.349  -0.340
  5 B2   16 B1    5 A2   17 B1   18 A1    6 B2   19 A1    6 A2                 
 -0.319  -0.268
 18 B1    7 B2                                                                 
 -- Virtual --                   
 -0.052  -0.034  -0.029  -0.009   0.028   0.031   0.044   0.046
 20 A1   19 B1    7 A2   21 A1   22 A1   20 B1    8 B2   23 A1                 
  0.060   0.070   0.074   0.086   0.092   0.106   0.112   0.123
 21 B1    8 A2   24 A1    9 B2   22 B1   25 A1   23 B1    9 A2                 
  0.125   0.155   0.165   0.180   0.250   0.261   0.267   0.301
 26 A1   27 A1   24 B1   25 B1   10 B2   26 B1   28 A1   27 B1                 
  0.303   0.343   0.348   0.366   0.381   0.396   0.396   0.399
 29 A1   28 B1   10 A2   30 A1   31 A1   32 A1   11 B2   29 B1                 
  0.415   0.419   0.420   0.454   0.456   0.491   0.495   0.519
 33 A1   30 B1   11 A2   12 B2   31 B1   32 B1   12 A2   34 A1                 
  0.535   0.541   0.576   0.595   0.601   0.631   0.692   0.694
 13 B2   13 A2   33 B1   35 A1   14 B2   34 B1   35 B1   36 A1                 
  0.738   0.750   0.809   0.837   0.904   0.913   1.008   1.049
 37 A1   14 A2   36 B1   38 A1   37 B1   39 A1   38 B1   39 B1                 
  1.102   1.213   1.310   1.324   1.366   1.405   1.420   1.486
 15 B2   16 B2   40 A1   15 A2   17 B2   41 A1   40 B1   41 B1                 
  1.537   1.563   1.599   1.666   1.836   1.845   1.878   1.952
 42 A1   16 A2   43 A1   44 A1   42 B1   17 A2   45 A1   43 B1                 
  1.959   2.003   2.008   2.041   2.117   2.160   2.199   2.292
 18 B2   44 B1   18 A2   46 A1   45 B1   47 A1   46 B1   47 B1                 
  2.567   2.781   2.868   3.006   3.105   3.402   3.735   3.748
 19 B2   19 A2   48 A1   48 B1   49 A1   49 B1   20 B2   50 A1                 
  3.750   3.796   3.907   3.914   3.958   3.977   3.989   3.997
 20 A2   50 B1   51 A1   21 B2   21 A2   22 B2   52 A1   22 A2                 
  4.009   4.032   4.080   4.119   4.159   4.245   4.320   4.411
 51 B1   23 B2   23 A2   52 B1   53 A1   53 B1   54 A1   54 B1                 
  4.626   4.894   6.244   6.292   6.311   6.386   6.415   6.628
 55 A1   55 B1   24 B2   24 A2   56 A1   57 A1   56 B1   58 A1                 
  6.669   6.765   7.514   7.530   7.561   7.562   7.640   7.700
 57 B1   58 B1   25 B2   25 A2   59 B1   59 A1   60 A1   60 B1                 
 23.316  24.063  47.820  47.924  66.710  66.740 289.708 289.726
 61 A1   61 B1   62 A1   62 B1   63 A1   63 B1   26 B2   26 A2                 
289.753 289.760 289.861 289.9181020.5951020.724
 64 A1   64 B1   65 A1   65 B1   66 A1   66 B1                                 
 --------------------------------------------------------------

          Ground-State Mulliken Net Atomic Charges

     Atom                 Charge (a.u.)
  ----------------------------------------
      1 F                    -0.050718
      2 F                    -0.050718
      3 Br                    0.046002
      4 Br                    0.046002
      5 C                     0.004716
      6 C                     0.004716
  ----------------------------------------
  Sum of atomic charges =     0.000000

 -----------------------------------------------------------------
                    Cartesian Multipole Moments
 -----------------------------------------------------------------
    Charge (ESU x 10^10)
                 0.0000
    Dipole Moment (Debye)
         X       0.0000      Y       0.0000      Z      -1.5230
       Tot       1.5230
    Quadrupole Moments (Debye-Ang)
        XX     -56.6681     XY       0.0000     YY     -57.7315
        XZ       0.0000     YZ      -0.0000     ZZ     -58.9237
    Octopole Moments (Debye-Ang^2)
       XXX       0.0000    XXY       0.0000    XYY       0.0000
       YYY       0.0000    XXZ     -17.4067    XYZ      -0.0000
       YYZ      -3.5568    XZZ      -0.0000    YZZ      -0.0000
       ZZZ     -28.1979
    Hexadecapole Moments (Debye-Ang^3)
      XXXX    -868.5443   XXXY       0.0000   XXYY    -161.2437
      XYYY       0.0000   YYYY     -63.9919   XXXZ       0.0000
      XXYZ       0.0000   XYYZ       0.0000   YYYZ      -0.0000
      XXZZ    -209.6545   XYZZ       0.0000   YYZZ     -83.5186
      XZZZ      -0.0000   YZZZ      -0.0000   ZZZZ    -449.0048
 -----------------------------------------------------------------
 Calculating MO derivatives via CPSCF
 D1JvT checksum  = 318168 25609.7089894508
 D1KAT checksum  = 744192 1304.5737834892
   1         3          18      0.116588    0.034665
   2         3          18      0.014236    0.003633
   3         3          18      0.001758    0.000525
   4         4          17      0.000185    0.000068
   5        19           2      0.000007    0.000005
   6        21           0      0.000000    0.000000    Roots Converged
 Time for AOints: 14.4 s (CPU) 3.6 s (wall)
 ------------------------------------------------------------------------------
                     AOints        : Timing summary (seconds)
 ------------------------------------------------------------------------------
     job step          cpu (% of tot)      sys (% of tot)     wall (% of tot)
 ------------------------------------------------------------------------------
  cpscf_lag         0.7546E+02 (34.0)   0.5000E-05 (13.5)   0.1931E+02 (33.5)
  iterzp            0.1320E+03 (59.4)   0.3000E-04 (81.1)   0.3440E+02 (59.7)
  make_fx           0.0000E+00 ( 0.0)   0.0000E+00 ( 0.0)   0.0000E+00 ( 0.0)
  AOints            0.1435E+02 ( 6.5)   0.2000E-05 ( 5.4)   0.3633E+01 ( 6.3)
 ------------------------------------------------------------------------------
   Grand Totals     0.2221E+03          0.3700E-04          0.5758E+02
 ------------------------------------------------------------------------------
 Calculating analytic Hessian of the SCF energy
 Polarizability Matrix (a.u.)
            1           2           3
    1 -81.4321912   0.0000000   0.0000000
    2   0.0000000 -39.8191763   0.0000000
    3   0.0000000   0.0000000 -63.6902247

 Direct stationary perturbation theory relativistic correction:

 rels  =      33.705800315788
 relv  =    -114.545928253083
 rel2e =      18.474650306679
 E_rel =     -62.365477630615

 Hessian of the SCF Energy
            1           2           3           4           5           6
    1   0.1567228   0.0000000   0.1474745   0.0014090   0.0000000   0.0013113
    2   0.0000000   0.0160424  -0.0000000   0.0000000  -0.0060343  -0.0000000
    3   0.1474745  -0.0000000   0.3118801  -0.0013113  -0.0000000   0.0154850
    4   0.0014090   0.0000000  -0.0013113   0.1567228   0.0000000  -0.1474745
    5   0.0000000  -0.0060343  -0.0000000   0.0000000   0.0160424   0.0000000
    6   0.0013113  -0.0000000   0.0154850  -0.1474745   0.0000000   0.3118801
    7   0.0098320   0.0000000   0.0027235  -0.0049031  -0.0000000   0.0020886
    8  -0.0000000   0.0032274  -0.0000000  -0.0000000   0.0056480  -0.0000000
    9   0.0089663   0.0000000  -0.0452641   0.0024179  -0.0000000  -0.0014436
   10  -0.0049031   0.0000000  -0.0020886   0.0098320   0.0000000  -0.0027235
   11   0.0000000   0.0056480   0.0000000   0.0000000   0.0032274   0.0000000
   12  -0.0024179  -0.0000000  -0.0014436  -0.0089663   0.0000000  -0.0452641
   13  -0.1387521  -0.0000000  -0.1379911  -0.0243086  -0.0000000   0.0088069
   14   0.0000000  -0.0289641   0.0000000  -0.0000000   0.0100806  -0.0000000
   15  -0.1038507   0.0000000  -0.2484391   0.0514837   0.0000000  -0.0322184
   16  -0.0243086   0.0000000  -0.0088069  -0.1387521  -0.0000000   0.1379911
   17  -0.0000000   0.0100806  -0.0000000  -0.0000000  -0.0289641  -0.0000000
   18  -0.0514837   0.0000000  -0.0322184   0.1038507  -0.0000000  -0.2484391
            7           8           9          10          11          12
    1   0.0098320  -0.0000000   0.0089663  -0.0049031   0.0000000  -0.0024179
    2   0.0000000   0.0032274   0.0000000   0.0000000   0.0056480  -0.0000000
    3   0.0027235  -0.0000000  -0.0452641  -0.0020886   0.0000000  -0.0014436
    4  -0.0049031  -0.0000000   0.0024179   0.0098320   0.0000000  -0.0089663
    5  -0.0000000   0.0056480  -0.0000000   0.0000000   0.0032274   0.0000000
    6   0.0020886  -0.0000000  -0.0014436  -0.0027235   0.0000000  -0.0452641
    7   0.1003527   0.0000000  -0.0927848  -0.0055377  -0.0000000   0.0009749
    8   0.0000000   0.0081632   0.0000000   0.0000000  -0.0005472   0.0000000
    9  -0.0927848   0.0000000   0.1582019  -0.0009749  -0.0000000   0.0017094
   10  -0.0055377   0.0000000  -0.0009749   0.1003527   0.0000000   0.0927848
   11  -0.0000000  -0.0005472  -0.0000000   0.0000000   0.0081632   0.0000000
   12   0.0009749   0.0000000   0.0017094   0.0927848   0.0000000   0.1582019
   13  -0.0897536   0.0000000   0.0770885  -0.0099902  -0.0000000  -0.0052869
   14   0.0000000  -0.0169091   0.0000000   0.0000000   0.0004177  -0.0000000
   15   0.0643388  -0.0000000  -0.1050200  -0.0226590   0.0000000  -0.0081836
   16  -0.0099902  -0.0000000   0.0052869  -0.0897536   0.0000000  -0.0770885
   17  -0.0000000   0.0004177  -0.0000000  -0.0000000  -0.0169091  -0.0000000
   18   0.0226590   0.0000000  -0.0081836  -0.0643388  -0.0000000  -0.1050200
           13          14          15          16          17          18
    1  -0.1387521   0.0000000  -0.1038507  -0.0243086  -0.0000000  -0.0514837
    2  -0.0000000  -0.0289641   0.0000000   0.0000000   0.0100806   0.0000000
    3  -0.1379911   0.0000000  -0.2484391  -0.0088069  -0.0000000  -0.0322184
    4  -0.0243086  -0.0000000   0.0514837  -0.1387521  -0.0000000   0.1038507
    5  -0.0000000   0.0100806   0.0000000  -0.0000000  -0.0289641  -0.0000000
    6   0.0088069  -0.0000000  -0.0322184   0.1379911  -0.0000000  -0.2484391
    7  -0.0897536   0.0000000   0.0643388  -0.0099902  -0.0000000   0.0226590
    8   0.0000000  -0.0169091  -0.0000000  -0.0000000   0.0004177   0.0000000
    9   0.0770885   0.0000000  -0.1050200   0.0052869  -0.0000000  -0.0081836
   10  -0.0099902   0.0000000  -0.0226590  -0.0897536  -0.0000000  -0.0643388
   11  -0.0000000   0.0004177   0.0000000   0.0000000  -0.0169091  -0.0000000
   12  -0.0052869  -0.0000000  -0.0081836  -0.0770885  -0.0000000  -0.1050200
   13   0.7876184   0.0000000   0.0340349  -0.5248139  -0.0000000   0.0233477
   14   0.0000000   0.0797688   0.0000000  -0.0000000  -0.0443938  -0.0000000
   15   0.0340349   0.0000000   0.4463301  -0.0233477  -0.0000000  -0.0524690
   16  -0.5248139  -0.0000000  -0.0233477   0.7876184   0.0000000  -0.0340349
   17  -0.0000000  -0.0443938  -0.0000000   0.0000000   0.0797688   0.0000000
   18   0.0233477  -0.0000000  -0.0524690  -0.0340349   0.0000000   0.4463301
 Gradient time:  CPU 349.97 s  wall 90.81 s
 **********************************************************************
 **                                                                  **
 **                       VIBRATIONAL ANALYSIS                       **
 **                       --------------------                       **
 **                                                                  **
 **        VIBRATIONAL FREQUENCIES (CM**-1) AND NORMAL MODES         **
 **     FORCE CONSTANTS (mDYN/ANGSTROM) AND REDUCED MASSES (AMU)     **
 **                  INFRARED INTENSITIES (KM/MOL)                   **
 **                                                                  **
 **********************************************************************


 Mode:                 1                      2                      3
 Frequency:       111.05                 122.59                 307.30
 Force Cnst:      0.4175                 0.1811                 0.7258
 Red. Mass:      57.4633                20.4569                13.0450
 IR Active:          YES                    NO                     YES
 IR Intens:        0.178                  0.000                  0.042
 Raman Active:       YES                    YES                    YES
               X      Y      Z        X      Y      Z        X      Y      Z
 F          0.215  0.000  0.163    0.000 -0.665  0.000   -0.000 -0.237 -0.000
 F         -0.215 -0.000  0.163   -0.000  0.665 -0.000    0.000 -0.237  0.000
 Br        -0.570 -0.000 -0.086   -0.000  0.130 -0.000   -0.000 -0.044  0.000
 Br         0.570  0.000 -0.086    0.000 -0.130 -0.000   -0.000 -0.044 -0.000
 C         -0.009  0.000  0.308    0.000 -0.202  0.000   -0.000  0.665 -0.000
 C          0.009 -0.000  0.308   -0.000  0.202  0.000   -0.000  0.665 -0.000
 TransDip  -0.000  0.000  0.014   -0.000 -0.000  0.000   -0.000  0.007 -0.000

 Mode:                 4                      5                      6
 Frequency:       315.62                 315.85                 371.99
 Force Cnst:      1.1418                 1.7699                 1.3622
 Red. Mass:      19.4535                30.1106                16.7084
 IR Active:          YES                    YES                    YES
 IR Intens:        4.051                  0.653                  0.058
 Raman Active:       YES                    YES                    YES
               X      Y      Z        X      Y      Z        X      Y      Z
 F          0.644 -0.000 -0.275    0.582  0.000 -0.236   -0.095  0.000 -0.506
 F         -0.644 -0.000 -0.275    0.582  0.000  0.236   -0.095  0.000  0.506
 Br         0.037 -0.000  0.056   -0.156  0.000  0.264    0.084  0.000  0.019
 Br        -0.037 -0.000  0.056   -0.156  0.000 -0.264    0.084  0.000 -0.019
 C          0.026  0.000  0.070    0.104 -0.000  0.023   -0.402 -0.000 -0.257
 C         -0.026  0.000  0.070    0.104 -0.000 -0.023   -0.402 -0.000  0.257
 TransDip  -0.000  0.000  0.064   -0.026 -0.000 -0.000    0.008 -0.000  0.000

 Mode:                 7                      8                      9
 Frequency:       439.94                 540.37                 902.67
 Force Cnst:      2.4808                 2.1187                 6.3848
 Red. Mass:      21.7551                12.3147                13.2996
 IR Active:          YES                    NO                     YES
 IR Intens:        0.190                  0.000                152.897
 Raman Active:       YES                    YES                    YES
               X      Y      Z        X      Y      Z        X      Y      Z
 F          0.208  0.000  0.473   -0.000  0.144 -0.000   -0.220  0.000 -0.145
 F         -0.208 -0.000  0.473    0.000 -0.144  0.000   -0.220 -0.000  0.145
 Br         0.114 -0.000 -0.179   -0.000  0.014  0.000   -0.032  0.000  0.038
 Br        -0.114 -0.000 -0.179    0.000 -0.014  0.000   -0.032 -0.000 -0.038
 C          0.067 -0.000  0.428   -0.000 -0.692  0.000    0.558 -0.000 -0.341
 C         -0.067  0.000  0.428   -0.000  0.692 -0.000    0.558  0.000  0.341
 TransDip   0.000  0.000  0.014   -0.000  0.000 -0.000    0.396  0.000  0.000

 Mode:                10                     11                     12
 Frequency:      1123.34                1157.84                1717.65
 Force Cnst:     10.2403                10.4563                21.0420
 Red. Mass:      13.7732                13.2382                12.1050
 IR Active:          YES                    YES                    YES
 IR Intens:      360.962                 24.938                 28.277
 Raman Active:       YES                    YES                    YES
               X      Y      Z        X      Y      Z        X      Y      Z
 F         -0.166  0.000 -0.306   -0.127 -0.000 -0.268    0.051  0.000  0.066
 F          0.166 -0.000 -0.306   -0.127  0.000  0.268   -0.051 -0.000  0.066
 Br         0.016  0.000 -0.018    0.002 -0.000 -0.009    0.006  0.000 -0.005
 Br        -0.016 -0.000 -0.018    0.002  0.000  0.009   -0.006 -0.000 -0.005
 C         -0.122 -0.000  0.603    0.190  0.000  0.613   -0.699 -0.000 -0.069
 C          0.122  0.000  0.603    0.190 -0.000 -0.613    0.699  0.000 -0.069
 TransDip  -0.000  0.000  0.608    0.160 -0.000  0.000    0.000  0.000 -0.170

 STANDARD THERMODYNAMIC QUANTITIES AT   298.15 K  AND     1.00 ATM

   This Molecule has  0 Imaginary Frequencies
   Zero point vibrational energy:       10.616 kcal/mol

   Atom    1 Element F  Has Mass   18.99840
   Atom    2 Element F  Has Mass   18.99840
   Atom    3 Element Br Has Mass   78.91830
   Atom    4 Element Br Has Mass   78.91830
   Atom    5 Element C  Has Mass   12.00000
   Atom    6 Element C  Has Mass   12.00000
   Molecular Mass:   219.833400 amu
   Principal axes and moments of inertia in amu*Bohr^2:
                             1           2           3
    Eigenvalues --      855.03380  2068.48531  2923.51910
          X               1.00000    -0.00000     0.00000
          Y              -0.00000     0.00000     1.00000
          Z               0.00000     1.00000    -0.00000
   Rotational Symmetry Number is   2
   The Molecule is an Asymmetric Top
   Translational Enthalpy:        0.889 kcal/mol
   Rotational Enthalpy:           0.889 kcal/mol
   Vibrational Enthalpy:         12.827 kcal/mol
   gas constant (RT):             0.592 kcal/mol
   Translational Entropy:        42.066  cal/mol.K
   Rotational Entropy:           28.648  cal/mol.K
   Vibrational Entropy:          13.062  cal/mol.K

   Total Enthalpy:               15.197 kcal/mol
   Total Entropy:                83.776  cal/mol.K

 ======================================================================

 STANDARD THERMODYNAMIC QUANTITIES FOR ANHARMONIC VIBRATION -- TOSH

   Zero point vibrational energy: ************ kcal/mol

   Vibrational Enthalpy:       Infinity kcal/mol
   Vibrational Entropy:             NaN  cal/mol.K

   Total Enthalpy:             Infinity kcal/mol
   Total Entropy:                   NaN  cal/mol.K

 ======================================================================

 STANDARD THERMODYNAMIC QUANTITIES FOR ANHARMONIC VIBRATION -- VPT2

   Zero point vibrational energy: ************ kcal/mol

   Vibrational Enthalpy:       Infinity kcal/mol
   Vibrational Entropy:             NaN  cal/mol.K

   Total Enthalpy:             Infinity kcal/mol
   Total Entropy:                   NaN  cal/mol.K

 ======================================================================

Archival summary:
1\1\TWL01\FREQ\ProcedureUnspecified\BasisUnspecified\r222\taweetha\TueAug2801:02:432018TueAug2801:02:432018\0\\#,FREQ,ProcedureUnspecified,BasisUnspecified,\\0,1\Br\C,1,1.87537\C,2,1.33376,1,126.55\F,3,1.33637,2,119.345,1,-180,0\F,2,1.33637,1,114.105,3,-180,0\Br,3,1.87537,2,126.55,1,0,0\\\@

 Total job time:  98.54s(wall), 377.93s(cpu) 
 Tue Aug 28 01:02:43 2018

        *************************************************************
        *                                                           *
        *  Thank you very much for using Q-Chem.  Have a nice day.  *
        *                                                           *
        *************************************************************
