# Supplementary material for: Geometric and energetic data from ab initio calculations of haloethene, haloimine, halomethylenephosphine, haloiminophosphine, halodiazene, halodiphosphene and halocyclopropane
Source: Data Brief. 2019 Nov 2;27:104738. doi: 10.1016/j.dib.2019.104738 (PMC6861602; doi:10.1016/j.dib.2019.104738)
Supplement: Multimedia component 2 [file mmc2.zip › CC/B3LYP/FBrCCFI.out]

Q-Chem Developer Version!
                  Welcome to Q-Chem
     A Quantum Leap Into The Future Of Chemistry


 Q-Chem 5.1, Q-Chem, Inc., Pleasanton, CA (2018)

 Yihan Shao,  Zhengting Gan,  E. Epifanovsky,  A. T. B. Gilbert,  M. Wormit,  
 J. Kussmann,  A. W. Lange,  A. Behn,  Jia Deng,  Xintian Feng,  D. Ghosh,  
 M. Goldey,  P. R. Horn,  L. D. Jacobson,  I. Kaliman,  T. Kus,  A. Landau,  
 Jie Liu,  E. I. Proynov,  R. M. Richard,  R. P. Steele,  E. J. Sundstrom,  
 H. L. Woodcock III,  P. M. Zimmerman,  D. Zuev,  B. Albrecht,  E. Alguire,  
 S. A. Baeppler,  D. Barton,  Z. Benda,  Y. A. Bernard,  E. J. Berquist,  
 K. B. Bravaya,  H. Burton,  D. Casanova,  Chun-Min Chang,  Yunqing Chen,  
 A. Chien,  K. D. Closser,  M. P. Coons,  S. Coriani,  S. Dasgupta,  
 A. L. Dempwolff,  M. Diedenhofen,  Hainam Do,  R. G. Edgar,  Po-Tung Fang,  
 S. Faraji,  S. Fatehi,  Qingguo Feng,  K. D. Fenk,  J. Fosso-Tande,  
 Qinghui Ge,  A. Ghysels,  G. Gidofalvi,  J. Gomes,  J. Gonthier,  A. Gunina,  
 D. Hait,  M. W. D. Hanson-Heine,  P. H. P. Harbach,  A. W. Hauser,  
 J. E. Herr,  E. G. Hohenstein,  Z. C. Holden,  Kerwin Hui,  B. C. Huynh,  
 T.-C. Jagau,  Hyunjun Ji,  B. Kaduk,  K. Khistyaev,  Jaehoon Kim,  
 P. Klunzinger,  K. Koh,  D. Kosenkov,  L. Koulias,  T. Kowalczyk,  
 C. M. Krauter,  A. Kunitsa,  Ka Un Lao,  A. Laurent,  K. V. Lawler,  
 Joonho Lee,  D. Lefrancois,  S. Lehtola,  D. S. Levine,  Yi-Pei Li,  
 You-Sheng Lin,  Fenglai Liu,  E. Livshits,  A. Luenser,  P. Manohar,  
 E. Mansoor,  S. F. Manzer,  Shan-Ping Mao,  Yuezhi Mao,  N. Mardirossian,  
 A. V. Marenich,  T. Markovich,  L. A. Martinez-Martinez,  S. A. Maurer,  
 N. J. Mayhall,  S. C. McKenzie,  J.-M. Mewes,  A. F. Morrison,  
 J. W. Mullinax,  K. Nanda,  T. S. Nguyen-Beck,  R. Olivares-Amaya,  
 J. A. Parkhill,  T. M. Perrine,  F. Plasser,  P. Pokhilko,  S. Prager,  
 A. Prociuk,  E. Ramos,  D. R. Rehn,  F. Rob,  M. Schneider,  N. Sergueev,  
 S. M. Sharada,  S. Sharma,  D. W. Small,  T. Stauch,  T. Stein,  
 Yu-Chuan Su,  A. J. W. Thom,  A. Tkatchenko,  T. Tsuchimochi,  N. M. Tubman,  
 L. Vogt,  M. L. Vidal,  O. Vydrov,  M. A. Watson,  J. Wenzel,  
 M. de Wergifosse,  T. A. Wesolowski,  A. White,  J. Witte,  A. Yamada,  
 Jun Yang,  K. Yao,  S. Yeganeh,  S. R. Yost,  Zhi-Qiang You,  A. Zech,  
 Igor Ying Zhang,  Xing Zhang,  Yan Zhao,  Ying Zhu,  B. R. Brooks,  
 G. K. L. Chan,  C. J. Cramer,  M. S. Gordon,  W. J. Hehre,  A. Klamt,  
 M. W. Schmidt,  C. D. Sherrill,  D. G. Truhlar,  A. Aspuru-Guzik,  R. Baer,  
 A. T. Bell,  N. A. Besley,  Jeng-Da Chai,  A. E. DePrince, III,  
 R. A. DiStasio Jr.,  A. Dreuw,  B. D. Dunietz,  T. R. Furlani,  
 Chao-Ping Hsu,  Yousung Jung,  Jing Kong,  D. S. Lambrecht,  WanZhen Liang,  
 C. Ochsenfeld,  V. A. Rassolov,  L. V. Slipchenko,  J. E. Subotnik,  
 T. Van Voorhis,  J. M. Herbert,  A. I. Krylov,  P. M. W. Gill,  M. Head-Gordon

 Contributors to earlier versions of Q-Chem not listed above: 
 R. D. Adamson,  B. Austin,  J. Baker,  G. J. O. Beran,  K. Brandhorst,  
 S. T. Brown,  E. F. C. Byrd,  A. K. Chakraborty,  C.-L. Cheng,  
 Siu Hung Chien,  D. M. Chipman,  D. L. Crittenden,  H. Dachsel,  
 R. J. Doerksen,  A. D. Dutoi,  L. Fusti-Molnar,  W. A. Goddard III,  
 A. Golubeva-Zadorozhnaya,  S. R. Gwaltney,  G. Hawkins,  A. Heyden,  
 S. Hirata,  G. Kedziora,  F. J. Keil,  C. Kelley,  Jihan Kim,  R. A. King,  
 R. Z. Khaliullin,  P. P. Korambath,  W. Kurlancheek,  A. M. Lee,  M. S. Lee,  
 S. V. Levchenko,  Ching Yeh Lin,  D. Liotard,  R. C. Lochan,  I. Lotan,  
 P. E. Maslen,  N. Nair,  D. P. O'Neill,  D. Neuhauser,  E. Neuscamman,  
 C. M. Oana,  R. Olson,  B. Peters,  R. Peverati,  P. A. Pieniazek,  
 Y. M. Rhee,  J. Ritchie,  M. A. Rohrdanz,  E. Rosta,  N. J. Russ,  
 H. F. Schaefer III,  N. E. Schultz,  N. Shenvi,  A. C. Simmonett,  A. Sodt,  
 D. Stuck,  K. S. Thanthiriwatte,  V. Vanovschi,  Tao Wang,  A. Warshel,  
 C. F. Williams,  Q. Wu,  X. Xu,  W. Zhang

 Please cite Q-Chem as follows:
 Y. Shao et al., Mol. Phys. 113, 184-215 (2015)
 DOI: 10.1080/00268976.2014.952696

 Q-Chem 5.1.1 for Intel X86 EM64T Linux

 Parts of Q-Chem use Armadillo 8.300.2 (Tropical Shenanigans).
 http://arma.sourceforge.net/

 Q-Chem begins on Tue Aug 28 01:02:43 2018  

Host: 
0

     Scratch files written to /scratch/taweetham/qchem9555//
Input Ideriv = 2
Curr. Ideriv = -1
Max.  Ideriv = 2

Checking the input file for inconsistencies... 	...done.

--------------------------------------------------------------
User input:
--------------------------------------------------------------
inp/FFBrI.inp
$molecule
0	1
F	-2.0	1.0	0.0
F	2.0	1.0	0.0
Br	-2.0	-1.0	0.0
I	2.0	-1.0	0.0
C	-1.0	0.0	0.0
C	1.0	0.0	0.0
$end
$rem
   JOB_TYPE		OPTIMIZATION
   BASIS		6-311++G**
   EXCHANGE		B3LYP
$end

--------------------------------------------------------------
 ----------------------------------------------------------------
             Standard Nuclear Orientation (Angstroms)
    I     Atom           X                Y                Z
 ----------------------------------------------------------------
    1      F       2.3677439669     1.4985176811     0.0000000000
    2      F      -1.6289714802     1.6605844406     0.0000000000
    3      Br      2.2867105872    -0.4998400424    -0.0000000000
    4      I      -1.7100048599    -0.3377732830     0.0000000000
    5      C       1.3280484153     0.5398555092     0.0000000000
    6      C      -0.6703093083     0.6208888889     0.0000000000
 ----------------------------------------------------------------
 Molecular Point Group                 Cs    NOp =  2
 Largest Abelian Subgroup              Cs    NOp =  2
 Nuclear Repulsion Energy =   913.3267159786 hartrees
 There are       59 alpha and       59 beta electrons
 Requested basis set is 6-311++G(d,p)
 There are 67 shells and 198 basis functions

 Total QAlloc Memory Limit   2000 MB
 Mega-Array Size       188 MB
 MEM_STATIC part       192 MB
 A cutoff of  1.0D-11 yielded   1783 shell pairs
 There are     16573 function pairs (     18615 Cartesian)

 -------------------------------------------------------
 OpenMP Integral Computing Module                       
 Release: version 1.0, May 2013, Q-Chem Inc. Pittsburgh 
 -------------------------------------------------------
 Integral Job Info:
 Integral job number is                      11
 Integral operator is                         1
 short-range coefficients                     0
 long-range coefficients              100000000
 Omega coefficients                           0
 if combine SR and LR in K                    0
 Integral screening is                        0
 Integral computing path is                   2
 max size of driver memory is            800000
 size of driver memory is                593474
 size of scratch memory is             29623520
 max col of scratch BK array               1296
 max len of scratch array in speh3          155
 max len of scratch index in speh4           18
 max int batch size is                      520
 min int batch size is                       52
 fixed nKL is                                45
 max L of basis functions is                  2
 order of int derivative is                   0
 number of shells is                         67
 number of basis is                         210
 number of cartesian basis is               210
 number of contracted shell pairs          1783
 number of primitive shell pairs           4300
 maxK2 (contraction) of shell pair           36
 max number of K2 of shell pair               1
 max number of CS2 of shell pair            178
 max number of PS2 of shell pair            366
 mem total for path MDJ                  531356
 -------------------------------------------------------
 Smallest overlap matrix eigenvalue = 2.37E-04

 Scale SEOQF with 1.000000e-01/1.000000e-01/1.000000e-01

 Standard Electronic Orientation quadrupole field applied
 Nucleus-field energy     =     0.0000000198 hartrees
 Guess from superposition of atomic densities
 Warning:  Energy on first SCF cycle will be non-variational
 SAD guess density has 118.000000 electrons

 -----------------------------------------------------------------------
  General SCF calculation program by
  Eric Jon Sundstrom, Paul Horn, Yuezhi Mao, Dmitri Zuev, Alec White,
  David Stuck, Shaama M.S., Shane Yost, Joonho Lee, David Small,
  Daniel Levine, Susi Lehtola, Hugh Burton, Evgeny Epifanovsky
 -----------------------------------------------------------------------
 Exchange:     0.2000 Hartree-Fock + 0.0800 Slater + 0.7200 B88
 Correlation:  0.1900 VWN1RPA + 0.8100 LYP
 Using SG-1 standard quadrature grid
 using 4 threads for integral computing
 -------------------------------------------------------
 OpenMP Integral computing Module                
 Release: version 2.0, May 2017, Q-Chem Inc. Pleasanton 
 -------------------------------------------------------
 -------------------------------------------------------
 OpenMP BLAS3 based DFT computing Module                
 Release: version 1.0, May 2013, Q-Chem Inc. Pittsburgh 
 -------------------------------------------------------
 A restricted SCF calculation will be
 performed using DIIS
 SCF converges when DIIS error is below 1.0e-08
 ---------------------------------------
  Cycle       Energy         DIIS error
 ---------------------------------------
    1   -9771.9848171540      7.38e-02  
    2   -9768.5439070414      4.80e-03  
    3   -9767.9307654118      1.09e-02  
    4   -9768.5199256069      4.33e-03  
    5   -9768.6268325437      1.26e-03  
    6   -9768.6341410372      6.64e-04  
    7   -9768.6371726690      1.81e-04  
    8   -9768.6372658705      7.24e-05  
    9   -9768.6372951303      3.27e-05  
   10   -9768.6372988242      1.74e-05  
   11   -9768.6373004619      6.26e-06  
   12   -9768.6373006559      2.73e-06  
   13   -9768.6373007050      2.50e-07  
   14   -9768.6373007053      8.16e-08  
   15   -9768.6373007054      1.57e-08  
   16   -9768.6373007053      5.83e-09  Convergence criterion met
 ---------------------------------------
 SCF time:   CPU 60.42s  wall 16.00s 
 SCF   energy in the final basis set =    -9768.6373007053
 Total energy in the final basis set =    -9768.6373007053

 --------------------------------------------------------------
             Orbital Energies (a.u.) and Symmetries
 --------------------------------------------------------------

 Alpha MOs, Restricted
 -- Occupied --                  
******* -482.88 -176.33 -165.74 -165.74 -165.74  -62.54  -56.36
  1 A'    2 A'    3 A'    1 A"    4 A'    5 A'    6 A'    7 A'                 
-56.356 -56.355 -35.838 -31.327 -31.326 -31.326 -24.720 -24.703
  2 A"    8 A'    9 A'   10 A'    3 A"   11 A'   12 A'   13 A'                 
-22.978 -22.977 -22.977 -22.977 -22.977 -10.332 -10.324  -8.758
 14 A'    4 A"    5 A"   15 A'   16 A'   17 A'   18 A'   19 A'                 
 -6.589  -6.577  -6.576  -6.404  -4.822  -4.801  -4.800  -2.704
 20 A'    6 A"   21 A'   22 A'   23 A'    7 A"   24 A'   25 A'                 
 -2.697  -2.696  -2.687  -2.687  -2.111  -2.084  -2.083  -2.066
  8 A"   26 A'    9 A"   27 A'   28 A'   29 A'   10 A"   30 A'                 
 -2.065  -1.292  -1.268  -0.972  -0.880  -0.638  -0.609  -0.581
 11 A"   31 A'   32 A'   33 A'   34 A'   35 A'   36 A'   37 A'                 
 -0.538  -0.522  -0.519  -0.508  -0.465  -0.396  -0.390  -0.372
 12 A"   38 A'   13 A"   39 A'   40 A'   41 A'   14 A"   15 A"                 
 -0.298  -0.257  -0.183
 42 A'   43 A'   16 A"                                                         
 -- Virtual --                   
 -0.104  -0.101  -0.014   0.008   0.027   0.036   0.042   0.053
 17 A"   44 A'   45 A'   46 A'   47 A'   18 A"   48 A'   49 A'                 
  0.057   0.076   0.079   0.093   0.103   0.114   0.133   0.153
 50 A'   51 A'   19 A"   52 A'   53 A'   20 A"   54 A'   55 A'                 
  0.167   0.171   0.197   0.227   0.255   0.267   0.301   0.303
 56 A'   57 A'   21 A"   58 A'   22 A"   59 A'   60 A'   23 A"                 
  0.309   0.321   0.330   0.360   0.377   0.385   0.405   0.410
 61 A'   62 A'   63 A'   64 A'   24 A"   65 A'   66 A'   25 A"                 
  0.440   0.464   0.475   0.481   0.496   0.522   0.534   0.552
 67 A'   68 A'   26 A"   69 A'   27 A"   70 A'   28 A"   71 A'                 
  0.569   0.618   0.637   0.663   0.695   0.718   0.760   0.786
 29 A"   72 A'   73 A'   30 A"   74 A'   75 A'   76 A'   77 A'                 
  0.874   0.967   1.021   1.125   1.181   1.229   1.261   1.299
 78 A'   79 A'   80 A'   31 A"   81 A'   32 A"   82 A'   33 A"                 
  1.329   1.361   1.374   1.392   1.409   1.419   1.437   1.471
 83 A'   34 A"   84 A'   85 A'   86 A'   87 A'   35 A"   88 A'                 
  1.483   1.549   1.587   1.612   1.740   1.829   1.849   1.888
 36 A"   89 A'   90 A'   37 A"   91 A'   92 A'   93 A'   94 A'                 
  1.936   1.973   2.048   2.144   2.564   2.641   2.683   2.877
 38 A"   95 A'   96 A'   97 A'   39 A"   40 A"   98 A'   99 A'                 
  2.909   3.224   3.699   3.725   3.731   3.762   3.800   3.849
100 A'  101 A'   41 A"  102 A'   42 A"  103 A'  104 A'   43 A"                 
  3.862   3.891   3.959   3.976   4.024   4.032   4.065   4.082
105 A'   44 A"   45 A"   46 A"  106 A'   47 A"  107 A'   48 A"                 
  4.179   4.292   4.439   4.459   4.646   4.659   4.744   5.991
108 A'  109 A'  110 A'  111 A'  112 A'  113 A'  114 A'   49 A"                 
  6.057   6.193   6.238   6.292   6.316   6.383   6.437   6.527
115 A'  116 A'   50 A"   51 A"  117 A'  118 A'  119 A'  120 A'                 
  6.805   7.486   7.592   7.740  23.512  23.546  27.956  28.333
121 A'   52 A"  122 A'  123 A'  124 A'  125 A'  126 A'   53 A"                 
 28.362  28.422  28.508  28.547  28.553  28.659  28.922  48.055
127 A'  128 A'   54 A"  129 A'   55 A"  130 A'  131 A'  132 A'                 
 66.734  66.766 127.881 127.917 128.004 151.754 289.702 289.785
133 A'  134 A'   56 A"  135 A'  136 A'  137 A'   57 A"  138 A'                 
289.9741020.9151901.933
139 A'  140 A'  141 A'                                                         

 Beta MOs, Restricted
 -- Occupied --                  
******* -482.88 -176.33 -165.74 -165.74 -165.74  -62.54  -56.36
  1 A'    2 A'    3 A'    1 A"    4 A'    5 A'    6 A'    7 A'                 
-56.356 -56.355 -35.838 -31.327 -31.326 -31.326 -24.720 -24.703
  2 A"    8 A'    9 A'   10 A'    3 A"   11 A'   12 A'   13 A'                 
-22.978 -22.977 -22.977 -22.977 -22.977 -10.332 -10.324  -8.758
 14 A'    4 A"    5 A"   15 A'   16 A'   17 A'   18 A'   19 A'                 
 -6.589  -6.577  -6.576  -6.404  -4.822  -4.801  -4.800  -2.704
 20 A'    6 A"   21 A'   22 A'   23 A'    7 A"   24 A'   25 A'                 
 -2.697  -2.696  -2.687  -2.687  -2.111  -2.084  -2.083  -2.066
  8 A"   26 A'    9 A"   27 A'   28 A'   29 A'   10 A"   30 A'                 
 -2.065  -1.292  -1.268  -0.972  -0.880  -0.638  -0.609  -0.581
 11 A"   31 A'   32 A'   33 A'   34 A'   35 A'   36 A'   37 A'                 
 -0.538  -0.522  -0.519  -0.508  -0.465  -0.396  -0.390  -0.372
 12 A"   38 A'   13 A"   39 A'   40 A'   41 A'   14 A"   15 A"                 
 -0.298  -0.257  -0.183
 42 A'   43 A'   16 A"                                                         
 -- Virtual --                   
 -0.104  -0.101  -0.014   0.008   0.027   0.036   0.042   0.053
 17 A"   44 A'   45 A'   46 A'   47 A'   18 A"   48 A'   49 A'                 
  0.057   0.076   0.079   0.093   0.103   0.114   0.133   0.153
 50 A'   51 A'   19 A"   52 A'   53 A'   20 A"   54 A'   55 A'                 
  0.167   0.171   0.197   0.227   0.255   0.267   0.301   0.303
 56 A'   57 A'   21 A"   58 A'   22 A"   59 A'   60 A'   23 A"                 
  0.309   0.321   0.330   0.360   0.377   0.385   0.405   0.410
 61 A'   62 A'   63 A'   64 A'   24 A"   65 A'   66 A'   25 A"                 
  0.440   0.464   0.475   0.481   0.496   0.522   0.534   0.552
 67 A'   68 A'   26 A"   69 A'   27 A"   70 A'   28 A"   71 A'                 
  0.569   0.618   0.637   0.663   0.695   0.718   0.760   0.786
 29 A"   72 A'   73 A'   30 A"   74 A'   75 A'   76 A'   77 A'                 
  0.874   0.967   1.021   1.125   1.181   1.229   1.261   1.299
 78 A'   79 A'   80 A'   31 A"   81 A'   32 A"   82 A'   33 A"                 
  1.329   1.361   1.374   1.392   1.409   1.419   1.437   1.471
 83 A'   34 A"   84 A'   85 A'   86 A'   87 A'   35 A"   88 A'                 
  1.483   1.549   1.587   1.612   1.740   1.829   1.849   1.888
 36 A"   89 A'   90 A'   37 A"   91 A'   92 A'   93 A'   94 A'                 
  1.936   1.973   2.048   2.144   2.564   2.641   2.683   2.877
 38 A"   95 A'   96 A'   97 A'   39 A"   40 A"   98 A'   99 A'                 
  2.909   3.224   3.699   3.725   3.731   3.762   3.800   3.849
100 A'  101 A'   41 A"  102 A'   42 A"  103 A'  104 A'   43 A"                 
  3.862   3.891   3.959   3.976   4.024   4.032   4.065   4.082
105 A'   44 A"   45 A"   46 A"  106 A'   47 A"  107 A'   48 A"                 
  4.179   4.292   4.439   4.459   4.646   4.659   4.744   5.991
108 A'  109 A'  110 A'  111 A'  112 A'  113 A'  114 A'   49 A"                 
  6.057   6.193   6.238   6.292   6.316   6.383   6.437   6.527
115 A'  116 A'   50 A"   51 A"  117 A'  118 A'  119 A'  120 A'                 
  6.805   7.486   7.592   7.740  23.512  23.546  27.956  28.333
121 A'   52 A"  122 A'  123 A'  124 A'  125 A'  126 A'   53 A"                 
 28.362  28.422  28.508  28.547  28.553  28.659  28.922  48.055
127 A'  128 A'   54 A"  129 A'   55 A"  130 A'  131 A'  132 A'                 
 66.734  66.766 127.881 127.917 128.004 151.754 289.702 289.785
133 A'  134 A'   56 A"  135 A'  136 A'  137 A'   57 A"  138 A'                 
289.9741020.9151901.933
139 A'  140 A'  141 A'                                                         
 --------------------------------------------------------------

          Ground-State Mulliken Net Atomic Charges

     Atom                 Charge (a.u.)
  ----------------------------------------
      1 F                    -0.058638
      2 F                     0.003771
      3 Br                    0.286934
      4 I                     0.565471
      5 C                    -0.200311
      6 C                    -0.597227
  ----------------------------------------
  Sum of atomic charges =     0.000000

 -----------------------------------------------------------------
                    Cartesian Multipole Moments
 -----------------------------------------------------------------
    Charge (ESU x 10^10)
                 0.0000
    Dipole Moment (Debye)
         X       0.0357      Y      -1.4694      Z       0.0000
       Tot       1.4698
    Quadrupole Moments (Debye-Ang)
        XX     -64.3757     XY      -1.9128     YY     -71.6650
        XZ      -0.0000     YZ       0.0000     ZZ     -66.3741
    Octopole Moments (Debye-Ang^2)
       XXX       0.4202    XXY     -17.3568    XYY      -2.1211
       YYY     -17.6664    XXZ       0.0000    XYZ       0.0000
       YYZ      -0.0000    XZZ      -0.4845    YZZ      -2.9988
       ZZZ       0.0000
    Hexadecapole Moments (Debye-Ang^3)
      XXXX   -1393.9231   XXXY     -23.6882   XXYY    -299.3531
      XYYY      -9.5324   YYYY    -320.5537   XXXZ      -0.0000
      XXYZ       0.0000   XYYZ      -0.0000   YYYZ       0.0000
      XXZZ    -253.7055   XYZZ      -2.1167   YYZZ     -64.9445
      XZZZ      -0.0000   YZZZ       0.0000   ZZZZ     -78.6266
 -----------------------------------------------------------------
 Calculating analytic gradient of the SCF energy
 Gradient of SCF Energy
            1           2           3           4           5           6
    1   0.0375312  -0.0424306  -0.3390227   0.8171298   0.4317730  -0.9049807
    2  -0.1687409  -0.2219949   0.5766829   0.9774505  -0.4203079  -0.7430897
    3   0.0000000  -0.0000000   0.0000000  -0.0000000   0.0000000   0.0000000
 Max gradient component =       9.775E-01
 RMS gradient           =       4.646E-01
 Gradient time:  CPU 13.82 s  wall 3.56 s
 Geometry Optimization Parameters
   NAtoms,    NIC,     NZ,  NCons,   NDum,   NFix, NCnnct, MaxDiis
        6      37       0       0       0       0       0       0


** GEOMETRY OPTIMIZATION IN DELOCALIZED INTERNAL COORDINATES **
   Searching for a Minimum

   Optimization Cycle:   1

                       Coordinates (Angstroms)
     ATOM                X               Y               Z
      1  F         2.3677439669    1.4985176811    0.0000000000
      2  F        -1.6289714802    1.6605844406    0.0000000000
      3  Br        2.2867105872   -0.4998400424    0.0000000000
      4  I        -1.7100048599   -0.3377732830    0.0000000000
      5  C         1.3280484153    0.5398555092    0.0000000000
      6  C        -0.6703093083    0.6208888889    0.0000000000
   Point Group: cs    Number of degrees of freedom:     9


   Energy is  -9768.637300705


 Attempting to Generate Delocalized Internal Coordinates

 ** Taking Steepest Descent Step **
 Calculated Step too Large.  Step scaled by  0.253064
 Step Taken.  Stepsize is  0.300000

                             Maximum     Tolerance    Cnvgd?
         Gradient           0.773596      0.000300      NO
         Displacement       0.195769      0.001200      NO
         Energy change     *********      0.000001      NO


 New Cartesian Coordinates Obtained by Inverse Iteration

 Displacement from previous Coordinates is:  0.230378
 ----------------------------------------------------------------
             Standard Nuclear Orientation (Angstroms)
    I     Atom           X                Y                Z
 ----------------------------------------------------------------
    1      F       2.3687366721     1.5114478800     0.0000000000
    2      F      -1.6114031909     1.6659796763     0.0000000000
    3      Br      2.3369871033    -0.5199392210     0.0000000000
    4      I      -1.8035404122    -0.3756066083     0.0000000000
    5      C       1.3316154015     0.5590514795     0.0000000000
    6      C      -0.6491782527     0.6412999879     0.0000000000
 ----------------------------------------------------------------
 Molecular Point Group                 Cs    NOp =  2
 Largest Abelian Subgroup              Cs    NOp =  2
 Nuclear Repulsion Energy =   884.1708040750 hartrees
 There are       59 alpha and       59 beta electrons
 Applying Cartesian multipole field
    Component          Value
    ---------          -----
     (2,0,0)        1.00000E-11
     (0,2,0)        2.00000E-11
     (0,0,2)       -3.00000E-11
 Nucleus-field energy     =     0.0000000209 hartrees
 Requested basis set is 6-311++G(d,p)
 There are 67 shells and 198 basis functions
 A cutoff of  1.0D-11 yielded   1777 shell pairs
 There are     16517 function pairs (     18555 Cartesian)
 Smallest overlap matrix eigenvalue = 2.25E-04
 Guess MOs from SCF MO coefficient file

 -----------------------------------------------------------------------
  General SCF calculation program by
  Eric Jon Sundstrom, Paul Horn, Yuezhi Mao, Dmitri Zuev, Alec White,
  David Stuck, Shaama M.S., Shane Yost, Joonho Lee, David Small,
  Daniel Levine, Susi Lehtola, Hugh Burton, Evgeny Epifanovsky
 -----------------------------------------------------------------------
 Exchange:     0.2000 Hartree-Fock + 0.0800 Slater + 0.7200 B88
 Correlation:  0.1900 VWN1RPA + 0.8100 LYP
 Using SG-1 standard quadrature grid
 using 4 threads for integral computing
 -------------------------------------------------------
 OpenMP Integral computing Module                
 Release: version 2.0, May 2017, Q-Chem Inc. Pleasanton 
 -------------------------------------------------------
 -------------------------------------------------------
 OpenMP BLAS3 based DFT computing Module                
 Release: version 1.0, May 2013, Q-Chem Inc. Pittsburgh 
 -------------------------------------------------------
 A restricted SCF calculation will be
 performed using DIIS
 SCF converges when DIIS error is below 1.0e-08
 ---------------------------------------
  Cycle       Energy         DIIS error
 ---------------------------------------
    1   -9768.9032627225      2.12e-03  
    2   -9768.8941336791      2.28e-03  
    3   -9768.8855159436      2.34e-03  
    4   -9768.8996576245      1.75e-03  
    5   -9768.9191852656      1.07e-04  
    6   -9768.9192126827      6.35e-05  
    7   -9768.9192243549      1.36e-05  
    8   -9768.9192249548      4.04e-06  
    9   -9768.9192250095      1.19e-06  
   10   -9768.9192250164      2.49e-07  
   11   -9768.9192250166      1.29e-07  
   12   -9768.9192250167      3.65e-08  
   13   -9768.9192250168      1.18e-08  
   14   -9768.9192250167      2.69e-09  Convergence criterion met
 ---------------------------------------
 SCF time:   CPU 51.10s  wall 13.00s 
 SCF   energy in the final basis set =    -9768.9192250167
 Total energy in the final basis set =    -9768.9192250167

 --------------------------------------------------------------
             Orbital Energies (a.u.) and Symmetries
 --------------------------------------------------------------

 Alpha MOs, Restricted
 -- Occupied --                  
******* -482.88 -176.33 -165.73 -165.73 -165.73  -62.54  -56.36
  1 A'    2 A'    3 A'    4 A'    1 A"    5 A'    6 A'    7 A'                 
-56.355 -56.354 -35.832 -31.322 -31.321 -31.320 -24.725 -24.710
  2 A"    8 A'    9 A'   10 A'    3 A"   11 A'   12 A'   13 A'                 
-22.973 -22.973 -22.972 -22.971 -22.971 -10.343 -10.326  -8.754
 14 A'    4 A"   15 A'    5 A"   16 A'   17 A'   18 A'   19 A'                 
 -6.585  -6.574  -6.572  -6.392  -4.806  -4.791  -4.790  -2.699
 20 A'    6 A"   21 A'   22 A'   23 A'    7 A"   24 A'   25 A'                 
 -2.693  -2.692  -2.683  -2.683  -2.087  -2.069  -2.069  -2.055
  8 A"   26 A'    9 A"   27 A'   28 A'   29 A'   10 A"   30 A'                 
 -2.055  -1.290  -1.269  -0.955  -0.858  -0.646  -0.612  -0.573
 11 A"   31 A'   32 A'   33 A'   34 A'   35 A'   36 A'   37 A'                 
 -0.530  -0.516  -0.515  -0.512  -0.470  -0.400  -0.384  -0.356
 12 A"   13 A"   38 A'   39 A'   40 A'   41 A'   14 A"   15 A"                 
 -0.301  -0.258  -0.193
 42 A'   43 A'   16 A"                                                         
 -- Virtual --                   
 -0.107  -0.104  -0.015   0.006   0.026   0.038   0.040   0.050
 17 A"   44 A'   45 A'   46 A'   47 A'   18 A"   48 A'   49 A'                 
  0.053   0.080   0.085   0.094   0.102   0.114   0.131   0.152
 50 A'   19 A"   51 A'   52 A'   53 A'   20 A"   54 A'   55 A'                 
  0.163   0.167   0.199   0.225   0.250   0.259   0.294   0.301
 56 A'   57 A'   21 A"   58 A'   22 A"   59 A'   60 A'   23 A"                 
  0.309   0.320   0.330   0.358   0.380   0.382   0.404   0.416
 61 A'   62 A'   63 A'   64 A'   65 A'   24 A"   66 A'   25 A"                 
  0.439   0.452   0.472   0.472   0.485   0.523   0.535   0.544
 67 A'   68 A'   26 A"   69 A'   27 A"   70 A'   28 A"   71 A'                 
  0.559   0.598   0.623   0.660   0.691   0.708   0.754   0.778
 29 A"   72 A'   73 A'   30 A"   74 A'   75 A'   76 A'   77 A'                 
  0.873   0.917   1.021   1.128   1.130   1.230   1.255   1.310
 78 A'   79 A'   80 A'   81 A'   31 A"   32 A"   82 A'   33 A"                 
  1.317   1.363   1.365   1.382   1.400   1.408   1.417   1.468
 83 A'   34 A"   84 A'   85 A'   86 A'   35 A"   87 A'   88 A'                 
  1.483   1.561   1.575   1.594   1.736   1.842   1.860   1.889
 36 A"   89 A'   90 A'   37 A"   91 A'   92 A'   93 A'   94 A'                 
  1.945   1.974   2.048   2.114   2.565   2.639   2.682   2.825
 38 A"   95 A'   96 A'   97 A'   39 A"   40 A"   98 A'   99 A'                 
  2.903   3.197   3.702   3.726   3.731   3.758   3.813   3.863
100 A'  101 A'   41 A"  102 A'   42 A"  103 A'  104 A'   43 A"                 
  3.870   3.894   3.961   3.976   4.016   4.022   4.063   4.071
105 A'   44 A"   45 A"   46 A"  106 A'   47 A"  107 A'   48 A"                 
  4.168   4.266   4.416   4.438   4.560   4.619   4.671   5.989
108 A'  109 A'  110 A'  111 A'  112 A'  113 A'  114 A'   49 A"                 
  6.047   6.189   6.235   6.288   6.319   6.381   6.427   6.519
115 A'  116 A'   50 A"   51 A"  117 A'  118 A'  119 A'  120 A'                 
  6.791   7.490   7.583   7.713  23.399  23.467  27.934  28.333
121 A'   52 A"  122 A'  123 A'  124 A'  125 A'  126 A'   53 A"                 
 28.364  28.415  28.514  28.547  28.548  28.635  28.832  48.035
127 A'  128 A'   54 A"   55 A"  129 A'  130 A'  131 A'  132 A'                 
 66.728  66.757 127.878 127.913 128.004 151.730 289.704 289.776
133 A'  134 A'   56 A"  135 A'  136 A'  137 A'   57 A"  138 A'                 
289.9371020.8841901.904
139 A'  140 A'  141 A'                                                         

 Beta MOs, Restricted
 -- Occupied --                  
******* -482.88 -176.33 -165.73 -165.73 -165.73  -62.54  -56.36
  1 A'    2 A'    3 A'    4 A'    1 A"    5 A'    6 A'    7 A'                 
-56.355 -56.354 -35.832 -31.322 -31.321 -31.320 -24.725 -24.710
  2 A"    8 A'    9 A'   10 A'    3 A"   11 A'   12 A'   13 A'                 
-22.973 -22.973 -22.972 -22.971 -22.971 -10.343 -10.326  -8.754
 14 A'    4 A"   15 A'    5 A"   16 A'   17 A'   18 A'   19 A'                 
 -6.585  -6.574  -6.572  -6.392  -4.806  -4.791  -4.790  -2.699
 20 A'    6 A"   21 A'   22 A'   23 A'    7 A"   24 A'   25 A'                 
 -2.693  -2.692  -2.683  -2.683  -2.087  -2.069  -2.069  -2.055
  8 A"   26 A'    9 A"   27 A'   28 A'   29 A'   10 A"   30 A'                 
 -2.055  -1.290  -1.269  -0.955  -0.858  -0.646  -0.612  -0.573
 11 A"   31 A'   32 A'   33 A'   34 A'   35 A'   36 A'   37 A'                 
 -0.530  -0.516  -0.515  -0.512  -0.470  -0.400  -0.384  -0.356
 12 A"   13 A"   38 A'   39 A'   40 A'   41 A'   14 A"   15 A"                 
 -0.301  -0.258  -0.193
 42 A'   43 A'   16 A"                                                         
 -- Virtual --                   
 -0.107  -0.104  -0.015   0.006   0.026   0.038   0.040   0.050
 17 A"   44 A'   45 A'   46 A'   47 A'   18 A"   48 A'   49 A'                 
  0.053   0.080   0.085   0.094   0.102   0.114   0.131   0.152
 50 A'   19 A"   51 A'   52 A'   53 A'   20 A"   54 A'   55 A'                 
  0.163   0.167   0.199   0.225   0.250   0.259   0.294   0.301
 56 A'   57 A'   21 A"   58 A'   22 A"   59 A'   60 A'   23 A"                 
  0.309   0.320   0.330   0.358   0.380   0.382   0.404   0.416
 61 A'   62 A'   63 A'   64 A'   65 A'   24 A"   66 A'   25 A"                 
  0.439   0.452   0.472   0.472   0.485   0.523   0.535   0.544
 67 A'   68 A'   26 A"   69 A'   27 A"   70 A'   28 A"   71 A'                 
  0.559   0.598   0.623   0.660   0.691   0.708   0.754   0.778
 29 A"   72 A'   73 A'   30 A"   74 A'   75 A'   76 A'   77 A'                 
  0.873   0.917   1.021   1.128   1.130   1.230   1.255   1.310
 78 A'   79 A'   80 A'   81 A'   31 A"   32 A"   82 A'   33 A"                 
  1.317   1.363   1.365   1.382   1.400   1.408   1.417   1.468
 83 A'   34 A"   84 A'   85 A'   86 A'   35 A"   87 A'   88 A'                 
  1.483   1.561   1.575   1.594   1.736   1.842   1.860   1.889
 36 A"   89 A'   90 A'   37 A"   91 A'   92 A'   93 A'   94 A'                 
  1.945   1.974   2.048   2.114   2.565   2.639   2.682   2.825
 38 A"   95 A'   96 A'   97 A'   39 A"   40 A"   98 A'   99 A'                 
  2.903   3.197   3.702   3.726   3.731   3.758   3.813   3.863
100 A'  101 A'   41 A"  102 A'   42 A"  103 A'  104 A'   43 A"                 
  3.870   3.894   3.961   3.976   4.016   4.022   4.063   4.071
105 A'   44 A"   45 A"   46 A"  106 A'   47 A"  107 A'   48 A"                 
  4.168   4.266   4.416   4.438   4.560   4.619   4.671   5.989
108 A'  109 A'  110 A'  111 A'  112 A'  113 A'  114 A'   49 A"                 
  6.047   6.189   6.235   6.288   6.319   6.381   6.427   6.519
115 A'  116 A'   50 A"   51 A"  117 A'  118 A'  119 A'  120 A'                 
  6.791   7.490   7.583   7.713  23.399  23.467  27.934  28.333
121 A'   52 A"  122 A'  123 A'  124 A'  125 A'  126 A'   53 A"                 
 28.364  28.415  28.514  28.547  28.548  28.635  28.832  48.035
127 A'  128 A'   54 A"   55 A"  129 A'  130 A'  131 A'  132 A'                 
 66.728  66.757 127.878 127.913 128.004 151.730 289.704 289.776
133 A'  134 A'   56 A"  135 A'  136 A'  137 A'   57 A"  138 A'                 
289.9371020.8841901.904
139 A'  140 A'  141 A'                                                         
 --------------------------------------------------------------

          Ground-State Mulliken Net Atomic Charges

     Atom                 Charge (a.u.)
  ----------------------------------------
      1 F                    -0.047824
      2 F                     0.013187
      3 Br                    0.226635
      4 I                     0.407215
      5 C                    -0.144521
      6 C                    -0.454692
  ----------------------------------------
  Sum of atomic charges =     0.000000

 -----------------------------------------------------------------
                    Cartesian Multipole Moments
 -----------------------------------------------------------------
    Charge (ESU x 10^10)
                 0.0000
    Dipole Moment (Debye)
         X       0.1110      Y      -1.3604      Z       0.0000
       Tot       1.3649
    Quadrupole Moments (Debye-Ang)
        XX     -63.8811     XY      -1.6234     YY     -71.4141
        XZ       0.0000     YZ       0.0000     ZZ     -66.9441
    Octopole Moments (Debye-Ang^2)
       XXX       4.7639    XXY     -17.4609    XYY      -0.4153
       YYY     -13.7994    XXZ      -0.0000    XYZ       0.0000
       YYZ       0.0000    XZZ       1.1929    YZZ      -2.1061
       ZZZ       0.0000
    Hexadecapole Moments (Debye-Ang^3)
      XXXX   -1460.3472   XXXY     -26.7022   XXYY    -310.4831
      XYYY     -15.3159   YYYY    -328.9563   XXXZ      -0.0000
      XXYZ      -0.0000   XYYZ       0.0000   YYYZ       0.0000
      XXZZ    -266.6709   XYZZ      -3.9642   YYZZ     -66.4031
      XZZZ      -0.0000   YZZZ       0.0000   ZZZZ     -79.5228
 -----------------------------------------------------------------
 Calculating analytic gradient of the SCF energy
 Gradient of SCF Energy
            1           2           3           4           5           6
    1   0.0445879  -0.0536229  -0.2352099   0.4663483   0.3296080  -0.5517114
    2  -0.1524020  -0.1891246   0.4407437   0.6028928  -0.2985565  -0.4035534
    3  -0.0000000  -0.0000000  -0.0000000  -0.0000000   0.0000000   0.0000000
 Max gradient component =       6.029E-01
 RMS gradient           =       2.943E-01
 Gradient time:  CPU 13.31 s  wall 3.43 s
 Geometry Optimization Parameters
   NAtoms,    NIC,     NZ,  NCons,   NDum,   NFix, NCnnct, MaxDiis
        6      37       0       0       0       0       0       0


** GEOMETRY OPTIMIZATION IN DELOCALIZED INTERNAL COORDINATES **
   Searching for a Minimum

   Optimization Cycle:   2

                       Coordinates (Angstroms)
     ATOM                X               Y               Z
      1  F         2.3687366721    1.5114478800    0.0000000000
      2  F        -1.6114031909    1.6659796763    0.0000000000
      3  Br        2.3369871033   -0.5199392210    0.0000000000
      4  I        -1.8035404122   -0.3756066083    0.0000000000
      5  C         1.3316154015    0.5590514795    0.0000000000
      6  C        -0.6491782527    0.6412999879    0.0000000000
   Point Group: cs    Number of degrees of freedom:     9


   Energy is  -9768.919225017

 Hessian Updated using BFGS Update

 ** Taking Steepest Descent Step **
 Calculated Step too Large.  Step scaled by  0.410045
 Step Taken.  Stepsize is  0.300000

                             Maximum     Tolerance    Cnvgd?
         Gradient           0.472245      0.000300      NO
         Displacement       0.193642      0.001200      NO
         Energy change     -0.281924      0.000001      NO


 New Cartesian Coordinates Obtained by Inverse Iteration

 Displacement from previous Coordinates is:  0.213606
 ----------------------------------------------------------------
             Standard Nuclear Orientation (Angstroms)
    I     Atom           X                Y                Z
 ----------------------------------------------------------------
    1      F       2.3536573870     1.5275460965     0.0000000000
    2      F      -1.5841589039     1.6756476522     0.0000000000
    3      Br      2.3833347933    -0.5465293344     0.0000000000
    4      I      -1.8806214141    -0.4121078263     0.0000000000
    5      C       1.3257954321     0.5782081676     0.0000000000
    6      C      -0.6247899732     0.6594684388     0.0000000000
 ----------------------------------------------------------------
 Molecular Point Group                 Cs    NOp =  2
 Largest Abelian Subgroup              Cs    NOp =  2
 Nuclear Repulsion Energy =   859.2696368745 hartrees
 There are       59 alpha and       59 beta electrons
 Applying Cartesian multipole field
    Component          Value
    ---------          -----
     (2,0,0)        1.00000E-11
     (0,2,0)        2.00000E-11
     (0,0,2)       -3.00000E-11
 Nucleus-field energy     =     0.0000000219 hartrees
 Requested basis set is 6-311++G(d,p)
 There are 67 shells and 198 basis functions
 A cutoff of  1.0D-11 yielded   1768 shell pairs
 There are     16458 function pairs (     18490 Cartesian)
 Smallest overlap matrix eigenvalue = 2.06E-04
 Guess MOs from SCF MO coefficient file

 -----------------------------------------------------------------------
  General SCF calculation program by
  Eric Jon Sundstrom, Paul Horn, Yuezhi Mao, Dmitri Zuev, Alec White,
  David Stuck, Shaama M.S., Shane Yost, Joonho Lee, David Small,
  Daniel Levine, Susi Lehtola, Hugh Burton, Evgeny Epifanovsky
 -----------------------------------------------------------------------
 Exchange:     0.2000 Hartree-Fock + 0.0800 Slater + 0.7200 B88
 Correlation:  0.1900 VWN1RPA + 0.8100 LYP
 Using SG-1 standard quadrature grid
 using 4 threads for integral computing
 -------------------------------------------------------
 OpenMP Integral computing Module                
 Release: version 2.0, May 2017, Q-Chem Inc. Pleasanton 
 -------------------------------------------------------
 -------------------------------------------------------
 OpenMP BLAS3 based DFT computing Module                
 Release: version 1.0, May 2013, Q-Chem Inc. Pittsburgh 
 -------------------------------------------------------
 A restricted SCF calculation will be
 performed using DIIS
 SCF converges when DIIS error is below 1.0e-08
 ---------------------------------------
  Cycle       Energy         DIIS error
 ---------------------------------------
    1   -9769.0855494779      1.59e-03  
    2   -9769.0844075915      1.59e-03  
    3   -9769.0825993263      1.55e-03  
    4   -9769.0860835377      1.31e-03  
    5   -9769.0966405088      8.66e-05  
    6   -9769.0966591737      4.75e-05  
    7   -9769.0966661545      7.56e-06  
    8   -9769.0966663803      2.99e-06  
    9   -9769.0966664067      6.92e-07  
   10   -9769.0966664087      1.22e-07  
   11   -9769.0966664087      8.39e-08  
   12   -9769.0966664088      2.03e-08  
   13   -9769.0966664087      5.82e-09  Convergence criterion met
 ---------------------------------------
 SCF time:   CPU 46.56s  wall 12.00s 
 SCF   energy in the final basis set =    -9769.0966664087
 Total energy in the final basis set =    -9769.0966664087

 --------------------------------------------------------------
             Orbital Energies (a.u.) and Symmetries
 --------------------------------------------------------------

 Alpha MOs, Restricted
 -- Occupied --                  
******* -482.88 -176.33 -165.73 -165.73 -165.73  -62.54  -56.35
  1 A'    2 A'    3 A'    4 A'    1 A"    5 A'    6 A'    7 A'                 
-56.352 -56.351 -35.830 -31.321 -31.318 -31.318 -24.728 -24.717
  2 A"    8 A'    9 A'   10 A'    3 A"   11 A'   12 A'   13 A'                 
-22.972 -22.971 -22.971 -22.969 -22.969 -10.352 -10.334  -8.749
 14 A'    4 A"   15 A'    5 A"   16 A'   17 A'   18 A'   19 A'                 
 -6.581  -6.569  -6.567  -6.386  -4.799  -4.785  -4.784  -2.694
 20 A'    6 A"   21 A'   22 A'   23 A'    7 A"   24 A'   25 A'                 
 -2.689  -2.687  -2.678  -2.678  -2.074  -2.062  -2.062  -2.049
  8 A"   26 A'    9 A"   27 A'   28 A'   10 A"   29 A'   30 A'                 
 -2.048  -1.287  -1.271  -0.935  -0.833  -0.653  -0.617  -0.567
 11 A"   31 A'   32 A'   33 A'   34 A'   35 A'   36 A'   37 A'                 
 -0.524  -0.516  -0.512  -0.508  -0.471  -0.401  -0.378  -0.343
 12 A"   38 A'   13 A"   39 A'   40 A'   41 A'   14 A"   15 A"                 
 -0.305  -0.261  -0.203
 42 A'   43 A'   16 A"                                                         
 -- Virtual --                   
 -0.109  -0.102  -0.018   0.006   0.025   0.035   0.041   0.045
 17 A"   44 A'   45 A'   46 A'   47 A'   48 A'   18 A"   49 A'                 
  0.054   0.081   0.090   0.095   0.104   0.115   0.129   0.146
 50 A'   19 A"   51 A'   52 A'   53 A'   20 A"   54 A'   55 A'                 
  0.160   0.169   0.201   0.224   0.246   0.252   0.287   0.301
 56 A'   57 A'   21 A"   58 A'   22 A"   59 A'   60 A'   23 A"                 
  0.309   0.319   0.331   0.353   0.377   0.388   0.403   0.420
 61 A'   62 A'   63 A'   64 A'   65 A'   24 A"   66 A'   25 A"                 
  0.436   0.444   0.451   0.463   0.490   0.518   0.533   0.544
 67 A'   68 A'   26 A"   69 A'   27 A"   70 A'   28 A"   71 A'                 
  0.551   0.578   0.617   0.663   0.683   0.704   0.745   0.773
 29 A"   72 A'   73 A'   30 A"   74 A'   75 A'   76 A'   77 A'                 
  0.859   0.880   1.014   1.073   1.130   1.232   1.253   1.307
 78 A'   79 A'   80 A'   81 A'   31 A"   32 A"   82 A'   83 A'                 
  1.316   1.352   1.362   1.378   1.383   1.403   1.420   1.465
 33 A"   84 A'   34 A"   85 A'   35 A"   86 A'   87 A'   88 A'                 
  1.478   1.569   1.575   1.582   1.716   1.853   1.867   1.905
 36 A"   89 A'   90 A'   37 A"   91 A'   92 A'   93 A'   94 A'                 
  1.955   1.986   2.047   2.092   2.563   2.640   2.678   2.788
 38 A"   95 A'   96 A'   97 A'   39 A"   40 A"   98 A'   99 A'                 
  2.897   3.200   3.707   3.728   3.731   3.754   3.832   3.876
100 A'  101 A'   41 A"  102 A'   42 A"  103 A'  104 A'   43 A"                 
  3.885   3.900   3.961   3.975   4.007   4.014   4.061   4.067
105 A'   44 A"   45 A"   46 A"  106 A'   47 A"  107 A'   48 A"                 
  4.154   4.242   4.368   4.410   4.470   4.593   4.654   5.985
108 A'  109 A'  110 A'  111 A'  112 A'  113 A'  114 A'   49 A"                 
  6.035   6.173   6.232   6.284   6.325   6.382   6.422   6.518
115 A'  116 A'   50 A"   51 A"  117 A'  118 A'  119 A'  120 A'                 
  6.768   7.496   7.573   7.686  23.348  23.409  27.921  28.330
121 A'   52 A"  122 A'  123 A'  124 A'  125 A'  126 A'   53 A"                 
 28.363  28.419  28.516  28.545  28.546  28.618  28.759  48.007
127 A'  128 A'   54 A"  129 A'   55 A"  130 A'  131 A'  132 A'                 
 66.721  66.748 127.875 127.907 127.994 151.715 289.706 289.767
133 A'  134 A'   56 A"  135 A'  136 A'  137 A'   57 A"  138 A'                 
289.9041020.8441901.887
139 A'  140 A'  141 A'                                                         

 Beta MOs, Restricted
 -- Occupied --                  
******* -482.88 -176.33 -165.73 -165.73 -165.73  -62.54  -56.35
  1 A'    2 A'    3 A'    4 A'    1 A"    5 A'    6 A'    7 A'                 
-56.352 -56.351 -35.830 -31.321 -31.318 -31.318 -24.728 -24.717
  2 A"    8 A'    9 A'   10 A'    3 A"   11 A'   12 A'   13 A'                 
-22.972 -22.971 -22.971 -22.969 -22.969 -10.352 -10.334  -8.749
 14 A'    4 A"   15 A'    5 A"   16 A'   17 A'   18 A'   19 A'                 
 -6.581  -6.569  -6.567  -6.386  -4.799  -4.785  -4.784  -2.694
 20 A'    6 A"   21 A'   22 A'   23 A'    7 A"   24 A'   25 A'                 
 -2.689  -2.687  -2.678  -2.678  -2.074  -2.062  -2.062  -2.049
  8 A"   26 A'    9 A"   27 A'   28 A'   10 A"   29 A'   30 A'                 
 -2.048  -1.287  -1.271  -0.935  -0.833  -0.653  -0.617  -0.567
 11 A"   31 A'   32 A'   33 A'   34 A'   35 A'   36 A'   37 A'                 
 -0.524  -0.516  -0.512  -0.508  -0.471  -0.401  -0.378  -0.343
 12 A"   38 A'   13 A"   39 A'   40 A'   41 A'   14 A"   15 A"                 
 -0.305  -0.261  -0.203
 42 A'   43 A'   16 A"                                                         
 -- Virtual --                   
 -0.109  -0.102  -0.018   0.006   0.025   0.035   0.041   0.045
 17 A"   44 A'   45 A'   46 A'   47 A'   48 A'   18 A"   49 A'                 
  0.054   0.081   0.090   0.095   0.104   0.115   0.129   0.146
 50 A'   19 A"   51 A'   52 A'   53 A'   20 A"   54 A'   55 A'                 
  0.160   0.169   0.201   0.224   0.246   0.252   0.287   0.301
 56 A'   57 A'   21 A"   58 A'   22 A"   59 A'   60 A'   23 A"                 
  0.309   0.319   0.331   0.353   0.377   0.388   0.403   0.420
 61 A'   62 A'   63 A'   64 A'   65 A'   24 A"   66 A'   25 A"                 
  0.436   0.444   0.451   0.463   0.490   0.518   0.533   0.544
 67 A'   68 A'   26 A"   69 A'   27 A"   70 A'   28 A"   71 A'                 
  0.551   0.578   0.617   0.663   0.683   0.704   0.745   0.773
 29 A"   72 A'   73 A'   30 A"   74 A'   75 A'   76 A'   77 A'                 
  0.859   0.880   1.014   1.073   1.130   1.232   1.253   1.307
 78 A'   79 A'   80 A'   81 A'   31 A"   32 A"   82 A'   83 A'                 
  1.316   1.352   1.362   1.378   1.383   1.403   1.420   1.465
 33 A"   84 A'   34 A"   85 A'   35 A"   86 A'   87 A'   88 A'                 
  1.478   1.569   1.575   1.582   1.716   1.853   1.867   1.905
 36 A"   89 A'   90 A'   37 A"   91 A'   92 A'   93 A'   94 A'                 
  1.955   1.986   2.047   2.092   2.563   2.640   2.678   2.788
 38 A"   95 A'   96 A'   97 A'   39 A"   40 A"   98 A'   99 A'                 
  2.897   3.200   3.707   3.728   3.731   3.754   3.832   3.876
100 A'  101 A'   41 A"  102 A'   42 A"  103 A'  104 A'   43 A"                 
  3.885   3.900   3.961   3.975   4.007   4.014   4.061   4.067
105 A'   44 A"   45 A"   46 A"  106 A'   47 A"  107 A'   48 A"                 
  4.154   4.242   4.368   4.410   4.470   4.593   4.654   5.985
108 A'  109 A'  110 A'  111 A'  112 A'  113 A'  114 A'   49 A"                 
  6.035   6.173   6.232   6.284   6.325   6.382   6.422   6.518
115 A'  116 A'   50 A"   51 A"  117 A'  118 A'  119 A'  120 A'                 
  6.768   7.496   7.573   7.686  23.348  23.409  27.921  28.330
121 A'   52 A"  122 A'  123 A'  124 A'  125 A'  126 A'   53 A"                 
 28.363  28.419  28.516  28.545  28.546  28.618  28.759  48.007
127 A'  128 A'   54 A"  129 A'   55 A"  130 A'  131 A'  132 A'                 
 66.721  66.748 127.875 127.907 127.994 151.715 289.706 289.767
133 A'  134 A'   56 A"  135 A'  136 A'  137 A'   57 A"  138 A'                 
289.9041020.8441901.887
139 A'  140 A'  141 A'                                                         
 --------------------------------------------------------------

          Ground-State Mulliken Net Atomic Charges

     Atom                 Charge (a.u.)
  ----------------------------------------
      1 F                    -0.035772
      2 F                     0.020049
      3 Br                    0.166113
      4 I                     0.300215
      5 C                    -0.098353
      6 C                    -0.352252
  ----------------------------------------
  Sum of atomic charges =     0.000000

 -----------------------------------------------------------------
                    Cartesian Multipole Moments
 -----------------------------------------------------------------
    Charge (ESU x 10^10)
                 0.0000
    Dipole Moment (Debye)
         X       0.1133      Y      -1.2759      Z      -0.0000
       Tot       1.2809
    Quadrupole Moments (Debye-Ang)
        XX     -63.5264     XY      -1.3231     YY     -71.1385
        XZ       0.0000     YZ       0.0000     ZZ     -67.4892
    Octopole Moments (Debye-Ang^2)
       XXX       7.4303    XXY     -17.2684    XYY       0.9833
       YYY      -9.8777    XXZ      -0.0000    XYZ      -0.0000
       YYZ      -0.0000    XZZ       2.4430    YZZ      -1.0067
       ZZZ       0.0000
    Hexadecapole Moments (Debye-Ang^3)
      XXXX   -1514.6190   XXXY     -28.7027   XXYY    -319.9038
      XYYY     -19.6738   YYYY    -339.0977   XXXZ      -0.0000
      XXYZ       0.0000   XYYZ       0.0000   YYYZ       0.0000
      XXZZ    -278.1724   XYZZ      -5.3940   YYZZ     -68.2201
      XZZZ       0.0000   YZZZ       0.0000   ZZZZ     -80.6604
 -----------------------------------------------------------------
 Calculating analytic gradient of the SCF energy
 Gradient of SCF Energy
            1           2           3           4           5           6
    1   0.0500048  -0.0603654  -0.1530154   0.2779192   0.2489366  -0.3634797
    2  -0.1326724  -0.1585737   0.3283511   0.3904931  -0.2052818  -0.2223163
    3   0.0000000   0.0000000  -0.0000000  -0.0000000  -0.0000000   0.0000000
 Max gradient component =       3.905E-01
 RMS gradient           =       1.966E-01
 Gradient time:  CPU 12.98 s  wall 3.35 s
 Geometry Optimization Parameters
   NAtoms,    NIC,     NZ,  NCons,   NDum,   NFix, NCnnct, MaxDiis
        6      37       0       0       0       0       0       0


** GEOMETRY OPTIMIZATION IN DELOCALIZED INTERNAL COORDINATES **
   Searching for a Minimum

   Optimization Cycle:   3

                       Coordinates (Angstroms)
     ATOM                X               Y               Z
      1  F         2.3536573870    1.5275460965    0.0000000000
      2  F        -1.5841589039    1.6756476522    0.0000000000
      3  Br        2.3833347933   -0.5465293344    0.0000000000
      4  I        -1.8806214141   -0.4121078263    0.0000000000
      5  C         1.3257954321    0.5782081676    0.0000000000
      6  C        -0.6247899732    0.6594684388    0.0000000000
   Point Group: cs    Number of degrees of freedom:     9


   Energy is  -9769.096666409

 Hessian Updated using BFGS Update

 ** Taking Steepest Descent Step **
 Calculated Step too Large.  Step scaled by  0.621344
 Step Taken.  Stepsize is  0.300000

                             Maximum     Tolerance    Cnvgd?
         Gradient           0.293137      0.000300      NO
         Displacement       0.182139      0.001200      NO
         Energy change     -0.177441      0.000001      NO


 New Cartesian Coordinates Obtained by Inverse Iteration

 Displacement from previous Coordinates is:  0.210204
 ----------------------------------------------------------------
             Standard Nuclear Orientation (Angstroms)
    I     Atom           X                Y                Z
 ----------------------------------------------------------------
    1      F       2.3166689588     1.5482087747     0.0000000000
    2      F      -1.5384124316     1.6895282052     0.0000000000
    3      Br      2.4175470693    -0.5764796914     0.0000000000
    4      I      -1.9379177340    -0.4470472890     0.0000000000
    5      C       1.3089933687     0.5956122787     0.0000000000
    6      C      -0.5936619101     0.6724109163     0.0000000000
 ----------------------------------------------------------------
 Molecular Point Group                 Cs    NOp =  2
 Largest Abelian Subgroup              Cs    NOp =  2
 Nuclear Repulsion Energy =   839.6402506004 hartrees
 There are       59 alpha and       59 beta electrons
 Applying Cartesian multipole field
    Component          Value
    ---------          -----
     (2,0,0)        1.00000E-11
     (0,2,0)        2.00000E-11
     (0,0,2)       -3.00000E-11
 Nucleus-field energy     =     0.0000000226 hartrees
 Requested basis set is 6-311++G(d,p)
 There are 67 shells and 198 basis functions
 A cutoff of  1.0D-11 yielded   1766 shell pairs
 There are     16444 function pairs (     18475 Cartesian)
 Smallest overlap matrix eigenvalue = 1.82E-04
 Guess MOs from SCF MO coefficient file

 -----------------------------------------------------------------------
  General SCF calculation program by
  Eric Jon Sundstrom, Paul Horn, Yuezhi Mao, Dmitri Zuev, Alec White,
  David Stuck, Shaama M.S., Shane Yost, Joonho Lee, David Small,
  Daniel Levine, Susi Lehtola, Hugh Burton, Evgeny Epifanovsky
 -----------------------------------------------------------------------
 Exchange:     0.2000 Hartree-Fock + 0.0800 Slater + 0.7200 B88
 Correlation:  0.1900 VWN1RPA + 0.8100 LYP
 Using SG-1 standard quadrature grid
 using 4 threads for integral computing
 -------------------------------------------------------
 OpenMP Integral computing Module                
 Release: version 2.0, May 2017, Q-Chem Inc. Pleasanton 
 -------------------------------------------------------
 -------------------------------------------------------
 OpenMP BLAS3 based DFT computing Module                
 Release: version 1.0, May 2013, Q-Chem Inc. Pittsburgh 
 -------------------------------------------------------
 A restricted SCF calculation will be
 performed using DIIS
 SCF converges when DIIS error is below 1.0e-08
 ---------------------------------------
  Cycle       Energy         DIIS error
 ---------------------------------------
    1   -9769.2094516006      1.25e-03  
    2   -9769.2118567076      1.07e-03  
    3   -9769.2106580720      1.10e-03  
    4   -9769.2125634444      9.07e-04  
    5   -9769.2174735889      7.13e-05  
    6   -9769.2174883334      3.81e-05  
    7   -9769.2174928438      5.11e-06  
    8   -9769.2174929461      2.19e-06  
    9   -9769.2174929588      5.25e-07  
   10   -9769.2174929597      1.19e-07  
   11   -9769.2174929598      7.19e-08  
   12   -9769.2174929598      1.72e-08  
   13   -9769.2174929599      3.61e-09  Convergence criterion met
 ---------------------------------------
 SCF time:   CPU 45.98s  wall 12.00s 
 SCF   energy in the final basis set =    -9769.2174929599
 Total energy in the final basis set =    -9769.2174929599

 --------------------------------------------------------------
             Orbital Energies (a.u.) and Symmetries
 --------------------------------------------------------------

 Alpha MOs, Restricted
 -- Occupied --                  
******* -482.88 -176.33 -165.73 -165.73 -165.73  -62.53  -56.35
  1 A'    2 A'    3 A'    4 A'    1 A"    5 A'    6 A'    7 A'                 
-56.350 -56.349 -35.829 -31.321 -31.317 -31.316 -24.731 -24.723
  2 A"    8 A'    9 A'   10 A'    3 A"   11 A'   12 A'   13 A'                 
-22.971 -22.971 -22.970 -22.967 -22.967 -10.360 -10.342  -8.745
 14 A'    4 A"   15 A'    5 A"   16 A'   17 A'   18 A'   19 A'                 
 -6.577  -6.564  -6.563  -6.383  -4.796  -4.781  -4.780  -2.689
 20 A'    6 A"   21 A'   22 A'   23 A'    7 A"   24 A'   25 A'                 
 -2.684  -2.683  -2.674  -2.673  -2.067  -2.058  -2.057  -2.044
  8 A"   26 A'    9 A"   27 A'   28 A'   10 A"   29 A'   30 A'                 
 -2.044  -1.284  -1.273  -0.914  -0.811  -0.661  -0.621  -0.564
 11 A"   31 A'   32 A'   33 A'   34 A'   35 A'   36 A'   37 A'                 
 -0.520  -0.520  -0.510  -0.505  -0.468  -0.400  -0.371  -0.333
 12 A"   38 A'   13 A"   39 A'   40 A'   41 A'   14 A"   15 A"                 
 -0.309  -0.266  -0.212
 42 A'   43 A'   16 A"                                                         
 -- Virtual --                   
 -0.108  -0.095  -0.024   0.005   0.024   0.030   0.043   0.043
 17 A"   44 A'   45 A'   46 A'   47 A'   48 A'   49 A'   18 A"                 
  0.055   0.082   0.089   0.094   0.110   0.114   0.128   0.140
 50 A'   19 A"   51 A'   52 A'   53 A'   20 A"   54 A'   55 A'                 
  0.158   0.175   0.203   0.225   0.244   0.247   0.279   0.302
 56 A'   57 A'   21 A"   58 A'   22 A"   59 A'   60 A'   23 A"                 
  0.308   0.317   0.331   0.345   0.378   0.393   0.402   0.421
 61 A'   62 A'   63 A'   64 A'   65 A'   24 A"   66 A'   25 A"                 
  0.432   0.434   0.440   0.456   0.496   0.511   0.523   0.550
 67 A'   26 A"   68 A'   69 A'   27 A"   70 A'   28 A"   29 A"                 
  0.550   0.562   0.618   0.668   0.670   0.710   0.736   0.765
 71 A'   72 A'   73 A'   74 A'   30 A"   75 A'   76 A'   77 A'                 
  0.820   0.883   1.001   1.032   1.126   1.233   1.258   1.305
 78 A'   79 A'   80 A'   81 A'   31 A"   32 A"   82 A'   83 A'                 
  1.314   1.341   1.356   1.366   1.380   1.404   1.431   1.463
 33 A"   84 A'   34 A"   35 A"   85 A'   86 A'   87 A'   88 A'                 
  1.472   1.577   1.581   1.583   1.684   1.846   1.883   1.929
 36 A"   89 A'   90 A'   37 A"   91 A'   92 A'   93 A'   94 A'                 
  1.964   2.002   2.044   2.092   2.557   2.646   2.670   2.772
 38 A"   95 A'   96 A'   97 A'   39 A"   40 A"   98 A'   99 A'                 
  2.892   3.233   3.712   3.731   3.732   3.750   3.855   3.889
100 A'  101 A'   41 A"  102 A'   42 A"  103 A'  104 A'   43 A"                 
  3.904   3.908   3.959   3.975   4.001   4.010   4.059   4.066
105 A'   44 A"   45 A"   46 A"  106 A'   47 A"  107 A'   48 A"                 
  4.137   4.221   4.320   4.349   4.447   4.580   4.662   5.983
108 A'  109 A'  110 A'  111 A'  112 A'  113 A'  114 A'   49 A"                 
  6.026   6.155   6.230   6.282   6.331   6.384   6.420   6.524
115 A'  116 A'   50 A"   51 A"  117 A'  118 A'  119 A'  120 A'                 
  6.739   7.503   7.566   7.665  23.328  23.377  27.906  28.328
121 A'   52 A"  122 A'  123 A'  124 A'  125 A'  126 A'   53 A"                 
 28.360  28.418  28.517  28.542  28.545  28.606  28.711  47.976
127 A'  128 A'   54 A"  129 A'   55 A"  130 A'  131 A'  132 A'                 
 66.716  66.740 127.872 127.901 127.979 151.700 289.709 289.760
133 A'  134 A'   56 A"  135 A'  136 A'  137 A'   57 A"  138 A'                 
289.8801020.8001901.869
139 A'  140 A'  141 A'                                                         

 Beta MOs, Restricted
 -- Occupied --                  
******* -482.88 -176.33 -165.73 -165.73 -165.73  -62.53  -56.35
  1 A'    2 A'    3 A'    4 A'    1 A"    5 A'    6 A'    7 A'                 
-56.350 -56.349 -35.829 -31.321 -31.317 -31.316 -24.731 -24.723
  2 A"    8 A'    9 A'   10 A'    3 A"   11 A'   12 A'   13 A'                 
-22.971 -22.971 -22.970 -22.967 -22.967 -10.360 -10.342  -8.745
 14 A'    4 A"   15 A'    5 A"   16 A'   17 A'   18 A'   19 A'                 
 -6.577  -6.564  -6.563  -6.383  -4.796  -4.781  -4.780  -2.689
 20 A'    6 A"   21 A'   22 A'   23 A'    7 A"   24 A'   25 A'                 
 -2.684  -2.683  -2.674  -2.673  -2.067  -2.058  -2.057  -2.044
  8 A"   26 A'    9 A"   27 A'   28 A'   10 A"   29 A'   30 A'                 
 -2.044  -1.284  -1.273  -0.914  -0.811  -0.661  -0.621  -0.564
 11 A"   31 A'   32 A'   33 A'   34 A'   35 A'   36 A'   37 A'                 
 -0.520  -0.520  -0.510  -0.505  -0.468  -0.400  -0.371  -0.333
 12 A"   38 A'   13 A"   39 A'   40 A'   41 A'   14 A"   15 A"                 
 -0.309  -0.266  -0.212
 42 A'   43 A'   16 A"                                                         
 -- Virtual --                   
 -0.108  -0.095  -0.024   0.005   0.024   0.030   0.043   0.043
 17 A"   44 A'   45 A'   46 A'   47 A'   48 A'   49 A'   18 A"                 
  0.055   0.082   0.089   0.094   0.110   0.114   0.128   0.140
 50 A'   19 A"   51 A'   52 A'   53 A'   20 A"   54 A'   55 A'                 
  0.158   0.175   0.203   0.225   0.244   0.247   0.279   0.302
 56 A'   57 A'   21 A"   58 A'   22 A"   59 A'   60 A'   23 A"                 
  0.308   0.317   0.331   0.345   0.378   0.393   0.402   0.421
 61 A'   62 A'   63 A'   64 A'   65 A'   24 A"   66 A'   25 A"                 
  0.432   0.434   0.440   0.456   0.496   0.511   0.523   0.550
 67 A'   26 A"   68 A'   69 A'   27 A"   70 A'   28 A"   29 A"                 
  0.550   0.562   0.618   0.668   0.670   0.710   0.736   0.765
 71 A'   72 A'   73 A'   74 A'   30 A"   75 A'   76 A'   77 A'                 
  0.820   0.883   1.001   1.032   1.126   1.233   1.258   1.305
 78 A'   79 A'   80 A'   81 A'   31 A"   32 A"   82 A'   83 A'                 
  1.314   1.341   1.356   1.366   1.380   1.404   1.431   1.463
 33 A"   84 A'   34 A"   35 A"   85 A'   86 A'   87 A'   88 A'                 
  1.472   1.577   1.581   1.583   1.684   1.846   1.883   1.929
 36 A"   89 A'   90 A'   37 A"   91 A'   92 A'   93 A'   94 A'                 
  1.964   2.002   2.044   2.092   2.557   2.646   2.670   2.772
 38 A"   95 A'   96 A'   97 A'   39 A"   40 A"   98 A'   99 A'                 
  2.892   3.233   3.712   3.731   3.732   3.750   3.855   3.889
100 A'  101 A'   41 A"  102 A'   42 A"  103 A'  104 A'   43 A"                 
  3.904   3.908   3.959   3.975   4.001   4.010   4.059   4.066
105 A'   44 A"   45 A"   46 A"  106 A'   47 A"  107 A'   48 A"                 
  4.137   4.221   4.320   4.349   4.447   4.580   4.662   5.983
108 A'  109 A'  110 A'  111 A'  112 A'  113 A'  114 A'   49 A"                 
  6.026   6.155   6.230   6.282   6.331   6.384   6.420   6.524
115 A'  116 A'   50 A"   51 A"  117 A'  118 A'  119 A'  120 A'                 
  6.739   7.503   7.566   7.665  23.328  23.377  27.906  28.328
121 A'   52 A"  122 A'  123 A'  124 A'  125 A'  126 A'   53 A"                 
 28.360  28.418  28.517  28.542  28.545  28.606  28.711  47.976
127 A'  128 A'   54 A"  129 A'   55 A"  130 A'  131 A'  132 A'                 
 66.716  66.740 127.872 127.901 127.979 151.700 289.709 289.760
133 A'  134 A'   56 A"  135 A'  136 A'  137 A'   57 A"  138 A'                 
289.8801020.8001901.869
139 A'  140 A'  141 A'                                                         
 --------------------------------------------------------------

          Ground-State Mulliken Net Atomic Charges

     Atom                 Charge (a.u.)
  ----------------------------------------
      1 F                    -0.023694
      2 F                     0.024145
      3 Br                    0.114803
      4 I                     0.233137
      5 C                    -0.067368
      6 C                    -0.281023
  ----------------------------------------
  Sum of atomic charges =     0.000000

 -----------------------------------------------------------------
                    Cartesian Multipole Moments
 -----------------------------------------------------------------
    Charge (ESU x 10^10)
                 0.0000
    Dipole Moment (Debye)
         X       0.0662      Y      -1.2092      Z       0.0000
       Tot       1.2110
    Quadrupole Moments (Debye-Ang)
        XX     -63.3025     XY      -1.0116     YY     -70.8464
        XZ      -0.0000     YZ       0.0000     ZZ     -67.9417
    Octopole Moments (Debye-Ang^2)
       XXX       8.6550    XXY     -16.7201    XYY       2.1084
       YYY      -6.0344    XXZ       0.0000    XYZ      -0.0000
       YYZ       0.0000    XZZ       3.3110    YZZ       0.2477
       ZZZ       0.0000
    Hexadecapole Moments (Debye-Ang^3)
      XXXX   -1548.3698   XXXY     -29.9957   XXYY    -325.8785
      XYYY     -23.1066   YYYY    -350.5155   XXXZ      -0.0000
      XXYZ       0.0000   XYYZ      -0.0000   YYYZ       0.0000
      XXZZ    -286.3632   XYZZ      -6.5360   YYZZ     -70.2668
      XZZZ      -0.0000   YZZZ       0.0000   ZZZZ     -81.7456
 -----------------------------------------------------------------
 Calculating analytic gradient of the SCF energy
 Gradient of SCF Energy
            1           2           3           4           5           6
    1   0.0526324  -0.0629708  -0.0928597   0.1610751   0.1929385  -0.2508155
    2  -0.1123262  -0.1318397   0.2379191   0.2622093  -0.1350282  -0.1209344
    3   0.0000000  -0.0000000   0.0000000   0.0000000  -0.0000000   0.0000000
 Max gradient component =       2.622E-01
 RMS gradient           =       1.353E-01
 Gradient time:  CPU 12.80 s  wall 3.31 s
 Geometry Optimization Parameters
   NAtoms,    NIC,     NZ,  NCons,   NDum,   NFix, NCnnct, MaxDiis
        6      37       0       0       0       0       0       0

 Cartesian Hessian Update
 Hessian Updated using BFGS Update


** GEOMETRY OPTIMIZATION IN DELOCALIZED INTERNAL COORDINATES **
   Searching for a Minimum

   Optimization Cycle:   4

                       Coordinates (Angstroms)
     ATOM                X               Y               Z
      1  F         2.3166689588    1.5482087747    0.0000000000
      2  F        -1.5384124316    1.6895282052    0.0000000000
      3  Br        2.4175470693   -0.5764796914    0.0000000000
      4  I        -1.9379177340   -0.4470472890    0.0000000000
      5  C         1.3089933687    0.5956122787    0.0000000000
      6  C        -0.5936619101    0.6724109163    0.0000000000
   Point Group: cs    Number of degrees of freedom:     9


   Energy is  -9769.217492960

 Hessian Updated using BFGS Update

  9 Hessian modes will be used to form the next step
  Hessian Eigenvalues:
     0.084803    0.184454    0.189143    0.249991    0.250559    0.386136
     0.393044    0.700050    1.017521

 Minimum Search - Taking Simple RFO Step
 Searching for Lamda that Minimizes Along All modes
 Value Taken    Lamda =  -0.23304328
 Calculated Step too Large.  Step scaled by  0.400103
 Step Taken.  Stepsize is  0.300000

                             Maximum     Tolerance    Cnvgd?
         Gradient           0.199944      0.000300      NO
         Displacement       0.178694      0.001200      NO
         Energy change     -0.120827      0.000001      NO


 New Cartesian Coordinates Obtained by Inverse Iteration

 Displacement from previous Coordinates is:  0.322106
 ----------------------------------------------------------------
             Standard Nuclear Orientation (Angstroms)
    I     Atom           X                Y                Z
 ----------------------------------------------------------------
    1      F       2.2274451391     1.5752935397     0.0000000000
    2      F      -1.4445550499     1.7111184800     0.0000000000
    3      Br      2.3754410094    -0.6041543236     0.0000000000
    4      I      -1.9054064731    -0.4802914241     0.0000000000
    5      C       1.2554634224     0.6049911985     0.0000000000
    6      C      -0.5351707268     0.6752757239     0.0000000000
 ----------------------------------------------------------------
 Molecular Point Group                 Cs    NOp =  2
 Largest Abelian Subgroup              Cs    NOp =  2
 Nuclear Repulsion Energy =   840.3130555949 hartrees
 There are       59 alpha and       59 beta electrons
 Applying Cartesian multipole field
    Component          Value
    ---------          -----
     (2,0,0)        1.00000E-11
     (0,2,0)        2.00000E-11
     (0,0,2)       -3.00000E-11
 Nucleus-field energy     =     0.0000000222 hartrees
 Requested basis set is 6-311++G(d,p)
 There are 67 shells and 198 basis functions
 A cutoff of  1.0D-11 yielded   1766 shell pairs
 There are     16447 function pairs (     18480 Cartesian)
 Smallest overlap matrix eigenvalue = 1.38E-04
 Guess MOs from SCF MO coefficient file

 -----------------------------------------------------------------------
  General SCF calculation program by
  Eric Jon Sundstrom, Paul Horn, Yuezhi Mao, Dmitri Zuev, Alec White,
  David Stuck, Shaama M.S., Shane Yost, Joonho Lee, David Small,
  Daniel Levine, Susi Lehtola, Hugh Burton, Evgeny Epifanovsky
 -----------------------------------------------------------------------
 Exchange:     0.2000 Hartree-Fock + 0.0800 Slater + 0.7200 B88
 Correlation:  0.1900 VWN1RPA + 0.8100 LYP
 Using SG-1 standard quadrature grid
 using 4 threads for integral computing
 -------------------------------------------------------
 OpenMP Integral computing Module                
 Release: version 2.0, May 2017, Q-Chem Inc. Pleasanton 
 -------------------------------------------------------
 -------------------------------------------------------
 OpenMP BLAS3 based DFT computing Module                
 Release: version 1.0, May 2013, Q-Chem Inc. Pittsburgh 
 -------------------------------------------------------
 A restricted SCF calculation will be
 performed using DIIS
 SCF converges when DIIS error is below 1.0e-08
 ---------------------------------------
  Cycle       Energy         DIIS error
 ---------------------------------------
    1   -9769.3010488627      8.80e-04  
    2   -9769.3052528875      3.29e-04  
    3   -9769.3036886829      6.23e-04  
    4   -9769.3053424341      2.66e-04  
    5   -9769.3057332819      4.47e-05  
    6   -9769.3057421345      7.51e-06  
    7   -9769.3057423175      4.84e-06  
    8   -9769.3057423963      1.24e-06  
    9   -9769.3057424011      3.96e-07  
   10   -9769.3057424015      1.09e-07  
   11   -9769.3057424017      5.49e-08  
   12   -9769.3057424016      1.46e-08  
   13   -9769.3057424016      4.73e-09  Convergence criterion met
 ---------------------------------------
 SCF time:   CPU 46.32s  wall 12.00s 
 SCF   energy in the final basis set =    -9769.3057424016
 Total energy in the final basis set =    -9769.3057424016

 --------------------------------------------------------------
             Orbital Energies (a.u.) and Symmetries
 --------------------------------------------------------------

 Alpha MOs, Restricted
 -- Occupied --                  
******* -482.88 -176.33 -165.73 -165.73 -165.73  -62.53  -56.35
  1 A'    2 A'    3 A'    4 A'    1 A"    5 A'    6 A'    7 A'                 
-56.347 -56.346 -35.827 -31.320 -31.315 -31.315 -24.729 -24.725
  2 A"    8 A'    9 A'   10 A'    3 A"   11 A'   12 A'   13 A'                 
-22.970 -22.969 -22.969 -22.966 -22.966 -10.360 -10.343  -8.742
 14 A'    4 A"   15 A'    5 A"   16 A'   17 A'   18 A'   19 A'                 
 -6.574  -6.561  -6.560  -6.380  -4.793  -4.779  -4.778  -2.686
 20 A'    6 A"   21 A'   22 A'   23 A'    7 A"   24 A'   25 A'                 
 -2.681  -2.680  -2.670  -2.670  -2.063  -2.055  -2.055  -2.042
  8 A"   26 A'    9 A"   27 A'   28 A'   10 A"   29 A'   30 A'                 
 -2.042  -1.280  -1.274  -0.905  -0.802  -0.670  -0.622  -0.571
 11 A"   31 A'   32 A'   33 A'   34 A'   35 A'   36 A'   37 A'                 
 -0.523  -0.519  -0.508  -0.502  -0.462  -0.401  -0.369  -0.329
 38 A'   12 A"   13 A"   39 A'   40 A'   41 A'   14 A"   15 A"                 
 -0.314  -0.272  -0.220
 42 A'   43 A'   16 A"                                                         
 -- Virtual --                   
 -0.098  -0.063  -0.029   0.006   0.024   0.032   0.044   0.045
 17 A"   44 A'   45 A'   46 A'   47 A'   48 A'   18 A"   49 A'                 
  0.057   0.082   0.089   0.095   0.113   0.114   0.126   0.140
 50 A'   19 A"   51 A'   52 A'   53 A'   20 A"   54 A'   55 A'                 
  0.158   0.184   0.204   0.232   0.245   0.251   0.274   0.308
 56 A'   57 A'   21 A"   58 A'   22 A"   59 A'   60 A'   23 A"                 
  0.309   0.316   0.328   0.345   0.383   0.395   0.406   0.419
 61 A'   62 A'   63 A'   64 A'   65 A'   24 A"   66 A'   25 A"                 
  0.427   0.430   0.439   0.455   0.504   0.508   0.517   0.551
 26 A"   67 A'   68 A'   69 A'   27 A"   70 A'   28 A"   29 A"                 
  0.556   0.561   0.626   0.655   0.682   0.723   0.745   0.752
 71 A'   72 A'   73 A'   74 A'   30 A"   75 A'   76 A'   77 A'                 
  0.810   0.900   0.994   1.033   1.111   1.238   1.295   1.300
 78 A'   79 A'   80 A'   81 A'   31 A"   32 A"   82 A'   83 A'                 
  1.314   1.341   1.347   1.358   1.384   1.411   1.450   1.467
 33 A"   34 A"   84 A'   35 A"   85 A'   86 A'   87 A'   88 A'                 
  1.481   1.579   1.599   1.622   1.655   1.841   1.903   1.968
 36 A"   89 A'   90 A'   37 A"   91 A'   92 A'   93 A'   94 A'                 
  1.969   2.043   2.047   2.119   2.546   2.669   2.682   2.779
 38 A"   95 A'   96 A'   97 A'   39 A"   40 A"   98 A'   99 A'                 
  2.908   3.339   3.721   3.735   3.737   3.750   3.876   3.901
100 A'  101 A'   41 A"   42 A"  102 A'  103 A'  104 A'   43 A"                 
  3.920   3.930   3.956   3.974   4.002   4.008   4.059   4.069
 44 A"  105 A'   45 A"   46 A"  106 A'   47 A"  107 A'   48 A"                 
  4.126   4.210   4.287   4.330   4.448   4.584   4.703   5.984
108 A'  109 A'  110 A'  111 A'  112 A'  113 A'  114 A'   49 A"                 
  6.026   6.152   6.232   6.284   6.344   6.387   6.424   6.554
115 A'  116 A'   50 A"   51 A"  117 A'  118 A'  119 A'  120 A'                 
  6.723   7.507   7.565   7.662  23.338  23.377  27.902  28.329
121 A'   52 A"  122 A'  123 A'  124 A'  125 A'  126 A'   53 A"                 
 28.361  28.419  28.518  28.542  28.547  28.601  28.700  47.961
127 A'  128 A'   54 A"  129 A'   55 A"  130 A'  131 A'  132 A'                 
 66.714  66.740 127.873 127.900 127.974 151.695 289.712 289.760
133 A'  134 A'   56 A"  135 A'  136 A'  137 A'   57 A"  138 A'                 
289.8781020.7781901.863
139 A'  140 A'  141 A'                                                         

 Beta MOs, Restricted
 -- Occupied --                  
******* -482.88 -176.33 -165.73 -165.73 -165.73  -62.53  -56.35
  1 A'    2 A'    3 A'    4 A'    1 A"    5 A'    6 A'    7 A'                 
-56.347 -56.346 -35.827 -31.320 -31.315 -31.315 -24.729 -24.725
  2 A"    8 A'    9 A'   10 A'    3 A"   11 A'   12 A'   13 A'                 
-22.970 -22.969 -22.969 -22.966 -22.966 -10.360 -10.343  -8.742
 14 A'    4 A"   15 A'    5 A"   16 A'   17 A'   18 A'   19 A'                 
 -6.574  -6.561  -6.560  -6.380  -4.793  -4.779  -4.778  -2.686
 20 A'    6 A"   21 A'   22 A'   23 A'    7 A"   24 A'   25 A'                 
 -2.681  -2.680  -2.670  -2.670  -2.063  -2.055  -2.055  -2.042
  8 A"   26 A'    9 A"   27 A'   28 A'   10 A"   29 A'   30 A'                 
 -2.042  -1.280  -1.274  -0.905  -0.802  -0.670  -0.622  -0.571
 11 A"   31 A'   32 A'   33 A'   34 A'   35 A'   36 A'   37 A'                 
 -0.523  -0.519  -0.508  -0.502  -0.462  -0.401  -0.369  -0.329
 38 A'   12 A"   13 A"   39 A'   40 A'   41 A'   14 A"   15 A"                 
 -0.314  -0.272  -0.220
 42 A'   43 A'   16 A"                                                         
 -- Virtual --                   
 -0.098  -0.063  -0.029   0.006   0.024   0.032   0.044   0.045
 17 A"   44 A'   45 A'   46 A'   47 A'   48 A'   18 A"   49 A'                 
  0.057   0.082   0.089   0.095   0.113   0.114   0.126   0.140
 50 A'   19 A"   51 A'   52 A'   53 A'   20 A"   54 A'   55 A'                 
  0.158   0.184   0.204   0.232   0.245   0.251   0.274   0.308
 56 A'   57 A'   21 A"   58 A'   22 A"   59 A'   60 A'   23 A"                 
  0.309   0.316   0.328   0.345   0.383   0.395   0.406   0.419
 61 A'   62 A'   63 A'   64 A'   65 A'   24 A"   66 A'   25 A"                 
  0.427   0.430   0.439   0.455   0.504   0.508   0.517   0.551
 26 A"   67 A'   68 A'   69 A'   27 A"   70 A'   28 A"   29 A"                 
  0.556   0.561   0.626   0.655   0.682   0.723   0.745   0.752
 71 A'   72 A'   73 A'   74 A'   30 A"   75 A'   76 A'   77 A'                 
  0.810   0.900   0.994   1.033   1.111   1.238   1.295   1.300
 78 A'   79 A'   80 A'   81 A'   31 A"   32 A"   82 A'   83 A'                 
  1.314   1.341   1.347   1.358   1.384   1.411   1.450   1.467
 33 A"   34 A"   84 A'   35 A"   85 A'   86 A'   87 A'   88 A'                 
  1.481   1.579   1.599   1.622   1.655   1.841   1.903   1.968
 36 A"   89 A'   90 A'   37 A"   91 A'   92 A'   93 A'   94 A'                 
  1.969   2.043   2.047   2.119   2.546   2.669   2.682   2.779
 38 A"   95 A'   96 A'   97 A'   39 A"   40 A"   98 A'   99 A'                 
  2.908   3.339   3.721   3.735   3.737   3.750   3.876   3.901
100 A'  101 A'   41 A"   42 A"  102 A'  103 A'  104 A'   43 A"                 
  3.920   3.930   3.956   3.974   4.002   4.008   4.059   4.069
 44 A"  105 A'   45 A"   46 A"  106 A'   47 A"  107 A'   48 A"                 
  4.126   4.210   4.287   4.330   4.448   4.584   4.703   5.984
108 A'  109 A'  110 A'  111 A'  112 A'  113 A'  114 A'   49 A"                 
  6.026   6.152   6.232   6.284   6.344   6.387   6.424   6.554
115 A'  116 A'   50 A"   51 A"  117 A'  118 A'  119 A'  120 A'                 
  6.723   7.507   7.565   7.662  23.338  23.377  27.902  28.329
121 A'   52 A"  122 A'  123 A'  124 A'  125 A'  126 A'   53 A"                 
 28.361  28.419  28.518  28.542  28.547  28.601  28.700  47.961
127 A'  128 A'   54 A"  129 A'   55 A"  130 A'  131 A'  132 A'                 
 66.714  66.740 127.873 127.900 127.974 151.695 289.712 289.760
133 A'  134 A'   56 A"  135 A'  136 A'  137 A'   57 A"  138 A'                 
289.8781020.7781901.863
139 A'  140 A'  141 A'                                                         
 --------------------------------------------------------------

          Ground-State Mulliken Net Atomic Charges

     Atom                 Charge (a.u.)
  ----------------------------------------
      1 F                    -0.023578
      2 F                     0.012245
      3 Br                    0.090758
      4 I                     0.211432
      5 C                    -0.046364
      6 C                    -0.244493
  ----------------------------------------
  Sum of atomic charges =     0.000000

 -----------------------------------------------------------------
                    Cartesian Multipole Moments
 -----------------------------------------------------------------
    Charge (ESU x 10^10)
                 0.0000
    Dipole Moment (Debye)
         X       0.0175      Y      -1.2551      Z       0.0000
       Tot       1.2552
    Quadrupole Moments (Debye-Ang)
        XX     -63.5313     XY      -0.7910     YY     -70.5942
        XZ      -0.0000     YZ      -0.0000     ZZ     -67.9845
    Octopole Moments (Debye-Ang^2)
       XXX       6.7940    XXY     -15.5580    XYY       2.0878
       YYY      -2.9944    XXZ      -0.0000    XYZ       0.0000
       YYZ      -0.0000    XZZ       3.0910    YZZ       1.6111
       ZZZ       0.0000
    Hexadecapole Moments (Debye-Ang^3)
      XXXX   -1482.8448   XXXY     -31.0613   XXYY    -313.8067
      XYYY     -25.4959   YYYY    -362.6333   XXXZ      -0.0000
      XXYZ      -0.0000   XYYZ      -0.0000   YYYZ      -0.0000
      XXZZ    -275.4987   XYZZ      -7.3265   YYZZ     -72.2608
      XZZZ       0.0000   YZZZ      -0.0000   ZZZZ     -81.8002
 -----------------------------------------------------------------
 Calculating analytic gradient of the SCF energy
 Gradient of SCF Energy
            1           2           3           4           5           6
    1   0.0494144  -0.0594918  -0.0691971   0.1216908   0.1807484  -0.2231646
    2  -0.0925727  -0.1092299   0.1899658   0.2089344  -0.1071260  -0.0899717
    3   0.0000000   0.0000000  -0.0000000  -0.0000000   0.0000000  -0.0000000
 Max gradient component =       2.232E-01
 RMS gradient           =       1.125E-01
 Gradient time:  CPU 12.79 s  wall 3.31 s
 Geometry Optimization Parameters
   NAtoms,    NIC,     NZ,  NCons,   NDum,   NFix, NCnnct, MaxDiis
        6      37       0       0       0       0       0       0

 Cartesian Hessian Update
 Hessian Updated using BFGS Update


** GEOMETRY OPTIMIZATION IN DELOCALIZED INTERNAL COORDINATES **
   Searching for a Minimum

   Optimization Cycle:   5

                       Coordinates (Angstroms)
     ATOM                X               Y               Z
      1  F         2.2274451391    1.5752935397    0.0000000000
      2  F        -1.4445550499    1.7111184800    0.0000000000
      3  Br        2.3754410094   -0.6041543236    0.0000000000
      4  I        -1.9054064731   -0.4802914241    0.0000000000
      5  C         1.2554634224    0.6049911985    0.0000000000
      6  C        -0.5351707268    0.6752757239    0.0000000000
   Point Group: cs    Number of degrees of freedom:     9


   Energy is  -9769.305742402

 Hessian Updated using BFGS Update

  9 Hessian modes will be used to form the next step
  Hessian Eigenvalues:
     0.041229    0.184301    0.205125    0.249165    0.250064    0.379695
     0.393181    0.816773    1.022137

 Minimum Search - Taking Simple RFO Step
 Searching for Lamda that Minimizes Along All modes
 Value Taken    Lamda =  -0.23447738
 Calculated Step too Large.  Step scaled by  0.341983
 Step Taken.  Stepsize is  0.300000

                             Maximum     Tolerance    Cnvgd?
         Gradient           0.173949      0.000300      NO
         Displacement       0.200893      0.001200      NO
         Energy change     -0.088249      0.000001      NO


 New Cartesian Coordinates Obtained by Inverse Iteration

 Displacement from previous Coordinates is:  0.350229
 ----------------------------------------------------------------
             Standard Nuclear Orientation (Angstroms)
    I     Atom           X                Y                Z
 ----------------------------------------------------------------
    1      F       2.1291989600     1.5981161986     0.0000000000
    2      F      -1.3416159192     1.7277203223     0.0000000000
    3      Br      2.3262835874    -0.6244090146     0.0000000000
    4      I      -1.8645076428    -0.5066666222     0.0000000000
    5      C       1.1938085769     0.6122681728     0.0000000000
    6      C      -0.4699502412     0.6752041374     0.0000000000
 ----------------------------------------------------------------
 Molecular Point Group                 Cs    NOp =  2
 Largest Abelian Subgroup              Cs    NOp =  2
 Nuclear Repulsion Energy =   845.4518203799 hartrees
 There are       59 alpha and       59 beta electrons
 Applying Cartesian multipole field
    Component          Value
    ---------          -----
     (2,0,0)        1.00000E-11
     (0,2,0)        2.00000E-11
     (0,0,2)       -3.00000E-11
 Nucleus-field energy     =     0.0000000216 hartrees
 Requested basis set is 6-311++G(d,p)
 There are 67 shells and 198 basis functions
 A cutoff of  1.0D-11 yielded   1773 shell pairs
 There are     16531 function pairs (     18568 Cartesian)
 Smallest overlap matrix eigenvalue = 9.61E-05
 Guess MOs from SCF MO coefficient file

 -----------------------------------------------------------------------
  General SCF calculation program by
  Eric Jon Sundstrom, Paul Horn, Yuezhi Mao, Dmitri Zuev, Alec White,
  David Stuck, Shaama M.S., Shane Yost, Joonho Lee, David Small,
  Daniel Levine, Susi Lehtola, Hugh Burton, Evgeny Epifanovsky
 -----------------------------------------------------------------------
 Exchange:     0.2000 Hartree-Fock + 0.0800 Slater + 0.7200 B88
 Correlation:  0.1900 VWN1RPA + 0.8100 LYP
 Using SG-1 standard quadrature grid
 using 4 threads for integral computing
 -------------------------------------------------------
 OpenMP Integral computing Module                
 Release: version 2.0, May 2017, Q-Chem Inc. Pleasanton 
 -------------------------------------------------------
 -------------------------------------------------------
 OpenMP BLAS3 based DFT computing Module                
 Release: version 1.0, May 2013, Q-Chem Inc. Pittsburgh 
 -------------------------------------------------------
 A restricted SCF calculation will be
 performed using DIIS
 SCF converges when DIIS error is below 1.0e-08
 ---------------------------------------
  Cycle       Energy         DIIS error
 ---------------------------------------
    1   -9769.3775424337      9.52e-04  
    2   -9769.3823041983      2.77e-04  
    3   -9769.3816665532      4.68e-04  
    4   -9769.3824930271      1.57e-04  
    5   -9769.3826114662      5.98e-05  
    6   -9769.3826258786      7.86e-06  
    7   -9769.3826260444      3.85e-06  
    8   -9769.3826261158      1.11e-06  
    9   -9769.3826261217      2.78e-07  
   10   -9769.3826261219      6.20e-08  
   11   -9769.3826261219      2.64e-08  
   12   -9769.3826261218      8.60e-09  Convergence criterion met
 ---------------------------------------
 SCF time:   CPU 43.24s  wall 12.00s 
 SCF   energy in the final basis set =    -9769.3826261218
 Total energy in the final basis set =    -9769.3826261218

 --------------------------------------------------------------
             Orbital Energies (a.u.) and Symmetries
 --------------------------------------------------------------

 Alpha MOs, Restricted
 -- Occupied --                  
******* -482.87 -176.33 -165.73 -165.73 -165.73  -62.53  -56.35
  1 A'    2 A'    3 A'    4 A'    1 A"    5 A'    6 A'    7 A'                 
-56.344 -56.344 -35.826 -31.318 -31.314 -31.313 -24.729 -24.727
  2 A"    8 A'    9 A'   10 A'    3 A"   11 A'   12 A'   13 A'                 
-22.969 -22.968 -22.968 -22.964 -22.964 -10.356 -10.340  -8.739
 14 A'    4 A"   15 A'    5 A"   16 A'   17 A'   18 A'   19 A'                 
 -6.571  -6.558  -6.557  -6.378  -4.791  -4.776  -4.776  -2.683
 20 A'    6 A"   21 A'   22 A'   23 A'    7 A"   24 A'   25 A'                 
 -2.678  -2.677  -2.667  -2.667  -2.060  -2.053  -2.053  -2.040
  8 A"   26 A'    9 A"   27 A'   28 A'   10 A"   29 A'   30 A'                 
 -2.039  -1.280  -1.277  -0.898  -0.797  -0.684  -0.623  -0.581
 11 A"   31 A'   32 A'   33 A'   34 A'   35 A'   36 A'   37 A'                 
 -0.526  -0.521  -0.506  -0.502  -0.456  -0.403  -0.367  -0.326
 38 A'   12 A"   13 A"   39 A'   40 A'   41 A'   14 A"   15 A"                 
 -0.318  -0.276  -0.229
 42 A'   43 A'   16 A"                                                         
 -- Virtual --                   
 -0.084  -0.038  -0.029   0.006   0.026   0.036   0.045   0.051
 17 A"   44 A'   45 A'   46 A'   47 A'   48 A'   18 A"   49 A'                 
  0.061   0.083   0.090   0.100   0.112   0.115   0.125   0.145
 50 A'   19 A"   51 A'   52 A'   20 A"   53 A'   54 A'   55 A'                 
  0.157   0.195   0.206   0.241   0.246   0.256   0.270   0.311
 56 A'   57 A'   21 A"   58 A'   22 A"   59 A'   60 A'   61 A'                 
  0.315   0.316   0.326   0.348   0.390   0.397   0.409   0.416
 23 A"   62 A'   63 A'   64 A'   65 A'   24 A"   66 A'   25 A"                 
  0.422   0.429   0.437   0.456   0.502   0.505   0.518   0.553
 26 A"   67 A'   68 A'   69 A'   70 A'   27 A"   28 A"   29 A"                 
  0.559   0.571   0.636   0.648   0.696   0.735   0.738   0.756
 71 A'   72 A'   73 A'   74 A'   30 A"   75 A'   76 A'   77 A'                 
  0.809   0.918   0.984   1.047   1.096   1.237   1.291   1.303
 78 A'   79 A'   80 A'   81 A'   31 A"   32 A"   82 A'   33 A"                 
  1.339   1.342   1.352   1.356   1.385   1.425   1.453   1.485
 34 A"   83 A'   35 A"   84 A'   85 A'   86 A'   87 A'   88 A'                 
  1.496   1.584   1.603   1.663   1.676   1.839   1.919   1.973
 36 A"   89 A'   90 A'   91 A'   37 A"   92 A'   93 A'   38 A"                 
  2.007   2.043   2.108   2.156   2.539   2.701   2.735   2.795
 94 A'   95 A'   96 A'   97 A'   39 A"   40 A"   98 A'   99 A'                 
  2.928   3.434   3.726   3.737   3.740   3.753   3.892   3.912
100 A'  101 A'   41 A"   42 A"  102 A'  103 A'  104 A'   43 A"                 
  3.935   3.954   3.956   3.976   4.006   4.008   4.061   4.074
 44 A"   45 A"  105 A'   46 A"  106 A'   47 A"  107 A'   48 A"                 
  4.123   4.202   4.264   4.328   4.455   4.592   4.760   5.986
108 A'  109 A'  110 A'  111 A'  112 A'  113 A'  114 A'   49 A"                 
  6.029   6.152   6.234   6.286   6.356   6.384   6.433   6.597
115 A'  116 A'   50 A"   51 A"  117 A'  118 A'  119 A'  120 A'                 
  6.712   7.511   7.566   7.668  23.367  23.404  27.900  28.331
121 A'   52 A"  122 A'  123 A'  124 A'  125 A'  126 A'   53 A"                 
 28.362  28.419  28.518  28.541  28.549  28.599  28.698  47.951
127 A'  128 A'   54 A"  129 A'   55 A"  130 A'  131 A'  132 A'                 
 66.712  66.744 127.874 127.901 127.971 151.693 289.715 289.763
133 A'  134 A'   56 A"  135 A'  136 A'  137 A'   57 A"  138 A'                 
289.8841020.7631901.860
139 A'  140 A'  141 A'                                                         

 Beta MOs, Restricted
 -- Occupied --                  
******* -482.87 -176.33 -165.73 -165.73 -165.73  -62.53  -56.35
  1 A'    2 A'    3 A'    4 A'    1 A"    5 A'    6 A'    7 A'                 
-56.344 -56.344 -35.826 -31.318 -31.314 -31.313 -24.729 -24.727
  2 A"    8 A'    9 A'   10 A'    3 A"   11 A'   12 A'   13 A'                 
-22.969 -22.968 -22.968 -22.964 -22.964 -10.356 -10.340  -8.739
 14 A'    4 A"   15 A'    5 A"   16 A'   17 A'   18 A'   19 A'                 
 -6.571  -6.558  -6.557  -6.378  -4.791  -4.776  -4.776  -2.683
 20 A'    6 A"   21 A'   22 A'   23 A'    7 A"   24 A'   25 A'                 
 -2.678  -2.677  -2.667  -2.667  -2.060  -2.053  -2.053  -2.040
  8 A"   26 A'    9 A"   27 A'   28 A'   10 A"   29 A'   30 A'                 
 -2.039  -1.280  -1.277  -0.898  -0.797  -0.684  -0.623  -0.581
 11 A"   31 A'   32 A'   33 A'   34 A'   35 A'   36 A'   37 A'                 
 -0.526  -0.521  -0.506  -0.502  -0.456  -0.403  -0.367  -0.326
 38 A'   12 A"   13 A"   39 A'   40 A'   41 A'   14 A"   15 A"                 
 -0.318  -0.276  -0.229
 42 A'   43 A'   16 A"                                                         
 -- Virtual --                   
 -0.084  -0.038  -0.029   0.006   0.026   0.036   0.045   0.051
 17 A"   44 A'   45 A'   46 A'   47 A'   48 A'   18 A"   49 A'                 
  0.061   0.083   0.090   0.100   0.112   0.115   0.125   0.145
 50 A'   19 A"   51 A'   52 A'   20 A"   53 A'   54 A'   55 A'                 
  0.157   0.195   0.206   0.241   0.246   0.256   0.270   0.311
 56 A'   57 A'   21 A"   58 A'   22 A"   59 A'   60 A'   61 A'                 
  0.315   0.316   0.326   0.348   0.390   0.397   0.409   0.416
 23 A"   62 A'   63 A'   64 A'   65 A'   24 A"   66 A'   25 A"                 
  0.422   0.429   0.437   0.456   0.502   0.505   0.518   0.553
 26 A"   67 A'   68 A'   69 A'   70 A'   27 A"   28 A"   29 A"                 
  0.559   0.571   0.636   0.648   0.696   0.735   0.738   0.756
 71 A'   72 A'   73 A'   74 A'   30 A"   75 A'   76 A'   77 A'                 
  0.809   0.918   0.984   1.047   1.096   1.237   1.291   1.303
 78 A'   79 A'   80 A'   81 A'   31 A"   32 A"   82 A'   33 A"                 
  1.339   1.342   1.352   1.356   1.385   1.425   1.453   1.485
 34 A"   83 A'   35 A"   84 A'   85 A'   86 A'   87 A'   88 A'                 
  1.496   1.584   1.603   1.663   1.676   1.839   1.919   1.973
 36 A"   89 A'   90 A'   91 A'   37 A"   92 A'   93 A'   38 A"                 
  2.007   2.043   2.108   2.156   2.539   2.701   2.735   2.795
 94 A'   95 A'   96 A'   97 A'   39 A"   40 A"   98 A'   99 A'                 
  2.928   3.434   3.726   3.737   3.740   3.753   3.892   3.912
100 A'  101 A'   41 A"   42 A"  102 A'  103 A'  104 A'   43 A"                 
  3.935   3.954   3.956   3.976   4.006   4.008   4.061   4.074
 44 A"   45 A"  105 A'   46 A"  106 A'   47 A"  107 A'   48 A"                 
  4.123   4.202   4.264   4.328   4.455   4.592   4.760   5.986
108 A'  109 A'  110 A'  111 A'  112 A'  113 A'  114 A'   49 A"                 
  6.029   6.152   6.234   6.286   6.356   6.384   6.433   6.597
115 A'  116 A'   50 A"   51 A"  117 A'  118 A'  119 A'  120 A'                 
  6.712   7.511   7.566   7.668  23.367  23.404  27.900  28.331
121 A'   52 A"  122 A'  123 A'  124 A'  125 A'  126 A'   53 A"                 
 28.362  28.419  28.518  28.541  28.549  28.599  28.698  47.951
127 A'  128 A'   54 A"  129 A'   55 A"  130 A'  131 A'  132 A'                 
 66.712  66.744 127.874 127.901 127.971 151.693 289.715 289.763
133 A'  134 A'   56 A"  135 A'  136 A'  137 A'   57 A"  138 A'                 
289.8841020.7631901.860
139 A'  140 A'  141 A'                                                         
 --------------------------------------------------------------

          Ground-State Mulliken Net Atomic Charges

     Atom                 Charge (a.u.)
  ----------------------------------------
      1 F                    -0.024643
      2 F                     0.003106
      3 Br                    0.068493
      4 I                     0.189642
      5 C                    -0.021973
      6 C                    -0.214625
  ----------------------------------------
  Sum of atomic charges =    -0.000000

 -----------------------------------------------------------------
                    Cartesian Multipole Moments
 -----------------------------------------------------------------
    Charge (ESU x 10^10)
                 0.0000
    Dipole Moment (Debye)
         X      -0.0158      Y      -1.2315      Z       0.0000
       Tot       1.2316
    Quadrupole Moments (Debye-Ang)
        XX     -63.8593     XY      -0.5899     YY     -70.3612
        XZ      -0.0000     YZ       0.0000     ZZ     -67.9291
    Octopole Moments (Debye-Ang^2)
       XXX       4.9773    XXY     -14.2370    XYY       1.8946
       YYY      -0.4231    XXZ       0.0000    XYZ      -0.0000
       YYZ       0.0000    XZZ       2.8429    YZZ       2.8270
       ZZZ       0.0000
    Hexadecapole Moments (Debye-Ang^3)
      XXXX   -1409.8160   XXXY     -31.7065   XXYY    -300.3276
      XYYY     -27.5383   YYYY    -372.1326   XXXZ      -0.0000
      XXYZ       0.0000   XYYZ      -0.0000   YYYZ       0.0000
      XXZZ    -263.0742   XYZZ      -7.9667   YYZZ     -73.7675
      XZZZ      -0.0000   YZZZ       0.0000   ZZZZ     -81.6434
 -----------------------------------------------------------------
 Calculating analytic gradient of the SCF energy
 Gradient of SCF Energy
            1           2           3           4           5           6
    1   0.0433283  -0.0534685  -0.0541973   0.0989071   0.1715829  -0.2061524
    2  -0.0807077  -0.0943636   0.1558118   0.1719353  -0.0845681  -0.0681078
    3  -0.0000000   0.0000000   0.0000000  -0.0000000   0.0000000  -0.0000000
 Max gradient component =       2.062E-01
 RMS gradient           =       9.731E-02
 Gradient time:  CPU 12.90 s  wall 3.33 s
 Geometry Optimization Parameters
   NAtoms,    NIC,     NZ,  NCons,   NDum,   NFix, NCnnct, MaxDiis
        6      37       0       0       0       0       0       0

 Cartesian Hessian Update
 Hessian Updated using BFGS Update


** GEOMETRY OPTIMIZATION IN DELOCALIZED INTERNAL COORDINATES **
   Searching for a Minimum

   Optimization Cycle:   6

                       Coordinates (Angstroms)
     ATOM                X               Y               Z
      1  F         2.1291989600    1.5981161986    0.0000000000
      2  F        -1.3416159192    1.7277203223    0.0000000000
      3  Br        2.3262835874   -0.6244090146    0.0000000000
      4  I        -1.8645076428   -0.5066666222    0.0000000000
      5  C         1.1938085769    0.6122681728    0.0000000000
      6  C        -0.4699502412    0.6752041374    0.0000000000
   Point Group: cs    Number of degrees of freedom:     9


   Energy is  -9769.382626122

 Hessian Updated using BFGS Update

  9 Hessian modes will be used to form the next step
  Hessian Eigenvalues:
     0.045927    0.184476    0.208052    0.249124    0.250048    0.386708
     0.393197    0.790402    1.018913

 Minimum Search - Taking Simple RFO Step
 Searching for Lamda that Minimizes Along All modes
 Value Taken    Lamda =  -0.20918197
 Calculated Step too Large.  Step scaled by  0.343931
 Step Taken.  Stepsize is  0.300000

                             Maximum     Tolerance    Cnvgd?
         Gradient           0.157621      0.000300      NO
         Displacement       0.204910      0.001200      NO
         Energy change     -0.076884      0.000001      NO


 New Cartesian Coordinates Obtained by Inverse Iteration

 Displacement from previous Coordinates is:  0.356441
 ----------------------------------------------------------------
             Standard Nuclear Orientation (Angstroms)
    I     Atom           X                Y                Z
 ----------------------------------------------------------------
    1      F       2.0285404987     1.6206169254     0.0000000000
    2      F      -1.2356954869     1.7422810678     0.0000000000
    3      Br      2.2774168499    -0.6403923124     0.0000000000
    4      I      -1.8244445926    -0.5283977389     0.0000000000
    5      C       1.1294465243     0.6167046931     0.0000000000
    6      C      -0.4020464724     0.6714205594     0.0000000000
 ----------------------------------------------------------------
 Molecular Point Group                 Cs    NOp =  2
 Largest Abelian Subgroup              Cs    NOp =  2
 Nuclear Repulsion Energy =   852.3408353162 hartrees
 There are       59 alpha and       59 beta electrons
 Applying Cartesian multipole field
    Component          Value
    ---------          -----
     (2,0,0)        1.00000E-11
     (0,2,0)        2.00000E-11
     (0,0,2)       -3.00000E-11
 Nucleus-field energy     =     0.0000000210 hartrees
 Requested basis set is 6-311++G(d,p)
 There are 67 shells and 198 basis functions
 A cutoff of  1.0D-11 yielded   1778 shell pairs
 There are     16591 function pairs (     18629 Cartesian)
 Smallest overlap matrix eigenvalue = 6.28E-05
 Guess MOs from SCF MO coefficient file

 -----------------------------------------------------------------------
  General SCF calculation program by
  Eric Jon Sundstrom, Paul Horn, Yuezhi Mao, Dmitri Zuev, Alec White,
  David Stuck, Shaama M.S., Shane Yost, Joonho Lee, David Small,
  Daniel Levine, Susi Lehtola, Hugh Burton, Evgeny Epifanovsky
 -----------------------------------------------------------------------
 Exchange:     0.2000 Hartree-Fock + 0.0800 Slater + 0.7200 B88
 Correlation:  0.1900 VWN1RPA + 0.8100 LYP
 Using SG-1 standard quadrature grid
 using 4 threads for integral computing
 -------------------------------------------------------
 OpenMP Integral computing Module                
 Release: version 2.0, May 2017, Q-Chem Inc. Pleasanton 
 -------------------------------------------------------
 -------------------------------------------------------
 OpenMP BLAS3 based DFT computing Module                
 Release: version 1.0, May 2013, Q-Chem Inc. Pittsburgh 
 -------------------------------------------------------
 A restricted SCF calculation will be
 performed using DIIS
 SCF converges when DIIS error is below 1.0e-08
 ---------------------------------------
  Cycle       Energy         DIIS error
 ---------------------------------------
    1   -9769.4437075888      1.10e-03  
    2   -9769.4493423382      3.34e-04  
    3   -9769.4489117694      4.78e-04  
    4   -9769.4497558850      9.90e-05  
    5   -9769.4497832295      6.57e-05  
    6   -9769.4498037832      7.39e-06  
    7   -9769.4498039903      2.19e-06  
    8   -9769.4498040053      1.00e-06  
    9   -9769.4498040086      2.29e-07  
   10   -9769.4498040087      4.59e-08  
   11   -9769.4498040088      1.16e-08  
   12   -9769.4498040089      4.73e-09  Convergence criterion met
 ---------------------------------------
 SCF time:   CPU 43.76s  wall 12.00s 
 SCF   energy in the final basis set =    -9769.4498040089
 Total energy in the final basis set =    -9769.4498040089

 --------------------------------------------------------------
             Orbital Energies (a.u.) and Symmetries
 --------------------------------------------------------------

 Alpha MOs, Restricted
 -- Occupied --                  
******* -482.87 -176.33 -165.73 -165.73 -165.73  -62.53  -56.35
  1 A'    2 A'    3 A'    4 A'    1 A"    5 A'    6 A'    7 A'                 
-56.342 -56.342 -35.825 -31.317 -31.312 -31.312 -24.728 -24.727
  2 A"    8 A'    9 A'   10 A'    3 A"   11 A'   12 A'   13 A'                 
-22.968 -22.967 -22.966 -22.963 -22.963 -10.350 -10.334  -8.736
 14 A'    4 A"   15 A'   16 A'    5 A"   17 A'   18 A'   19 A'                 
 -6.568  -6.555  -6.554  -6.377  -4.789  -4.775  -4.774  -2.680
 20 A'    6 A"   21 A'   22 A'   23 A'    7 A"   24 A'   25 A'                 
 -2.675  -2.675  -2.664  -2.664  -2.058  -2.051  -2.051  -2.038
  8 A"   26 A'    9 A"   27 A'   28 A'   29 A'   10 A"   30 A'                 
 -2.038  -1.281  -1.277  -0.893  -0.796  -0.702  -0.624  -0.590
 11 A"   31 A'   32 A'   33 A'   34 A'   35 A'   36 A'   37 A'                 
 -0.529  -0.524  -0.504  -0.501  -0.449  -0.406  -0.367  -0.324
 38 A'   12 A"   13 A"   39 A'   40 A'   41 A'   14 A"   15 A"                 
 -0.321  -0.279  -0.240
 42 A'   43 A'   16 A"                                                         
 -- Virtual --                   
 -0.067  -0.043  -0.016   0.005   0.028   0.038   0.046   0.054
 17 A"   44 A'   45 A'   46 A'   47 A'   48 A'   18 A"   49 A'                 
  0.068   0.082   0.092   0.109   0.111   0.116   0.127   0.157
 50 A'   19 A"   51 A'   52 A'   20 A"   53 A'   54 A'   55 A'                 
  0.168   0.205   0.208   0.246   0.250   0.263   0.269   0.310
 56 A'   57 A'   21 A"   22 A"   58 A'   59 A'   60 A'   61 A'                 
  0.315   0.322   0.330   0.354   0.398   0.398   0.409   0.413
 62 A'   23 A"   63 A'   64 A'   24 A"   65 A'   66 A'   25 A"                 
  0.418   0.431   0.438   0.458   0.497   0.500   0.526   0.557
 26 A"   67 A'   68 A'   69 A'   70 A'   27 A"   28 A"   29 A"                 
  0.568   0.582   0.643   0.650   0.709   0.720   0.752   0.762
 71 A'   72 A'   73 A'   74 A'   30 A"   75 A'   76 A'   77 A'                 
  0.817   0.932   0.980   1.061   1.090   1.228   1.288   1.290
 78 A'   79 A'   80 A'   81 A'   31 A"   32 A"   82 A'   33 A"                 
  1.346   1.352   1.354   1.378   1.387   1.434   1.453   1.499
 34 A"   35 A"   83 A'   84 A'   85 A'   86 A'   87 A'   88 A'                 
  1.518   1.584   1.636   1.701   1.739   1.847   1.930   1.978
 36 A"   89 A'   90 A'   91 A'   37 A"   92 A'   93 A'   38 A"                 
  2.043   2.051   2.155   2.216   2.539   2.740   2.790   2.863
 94 A'   95 A'   96 A'   97 A'   39 A"   40 A"   98 A'   99 A'                 
  2.950   3.476   3.730   3.740   3.742   3.762   3.903   3.918
100 A'  101 A'   41 A"   42 A"  102 A'  103 A'  104 A'   43 A"                 
  3.947   3.954   3.976   3.980   4.009   4.015   4.065   4.079
 44 A"   45 A"  105 A'   46 A"   47 A"  106 A'  107 A'   48 A"                 
  4.124   4.199   4.249   4.333   4.466   4.604   4.819   5.987
108 A'  109 A'  110 A'  111 A'  112 A'  113 A'  114 A'   49 A"                 
  6.032   6.155   6.237   6.287   6.360   6.381   6.446   6.652
115 A'  116 A'   50 A"   51 A"  117 A'  118 A'  119 A'  120 A'                 
  6.707   7.515   7.569   7.678  23.369  23.540  27.901  28.332
121 A'   52 A"  122 A'  123 A'  124 A'  125 A'  126 A'   53 A"                 
 28.362  28.419  28.519  28.541  28.551  28.599  28.700  47.943
127 A'  128 A'   54 A"  129 A'   55 A"  130 A'  131 A'  132 A'                 
 66.713  66.749 127.875 127.901 127.970 151.693 289.717 289.767
133 A'  134 A'   56 A"  135 A'  136 A'  137 A'   57 A"  138 A'                 
289.8931020.7521901.859
139 A'  140 A'  141 A'                                                         

 Beta MOs, Restricted
 -- Occupied --                  
******* -482.87 -176.33 -165.73 -165.73 -165.73  -62.53  -56.35
  1 A'    2 A'    3 A'    4 A'    1 A"    5 A'    6 A'    7 A'                 
-56.342 -56.342 -35.825 -31.317 -31.312 -31.312 -24.728 -24.727
  2 A"    8 A'    9 A'   10 A'    3 A"   11 A'   12 A'   13 A'                 
-22.968 -22.967 -22.966 -22.963 -22.963 -10.350 -10.334  -8.736
 14 A'    4 A"   15 A'   16 A'    5 A"   17 A'   18 A'   19 A'                 
 -6.568  -6.555  -6.554  -6.377  -4.789  -4.775  -4.774  -2.680
 20 A'    6 A"   21 A'   22 A'   23 A'    7 A"   24 A'   25 A'                 
 -2.675  -2.675  -2.664  -2.664  -2.058  -2.051  -2.051  -2.038
  8 A"   26 A'    9 A"   27 A'   28 A'   29 A'   10 A"   30 A'                 
 -2.038  -1.281  -1.277  -0.893  -0.796  -0.702  -0.624  -0.590
 11 A"   31 A'   32 A'   33 A'   34 A'   35 A'   36 A'   37 A'                 
 -0.529  -0.524  -0.504  -0.501  -0.449  -0.406  -0.367  -0.324
 38 A'   12 A"   13 A"   39 A'   40 A'   41 A'   14 A"   15 A"                 
 -0.321  -0.279  -0.240
 42 A'   43 A'   16 A"                                                         
 -- Virtual --                   
 -0.067  -0.043  -0.016   0.005   0.028   0.038   0.046   0.054
 17 A"   44 A'   45 A'   46 A'   47 A'   48 A'   18 A"   49 A'                 
  0.068   0.082   0.092   0.109   0.111   0.116   0.127   0.157
 50 A'   19 A"   51 A'   52 A'   20 A"   53 A'   54 A'   55 A'                 
  0.168   0.205   0.208   0.246   0.250   0.263   0.269   0.310
 56 A'   57 A'   21 A"   22 A"   58 A'   59 A'   60 A'   61 A'                 
  0.315   0.322   0.330   0.354   0.398   0.398   0.409   0.413
 62 A'   23 A"   63 A'   64 A'   24 A"   65 A'   66 A'   25 A"                 
  0.418   0.431   0.438   0.458   0.497   0.500   0.526   0.557
 26 A"   67 A'   68 A'   69 A'   70 A'   27 A"   28 A"   29 A"                 
  0.568   0.582   0.643   0.650   0.709   0.720   0.752   0.762
 71 A'   72 A'   73 A'   74 A'   30 A"   75 A'   76 A'   77 A'                 
  0.817   0.932   0.980   1.061   1.090   1.228   1.288   1.290
 78 A'   79 A'   80 A'   81 A'   31 A"   32 A"   82 A'   33 A"                 
  1.346   1.352   1.354   1.378   1.387   1.434   1.453   1.499
 34 A"   35 A"   83 A'   84 A'   85 A'   86 A'   87 A'   88 A'                 
  1.518   1.584   1.636   1.701   1.739   1.847   1.930   1.978
 36 A"   89 A'   90 A'   91 A'   37 A"   92 A'   93 A'   38 A"                 
  2.043   2.051   2.155   2.216   2.539   2.740   2.790   2.863
 94 A'   95 A'   96 A'   97 A'   39 A"   40 A"   98 A'   99 A'                 
  2.950   3.476   3.730   3.740   3.742   3.762   3.903   3.918
100 A'  101 A'   41 A"   42 A"  102 A'  103 A'  104 A'   43 A"                 
  3.947   3.954   3.976   3.980   4.009   4.015   4.065   4.079
 44 A"   45 A"  105 A'   46 A"   47 A"  106 A'  107 A'   48 A"                 
  4.124   4.199   4.249   4.333   4.466   4.604   4.819   5.987
108 A'  109 A'  110 A'  111 A'  112 A'  113 A'  114 A'   49 A"                 
  6.032   6.155   6.237   6.287   6.360   6.381   6.446   6.652
115 A'  116 A'   50 A"   51 A"  117 A'  118 A'  119 A'  120 A'                 
  6.707   7.515   7.569   7.678  23.369  23.540  27.901  28.332
121 A'   52 A"  122 A'  123 A'  124 A'  125 A'  126 A'   53 A"                 
 28.362  28.419  28.519  28.541  28.551  28.599  28.700  47.943
127 A'  128 A'   54 A"  129 A'   55 A"  130 A'  131 A'  132 A'                 
 66.713  66.749 127.875 127.901 127.970 151.693 289.717 289.767
133 A'  134 A'   56 A"  135 A'  136 A'  137 A'   57 A"  138 A'                 
289.8931020.7521901.859
139 A'  140 A'  141 A'                                                         
 --------------------------------------------------------------

          Ground-State Mulliken Net Atomic Charges

     Atom                 Charge (a.u.)
  ----------------------------------------
      1 F                    -0.029904
      2 F                    -0.006947
      3 Br                    0.049725
      4 I                     0.168896
      5 C                     0.006283
      6 C                    -0.188053
  ----------------------------------------
  Sum of atomic charges =    -0.000000

 -----------------------------------------------------------------
                    Cartesian Multipole Moments
 -----------------------------------------------------------------
    Charge (ESU x 10^10)
                -0.0000
    Dipole Moment (Debye)
         X      -0.0496      Y      -1.2147      Z      -0.0000
       Tot       1.2157
    Quadrupole Moments (Debye-Ang)
        XX     -64.1482     XY      -0.4313     YY     -70.2078
        XZ       0.0000     YZ      -0.0000     ZZ     -67.7971
    Octopole Moments (Debye-Ang^2)
       XXX       3.3530    XXY     -13.0290    XYY       1.6550
       YYY       1.6648    XXZ      -0.0000    XYZ      -0.0000
       YYZ      -0.0000    XZZ       2.6488    YZZ       3.9187
       ZZZ      -0.0000
    Hexadecapole Moments (Debye-Ang^3)
      XXXX   -1338.9539   XXXY     -32.3285   XXYY    -287.5917
      XYYY     -29.4830   YYYY    -380.4759   XXXZ       0.0000
      XXYZ      -0.0000   XYYZ       0.0000   YYYZ       0.0000
      XXZZ    -251.0292   XYZZ      -8.5268   YYZZ     -75.0217
      XZZZ       0.0000   YZZZ      -0.0000   ZZZZ     -81.3219
 -----------------------------------------------------------------
 Calculating analytic gradient of the SCF energy
 Gradient of SCF Energy
            1           2           3           4           5           6
    1   0.0361547  -0.0461562  -0.0442009   0.0836962   0.1463729  -0.1758667
    2  -0.0715428  -0.0825158   0.1292676   0.1428792  -0.0656619  -0.0524262
    3  -0.0000000   0.0000000  -0.0000000  -0.0000000   0.0000000  -0.0000000
 Max gradient component =       1.759E-01
 RMS gradient           =       8.194E-02
 Gradient time:  CPU 13.05 s  wall 3.37 s
 Geometry Optimization Parameters
   NAtoms,    NIC,     NZ,  NCons,   NDum,   NFix, NCnnct, MaxDiis
        6      37       0       0       0       0       0       0

 Cartesian Hessian Update
 Hessian Updated using BFGS Update


** GEOMETRY OPTIMIZATION IN DELOCALIZED INTERNAL COORDINATES **
   Searching for a Minimum

   Optimization Cycle:   7

                       Coordinates (Angstroms)
     ATOM                X               Y               Z
      1  F         2.0285404987    1.6206169254    0.0000000000
      2  F        -1.2356954869    1.7422810678    0.0000000000
      3  Br        2.2774168499   -0.6403923124    0.0000000000
      4  I        -1.8244445926   -0.5283977389    0.0000000000
      5  C         1.1294465243    0.6167046931    0.0000000000
      6  C        -0.4020464724    0.6714205594    0.0000000000
   Point Group: cs    Number of degrees of freedom:     9


   Energy is  -9769.449804009

 Hessian Updated using BFGS Update

  9 Hessian modes will be used to form the next step
  Hessian Eigenvalues:
     0.107520    0.182144    0.184955    0.249388    0.250045    0.387111
     0.393157    0.698821    1.017251

 Minimum Search - Taking Simple RFO Step
 Searching for Lamda that Minimizes Along All modes
 Value Taken    Lamda =  -0.15399368
 Calculated Step too Large.  Step scaled by  0.403467
 Step Taken.  Stepsize is  0.300000

                             Maximum     Tolerance    Cnvgd?
         Gradient           0.134426      0.000300      NO
         Displacement       0.195453      0.001200      NO
         Energy change     -0.067178      0.000001      NO


 New Cartesian Coordinates Obtained by Inverse Iteration

 Displacement from previous Coordinates is:  0.349517
 ----------------------------------------------------------------
             Standard Nuclear Orientation (Angstroms)
    I     Atom           X                Y                Z
 ----------------------------------------------------------------
    1      F       1.9270270040     1.6470980869     0.0000000000
    2      F      -1.1280185734     1.7594946407     0.0000000000
    3      Br      2.2359208299    -0.6573304907     0.0000000000
    4      I      -1.7931262496    -0.5505069554     0.0000000000
    5      C       1.0690929020     0.6186760872     0.0000000000
    6      C      -0.3376785918     0.6648018257     0.0000000000
 ----------------------------------------------------------------
 Molecular Point Group                 Cs    NOp =  2
 Largest Abelian Subgroup              Cs    NOp =  2
 Nuclear Repulsion Energy =   857.9410844888 hartrees
 There are       59 alpha and       59 beta electrons
 Applying Cartesian multipole field
    Component          Value
    ---------          -----
     (2,0,0)        1.00000E-11
     (0,2,0)        2.00000E-11
     (0,0,2)       -3.00000E-11
 Nucleus-field energy     =     0.0000000205 hartrees
 Requested basis set is 6-311++G(d,p)
 There are 67 shells and 198 basis functions
 A cutoff of  1.0D-11 yielded   1781 shell pairs
 There are     16586 function pairs (     18615 Cartesian)
 Smallest overlap matrix eigenvalue = 4.03E-05
 Guess MOs from SCF MO coefficient file

 -----------------------------------------------------------------------
  General SCF calculation program by
  Eric Jon Sundstrom, Paul Horn, Yuezhi Mao, Dmitri Zuev, Alec White,
  David Stuck, Shaama M.S., Shane Yost, Joonho Lee, David Small,
  Daniel Levine, Susi Lehtola, Hugh Burton, Evgeny Epifanovsky
 -----------------------------------------------------------------------
 Exchange:     0.2000 Hartree-Fock + 0.0800 Slater + 0.7200 B88
 Correlation:  0.1900 VWN1RPA + 0.8100 LYP
 Using SG-1 standard quadrature grid
 using 4 threads for integral computing
 -------------------------------------------------------
 OpenMP Integral computing Module                
 Release: version 2.0, May 2017, Q-Chem Inc. Pleasanton 
 -------------------------------------------------------
 -------------------------------------------------------
 OpenMP BLAS3 based DFT computing Module                
 Release: version 1.0, May 2013, Q-Chem Inc. Pittsburgh 
 -------------------------------------------------------
 A restricted SCF calculation will be
 performed using DIIS
 SCF converges when DIIS error is below 1.0e-08
 ---------------------------------------
  Cycle       Energy         DIIS error
 ---------------------------------------
    1   -9769.4955423216      1.26e-03  
    2   -9769.5022695615      3.89e-04  
    3   -9769.5018904247      5.04e-04  
    4   -9769.5028746636      8.36e-05  
    5   -9769.5028963927      3.45e-05  
    6   -9769.5029016055      1.15e-05  
    7   -9769.5029021992      1.85e-06  
    8   -9769.5029022068      1.04e-06  
    9   -9769.5029022094      1.55e-07  
   10   -9769.5029022095      5.19e-08  
   11   -9769.5029022096      7.81e-09  Convergence criterion met
 ---------------------------------------
 SCF time:   CPU 40.63s  wall 11.00s 
 SCF   energy in the final basis set =    -9769.5029022096
 Total energy in the final basis set =    -9769.5029022096

 --------------------------------------------------------------
             Orbital Energies (a.u.) and Symmetries
 --------------------------------------------------------------

 Alpha MOs, Restricted
 -- Occupied --                  
******* -482.87 -176.33 -165.73 -165.73 -165.73  -62.52  -56.34
  1 A'    2 A'    3 A'    4 A'    1 A"    5 A'    6 A'    7 A'                 
-56.340 -56.340 -35.824 -31.317 -31.312 -31.311 -24.728 -24.726
  2 A"    8 A'    9 A'   10 A'    3 A"   11 A'   12 A'   13 A'                 
-22.968 -22.966 -22.966 -22.962 -22.962 -10.341 -10.326  -8.734
 14 A'    4 A"   15 A'   16 A'    5 A"   17 A'   18 A'   19 A'                 
 -6.566  -6.553  -6.552  -6.376  -4.789  -4.773  -4.773  -2.678
 20 A'    6 A"   21 A'   22 A'   23 A'    7 A"   24 A'   25 A'                 
 -2.673  -2.673  -2.662  -2.662  -2.057  -2.050  -2.050  -2.037
  8 A"   26 A'    9 A"   27 A'   28 A'   29 A'   10 A"   11 A"                 
 -2.037  -1.283  -1.275  -0.891  -0.801  -0.717  -0.623  -0.596
 30 A'   31 A'   32 A'   33 A'   34 A'   35 A'   36 A'   37 A'                 
 -0.533  -0.529  -0.501  -0.498  -0.442  -0.407  -0.368  -0.324
 38 A'   12 A"   13 A"   39 A'   40 A'   41 A'   14 A"   42 A'                 
 -0.323  -0.282  -0.251
 15 A"   43 A'   16 A"                                                         
 -- Virtual --                   
 -0.051  -0.047  -0.011   0.004   0.030   0.039   0.047   0.054
 44 A'   17 A"   45 A'   46 A'   47 A'   48 A'   18 A"   49 A'                 
  0.071   0.082   0.093   0.109   0.110   0.120   0.129   0.158
 50 A'   19 A"   51 A'   52 A'   20 A"   53 A'   54 A'   55 A'                 
  0.196   0.210   0.223   0.246   0.253   0.272   0.277   0.309
 56 A'   21 A"   57 A'   22 A"   58 A'   59 A'   60 A'   61 A'                 
  0.315   0.328   0.341   0.362   0.397   0.402   0.407   0.410
 62 A'   23 A"   63 A'   64 A'   24 A"   65 A'   66 A'   25 A"                 
  0.414   0.438   0.446   0.461   0.492   0.494   0.532   0.563
 26 A"   67 A'   68 A'   69 A'   70 A'   27 A"   28 A"   29 A"                 
  0.576   0.593   0.648   0.664   0.709   0.722   0.757   0.771
 71 A'   72 A'   73 A'   74 A'   75 A'   30 A"   76 A'   77 A'                 
  0.832   0.936   0.983   1.068   1.095   1.212   1.286   1.287
 78 A'   79 A'   80 A'   81 A'   31 A"   32 A"   33 A"   82 A'                 
  1.352   1.357   1.358   1.380   1.389   1.426   1.466   1.510
 34 A"   83 A'   35 A"   84 A'   85 A'   86 A'   87 A'   88 A'                 
  1.543   1.602   1.678   1.750   1.804   1.866   1.942   1.984
 36 A"   89 A'   90 A'   91 A'   37 A"   92 A'   93 A'   38 A"                 
  2.045   2.099   2.179   2.283   2.550   2.777   2.804   2.956
 94 A'   95 A'   96 A'   97 A'   39 A"   40 A"   98 A'   99 A'                 
  3.020   3.449   3.734   3.745   3.746   3.770   3.912   3.920
100 A'  101 A'   41 A"  102 A'   42 A"  103 A'  104 A'   43 A"                 
  3.950   3.961   3.986   3.988   4.009   4.024   4.078   4.083
 44 A"   45 A"  105 A'   46 A"   47 A"  106 A'  107 A'   48 A"                 
  4.124   4.203   4.241   4.341   4.477   4.622   4.862   5.989
108 A'  109 A'  110 A'  111 A'  112 A'  113 A'  114 A'   49 A"                 
  6.034   6.154   6.241   6.289   6.354   6.383   6.458   6.687
115 A'  116 A'   50 A"   51 A"  117 A'  118 A'  119 A'  120 A'                 
  6.726   7.518   7.571   7.689  23.349  23.824  27.899  28.333
121 A'   52 A"  122 A'  123 A'  124 A'  125 A'  126 A'   53 A"                 
 28.362  28.417  28.519  28.539  28.551  28.598  28.704  47.934
127 A'  128 A'   54 A"  129 A'   55 A"  130 A'  131 A'  132 A'                 
 66.715  66.753 127.876 127.901 127.968 151.691 289.719 289.770
133 A'  134 A'   56 A"  135 A'  136 A'  137 A'   57 A"  138 A'                 
289.9041020.7401901.857
139 A'  140 A'  141 A'                                                         

 Beta MOs, Restricted
 -- Occupied --                  
******* -482.87 -176.33 -165.73 -165.73 -165.73  -62.52  -56.34
  1 A'    2 A'    3 A'    4 A'    1 A"    5 A'    6 A'    7 A'                 
-56.340 -56.340 -35.824 -31.317 -31.312 -31.311 -24.728 -24.726
  2 A"    8 A'    9 A'   10 A'    3 A"   11 A'   12 A'   13 A'                 
-22.968 -22.966 -22.966 -22.962 -22.962 -10.341 -10.326  -8.734
 14 A'    4 A"   15 A'   16 A'    5 A"   17 A'   18 A'   19 A'                 
 -6.566  -6.553  -6.552  -6.376  -4.789  -4.773  -4.773  -2.678
 20 A'    6 A"   21 A'   22 A'   23 A'    7 A"   24 A'   25 A'                 
 -2.673  -2.673  -2.662  -2.662  -2.057  -2.050  -2.050  -2.037
  8 A"   26 A'    9 A"   27 A'   28 A'   29 A'   10 A"   11 A"                 
 -2.037  -1.283  -1.275  -0.891  -0.801  -0.717  -0.623  -0.596
 30 A'   31 A'   32 A'   33 A'   34 A'   35 A'   36 A'   37 A'                 
 -0.533  -0.529  -0.501  -0.498  -0.442  -0.407  -0.368  -0.324
 38 A'   12 A"   13 A"   39 A'   40 A'   41 A'   14 A"   42 A'                 
 -0.323  -0.282  -0.251
 15 A"   43 A'   16 A"                                                         
 -- Virtual --                   
 -0.051  -0.047  -0.011   0.004   0.030   0.039   0.047   0.054
 44 A'   17 A"   45 A'   46 A'   47 A'   48 A'   18 A"   49 A'                 
  0.071   0.082   0.093   0.109   0.110   0.120   0.129   0.158
 50 A'   19 A"   51 A'   52 A'   20 A"   53 A'   54 A'   55 A'                 
  0.196   0.210   0.223   0.246   0.253   0.272   0.277   0.309
 56 A'   21 A"   57 A'   22 A"   58 A'   59 A'   60 A'   61 A'                 
  0.315   0.328   0.341   0.362   0.397   0.402   0.407   0.410
 62 A'   23 A"   63 A'   64 A'   24 A"   65 A'   66 A'   25 A"                 
  0.414   0.438   0.446   0.461   0.492   0.494   0.532   0.563
 26 A"   67 A'   68 A'   69 A'   70 A'   27 A"   28 A"   29 A"                 
  0.576   0.593   0.648   0.664   0.709   0.722   0.757   0.771
 71 A'   72 A'   73 A'   74 A'   75 A'   30 A"   76 A'   77 A'                 
  0.832   0.936   0.983   1.068   1.095   1.212   1.286   1.287
 78 A'   79 A'   80 A'   81 A'   31 A"   32 A"   33 A"   82 A'                 
  1.352   1.357   1.358   1.380   1.389   1.426   1.466   1.510
 34 A"   83 A'   35 A"   84 A'   85 A'   86 A'   87 A'   88 A'                 
  1.543   1.602   1.678   1.750   1.804   1.866   1.942   1.984
 36 A"   89 A'   90 A'   91 A'   37 A"   92 A'   93 A'   38 A"                 
  2.045   2.099   2.179   2.283   2.550   2.777   2.804   2.956
 94 A'   95 A'   96 A'   97 A'   39 A"   40 A"   98 A'   99 A'                 
  3.020   3.449   3.734   3.745   3.746   3.770   3.912   3.920
100 A'  101 A'   41 A"  102 A'   42 A"  103 A'  104 A'   43 A"                 
  3.950   3.961   3.986   3.988   4.009   4.024   4.078   4.083
 44 A"   45 A"  105 A'   46 A"   47 A"  106 A'  107 A'   48 A"                 
  4.124   4.203   4.241   4.341   4.477   4.622   4.862   5.989
108 A'  109 A'  110 A'  111 A'  112 A'  113 A'  114 A'   49 A"                 
  6.034   6.154   6.241   6.289   6.354   6.383   6.458   6.687
115 A'  116 A'   50 A"   51 A"  117 A'  118 A'  119 A'  120 A'                 
  6.726   7.518   7.571   7.689  23.349  23.824  27.899  28.333
121 A'   52 A"  122 A'  123 A'  124 A'  125 A'  126 A'   53 A"                 
 28.362  28.417  28.519  28.539  28.551  28.598  28.704  47.934
127 A'  128 A'   54 A"  129 A'   55 A"  130 A'  131 A'  132 A'                 
 66.715  66.753 127.876 127.901 127.968 151.691 289.719 289.770
133 A'  134 A'   56 A"  135 A'  136 A'  137 A'   57 A"  138 A'                 
289.9041020.7401901.857
139 A'  140 A'  141 A'                                                         
 --------------------------------------------------------------

          Ground-State Mulliken Net Atomic Charges

     Atom                 Charge (a.u.)
  ----------------------------------------
      1 F                    -0.037455
      2 F                    -0.017731
      3 Br                    0.033898
      4 I                     0.151541
      5 C                     0.032767
      6 C                    -0.163020
  ----------------------------------------
  Sum of atomic charges =    -0.000000

 -----------------------------------------------------------------
                    Cartesian Multipole Moments
 -----------------------------------------------------------------
    Charge (ESU x 10^10)
                 0.0000
    Dipole Moment (Debye)
         X      -0.0984      Y      -1.2519      Z      -0.0000
       Tot       1.2558
    Quadrupole Moments (Debye-Ang)
        XX     -64.2997     XY      -0.2985     YY     -70.1119
        XZ      -0.0000     YZ      -0.0000     ZZ     -67.6335
    Octopole Moments (Debye-Ang^2)
       XXX       2.0708    XXY     -11.9272    XYY       1.4626
       YYY       3.6313    XXZ       0.0000    XYZ      -0.0000
       YYZ       0.0000    XZZ       2.5539    YZZ       5.0082
       ZZZ      -0.0000
    Hexadecapole Moments (Debye-Ang^3)
      XXXX   -1278.5428   XXXY     -33.0910   XXYY    -277.0634
      XYYY     -31.5685   YYYY    -389.9162   XXXZ      -0.0000
      XXYZ      -0.0000   XYYZ      -0.0000   YYYZ      -0.0000
      XXZZ    -240.8831   XYZZ      -9.1056   YYZZ     -76.4632
      XZZZ      -0.0000   YZZZ       0.0000   ZZZZ     -80.9660
 -----------------------------------------------------------------
 Calculating analytic gradient of the SCF energy
 Gradient of SCF Energy
            1           2           3           4           5           6
    1   0.0278803  -0.0373120  -0.0359875   0.0689421   0.0855151  -0.1090380
    2  -0.0616422  -0.0699660   0.1047284   0.1149766  -0.0476607  -0.0404361
    3  -0.0000000   0.0000000  -0.0000000  -0.0000000   0.0000000  -0.0000000
 Max gradient component =       1.150E-01
 RMS gradient           =       5.973E-02
 Gradient time:  CPU 13.21 s  wall 3.41 s
 Geometry Optimization Parameters
   NAtoms,    NIC,     NZ,  NCons,   NDum,   NFix, NCnnct, MaxDiis
        6      37       0       0       0       0       0       0

 Cartesian Hessian Update
 Hessian Updated using BFGS Update


** GEOMETRY OPTIMIZATION IN DELOCALIZED INTERNAL COORDINATES **
   Searching for a Minimum

   Optimization Cycle:   8

                       Coordinates (Angstroms)
     ATOM                X               Y               Z
      1  F         1.9270270040    1.6470980869    0.0000000000
      2  F        -1.1280185734    1.7594946407    0.0000000000
      3  Br        2.2359208299   -0.6573304907    0.0000000000
      4  I        -1.7931262496   -0.5505069554    0.0000000000
      5  C         1.0690929020    0.6186760872    0.0000000000
      6  C        -0.3376785918    0.6648018257    0.0000000000
   Point Group: cs    Number of degrees of freedom:     9


   Energy is  -9769.502902210

 Hessian Updated using BFGS Update

  9 Hessian modes will be used to form the next step
  Hessian Eigenvalues:
     0.144703    0.184547    0.249304    0.250043    0.260562    0.385544
     0.393179    0.653638    1.016882

 Minimum Search - Taking Simple RFO Step
 Searching for Lamda that Minimizes Along All modes
 Value Taken    Lamda =  -0.08194859
 Calculated Step too Large.  Step scaled by  0.536636
 Step Taken.  Stepsize is  0.300000

                             Maximum     Tolerance    Cnvgd?
         Gradient           0.088677      0.000300      NO
         Displacement       0.211036      0.001200      NO
         Energy change     -0.053098      0.000001      NO


 New Cartesian Coordinates Obtained by Inverse Iteration

 Displacement from previous Coordinates is:  0.300209
 ----------------------------------------------------------------
             Standard Nuclear Orientation (Angstroms)
    I     Atom           X                Y                Z
 ----------------------------------------------------------------
    1      F       1.8357037056     1.6845354173     0.0000000000
    2      F      -1.0284091906     1.7885320125     0.0000000000
    3      Br      2.2191665514    -0.6860113888     0.0000000000
    4      I      -1.7885935287    -0.5833896351     0.0000000000
    5      C       1.0358484506     0.6198420359     0.0000000000
    6      C      -0.3004986672     0.6587247526     0.0000000000
 ----------------------------------------------------------------
 Molecular Point Group                 Cs    NOp =  2
 Largest Abelian Subgroup              Cs    NOp =  2
 Nuclear Repulsion Energy =   855.1004318171 hartrees
 There are       59 alpha and       59 beta electrons
 Applying Cartesian multipole field
    Component          Value
    ---------          -----
     (2,0,0)        1.00000E-11
     (0,2,0)        2.00000E-11
     (0,0,2)       -3.00000E-11
 Nucleus-field energy     =     0.0000000206 hartrees
 Requested basis set is 6-311++G(d,p)
 There are 67 shells and 198 basis functions
 A cutoff of  1.0D-11 yielded   1785 shell pairs
 There are     16602 function pairs (     18625 Cartesian)
 Smallest overlap matrix eigenvalue = 3.20E-05
 Guess MOs from SCF MO coefficient file

 -----------------------------------------------------------------------
  General SCF calculation program by
  Eric Jon Sundstrom, Paul Horn, Yuezhi Mao, Dmitri Zuev, Alec White,
  David Stuck, Shaama M.S., Shane Yost, Joonho Lee, David Small,
  Daniel Levine, Susi Lehtola, Hugh Burton, Evgeny Epifanovsky
 -----------------------------------------------------------------------
 Exchange:     0.2000 Hartree-Fock + 0.0800 Slater + 0.7200 B88
 Correlation:  0.1900 VWN1RPA + 0.8100 LYP
 Using SG-1 standard quadrature grid
 using 4 threads for integral computing
 -------------------------------------------------------
 OpenMP Integral computing Module                
 Release: version 2.0, May 2017, Q-Chem Inc. Pleasanton 
 -------------------------------------------------------
 -------------------------------------------------------
 OpenMP BLAS3 based DFT computing Module                
 Release: version 1.0, May 2013, Q-Chem Inc. Pittsburgh 
 -------------------------------------------------------
 A restricted SCF calculation will be
 performed using DIIS
 SCF converges when DIIS error is below 1.0e-08
 ---------------------------------------
  Cycle       Energy         DIIS error
 ---------------------------------------
    1   -9769.5320600215      1.09e-03  
    2   -9769.5377445390      2.45e-04  
    3   -9769.5377265597      2.58e-04  
    4   -9769.5379451361      9.93e-05  
    5   -9769.5379834922      1.58e-05  
    6   -9769.5379842117      9.22e-06  
    7   -9769.5379845524      1.19e-06  
    8   -9769.5379845556      8.20e-07  
    9   -9769.5379845579      8.36e-08  
   10   -9769.5379845579      3.95e-08  
   11   -9769.5379845579      4.93e-09  Convergence criterion met
 ---------------------------------------
 SCF time:   CPU 40.65s  wall 10.00s 
 SCF   energy in the final basis set =    -9769.5379845579
 Total energy in the final basis set =    -9769.5379845579

 --------------------------------------------------------------
             Orbital Energies (a.u.) and Symmetries
 --------------------------------------------------------------

 Alpha MOs, Restricted
 -- Occupied --                  
******* -482.87 -176.33 -165.73 -165.73 -165.73  -62.52  -56.34
  1 A'    2 A'    3 A'    4 A'    1 A"    5 A'    6 A'    7 A'                 
-56.339 -56.339 -35.825 -31.318 -31.313 -31.312 -24.729 -24.724
  2 A"    8 A'    9 A'   10 A'    3 A"   11 A'   12 A'   13 A'                 
-22.969 -22.967 -22.967 -22.963 -22.963 -10.333 -10.319  -8.733
 14 A'    4 A"   15 A'   16 A'    5 A"   17 A'   18 A'   19 A'                 
 -6.565  -6.551  -6.551  -6.376  -4.789  -4.774  -4.773  -2.676
 20 A'    6 A"   21 A'   22 A'   23 A'    7 A"   24 A'   25 A'                 
 -2.672  -2.672  -2.661  -2.661  -2.057  -2.051  -2.050  -2.037
  8 A"   26 A'    9 A"   27 A'   28 A'   29 A'   10 A"   11 A"                 
 -2.037  -1.284  -1.272  -0.887  -0.804  -0.721  -0.622  -0.597
 30 A'   31 A'   32 A'   33 A'   34 A'   35 A'   36 A'   37 A'                 
 -0.537  -0.531  -0.497  -0.495  -0.437  -0.406  -0.368  -0.328
 38 A'   12 A"   13 A"   39 A'   40 A'   41 A'   14 A"   42 A'                 
 -0.322  -0.287  -0.258
 15 A"   43 A'   16 A"                                                         
 -- Virtual --                   
 -0.057  -0.032  -0.013   0.002   0.030   0.038   0.047   0.054
 44 A'   17 A"   45 A'   46 A'   47 A'   48 A'   18 A"   49 A'                 
  0.071   0.082   0.094   0.107   0.110   0.123   0.130   0.157
 50 A'   19 A"   51 A'   52 A'   20 A"   53 A'   54 A'   55 A'                 
  0.203   0.212   0.238   0.245   0.253   0.283   0.284   0.309
 56 A'   21 A"   57 A'   22 A"   58 A'   59 A'   60 A'   61 A'                 
  0.315   0.334   0.351   0.369   0.395   0.398   0.407   0.411
 62 A'   23 A"   63 A'   64 A'   24 A"   65 A'   25 A"   66 A'                 
  0.411   0.441   0.454   0.462   0.489   0.490   0.533   0.568
 26 A"   67 A'   68 A'   69 A'   27 A"   70 A'   28 A"   29 A"                 
  0.570   0.601   0.656   0.672   0.705   0.731   0.756   0.779
 71 A'   72 A'   73 A'   74 A'   75 A'   30 A"   76 A'   77 A'                 
  0.845   0.928   0.981   1.060   1.102   1.201   1.284   1.285
 78 A'   79 A'   80 A'   81 A'   31 A"   32 A"   82 A'   33 A"                 
  1.356   1.360   1.365   1.373   1.385   1.426   1.482   1.521
 34 A"   83 A'   35 A"   84 A'   85 A'   86 A'   87 A'   88 A'                 
  1.558   1.619   1.689   1.789   1.842   1.888   1.953   1.988
 36 A"   89 A'   90 A'   91 A'   37 A"   92 A'   93 A'   38 A"                 
  2.042   2.128   2.191   2.308   2.561   2.794   2.810   2.965
 94 A'   95 A'   96 A'   97 A'   39 A"   40 A"   98 A'   99 A'                 
  3.112   3.409   3.737   3.748   3.753   3.782   3.921   3.922
100 A'  101 A'   41 A"  102 A'   42 A"  103 A'   43 A"  104 A'                 
  3.947   3.967   3.984   3.996   4.008   4.018   4.084   4.091
 44 A"   45 A"  105 A'   46 A"   47 A"  106 A'   48 A"  107 A'                 
  4.119   4.218   4.235   4.348   4.483   4.638   4.882   5.988
108 A'  109 A'  110 A'  111 A'  112 A'  113 A'  114 A'   49 A"                 
  6.034   6.143   6.244   6.290   6.345   6.384   6.462   6.680
115 A'  116 A'   50 A"   51 A"  117 A'  118 A'  119 A'  120 A'                 
  6.760   7.520   7.570   7.693  23.329  24.067  27.888  28.332
121 A'   52 A"  122 A'  123 A'  124 A'  125 A'  126 A'   53 A"                 
 28.360  28.411  28.517  28.534  28.550  28.595  28.705  47.920
127 A'  128 A'   54 A"  129 A'   55 A"  130 A'  131 A'  132 A'                 
 66.718  66.751 127.874 127.898 127.962 151.681 289.720 289.770
133 A'  134 A'   56 A"  135 A'  136 A'  137 A'   57 A"  138 A'                 
289.9071020.7211901.846
139 A'  140 A'  141 A'                                                         

 Beta MOs, Restricted
 -- Occupied --                  
******* -482.87 -176.33 -165.73 -165.73 -165.73  -62.52  -56.34
  1 A'    2 A'    3 A'    4 A'    1 A"    5 A'    6 A'    7 A'                 
-56.339 -56.339 -35.825 -31.318 -31.313 -31.312 -24.729 -24.724
  2 A"    8 A'    9 A'   10 A'    3 A"   11 A'   12 A'   13 A'                 
-22.969 -22.967 -22.967 -22.963 -22.963 -10.333 -10.319  -8.733
 14 A'    4 A"   15 A'   16 A'    5 A"   17 A'   18 A'   19 A'                 
 -6.565  -6.551  -6.551  -6.376  -4.789  -4.774  -4.773  -2.676
 20 A'    6 A"   21 A'   22 A'   23 A'    7 A"   24 A'   25 A'                 
 -2.672  -2.672  -2.661  -2.661  -2.057  -2.051  -2.050  -2.037
  8 A"   26 A'    9 A"   27 A'   28 A'   29 A'   10 A"   11 A"                 
 -2.037  -1.284  -1.272  -0.887  -0.804  -0.721  -0.622  -0.597
 30 A'   31 A'   32 A'   33 A'   34 A'   35 A'   36 A'   37 A'                 
 -0.537  -0.531  -0.497  -0.495  -0.437  -0.406  -0.368  -0.328
 38 A'   12 A"   13 A"   39 A'   40 A'   41 A'   14 A"   42 A'                 
 -0.322  -0.287  -0.258
 15 A"   43 A'   16 A"                                                         
 -- Virtual --                   
 -0.057  -0.032  -0.013   0.002   0.030   0.038   0.047   0.054
 44 A'   17 A"   45 A'   46 A'   47 A'   48 A'   18 A"   49 A'                 
  0.071   0.082   0.094   0.107   0.110   0.123   0.130   0.157
 50 A'   19 A"   51 A'   52 A'   20 A"   53 A'   54 A'   55 A'                 
  0.203   0.212   0.238   0.245   0.253   0.283   0.284   0.309
 56 A'   21 A"   57 A'   22 A"   58 A'   59 A'   60 A'   61 A'                 
  0.315   0.334   0.351   0.369   0.395   0.398   0.407   0.411
 62 A'   23 A"   63 A'   64 A'   24 A"   65 A'   25 A"   66 A'                 
  0.411   0.441   0.454   0.462   0.489   0.490   0.533   0.568
 26 A"   67 A'   68 A'   69 A'   27 A"   70 A'   28 A"   29 A"                 
  0.570   0.601   0.656   0.672   0.705   0.731   0.756   0.779
 71 A'   72 A'   73 A'   74 A'   75 A'   30 A"   76 A'   77 A'                 
  0.845   0.928   0.981   1.060   1.102   1.201   1.284   1.285
 78 A'   79 A'   80 A'   81 A'   31 A"   32 A"   82 A'   33 A"                 
  1.356   1.360   1.365   1.373   1.385   1.426   1.482   1.521
 34 A"   83 A'   35 A"   84 A'   85 A'   86 A'   87 A'   88 A'                 
  1.558   1.619   1.689   1.789   1.842   1.888   1.953   1.988
 36 A"   89 A'   90 A'   91 A'   37 A"   92 A'   93 A'   38 A"                 
  2.042   2.128   2.191   2.308   2.561   2.794   2.810   2.965
 94 A'   95 A'   96 A'   97 A'   39 A"   40 A"   98 A'   99 A'                 
  3.112   3.409   3.737   3.748   3.753   3.782   3.921   3.922
100 A'  101 A'   41 A"  102 A'   42 A"  103 A'   43 A"  104 A'                 
  3.947   3.967   3.984   3.996   4.008   4.018   4.084   4.091
 44 A"   45 A"  105 A'   46 A"   47 A"  106 A'   48 A"  107 A'                 
  4.119   4.218   4.235   4.348   4.483   4.638   4.882   5.988
108 A'  109 A'  110 A'  111 A'  112 A'  113 A'  114 A'   49 A"                 
  6.034   6.143   6.244   6.290   6.345   6.384   6.462   6.680
115 A'  116 A'   50 A"   51 A"  117 A'  118 A'  119 A'  120 A'                 
  6.760   7.520   7.570   7.693  23.329  24.067  27.888  28.332
121 A'   52 A"  122 A'  123 A'  124 A'  125 A'  126 A'   53 A"                 
 28.360  28.411  28.517  28.534  28.550  28.595  28.705  47.920
127 A'  128 A'   54 A"  129 A'   55 A"  130 A'  131 A'  132 A'                 
 66.718  66.751 127.874 127.898 127.962 151.681 289.720 289.770
133 A'  134 A'   56 A"  135 A'  136 A'  137 A'   57 A"  138 A'                 
289.9071020.7211901.846
139 A'  140 A'  141 A'                                                         
 --------------------------------------------------------------

          Ground-State Mulliken Net Atomic Charges

     Atom                 Charge (a.u.)
  ----------------------------------------
      1 F                    -0.040827
      2 F                    -0.024683
      3 Br                    0.022090
      4 I                     0.143550
      5 C                     0.037961
      6 C                    -0.138092
  ----------------------------------------
  Sum of atomic charges =     0.000000

 -----------------------------------------------------------------
                    Cartesian Multipole Moments
 -----------------------------------------------------------------
    Charge (ESU x 10^10)
                 0.0000
    Dipole Moment (Debye)
         X      -0.1649      Y      -1.3839      Z       0.0000
       Tot       1.3936
    Quadrupole Moments (Debye-Ang)
        XX     -64.2556     XY      -0.1534     YY     -69.9787
        XZ      -0.0000     YZ      -0.0000     ZZ     -67.5879
    Octopole Moments (Debye-Ang^2)
       XXX       1.6420    XXY     -10.8302    XYY       1.5106
       YYY       6.3197    XXZ      -0.0000    XYZ      -0.0000
       YYZ      -0.0000    XZZ       2.6668    YZZ       6.3449
       ZZZ       0.0000
    Hexadecapole Moments (Debye-Ang^3)
      XXXX   -1250.9933   XXXY     -34.3445   XXYY    -272.5215
      XYYY     -34.2178   YYYY    -405.1775   XXXZ      -0.0000
      XXYZ      -0.0000   XYYZ       0.0000   YYYZ      -0.0000
      XXZZ    -236.3753   XYZZ      -9.9162   YYZZ     -79.0647
      XZZZ      -0.0000   YZZZ      -0.0000   ZZZZ     -80.9116
 -----------------------------------------------------------------
 Calculating analytic gradient of the SCF energy
 Gradient of SCF Energy
            1           2           3           4           5           6
    1   0.0179929  -0.0263865  -0.0259164   0.0481293   0.0206758  -0.0344951
    2  -0.0477186  -0.0535154   0.0767411   0.0830104  -0.0297740  -0.0287435
    3  -0.0000000  -0.0000000  -0.0000000   0.0000000  -0.0000000   0.0000000
 Max gradient component =       8.301E-02
 RMS gradient           =       3.746E-02
 Gradient time:  CPU 13.27 s  wall 3.42 s
 Geometry Optimization Parameters
   NAtoms,    NIC,     NZ,  NCons,   NDum,   NFix, NCnnct, MaxDiis
        6      37       0       0       0       0       0       0

 Cartesian Hessian Update
 Hessian Updated using BFGS Update


** GEOMETRY OPTIMIZATION IN DELOCALIZED INTERNAL COORDINATES **
   Searching for a Minimum

   Optimization Cycle:   9

                       Coordinates (Angstroms)
     ATOM                X               Y               Z
      1  F         1.8357037056    1.6845354173    0.0000000000
      2  F        -1.0284091906    1.7885320125    0.0000000000
      3  Br        2.2191665514   -0.6860113888    0.0000000000
      4  I        -1.7885935287   -0.5833896351    0.0000000000
      5  C         1.0358484506    0.6198420359    0.0000000000
      6  C        -0.3004986672    0.6587247526    0.0000000000
   Point Group: cs    Number of degrees of freedom:     9


   Energy is  -9769.537984558

 Hessian Updated using BFGS Update

  9 Hessian modes will be used to form the next step
  Hessian Eigenvalues:
     0.103586    0.184613    0.248393    0.250045    0.373690    0.393148
     0.436236    0.633563    1.016624

 Minimum Search - Taking Simple RFO Step
 Searching for Lamda that Minimizes Along All modes
 Value Taken    Lamda =  -0.04788083
 Calculated Step too Large.  Step scaled by  0.552640
 Step Taken.  Stepsize is  0.300000

                             Maximum     Tolerance    Cnvgd?
         Gradient           0.074731      0.000300      NO
         Displacement       0.279056      0.001200      NO
         Energy change     -0.035082      0.000001      NO


 New Cartesian Coordinates Obtained by Inverse Iteration

 Displacement from previous Coordinates is:  0.220311
 ----------------------------------------------------------------
             Standard Nuclear Orientation (Angstroms)
    I     Atom           X                Y                Z
 ----------------------------------------------------------------
    1      F       1.7821454996     1.7231478789     0.0000000000
    2      F      -0.9653627938     1.8247485074     0.0000000000
    3      Br      2.2138513029    -0.7270502803     0.0000000000
    4      I      -1.7946289955    -0.6293708929     0.0000000000
    5      C       1.0354735172     0.6272001765     0.0000000000
    6      C      -0.2982612094     0.6635578048     0.0000000000
 ----------------------------------------------------------------
 Molecular Point Group                 Cs    NOp =  2
 Largest Abelian Subgroup              Cs    NOp =  2
 Nuclear Repulsion Energy =   846.3988733904 hartrees
 There are       59 alpha and       59 beta electrons
 Applying Cartesian multipole field
    Component          Value
    ---------          -----
     (2,0,0)        1.00000E-11
     (0,2,0)        2.00000E-11
     (0,0,2)       -3.00000E-11
 Nucleus-field energy     =     0.0000000210 hartrees
 Requested basis set is 6-311++G(d,p)
 There are 67 shells and 198 basis functions
 A cutoff of  1.0D-11 yielded   1783 shell pairs
 There are     16595 function pairs (     18617 Cartesian)
 Smallest overlap matrix eigenvalue = 3.49E-05
 Guess MOs from SCF MO coefficient file

 -----------------------------------------------------------------------
  General SCF calculation program by
  Eric Jon Sundstrom, Paul Horn, Yuezhi Mao, Dmitri Zuev, Alec White,
  David Stuck, Shaama M.S., Shane Yost, Joonho Lee, David Small,
  Daniel Levine, Susi Lehtola, Hugh Burton, Evgeny Epifanovsky
 -----------------------------------------------------------------------
 Exchange:     0.2000 Hartree-Fock + 0.0800 Slater + 0.7200 B88
 Correlation:  0.1900 VWN1RPA + 0.8100 LYP
 Using SG-1 standard quadrature grid
 using 4 threads for integral computing
 -------------------------------------------------------
 OpenMP Integral computing Module                
 Release: version 2.0, May 2017, Q-Chem Inc. Pleasanton 
 -------------------------------------------------------
 -------------------------------------------------------
 OpenMP BLAS3 based DFT computing Module                
 Release: version 1.0, May 2013, Q-Chem Inc. Pittsburgh 
 -------------------------------------------------------
 A restricted SCF calculation will be
 performed using DIIS
 SCF converges when DIIS error is below 1.0e-08
 ---------------------------------------
  Cycle       Energy         DIIS error
 ---------------------------------------
    1   -9769.5563685254      7.38e-04  
    2   -9769.5595867409      2.77e-04  
    3   -9769.5593881688      3.44e-04  
    4   -9769.5598979269      5.11e-05  
    5   -9769.5599075092      2.05e-05  
    6   -9769.5599092087      5.89e-06  
    7   -9769.5599093632      1.72e-06  
    8   -9769.5599093721      8.39e-07  
    9   -9769.5599093744      5.74e-08  
   10   -9769.5599093745      1.32e-08  
   11   -9769.5599093745      4.73e-09  Convergence criterion met
 ---------------------------------------
 SCF time:   CPU 40.45s  wall 11.00s 
 SCF   energy in the final basis set =    -9769.5599093745
 Total energy in the final basis set =    -9769.5599093745

 --------------------------------------------------------------
             Orbital Energies (a.u.) and Symmetries
 --------------------------------------------------------------

 Alpha MOs, Restricted
 -- Occupied --                  
******* -482.87 -176.33 -165.73 -165.73 -165.73  -62.52  -56.34
  1 A'    2 A'    3 A'    4 A'    1 A"    5 A'    6 A'    7 A'                 
-56.340 -56.339 -35.827 -31.320 -31.314 -31.314 -24.731 -24.724
  2 A"    8 A'    9 A'   10 A'    3 A"   11 A'   12 A'   13 A'                 
-22.970 -22.969 -22.969 -22.965 -22.965 -10.333 -10.319  -8.733
 14 A'    4 A"   15 A'   16 A'    5 A"   17 A'   18 A'   19 A'                 
 -6.565  -6.551  -6.551  -6.377  -4.790  -4.775  -4.774  -2.676
 20 A'    6 A"   21 A'   22 A'   23 A'    7 A"   24 A'   25 A'                 
 -2.672  -2.672  -2.660  -2.660  -2.057  -2.051  -2.051  -2.038
  8 A"   26 A'    9 A"   27 A'   28 A'   29 A'   10 A"   11 A"                 
 -2.037  -1.286  -1.270  -0.881  -0.800  -0.716  -0.623  -0.596
 30 A'   31 A'   32 A'   33 A'   34 A'   35 A'   36 A'   37 A'                 
 -0.539  -0.531  -0.494  -0.492  -0.435  -0.402  -0.365  -0.332
 38 A'   12 A"   13 A"   39 A'   40 A'   41 A'   14 A"   42 A'                 
 -0.320  -0.292  -0.259
 15 A"   43 A'   16 A"                                                         
 -- Virtual --                   
 -0.059  -0.030  -0.020   0.000   0.029   0.038   0.048   0.054
 44 A'   17 A"   45 A'   46 A'   47 A'   48 A'   18 A"   49 A'                 
  0.070   0.082   0.095   0.107   0.109   0.124   0.129   0.156
 50 A'   19 A"   51 A'   52 A'   20 A"   53 A'   54 A'   55 A'                 
  0.203   0.214   0.237   0.245   0.254   0.283   0.290   0.307
 56 A'   21 A"   57 A'   22 A"   58 A'   59 A'   60 A'   61 A'                 
  0.316   0.337   0.353   0.374   0.392   0.395   0.402   0.411
 62 A'   23 A"   63 A'   64 A'   24 A"   65 A'   25 A"   26 A"                 
  0.412   0.439   0.452   0.461   0.485   0.490   0.533   0.558
 66 A'   67 A'   68 A'   69 A'   27 A"   70 A'   28 A"   71 A'                 
  0.570   0.602   0.649   0.669   0.705   0.731   0.752   0.784
 29 A"   72 A'   73 A'   74 A'   75 A'   30 A"   76 A'   77 A'                 
  0.849   0.917   0.973   1.039   1.105   1.192   1.281   1.284
 78 A'   79 A'   80 A'   81 A'   31 A"   32 A"   82 A'   33 A"                 
  1.356   1.363   1.368   1.370   1.381   1.438   1.491   1.526
 34 A"   83 A'   35 A"   84 A'   85 A'   86 A'   87 A'   88 A'                 
  1.557   1.615   1.682   1.804   1.844   1.897   1.953   1.988
 36 A"   89 A'   90 A'   91 A'   37 A"   92 A'   93 A'   38 A"                 
  2.038   2.119   2.190   2.284   2.563   2.792   2.812   2.968
 94 A'   95 A'   96 A'   97 A'   39 A"   40 A"   98 A'   99 A'                 
  3.114   3.410   3.739   3.749   3.755   3.794   3.923   3.926
100 A'  101 A'   41 A"  102 A'   42 A"  103 A'   43 A"  104 A'                 
  3.945   3.969   3.977   4.000   4.006   4.006   4.080   4.088
 44 A"   45 A"  105 A'   46 A"  106 A'   47 A"   48 A"  107 A'                 
  4.117   4.229   4.234   4.355   4.474   4.637   4.887   5.986
108 A'  109 A'  110 A'  111 A'  112 A'  113 A'  114 A'   49 A"                 
  6.030   6.123   6.245   6.290   6.329   6.391   6.459   6.668
115 A'  116 A'   50 A"   51 A"  117 A'  118 A'  119 A'  120 A'                 
  6.771   7.521   7.568   7.687  23.330  24.073  27.871  28.329
121 A'   52 A"  122 A'  123 A'  124 A'  125 A'  126 A'   53 A"                 
 28.357  28.402  28.515  28.529  28.547  28.591  28.701  47.904
127 A'  128 A'   54 A"  129 A'   55 A"  130 A'  131 A'  132 A'                 
 66.718  66.747 127.872 127.895 127.953 151.665 289.719 289.766
133 A'  134 A'   56 A"  135 A'  136 A'  137 A'   57 A"  138 A'                 
289.9011020.6991901.829
139 A'  140 A'  141 A'                                                         

 Beta MOs, Restricted
 -- Occupied --                  
******* -482.87 -176.33 -165.73 -165.73 -165.73  -62.52  -56.34
  1 A'    2 A'    3 A'    4 A'    1 A"    5 A'    6 A'    7 A'                 
-56.340 -56.339 -35.827 -31.320 -31.314 -31.314 -24.731 -24.724
  2 A"    8 A'    9 A'   10 A'    3 A"   11 A'   12 A'   13 A'                 
-22.970 -22.969 -22.969 -22.965 -22.965 -10.333 -10.319  -8.733
 14 A'    4 A"   15 A'   16 A'    5 A"   17 A'   18 A'   19 A'                 
 -6.565  -6.551  -6.551  -6.377  -4.790  -4.775  -4.774  -2.676
 20 A'    6 A"   21 A'   22 A'   23 A'    7 A"   24 A'   25 A'                 
 -2.672  -2.672  -2.660  -2.660  -2.057  -2.051  -2.051  -2.038
  8 A"   26 A'    9 A"   27 A'   28 A'   29 A'   10 A"   11 A"                 
 -2.037  -1.286  -1.270  -0.881  -0.800  -0.716  -0.623  -0.596
 30 A'   31 A'   32 A'   33 A'   34 A'   35 A'   36 A'   37 A'                 
 -0.539  -0.531  -0.494  -0.492  -0.435  -0.402  -0.365  -0.332
 38 A'   12 A"   13 A"   39 A'   40 A'   41 A'   14 A"   42 A'                 
 -0.320  -0.292  -0.259
 15 A"   43 A'   16 A"                                                         
 -- Virtual --                   
 -0.059  -0.030  -0.020   0.000   0.029   0.038   0.048   0.054
 44 A'   17 A"   45 A'   46 A'   47 A'   48 A'   18 A"   49 A'                 
  0.070   0.082   0.095   0.107   0.109   0.124   0.129   0.156
 50 A'   19 A"   51 A'   52 A'   20 A"   53 A'   54 A'   55 A'                 
  0.203   0.214   0.237   0.245   0.254   0.283   0.290   0.307
 56 A'   21 A"   57 A'   22 A"   58 A'   59 A'   60 A'   61 A'                 
  0.316   0.337   0.353   0.374   0.392   0.395   0.402   0.411
 62 A'   23 A"   63 A'   64 A'   24 A"   65 A'   25 A"   26 A"                 
  0.412   0.439   0.452   0.461   0.485   0.490   0.533   0.558
 66 A'   67 A'   68 A'   69 A'   27 A"   70 A'   28 A"   71 A'                 
  0.570   0.602   0.649   0.669   0.705   0.731   0.752   0.784
 29 A"   72 A'   73 A'   74 A'   75 A'   30 A"   76 A'   77 A'                 
  0.849   0.917   0.973   1.039   1.105   1.192   1.281   1.284
 78 A'   79 A'   80 A'   81 A'   31 A"   32 A"   82 A'   33 A"                 
  1.356   1.363   1.368   1.370   1.381   1.438   1.491   1.526
 34 A"   83 A'   35 A"   84 A'   85 A'   86 A'   87 A'   88 A'                 
  1.557   1.615   1.682   1.804   1.844   1.897   1.953   1.988
 36 A"   89 A'   90 A'   91 A'   37 A"   92 A'   93 A'   38 A"                 
  2.038   2.119   2.190   2.284   2.563   2.792   2.812   2.968
 94 A'   95 A'   96 A'   97 A'   39 A"   40 A"   98 A'   99 A'                 
  3.114   3.410   3.739   3.749   3.755   3.794   3.923   3.926
100 A'  101 A'   41 A"  102 A'   42 A"  103 A'   43 A"  104 A'                 
  3.945   3.969   3.977   4.000   4.006   4.006   4.080   4.088
 44 A"   45 A"  105 A'   46 A"  106 A'   47 A"   48 A"  107 A'                 
  4.117   4.229   4.234   4.355   4.474   4.637   4.887   5.986
108 A'  109 A'  110 A'  111 A'  112 A'  113 A'  114 A'   49 A"                 
  6.030   6.123   6.245   6.290   6.329   6.391   6.459   6.668
115 A'  116 A'   50 A"   51 A"  117 A'  118 A'  119 A'  120 A'                 
  6.771   7.521   7.568   7.687  23.330  24.073  27.871  28.329
121 A'   52 A"  122 A'  123 A'  124 A'  125 A'  126 A'   53 A"                 
 28.357  28.402  28.515  28.529  28.547  28.591  28.701  47.904
127 A'  128 A'   54 A"  129 A'   55 A"  130 A'  131 A'  132 A'                 
 66.718  66.747 127.872 127.895 127.953 151.665 289.719 289.766
133 A'  134 A'   56 A"  135 A'  136 A'  137 A'   57 A"  138 A'                 
289.9011020.6991901.829
139 A'  140 A'  141 A'                                                         
 --------------------------------------------------------------

          Ground-State Mulliken Net Atomic Charges

     Atom                 Charge (a.u.)
  ----------------------------------------
      1 F                    -0.039213
      2 F                    -0.026482
      3 Br                    0.016316
      4 I                     0.144744
      5 C                     0.027888
      6 C                    -0.123252
  ----------------------------------------
  Sum of atomic charges =     0.000000

 -----------------------------------------------------------------
                    Cartesian Multipole Moments
 -----------------------------------------------------------------
    Charge (ESU x 10^10)
                 0.0000
    Dipole Moment (Debye)
         X      -0.2210      Y      -1.5223      Z       0.0000
       Tot       1.5383
    Quadrupole Moments (Debye-Ang)
        XX     -64.2834     XY       0.0111     YY     -69.7095
        XZ      -0.0000     YZ       0.0000     ZZ     -67.7069
    Octopole Moments (Debye-Ang^2)
       XXX       1.6865    XXY      -9.5966    XYY       1.5794
       YYY      10.0112    XXZ       0.0000    XYZ      -0.0000
       YYZ      -0.0000    XZZ       2.7940    YZZ       7.9794
       ZZZ      -0.0000
    Hexadecapole Moments (Debye-Ang^3)
      XXXX   -1247.8061   XXXY     -36.1405   XXYY    -272.1591
      XYYY     -37.1957   YYYY    -426.4347   XXXZ      -0.0000
      XXYZ       0.0000   XYYZ       0.0000   YYYZ       0.0000
      XXZZ    -235.4256   XYZZ     -10.9534   YYZZ     -82.9377
      XZZZ      -0.0000   YZZZ       0.0000   ZZZZ     -81.2308
 -----------------------------------------------------------------
 Calculating analytic gradient of the SCF energy
 Gradient of SCF Energy
            1           2           3           4           5           6
    1   0.0094004  -0.0167743  -0.0155788   0.0285702   0.0130809  -0.0186984
    2  -0.0340869  -0.0385993   0.0514615   0.0566101  -0.0164518  -0.0189336
    3   0.0000000  -0.0000000   0.0000000   0.0000000   0.0000000  -0.0000000
 Max gradient component =       5.661E-02
 RMS gradient           =       2.481E-02
 Gradient time:  CPU 13.17 s  wall 3.40 s
 Geometry Optimization Parameters
   NAtoms,    NIC,     NZ,  NCons,   NDum,   NFix, NCnnct, MaxDiis
        6      37       0       0       0       0       0       0

 Cartesian Hessian Update
 Hessian Updated using BFGS Update


** GEOMETRY OPTIMIZATION IN DELOCALIZED INTERNAL COORDINATES **
   Searching for a Minimum

   Optimization Cycle:  10

                       Coordinates (Angstroms)
     ATOM                X               Y               Z
      1  F         1.7821454996    1.7231478789    0.0000000000
      2  F        -0.9653627938    1.8247485074    0.0000000000
      3  Br        2.2138513029   -0.7270502803    0.0000000000
      4  I        -1.7946289955   -0.6293708929    0.0000000000
      5  C         1.0354735172    0.6272001765    0.0000000000
      6  C        -0.2982612094    0.6635578048    0.0000000000
   Point Group: cs    Number of degrees of freedom:     9


   Energy is  -9769.559909374

 Hessian Updated using BFGS Update

  9 Hessian modes will be used to form the next step
  Hessian Eigenvalues:
     0.086262    0.184953    0.250042    0.257113    0.373379    0.393211
     0.441228    0.623577    1.016873

 Minimum Search - Taking Simple RFO Step
 Searching for Lamda that Minimizes Along All modes
 Value Taken    Lamda =  -0.02947270
 Calculated Step too Large.  Step scaled by  0.605482
 Step Taken.  Stepsize is  0.300000

                             Maximum     Tolerance    Cnvgd?
         Gradient           0.052353      0.000300      NO
         Displacement       0.282508      0.001200      NO
         Energy change     -0.021925      0.000001      NO


 New Cartesian Coordinates Obtained by Inverse Iteration

 Displacement from previous Coordinates is:  0.242525
 ----------------------------------------------------------------
             Standard Nuclear Orientation (Angstroms)
    I     Atom           X                Y                Z
 ----------------------------------------------------------------
    1      F       1.7600422336     1.7578747423     0.0000000000
    2      F      -0.9321634216     1.8670651550     0.0000000000
    3      Br      2.1685019500    -0.7823910333     0.0000000000
    4      I      -1.7590602480    -0.6961922826     0.0000000000
    5      C       1.0330026066     0.6476652496     0.0000000000
    6      C      -0.2971057995     0.6882113634     0.0000000000
 ----------------------------------------------------------------
 Molecular Point Group                 Cs    NOp =  2
 Largest Abelian Subgroup              Cs    NOp =  2
 Nuclear Repulsion Energy =   843.3122826677 hartrees
 There are       59 alpha and       59 beta electrons
 Applying Cartesian multipole field
    Component          Value
    ---------          -----
     (2,0,0)        1.00000E-11
     (0,2,0)        2.00000E-11
     (0,0,2)       -3.00000E-11
 Nucleus-field energy     =     0.0000000212 hartrees
 Requested basis set is 6-311++G(d,p)
 There are 67 shells and 198 basis functions
 A cutoff of  1.0D-11 yielded   1776 shell pairs
 There are     16514 function pairs (     18510 Cartesian)
 Smallest overlap matrix eigenvalue = 3.97E-05
 Guess MOs from SCF MO coefficient file

 -----------------------------------------------------------------------
  General SCF calculation program by
  Eric Jon Sundstrom, Paul Horn, Yuezhi Mao, Dmitri Zuev, Alec White,
  David Stuck, Shaama M.S., Shane Yost, Joonho Lee, David Small,
  Daniel Levine, Susi Lehtola, Hugh Burton, Evgeny Epifanovsky
 -----------------------------------------------------------------------
 Exchange:     0.2000 Hartree-Fock + 0.0800 Slater + 0.7200 B88
 Correlation:  0.1900 VWN1RPA + 0.8100 LYP
 Using SG-1 standard quadrature grid
 using 4 threads for integral computing
 -------------------------------------------------------
 OpenMP Integral computing Module                
 Release: version 2.0, May 2017, Q-Chem Inc. Pleasanton 
 -------------------------------------------------------
 -------------------------------------------------------
 OpenMP BLAS3 based DFT computing Module                
 Release: version 1.0, May 2013, Q-Chem Inc. Pittsburgh 
 -------------------------------------------------------
 A restricted SCF calculation will be
 performed using DIIS
 SCF converges when DIIS error is below 1.0e-08
 ---------------------------------------
  Cycle       Energy         DIIS error
 ---------------------------------------
    1   -9769.5715628065      6.26e-04  
    2   -9769.5739365015      2.57e-04  
    3   -9769.5738777210      2.83e-04  
    4   -9769.5742047356      5.41e-05  
    5   -9769.5742179045      1.48e-05  
    6   -9769.5742186992      7.32e-06  
    7   -9769.5742189469      1.26e-06  
    8   -9769.5742189530      6.91e-07  
    9   -9769.5742189545      7.01e-08  
   10   -9769.5742189546      2.19e-08  
   11   -9769.5742189546      8.75e-09  Convergence criterion met
 ---------------------------------------
 SCF time:   CPU 40.17s  wall 11.00s 
 SCF   energy in the final basis set =    -9769.5742189546
 Total energy in the final basis set =    -9769.5742189546

 --------------------------------------------------------------
             Orbital Energies (a.u.) and Symmetries
 --------------------------------------------------------------

 Alpha MOs, Restricted
 -- Occupied --                  
******* -482.87 -176.33 -165.73 -165.73 -165.73  -62.52  -56.34
  1 A'    2 A'    3 A'    4 A'    1 A"    5 A'    6 A'    7 A'                 
-56.340 -56.340 -35.828 -31.321 -31.315 -31.315 -24.733 -24.726
  2 A"    8 A'    9 A'   10 A'    3 A"   11 A'   12 A'   13 A'                 
-22.971 -22.970 -22.970 -22.966 -22.966 -10.333 -10.320  -8.733
 14 A'    4 A"   15 A'   16 A'    5 A"   17 A'   18 A'   19 A'                 
 -6.565  -6.551  -6.550  -6.378  -4.791  -4.775  -4.775  -2.676
 20 A'    6 A"   21 A'   22 A'   23 A'    7 A"   24 A'   25 A'                 
 -2.671  -2.671  -2.660  -2.660  -2.058  -2.052  -2.051  -2.038
 26 A'    8 A"   27 A'    9 A"   28 A'   29 A'   10 A"   11 A"                 
 -2.038  -1.286  -1.268  -0.876  -0.797  -0.711  -0.623  -0.595
 30 A'   31 A'   32 A'   33 A'   34 A'   35 A'   36 A'   37 A'                 
 -0.540  -0.530  -0.493  -0.490  -0.433  -0.401  -0.364  -0.335
 38 A'   12 A"   13 A"   39 A'   40 A'   41 A'   14 A"   42 A'                 
 -0.319  -0.294  -0.260
 15 A"   43 A'   16 A"                                                         
 -- Virtual --                   
 -0.062  -0.029  -0.026  -0.001   0.028   0.038   0.049   0.054
 44 A'   17 A"   45 A'   46 A'   47 A'   48 A'   18 A"   49 A'                 
  0.069   0.081   0.095   0.104   0.108   0.123   0.129   0.153
 50 A'   19 A"   51 A'   52 A'   20 A"   53 A'   54 A'   55 A'                 
  0.206   0.216   0.229   0.246   0.258   0.284   0.291   0.306
 56 A'   21 A"   57 A'   22 A"   58 A'   59 A'   60 A'   61 A'                 
  0.317   0.340   0.354   0.379   0.388   0.389   0.397   0.411
 62 A'   23 A"   63 A'   64 A'   65 A'   24 A"   25 A"   66 A'                 
  0.413   0.435   0.446   0.464   0.482   0.487   0.532   0.548
 26 A"   67 A'   68 A'   69 A'   27 A"   70 A'   28 A"   71 A'                 
  0.574   0.601   0.647   0.662   0.705   0.728   0.745   0.788
 29 A"   72 A'   73 A'   74 A'   75 A'   30 A"   76 A'   77 A'                 
  0.856   0.909   0.963   1.018   1.106   1.184   1.281   1.283
 78 A'   79 A'   80 A'   81 A'   31 A"   32 A"   33 A"   82 A'                 
  1.356   1.360   1.370   1.373   1.385   1.447   1.491   1.524
 34 A"   83 A'   35 A"   84 A'   85 A'   86 A'   87 A'   88 A'                 
  1.558   1.610   1.674   1.817   1.847   1.898   1.954   1.986
 36 A"   89 A'   90 A'   91 A'   37 A"   92 A'   93 A'   38 A"                 
  2.032   2.120   2.187   2.259   2.564   2.789   2.811   2.972
 94 A'   95 A'   96 A'   97 A'   39 A"   40 A"   98 A'   99 A'                 
  3.114   3.398   3.739   3.750   3.755   3.798   3.920   3.922
100 A'  101 A'   41 A"  102 A'   42 A"  103 A'   43 A"  104 A'                 
  3.944   3.969   3.970   3.999   3.999   4.004   4.075   4.086
 44 A"   45 A"  105 A'   46 A"  106 A'   47 A"   48 A"  107 A'                 
  4.121   4.227   4.239   4.360   4.454   4.632   4.888   5.983
108 A'  109 A'  110 A'  111 A'  112 A'  113 A'  114 A'   49 A"                 
  6.028   6.102   6.245   6.290   6.317   6.397   6.455   6.658
115 A'  116 A'   50 A"   51 A"  117 A'  118 A'  119 A'  120 A'                 
  6.773   7.522   7.565   7.677  23.325  24.083  27.853  28.327
121 A'   52 A"  122 A'  123 A'  124 A'  125 A'  126 A'   53 A"                 
 28.356  28.393  28.514  28.526  28.545  28.589  28.696  47.889
127 A'  128 A'   54 A"  129 A'   55 A"  130 A'  131 A'  132 A'                 
 66.717  66.745 127.870 127.894 127.943 151.649 289.718 289.762
133 A'  134 A'   56 A"  135 A'  136 A'  137 A'   57 A"  138 A'                 
289.8931020.6801901.812
139 A'  140 A'  141 A'                                                         

 Beta MOs, Restricted
 -- Occupied --                  
******* -482.87 -176.33 -165.73 -165.73 -165.73  -62.52  -56.34
  1 A'    2 A'    3 A'    4 A'    1 A"    5 A'    6 A'    7 A'                 
-56.340 -56.340 -35.828 -31.321 -31.315 -31.315 -24.733 -24.726
  2 A"    8 A'    9 A'   10 A'    3 A"   11 A'   12 A'   13 A'                 
-22.971 -22.970 -22.970 -22.966 -22.966 -10.333 -10.320  -8.733
 14 A'    4 A"   15 A'   16 A'    5 A"   17 A'   18 A'   19 A'                 
 -6.565  -6.551  -6.550  -6.378  -4.791  -4.775  -4.775  -2.676
 20 A'    6 A"   21 A'   22 A'   23 A'    7 A"   24 A'   25 A'                 
 -2.671  -2.671  -2.660  -2.660  -2.058  -2.052  -2.051  -2.038
 26 A'    8 A"   27 A'    9 A"   28 A'   29 A'   10 A"   11 A"                 
 -2.038  -1.286  -1.268  -0.876  -0.797  -0.711  -0.623  -0.595
 30 A'   31 A'   32 A'   33 A'   34 A'   35 A'   36 A'   37 A'                 
 -0.540  -0.530  -0.493  -0.490  -0.433  -0.401  -0.364  -0.335
 38 A'   12 A"   13 A"   39 A'   40 A'   41 A'   14 A"   42 A'                 
 -0.319  -0.294  -0.260
 15 A"   43 A'   16 A"                                                         
 -- Virtual --                   
 -0.062  -0.029  -0.026  -0.001   0.028   0.038   0.049   0.054
 44 A'   17 A"   45 A'   46 A'   47 A'   48 A'   18 A"   49 A'                 
  0.069   0.081   0.095   0.104   0.108   0.123   0.129   0.153
 50 A'   19 A"   51 A'   52 A'   20 A"   53 A'   54 A'   55 A'                 
  0.206   0.216   0.229   0.246   0.258   0.284   0.291   0.306
 56 A'   21 A"   57 A'   22 A"   58 A'   59 A'   60 A'   61 A'                 
  0.317   0.340   0.354   0.379   0.388   0.389   0.397   0.411
 62 A'   23 A"   63 A'   64 A'   65 A'   24 A"   25 A"   66 A'                 
  0.413   0.435   0.446   0.464   0.482   0.487   0.532   0.548
 26 A"   67 A'   68 A'   69 A'   27 A"   70 A'   28 A"   71 A'                 
  0.574   0.601   0.647   0.662   0.705   0.728   0.745   0.788
 29 A"   72 A'   73 A'   74 A'   75 A'   30 A"   76 A'   77 A'                 
  0.856   0.909   0.963   1.018   1.106   1.184   1.281   1.283
 78 A'   79 A'   80 A'   81 A'   31 A"   32 A"   33 A"   82 A'                 
  1.356   1.360   1.370   1.373   1.385   1.447   1.491   1.524
 34 A"   83 A'   35 A"   84 A'   85 A'   86 A'   87 A'   88 A'                 
  1.558   1.610   1.674   1.817   1.847   1.898   1.954   1.986
 36 A"   89 A'   90 A'   91 A'   37 A"   92 A'   93 A'   38 A"                 
  2.032   2.120   2.187   2.259   2.564   2.789   2.811   2.972
 94 A'   95 A'   96 A'   97 A'   39 A"   40 A"   98 A'   99 A'                 
  3.114   3.398   3.739   3.750   3.755   3.798   3.920   3.922
100 A'  101 A'   41 A"  102 A'   42 A"  103 A'   43 A"  104 A'                 
  3.944   3.969   3.970   3.999   3.999   4.004   4.075   4.086
 44 A"   45 A"  105 A'   46 A"  106 A'   47 A"   48 A"  107 A'                 
  4.121   4.227   4.239   4.360   4.454   4.632   4.888   5.983
108 A'  109 A'  110 A'  111 A'  112 A'  113 A'  114 A'   49 A"                 
  6.028   6.102   6.245   6.290   6.317   6.397   6.455   6.658
115 A'  116 A'   50 A"   51 A"  117 A'  118 A'  119 A'  120 A'                 
  6.773   7.522   7.565   7.677  23.325  24.083  27.853  28.327
121 A'   52 A"  122 A'  123 A'  124 A'  125 A'  126 A'   53 A"                 
 28.356  28.393  28.514  28.526  28.545  28.589  28.696  47.889
127 A'  128 A'   54 A"  129 A'   55 A"  130 A'  131 A'  132 A'                 
 66.717  66.745 127.870 127.894 127.943 151.649 289.718 289.762
133 A'  134 A'   56 A"  135 A'  136 A'  137 A'   57 A"  138 A'                 
289.8931020.6801901.812
139 A'  140 A'  141 A'                                                         
 --------------------------------------------------------------

          Ground-State Mulliken Net Atomic Charges

     Atom                 Charge (a.u.)
  ----------------------------------------
      1 F                    -0.043258
      2 F                    -0.033503
      3 Br                    0.012579
      4 I                     0.147346
      5 C                     0.030749
      6 C                    -0.113914
  ----------------------------------------
  Sum of atomic charges =    -0.000000

 -----------------------------------------------------------------
                    Cartesian Multipole Moments
 -----------------------------------------------------------------
    Charge (ESU x 10^10)
                -0.0000
    Dipole Moment (Debye)
         X      -0.2611      Y      -1.6316      Z      -0.0000
       Tot       1.6524
    Quadrupole Moments (Debye-Ang)
        XX     -64.7573     XY       0.1856     YY     -69.2525
        XZ       0.0000     YZ       0.0000     ZZ     -67.8192
    Octopole Moments (Debye-Ang^2)
       XXX       0.7917    XXY      -7.5587    XYY       1.0260
       YYY      15.1579    XXZ      -0.0000    XYZ      -0.0000
       YYZ       0.0000    XZZ       2.4941    YZZ      10.2850
       ZZZ       0.0000
    Hexadecapole Moments (Debye-Ang^3)
      XXXX   -1214.2558   XXXY     -38.8276   XXYY    -267.0356
      XYYY     -40.5307   YYYY    -456.5951   XXXZ      -0.0000
      XXYZ       0.0000   XYYZ       0.0000   YYYZ       0.0000
      XXZZ    -227.9221   XYZZ     -12.2455   YYZZ     -88.5357
      XZZZ      -0.0000   YZZZ       0.0000   ZZZZ     -81.5376
 -----------------------------------------------------------------
 Calculating analytic gradient of the SCF energy
 Gradient of SCF Energy
            1           2           3           4           5           6
    1   0.0041575  -0.0098530  -0.0076180   0.0148364   0.0039076  -0.0054304
    2  -0.0206887  -0.0243063   0.0294281   0.0357575  -0.0070241  -0.0131665
    3   0.0000000   0.0000000  -0.0000000  -0.0000000   0.0000000  -0.0000000
 Max gradient component =       3.576E-02
 RMS gradient           =       1.457E-02
 Gradient time:  CPU 13.06 s  wall 3.37 s
 Geometry Optimization Parameters
   NAtoms,    NIC,     NZ,  NCons,   NDum,   NFix, NCnnct, MaxDiis
        6      37       0       0       0       0       0       0

 Cartesian Hessian Update
 Hessian Updated using BFGS Update


** GEOMETRY OPTIMIZATION IN DELOCALIZED INTERNAL COORDINATES **
   Searching for a Minimum

   Optimization Cycle:  11

                       Coordinates (Angstroms)
     ATOM                X               Y               Z
      1  F         1.7600422336    1.7578747423    0.0000000000
      2  F        -0.9321634216    1.8670651550    0.0000000000
      3  Br        2.1685019500   -0.7823910333    0.0000000000
      4  I        -1.7590602480   -0.6961922826    0.0000000000
      5  C         1.0330026066    0.6476652496    0.0000000000
      6  C        -0.2971057995    0.6882113634    0.0000000000
   Point Group: cs    Number of degrees of freedom:     9


   Energy is  -9769.574218955

 Hessian Updated using BFGS Update

  9 Hessian modes will be used to form the next step
  Hessian Eigenvalues:
     0.073180    0.185631    0.250216    0.256208    0.373916    0.393246
     0.449481    0.617086    1.016828

 Minimum Search - Taking Simple RFO Step
 Searching for Lamda that Minimizes Along All modes
 Value Taken    Lamda =  -0.01468597
 Calculated Step too Large.  Step scaled by  0.740980
 Step Taken.  Stepsize is  0.300000

                             Maximum     Tolerance    Cnvgd?
         Gradient           0.032809      0.000300      NO
         Displacement       0.282613      0.001200      NO
         Energy change     -0.014310      0.000001      NO


 New Cartesian Coordinates Obtained by Inverse Iteration

 Displacement from previous Coordinates is:  0.273712
 ----------------------------------------------------------------
             Standard Nuclear Orientation (Angstroms)
    I     Atom           X                Y                Z
 ----------------------------------------------------------------
    1      F       1.7518865150     1.7882002228     0.0000000000
    2      F      -0.9119525732     1.9134542677     0.0000000000
    3      Br      2.1070780530    -0.8405494071     0.0000000000
    4      I      -1.7035550856    -0.7707081128     0.0000000000
    5      C       1.0310052777     0.6703018956     0.0000000000
    6      C      -0.3012448658     0.7215343281     0.0000000000
 ----------------------------------------------------------------
 Molecular Point Group                 Cs    NOp =  2
 Largest Abelian Subgroup              Cs    NOp =  2
 Nuclear Repulsion Energy =   843.2545228540 hartrees
 There are       59 alpha and       59 beta electrons
 Applying Cartesian multipole field
    Component          Value
    ---------          -----
     (2,0,0)        1.00000E-11
     (0,2,0)        2.00000E-11
     (0,0,2)       -3.00000E-11
 Nucleus-field energy     =     0.0000000214 hartrees
 Requested basis set is 6-311++G(d,p)
 There are 67 shells and 198 basis functions
 A cutoff of  1.0D-11 yielded   1767 shell pairs
 There are     16452 function pairs (     18446 Cartesian)
 Smallest overlap matrix eigenvalue = 4.65E-05
 Guess MOs from SCF MO coefficient file

 -----------------------------------------------------------------------
  General SCF calculation program by
  Eric Jon Sundstrom, Paul Horn, Yuezhi Mao, Dmitri Zuev, Alec White,
  David Stuck, Shaama M.S., Shane Yost, Joonho Lee, David Small,
  Daniel Levine, Susi Lehtola, Hugh Burton, Evgeny Epifanovsky
 -----------------------------------------------------------------------
 Exchange:     0.2000 Hartree-Fock + 0.0800 Slater + 0.7200 B88
 Correlation:  0.1900 VWN1RPA + 0.8100 LYP
 Using SG-1 standard quadrature grid
 using 4 threads for integral computing
 -------------------------------------------------------
 OpenMP Integral computing Module                
 Release: version 2.0, May 2017, Q-Chem Inc. Pleasanton 
 -------------------------------------------------------
 -------------------------------------------------------
 OpenMP BLAS3 based DFT computing Module                
 Release: version 1.0, May 2013, Q-Chem Inc. Pittsburgh 
 -------------------------------------------------------
 A restricted SCF calculation will be
 performed using DIIS
 SCF converges when DIIS error is below 1.0e-08
 ---------------------------------------
  Cycle       Energy         DIIS error
 ---------------------------------------
    1   -9769.5790187509      6.26e-04  
    2   -9769.5815579736      2.67e-04  
    3   -9769.5815113693      2.91e-04  
    4   -9769.5818602838      5.57e-05  
    5   -9769.5818748165      1.42e-05  
    6   -9769.5818754734      8.29e-06  
    7   -9769.5818757764      1.29e-06  
    8   -9769.5818757827      7.24e-07  
    9   -9769.5818757845      7.78e-08  
   10   -9769.5818757845      3.37e-08  
   11   -9769.5818757844      7.28e-09  Convergence criterion met
 ---------------------------------------
 SCF time:   CPU 40.17s  wall 10.00s 
 SCF   energy in the final basis set =    -9769.5818757844
 Total energy in the final basis set =    -9769.5818757844

 --------------------------------------------------------------
             Orbital Energies (a.u.) and Symmetries
 --------------------------------------------------------------

 Alpha MOs, Restricted
 -- Occupied --                  
******* -482.87 -176.33 -165.74 -165.73 -165.73  -62.52  -56.34
  1 A'    2 A'    3 A'    4 A'    1 A"    5 A'    6 A'    7 A'                 
-56.340 -56.340 -35.828 -31.322 -31.316 -31.315 -24.735 -24.729
  2 A"    8 A'    9 A'   10 A'    3 A"   11 A'   12 A'   13 A'                 
-22.972 -22.971 -22.971 -22.966 -22.966 -10.335 -10.322  -8.732
 14 A'    4 A"   15 A'   16 A'    5 A"   17 A'   18 A'   19 A'                 
 -6.565  -6.550  -6.550  -6.378  -4.791  -4.775  -4.775  -2.675
 20 A'    6 A"   21 A'   22 A'   23 A'    7 A"   24 A'   25 A'                 
 -2.671  -2.671  -2.660  -2.660  -2.058  -2.052  -2.052  -2.038
  8 A"   26 A'   27 A'    9 A"   28 A'   29 A'   10 A"   11 A"                 
 -2.038  -1.285  -1.268  -0.872  -0.794  -0.706  -0.623  -0.594
 30 A'   31 A'   32 A'   33 A'   34 A'   35 A'   36 A'   37 A'                 
 -0.540  -0.529  -0.492  -0.490  -0.432  -0.399  -0.364  -0.337
 38 A'   12 A"   13 A"   39 A'   40 A'   41 A'   14 A"   42 A'                 
 -0.318  -0.295  -0.261
 15 A"   43 A'   16 A"                                                         
 -- Virtual --                   
 -0.066  -0.033  -0.030  -0.004   0.027   0.039   0.049   0.054
 44 A'   45 A'   17 A"   46 A'   47 A'   48 A'   18 A"   49 A'                 
  0.068   0.080   0.096   0.102   0.107   0.121   0.129   0.150
 50 A'   19 A"   51 A'   52 A'   20 A"   53 A'   54 A'   55 A'                 
  0.209   0.218   0.219   0.248   0.262   0.284   0.291   0.305
 56 A'   21 A"   57 A'   22 A"   58 A'   59 A'   60 A'   61 A'                 
  0.318   0.340   0.353   0.378   0.383   0.386   0.392   0.407
 62 A'   23 A"   63 A'   64 A'   65 A'   24 A"   25 A"   66 A'                 
  0.415   0.427   0.442   0.471   0.479   0.483   0.532   0.543
 26 A"   67 A'   68 A'   69 A'   27 A"   70 A'   28 A"   71 A'                 
  0.577   0.600   0.645   0.654   0.703   0.722   0.736   0.789
 29 A"   72 A'   73 A'   74 A'   75 A'   30 A"   76 A'   77 A'                 
  0.864   0.902   0.948   1.001   1.105   1.177   1.278   1.287
 78 A'   79 A'   80 A'   81 A'   31 A"   32 A"   33 A"   82 A'                 
  1.352   1.356   1.371   1.378   1.397   1.450   1.482   1.523
 83 A'   34 A"   35 A"   84 A'   85 A'   86 A'   87 A'   88 A'                 
  1.557   1.604   1.665   1.825   1.848   1.893   1.953   1.983
 36 A"   89 A'   90 A'   91 A'   37 A"   92 A'   93 A'   38 A"                 
  2.023   2.120   2.182   2.233   2.564   2.784   2.810   2.974
 94 A'   95 A'   96 A'   97 A'   39 A"   40 A"   98 A'   99 A'                 
  3.106   3.390   3.738   3.749   3.754   3.798   3.915   3.918
100 A'  101 A'   41 A"  102 A'   42 A"  103 A'  104 A'   43 A"                 
  3.943   3.966   3.968   3.997   4.000   4.001   4.069   4.085
 44 A"  105 A'   45 A"   46 A"  106 A'   47 A"   48 A"  107 A'                 
  4.125   4.220   4.241   4.361   4.430   4.626   4.887   5.981
108 A'  109 A'  110 A'  111 A'  112 A'  113 A'  114 A'   49 A"                 
  6.028   6.084   6.245   6.289   6.310   6.399   6.451   6.648
115 A'  116 A'   50 A"   51 A"  117 A'  118 A'  119 A'  120 A'                 
  6.770   7.522   7.564   7.667  23.320  24.069  27.838  28.325
121 A'   52 A"  122 A'  123 A'  124 A'  125 A'  126 A'   53 A"                 
 28.356  28.384  28.513  28.524  28.542  28.586  28.690  47.876
127 A'  128 A'   54 A"  129 A'   55 A"  130 A'  131 A'  132 A'                 
 66.713  66.742 127.868 127.894 127.934 151.634 289.717 289.758
133 A'  134 A'   56 A"  135 A'  136 A'  137 A'   57 A"  138 A'                 
289.8861020.6641901.797
139 A'  140 A'  141 A'                                                         

 Beta MOs, Restricted
 -- Occupied --                  
******* -482.87 -176.33 -165.74 -165.73 -165.73  -62.52  -56.34
  1 A'    2 A'    3 A'    4 A'    1 A"    5 A'    6 A'    7 A'                 
-56.340 -56.340 -35.828 -31.322 -31.316 -31.315 -24.735 -24.729
  2 A"    8 A'    9 A'   10 A'    3 A"   11 A'   12 A'   13 A'                 
-22.972 -22.971 -22.971 -22.966 -22.966 -10.335 -10.322  -8.732
 14 A'    4 A"   15 A'   16 A'    5 A"   17 A'   18 A'   19 A'                 
 -6.565  -6.550  -6.550  -6.378  -4.791  -4.775  -4.775  -2.675
 20 A'    6 A"   21 A'   22 A'   23 A'    7 A"   24 A'   25 A'                 
 -2.671  -2.671  -2.660  -2.660  -2.058  -2.052  -2.052  -2.038
  8 A"   26 A'   27 A'    9 A"   28 A'   29 A'   10 A"   11 A"                 
 -2.038  -1.285  -1.268  -0.872  -0.794  -0.706  -0.623  -0.594
 30 A'   31 A'   32 A'   33 A'   34 A'   35 A'   36 A'   37 A'                 
 -0.540  -0.529  -0.492  -0.490  -0.432  -0.399  -0.364  -0.337
 38 A'   12 A"   13 A"   39 A'   40 A'   41 A'   14 A"   42 A'                 
 -0.318  -0.295  -0.261
 15 A"   43 A'   16 A"                                                         
 -- Virtual --                   
 -0.066  -0.033  -0.030  -0.004   0.027   0.039   0.049   0.054
 44 A'   45 A'   17 A"   46 A'   47 A'   48 A'   18 A"   49 A'                 
  0.068   0.080   0.096   0.102   0.107   0.121   0.129   0.150
 50 A'   19 A"   51 A'   52 A'   20 A"   53 A'   54 A'   55 A'                 
  0.209   0.218   0.219   0.248   0.262   0.284   0.291   0.305
 56 A'   21 A"   57 A'   22 A"   58 A'   59 A'   60 A'   61 A'                 
  0.318   0.340   0.353   0.378   0.383   0.386   0.392   0.407
 62 A'   23 A"   63 A'   64 A'   65 A'   24 A"   25 A"   66 A'                 
  0.415   0.427   0.442   0.471   0.479   0.483   0.532   0.543
 26 A"   67 A'   68 A'   69 A'   27 A"   70 A'   28 A"   71 A'                 
  0.577   0.600   0.645   0.654   0.703   0.722   0.736   0.789
 29 A"   72 A'   73 A'   74 A'   75 A'   30 A"   76 A'   77 A'                 
  0.864   0.902   0.948   1.001   1.105   1.177   1.278   1.287
 78 A'   79 A'   80 A'   81 A'   31 A"   32 A"   33 A"   82 A'                 
  1.352   1.356   1.371   1.378   1.397   1.450   1.482   1.523
 83 A'   34 A"   35 A"   84 A'   85 A'   86 A'   87 A'   88 A'                 
  1.557   1.604   1.665   1.825   1.848   1.893   1.953   1.983
 36 A"   89 A'   90 A'   91 A'   37 A"   92 A'   93 A'   38 A"                 
  2.023   2.120   2.182   2.233   2.564   2.784   2.810   2.974
 94 A'   95 A'   96 A'   97 A'   39 A"   40 A"   98 A'   99 A'                 
  3.106   3.390   3.738   3.749   3.754   3.798   3.915   3.918
100 A'  101 A'   41 A"  102 A'   42 A"  103 A'  104 A'   43 A"                 
  3.943   3.966   3.968   3.997   4.000   4.001   4.069   4.085
 44 A"  105 A'   45 A"   46 A"  106 A'   47 A"   48 A"  107 A'                 
  4.125   4.220   4.241   4.361   4.430   4.626   4.887   5.981
108 A'  109 A'  110 A'  111 A'  112 A'  113 A'  114 A'   49 A"                 
  6.028   6.084   6.245   6.289   6.310   6.399   6.451   6.648
115 A'  116 A'   50 A"   51 A"  117 A'  118 A'  119 A'  120 A'                 
  6.770   7.522   7.564   7.667  23.320  24.069  27.838  28.325
121 A'   52 A"  122 A'  123 A'  124 A'  125 A'  126 A'   53 A"                 
 28.356  28.384  28.513  28.524  28.542  28.586  28.690  47.876
127 A'  128 A'   54 A"  129 A'   55 A"  130 A'  131 A'  132 A'                 
 66.713  66.742 127.868 127.894 127.934 151.634 289.717 289.758
133 A'  134 A'   56 A"  135 A'  136 A'  137 A'   57 A"  138 A'                 
289.8861020.6641901.797
139 A'  140 A'  141 A'                                                         
 --------------------------------------------------------------

          Ground-State Mulliken Net Atomic Charges

     Atom                 Charge (a.u.)
  ----------------------------------------
      1 F                    -0.047997
      2 F                    -0.041346
      3 Br                    0.008931
      4 I                     0.148135
      5 C                     0.035262
      6 C                    -0.102986
  ----------------------------------------
  Sum of atomic charges =     0.000000

 -----------------------------------------------------------------
                    Cartesian Multipole Moments
 -----------------------------------------------------------------
    Charge (ESU x 10^10)
                 0.0000
    Dipole Moment (Debye)
         X      -0.2812      Y      -1.7092      Z      -0.0000
       Tot       1.7322
    Quadrupole Moments (Debye-Ang)
        XX     -65.4520     XY       0.3153     YY     -68.6890
        XZ       0.0000     YZ       0.0000     ZZ     -67.9434
    Octopole Moments (Debye-Ang^2)
       XXX      -0.3825    XXY      -4.8334    XYY       0.1073
       YYY      20.6476    XXZ      -0.0000    XYZ       0.0000
       YYZ       0.0000    XZZ       1.9644    YZZ      12.8098
       ZZZ      -0.0000
    Hexadecapole Moments (Debye-Ang^3)
      XXXX   -1167.7916   XXXY     -42.0083   XXYY    -260.9543
      XYYY     -43.5047   YYYY    -491.0021   XXXZ       0.0000
      XXYZ       0.0000   XYYZ       0.0000   YYYZ       0.0000
      XXZZ    -217.7772   XYZZ     -13.5512   YYZZ     -95.0515
      XZZZ      -0.0000   YZZZ       0.0000   ZZZZ     -81.8840
 -----------------------------------------------------------------
 Calculating analytic gradient of the SCF energy
 Gradient of SCF Energy
            1           2           3           4           5           6
    1   0.0008448  -0.0044882  -0.0028781   0.0046088   0.0024800  -0.0005674
    2  -0.0090929  -0.0116563   0.0113506   0.0146975  -0.0010227  -0.0042762
    3   0.0000000   0.0000000  -0.0000000   0.0000000  -0.0000000  -0.0000000
 Max gradient component =       1.470E-02
 RMS gradient           =       5.961E-03
 Gradient time:  CPU 13.00 s  wall 3.36 s
 Geometry Optimization Parameters
   NAtoms,    NIC,     NZ,  NCons,   NDum,   NFix, NCnnct, MaxDiis
        6      37       0       0       0       0       0       0

 Cartesian Hessian Update
 Hessian Updated using BFGS Update


** GEOMETRY OPTIMIZATION IN DELOCALIZED INTERNAL COORDINATES **
   Searching for a Minimum

   Optimization Cycle:  12

                       Coordinates (Angstroms)
     ATOM                X               Y               Z
      1  F         1.7518865150    1.7882002228    0.0000000000
      2  F        -0.9119525732    1.9134542677    0.0000000000
      3  Br        2.1070780530   -0.8405494071    0.0000000000
      4  I        -1.7035550856   -0.7707081128    0.0000000000
      5  C         1.0310052777    0.6703018956    0.0000000000
      6  C        -0.3012448658    0.7215343281    0.0000000000
   Point Group: cs    Number of degrees of freedom:     9


   Energy is  -9769.581875784

 Hessian Updated using BFGS Update

  9 Hessian modes will be used to form the next step
  Hessian Eigenvalues:
     0.069152    0.186091    0.250294    0.256974    0.373977    0.393187
     0.449583    0.616640    1.017034

 Minimum Search - Taking Simple RFO Step
 Searching for Lamda that Minimizes Along All modes
 Value Taken    Lamda =  -0.00306812
 Step Taken.  Stepsize is  0.204955

                             Maximum     Tolerance    Cnvgd?
         Gradient           0.013739      0.000300      NO
         Displacement       0.193187      0.001200      NO
         Energy change     -0.007657      0.000001      NO


 New Cartesian Coordinates Obtained by Inverse Iteration

 Displacement from previous Coordinates is:  0.180256
 ----------------------------------------------------------------
             Standard Nuclear Orientation (Angstroms)
    I     Atom           X                Y                Z
 ----------------------------------------------------------------
    1      F       1.7423180839     1.8078951228     0.0000000000
    2      F      -0.8930991906     1.9476054854     0.0000000000
    3      Br      2.0689432425    -0.8764099361     0.0000000000
    4      I      -1.6656300234    -0.8193139614     0.0000000000
    5      C       1.0270965715     0.6808311655     0.0000000000
    6      C      -0.3064113628     0.7416253183     0.0000000000
 ----------------------------------------------------------------
 Molecular Point Group                 Cs    NOp =  2
 Largest Abelian Subgroup              Cs    NOp =  2
 Nuclear Repulsion Energy =   843.6118135081 hartrees
 There are       59 alpha and       59 beta electrons
 Applying Cartesian multipole field
    Component          Value
    ---------          -----
     (2,0,0)        1.00000E-11
     (0,2,0)        2.00000E-11
     (0,0,2)       -3.00000E-11
 Nucleus-field energy     =     0.0000000215 hartrees
 Requested basis set is 6-311++G(d,p)
 There are 67 shells and 198 basis functions
 A cutoff of  1.0D-11 yielded   1760 shell pairs
 There are     16378 function pairs (     18364 Cartesian)
 Smallest overlap matrix eigenvalue = 5.11E-05
 Guess MOs from SCF MO coefficient file

 -----------------------------------------------------------------------
  General SCF calculation program by
  Eric Jon Sundstrom, Paul Horn, Yuezhi Mao, Dmitri Zuev, Alec White,
  David Stuck, Shaama M.S., Shane Yost, Joonho Lee, David Small,
  Daniel Levine, Susi Lehtola, Hugh Burton, Evgeny Epifanovsky
 -----------------------------------------------------------------------
 Exchange:     0.2000 Hartree-Fock + 0.0800 Slater + 0.7200 B88
 Correlation:  0.1900 VWN1RPA + 0.8100 LYP
 Using SG-1 standard quadrature grid
 using 4 threads for integral computing
 -------------------------------------------------------
 OpenMP Integral computing Module                
 Release: version 2.0, May 2017, Q-Chem Inc. Pleasanton 
 -------------------------------------------------------
 -------------------------------------------------------
 OpenMP BLAS3 based DFT computing Module                
 Release: version 1.0, May 2013, Q-Chem Inc. Pittsburgh 
 -------------------------------------------------------
 A restricted SCF calculation will be
 performed using DIIS
 SCF converges when DIIS error is below 1.0e-08
 ---------------------------------------
  Cycle       Energy         DIIS error
 ---------------------------------------
    1   -9769.5824236475      4.07e-04  
    2   -9769.5835229077      1.67e-04  
    3   -9769.5834969399      1.86e-04  
    4   -9769.5836448180      3.60e-05  
    5   -9769.5836508051      9.07e-06  
    6   -9769.5836510845      5.10e-06  
    7   -9769.5836511901      9.76e-07  
    8   -9769.5836511936      5.91e-07  
    9   -9769.5836511949      4.84e-08  
   10   -9769.5836511948      2.29e-08  
   11   -9769.5836511948      4.72e-09  Convergence criterion met
 ---------------------------------------
 SCF time:   CPU 40.06s  wall 10.00s 
 SCF   energy in the final basis set =    -9769.5836511948
 Total energy in the final basis set =    -9769.5836511948

 --------------------------------------------------------------
             Orbital Energies (a.u.) and Symmetries
 --------------------------------------------------------------

 Alpha MOs, Restricted
 -- Occupied --                  
******* -482.87 -176.33 -165.74 -165.73 -165.73  -62.52  -56.34
  1 A'    2 A'    3 A'    4 A'    1 A"    5 A'    6 A'    7 A'                 
-56.340 -56.340 -35.829 -31.323 -31.316 -31.316 -24.735 -24.730
  2 A"    8 A'    9 A'   10 A'    3 A"   11 A'   12 A'   13 A'                 
-22.973 -22.971 -22.971 -22.967 -22.967 -10.335 -10.324  -8.732
 14 A'    4 A"   15 A'   16 A'    5 A"   17 A'   18 A'   19 A'                 
 -6.565  -6.550  -6.550  -6.379  -4.792  -4.776  -4.776  -2.675
 20 A'    6 A"   21 A'   22 A'   23 A'    7 A"   24 A'   25 A'                 
 -2.671  -2.671  -2.660  -2.660  -2.058  -2.052  -2.052  -2.039
  8 A"   26 A'   27 A'    9 A"   28 A'   29 A'   10 A"   11 A"                 
 -2.039  -1.284  -1.266  -0.870  -0.792  -0.702  -0.623  -0.593
 30 A'   31 A'   32 A'   33 A'   34 A'   35 A'   36 A'   37 A'                 
 -0.540  -0.528  -0.491  -0.488  -0.431  -0.398  -0.363  -0.339
 38 A'   12 A"   13 A"   39 A'   40 A'   41 A'   14 A"   42 A'                 
 -0.317  -0.294  -0.262
 15 A"   43 A'   16 A"                                                         
 -- Virtual --                   
 -0.069  -0.038  -0.030  -0.006   0.027   0.040   0.049   0.054
 44 A'   45 A'   17 A"   46 A'   47 A'   48 A'   18 A"   49 A'                 
  0.067   0.080   0.096   0.100   0.107   0.120   0.129   0.149
 50 A'   19 A"   51 A'   52 A'   20 A"   53 A'   54 A'   55 A'                 
  0.209   0.214   0.218   0.248   0.263   0.282   0.292   0.304
 56 A'   57 A'   21 A"   22 A"   58 A'   59 A'   60 A'   61 A'                 
  0.321   0.339   0.351   0.373   0.384   0.385   0.389   0.404
 62 A'   23 A"   63 A'   64 A'   65 A'   24 A"   25 A"   66 A'                 
  0.417   0.422   0.439   0.475   0.478   0.481   0.532   0.543
 26 A"   67 A'   68 A'   69 A'   27 A"   70 A'   28 A"   71 A'                 
  0.578   0.599   0.640   0.651   0.702   0.719   0.731   0.789
 29 A"   72 A'   73 A'   74 A'   75 A'   30 A"   76 A'   77 A'                 
  0.866   0.898   0.936   0.995   1.104   1.172   1.275   1.286
 78 A'   79 A'   80 A'   81 A'   31 A"   32 A"   33 A"   82 A'                 
  1.346   1.356   1.370   1.381   1.405   1.452   1.477   1.524
 83 A'   34 A"   35 A"   84 A'   85 A'   86 A'   87 A'   88 A'                 
  1.556   1.596   1.662   1.829   1.849   1.889   1.951   1.982
 36 A"   89 A'   90 A'   91 A'   37 A"   92 A'   93 A'   38 A"                 
  2.016   2.119   2.178   2.217   2.565   2.781   2.808   2.974
 94 A'   95 A'   96 A'   97 A'   39 A"   40 A"   98 A'   99 A'                 
  3.099   3.381   3.738   3.749   3.753   3.797   3.909   3.915
100 A'  101 A'   41 A"  102 A'   42 A"  103 A'  104 A'   43 A"                 
  3.942   3.964   3.967   3.994   3.998   4.001   4.066   4.085
 44 A"  105 A'   45 A"   46 A"   47 A"  106 A'   48 A"  107 A'                 
  4.127   4.213   4.241   4.359   4.416   4.621   4.886   5.980
108 A'  109 A'  110 A'  111 A'  112 A'  113 A'  114 A'   49 A"                 
  6.029   6.075   6.245   6.289   6.303   6.402   6.448   6.640
115 A'  116 A'   50 A"   51 A"  117 A'  118 A'  119 A'  120 A'                 
  6.764   7.522   7.562   7.661  23.316  24.061  27.829  28.324
121 A'   52 A"  122 A'  123 A'  124 A'  125 A'  126 A'   53 A"                 
 28.356  28.379  28.512  28.523  28.540  28.584  28.687  47.870
127 A'  128 A'   54 A"  129 A'   55 A"  130 A'  131 A'  132 A'                 
 66.712  66.740 127.866 127.894 127.928 151.627 289.717 289.756
133 A'  134 A'   56 A"  135 A'  136 A'  137 A'   57 A"  138 A'                 
289.8821020.6561901.789
139 A'  140 A'  141 A'                                                         

 Beta MOs, Restricted
 -- Occupied --                  
******* -482.87 -176.33 -165.74 -165.73 -165.73  -62.52  -56.34
  1 A'    2 A'    3 A'    4 A'    1 A"    5 A'    6 A'    7 A'                 
-56.340 -56.340 -35.829 -31.323 -31.316 -31.316 -24.735 -24.730
  2 A"    8 A'    9 A'   10 A'    3 A"   11 A'   12 A'   13 A'                 
-22.973 -22.971 -22.971 -22.967 -22.967 -10.335 -10.324  -8.732
 14 A'    4 A"   15 A'   16 A'    5 A"   17 A'   18 A'   19 A'                 
 -6.565  -6.550  -6.550  -6.379  -4.792  -4.776  -4.776  -2.675
 20 A'    6 A"   21 A'   22 A'   23 A'    7 A"   24 A'   25 A'                 
 -2.671  -2.671  -2.660  -2.660  -2.058  -2.052  -2.052  -2.039
  8 A"   26 A'   27 A'    9 A"   28 A'   29 A'   10 A"   11 A"                 
 -2.039  -1.284  -1.266  -0.870  -0.792  -0.702  -0.623  -0.593
 30 A'   31 A'   32 A'   33 A'   34 A'   35 A'   36 A'   37 A'                 
 -0.540  -0.528  -0.491  -0.488  -0.431  -0.398  -0.363  -0.339
 38 A'   12 A"   13 A"   39 A'   40 A'   41 A'   14 A"   42 A'                 
 -0.317  -0.294  -0.262
 15 A"   43 A'   16 A"                                                         
 -- Virtual --                   
 -0.069  -0.038  -0.030  -0.006   0.027   0.040   0.049   0.054
 44 A'   45 A'   17 A"   46 A'   47 A'   48 A'   18 A"   49 A'                 
  0.067   0.080   0.096   0.100   0.107   0.120   0.129   0.149
 50 A'   19 A"   51 A'   52 A'   20 A"   53 A'   54 A'   55 A'                 
  0.209   0.214   0.218   0.248   0.263   0.282   0.292   0.304
 56 A'   57 A'   21 A"   22 A"   58 A'   59 A'   60 A'   61 A'                 
  0.321   0.339   0.351   0.373   0.384   0.385   0.389   0.404
 62 A'   23 A"   63 A'   64 A'   65 A'   24 A"   25 A"   66 A'                 
  0.417   0.422   0.439   0.475   0.478   0.481   0.532   0.543
 26 A"   67 A'   68 A'   69 A'   27 A"   70 A'   28 A"   71 A'                 
  0.578   0.599   0.640   0.651   0.702   0.719   0.731   0.789
 29 A"   72 A'   73 A'   74 A'   75 A'   30 A"   76 A'   77 A'                 
  0.866   0.898   0.936   0.995   1.104   1.172   1.275   1.286
 78 A'   79 A'   80 A'   81 A'   31 A"   32 A"   33 A"   82 A'                 
  1.346   1.356   1.370   1.381   1.405   1.452   1.477   1.524
 83 A'   34 A"   35 A"   84 A'   85 A'   86 A'   87 A'   88 A'                 
  1.556   1.596   1.662   1.829   1.849   1.889   1.951   1.982
 36 A"   89 A'   90 A'   91 A'   37 A"   92 A'   93 A'   38 A"                 
  2.016   2.119   2.178   2.217   2.565   2.781   2.808   2.974
 94 A'   95 A'   96 A'   97 A'   39 A"   40 A"   98 A'   99 A'                 
  3.099   3.381   3.738   3.749   3.753   3.797   3.909   3.915
100 A'  101 A'   41 A"  102 A'   42 A"  103 A'  104 A'   43 A"                 
  3.942   3.964   3.967   3.994   3.998   4.001   4.066   4.085
 44 A"  105 A'   45 A"   46 A"   47 A"  106 A'   48 A"  107 A'                 
  4.127   4.213   4.241   4.359   4.416   4.621   4.886   5.980
108 A'  109 A'  110 A'  111 A'  112 A'  113 A'  114 A'   49 A"                 
  6.029   6.075   6.245   6.289   6.303   6.402   6.448   6.640
115 A'  116 A'   50 A"   51 A"  117 A'  118 A'  119 A'  120 A'                 
  6.764   7.522   7.562   7.661  23.316  24.061  27.829  28.324
121 A'   52 A"  122 A'  123 A'  124 A'  125 A'  126 A'   53 A"                 
 28.356  28.379  28.512  28.523  28.540  28.584  28.687  47.870
127 A'  128 A'   54 A"  129 A'   55 A"  130 A'  131 A'  132 A'                 
 66.712  66.740 127.866 127.894 127.928 151.627 289.717 289.756
133 A'  134 A'   56 A"  135 A'  136 A'  137 A'   57 A"  138 A'                 
289.8821020.6561901.789
139 A'  140 A'  141 A'                                                         
 --------------------------------------------------------------

          Ground-State Mulliken Net Atomic Charges

     Atom                 Charge (a.u.)
  ----------------------------------------
      1 F                    -0.052039
      2 F                    -0.047781
      3 Br                    0.006394
      4 I                     0.148164
      5 C                     0.036339
      6 C                    -0.091077
  ----------------------------------------
  Sum of atomic charges =     0.000000

 -----------------------------------------------------------------
                    Cartesian Multipole Moments
 -----------------------------------------------------------------
    Charge (ESU x 10^10)
                 0.0000
    Dipole Moment (Debye)
         X      -0.2970      Y      -1.7814      Z       0.0000
       Tot       1.8060
    Quadrupole Moments (Debye-Ang)
        XX     -65.8941     XY       0.3451     YY     -68.3602
        XZ       0.0000     YZ       0.0000     ZZ     -68.0219
    Octopole Moments (Debye-Ang^2)
       XXX      -1.1540    XXY      -2.9202    XYY      -0.6162
       YYY      23.9410    XXZ       0.0000    XYZ       0.0000
       YYZ      -0.0000    XZZ       1.5584    YZZ      14.4190
       ZZZ      -0.0000
    Hexadecapole Moments (Debye-Ang^3)
      XXXX   -1136.5501   XXXY     -44.3580   XXYY    -257.7188
      XYYY     -45.1402   YYYY    -514.6434   XXXZ       0.0000
      XXYZ       0.0000   XYYZ       0.0000   YYYZ       0.0000
      XXZZ    -211.1583   XYZZ     -14.3495   YYZZ     -99.5459
      XZZZ       0.0000   YZZZ       0.0000   ZZZZ     -82.0907
 -----------------------------------------------------------------
 Calculating analytic gradient of the SCF energy
 Gradient of SCF Energy
            1           2           3           4           5           6
    1  -0.0004154  -0.0010212  -0.0009317   0.0017123   0.0012532  -0.0005972
    2  -0.0010316  -0.0033872   0.0011212   0.0040216   0.0004431  -0.0011671
    3   0.0000000  -0.0000000   0.0000000   0.0000000  -0.0000000  -0.0000000
 Max gradient component =       4.022E-03
 RMS gradient           =       1.462E-03
 Gradient time:  CPU 13.09 s  wall 3.38 s
 Geometry Optimization Parameters
   NAtoms,    NIC,     NZ,  NCons,   NDum,   NFix, NCnnct, MaxDiis
        6      37       0       0       0       0       0       0

 Cartesian Hessian Update
 Hessian Updated using BFGS Update


** GEOMETRY OPTIMIZATION IN DELOCALIZED INTERNAL COORDINATES **
   Searching for a Minimum

   Optimization Cycle:  13

                       Coordinates (Angstroms)
     ATOM                X               Y               Z
      1  F         1.7423180839    1.8078951228    0.0000000000
      2  F        -0.8930991906    1.9476054854    0.0000000000
      3  Br        2.0689432425   -0.8764099361    0.0000000000
      4  I        -1.6656300234   -0.8193139614    0.0000000000
      5  C         1.0270965715    0.6808311655    0.0000000000
      6  C        -0.3064113628    0.7416253183    0.0000000000
   Point Group: cs    Number of degrees of freedom:     9


   Energy is  -9769.583651195

 Hessian Updated using BFGS Update

  9 Hessian modes will be used to form the next step
  Hessian Eigenvalues:
     0.058723    0.186716    0.250147    0.258032    0.373240    0.393140
     0.448954    0.614466    1.017242

 Minimum Search - Taking Simple RFO Step
 Searching for Lamda that Minimizes Along All modes
 Value Taken    Lamda =  -0.00015912
 Step Taken.  Stepsize is  0.049236

                             Maximum     Tolerance    Cnvgd?
         Gradient           0.002452      0.000300      NO
         Displacement       0.044184      0.001200      NO
         Energy change     -0.001775      0.000001      NO


 New Cartesian Coordinates Obtained by Inverse Iteration

 Displacement from previous Coordinates is:  0.035626
 ----------------------------------------------------------------
             Standard Nuclear Orientation (Angstroms)
    I     Atom           X                Y                Z
 ----------------------------------------------------------------
    1      F       1.7381195111     1.8112220609     0.0000000000
    2      F      -0.8858741120     1.9568991534     0.0000000000
    3      Br      2.0661633226    -0.8821099627     0.0000000000
    4      I      -1.6614075051    -0.8297501025     0.0000000000
    5      C       1.0251067027     0.6810226633     0.0000000000
    6      C      -0.3088905983     0.7449493820     0.0000000000
 ----------------------------------------------------------------
 Molecular Point Group                 Cs    NOp =  2
 Largest Abelian Subgroup              Cs    NOp =  2
 Nuclear Repulsion Energy =   842.8500124373 hartrees
 There are       59 alpha and       59 beta electrons
 Applying Cartesian multipole field
    Component          Value
    ---------          -----
     (2,0,0)        1.00000E-11
     (0,2,0)        2.00000E-11
     (0,0,2)       -3.00000E-11
 Nucleus-field energy     =     0.0000000216 hartrees
 Requested basis set is 6-311++G(d,p)
 There are 67 shells and 198 basis functions
 A cutoff of  1.0D-11 yielded   1757 shell pairs
 There are     16353 function pairs (     18335 Cartesian)
 Smallest overlap matrix eigenvalue = 5.18E-05
 Guess MOs from SCF MO coefficient file

 -----------------------------------------------------------------------
  General SCF calculation program by
  Eric Jon Sundstrom, Paul Horn, Yuezhi Mao, Dmitri Zuev, Alec White,
  David Stuck, Shaama M.S., Shane Yost, Joonho Lee, David Small,
  Daniel Levine, Susi Lehtola, Hugh Burton, Evgeny Epifanovsky
 -----------------------------------------------------------------------
 Exchange:     0.2000 Hartree-Fock + 0.0800 Slater + 0.7200 B88
 Correlation:  0.1900 VWN1RPA + 0.8100 LYP
 Using SG-1 standard quadrature grid
 using 4 threads for integral computing
 -------------------------------------------------------
 OpenMP Integral computing Module                
 Release: version 2.0, May 2017, Q-Chem Inc. Pleasanton 
 -------------------------------------------------------
 -------------------------------------------------------
 OpenMP BLAS3 based DFT computing Module                
 Release: version 1.0, May 2013, Q-Chem Inc. Pittsburgh 
 -------------------------------------------------------
 A restricted SCF calculation will be
 performed using DIIS
 SCF converges when DIIS error is below 1.0e-08
 ---------------------------------------
  Cycle       Energy         DIIS error
 ---------------------------------------
    1   -9769.5836760302      1.02e-04  
    2   -9769.5837390486      4.00e-05  
    3   -9769.5837354368      4.88e-05  
    4   -9769.5837460868      7.05e-06  
    5   -9769.5837462877      2.71e-06  
    6   -9769.5837463125      9.15e-07  
    7   -9769.5837463157      2.65e-07  
    8   -9769.5837463159      1.62e-07  
    9   -9769.5837463161      1.02e-08  
   10   -9769.5837463160      3.43e-09  Convergence criterion met
 ---------------------------------------
 SCF time:   CPU 36.36s  wall 10.00s 
 SCF   energy in the final basis set =    -9769.5837463160
 Total energy in the final basis set =    -9769.5837463160

 --------------------------------------------------------------
             Orbital Energies (a.u.) and Symmetries
 --------------------------------------------------------------

 Alpha MOs, Restricted
 -- Occupied --                  
******* -482.87 -176.33 -165.74 -165.73 -165.73  -62.52  -56.34
  1 A'    2 A'    3 A'    4 A'    1 A"    5 A'    6 A'    7 A'                 
-56.340 -56.340 -35.829 -31.323 -31.316 -31.316 -24.735 -24.730
  2 A"    8 A'    9 A'   10 A'    3 A"   11 A'   12 A'   13 A'                 
-22.973 -22.972 -22.972 -22.967 -22.967 -10.336 -10.324  -8.732
 14 A'    4 A"   15 A'   16 A'    5 A"   17 A'   18 A'   19 A'                 
 -6.565  -6.550  -6.550  -6.379  -4.792  -4.776  -4.776  -2.675
 20 A'    6 A"   21 A'   22 A'   23 A'    7 A"   24 A'   25 A'                 
 -2.672  -2.671  -2.660  -2.660  -2.058  -2.053  -2.052  -2.039
  8 A"   26 A'   27 A'    9 A"   28 A'   29 A'   10 A"   11 A"                 
 -2.039  -1.283  -1.266  -0.869  -0.792  -0.702  -0.623  -0.592
 30 A'   31 A'   32 A'   33 A'   34 A'   35 A'   36 A'   37 A'                 
 -0.540  -0.527  -0.491  -0.488  -0.431  -0.398  -0.363  -0.340
 38 A'   12 A"   13 A"   39 A'   40 A'   41 A'   14 A"   42 A'                 
 -0.317  -0.295  -0.262
 15 A"   43 A'   16 A"                                                         
 -- Virtual --                   
 -0.070  -0.039  -0.031  -0.006   0.026   0.040   0.049   0.054
 44 A'   45 A'   17 A"   46 A'   47 A'   48 A'   18 A"   49 A'                 
  0.067   0.080   0.096   0.100   0.107   0.119   0.130   0.149
 50 A'   19 A"   51 A'   52 A'   20 A"   53 A'   54 A'   55 A'                 
  0.207   0.213   0.218   0.248   0.263   0.281   0.293   0.305
 56 A'   57 A'   21 A"   22 A"   58 A'   59 A'   60 A'   61 A'                 
  0.322   0.339   0.350   0.371   0.384   0.384   0.389   0.403
 62 A'   23 A"   63 A'   64 A'   65 A'   24 A"   25 A"   66 A'                 
  0.417   0.421   0.439   0.474   0.478   0.482   0.532   0.543
 26 A"   67 A'   68 A'   69 A'   27 A"   70 A'   28 A"   71 A'                 
  0.578   0.598   0.638   0.649   0.703   0.718   0.729   0.789
 29 A"   72 A'   73 A'   74 A'   75 A'   30 A"   76 A'   77 A'                 
  0.866   0.897   0.933   0.994   1.104   1.170   1.274   1.285
 78 A'   79 A'   80 A'   81 A'   31 A"   32 A"   33 A"   82 A'                 
  1.344   1.356   1.370   1.381   1.407   1.453   1.476   1.524
 83 A'   34 A"   35 A"   84 A'   85 A'   86 A'   87 A'   88 A'                 
  1.556   1.594   1.662   1.829   1.850   1.888   1.950   1.982
 36 A"   89 A'   90 A'   91 A'   37 A"   92 A'   93 A'   38 A"                 
  2.015   2.117   2.177   2.214   2.565   2.780   2.808   2.973
 94 A'   95 A'   96 A'   97 A'   39 A"   40 A"   98 A'   99 A'                 
  3.096   3.379   3.738   3.749   3.753   3.797   3.908   3.914
100 A'  101 A'   41 A"  102 A'   42 A"  103 A'  104 A'   43 A"                 
  3.942   3.963   3.966   3.993   3.997   4.001   4.065   4.084
 44 A"  105 A'   45 A"   46 A"   47 A"  106 A'   48 A"  107 A'                 
  4.127   4.211   4.240   4.358   4.413   4.619   4.886   5.980
108 A'  109 A'  110 A'  111 A'  112 A'  113 A'  114 A'   49 A"                 
  6.028   6.073   6.244   6.289   6.301   6.404   6.447   6.638
115 A'  116 A'   50 A"   51 A"  117 A'  118 A'  119 A'  120 A'                 
  6.762   7.522   7.562   7.661  23.314  24.057  27.827  28.323
121 A'   52 A"  122 A'  123 A'  124 A'  125 A'  126 A'   53 A"                 
 28.356  28.377  28.512  28.523  28.540  28.583  28.686  47.868
127 A'  128 A'   54 A"  129 A'   55 A"  130 A'  131 A'  132 A'                 
 66.711  66.740 127.866 127.893 127.927 151.625 289.716 289.756
133 A'  134 A'   56 A"  135 A'  136 A'  137 A'   57 A"  138 A'                 
289.8811020.6541901.787
139 A'  140 A'  141 A'                                                         

 Beta MOs, Restricted
 -- Occupied --                  
******* -482.87 -176.33 -165.74 -165.73 -165.73  -62.52  -56.34
  1 A'    2 A'    3 A'    4 A'    1 A"    5 A'    6 A'    7 A'                 
-56.340 -56.340 -35.829 -31.323 -31.316 -31.316 -24.735 -24.730
  2 A"    8 A'    9 A'   10 A'    3 A"   11 A'   12 A'   13 A'                 
-22.973 -22.972 -22.972 -22.967 -22.967 -10.336 -10.324  -8.732
 14 A'    4 A"   15 A'   16 A'    5 A"   17 A'   18 A'   19 A'                 
 -6.565  -6.550  -6.550  -6.379  -4.792  -4.776  -4.776  -2.675
 20 A'    6 A"   21 A'   22 A'   23 A'    7 A"   24 A'   25 A'                 
 -2.672  -2.671  -2.660  -2.660  -2.058  -2.053  -2.052  -2.039
  8 A"   26 A'   27 A'    9 A"   28 A'   29 A'   10 A"   11 A"                 
 -2.039  -1.283  -1.266  -0.869  -0.792  -0.702  -0.623  -0.592
 30 A'   31 A'   32 A'   33 A'   34 A'   35 A'   36 A'   37 A'                 
 -0.540  -0.527  -0.491  -0.488  -0.431  -0.398  -0.363  -0.340
 38 A'   12 A"   13 A"   39 A'   40 A'   41 A'   14 A"   42 A'                 
 -0.317  -0.295  -0.262
 15 A"   43 A'   16 A"                                                         
 -- Virtual --                   
 -0.070  -0.039  -0.031  -0.006   0.026   0.040   0.049   0.054
 44 A'   45 A'   17 A"   46 A'   47 A'   48 A'   18 A"   49 A'                 
  0.067   0.080   0.096   0.100   0.107   0.119   0.130   0.149
 50 A'   19 A"   51 A'   52 A'   20 A"   53 A'   54 A'   55 A'                 
  0.207   0.213   0.218   0.248   0.263   0.281   0.293   0.305
 56 A'   57 A'   21 A"   22 A"   58 A'   59 A'   60 A'   61 A'                 
  0.322   0.339   0.350   0.371   0.384   0.384   0.389   0.403
 62 A'   23 A"   63 A'   64 A'   65 A'   24 A"   25 A"   66 A'                 
  0.417   0.421   0.439   0.474   0.478   0.482   0.532   0.543
 26 A"   67 A'   68 A'   69 A'   27 A"   70 A'   28 A"   71 A'                 
  0.578   0.598   0.638   0.649   0.703   0.718   0.729   0.789
 29 A"   72 A'   73 A'   74 A'   75 A'   30 A"   76 A'   77 A'                 
  0.866   0.897   0.933   0.994   1.104   1.170   1.274   1.285
 78 A'   79 A'   80 A'   81 A'   31 A"   32 A"   33 A"   82 A'                 
  1.344   1.356   1.370   1.381   1.407   1.453   1.476   1.524
 83 A'   34 A"   35 A"   84 A'   85 A'   86 A'   87 A'   88 A'                 
  1.556   1.594   1.662   1.829   1.850   1.888   1.950   1.982
 36 A"   89 A'   90 A'   91 A'   37 A"   92 A'   93 A'   38 A"                 
  2.015   2.117   2.177   2.214   2.565   2.780   2.808   2.973
 94 A'   95 A'   96 A'   97 A'   39 A"   40 A"   98 A'   99 A'                 
  3.096   3.379   3.738   3.749   3.753   3.797   3.908   3.914
100 A'  101 A'   41 A"  102 A'   42 A"  103 A'  104 A'   43 A"                 
  3.942   3.963   3.966   3.993   3.997   4.001   4.065   4.084
 44 A"  105 A'   45 A"   46 A"   47 A"  106 A'   48 A"  107 A'                 
  4.127   4.211   4.240   4.358   4.413   4.619   4.886   5.980
108 A'  109 A'  110 A'  111 A'  112 A'  113 A'  114 A'   49 A"                 
  6.028   6.073   6.244   6.289   6.301   6.404   6.447   6.638
115 A'  116 A'   50 A"   51 A"  117 A'  118 A'  119 A'  120 A'                 
  6.762   7.522   7.562   7.661  23.314  24.057  27.827  28.323
121 A'   52 A"  122 A'  123 A'  124 A'  125 A'  126 A'   53 A"                 
 28.356  28.377  28.512  28.523  28.540  28.583  28.686  47.868
127 A'  128 A'   54 A"  129 A'   55 A"  130 A'  131 A'  132 A'                 
 66.711  66.740 127.866 127.893 127.927 151.625 289.716 289.756
133 A'  134 A'   56 A"  135 A'  136 A'  137 A'   57 A"  138 A'                 
289.8811020.6541901.787
139 A'  140 A'  141 A'                                                         
 --------------------------------------------------------------

          Ground-State Mulliken Net Atomic Charges

     Atom                 Charge (a.u.)
  ----------------------------------------
      1 F                    -0.052558
      2 F                    -0.049593
      3 Br                    0.005715
      4 I                     0.148308
      5 C                     0.034368
      6 C                    -0.086240
  ----------------------------------------
  Sum of atomic charges =     0.000000

 -----------------------------------------------------------------
                    Cartesian Multipole Moments
 -----------------------------------------------------------------
    Charge (ESU x 10^10)
                 0.0000
    Dipole Moment (Debye)
         X      -0.3045      Y      -1.8066      Z      -0.0000
       Tot       1.8320
    Quadrupole Moments (Debye-Ang)
        XX     -65.9448     XY       0.3440     YY     -68.3192
        XZ      -0.0000     YZ      -0.0000     ZZ     -68.0423
    Octopole Moments (Debye-Ang^2)
       XXX      -1.2033    XXY      -2.5974    XYY      -0.7775
       YYY      24.5581    XXZ       0.0000    XYZ       0.0000
       YYZ       0.0000    XZZ       1.4932    YZZ      14.7321
       ZZZ       0.0000
    Hexadecapole Moments (Debye-Ang^3)
      XXXX   -1133.3021   XXXY     -45.1415   XXYY    -257.6448
      XYYY     -45.5560   YYYY    -519.6606   XXXZ      -0.0000
      XXYZ      -0.0000   XYYZ      -0.0000   YYYZ      -0.0000
      XXZZ    -210.4589   XYZZ     -14.5756   YYZZ    -100.4819
      XZZZ      -0.0000   YZZZ      -0.0000   ZZZZ     -82.1383
 -----------------------------------------------------------------
 Calculating analytic gradient of the SCF energy
 Gradient of SCF Energy
            1           2           3           4           5           6
    1  -0.0005342  -0.0000944  -0.0001056   0.0010555   0.0007979  -0.0011192
    2   0.0006891  -0.0010469  -0.0009528   0.0018573   0.0005004  -0.0010472
    3  -0.0000000   0.0000000   0.0000000  -0.0000000  -0.0000000   0.0000000
 Max gradient component =       1.857E-03
 RMS gradient           =       7.668E-04
 Gradient time:  CPU 13.17 s  wall 3.40 s
 Geometry Optimization Parameters
   NAtoms,    NIC,     NZ,  NCons,   NDum,   NFix, NCnnct, MaxDiis
        6      37       0       0       0       0       0       0

 Cartesian Hessian Update
 Hessian Updated using BFGS Update


** GEOMETRY OPTIMIZATION IN DELOCALIZED INTERNAL COORDINATES **
   Searching for a Minimum

   Optimization Cycle:  14

                       Coordinates (Angstroms)
     ATOM                X               Y               Z
      1  F         1.7381195111    1.8112220609    0.0000000000
      2  F        -0.8858741120    1.9568991534    0.0000000000
      3  Br        2.0661633226   -0.8821099627    0.0000000000
      4  I        -1.6614075051   -0.8297501025    0.0000000000
      5  C         1.0251067027    0.6810226633    0.0000000000
      6  C        -0.3088905983    0.7449493820    0.0000000000
   Point Group: cs    Number of degrees of freedom:     9


   Energy is  -9769.583746316

 Hessian Updated using BFGS Update

  9 Hessian modes will be used to form the next step
  Hessian Eigenvalues:
     0.049701    0.178033    0.249037    0.262976    0.370242    0.393097
     0.446689    0.605243    1.018791

 Minimum Search - Taking Simple RFO Step
 Searching for Lamda that Minimizes Along All modes
 Value Taken    Lamda =  -0.00002038
 Step Taken.  Stepsize is  0.015591

                             Maximum     Tolerance    Cnvgd?
         Gradient           0.001283      0.000300      NO
         Displacement       0.009385      0.001200      NO
         Energy change     -0.000095      0.000001      NO


 New Cartesian Coordinates Obtained by Inverse Iteration

 Displacement from previous Coordinates is:  0.011204
 ----------------------------------------------------------------
             Standard Nuclear Orientation (Angstroms)
    I     Atom           X                Y                Z
 ----------------------------------------------------------------
    1      F       1.7383730412     1.8105831516     0.0000000000
    2      F      -0.8845426284     1.9602214014     0.0000000000
    3      Br      2.0657222861    -0.8826343198     0.0000000000
    4      I      -1.6600299467    -0.8334595699     0.0000000000
    5      C       1.0236027937     0.6810087904     0.0000000000
    6      C      -0.3099082248     0.7465137408     0.0000000000
 ----------------------------------------------------------------
 Molecular Point Group                 Cs    NOp =  2
 Largest Abelian Subgroup              Cs    NOp =  2
 Nuclear Repulsion Energy =   842.6139180042 hartrees
 There are       59 alpha and       59 beta electrons
 Applying Cartesian multipole field
    Component          Value
    ---------          -----
     (2,0,0)        1.00000E-11
     (0,2,0)        2.00000E-11
     (0,0,2)       -3.00000E-11
 Nucleus-field energy     =     0.0000000216 hartrees
 Requested basis set is 6-311++G(d,p)
 There are 67 shells and 198 basis functions
 A cutoff of  1.0D-11 yielded   1757 shell pairs
 There are     16353 function pairs (     18335 Cartesian)
 Smallest overlap matrix eigenvalue = 5.18E-05
 Guess MOs from SCF MO coefficient file

 -----------------------------------------------------------------------
  General SCF calculation program by
  Eric Jon Sundstrom, Paul Horn, Yuezhi Mao, Dmitri Zuev, Alec White,
  David Stuck, Shaama M.S., Shane Yost, Joonho Lee, David Small,
  Daniel Levine, Susi Lehtola, Hugh Burton, Evgeny Epifanovsky
 -----------------------------------------------------------------------
 Exchange:     0.2000 Hartree-Fock + 0.0800 Slater + 0.7200 B88
 Correlation:  0.1900 VWN1RPA + 0.8100 LYP
 Using SG-1 standard quadrature grid
 using 4 threads for integral computing
 -------------------------------------------------------
 OpenMP Integral computing Module                
 Release: version 2.0, May 2017, Q-Chem Inc. Pleasanton 
 -------------------------------------------------------
 -------------------------------------------------------
 OpenMP BLAS3 based DFT computing Module                
 Release: version 1.0, May 2013, Q-Chem Inc. Pittsburgh 
 -------------------------------------------------------
 A restricted SCF calculation will be
 performed using DIIS
 SCF converges when DIIS error is below 1.0e-08
 ---------------------------------------
  Cycle       Energy         DIIS error
 ---------------------------------------
    1   -9769.5837532879      3.41e-05  
    2   -9769.5837601966      1.22e-05  
    3   -9769.5837598958      1.47e-05  
    4   -9769.5837607867      2.49e-06  
    5   -9769.5837608101      1.26e-06  
    6   -9769.5837608156      2.82e-07  
    7   -9769.5837608159      9.64e-08  
    8   -9769.5837608160      4.92e-08  
    9   -9769.5837608160      5.22e-09  Convergence criterion met
 ---------------------------------------
 SCF time:   CPU 32.77s  wall 9.00s 
 SCF   energy in the final basis set =    -9769.5837608160
 Total energy in the final basis set =    -9769.5837608160

 --------------------------------------------------------------
             Orbital Energies (a.u.) and Symmetries
 --------------------------------------------------------------

 Alpha MOs, Restricted
 -- Occupied --                  
******* -482.87 -176.33 -165.74 -165.73 -165.73  -62.52  -56.34
  1 A'    2 A'    3 A'    4 A'    1 A"    5 A'    6 A'    7 A'                 
-56.340 -56.340 -35.829 -31.323 -31.316 -31.316 -24.735 -24.731
  2 A"    8 A'    9 A'   10 A'    3 A"   11 A'   12 A'   13 A'                 
-22.973 -22.972 -22.972 -22.967 -22.967 -10.336 -10.324  -8.732
 14 A'    4 A"   15 A'   16 A'    5 A"   17 A'   18 A'   19 A'                 
 -6.565  -6.550  -6.550  -6.379  -4.792  -4.776  -4.776  -2.675
 20 A'    6 A"   21 A'   22 A'   23 A'    7 A"   24 A'   25 A'                 
 -2.672  -2.671  -2.660  -2.660  -2.058  -2.053  -2.052  -2.039
  8 A"   26 A'   27 A'    9 A"   28 A'   29 A'   10 A"   11 A"                 
 -2.039  -1.283  -1.265  -0.869  -0.792  -0.701  -0.623  -0.592
 30 A'   31 A'   32 A'   33 A'   34 A'   35 A'   36 A'   37 A'                 
 -0.540  -0.527  -0.490  -0.487  -0.431  -0.398  -0.363  -0.340
 38 A'   12 A"   13 A"   39 A'   40 A'   41 A'   14 A"   42 A'                 
 -0.317  -0.295  -0.262
 15 A"   43 A'   16 A"                                                         
 -- Virtual --                   
 -0.071  -0.040  -0.031  -0.006   0.026   0.040   0.049   0.054
 44 A'   45 A'   17 A"   46 A'   47 A'   48 A'   18 A"   49 A'                 
  0.067   0.079   0.096   0.100   0.107   0.119   0.130   0.149
 50 A'   19 A"   51 A'   52 A'   20 A"   53 A'   54 A'   55 A'                 
  0.207   0.213   0.218   0.248   0.263   0.281   0.293   0.305
 56 A'   57 A'   21 A"   22 A"   58 A'   59 A'   60 A'   61 A'                 
  0.322   0.339   0.350   0.371   0.384   0.384   0.388   0.403
 62 A'   23 A"   63 A'   64 A'   65 A'   24 A"   25 A"   66 A'                 
  0.417   0.420   0.439   0.474   0.478   0.482   0.532   0.543
 26 A"   67 A'   68 A'   69 A'   27 A"   70 A'   28 A"   71 A'                 
  0.578   0.598   0.638   0.649   0.703   0.718   0.729   0.789
 29 A"   72 A'   73 A'   74 A'   75 A'   30 A"   76 A'   77 A'                 
  0.866   0.897   0.933   0.995   1.104   1.170   1.274   1.285
 78 A'   79 A'   80 A'   81 A'   31 A"   32 A"   33 A"   82 A'                 
  1.343   1.356   1.370   1.381   1.408   1.453   1.476   1.524
 83 A'   34 A"   35 A"   84 A'   85 A'   86 A'   87 A'   88 A'                 
  1.556   1.593   1.662   1.829   1.850   1.888   1.950   1.982
 36 A"   89 A'   90 A'   91 A'   37 A"   92 A'   93 A'   38 A"                 
  2.015   2.118   2.177   2.214   2.565   2.780   2.807   2.972
 94 A'   95 A'   96 A'   97 A'   39 A"   40 A"   98 A'   99 A'                 
  3.096   3.378   3.738   3.750   3.753   3.797   3.908   3.914
100 A'  101 A'   41 A"  102 A'   42 A"  103 A'  104 A'   43 A"                 
  3.942   3.963   3.966   3.993   3.997   4.001   4.065   4.084
 44 A"  105 A'   45 A"   46 A"   47 A"  106 A'   48 A"  107 A'                 
  4.126   4.211   4.240   4.358   4.412   4.619   4.885   5.979
108 A'  109 A'  110 A'  111 A'  112 A'  113 A'  114 A'   49 A"                 
  6.028   6.072   6.244   6.289   6.301   6.404   6.446   6.638
115 A'  116 A'   50 A"   51 A"  117 A'  118 A'  119 A'  120 A'                 
  6.762   7.522   7.562   7.661  23.313  24.059  27.826  28.323
121 A'   52 A"  122 A'  123 A'  124 A'  125 A'  126 A'   53 A"                 
 28.355  28.377  28.512  28.523  28.539  28.583  28.686  47.868
127 A'  128 A'   54 A"  129 A'   55 A"  130 A'  131 A'  132 A'                 
 66.711  66.739 127.866 127.893 127.926 151.624 289.716 289.756
133 A'  134 A'   56 A"  135 A'  136 A'  137 A'   57 A"  138 A'                 
289.8811020.6531901.786
139 A'  140 A'  141 A'                                                         

 Beta MOs, Restricted
 -- Occupied --                  
******* -482.87 -176.33 -165.74 -165.73 -165.73  -62.52  -56.34
  1 A'    2 A'    3 A'    4 A'    1 A"    5 A'    6 A'    7 A'                 
-56.340 -56.340 -35.829 -31.323 -31.316 -31.316 -24.735 -24.731
  2 A"    8 A'    9 A'   10 A'    3 A"   11 A'   12 A'   13 A'                 
-22.973 -22.972 -22.972 -22.967 -22.967 -10.336 -10.324  -8.732
 14 A'    4 A"   15 A'   16 A'    5 A"   17 A'   18 A'   19 A'                 
 -6.565  -6.550  -6.550  -6.379  -4.792  -4.776  -4.776  -2.675
 20 A'    6 A"   21 A'   22 A'   23 A'    7 A"   24 A'   25 A'                 
 -2.672  -2.671  -2.660  -2.660  -2.058  -2.053  -2.052  -2.039
  8 A"   26 A'   27 A'    9 A"   28 A'   29 A'   10 A"   11 A"                 
 -2.039  -1.283  -1.265  -0.869  -0.792  -0.701  -0.623  -0.592
 30 A'   31 A'   32 A'   33 A'   34 A'   35 A'   36 A'   37 A'                 
 -0.540  -0.527  -0.490  -0.487  -0.431  -0.398  -0.363  -0.340
 38 A'   12 A"   13 A"   39 A'   40 A'   41 A'   14 A"   42 A'                 
 -0.317  -0.295  -0.262
 15 A"   43 A'   16 A"                                                         
 -- Virtual --                   
 -0.071  -0.040  -0.031  -0.006   0.026   0.040   0.049   0.054
 44 A'   45 A'   17 A"   46 A'   47 A'   48 A'   18 A"   49 A'                 
  0.067   0.079   0.096   0.100   0.107   0.119   0.130   0.149
 50 A'   19 A"   51 A'   52 A'   20 A"   53 A'   54 A'   55 A'                 
  0.207   0.213   0.218   0.248   0.263   0.281   0.293   0.305
 56 A'   57 A'   21 A"   22 A"   58 A'   59 A'   60 A'   61 A'                 
  0.322   0.339   0.350   0.371   0.384   0.384   0.388   0.403
 62 A'   23 A"   63 A'   64 A'   65 A'   24 A"   25 A"   66 A'                 
  0.417   0.420   0.439   0.474   0.478   0.482   0.532   0.543
 26 A"   67 A'   68 A'   69 A'   27 A"   70 A'   28 A"   71 A'                 
  0.578   0.598   0.638   0.649   0.703   0.718   0.729   0.789
 29 A"   72 A'   73 A'   74 A'   75 A'   30 A"   76 A'   77 A'                 
  0.866   0.897   0.933   0.995   1.104   1.170   1.274   1.285
 78 A'   79 A'   80 A'   81 A'   31 A"   32 A"   33 A"   82 A'                 
  1.343   1.356   1.370   1.381   1.408   1.453   1.476   1.524
 83 A'   34 A"   35 A"   84 A'   85 A'   86 A'   87 A'   88 A'                 
  1.556   1.593   1.662   1.829   1.850   1.888   1.950   1.982
 36 A"   89 A'   90 A'   91 A'   37 A"   92 A'   93 A'   38 A"                 
  2.015   2.118   2.177   2.214   2.565   2.780   2.807   2.972
 94 A'   95 A'   96 A'   97 A'   39 A"   40 A"   98 A'   99 A'                 
  3.096   3.378   3.738   3.750   3.753   3.797   3.908   3.914
100 A'  101 A'   41 A"  102 A'   42 A"  103 A'  104 A'   43 A"                 
  3.942   3.963   3.966   3.993   3.997   4.001   4.065   4.084
 44 A"  105 A'   45 A"   46 A"   47 A"  106 A'   48 A"  107 A'                 
  4.126   4.211   4.240   4.358   4.412   4.619   4.885   5.979
108 A'  109 A'  110 A'  111 A'  112 A'  113 A'  114 A'   49 A"                 
  6.028   6.072   6.244   6.289   6.301   6.404   6.446   6.638
115 A'  116 A'   50 A"   51 A"  117 A'  118 A'  119 A'  120 A'                 
  6.762   7.522   7.562   7.661  23.313  24.059  27.826  28.323
121 A'   52 A"  122 A'  123 A'  124 A'  125 A'  126 A'   53 A"                 
 28.355  28.377  28.512  28.523  28.539  28.583  28.686  47.868
127 A'  128 A'   54 A"  129 A'   55 A"  130 A'  131 A'  132 A'                 
 66.711  66.739 127.866 127.893 127.926 151.624 289.716 289.756
133 A'  134 A'   56 A"  135 A'  136 A'  137 A'   57 A"  138 A'                 
289.8811020.6531901.786
139 A'  140 A'  141 A'                                                         
 --------------------------------------------------------------

          Ground-State Mulliken Net Atomic Charges

     Atom                 Charge (a.u.)
  ----------------------------------------
      1 F                    -0.052575
      2 F                    -0.050528
      3 Br                    0.005418
      4 I                     0.148266
      5 C                     0.033046
      6 C                    -0.083627
  ----------------------------------------
  Sum of atomic charges =     0.000000

 -----------------------------------------------------------------
                    Cartesian Multipole Moments
 -----------------------------------------------------------------
    Charge (ESU x 10^10)
                 0.0000
    Dipole Moment (Debye)
         X      -0.3068      Y      -1.8121      Z      -0.0000
       Tot       1.8379
    Quadrupole Moments (Debye-Ang)
        XX     -65.9635     XY       0.3450     YY     -68.3075
        XZ      -0.0000     YZ       0.0000     ZZ     -68.0477
    Octopole Moments (Debye-Ang^2)
       XXX      -1.2058    XXY      -2.5159    XYY      -0.8445
       YYY      24.7505    XXZ       0.0000    XYZ       0.0000
       YYZ       0.0000    XZZ       1.4711    YZZ      14.8248
       ZZZ      -0.0000
    Hexadecapole Moments (Debye-Ang^3)
      XXXX   -1132.5194   XXXY     -45.5706   XXYY    -257.6494
      XYYY     -45.7415   YYYY    -521.0527   XXXZ      -0.0000
      XXYZ       0.0000   XYYZ      -0.0000   YYYZ       0.0000
      XXZZ    -210.2919   XYZZ     -14.6910   YYZZ    -100.7403
      XZZZ      -0.0000   YZZZ       0.0000   ZZZZ     -82.1511
 -----------------------------------------------------------------
 Calculating analytic gradient of the SCF energy
 Gradient of SCF Energy
            1           2           3           4           5           6
    1  -0.0003087   0.0000357   0.0002059   0.0008038  -0.0001848  -0.0005519
    2   0.0008885  -0.0001770  -0.0012425   0.0011368   0.0004755  -0.0010814
    3  -0.0000000  -0.0000000   0.0000000  -0.0000000  -0.0000000   0.0000000
 Max gradient component =       1.243E-03
 RMS gradient           =       5.858E-04
 Gradient time:  CPU 13.13 s  wall 3.39 s
 Geometry Optimization Parameters
   NAtoms,    NIC,     NZ,  NCons,   NDum,   NFix, NCnnct, MaxDiis
        6      37       0       0       0       0       0       0

 Cartesian Hessian Update
 Hessian Updated using BFGS Update


** GEOMETRY OPTIMIZATION IN DELOCALIZED INTERNAL COORDINATES **
   Searching for a Minimum

   Optimization Cycle:  15

                       Coordinates (Angstroms)
     ATOM                X               Y               Z
      1  F         1.7383730412    1.8105831516    0.0000000000
      2  F        -0.8845426284    1.9602214014    0.0000000000
      3  Br        2.0657222861   -0.8826343198    0.0000000000
      4  I        -1.6600299467   -0.8334595699    0.0000000000
      5  C         1.0236027937    0.6810087904    0.0000000000
      6  C        -0.3099082248    0.7465137408    0.0000000000
   Point Group: cs    Number of degrees of freedom:     9


   Energy is  -9769.583760816

 Hessian Updated using BFGS Update

  9 Hessian modes will be used to form the next step
  Hessian Eigenvalues:
     0.043695    0.119372    0.248326    0.260729    0.389291    0.393800
     0.446304    0.582943    0.991345

 Minimum Search - Taking Simple RFO Step
 Searching for Lamda that Minimizes Along All modes
 Value Taken    Lamda =  -0.00001475
 Step Taken.  Stepsize is  0.014385

                             Maximum     Tolerance    Cnvgd?
         Gradient           0.001066      0.000300      NO
         Displacement       0.009524      0.001200      NO
         Energy change     -0.000014      0.000001      NO


 New Cartesian Coordinates Obtained by Inverse Iteration

 Displacement from previous Coordinates is:  0.010197
 ----------------------------------------------------------------
             Standard Nuclear Orientation (Angstroms)
    I     Atom           X                Y                Z
 ----------------------------------------------------------------
    1      F       1.7400321785     1.8085392993     0.0000000000
    2      F      -0.8844084686     1.9626828829     0.0000000000
    3      Br      2.0663363953    -0.8816440831     0.0000000000
    4      I      -1.6597981110    -0.8364035816     0.0000000000
    5      C       1.0222952703     0.6809493761     0.0000000000
    6      C      -0.3112399434     0.7481093008     0.0000000000
 ----------------------------------------------------------------
 Molecular Point Group                 Cs    NOp =  2
 Largest Abelian Subgroup              Cs    NOp =  2
 Nuclear Repulsion Energy =   842.3216165454 hartrees
 There are       59 alpha and       59 beta electrons
 Applying Cartesian multipole field
    Component          Value
    ---------          -----
     (2,0,0)        1.00000E-11
     (0,2,0)        2.00000E-11
     (0,0,2)       -3.00000E-11
 Nucleus-field energy     =     0.0000000216 hartrees
 Requested basis set is 6-311++G(d,p)
 There are 67 shells and 198 basis functions
 A cutoff of  1.0D-11 yielded   1757 shell pairs
 There are     16353 function pairs (     18335 Cartesian)
 Smallest overlap matrix eigenvalue = 5.18E-05
 Guess MOs from SCF MO coefficient file

 -----------------------------------------------------------------------
  General SCF calculation program by
  Eric Jon Sundstrom, Paul Horn, Yuezhi Mao, Dmitri Zuev, Alec White,
  David Stuck, Shaama M.S., Shane Yost, Joonho Lee, David Small,
  Daniel Levine, Susi Lehtola, Hugh Burton, Evgeny Epifanovsky
 -----------------------------------------------------------------------
 Exchange:     0.2000 Hartree-Fock + 0.0800 Slater + 0.7200 B88
 Correlation:  0.1900 VWN1RPA + 0.8100 LYP
 Using SG-1 standard quadrature grid
 using 4 threads for integral computing
 -------------------------------------------------------
 OpenMP Integral computing Module                
 Release: version 2.0, May 2017, Q-Chem Inc. Pleasanton 
 -------------------------------------------------------
 -------------------------------------------------------
 OpenMP BLAS3 based DFT computing Module                
 Release: version 1.0, May 2013, Q-Chem Inc. Pittsburgh 
 -------------------------------------------------------
 A restricted SCF calculation will be
 performed using DIIS
 SCF converges when DIIS error is below 1.0e-08
 ---------------------------------------
  Cycle       Energy         DIIS error
 ---------------------------------------
    1   -9769.5837627997      3.41e-05  
    2   -9769.5837699123      1.31e-05  
    3   -9769.5837694698      1.65e-05  
    4   -9769.5837705816      2.50e-06  
    5   -9769.5837706009      1.47e-06  
    6   -9769.5837706087      2.48e-07  
    7   -9769.5837706088      9.61e-08  
    8   -9769.5837706089      3.92e-08  
    9   -9769.5837706088      4.96e-09  Convergence criterion met
 ---------------------------------------
 SCF time:   CPU 32.73s  wall 9.00s 
 SCF   energy in the final basis set =    -9769.5837706088
 Total energy in the final basis set =    -9769.5837706088

 --------------------------------------------------------------
             Orbital Energies (a.u.) and Symmetries
 --------------------------------------------------------------

 Alpha MOs, Restricted
 -- Occupied --                  
******* -482.87 -176.33 -165.74 -165.73 -165.73  -62.52  -56.34
  1 A'    2 A'    3 A'    4 A'    1 A"    5 A'    6 A'    7 A'                 
-56.340 -56.340 -35.829 -31.323 -31.316 -31.316 -24.735 -24.731
  2 A"    8 A'    9 A'   10 A'    3 A"   11 A'   12 A'   13 A'                 
-22.973 -22.972 -22.972 -22.967 -22.967 -10.336 -10.325  -8.732
 14 A'    4 A"   15 A'   16 A'    5 A"   17 A'   18 A'   19 A'                 
 -6.565  -6.550  -6.550  -6.379  -4.792  -4.776  -4.776  -2.675
 20 A'    6 A"   21 A'   22 A'   23 A'    7 A"   24 A'   25 A'                 
 -2.672  -2.671  -2.660  -2.660  -2.058  -2.053  -2.053  -2.039
  8 A"   26 A'   27 A'    9 A"   28 A'   29 A'   10 A"   11 A"                 
 -2.039  -1.283  -1.266  -0.869  -0.792  -0.701  -0.623  -0.592
 30 A'   31 A'   32 A'   33 A'   34 A'   35 A'   36 A'   37 A'                 
 -0.540  -0.527  -0.490  -0.488  -0.431  -0.398  -0.363  -0.340
 38 A'   12 A"   13 A"   39 A'   40 A'   41 A'   14 A"   42 A'                 
 -0.317  -0.295  -0.263
 15 A"   43 A'   16 A"                                                         
 -- Virtual --                   
 -0.071  -0.040  -0.031  -0.006   0.026   0.040   0.049   0.054
 44 A'   45 A'   17 A"   46 A'   47 A'   48 A'   18 A"   49 A'                 
  0.067   0.079   0.096   0.100   0.107   0.119   0.130   0.150
 50 A'   19 A"   51 A'   52 A'   20 A"   53 A'   54 A'   55 A'                 
  0.207   0.213   0.218   0.248   0.263   0.281   0.293   0.305
 56 A'   57 A'   21 A"   22 A"   58 A'   59 A'   60 A'   61 A'                 
  0.322   0.339   0.350   0.370   0.384   0.384   0.388   0.403
 62 A'   23 A"   63 A'   64 A'   24 A"   65 A'   25 A"   66 A'                 
  0.417   0.420   0.439   0.474   0.478   0.482   0.532   0.544
 26 A"   67 A'   68 A'   69 A'   27 A"   70 A'   28 A"   71 A'                 
  0.578   0.598   0.638   0.649   0.702   0.718   0.728   0.789
 29 A"   72 A'   73 A'   74 A'   75 A'   30 A"   76 A'   77 A'                 
  0.865   0.897   0.932   0.995   1.104   1.170   1.274   1.285
 78 A'   79 A'   80 A'   81 A'   31 A"   32 A"   33 A"   82 A'                 
  1.342   1.355   1.370   1.380   1.408   1.453   1.475   1.523
 83 A'   34 A"   35 A"   84 A'   85 A'   86 A'   87 A'   88 A'                 
  1.556   1.593   1.662   1.829   1.850   1.888   1.950   1.982
 36 A"   89 A'   90 A'   91 A'   37 A"   92 A'   93 A'   38 A"                 
  2.016   2.118   2.177   2.214   2.565   2.780   2.807   2.971
 94 A'   95 A'   96 A'   97 A'   39 A"   40 A"   98 A'   99 A'                 
  3.095   3.378   3.738   3.749   3.753   3.797   3.908   3.914
100 A'  101 A'   41 A"  102 A'   42 A"  103 A'  104 A'   43 A"                 
  3.942   3.963   3.966   3.993   3.997   4.001   4.065   4.084
 44 A"  105 A'   45 A"   46 A"   47 A"  106 A'   48 A"  107 A'                 
  4.126   4.211   4.240   4.358   4.411   4.619   4.885   5.979
108 A'  109 A'  110 A'  111 A'  112 A'  113 A'  114 A'   49 A"                 
  6.028   6.071   6.244   6.289   6.301   6.403   6.446   6.637
115 A'  116 A'   50 A"   51 A"  117 A'  118 A'  119 A'  120 A'                 
  6.761   7.522   7.562   7.661  23.313  24.058  27.826  28.323
121 A'   52 A"  122 A'  123 A'  124 A'  125 A'  126 A'   53 A"                 
 28.355  28.376  28.512  28.523  28.539  28.583  28.685  47.868
127 A'  128 A'   54 A"  129 A'   55 A"  130 A'  131 A'  132 A'                 
 66.711  66.739 127.866 127.893 127.926 151.624 289.716 289.756
133 A'  134 A'   56 A"  135 A'  136 A'  137 A'   57 A"  138 A'                 
289.8811020.6531901.786
139 A'  140 A'  141 A'                                                         

 Beta MOs, Restricted
 -- Occupied --                  
******* -482.87 -176.33 -165.74 -165.73 -165.73  -62.52  -56.34
  1 A'    2 A'    3 A'    4 A'    1 A"    5 A'    6 A'    7 A'                 
-56.340 -56.340 -35.829 -31.323 -31.316 -31.316 -24.735 -24.731
  2 A"    8 A'    9 A'   10 A'    3 A"   11 A'   12 A'   13 A'                 
-22.973 -22.972 -22.972 -22.967 -22.967 -10.336 -10.325  -8.732
 14 A'    4 A"   15 A'   16 A'    5 A"   17 A'   18 A'   19 A'                 
 -6.565  -6.550  -6.550  -6.379  -4.792  -4.776  -4.776  -2.675
 20 A'    6 A"   21 A'   22 A'   23 A'    7 A"   24 A'   25 A'                 
 -2.672  -2.671  -2.660  -2.660  -2.058  -2.053  -2.053  -2.039
  8 A"   26 A'   27 A'    9 A"   28 A'   29 A'   10 A"   11 A"                 
 -2.039  -1.283  -1.266  -0.869  -0.792  -0.701  -0.623  -0.592
 30 A'   31 A'   32 A'   33 A'   34 A'   35 A'   36 A'   37 A'                 
 -0.540  -0.527  -0.490  -0.488  -0.431  -0.398  -0.363  -0.340
 38 A'   12 A"   13 A"   39 A'   40 A'   41 A'   14 A"   42 A'                 
 -0.317  -0.295  -0.263
 15 A"   43 A'   16 A"                                                         
 -- Virtual --                   
 -0.071  -0.040  -0.031  -0.006   0.026   0.040   0.049   0.054
 44 A'   45 A'   17 A"   46 A'   47 A'   48 A'   18 A"   49 A'                 
  0.067   0.079   0.096   0.100   0.107   0.119   0.130   0.150
 50 A'   19 A"   51 A'   52 A'   20 A"   53 A'   54 A'   55 A'                 
  0.207   0.213   0.218   0.248   0.263   0.281   0.293   0.305
 56 A'   57 A'   21 A"   22 A"   58 A'   59 A'   60 A'   61 A'                 
  0.322   0.339   0.350   0.370   0.384   0.384   0.388   0.403
 62 A'   23 A"   63 A'   64 A'   24 A"   65 A'   25 A"   66 A'                 
  0.417   0.420   0.439   0.474   0.478   0.482   0.532   0.544
 26 A"   67 A'   68 A'   69 A'   27 A"   70 A'   28 A"   71 A'                 
  0.578   0.598   0.638   0.649   0.702   0.718   0.728   0.789
 29 A"   72 A'   73 A'   74 A'   75 A'   30 A"   76 A'   77 A'                 
  0.865   0.897   0.932   0.995   1.104   1.170   1.274   1.285
 78 A'   79 A'   80 A'   81 A'   31 A"   32 A"   33 A"   82 A'                 
  1.342   1.355   1.370   1.380   1.408   1.453   1.475   1.523
 83 A'   34 A"   35 A"   84 A'   85 A'   86 A'   87 A'   88 A'                 
  1.556   1.593   1.662   1.829   1.850   1.888   1.950   1.982
 36 A"   89 A'   90 A'   91 A'   37 A"   92 A'   93 A'   38 A"                 
  2.016   2.118   2.177   2.214   2.565   2.780   2.807   2.971
 94 A'   95 A'   96 A'   97 A'   39 A"   40 A"   98 A'   99 A'                 
  3.095   3.378   3.738   3.749   3.753   3.797   3.908   3.914
100 A'  101 A'   41 A"  102 A'   42 A"  103 A'  104 A'   43 A"                 
  3.942   3.963   3.966   3.993   3.997   4.001   4.065   4.084
 44 A"  105 A'   45 A"   46 A"   47 A"  106 A'   48 A"  107 A'                 
  4.126   4.211   4.240   4.358   4.411   4.619   4.885   5.979
108 A'  109 A'  110 A'  111 A'  112 A'  113 A'  114 A'   49 A"                 
  6.028   6.071   6.244   6.289   6.301   6.403   6.446   6.637
115 A'  116 A'   50 A"   51 A"  117 A'  118 A'  119 A'  120 A'                 
  6.761   7.522   7.562   7.661  23.313  24.058  27.826  28.323
121 A'   52 A"  122 A'  123 A'  124 A'  125 A'  126 A'   53 A"                 
 28.355  28.376  28.512  28.523  28.539  28.583  28.685  47.868
127 A'  128 A'   54 A"  129 A'   55 A"  130 A'  131 A'  132 A'                 
 66.711  66.739 127.866 127.893 127.926 151.624 289.716 289.756
133 A'  134 A'   56 A"  135 A'  136 A'  137 A'   57 A"  138 A'                 
289.8811020.6531901.786
139 A'  140 A'  141 A'                                                         
 --------------------------------------------------------------

          Ground-State Mulliken Net Atomic Charges

     Atom                 Charge (a.u.)
  ----------------------------------------
      1 F                    -0.052140
      2 F                    -0.051070
      3 Br                    0.005154
      4 I                     0.148077
      5 C                     0.031071
      6 C                    -0.081093
  ----------------------------------------
  Sum of atomic charges =     0.000000

 -----------------------------------------------------------------
                    Cartesian Multipole Moments
 -----------------------------------------------------------------
    Charge (ESU x 10^10)
                 0.0000
    Dipole Moment (Debye)
         X      -0.3082      Y      -1.8103      Z       0.0000
       Tot       1.8364
    Quadrupole Moments (Debye-Ang)
        XX     -65.9755     XY       0.3479     YY     -68.2960
        XZ      -0.0000     YZ      -0.0000     ZZ     -68.0532
    Octopole Moments (Debye-Ang^2)
       XXX      -1.1618    XXY      -2.4761    XYY      -0.8954
       YYY      24.8953    XXZ       0.0000    XYZ       0.0000
       YYZ       0.0000    XZZ       1.4655    YZZ      14.8812
       ZZZ       0.0000
    Hexadecapole Moments (Debye-Ang^3)
      XXXX   -1132.8684   XXXY     -46.0679   XXYY    -257.7653
      XYYY     -45.9729   YYYY    -521.7480   XXXZ      -0.0000
      XXYZ      -0.0000   XYYZ      -0.0000   YYYZ       0.0000
      XXZZ    -210.3458   XYZZ     -14.8301   YYZZ    -100.8723
      XZZZ      -0.0000   YZZZ      -0.0000   ZZZZ     -82.1670
 -----------------------------------------------------------------
 Calculating analytic gradient of the SCF energy
 Gradient of SCF Energy
            1           2           3           4           5           6
    1  -0.0000289   0.0001122   0.0004666   0.0004880  -0.0004902  -0.0005477
    2   0.0005315   0.0003091  -0.0010694   0.0005288   0.0005404  -0.0008404
    3  -0.0000000  -0.0000000   0.0000000  -0.0000000  -0.0000000   0.0000000
 Max gradient component =       1.069E-03
 RMS gradient           =       4.600E-04
 Gradient time:  CPU 13.09 s  wall 3.38 s
 Geometry Optimization Parameters
   NAtoms,    NIC,     NZ,  NCons,   NDum,   NFix, NCnnct, MaxDiis
        6      37       0       0       0       0       0       0

 Cartesian Hessian Update
 Hessian Updated using BFGS Update


** GEOMETRY OPTIMIZATION IN DELOCALIZED INTERNAL COORDINATES **
   Searching for a Minimum

   Optimization Cycle:  16

                       Coordinates (Angstroms)
     ATOM                X               Y               Z
      1  F         1.7400321785    1.8085392993    0.0000000000
      2  F        -0.8844084686    1.9626828829    0.0000000000
      3  Br        2.0663363953   -0.8816440831    0.0000000000
      4  I        -1.6597981110   -0.8364035816    0.0000000000
      5  C         1.0222952703    0.6809493761    0.0000000000
      6  C        -0.3112399434    0.7481093008    0.0000000000
   Point Group: cs    Number of degrees of freedom:     9


   Energy is  -9769.583770609

 Hessian Updated using BFGS Update

  9 Hessian modes will be used to form the next step
  Hessian Eigenvalues:
     0.043777    0.085670    0.248067    0.261162    0.388361    0.393037
     0.445253    0.576155    0.940510

 Minimum Search - Taking Simple RFO Step
 Searching for Lamda that Minimizes Along All modes
 Value Taken    Lamda =  -0.00000566
 Step Taken.  Stepsize is  0.008234

                             Maximum     Tolerance    Cnvgd?
         Gradient           0.000693      0.000300      NO
         Displacement       0.005576      0.001200      NO
         Energy change     -0.000010      0.000001      NO


 New Cartesian Coordinates Obtained by Inverse Iteration

 Displacement from previous Coordinates is:  0.006261
 ----------------------------------------------------------------
             Standard Nuclear Orientation (Angstroms)
    I     Atom           X                Y                Z
 ----------------------------------------------------------------
    1      F       1.7417195309     1.8068321549     0.0000000000
    2      F      -0.8851866590     1.9632372379     0.0000000000
    3      Br      2.0662845635    -0.8804305737     0.0000000000
    4      I      -1.6596632107    -0.8375521220     0.0000000000
    5      C       1.0216900573     0.6810551056     0.0000000000
    6      C      -0.3116269610     0.7490913918     0.0000000000
 ----------------------------------------------------------------
 Molecular Point Group                 Cs    NOp =  2
 Largest Abelian Subgroup              Cs    NOp =  2
 Nuclear Repulsion Energy =   842.3094638519 hartrees
 There are       59 alpha and       59 beta electrons
 Applying Cartesian multipole field
    Component          Value
    ---------          -----
     (2,0,0)        1.00000E-11
     (0,2,0)        2.00000E-11
     (0,0,2)       -3.00000E-11
 Nucleus-field energy     =     0.0000000216 hartrees
 Requested basis set is 6-311++G(d,p)
 There are 67 shells and 198 basis functions
 A cutoff of  1.0D-11 yielded   1757 shell pairs
 There are     16353 function pairs (     18335 Cartesian)
 Smallest overlap matrix eigenvalue = 5.16E-05
 Guess MOs from SCF MO coefficient file

 -----------------------------------------------------------------------
  General SCF calculation program by
  Eric Jon Sundstrom, Paul Horn, Yuezhi Mao, Dmitri Zuev, Alec White,
  David Stuck, Shaama M.S., Shane Yost, Joonho Lee, David Small,
  Daniel Levine, Susi Lehtola, Hugh Burton, Evgeny Epifanovsky
 -----------------------------------------------------------------------
 Exchange:     0.2000 Hartree-Fock + 0.0800 Slater + 0.7200 B88
 Correlation:  0.1900 VWN1RPA + 0.8100 LYP
 Using SG-1 standard quadrature grid
 using 4 threads for integral computing
 -------------------------------------------------------
 OpenMP Integral computing Module                
 Release: version 2.0, May 2017, Q-Chem Inc. Pleasanton 
 -------------------------------------------------------
 -------------------------------------------------------
 OpenMP BLAS3 based DFT computing Module                
 Release: version 1.0, May 2013, Q-Chem Inc. Pittsburgh 
 -------------------------------------------------------
 A restricted SCF calculation will be
 performed using DIIS
 SCF converges when DIIS error is below 1.0e-08
 ---------------------------------------
  Cycle       Energy         DIIS error
 ---------------------------------------
    1   -9769.5837708704      2.24e-05  
    2   -9769.5837740433      7.56e-06  
    3   -9769.5837738174      1.04e-05  
    4   -9769.5837742540      1.71e-06  
    5   -9769.5837742637      9.42e-07  
    6   -9769.5837742669      9.43e-08  
    7   -9769.5837742668      3.08e-08  
    8   -9769.5837742667      5.92e-09  Convergence criterion met
 ---------------------------------------
 SCF time:   CPU 29.14s  wall 7.00s 
 SCF   energy in the final basis set =    -9769.5837742667
 Total energy in the final basis set =    -9769.5837742667

 --------------------------------------------------------------
             Orbital Energies (a.u.) and Symmetries
 --------------------------------------------------------------

 Alpha MOs, Restricted
 -- Occupied --                  
******* -482.87 -176.33 -165.74 -165.73 -165.73  -62.52  -56.34
  1 A'    2 A'    3 A'    4 A'    1 A"    5 A'    6 A'    7 A'                 
-56.340 -56.340 -35.829 -31.323 -31.316 -31.316 -24.735 -24.731
  2 A"    8 A'    9 A'   10 A'    3 A"   11 A'   12 A'   13 A'                 
-22.973 -22.972 -22.972 -22.967 -22.967 -10.336 -10.325  -8.732
 14 A'    4 A"   15 A'   16 A'    5 A"   17 A'   18 A'   19 A'                 
 -6.565  -6.550  -6.550  -6.379  -4.792  -4.776  -4.776  -2.675
 20 A'    6 A"   21 A'   22 A'   23 A'    7 A"   24 A'   25 A'                 
 -2.671  -2.671  -2.660  -2.660  -2.058  -2.053  -2.052  -2.039
  8 A"   26 A'   27 A'    9 A"   28 A'   29 A'   10 A"   11 A"                 
 -2.039  -1.283  -1.266  -0.869  -0.792  -0.701  -0.623  -0.592
 30 A'   31 A'   32 A'   33 A'   34 A'   35 A'   36 A'   37 A'                 
 -0.540  -0.527  -0.491  -0.488  -0.431  -0.398  -0.363  -0.339
 38 A'   12 A"   13 A"   39 A'   40 A'   41 A'   14 A"   42 A'                 
 -0.317  -0.295  -0.263
 15 A"   43 A'   16 A"                                                         
 -- Virtual --                   
 -0.071  -0.040  -0.031  -0.006   0.027   0.040   0.049   0.054
 44 A'   45 A'   17 A"   46 A'   47 A'   48 A'   18 A"   49 A'                 
  0.067   0.079   0.096   0.100   0.107   0.119   0.130   0.150
 50 A'   19 A"   51 A'   52 A'   20 A"   53 A'   54 A'   55 A'                 
  0.207   0.213   0.218   0.248   0.263   0.281   0.293   0.305
 56 A'   57 A'   21 A"   22 A"   58 A'   59 A'   60 A'   61 A'                 
  0.322   0.339   0.350   0.370   0.384   0.384   0.389   0.403
 62 A'   23 A"   63 A'   64 A'   24 A"   65 A'   25 A"   66 A'                 
  0.417   0.420   0.439   0.474   0.478   0.482   0.532   0.544
 26 A"   67 A'   68 A'   69 A'   27 A"   70 A'   28 A"   71 A'                 
  0.578   0.598   0.638   0.649   0.702   0.717   0.728   0.790
 29 A"   72 A'   73 A'   74 A'   75 A'   30 A"   76 A'   77 A'                 
  0.865   0.897   0.932   0.995   1.104   1.170   1.274   1.285
 78 A'   79 A'   80 A'   81 A'   31 A"   32 A"   33 A"   82 A'                 
  1.342   1.355   1.370   1.380   1.409   1.452   1.475   1.523
 83 A'   34 A"   35 A"   84 A'   85 A'   86 A'   87 A'   88 A'                 
  1.556   1.594   1.662   1.828   1.850   1.888   1.950   1.982
 36 A"   89 A'   90 A'   91 A'   37 A"   92 A'   93 A'   38 A"                 
  2.016   2.118   2.177   2.214   2.565   2.780   2.807   2.971
 94 A'   95 A'   96 A'   97 A'   39 A"   40 A"   98 A'   99 A'                 
  3.096   3.378   3.738   3.749   3.753   3.797   3.908   3.914
100 A'  101 A'   41 A"  102 A'   42 A"  103 A'  104 A'   43 A"                 
  3.942   3.963   3.966   3.993   3.996   4.001   4.065   4.084
 44 A"  105 A'   45 A"   46 A"   47 A"  106 A'   48 A"  107 A'                 
  4.125   4.211   4.240   4.358   4.410   4.619   4.885   5.979
108 A'  109 A'  110 A'  111 A'  112 A'  113 A'  114 A'   49 A"                 
  6.028   6.071   6.244   6.289   6.302   6.402   6.446   6.638
115 A'  116 A'   50 A"   51 A"  117 A'  118 A'  119 A'  120 A'                 
  6.762   7.522   7.562   7.661  23.313  24.059  27.825  28.323
121 A'   52 A"  122 A'  123 A'  124 A'  125 A'  126 A'   53 A"                 
 28.355  28.376  28.512  28.523  28.539  28.583  28.685  47.868
127 A'  128 A'   54 A"  129 A'   55 A"  130 A'  131 A'  132 A'                 
 66.711  66.739 127.866 127.893 127.926 151.623 289.717 289.756
133 A'  134 A'   56 A"  135 A'  136 A'  137 A'   57 A"  138 A'                 
289.8811020.6541901.785
139 A'  140 A'  141 A'                                                         

 Beta MOs, Restricted
 -- Occupied --                  
******* -482.87 -176.33 -165.74 -165.73 -165.73  -62.52  -56.34
  1 A'    2 A'    3 A'    4 A'    1 A"    5 A'    6 A'    7 A'                 
-56.340 -56.340 -35.829 -31.323 -31.316 -31.316 -24.735 -24.731
  2 A"    8 A'    9 A'   10 A'    3 A"   11 A'   12 A'   13 A'                 
-22.973 -22.972 -22.972 -22.967 -22.967 -10.336 -10.325  -8.732
 14 A'    4 A"   15 A'   16 A'    5 A"   17 A'   18 A'   19 A'                 
 -6.565  -6.550  -6.550  -6.379  -4.792  -4.776  -4.776  -2.675
 20 A'    6 A"   21 A'   22 A'   23 A'    7 A"   24 A'   25 A'                 
 -2.671  -2.671  -2.660  -2.660  -2.058  -2.053  -2.052  -2.039
  8 A"   26 A'   27 A'    9 A"   28 A'   29 A'   10 A"   11 A"                 
 -2.039  -1.283  -1.266  -0.869  -0.792  -0.701  -0.623  -0.592
 30 A'   31 A'   32 A'   33 A'   34 A'   35 A'   36 A'   37 A'                 
 -0.540  -0.527  -0.491  -0.488  -0.431  -0.398  -0.363  -0.339
 38 A'   12 A"   13 A"   39 A'   40 A'   41 A'   14 A"   42 A'                 
 -0.317  -0.295  -0.263
 15 A"   43 A'   16 A"                                                         
 -- Virtual --                   
 -0.071  -0.040  -0.031  -0.006   0.027   0.040   0.049   0.054
 44 A'   45 A'   17 A"   46 A'   47 A'   48 A'   18 A"   49 A'                 
  0.067   0.079   0.096   0.100   0.107   0.119   0.130   0.150
 50 A'   19 A"   51 A'   52 A'   20 A"   53 A'   54 A'   55 A'                 
  0.207   0.213   0.218   0.248   0.263   0.281   0.293   0.305
 56 A'   57 A'   21 A"   22 A"   58 A'   59 A'   60 A'   61 A'                 
  0.322   0.339   0.350   0.370   0.384   0.384   0.389   0.403
 62 A'   23 A"   63 A'   64 A'   24 A"   65 A'   25 A"   66 A'                 
  0.417   0.420   0.439   0.474   0.478   0.482   0.532   0.544
 26 A"   67 A'   68 A'   69 A'   27 A"   70 A'   28 A"   71 A'                 
  0.578   0.598   0.638   0.649   0.702   0.717   0.728   0.790
 29 A"   72 A'   73 A'   74 A'   75 A'   30 A"   76 A'   77 A'                 
  0.865   0.897   0.932   0.995   1.104   1.170   1.274   1.285
 78 A'   79 A'   80 A'   81 A'   31 A"   32 A"   33 A"   82 A'                 
  1.342   1.355   1.370   1.380   1.409   1.452   1.475   1.523
 83 A'   34 A"   35 A"   84 A'   85 A'   86 A'   87 A'   88 A'                 
  1.556   1.594   1.662   1.828   1.850   1.888   1.950   1.982
 36 A"   89 A'   90 A'   91 A'   37 A"   92 A'   93 A'   38 A"                 
  2.016   2.118   2.177   2.214   2.565   2.780   2.807   2.971
 94 A'   95 A'   96 A'   97 A'   39 A"   40 A"   98 A'   99 A'                 
  3.096   3.378   3.738   3.749   3.753   3.797   3.908   3.914
100 A'  101 A'   41 A"  102 A'   42 A"  103 A'  104 A'   43 A"                 
  3.942   3.963   3.966   3.993   3.996   4.001   4.065   4.084
 44 A"  105 A'   45 A"   46 A"   47 A"  106 A'   48 A"  107 A'                 
  4.125   4.211   4.240   4.358   4.410   4.619   4.885   5.979
108 A'  109 A'  110 A'  111 A'  112 A'  113 A'  114 A'   49 A"                 
  6.028   6.071   6.244   6.289   6.302   6.402   6.446   6.638
115 A'  116 A'   50 A"   51 A"  117 A'  118 A'  119 A'  120 A'                 
  6.762   7.522   7.562   7.661  23.313  24.059  27.825  28.323
121 A'   52 A"  122 A'  123 A'  124 A'  125 A'  126 A'   53 A"                 
 28.355  28.376  28.512  28.523  28.539  28.583  28.685  47.868
127 A'  128 A'   54 A"  129 A'   55 A"  130 A'  131 A'  132 A'                 
 66.711  66.739 127.866 127.893 127.926 151.623 289.717 289.756
133 A'  134 A'   56 A"  135 A'  136 A'  137 A'   57 A"  138 A'                 
289.8811020.6541901.785
139 A'  140 A'  141 A'                                                         
 --------------------------------------------------------------

          Ground-State Mulliken Net Atomic Charges

     Atom                 Charge (a.u.)
  ----------------------------------------
      1 F                    -0.051824
      2 F                    -0.051163
      3 Br                    0.005098
      4 I                     0.147773
      5 C                     0.030041
      6 C                    -0.079925
  ----------------------------------------
  Sum of atomic charges =     0.000000

 -----------------------------------------------------------------
                    Cartesian Multipole Moments
 -----------------------------------------------------------------
    Charge (ESU x 10^10)
                 0.0000
    Dipole Moment (Debye)
         X      -0.3070      Y      -1.8047      Z       0.0000
       Tot       1.8306
    Quadrupole Moments (Debye-Ang)
        XX     -65.9841     XY       0.3490     YY     -68.2877
        XZ      -0.0000     YZ      -0.0000     ZZ     -68.0543
    Octopole Moments (Debye-Ang^2)
       XXX      -1.1223    XXY      -2.4661    XYY      -0.9131
       YYY      24.9512    XXZ       0.0000    XYZ       0.0000
       YYZ      -0.0000    XZZ       1.4712    YZZ      14.8949
       ZZZ       0.0000
    Hexadecapole Moments (Debye-Ang^3)
      XXXX   -1132.9838   XXXY     -46.3566   XXYY    -257.7808
      XYYY     -46.1371   YYYY    -521.7413   XXXZ      -0.0000
      XXYZ      -0.0000   XYYZ      -0.0000   YYYZ      -0.0000
      XXZZ    -210.3626   XYZZ     -14.9167   YYZZ    -100.8756
      XZZZ      -0.0000   YZZZ      -0.0000   ZZZZ     -82.1732
 -----------------------------------------------------------------
 Calculating analytic gradient of the SCF energy
 Gradient of SCF Energy
            1           2           3           4           5           6
    1   0.0001112   0.0000888   0.0004494   0.0003161  -0.0007038  -0.0002616
    2   0.0000498   0.0002807  -0.0006536   0.0003021   0.0005629  -0.0005419
    3   0.0000000  -0.0000000  -0.0000000  -0.0000000  -0.0000000   0.0000000
 Max gradient component =       7.038E-04
 RMS gradient           =       3.413E-04
 Gradient time:  CPU 13.05 s  wall 3.37 s
 Geometry Optimization Parameters
   NAtoms,    NIC,     NZ,  NCons,   NDum,   NFix, NCnnct, MaxDiis
        6      37       0       0       0       0       0       0

 Cartesian Hessian Update
 Hessian Updated using BFGS Update


** GEOMETRY OPTIMIZATION IN DELOCALIZED INTERNAL COORDINATES **
   Searching for a Minimum

   Optimization Cycle:  17

                       Coordinates (Angstroms)
     ATOM                X               Y               Z
      1  F         1.7417195309    1.8068321549    0.0000000000
      2  F        -0.8851866590    1.9632372379    0.0000000000
      3  Br        2.0662845635   -0.8804305737    0.0000000000
      4  I        -1.6596632107   -0.8375521220    0.0000000000
      5  C         1.0216900573    0.6810551056    0.0000000000
      6  C        -0.3116269610    0.7490913918    0.0000000000
   Point Group: cs    Number of degrees of freedom:     9


   Energy is  -9769.583774267

 Hessian Updated using BFGS Update

  9 Hessian modes will be used to form the next step
  Hessian Eigenvalues:
     0.047591    0.070321    0.246934    0.257252    0.375588    0.392684
     0.447617    0.565806    0.796830

 Minimum Search - Taking Simple RFO Step
 Searching for Lamda that Minimizes Along All modes
 Value Taken    Lamda =  -0.00000187
 Step Taken.  Stepsize is  0.003579

                             Maximum     Tolerance    Cnvgd?
         Gradient           0.000537      0.000300      NO
         Displacement       0.002364      0.001200      NO
         Energy change     -0.000004      0.000001      NO


 New Cartesian Coordinates Obtained by Inverse Iteration

 Displacement from previous Coordinates is:  0.002736
 ----------------------------------------------------------------
             Standard Nuclear Orientation (Angstroms)
    I     Atom           X                Y                Z
 ----------------------------------------------------------------
    1      F       1.7425127220     1.8062219024     0.0000000000
    2      F      -0.8857325649     1.9629777336     0.0000000000
    3      Br      2.0661183138    -0.8797412098     0.0000000000
    4      I      -1.6599081332    -0.8377373566     0.0000000000
    5      C       1.0218273853     0.6810863205     0.0000000000
    6      C      -0.3116004019     0.7494258043     0.0000000000
 ----------------------------------------------------------------
 Molecular Point Group                 Cs    NOp =  2
 Largest Abelian Subgroup              Cs    NOp =  2
 Nuclear Repulsion Energy =   842.3290823331 hartrees
 There are       59 alpha and       59 beta electrons
 Applying Cartesian multipole field
    Component          Value
    ---------          -----
     (2,0,0)        1.00000E-11
     (0,2,0)        2.00000E-11
     (0,0,2)       -3.00000E-11
 Nucleus-field energy     =     0.0000000216 hartrees
 Requested basis set is 6-311++G(d,p)
 There are 67 shells and 198 basis functions
 A cutoff of  1.0D-11 yielded   1757 shell pairs
 There are     16353 function pairs (     18335 Cartesian)
 Smallest overlap matrix eigenvalue = 5.16E-05
 Guess MOs from SCF MO coefficient file

 -----------------------------------------------------------------------
  General SCF calculation program by
  Eric Jon Sundstrom, Paul Horn, Yuezhi Mao, Dmitri Zuev, Alec White,
  David Stuck, Shaama M.S., Shane Yost, Joonho Lee, David Small,
  Daniel Levine, Susi Lehtola, Hugh Burton, Evgeny Epifanovsky
 -----------------------------------------------------------------------
 Exchange:     0.2000 Hartree-Fock + 0.0800 Slater + 0.7200 B88
 Correlation:  0.1900 VWN1RPA + 0.8100 LYP
 Using SG-1 standard quadrature grid
 using 4 threads for integral computing
 -------------------------------------------------------
 OpenMP Integral computing Module                
 Release: version 2.0, May 2017, Q-Chem Inc. Pleasanton 
 -------------------------------------------------------
 -------------------------------------------------------
 OpenMP BLAS3 based DFT computing Module                
 Release: version 1.0, May 2013, Q-Chem Inc. Pittsburgh 
 -------------------------------------------------------
 A restricted SCF calculation will be
 performed using DIIS
 SCF converges when DIIS error is below 1.0e-08
 ---------------------------------------
  Cycle       Energy         DIIS error
 ---------------------------------------
    1   -9769.5837749243      1.01e-05  
    2   -9769.5837754861      4.17e-06  
    3   -9769.5837754143      5.68e-06  
    4   -9769.5837755586      8.56e-07  
    5   -9769.5837755610      3.74e-07  
    6   -9769.5837755614      3.83e-08  
    7   -9769.5837755613      1.83e-08  
    8   -9769.5837755614      2.93e-09  Convergence criterion met
 ---------------------------------------
 SCF time:   CPU 29.11s  wall 8.00s 
 SCF   energy in the final basis set =    -9769.5837755614
 Total energy in the final basis set =    -9769.5837755614

 --------------------------------------------------------------
             Orbital Energies (a.u.) and Symmetries
 --------------------------------------------------------------

 Alpha MOs, Restricted
 -- Occupied --                  
******* -482.87 -176.33 -165.74 -165.73 -165.73  -62.52  -56.34
  1 A'    2 A'    3 A'    4 A'    1 A"    5 A'    6 A'    7 A'                 
-56.340 -56.340 -35.829 -31.323 -31.316 -31.316 -24.735 -24.731
  2 A"    8 A'    9 A'   10 A'    3 A"   11 A'   12 A'   13 A'                 
-22.973 -22.972 -22.972 -22.967 -22.967 -10.336 -10.325  -8.732
 14 A'    4 A"   15 A'   16 A'    5 A"   17 A'   18 A'   19 A'                 
 -6.565  -6.550  -6.550  -6.379  -4.792  -4.776  -4.776  -2.675
 20 A'    6 A"   21 A'   22 A'   23 A'    7 A"   24 A'   25 A'                 
 -2.671  -2.671  -2.660  -2.660  -2.058  -2.053  -2.052  -2.039
  8 A"   26 A'   27 A'    9 A"   28 A'   29 A'   10 A"   11 A"                 
 -2.039  -1.283  -1.266  -0.869  -0.792  -0.701  -0.623  -0.592
 30 A'   31 A'   32 A'   33 A'   34 A'   35 A'   36 A'   37 A'                 
 -0.540  -0.527  -0.491  -0.488  -0.431  -0.398  -0.363  -0.339
 38 A'   12 A"   13 A"   39 A'   40 A'   41 A'   14 A"   42 A'                 
 -0.317  -0.295  -0.263
 15 A"   43 A'   16 A"                                                         
 -- Virtual --                   
 -0.071  -0.040  -0.031  -0.006   0.027   0.040   0.049   0.054
 44 A'   45 A'   17 A"   46 A'   47 A'   48 A'   18 A"   49 A'                 
  0.067   0.079   0.096   0.100   0.107   0.120   0.130   0.150
 50 A'   19 A"   51 A'   52 A'   20 A"   53 A'   54 A'   55 A'                 
  0.207   0.213   0.218   0.248   0.263   0.281   0.293   0.305
 56 A'   57 A'   21 A"   22 A"   58 A'   59 A'   60 A'   61 A'                 
  0.322   0.339   0.350   0.370   0.384   0.384   0.389   0.403
 62 A'   23 A"   63 A'   64 A'   24 A"   65 A'   25 A"   66 A'                 
  0.417   0.420   0.439   0.474   0.478   0.481   0.532   0.544
 26 A"   67 A'   68 A'   69 A'   27 A"   70 A'   28 A"   71 A'                 
  0.578   0.598   0.638   0.649   0.702   0.717   0.728   0.790
 29 A"   72 A'   73 A'   74 A'   75 A'   30 A"   76 A'   77 A'                 
  0.865   0.897   0.933   0.995   1.104   1.170   1.274   1.285
 78 A'   79 A'   80 A'   81 A'   31 A"   32 A"   33 A"   82 A'                 
  1.342   1.355   1.370   1.380   1.409   1.452   1.475   1.523
 83 A'   34 A"   35 A"   84 A'   85 A'   86 A'   87 A'   88 A'                 
  1.556   1.594   1.662   1.828   1.850   1.888   1.950   1.982
 36 A"   89 A'   90 A'   91 A'   37 A"   92 A'   93 A'   38 A"                 
  2.017   2.118   2.177   2.214   2.565   2.780   2.807   2.971
 94 A'   95 A'   96 A'   97 A'   39 A"   40 A"   98 A'   99 A'                 
  3.096   3.378   3.738   3.749   3.753   3.797   3.908   3.914
100 A'  101 A'   41 A"  102 A'   42 A"  103 A'  104 A'   43 A"                 
  3.942   3.963   3.966   3.993   3.996   4.001   4.065   4.084
 44 A"  105 A'   45 A"   46 A"   47 A"  106 A'   48 A"  107 A'                 
  4.125   4.211   4.240   4.358   4.410   4.619   4.885   5.979
108 A'  109 A'  110 A'  111 A'  112 A'  113 A'  114 A'   49 A"                 
  6.028   6.071   6.244   6.289   6.302   6.402   6.446   6.638
115 A'  116 A'   50 A"   51 A"  117 A'  118 A'  119 A'  120 A'                 
  6.762   7.522   7.562   7.661  23.313  24.058  27.825  28.323
121 A'   52 A"  122 A'  123 A'  124 A'  125 A'  126 A'   53 A"                 
 28.355  28.376  28.512  28.523  28.539  28.583  28.685  47.868
127 A'  128 A'   54 A"  129 A'   55 A"  130 A'  131 A'  132 A'                 
 66.711  66.739 127.866 127.893 127.926 151.623 289.717 289.756
133 A'  134 A'   56 A"  135 A'  136 A'  137 A'   57 A"  138 A'                 
289.8821020.6541901.785
139 A'  140 A'  141 A'                                                         

 Beta MOs, Restricted
 -- Occupied --                  
******* -482.87 -176.33 -165.74 -165.73 -165.73  -62.52  -56.34
  1 A'    2 A'    3 A'    4 A'    1 A"    5 A'    6 A'    7 A'                 
-56.340 -56.340 -35.829 -31.323 -31.316 -31.316 -24.735 -24.731
  2 A"    8 A'    9 A'   10 A'    3 A"   11 A'   12 A'   13 A'                 
-22.973 -22.972 -22.972 -22.967 -22.967 -10.336 -10.325  -8.732
 14 A'    4 A"   15 A'   16 A'    5 A"   17 A'   18 A'   19 A'                 
 -6.565  -6.550  -6.550  -6.379  -4.792  -4.776  -4.776  -2.675
 20 A'    6 A"   21 A'   22 A'   23 A'    7 A"   24 A'   25 A'                 
 -2.671  -2.671  -2.660  -2.660  -2.058  -2.053  -2.052  -2.039
  8 A"   26 A'   27 A'    9 A"   28 A'   29 A'   10 A"   11 A"                 
 -2.039  -1.283  -1.266  -0.869  -0.792  -0.701  -0.623  -0.592
 30 A'   31 A'   32 A'   33 A'   34 A'   35 A'   36 A'   37 A'                 
 -0.540  -0.527  -0.491  -0.488  -0.431  -0.398  -0.363  -0.339
 38 A'   12 A"   13 A"   39 A'   40 A'   41 A'   14 A"   42 A'                 
 -0.317  -0.295  -0.263
 15 A"   43 A'   16 A"                                                         
 -- Virtual --                   
 -0.071  -0.040  -0.031  -0.006   0.027   0.040   0.049   0.054
 44 A'   45 A'   17 A"   46 A'   47 A'   48 A'   18 A"   49 A'                 
  0.067   0.079   0.096   0.100   0.107   0.120   0.130   0.150
 50 A'   19 A"   51 A'   52 A'   20 A"   53 A'   54 A'   55 A'                 
  0.207   0.213   0.218   0.248   0.263   0.281   0.293   0.305
 56 A'   57 A'   21 A"   22 A"   58 A'   59 A'   60 A'   61 A'                 
  0.322   0.339   0.350   0.370   0.384   0.384   0.389   0.403
 62 A'   23 A"   63 A'   64 A'   24 A"   65 A'   25 A"   66 A'                 
  0.417   0.420   0.439   0.474   0.478   0.481   0.532   0.544
 26 A"   67 A'   68 A'   69 A'   27 A"   70 A'   28 A"   71 A'                 
  0.578   0.598   0.638   0.649   0.702   0.717   0.728   0.790
 29 A"   72 A'   73 A'   74 A'   75 A'   30 A"   76 A'   77 A'                 
  0.865   0.897   0.933   0.995   1.104   1.170   1.274   1.285
 78 A'   79 A'   80 A'   81 A'   31 A"   32 A"   33 A"   82 A'                 
  1.342   1.355   1.370   1.380   1.409   1.452   1.475   1.523
 83 A'   34 A"   35 A"   84 A'   85 A'   86 A'   87 A'   88 A'                 
  1.556   1.594   1.662   1.828   1.850   1.888   1.950   1.982
 36 A"   89 A'   90 A'   91 A'   37 A"   92 A'   93 A'   38 A"                 
  2.017   2.118   2.177   2.214   2.565   2.780   2.807   2.971
 94 A'   95 A'   96 A'   97 A'   39 A"   40 A"   98 A'   99 A'                 
  3.096   3.378   3.738   3.749   3.753   3.797   3.908   3.914
100 A'  101 A'   41 A"  102 A'   42 A"  103 A'  104 A'   43 A"                 
  3.942   3.963   3.966   3.993   3.996   4.001   4.065   4.084
 44 A"  105 A'   45 A"   46 A"   47 A"  106 A'   48 A"  107 A'                 
  4.125   4.211   4.240   4.358   4.410   4.619   4.885   5.979
108 A'  109 A'  110 A'  111 A'  112 A'  113 A'  114 A'   49 A"                 
  6.028   6.071   6.244   6.289   6.302   6.402   6.446   6.638
115 A'  116 A'   50 A"   51 A"  117 A'  118 A'  119 A'  120 A'                 
  6.762   7.522   7.562   7.661  23.313  24.058  27.825  28.323
121 A'   52 A"  122 A'  123 A'  124 A'  125 A'  126 A'   53 A"                 
 28.355  28.376  28.512  28.523  28.539  28.583  28.685  47.868
127 A'  128 A'   54 A"  129 A'   55 A"  130 A'  131 A'  132 A'                 
 66.711  66.739 127.866 127.893 127.926 151.623 289.717 289.756
133 A'  134 A'   56 A"  135 A'  136 A'  137 A'   57 A"  138 A'                 
289.8821020.6541901.785
139 A'  140 A'  141 A'                                                         
 --------------------------------------------------------------

          Ground-State Mulliken Net Atomic Charges

     Atom                 Charge (a.u.)
  ----------------------------------------
      1 F                    -0.051699
      2 F                    -0.050983
      3 Br                    0.005221
      4 I                     0.147530
      5 C                     0.029657
      6 C                    -0.079726
  ----------------------------------------
  Sum of atomic charges =     0.000000

 -----------------------------------------------------------------
                    Cartesian Multipole Moments
 -----------------------------------------------------------------
    Charge (ESU x 10^10)
                 0.0000
    Dipole Moment (Debye)
         X      -0.3052      Y      -1.8011      Z       0.0000
       Tot       1.8268
    Quadrupole Moments (Debye-Ang)
        XX     -65.9857     XY       0.3476     YY     -68.2839
        XZ      -0.0000     YZ       0.0000     ZZ     -68.0546
    Octopole Moments (Debye-Ang^2)
       XXX      -1.0837    XXY      -2.4693    XYY      -0.9082
       YYY      24.9604    XXZ       0.0000    XYZ      -0.0000
       YYZ      -0.0000    XZZ       1.4843    YZZ      14.8916
       ZZZ       0.0000
    Hexadecapole Moments (Debye-Ang^3)
      XXXX   -1133.1503   XXXY     -46.4807   XXYY    -257.7924
      XYYY     -46.2506   YYYY    -521.5765   XXXZ      -0.0000
      XXYZ       0.0000   XYYZ       0.0000   YYYZ       0.0000
      XXZZ    -210.3917   XYZZ     -14.9612   YYZZ    -100.8483
      XZZZ      -0.0000   YZZZ       0.0000   ZZZZ     -82.1763
 -----------------------------------------------------------------
 Calculating analytic gradient of the SCF energy
 Gradient of SCF Energy
            1           2           3           4           5           6
    1   0.0001153   0.0000693   0.0003236   0.0002066  -0.0004084  -0.0003064
    2  -0.0001969   0.0001030  -0.0003442   0.0002360   0.0004809  -0.0002788
    3  -0.0000000   0.0000000  -0.0000000   0.0000000  -0.0000000  -0.0000000
 Max gradient component =       4.809E-04
 RMS gradient           =       2.308E-04
 Gradient time:  CPU 13.14 s  wall 3.41 s
 Geometry Optimization Parameters
   NAtoms,    NIC,     NZ,  NCons,   NDum,   NFix, NCnnct, MaxDiis
        6      37       0       0       0       0       0       0

 Cartesian Hessian Update
 Hessian Updated using BFGS Update


** GEOMETRY OPTIMIZATION IN DELOCALIZED INTERNAL COORDINATES **
   Searching for a Minimum

   Optimization Cycle:  18

                       Coordinates (Angstroms)
     ATOM                X               Y               Z
      1  F         1.7425127220    1.8062219024    0.0000000000
      2  F        -0.8857325649    1.9629777336    0.0000000000
      3  Br        2.0661183138   -0.8797412098    0.0000000000
      4  I        -1.6599081332   -0.8377373566    0.0000000000
      5  C         1.0218273853    0.6810863205    0.0000000000
      6  C        -0.3116004019    0.7494258043    0.0000000000
   Point Group: cs    Number of degrees of freedom:     9


   Energy is  -9769.583775561

 Hessian Updated using BFGS Update

  9 Hessian modes will be used to form the next step
  Hessian Eigenvalues:
     0.049008    0.075435    0.229505    0.254260    0.338966    0.392667
     0.453220    0.484520    0.617351

 Minimum Search - Taking Simple RFO Step
 Searching for Lamda that Minimizes Along All modes
 Value Taken    Lamda =  -0.00000117
 Step Taken.  Stepsize is  0.002280

                             Maximum     Tolerance    Cnvgd?
         Gradient           0.000377      0.000300      NO
         Displacement       0.001351      0.001200      NO
         Energy change     -0.000001      0.000001      NO


 New Cartesian Coordinates Obtained by Inverse Iteration

 Displacement from previous Coordinates is:  0.001819
 ----------------------------------------------------------------
             Standard Nuclear Orientation (Angstroms)
    I     Atom           X                Y                Z
 ----------------------------------------------------------------
    1      F       1.7428219791     1.8061958678     0.0000000000
    2      F      -0.8859994735     1.9626314835     0.0000000000
    3      Br      2.0655797373    -0.8794228612     0.0000000000
    4      I      -1.6600293026    -0.8378510427     0.0000000000
    5      C       1.0221271412     0.6810837957     0.0000000000
    6      C      -0.3112827604     0.7495959514     0.0000000000
 ----------------------------------------------------------------
 Molecular Point Group                 Cs    NOp =  2
 Largest Abelian Subgroup              Cs    NOp =  2
 Nuclear Repulsion Energy =   842.3842028077 hartrees
 There are       59 alpha and       59 beta electrons
 Applying Cartesian multipole field
    Component          Value
    ---------          -----
     (2,0,0)        1.00000E-11
     (0,2,0)        2.00000E-11
     (0,0,2)       -3.00000E-11
 Nucleus-field energy     =     0.0000000216 hartrees
 Requested basis set is 6-311++G(d,p)
 There are 67 shells and 198 basis functions
 A cutoff of  1.0D-11 yielded   1757 shell pairs
 There are     16353 function pairs (     18335 Cartesian)
 Smallest overlap matrix eigenvalue = 5.16E-05
 Guess MOs from SCF MO coefficient file

 -----------------------------------------------------------------------
  General SCF calculation program by
  Eric Jon Sundstrom, Paul Horn, Yuezhi Mao, Dmitri Zuev, Alec White,
  David Stuck, Shaama M.S., Shane Yost, Joonho Lee, David Small,
  Daniel Levine, Susi Lehtola, Hugh Burton, Evgeny Epifanovsky
 -----------------------------------------------------------------------
 Exchange:     0.2000 Hartree-Fock + 0.0800 Slater + 0.7200 B88
 Correlation:  0.1900 VWN1RPA + 0.8100 LYP
 Using SG-1 standard quadrature grid
 using 4 threads for integral computing
 -------------------------------------------------------
 OpenMP Integral computing Module                
 Release: version 2.0, May 2017, Q-Chem Inc. Pleasanton 
 -------------------------------------------------------
 -------------------------------------------------------
 OpenMP BLAS3 based DFT computing Module                
 Release: version 1.0, May 2013, Q-Chem Inc. Pittsburgh 
 -------------------------------------------------------
 A restricted SCF calculation will be
 performed using DIIS
 SCF converges when DIIS error is below 1.0e-08
 ---------------------------------------
  Cycle       Energy         DIIS error
 ---------------------------------------
    1   -9769.5837759933      7.55e-06  
    2   -9769.5837763073      3.70e-06  
    3   -9769.5837762615      4.80e-06  
    4   -9769.5837763687      6.38e-07  
    5   -9769.5837763701      2.55e-07  
    6   -9769.5837763703      4.04e-08  
    7   -9769.5837763702      1.91e-08  
    8   -9769.5837763702      5.53e-09  Convergence criterion met
 ---------------------------------------
 SCF time:   CPU 29.13s  wall 8.00s 
 SCF   energy in the final basis set =    -9769.5837763702
 Total energy in the final basis set =    -9769.5837763702

 --------------------------------------------------------------
             Orbital Energies (a.u.) and Symmetries
 --------------------------------------------------------------

 Alpha MOs, Restricted
 -- Occupied --                  
******* -482.87 -176.33 -165.74 -165.73 -165.73  -62.52  -56.34
  1 A'    2 A'    3 A'    4 A'    1 A"    5 A'    6 A'    7 A'                 
-56.340 -56.340 -35.829 -31.323 -31.316 -31.316 -24.735 -24.731
  2 A"    8 A'    9 A'   10 A'    3 A"   11 A'   12 A'   13 A'                 
-22.973 -22.972 -22.972 -22.967 -22.967 -10.336 -10.325  -8.732
 14 A'    4 A"   15 A'   16 A'    5 A"   17 A'   18 A'   19 A'                 
 -6.565  -6.550  -6.550  -6.379  -4.792  -4.776  -4.776  -2.675
 20 A'    6 A"   21 A'   22 A'   23 A'    7 A"   24 A'   25 A'                 
 -2.671  -2.671  -2.660  -2.660  -2.058  -2.053  -2.052  -2.039
  8 A"   26 A'   27 A'    9 A"   28 A'   29 A'   10 A"   11 A"                 
 -2.039  -1.283  -1.266  -0.869  -0.792  -0.701  -0.623  -0.592
 30 A'   31 A'   32 A'   33 A'   34 A'   35 A'   36 A'   37 A'                 
 -0.540  -0.527  -0.491  -0.488  -0.431  -0.398  -0.363  -0.340
 38 A'   12 A"   13 A"   39 A'   40 A'   41 A'   14 A"   42 A'                 
 -0.317  -0.295  -0.263
 15 A"   43 A'   16 A"                                                         
 -- Virtual --                   
 -0.071  -0.039  -0.031  -0.006   0.027   0.040   0.049   0.054
 44 A'   45 A'   17 A"   46 A'   47 A'   48 A'   18 A"   49 A'                 
  0.067   0.079   0.096   0.100   0.107   0.120   0.130   0.150
 50 A'   19 A"   51 A'   52 A'   20 A"   53 A'   54 A'   55 A'                 
  0.207   0.213   0.218   0.248   0.263   0.281   0.293   0.305
 56 A'   57 A'   21 A"   22 A"   58 A'   59 A'   60 A'   61 A'                 
  0.322   0.339   0.350   0.370   0.384   0.384   0.389   0.403
 62 A'   23 A"   63 A'   64 A'   24 A"   65 A'   25 A"   66 A'                 
  0.417   0.420   0.439   0.474   0.478   0.481   0.532   0.544
 26 A"   67 A'   68 A'   69 A'   27 A"   70 A'   28 A"   71 A'                 
  0.578   0.598   0.638   0.649   0.702   0.717   0.729   0.790
 29 A"   72 A'   73 A'   74 A'   75 A'   30 A"   76 A'   77 A'                 
  0.865   0.897   0.933   0.995   1.104   1.170   1.274   1.285
 78 A'   79 A'   80 A'   81 A'   31 A"   32 A"   33 A"   82 A'                 
  1.342   1.355   1.370   1.380   1.409   1.452   1.475   1.523
 83 A'   34 A"   35 A"   84 A'   85 A'   86 A'   87 A'   88 A'                 
  1.556   1.594   1.662   1.828   1.850   1.888   1.951   1.982
 36 A"   89 A'   90 A'   91 A'   37 A"   92 A'   93 A'   38 A"                 
  2.017   2.118   2.177   2.214   2.565   2.780   2.807   2.972
 94 A'   95 A'   96 A'   97 A'   39 A"   40 A"   98 A'   99 A'                 
  3.096   3.379   3.738   3.749   3.753   3.797   3.908   3.914
100 A'  101 A'   41 A"  102 A'   42 A"  103 A'  104 A'   43 A"                 
  3.942   3.963   3.966   3.993   3.996   4.001   4.065   4.084
 44 A"  105 A'   45 A"   46 A"   47 A"  106 A'   48 A"  107 A'                 
  4.126   4.211   4.240   4.358   4.410   4.619   4.885   5.979
108 A'  109 A'  110 A'  111 A'  112 A'  113 A'  114 A'   49 A"                 
  6.028   6.070   6.244   6.289   6.302   6.402   6.446   6.638
115 A'  116 A'   50 A"   51 A"  117 A'  118 A'  119 A'  120 A'                 
  6.762   7.522   7.562   7.661  23.314  24.058  27.825  28.323
121 A'   52 A"  122 A'  123 A'  124 A'  125 A'  126 A'   53 A"                 
 28.355  28.376  28.512  28.523  28.539  28.583  28.685  47.868
127 A'  128 A'   54 A"  129 A'   55 A"  130 A'  131 A'  132 A'                 
 66.711  66.739 127.866 127.893 127.926 151.623 289.717 289.756
133 A'  134 A'   56 A"  135 A'  136 A'  137 A'   57 A"  138 A'                 
289.8821020.6541901.785
139 A'  140 A'  141 A'                                                         

 Beta MOs, Restricted
 -- Occupied --                  
******* -482.87 -176.33 -165.74 -165.73 -165.73  -62.52  -56.34
  1 A'    2 A'    3 A'    4 A'    1 A"    5 A'    6 A'    7 A'                 
-56.340 -56.340 -35.829 -31.323 -31.316 -31.316 -24.735 -24.731
  2 A"    8 A'    9 A'   10 A'    3 A"   11 A'   12 A'   13 A'                 
-22.973 -22.972 -22.972 -22.967 -22.967 -10.336 -10.325  -8.732
 14 A'    4 A"   15 A'   16 A'    5 A"   17 A'   18 A'   19 A'                 
 -6.565  -6.550  -6.550  -6.379  -4.792  -4.776  -4.776  -2.675
 20 A'    6 A"   21 A'   22 A'   23 A'    7 A"   24 A'   25 A'                 
 -2.671  -2.671  -2.660  -2.660  -2.058  -2.053  -2.052  -2.039
  8 A"   26 A'   27 A'    9 A"   28 A'   29 A'   10 A"   11 A"                 
 -2.039  -1.283  -1.266  -0.869  -0.792  -0.701  -0.623  -0.592
 30 A'   31 A'   32 A'   33 A'   34 A'   35 A'   36 A'   37 A'                 
 -0.540  -0.527  -0.491  -0.488  -0.431  -0.398  -0.363  -0.340
 38 A'   12 A"   13 A"   39 A'   40 A'   41 A'   14 A"   42 A'                 
 -0.317  -0.295  -0.263
 15 A"   43 A'   16 A"                                                         
 -- Virtual --                   
 -0.071  -0.039  -0.031  -0.006   0.027   0.040   0.049   0.054
 44 A'   45 A'   17 A"   46 A'   47 A'   48 A'   18 A"   49 A'                 
  0.067   0.079   0.096   0.100   0.107   0.120   0.130   0.150
 50 A'   19 A"   51 A'   52 A'   20 A"   53 A'   54 A'   55 A'                 
  0.207   0.213   0.218   0.248   0.263   0.281   0.293   0.305
 56 A'   57 A'   21 A"   22 A"   58 A'   59 A'   60 A'   61 A'                 
  0.322   0.339   0.350   0.370   0.384   0.384   0.389   0.403
 62 A'   23 A"   63 A'   64 A'   24 A"   65 A'   25 A"   66 A'                 
  0.417   0.420   0.439   0.474   0.478   0.481   0.532   0.544
 26 A"   67 A'   68 A'   69 A'   27 A"   70 A'   28 A"   71 A'                 
  0.578   0.598   0.638   0.649   0.702   0.717   0.729   0.790
 29 A"   72 A'   73 A'   74 A'   75 A'   30 A"   76 A'   77 A'                 
  0.865   0.897   0.933   0.995   1.104   1.170   1.274   1.285
 78 A'   79 A'   80 A'   81 A'   31 A"   32 A"   33 A"   82 A'                 
  1.342   1.355   1.370   1.380   1.409   1.452   1.475   1.523
 83 A'   34 A"   35 A"   84 A'   85 A'   86 A'   87 A'   88 A'                 
  1.556   1.594   1.662   1.828   1.850   1.888   1.951   1.982
 36 A"   89 A'   90 A'   91 A'   37 A"   92 A'   93 A'   38 A"                 
  2.017   2.118   2.177   2.214   2.565   2.780   2.807   2.972
 94 A'   95 A'   96 A'   97 A'   39 A"   40 A"   98 A'   99 A'                 
  3.096   3.379   3.738   3.749   3.753   3.797   3.908   3.914
100 A'  101 A'   41 A"  102 A'   42 A"  103 A'  104 A'   43 A"                 
  3.942   3.963   3.966   3.993   3.996   4.001   4.065   4.084
 44 A"  105 A'   45 A"   46 A"   47 A"  106 A'   48 A"  107 A'                 
  4.126   4.211   4.240   4.358   4.410   4.619   4.885   5.979
108 A'  109 A'  110 A'  111 A'  112 A'  113 A'  114 A'   49 A"                 
  6.028   6.070   6.244   6.289   6.302   6.402   6.446   6.638
115 A'  116 A'   50 A"   51 A"  117 A'  118 A'  119 A'  120 A'                 
  6.762   7.522   7.562   7.661  23.314  24.058  27.825  28.323
121 A'   52 A"  122 A'  123 A'  124 A'  125 A'  126 A'   53 A"                 
 28.355  28.376  28.512  28.523  28.539  28.583  28.685  47.868
127 A'  128 A'   54 A"  129 A'   55 A"  130 A'  131 A'  132 A'                 
 66.711  66.739 127.866 127.893 127.926 151.623 289.717 289.756
133 A'  134 A'   56 A"  135 A'  136 A'  137 A'   57 A"  138 A'                 
289.8821020.6541901.785
139 A'  140 A'  141 A'                                                         
 --------------------------------------------------------------

          Ground-State Mulliken Net Atomic Charges

     Atom                 Charge (a.u.)
  ----------------------------------------
      1 F                    -0.051770
      2 F                    -0.050827
      3 Br                    0.005436
      4 I                     0.147288
      5 C                     0.029578
      6 C                    -0.079705
  ----------------------------------------
  Sum of atomic charges =     0.000000

 -----------------------------------------------------------------
                    Cartesian Multipole Moments
 -----------------------------------------------------------------
    Charge (ESU x 10^10)
                 0.0000
    Dipole Moment (Debye)
         X      -0.3029      Y      -1.7997      Z       0.0000
       Tot       1.8250
    Quadrupole Moments (Debye-Ang)
        XX     -65.9868     XY       0.3443     YY     -68.2818
        XZ      -0.0000     YZ      -0.0000     ZZ     -68.0543
    Octopole Moments (Debye-Ang^2)
       XXX      -1.0480    XXY      -2.4691    XYY      -0.8990
       YYY      24.9655    XXZ       0.0000    XYZ       0.0000
       YYZ       0.0000    XZZ       1.4990    YZZ      14.8908
       ZZZ       0.0000
    Hexadecapole Moments (Debye-Ang^3)
      XXXX   -1133.0475   XXXY     -46.5690   XXYY    -257.7740
      XYYY     -46.3668   YYYY    -521.5048   XXXZ      -0.0000
      XXYZ      -0.0000   XYYZ      -0.0000   YYYZ      -0.0000
      XXZZ    -210.3700   XYZZ     -14.9976   YYZZ    -100.8371
      XZZZ      -0.0000   YZZZ      -0.0000   ZZZZ     -82.1771
 -----------------------------------------------------------------
 Calculating analytic gradient of the SCF energy
 Gradient of SCF Energy
            1           2           3           4           5           6
    1   0.0000808   0.0000422   0.0001400   0.0001082  -0.0002024  -0.0001688
    2  -0.0002545  -0.0000343  -0.0001064   0.0001799   0.0002911  -0.0000759
    3   0.0000000   0.0000000   0.0000000   0.0000000  -0.0000000  -0.0000000
 Max gradient component =       2.911E-04
 RMS gradient           =       1.311E-04
 Gradient time:  CPU 13.05 s  wall 3.38 s
 Geometry Optimization Parameters
   NAtoms,    NIC,     NZ,  NCons,   NDum,   NFix, NCnnct, MaxDiis
        6      37       0       0       0       0       0       0

 Cartesian Hessian Update
 Hessian Updated using BFGS Update


** GEOMETRY OPTIMIZATION IN DELOCALIZED INTERNAL COORDINATES **
   Searching for a Minimum

   Optimization Cycle:  19

                       Coordinates (Angstroms)
     ATOM                X               Y               Z
      1  F         1.7428219791    1.8061958678    0.0000000000
      2  F        -0.8859994735    1.9626314835    0.0000000000
      3  Br        2.0655797373   -0.8794228612    0.0000000000
      4  I        -1.6600293026   -0.8378510427    0.0000000000
      5  C         1.0221271412    0.6810837957    0.0000000000
      6  C        -0.3112827604    0.7495959514    0.0000000000
   Point Group: cs    Number of degrees of freedom:     9


   Energy is  -9769.583776370

 Hessian Updated using BFGS Update

  9 Hessian modes will be used to form the next step
  Hessian Eigenvalues:
     0.049089    0.095538    0.159344    0.259875    0.281313    0.392727
     0.413566    0.454002    0.592941

 Minimum Search - Taking Simple RFO Step
 Searching for Lamda that Minimizes Along All modes
 Value Taken    Lamda =   0.00000000
 Step Taken.  Stepsize is  0.001908

                             Maximum     Tolerance    Cnvgd?
         Gradient           0.000209      0.000300     YES
         Displacement       0.001273      0.001200      NO
         Energy change     -0.000001      0.000001     YES


                       Distance Matrix (Angstroms)
             F (  1)   F (  2)   Br(  3)   I (  4)   C (  5)
   F (  2)  2.633472
   Br(  3)  2.704944  4.097450
   I (  4)  4.309336  2.905482  3.725841
   C (  5)  1.336143  2.298546  1.877225  3.082390
   C (  6)  2.309924  1.342294  2.881523  2.083052  1.335169

 Final energy is   -9769.5837763702420     


 ******************************
 **  OPTIMIZATION CONVERGED  **
 ******************************

                       Coordinates (Angstroms)
     ATOM                X               Y               Z
      1  F         1.7428219791    1.8061958678    0.0000000000
      2  F        -0.8859994735    1.9626314835    0.0000000000
      3  Br        2.0655797373   -0.8794228612    0.0000000000
      4  I        -1.6600293026   -0.8378510427    0.0000000000
      5  C         1.0221271412    0.6810837957    0.0000000000
      6  C        -0.3112827604    0.7495959514    0.0000000000

Z-matrix Print:
$molecule
0 1
I 
C  1 2.083052
C  2 1.335169 1 127.410972
F  3 1.336143 2 119.700411 1 -180.000000 0
F  2 1.342294 1 114.296849 3 -180.000000 0
Br 3 1.877225 2 126.710507 1 -0.000000 0
$end


 --------------------------------------------------------------
             Orbital Energies (a.u.) and Symmetries
 --------------------------------------------------------------

 Alpha MOs, Restricted
 -- Occupied --                  
******* -482.87 -176.33 -165.74 -165.73 -165.73  -62.52  -56.34
  1 A'    2 A'    3 A'    4 A'    1 A"    5 A'    6 A'    7 A'                 
-56.340 -56.340 -35.829 -31.323 -31.316 -31.316 -24.735 -24.731
  2 A"    8 A'    9 A'   10 A'    3 A"   11 A'   12 A'   13 A'                 
-22.973 -22.972 -22.972 -22.967 -22.967 -10.336 -10.325  -8.732
 14 A'    4 A"   15 A'   16 A'    5 A"   17 A'   18 A'   19 A'                 
 -6.565  -6.550  -6.550  -6.379  -4.792  -4.776  -4.776  -2.675
 20 A'    6 A"   21 A'   22 A'   23 A'    7 A"   24 A'   25 A'                 
 -2.671  -2.671  -2.660  -2.660  -2.058  -2.053  -2.052  -2.039
  8 A"   26 A'   27 A'    9 A"   28 A'   29 A'   10 A"   11 A"                 
 -2.039  -1.283  -1.266  -0.869  -0.792  -0.701  -0.623  -0.592
 30 A'   31 A'   32 A'   33 A'   34 A'   35 A'   36 A'   37 A'                 
 -0.540  -0.527  -0.491  -0.488  -0.431  -0.398  -0.363  -0.340
 38 A'   12 A"   13 A"   39 A'   40 A'   41 A'   14 A"   42 A'                 
 -0.317  -0.295  -0.263
 15 A"   43 A'   16 A"                                                         
 -- Virtual --                   
 -0.071  -0.039  -0.031  -0.006   0.027   0.040   0.049   0.054
 44 A'   45 A'   17 A"   46 A'   47 A'   48 A'   18 A"   49 A'                 
  0.067   0.079   0.096   0.100   0.107   0.120   0.130   0.150
 50 A'   19 A"   51 A'   52 A'   20 A"   53 A'   54 A'   55 A'                 
  0.207   0.213   0.218   0.248   0.263   0.281   0.293   0.305
 56 A'   57 A'   21 A"   22 A"   58 A'   59 A'   60 A'   61 A'                 
  0.322   0.339   0.350   0.370   0.384   0.384   0.389   0.403
 62 A'   23 A"   63 A'   64 A'   24 A"   65 A'   25 A"   66 A'                 
  0.417   0.420   0.439   0.474   0.478   0.481   0.532   0.544
 26 A"   67 A'   68 A'   69 A'   27 A"   70 A'   28 A"   71 A'                 
  0.578   0.598   0.638   0.649   0.702   0.717   0.729   0.790
 29 A"   72 A'   73 A'   74 A'   75 A'   30 A"   76 A'   77 A'                 
  0.865   0.897   0.933   0.995   1.104   1.170   1.274   1.285
 78 A'   79 A'   80 A'   81 A'   31 A"   32 A"   33 A"   82 A'                 
  1.342   1.355   1.370   1.380   1.409   1.452   1.475   1.523
 83 A'   34 A"   35 A"   84 A'   85 A'   86 A'   87 A'   88 A'                 
  1.556   1.594   1.662   1.828   1.850   1.888   1.951   1.982
 36 A"   89 A'   90 A'   91 A'   37 A"   92 A'   93 A'   38 A"                 
  2.017   2.118   2.177   2.214   2.565   2.780   2.807   2.972
 94 A'   95 A'   96 A'   97 A'   39 A"   40 A"   98 A'   99 A'                 
  3.096   3.379   3.738   3.749   3.753   3.797   3.908   3.914
100 A'  101 A'   41 A"  102 A'   42 A"  103 A'  104 A'   43 A"                 
  3.942   3.963   3.966   3.993   3.996   4.001   4.065   4.084
 44 A"  105 A'   45 A"   46 A"   47 A"  106 A'   48 A"  107 A'                 
  4.126   4.211   4.240   4.358   4.410   4.619   4.885   5.979
108 A'  109 A'  110 A'  111 A'  112 A'  113 A'  114 A'   49 A"                 
  6.028   6.070   6.244   6.289   6.302   6.402   6.446   6.638
115 A'  116 A'   50 A"   51 A"  117 A'  118 A'  119 A'  120 A'                 
  6.762   7.522   7.562   7.661  23.314  24.058  27.825  28.323
121 A'   52 A"  122 A'  123 A'  124 A'  125 A'  126 A'   53 A"                 
 28.355  28.376  28.512  28.523  28.539  28.583  28.685  47.868
127 A'  128 A'   54 A"  129 A'   55 A"  130 A'  131 A'  132 A'                 
 66.711  66.739 127.866 127.893 127.926 151.623 289.717 289.756
133 A'  134 A'   56 A"  135 A'  136 A'  137 A'   57 A"  138 A'                 
289.8821020.6541901.785
139 A'  140 A'  141 A'                                                         

 Beta MOs, Restricted
 -- Occupied --                  
******* -482.87 -176.33 -165.74 -165.73 -165.73  -62.52  -56.34
  1 A'    2 A'    3 A'    4 A'    1 A"    5 A'    6 A'    7 A'                 
-56.340 -56.340 -35.829 -31.323 -31.316 -31.316 -24.735 -24.731
  2 A"    8 A'    9 A'   10 A'    3 A"   11 A'   12 A'   13 A'                 
-22.973 -22.972 -22.972 -22.967 -22.967 -10.336 -10.325  -8.732
 14 A'    4 A"   15 A'   16 A'    5 A"   17 A'   18 A'   19 A'                 
 -6.565  -6.550  -6.550  -6.379  -4.792  -4.776  -4.776  -2.675
 20 A'    6 A"   21 A'   22 A'   23 A'    7 A"   24 A'   25 A'                 
 -2.671  -2.671  -2.660  -2.660  -2.058  -2.053  -2.052  -2.039
  8 A"   26 A'   27 A'    9 A"   28 A'   29 A'   10 A"   11 A"                 
 -2.039  -1.283  -1.266  -0.869  -0.792  -0.701  -0.623  -0.592
 30 A'   31 A'   32 A'   33 A'   34 A'   35 A'   36 A'   37 A'                 
 -0.540  -0.527  -0.491  -0.488  -0.431  -0.398  -0.363  -0.340
 38 A'   12 A"   13 A"   39 A'   40 A'   41 A'   14 A"   42 A'                 
 -0.317  -0.295  -0.263
 15 A"   43 A'   16 A"                                                         
 -- Virtual --                   
 -0.071  -0.039  -0.031  -0.006   0.027   0.040   0.049   0.054
 44 A'   45 A'   17 A"   46 A'   47 A'   48 A'   18 A"   49 A'                 
  0.067   0.079   0.096   0.100   0.107   0.120   0.130   0.150
 50 A'   19 A"   51 A'   52 A'   20 A"   53 A'   54 A'   55 A'                 
  0.207   0.213   0.218   0.248   0.263   0.281   0.293   0.305
 56 A'   57 A'   21 A"   22 A"   58 A'   59 A'   60 A'   61 A'                 
  0.322   0.339   0.350   0.370   0.384   0.384   0.389   0.403
 62 A'   23 A"   63 A'   64 A'   24 A"   65 A'   25 A"   66 A'                 
  0.417   0.420   0.439   0.474   0.478   0.481   0.532   0.544
 26 A"   67 A'   68 A'   69 A'   27 A"   70 A'   28 A"   71 A'                 
  0.578   0.598   0.638   0.649   0.702   0.717   0.729   0.790
 29 A"   72 A'   73 A'   74 A'   75 A'   30 A"   76 A'   77 A'                 
  0.865   0.897   0.933   0.995   1.104   1.170   1.274   1.285
 78 A'   79 A'   80 A'   81 A'   31 A"   32 A"   33 A"   82 A'                 
  1.342   1.355   1.370   1.380   1.409   1.452   1.475   1.523
 83 A'   34 A"   35 A"   84 A'   85 A'   86 A'   87 A'   88 A'                 
  1.556   1.594   1.662   1.828   1.850   1.888   1.951   1.982
 36 A"   89 A'   90 A'   91 A'   37 A"   92 A'   93 A'   38 A"                 
  2.017   2.118   2.177   2.214   2.565   2.780   2.807   2.972
 94 A'   95 A'   96 A'   97 A'   39 A"   40 A"   98 A'   99 A'                 
  3.096   3.379   3.738   3.749   3.753   3.797   3.908   3.914
100 A'  101 A'   41 A"  102 A'   42 A"  103 A'  104 A'   43 A"                 
  3.942   3.963   3.966   3.993   3.996   4.001   4.065   4.084
 44 A"  105 A'   45 A"   46 A"   47 A"  106 A'   48 A"  107 A'                 
  4.126   4.211   4.240   4.358   4.410   4.619   4.885   5.979
108 A'  109 A'  110 A'  111 A'  112 A'  113 A'  114 A'   49 A"                 
  6.028   6.070   6.244   6.289   6.302   6.402   6.446   6.638
115 A'  116 A'   50 A"   51 A"  117 A'  118 A'  119 A'  120 A'                 
  6.762   7.522   7.562   7.661  23.314  24.058  27.825  28.323
121 A'   52 A"  122 A'  123 A'  124 A'  125 A'  126 A'   53 A"                 
 28.355  28.376  28.512  28.523  28.539  28.583  28.685  47.868
127 A'  128 A'   54 A"  129 A'   55 A"  130 A'  131 A'  132 A'                 
 66.711  66.739 127.866 127.893 127.926 151.623 289.717 289.756
133 A'  134 A'   56 A"  135 A'  136 A'  137 A'   57 A"  138 A'                 
289.8821020.6541901.785
139 A'  140 A'  141 A'                                                         
 --------------------------------------------------------------

          Ground-State Mulliken Net Atomic Charges

     Atom                 Charge (a.u.)
  ----------------------------------------
      1 F                    -0.051770
      2 F                    -0.050827
      3 Br                    0.005436
      4 I                     0.147288
      5 C                     0.029578
      6 C                    -0.079705
  ----------------------------------------
  Sum of atomic charges =     0.000000

 -----------------------------------------------------------------
                    Cartesian Multipole Moments
 -----------------------------------------------------------------
    Charge (ESU x 10^10)
                 0.0000
    Dipole Moment (Debye)
         X      -0.3029      Y      -1.7997      Z       0.0000
       Tot       1.8250
    Quadrupole Moments (Debye-Ang)
        XX     -65.9868     XY       0.3443     YY     -68.2818
        XZ      -0.0000     YZ      -0.0000     ZZ     -68.0543
    Octopole Moments (Debye-Ang^2)
       XXX      -1.0480    XXY      -2.4691    XYY      -0.8990
       YYY      24.9655    XXZ       0.0000    XYZ       0.0000
       YYZ       0.0000    XZZ       1.4990    YZZ      14.8908
       ZZZ       0.0000
    Hexadecapole Moments (Debye-Ang^3)
      XXXX   -1133.0475   XXXY     -46.5690   XXYY    -257.7740
      XYYY     -46.3668   YYYY    -521.5048   XXXZ      -0.0000
      XXYZ      -0.0000   XYYZ      -0.0000   YYYZ      -0.0000
      XXZZ    -210.3700   XYZZ     -14.9976   YYZZ    -100.8371
      XZZZ      -0.0000   YZZZ      -0.0000   ZZZZ     -82.1771
 -----------------------------------------------------------------
Archival summary:
1\1\TWL01\OPT\ProcedureUnspecified\BasisUnspecified\1r122\taweetha\TueAug2801:07:142018TueAug2801:07:142018\0\\#,OPT,ProcedureUnspecified,BasisUnspecified,\\0,1\I\C,1,2.08305\C,2,1.33517,1,127.411\F,3,1.33614,2,119.7,1,-180,0\F,2,1.34229,1,114.297,3,-180,0\Br,3,1.87723,2,126.711,1,-0,0\\\@

 Total job time:  271.31s(wall), 1020.84s(cpu) 
 Tue Aug 28 01:07:14 2018

        *************************************************************
        *                                                           *
        *  Thank you very much for using Q-Chem.  Have a nice day.  *
        *                                                           *
        *************************************************************


 
User input: 2 of 2 
 
Q-Chem Developer Version!
                  Welcome to Q-Chem
     A Quantum Leap Into The Future Of Chemistry


 Q-Chem 5.1, Q-Chem, Inc., Pleasanton, CA (2018)

 Yihan Shao,  Zhengting Gan,  E. Epifanovsky,  A. T. B. Gilbert,  M. Wormit,  
 J. Kussmann,  A. W. Lange,  A. Behn,  Jia Deng,  Xintian Feng,  D. Ghosh,  
 M. Goldey,  P. R. Horn,  L. D. Jacobson,  I. Kaliman,  T. Kus,  A. Landau,  
 Jie Liu,  E. I. Proynov,  R. M. Richard,  R. P. Steele,  E. J. Sundstrom,  
 H. L. Woodcock III,  P. M. Zimmerman,  D. Zuev,  B. Albrecht,  E. Alguire,  
 S. A. Baeppler,  D. Barton,  Z. Benda,  Y. A. Bernard,  E. J. Berquist,  
 K. B. Bravaya,  H. Burton,  D. Casanova,  Chun-Min Chang,  Yunqing Chen,  
 A. Chien,  K. D. Closser,  M. P. Coons,  S. Coriani,  S. Dasgupta,  
 A. L. Dempwolff,  M. Diedenhofen,  Hainam Do,  R. G. Edgar,  Po-Tung Fang,  
 S. Faraji,  S. Fatehi,  Qingguo Feng,  K. D. Fenk,  J. Fosso-Tande,  
 Qinghui Ge,  A. Ghysels,  G. Gidofalvi,  J. Gomes,  J. Gonthier,  A. Gunina,  
 D. Hait,  M. W. D. Hanson-Heine,  P. H. P. Harbach,  A. W. Hauser,  
 J. E. Herr,  E. G. Hohenstein,  Z. C. Holden,  Kerwin Hui,  B. C. Huynh,  
 T.-C. Jagau,  Hyunjun Ji,  B. Kaduk,  K. Khistyaev,  Jaehoon Kim,  
 P. Klunzinger,  K. Koh,  D. Kosenkov,  L. Koulias,  T. Kowalczyk,  
 C. M. Krauter,  A. Kunitsa,  Ka Un Lao,  A. Laurent,  K. V. Lawler,  
 Joonho Lee,  D. Lefrancois,  S. Lehtola,  D. S. Levine,  Yi-Pei Li,  
 You-Sheng Lin,  Fenglai Liu,  E. Livshits,  A. Luenser,  P. Manohar,  
 E. Mansoor,  S. F. Manzer,  Shan-Ping Mao,  Yuezhi Mao,  N. Mardirossian,  
 A. V. Marenich,  T. Markovich,  L. A. Martinez-Martinez,  S. A. Maurer,  
 N. J. Mayhall,  S. C. McKenzie,  J.-M. Mewes,  A. F. Morrison,  
 J. W. Mullinax,  K. Nanda,  T. S. Nguyen-Beck,  R. Olivares-Amaya,  
 J. A. Parkhill,  T. M. Perrine,  F. Plasser,  P. Pokhilko,  S. Prager,  
 A. Prociuk,  E. Ramos,  D. R. Rehn,  F. Rob,  M. Schneider,  N. Sergueev,  
 S. M. Sharada,  S. Sharma,  D. W. Small,  T. Stauch,  T. Stein,  
 Yu-Chuan Su,  A. J. W. Thom,  A. Tkatchenko,  T. Tsuchimochi,  N. M. Tubman,  
 L. Vogt,  M. L. Vidal,  O. Vydrov,  M. A. Watson,  J. Wenzel,  
 M. de Wergifosse,  T. A. Wesolowski,  A. White,  J. Witte,  A. Yamada,  
 Jun Yang,  K. Yao,  S. Yeganeh,  S. R. Yost,  Zhi-Qiang You,  A. Zech,  
 Igor Ying Zhang,  Xing Zhang,  Yan Zhao,  Ying Zhu,  B. R. Brooks,  
 G. K. L. Chan,  C. J. Cramer,  M. S. Gordon,  W. J. Hehre,  A. Klamt,  
 M. W. Schmidt,  C. D. Sherrill,  D. G. Truhlar,  A. Aspuru-Guzik,  R. Baer,  
 A. T. Bell,  N. A. Besley,  Jeng-Da Chai,  A. E. DePrince, III,  
 R. A. DiStasio Jr.,  A. Dreuw,  B. D. Dunietz,  T. R. Furlani,  
 Chao-Ping Hsu,  Yousung Jung,  Jing Kong,  D. S. Lambrecht,  WanZhen Liang,  
 C. Ochsenfeld,  V. A. Rassolov,  L. V. Slipchenko,  J. E. Subotnik,  
 T. Van Voorhis,  J. M. Herbert,  A. I. Krylov,  P. M. W. Gill,  M. Head-Gordon

 Contributors to earlier versions of Q-Chem not listed above: 
 R. D. Adamson,  B. Austin,  J. Baker,  G. J. O. Beran,  K. Brandhorst,  
 S. T. Brown,  E. F. C. Byrd,  A. K. Chakraborty,  C.-L. Cheng,  
 Siu Hung Chien,  D. M. Chipman,  D. L. Crittenden,  H. Dachsel,  
 R. J. Doerksen,  A. D. Dutoi,  L. Fusti-Molnar,  W. A. Goddard III,  
 A. Golubeva-Zadorozhnaya,  S. R. Gwaltney,  G. Hawkins,  A. Heyden,  
 S. Hirata,  G. Kedziora,  F. J. Keil,  C. Kelley,  Jihan Kim,  R. A. King,  
 R. Z. Khaliullin,  P. P. Korambath,  W. Kurlancheek,  A. M. Lee,  M. S. Lee,  
 S. V. Levchenko,  Ching Yeh Lin,  D. Liotard,  R. C. Lochan,  I. Lotan,  
 P. E. Maslen,  N. Nair,  D. P. O'Neill,  D. Neuhauser,  E. Neuscamman,  
 C. M. Oana,  R. Olson,  B. Peters,  R. Peverati,  P. A. Pieniazek,  
 Y. M. Rhee,  J. Ritchie,  M. A. Rohrdanz,  E. Rosta,  N. J. Russ,  
 H. F. Schaefer III,  N. E. Schultz,  N. Shenvi,  A. C. Simmonett,  A. Sodt,  
 D. Stuck,  K. S. Thanthiriwatte,  V. Vanovschi,  Tao Wang,  A. Warshel,  
 C. F. Williams,  Q. Wu,  X. Xu,  W. Zhang

 Please cite Q-Chem as follows:
 Y. Shao et al., Mol. Phys. 113, 184-215 (2015)
 DOI: 10.1080/00268976.2014.952696

 Q-Chem 5.1.1 for Intel X86 EM64T Linux

 Parts of Q-Chem use Armadillo 8.300.2 (Tropical Shenanigans).
 http://arma.sourceforge.net/

 Q-Chem begins on Tue Aug 28 01:07:14 2018  

Host: 
0

     Scratch files written to /scratch/taweetham/qchem9555//
The previous job contains 0 fragments, simply inherited here
Input Ideriv = 2
Curr. Ideriv = -1
Max.  Ideriv = 2

Checking the input file for inconsistencies... 	...done.

--------------------------------------------------------------
User input:
--------------------------------------------------------------

$molecule
read
$end

$rem
   SCF_GUESS 	READ
   JOB_TYPE 	FREQUENCY
   BASIS 	6-311++G**
   EXCHANGE 	B3LYP
   MEM_TOTAL	7500	
$end


--------------------------------------------------------------
 ----------------------------------------------------------------
             Standard Nuclear Orientation (Angstroms)
    I     Atom           X                Y                Z
 ----------------------------------------------------------------
    1      F       2.0003385288     1.8671434782    -0.0000000000
    2      F      -0.5934714242     2.3224722158    -0.0000000000
    3      Br      2.0145945596    -0.8377626742     0.0000000000
    4      I      -1.6819462596    -0.3714184814     0.0000000000
    5      C       1.1559885480     0.8315994984    -0.0000000000
    6      C      -0.1608988429     1.0517891458    -0.0000000000
 ----------------------------------------------------------------
 Molecular Point Group                 Cs    NOp =  2
 Largest Abelian Subgroup              Cs    NOp =  2
 Nuclear Repulsion Energy =   842.3842028077 hartrees
 There are       59 alpha and       59 beta electrons
 Requested basis set is 6-311++G(d,p)
 There are 67 shells and 198 basis functions

 Total QAlloc Memory Limit   7500 MB
 Mega-Array Size       188 MB
 MEM_STATIC part       192 MB

                       Distance Matrix (Angstroms)
             F (  1)   F (  2)   Br(  3)   I (  4)   C (  5)
   F (  2)  2.633472
   Br(  3)  2.704944  4.097450
   I (  4)  4.309336  2.905482  3.725841
   C (  5)  1.336143  2.298546  1.877225  3.082390
   C (  6)  2.309924  1.342294  2.881523  2.083052  1.335169

 A cutoff of  1.0D-11 yielded   1757 shell pairs
 There are     16353 function pairs (     18335 Cartesian)

 -------------------------------------------------------
 OpenMP Integral Computing Module                       
 Release: version 1.0, May 2013, Q-Chem Inc. Pittsburgh 
 -------------------------------------------------------
 Integral Job Info:
 Integral job number is                      11
 Integral operator is                         1
 short-range coefficients                     0
 long-range coefficients              100000000
 Omega coefficients                           0
 if combine SR and LR in K                    0
 Integral screening is                        0
 Integral computing path is                   2
 max size of driver memory is            800000
 size of driver memory is                593474
 size of scratch memory is             29623520
 max col of scratch BK array               1296
 max len of scratch array in speh3          155
 max len of scratch index in speh4           18
 max int batch size is                      520
 min int batch size is                       52
 fixed nKL is                                45
 max L of basis functions is                  2
 order of int derivative is                   0
 number of shells is                         67
 number of basis is                         210
 number of cartesian basis is               210
 number of contracted shell pairs          1757
 number of primitive shell pairs           4207
 maxK2 (contraction) of shell pair           36
 max number of K2 of shell pair               1
 max number of CS2 of shell pair            179
 max number of PS2 of shell pair            372
 mem total for path MDJ                  531772
 -------------------------------------------------------
 Smallest overlap matrix eigenvalue = 5.16E-05
 Guess MOs from SCF MO coefficient file

 -----------------------------------------------------------------------
  General SCF calculation program by
  Eric Jon Sundstrom, Paul Horn, Yuezhi Mao, Dmitri Zuev, Alec White,
  David Stuck, Shaama M.S., Shane Yost, Joonho Lee, David Small,
  Daniel Levine, Susi Lehtola, Hugh Burton, Evgeny Epifanovsky
 -----------------------------------------------------------------------
 Exchange:     0.2000 Hartree-Fock + 0.0800 Slater + 0.7200 B88
 Correlation:  0.1900 VWN1RPA + 0.8100 LYP
 Using SG-1 standard quadrature grid
 using 4 threads for integral computing
 -------------------------------------------------------
 OpenMP Integral computing Module                
 Release: version 2.0, May 2017, Q-Chem Inc. Pleasanton 
 -------------------------------------------------------
 -------------------------------------------------------
 OpenMP BLAS3 based DFT computing Module                
 Release: version 1.0, May 2013, Q-Chem Inc. Pittsburgh 
 -------------------------------------------------------
 A restricted SCF calculation will be
 performed using DIIS
 SCF converges when DIIS error is below 1.0e-08
 ---------------------------------------
  Cycle       Energy         DIIS error
 ---------------------------------------
    1   -9769.5575207265      2.00e-03  
    2   -9769.5831677199      3.97e-04  
    3   -9769.5824585954      6.05e-04  
    4   -9769.5837810547      9.65e-05  
    5   -9769.5838115114      5.47e-05  
    6   -9769.5838239515      8.81e-06  
    7   -9769.5838243032      2.46e-06  
    8   -9769.5838243175      1.35e-06  
    9   -9769.5838243244      2.16e-07  
   10   -9769.5838243245      4.43e-08  
   11   -9769.5838243245      8.89e-09  Convergence criterion met
 ---------------------------------------
 SCF time:   CPU 41.35s  wall 11.00s 
 SCF   energy in the final basis set =    -9769.5838243245
 Total energy in the final basis set =    -9769.5838243245

 --------------------------------------------------------------
             Orbital Energies (a.u.) and Symmetries
 --------------------------------------------------------------

 Alpha MOs, Restricted
 -- Occupied --                  
******* -482.87 -176.33 -165.74 -165.73 -165.73  -62.52  -56.34
  1 A'    2 A'    3 A'    4 A'    1 A"    5 A'    6 A'    7 A'                 
-56.340 -56.340 -35.829 -31.323 -31.316 -31.316 -24.735 -24.731
  2 A"    8 A'    9 A'   10 A'    3 A"   11 A'   12 A'   13 A'                 
-22.973 -22.972 -22.972 -22.967 -22.967 -10.336 -10.325  -8.732
 14 A'    4 A"   15 A'   16 A'    5 A"   17 A'   18 A'   19 A'                 
 -6.565  -6.550  -6.550  -6.379  -4.792  -4.776  -4.776  -2.675
 20 A'    6 A"   21 A'   22 A'   23 A'    7 A"   24 A'   25 A'                 
 -2.671  -2.671  -2.660  -2.660  -2.058  -2.052  -2.052  -2.039
  8 A"   26 A'    9 A"   27 A'   28 A'   29 A'   10 A"   11 A"                 
 -2.039  -1.283  -1.266  -0.869  -0.792  -0.701  -0.623  -0.592
 30 A'   31 A'   32 A'   33 A'   34 A'   35 A'   36 A'   37 A'                 
 -0.540  -0.527  -0.491  -0.488  -0.431  -0.398  -0.363  -0.340
 38 A'   12 A"   13 A"   39 A'   40 A'   41 A'   14 A"   42 A'                 
 -0.317  -0.294  -0.262
 15 A"   43 A'   16 A"                                                         
 -- Virtual --                   
 -0.071  -0.039  -0.031  -0.006   0.027   0.040   0.049   0.054
 44 A'   45 A'   17 A"   46 A'   47 A'   48 A'   18 A"   49 A'                 
  0.067   0.079   0.096   0.100   0.107   0.120   0.130   0.150
 50 A'   19 A"   51 A'   52 A'   20 A"   53 A'   54 A'   55 A'                 
  0.207   0.213   0.218   0.248   0.263   0.281   0.293   0.305
 56 A'   57 A'   21 A"   22 A"   58 A'   59 A'   60 A'   61 A'                 
  0.322   0.339   0.350   0.370   0.384   0.384   0.389   0.403
 62 A'   23 A"   63 A'   64 A'   24 A"   65 A'   25 A"   66 A'                 
  0.417   0.420   0.439   0.474   0.478   0.481   0.532   0.544
 26 A"   67 A'   68 A'   69 A'   27 A"   70 A'   28 A"   71 A'                 
  0.578   0.598   0.638   0.648   0.702   0.717   0.729   0.790
 29 A"   72 A'   73 A'   74 A'   75 A'   30 A"   76 A'   77 A'                 
  0.865   0.897   0.933   0.995   1.104   1.170   1.274   1.286
 78 A'   79 A'   80 A'   81 A'   31 A"   32 A"   33 A"   82 A'                 
  1.343   1.355   1.370   1.380   1.409   1.452   1.475   1.523
 83 A'   34 A"   35 A"   84 A'   85 A'   86 A'   87 A'   88 A'                 
  1.556   1.594   1.662   1.828   1.850   1.888   1.950   1.983
 36 A"   89 A'   90 A'   91 A'   37 A"   92 A'   93 A'   38 A"                 
  2.016   2.118   2.177   2.214   2.565   2.780   2.807   2.972
 94 A'   95 A'   96 A'   97 A'   39 A"   40 A"   98 A'   99 A'                 
  3.096   3.379   3.738   3.749   3.753   3.797   3.908   3.914
100 A'  101 A'   41 A"  102 A'   42 A"  103 A'  104 A'   43 A"                 
  3.942   3.963   3.966   3.993   3.996   4.001   4.065   4.084
 44 A"  105 A'   45 A"   46 A"   47 A"  106 A'   48 A"  107 A'                 
  4.126   4.211   4.240   4.358   4.410   4.619   4.885   5.979
108 A'  109 A'  110 A'  111 A'  112 A'  113 A'  114 A'   49 A"                 
  6.028   6.071   6.244   6.289   6.302   6.402   6.446   6.638
115 A'  116 A'   50 A"   51 A"  117 A'  118 A'  119 A'  120 A'                 
  6.762   7.522   7.563   7.662  23.314  24.058  27.825  28.323
121 A'   52 A"  122 A'  123 A'  124 A'  125 A'  126 A'   53 A"                 
 28.355  28.375  28.512  28.523  28.539  28.583  28.685  47.868
127 A'  128 A'   54 A"  129 A'   55 A"  130 A'  131 A'  132 A'                 
 66.711  66.739 127.866 127.893 127.926 151.623 289.717 289.756
133 A'  134 A'   56 A"  135 A'  136 A'  137 A'   57 A"  138 A'                 
289.8821020.6541901.785
139 A'  140 A'  141 A'                                                         

 Beta MOs, Restricted
 -- Occupied --                  
******* -482.87 -176.33 -165.74 -165.73 -165.73  -62.52  -56.34
  1 A'    2 A'    3 A'    4 A'    1 A"    5 A'    6 A'    7 A'                 
-56.340 -56.340 -35.829 -31.323 -31.316 -31.316 -24.735 -24.731
  2 A"    8 A'    9 A'   10 A'    3 A"   11 A'   12 A'   13 A'                 
-22.973 -22.972 -22.972 -22.967 -22.967 -10.336 -10.325  -8.732
 14 A'    4 A"   15 A'   16 A'    5 A"   17 A'   18 A'   19 A'                 
 -6.565  -6.550  -6.550  -6.379  -4.792  -4.776  -4.776  -2.675
 20 A'    6 A"   21 A'   22 A'   23 A'    7 A"   24 A'   25 A'                 
 -2.671  -2.671  -2.660  -2.660  -2.058  -2.052  -2.052  -2.039
  8 A"   26 A'    9 A"   27 A'   28 A'   29 A'   10 A"   11 A"                 
 -2.039  -1.283  -1.266  -0.869  -0.792  -0.701  -0.623  -0.592
 30 A'   31 A'   32 A'   33 A'   34 A'   35 A'   36 A'   37 A'                 
 -0.540  -0.527  -0.491  -0.488  -0.431  -0.398  -0.363  -0.340
 38 A'   12 A"   13 A"   39 A'   40 A'   41 A'   14 A"   42 A'                 
 -0.317  -0.294  -0.262
 15 A"   43 A'   16 A"                                                         
 -- Virtual --                   
 -0.071  -0.039  -0.031  -0.006   0.027   0.040   0.049   0.054
 44 A'   45 A'   17 A"   46 A'   47 A'   48 A'   18 A"   49 A'                 
  0.067   0.079   0.096   0.100   0.107   0.120   0.130   0.150
 50 A'   19 A"   51 A'   52 A'   20 A"   53 A'   54 A'   55 A'                 
  0.207   0.213   0.218   0.248   0.263   0.281   0.293   0.305
 56 A'   57 A'   21 A"   22 A"   58 A'   59 A'   60 A'   61 A'                 
  0.322   0.339   0.350   0.370   0.384   0.384   0.389   0.403
 62 A'   23 A"   63 A'   64 A'   24 A"   65 A'   25 A"   66 A'                 
  0.417   0.420   0.439   0.474   0.478   0.481   0.532   0.544
 26 A"   67 A'   68 A'   69 A'   27 A"   70 A'   28 A"   71 A'                 
  0.578   0.598   0.638   0.648   0.702   0.717   0.729   0.790
 29 A"   72 A'   73 A'   74 A'   75 A'   30 A"   76 A'   77 A'                 
  0.865   0.897   0.933   0.995   1.104   1.170   1.274   1.286
 78 A'   79 A'   80 A'   81 A'   31 A"   32 A"   33 A"   82 A'                 
  1.343   1.355   1.370   1.380   1.409   1.452   1.475   1.523
 83 A'   34 A"   35 A"   84 A'   85 A'   86 A'   87 A'   88 A'                 
  1.556   1.594   1.662   1.828   1.850   1.888   1.950   1.983
 36 A"   89 A'   90 A'   91 A'   37 A"   92 A'   93 A'   38 A"                 
  2.016   2.118   2.177   2.214   2.565   2.780   2.807   2.972
 94 A'   95 A'   96 A'   97 A'   39 A"   40 A"   98 A'   99 A'                 
  3.096   3.379   3.738   3.749   3.753   3.797   3.908   3.914
100 A'  101 A'   41 A"  102 A'   42 A"  103 A'  104 A'   43 A"                 
  3.942   3.963   3.966   3.993   3.996   4.001   4.065   4.084
 44 A"  105 A'   45 A"   46 A"   47 A"  106 A'   48 A"  107 A'                 
  4.126   4.211   4.240   4.358   4.410   4.619   4.885   5.979
108 A'  109 A'  110 A'  111 A'  112 A'  113 A'  114 A'   49 A"                 
  6.028   6.071   6.244   6.289   6.302   6.402   6.446   6.638
115 A'  116 A'   50 A"   51 A"  117 A'  118 A'  119 A'  120 A'                 
  6.762   7.522   7.563   7.662  23.314  24.058  27.825  28.323
121 A'   52 A"  122 A'  123 A'  124 A'  125 A'  126 A'   53 A"                 
 28.355  28.375  28.512  28.523  28.539  28.583  28.685  47.868
127 A'  128 A'   54 A"  129 A'   55 A"  130 A'  131 A'  132 A'                 
 66.711  66.739 127.866 127.893 127.926 151.623 289.717 289.756
133 A'  134 A'   56 A"  135 A'  136 A'  137 A'   57 A"  138 A'                 
289.8821020.6541901.785
139 A'  140 A'  141 A'                                                         
 --------------------------------------------------------------

          Ground-State Mulliken Net Atomic Charges

     Atom                 Charge (a.u.)
  ----------------------------------------
      1 F                    -0.051836
      2 F                    -0.050556
      3 Br                    0.006186
      4 I                     0.147029
      5 C                     0.030169
      6 C                    -0.080992
  ----------------------------------------
  Sum of atomic charges =     0.000000

 -----------------------------------------------------------------
                    Cartesian Multipole Moments
 -----------------------------------------------------------------
    Charge (ESU x 10^10)
                 0.0000
    Dipole Moment (Debye)
         X      -0.5062      Y      -1.7540      Z       0.0000
       Tot       1.8256
    Quadrupole Moments (Debye-Ang)
        XX     -65.9995     XY      -0.1762     YY     -69.2827
        XZ       0.0000     YZ       0.0000     ZZ     -68.0548
    Octopole Moments (Debye-Ang^2)
       XXX     -14.2756    XXY     -20.0396    XYY      -1.8501
       YYY     -31.3744    XXZ      -0.0000    XYZ       0.0000
       YYZ       0.0000    XZZ      -1.0824    YZZ      -3.8601
       ZZZ       0.0000
    Hexadecapole Moments (Debye-Ang^3)
      XXXX   -1146.8347   XXXY      -9.0411   XXYY    -265.0880
      XYYY     -16.4095   YYYY    -510.6327   XXXZ      -0.0000
      XXYZ       0.0000   XYYZ       0.0000   YYYZ       0.0000
      XXZZ    -212.2201   XYZZ      -1.5697   YYZZ     -95.9415
      XZZZ       0.0000   YZZZ       0.0000   ZZZZ     -82.1810
 -----------------------------------------------------------------
 Calculating MO derivatives via CPSCF
 D1JvT checksum  = 360288 27766.9982730738
 D1KAT checksum  = 879264 1239.5842397804
   1         3          18      0.111252    0.031776
   2         3          18      0.013044    0.003187
   3         3          18      0.001661    0.000506
   4         3          18      0.000189    0.000067
   5        19           2      0.000010    0.000006
   6        21           0      0.000000    0.000000    Roots Converged
 Time for AOints: 17.8 s (CPU) 4.5 s (wall)
 ------------------------------------------------------------------------------
                     AOints        : Timing summary (seconds)
 ------------------------------------------------------------------------------
     job step          cpu (% of tot)      sys (% of tot)     wall (% of tot)
 ------------------------------------------------------------------------------
  cpscf_lag         0.8750E+02 (34.3)   0.7000E-05 (15.2)   0.2243E+02 (33.8)
  iterzp            0.1496E+03 (58.6)   0.3700E-04 (80.4)   0.3918E+02 (59.0)
  make_fx           0.0000E+00 ( 0.0)   0.0000E+00 ( 0.0)   0.0000E+00 ( 0.0)
  AOints            0.1784E+02 ( 7.0)   0.1000E-05 ( 2.2)   0.4516E+01 ( 6.8)
 ------------------------------------------------------------------------------
   Grand Totals     0.2552E+03          0.4600E-04          0.6642E+02
 ------------------------------------------------------------------------------
 Calculating analytic Hessian of the SCF energy
 Polarizability Matrix (a.u.)
            1           2           3
    1 -94.4363180   0.1534175  -0.0000000
    2   0.1534175 -72.3352553   0.0000000
    3  -0.0000000   0.0000000 -47.3277303

 Direct stationary perturbation theory relativistic correction:

 rels  =     113.865293995523
 relv  =    -379.431895136713
 rel2e =      51.584925934088
 E_rel =    -213.981675207103

 Hessian of the SCF Energy
            1           2           3           4           5           6
    1   0.2104673   0.1639391   0.0000000   0.0026102   0.0032761  -0.0000000
    2   0.1639391   0.2588871  -0.0000000   0.0015490   0.0146444  -0.0000000
    3   0.0000000  -0.0000000   0.0178560   0.0000000   0.0000000  -0.0064446
    4   0.0026102   0.0015490   0.0000000   0.1068160  -0.1091414  -0.0000000
    5   0.0032761   0.0146444   0.0000000  -0.1091414   0.3492009   0.0000000
    6  -0.0000000  -0.0000000  -0.0064446  -0.0000000   0.0000000   0.0186795
    7   0.0094433  -0.0070549   0.0000000  -0.0039643   0.0024468   0.0000000
    8  -0.0005616  -0.0465837  -0.0000000   0.0028253  -0.0021518  -0.0000000
    9  -0.0000000  -0.0000000   0.0034015  -0.0000000  -0.0000000   0.0058347
   10  -0.0035642  -0.0003807  -0.0000000   0.0036874  -0.0101296   0.0000000
   11  -0.0006215   0.0000091   0.0000000  -0.0140647  -0.0353014   0.0000000
   12   0.0000000  -0.0000000   0.0046200   0.0000000  -0.0000000   0.0027095
   13  -0.1815766  -0.1480981   0.0000000  -0.0159446   0.0069143  -0.0000000
   14  -0.1148328  -0.2047653   0.0000000   0.0496727  -0.0431548   0.0000000
   15  -0.0000000   0.0000000  -0.0313789  -0.0000000  -0.0000000   0.0096490
   16  -0.0373800  -0.0099544  -0.0000000  -0.0932047   0.1066337   0.0000000
   17  -0.0511994  -0.0221915  -0.0000000   0.0691591  -0.2832373  -0.0000000
   18   0.0000000   0.0000000   0.0119460   0.0000000   0.0000000  -0.0304281
            7           8           9          10          11          12
    1   0.0094433  -0.0005616  -0.0000000  -0.0035642  -0.0006215   0.0000000
    2  -0.0070549  -0.0465837  -0.0000000  -0.0003807   0.0000091  -0.0000000
    3   0.0000000  -0.0000000   0.0034015  -0.0000000   0.0000000   0.0046200
    4  -0.0039643   0.0028253  -0.0000000   0.0036874  -0.0140647   0.0000000
    5   0.0024468  -0.0021518  -0.0000000  -0.0101296  -0.0353014  -0.0000000
    6   0.0000000  -0.0000000   0.0058347   0.0000000   0.0000000   0.0027095
    7   0.0757916  -0.0797519   0.0000000  -0.0056321   0.0020034   0.0000000
    8  -0.0797519   0.1840278  -0.0000000  -0.0004215   0.0008369  -0.0000000
    9   0.0000000  -0.0000000   0.0077877   0.0000000  -0.0000000  -0.0002727
   10  -0.0056321  -0.0004215   0.0000000   0.0990954   0.0761162  -0.0000000
   11   0.0020034   0.0008369  -0.0000000   0.0761162   0.1009786   0.0000000
   12   0.0000000  -0.0000000  -0.0002727  -0.0000000   0.0000000   0.0065169
   13  -0.0694805   0.0724802   0.0000000  -0.0133795  -0.0046873   0.0000000
   14   0.0598281  -0.1238618   0.0000000  -0.0176678  -0.0031047  -0.0000000
   15  -0.0000000  -0.0000000  -0.0167001   0.0000000  -0.0000000   0.0000732
   16  -0.0061580   0.0054295  -0.0000000  -0.0802070  -0.0587461  -0.0000000
   17   0.0225286  -0.0122674   0.0000000  -0.0475167  -0.0634186   0.0000000
   18  -0.0000000   0.0000000  -0.0000511  -0.0000000   0.0000000  -0.0136469
           13          14          15          16          17          18
    1  -0.1815766  -0.1148328  -0.0000000  -0.0373800  -0.0511994   0.0000000
    2  -0.1480981  -0.2047653   0.0000000  -0.0099544  -0.0221915   0.0000000
    3   0.0000000   0.0000000  -0.0313789  -0.0000000  -0.0000000   0.0119460
    4  -0.0159446   0.0496727  -0.0000000  -0.0932047   0.0691591   0.0000000
    5   0.0069143  -0.0431548  -0.0000000   0.1066337  -0.2832373   0.0000000
    6  -0.0000000   0.0000000   0.0096490   0.0000000  -0.0000000  -0.0304281
    7  -0.0694805   0.0598281  -0.0000000  -0.0061580   0.0225286  -0.0000000
    8   0.0724802  -0.1238618  -0.0000000   0.0054295  -0.0122674   0.0000000
    9   0.0000000   0.0000000  -0.0167001  -0.0000000   0.0000000  -0.0000511
   10  -0.0133795  -0.0176678   0.0000000  -0.0802070  -0.0475167  -0.0000000
   11  -0.0046873  -0.0031047  -0.0000000  -0.0587461  -0.0634186   0.0000000
   12   0.0000000  -0.0000000   0.0000732  -0.0000000   0.0000000  -0.0136469
   13   0.7827503  -0.0259416  -0.0000000  -0.5023692   0.0993324   0.0000000
   14  -0.0259416   0.4383332  -0.0000000   0.0489414  -0.0634466   0.0000000
   15  -0.0000000  -0.0000000   0.0816554   0.0000000   0.0000000  -0.0432986
   16  -0.5023692   0.0489414   0.0000000   0.7193188  -0.0923040  -0.0000000
   17   0.0993324  -0.0634466   0.0000000  -0.0923040   0.4445614  -0.0000000
   18   0.0000000   0.0000000  -0.0432986  -0.0000000  -0.0000000   0.0754786
 Gradient time:  CPU 411.43 s  wall 107.01 s
 **********************************************************************
 **                                                                  **
 **                       VIBRATIONAL ANALYSIS                       **
 **                       --------------------                       **
 **                                                                  **
 **        VIBRATIONAL FREQUENCIES (CM**-1) AND NORMAL MODES         **
 **     FORCE CONSTANTS (mDYN/ANGSTROM) AND REDUCED MASSES (AMU)     **
 **                  INFRARED INTENSITIES (KM/MOL)                   **
 **                                                                  **
 **********************************************************************


 Mode:                 1                      2                      3
 Frequency:        97.69                 121.76                 282.22
 Force Cnst:      0.3749                 0.1734                 1.2747
 Red. Mass:      66.6811                19.8486                27.1630
 IR Active:          YES                    YES                    YES
 IR Intens:        0.097                  0.005                  1.480
 Raman Active:       YES                    YES                    YES
               X      Y      Z        X      Y      Z        X      Y      Z
 F         -0.136 -0.080  0.000    0.000  0.000  0.690    0.486 -0.098  0.000
 F          0.190 -0.279 -0.000   -0.000 -0.000 -0.629    0.677  0.303  0.000
 Br         0.674  0.028 -0.000   -0.000 -0.000 -0.126   -0.103  0.202  0.000
 I         -0.440  0.095  0.000    0.000 -0.000  0.077   -0.145 -0.180  0.000
 C          0.078 -0.277  0.000    0.000  0.000  0.188    0.186  0.118 -0.000
 C          0.052 -0.344 -0.000    0.000 -0.000 -0.265    0.181  0.132 -0.000
 TransDip  -0.006 -0.008  0.000   -0.000  0.000  0.002   -0.037 -0.012  0.000

 Mode:                 4                      5                      6
 Frequency:       308.91                 310.94                 356.37
 Force Cnst:      0.7330                 1.0912                 1.2498
 Red. Mass:      13.0376                19.1569                16.7029
 IR Active:          YES                    YES                    YES
 IR Intens:        0.000                  4.081                  0.197
 Raman Active:       YES                    YES                    YES
               X      Y      Z        X      Y      Z        X      Y      Z
 F          0.000 -0.000 -0.210    0.676 -0.274  0.000    0.046  0.594 -0.000
 F         -0.000 -0.000 -0.269   -0.594 -0.238  0.000    0.084 -0.434  0.000
 Br         0.000  0.000 -0.048    0.000  0.076  0.000   -0.091 -0.043  0.000
 I         -0.000  0.000 -0.024   -0.037  0.017  0.000   -0.038  0.010 -0.000
 C          0.000  0.000  0.645    0.163  0.125 -0.000    0.430  0.208  0.000
 C          0.000  0.000  0.681    0.099  0.008 -0.000    0.361 -0.282 -0.000
 TransDip   0.000  0.000  0.000    0.001  0.065 -0.000   -0.014 -0.003  0.000

 Mode:                 7                      8                      9
 Frequency:       410.40                 538.46                 880.69
 Force Cnst:      2.1231                 2.1106                 6.0645
 Red. Mass:      21.3949                12.3553                13.2710
 IR Active:          YES                    YES                    YES
 IR Intens:        0.034                  0.071                138.052
 Raman Active:       YES                    YES                    YES
               X      Y      Z        X      Y      Z        X      Y      Z
 F          0.163  0.409  0.000    0.000 -0.000 -0.164   -0.269 -0.128 -0.000
 F         -0.257  0.518 -0.000   -0.000  0.000  0.148   -0.189  0.154  0.000
 Br         0.110 -0.240  0.000    0.000 -0.000 -0.013   -0.027  0.043 -0.000
 I         -0.062 -0.072  0.000    0.000 -0.000  0.006   -0.018 -0.016  0.000
 C          0.091  0.371 -0.000   -0.000  0.000  0.713    0.462 -0.421  0.000
 C         -0.005  0.498  0.000   -0.000 -0.000 -0.666    0.623  0.262 -0.000
 TransDip   0.003  0.005 -0.000   -0.000 -0.000  0.009    0.374 -0.037  0.000

 Mode:                10                     11                     12
 Frequency:      1109.26                1144.11                1694.44
 Force Cnst:     10.0128                10.2482                20.4735
 Red. Mass:      13.8114                13.2882                12.1029
 IR Active:          YES                    YES                    YES
 IR Intens:      340.203                 31.311                 41.818
 Raman Active:       YES                    YES                    YES
               X      Y      Z        X      Y      Z        X      Y      Z
 F         -0.177 -0.227 -0.000   -0.206 -0.288  0.000   -0.064 -0.058  0.000
 F          0.127 -0.390  0.000   -0.055  0.233 -0.000    0.035 -0.071 -0.000
 Br         0.014 -0.020 -0.000    0.003 -0.011  0.000   -0.005  0.007 -0.000
 I         -0.008 -0.007  0.000   -0.000  0.002 -0.000    0.003  0.002  0.000
 C         -0.101  0.521  0.000    0.274  0.667 -0.000    0.715 -0.046  0.000
 C          0.176  0.660 -0.000    0.126 -0.530  0.000   -0.662  0.188 -0.000
 TransDip   0.053  0.588  0.000    0.160  0.080 -0.000    0.105  0.179  0.000

 STANDARD THERMODYNAMIC QUANTITIES AT   298.15 K  AND     1.00 ATM

   This Molecule has  0 Imaginary Frequencies
   Zero point vibrational energy:       10.372 kcal/mol

   Atom    1 Element F  Has Mass   18.99840
   Atom    2 Element F  Has Mass   18.99840
   Atom    3 Element Br Has Mass   78.91830
   Atom    4 Element I  Has Mass  126.90440
   Atom    5 Element C  Has Mass   12.00000
   Atom    6 Element C  Has Mass   12.00000
   Molecular Mass:   267.819500 amu
   Principal axes and moments of inertia in amu*Bohr^2:
                             1           2           3
    Eigenvalues --      938.19169  2776.24914  3714.44083
          X               1.00000     0.00057     0.00000
          Y              -0.00057     1.00000     0.00000
          Z              -0.00000    -0.00000     1.00000
   Rotational Symmetry Number is   1
   The Molecule is an Asymmetric Top
   Translational Enthalpy:        0.889 kcal/mol
   Rotational Enthalpy:           0.889 kcal/mol
   Vibrational Enthalpy:         12.661 kcal/mol
   gas constant (RT):             0.592 kcal/mol
   Translational Entropy:        42.654  cal/mol.K
   Rotational Entropy:           30.648  cal/mol.K
   Vibrational Entropy:          13.717  cal/mol.K

   Total Enthalpy:               15.031 kcal/mol
   Total Entropy:                87.020  cal/mol.K

 ======================================================================

 STANDARD THERMODYNAMIC QUANTITIES FOR ANHARMONIC VIBRATION -- TOSH

   Zero point vibrational energy: ************ kcal/mol

   Vibrational Enthalpy:       Infinity kcal/mol
   Vibrational Entropy:             NaN  cal/mol.K

   Total Enthalpy:             Infinity kcal/mol
   Total Entropy:                   NaN  cal/mol.K

 ======================================================================

 STANDARD THERMODYNAMIC QUANTITIES FOR ANHARMONIC VIBRATION -- VPT2

   Zero point vibrational energy: ************ kcal/mol

   Vibrational Enthalpy:       Infinity kcal/mol
   Vibrational Entropy:             NaN  cal/mol.K

   Total Enthalpy:             Infinity kcal/mol
   Total Entropy:                   NaN  cal/mol.K

 ======================================================================

Archival summary:
1\1\TWL01\FREQ\ProcedureUnspecified\BasisUnspecified\1r122\taweetha\TueAug2801:09:132018TueAug2801:09:132018\0\\#,FREQ,ProcedureUnspecified,BasisUnspecified,\\0,1\I\C,1,2.08305\C,2,1.33517,1,127.411\F,3,1.33614,2,119.7,1,-180,0\F,2,1.34229,1,114.297,3,-180,0\Br,3,1.87723,2,126.711,1,-0,0\\\@

 Total job time:  118.18s(wall), 452.96s(cpu) 
 Tue Aug 28 01:09:13 2018

        *************************************************************
        *                                                           *
        *  Thank you very much for using Q-Chem.  Have a nice day.  *
        *                                                           *
        *************************************************************
